# Supplementary material for: A stereodivergent multicomponent approach for the synthesis of C–N atropisomeric peptide analogues
Source: Chem Sci. 2024 Sep 16;15(40):16743–51. doi: 10.1039/d4sc04700a (PMC11418089; doi:10.1039/d4sc04700a)
Supplement: SC-015-D4SC04700A-s001 [file SC-015-D4SC04700A-s001.zip]

Archive with 170 entries (162 files):
- CompData/
- CompData/BzOH/
- CompData/BzOH/BzOHfreq.out
- CompData/BzOH/BzOHopt.out
- CompData/BzOH/BzOHopt.xyz
- CompData/BzOH/BzOH_single_point.out
- CompData/_1_2a/
- CompData/_1_2a/ImineE1freq.out
- CompData/_1_2a/ImineE1opt.out
- CompData/_1_2a/ImineE1opt.xyz
- CompData/_1_2a/ImineE1_single_point.out
- CompData/_1_2a/ImineE2freq.out
- CompData/_1_2a/ImineE2opt.out
- CompData/_1_2a/ImineE2opt.xyz
- CompData/_1_2a/ImineE2_single_point.out
- CompData/_1_2a/ImineE3freq.out
- CompData/_1_2a/ImineE3opt.out
- CompData/_1_2a/ImineE3opt.xyz
- CompData/_1_2a/ImineE3_single_point.out
- CompData/_1_2a/ImineZ1freq.out
- CompData/_1_2a/ImineZ1opt.out
- CompData/_1_2a/ImineZ1opt.xyz
- CompData/_1_2a/ImineZ1_single_point.out
- CompData/_1_2a/ImineZ2freq.out
- CompData/_1_2a/ImineZ2opt.out
- CompData/_1_2a/ImineZ2opt.xyz
- CompData/_1_2a/ImineZ2_single_point.out
- CompData/_1_2a/ImineZ3freq.out
- CompData/_1_2a/ImineZ3opt.out
- CompData/_1_2a/ImineZ3opt.xyz
- CompData/_1_2a/ImineZ3_single_point.out
- CompData/_1_2a/ImineZ4freq.out
- CompData/_1_2a/ImineZ4optb.out
- CompData/_1_2a/ImineZ4optb.xyz
- CompData/_1_2a/ImineZ4_single_point.out
- CompData/_1_2a/ImineZ5freq.out
- CompData/_1_2a/ImineZ5opt.out
- CompData/_1_2a/ImineZ5opt.xyz
- CompData/_1_2a/ImineZ5_single_point.out
- CompData/_1_2a/ImineZ6freq.out
- CompData/_1_2a/ImineZ6opt.out
- CompData/_1_2a/ImineZ6opt.xyz
- CompData/_1_2a/ImineZ6_single_point.out
- CompData/_2_Imine-BzOH/
- CompData/_2_Imine-BzOH/ImineBzOH10rAfreq.out
- CompData/_2_Imine-BzOH/ImineBzOH10rfreq.out
- CompData/_2_Imine-BzOH/ImineBzOH10ropt.out
- CompData/_2_Imine-BzOH/ImineBzOH10ropt.xyz
- CompData/_2_Imine-BzOH/ImineBzOH10r_single_point.out
- CompData/_2_Imine-BzOH/ImineBzOH11rAfreq.out
- CompData/_2_Imine-BzOH/ImineBzOH11rfreq.out
- CompData/_2_Imine-BzOH/ImineBzOH11ropt.out
- CompData/_2_Imine-BzOH/ImineBzOH11ropt.xyz
- CompData/_2_Imine-BzOH/ImineBzOH11r_single_point.out
- CompData/_2_Imine-BzOH/ImineBzOH12rAfreq.out
- CompData/_2_Imine-BzOH/ImineBzOH12ropt.out
- CompData/_2_Imine-BzOH/ImineBzOH12ropt.xyz
- CompData/_2_Imine-BzOH/ImineBzOH12r_single_point.out
- CompData/_2_Imine-BzOH/ImineBzOH1Afreq.out
- CompData/_2_Imine-BzOH/ImineBzOH1opt.out
- CompData/_2_Imine-BzOH/ImineBzOH1opt.xyz
- CompData/_2_Imine-BzOH/ImineBzOH1_single_point.out
- CompData/_2_Imine-BzOH/ImineBzOH2Afreq.out
- CompData/_2_Imine-BzOH/ImineBzOH2optb.out
- CompData/_2_Imine-BzOH/ImineBzOH2optb.xyz
- CompData/_2_Imine-BzOH/ImineBzOH2_single_point.out
- CompData/_2_Imine-BzOH/ImineBzOH3Afreq.out
- CompData/_2_Imine-BzOH/ImineBzOH3opt.out
- CompData/_2_Imine-BzOH/ImineBzOH3opt.xyz
- CompData/_2_Imine-BzOH/ImineBzOH3_single_point.out
- CompData/_2_Imine-BzOH/ImineBzOH4Afreq.out
- CompData/_2_Imine-BzOH/ImineBzOH4optb.out
- CompData/_2_Imine-BzOH/ImineBzOH4optb.xyz
- CompData/_2_Imine-BzOH/ImineBzOH4_single_point.out
- CompData/_2_Imine-BzOH/ImineBzOH5Afreq.out
- CompData/_2_Imine-BzOH/ImineBzOH5optc.out
- CompData/_2_Imine-BzOH/ImineBzOH5optc.xyz
- CompData/_2_Imine-BzOH/ImineBzOH5_single_point.out
- CompData/_2_Imine-BzOH/ImineBzOH6Afreq.out
- CompData/_2_Imine-BzOH/ImineBzOH6opt.out
- CompData/_2_Imine-BzOH/ImineBzOH6opt.xyz
- CompData/_2_Imine-BzOH/ImineBzOH6_single_point.out
- CompData/_2_Imine-BzOH/ImineBzOH7Afreq.out
- CompData/_2_Imine-BzOH/ImineBzOH7opt.out
- CompData/_2_Imine-BzOH/ImineBzOH7opt.xyz
- CompData/_2_Imine-BzOH/ImineBzOH7_single_point.out
- CompData/_2_Imine-BzOH/ImineBzOH8rAfreq.out
- CompData/_2_Imine-BzOH/ImineBzOH8ropt.out
- CompData/_2_Imine-BzOH/ImineBzOH8ropt.xyz
- CompData/_2_Imine-BzOH/ImineBzOH8r_single_point.out
- CompData/_2_Imine-BzOH/ImineBzOH9Afreq.out
- CompData/_2_Imine-BzOH/ImineBzOH9opt.out
- CompData/_2_Imine-BzOH/ImineBzOH9opt.xyz
- CompData/_2_Imine-BzOH/ImineBzOH9_single_point.out
- CompData/_3_3a/
- CompData/_3_3a/IminiumBzOate1freq.out
- CompData/_3_3a/IminiumBzOate1opt.out
- CompData/_3_3a/IminiumBzOate1opt.xyz
- CompData/_3_3a/IminiumBzOate1_single_point.out
- CompData/_3_3a/IminiumBzOate2freq.out
- CompData/_3_3a/IminiumBzOate2opt.out
- CompData/_3_3a/IminiumBzOate2opt.xyz
- CompData/_3_3a/IminiumBzOate2_single_point.out
- CompData/_3_3a/IminiumBzOate3freq.out
- CompData/_3_3a/IminiumBzOate3optb.out
- CompData/_3_3a/IminiumBzOate3optb.xyz
- CompData/_3_3a/IminiumBzOate3_single_point.out
- CompData/_3_3a/IminiumBzOate4freq.out
- CompData/_3_3a/IminiumBzOate4optb.out
- CompData/_3_3a/IminiumBzOate4optb.xyz
- CompData/_3_3a/IminiumBzOate4_single_point.out
- CompData/_3_3a/IminiumBzOate_R3freq.out
- CompData/_3_3a/IminiumBzOate_R3opt.out
- CompData/_3_3a/IminiumBzOate_R3opt.xyz
- CompData/_3_3a/IminiumBzOate_R3_single_point.out
- CompData/_3_3a/IminiumBzOate_S3freq.out
- CompData/_3_3a/IminiumBzOate_S3optb.out
- CompData/_3_3a/IminiumBzOate_S3optb.xyz
- CompData/_3_3a/IminiumBzOate_S3_single_point.out
- CompData/_4_TS/
- CompData/_4_TS/ImineBzOHTS_R3Btsopt.out
- CompData/_4_TS/ImineBzOHTS_R3Btsopt.xyz
- CompData/_4_TS/ImineBzOHTS_R3B_single_point.out
- CompData/_4_TS/ImineBzOHTS_R3Cfreq.out
- CompData/_4_TS/ImineBzOHTS_S3Dfreq.out
- CompData/_4_TS/ImineBzOHTS_S3Dtsoptc.out
- CompData/_4_TS/ImineBzOHTS_S3Dtsoptc.xyz
- CompData/_4_TS/ImineBzOHTS_S3D_single_point.out
- CompData/_5_1a-BzOH/
- CompData/_5_1a-BzOH/AmidiniumBzoateR3freq.out
- CompData/_5_1a-BzOH/AmidiniumBzoateR3opt.out
- CompData/_5_1a-BzOH/AmidiniumBzoateR3opt.xyz
- CompData/_5_1a-BzOH/AmidiniumBzoateR3_single_point.out
- CompData/_5_1a-BzOH/AmidiniumBzoateS3Bfreq.out
- CompData/_5_1a-BzOH/AmidiniumBzoateS3Boptc.out
- CompData/_5_1a-BzOH/AmidiniumBzoateS3Boptc.xyz
- CompData/_5_1a-BzOH/AmidiniumBzoateS3B_single_point.out
- CompData/_5_1a-BzOH/ImineBzOH6postfreq.out
- CompData/_5_1a-BzOH/ImineBzOH6postopt.out
- CompData/_5_1a-BzOH/ImineBzOH6postopt.xyz
- CompData/_5_1a-BzOH/ImineBzOH6post_single_point.out
- CompData/_5_1a-BzOH/ImineBzOH8rpostfreq.out
- CompData/_5_1a-BzOH/ImineBzOH8rpostopt.out
- CompData/_5_1a-BzOH/ImineBzOH8rpostopt.xyz
- CompData/_5_1a-BzOH/ImineBzOH8rpost_single_point.out
- CompData/_6_1a/
- CompData/_6_1a/Prod_RR1freq.out
- CompData/_6_1a/Prod_RR1opt.out
- CompData/_6_1a/Prod_RR1opt.xyz
- CompData/_6_1a/Prod_RR1_single_point.out
- CompData/_6_1a/Prod_RR2freq.out
- CompData/_6_1a/Prod_RR2opt.out
- CompData/_6_1a/Prod_RR2opt.xyz
- CompData/_6_1a/Prod_RR2_single_point.out
- CompData/_6_1a/Prod_RR3freq.out
- CompData/_6_1a/Prod_RR3opt.out
- CompData/_6_1a/Prod_RR3opt.xyz
- CompData/_6_1a/Prod_RR3_single_point.out
- CompData/_6_1a/Prod_RS1freq.out
- CompData/_6_1a/Prod_RS1opt.out
- CompData/_6_1a/Prod_RS1opt.xyz
- CompData/_6_1a/Prod_RS1_single_point.out
- CompData/_6_1a/Prod_RS2freq.out
- CompData/_6_1a/Prod_RS2opt.out
- CompData/_6_1a/Prod_RS2opt.xyz
- CompData/_6_1a/Prod_RS2_single_point.out
- CompData/_6_1a/Prod_RS3freq.out
- CompData/_6_1a/Prod_RS3opt.out
- CompData/_6_1a/Prod_RS3opt.xyz
- CompData/_6_1a/Prod_RS3_single_point.out
