# Supplementary material for: A stereodivergent multicomponent approach for the synthesis of C–N atropisomeric peptide analogues
Source: Chem Sci. 2024 Sep 16;15(40):16743–51. doi: 10.1039/d4sc04700a (PMC11418089; doi:10.1039/d4sc04700a)
Supplement: SC-015-D4SC04700A-s001 [file SC-015-D4SC04700A-s001.zip › CompData/BzOH/BzOHfreq.out]

                                 *****************
                                 * O   R   C   A *
                                 *****************

                                            #,                                       
                                            ###                                      
                                            ####                                     
                                            #####                                    
                                            ######                                   
                                           ########,                                 
                                     ,,################,,,,,                         
                               ,,#################################,,                 
                          ,,##########################################,,             
                       ,#########################################, ''#####,          
                    ,#############################################,,   '####,        
                  ,##################################################,,,,####,       
                ,###########''''           ''''###############################       
              ,#####''   ,,,,##########,,,,          '''####'''          '####       
            ,##' ,,,,###########################,,,                        '##       
           ' ,,###''''                  '''############,,,                           
         ,,##''                                '''############,,,,        ,,,,,,###''
      ,#''                                            '''#######################'''  
     '                                                          ''''####''''         
             ,#######,   #######,   ,#######,      ##                                
            ,#'     '#,  ##    ##  ,#'     '#,    #''#        ######   ,####,        
            ##       ##  ##   ,#'  ##            #'  '#       #        #'  '#        
            ##       ##  #######   ##           ,######,      #####,   #    #        
            '#,     ,#'  ##    ##  '#,     ,#' ,#      #,         ##   #,  ,#        
             '#######'   ##     ##  '#######'  #'      '#     #####' # '####'        


                  #######################################################
                  #                        -***-                        #
                  #          Department of theory and spectroscopy      #
                  #    Directorship and core code : Frank Neese         #
                  #        Max Planck Institute fuer Kohlenforschung    #
                  #                Kaiser Wilhelm Platz 1               #
                  #                 D-45470 Muelheim/Ruhr               #
                  #                      Germany                        #
                  #                                                     #
                  #                  All rights reserved                #
                  #                        -***-                        #
                  #######################################################


                         Program Version 5.0.2 -  RELEASE  -


 With contributions from (in alphabetic order):
   Daniel Aravena         : Magnetic Suceptibility
   Michael Atanasov       : Ab Initio Ligand Field Theory (pilot matlab implementation)
   Alexander A. Auer      : GIAO ZORA, VPT2 properties, NMR spectrum
   Ute Becker             : Parallelization
   Giovanni Bistoni       : ED, misc. LED, open-shell LED, HFLD
   Martin Brehm           : Molecular dynamics
   Dmytro Bykov           : SCF Hessian
   Vijay G. Chilkuri      : MRCI spin determinant printing, contributions to CSF-ICE
   Dipayan Datta          : RHF DLPNO-CCSD density
   Achintya Kumar Dutta   : EOM-CC, STEOM-CC
   Dmitry Ganyushin       : Spin-Orbit,Spin-Spin,Magnetic field MRCI
   Miquel Garcia          : C-PCM and meta-GGA Hessian, CC/C-PCM, Gaussian charge scheme
   Yang Guo               : DLPNO-NEVPT2, F12-NEVPT2, CIM, IAO-localization
   Andreas Hansen         : Spin unrestricted coupled pair/coupled cluster methods
   Benjamin Helmich-Paris : MC-RPA, TRAH-SCF, COSX integrals
   Lee Huntington         : MR-EOM, pCC
   Robert Izsak           : Overlap fitted RIJCOSX, COSX-SCS-MP3, EOM
   Marcus Kettner         : VPT2
   Christian Kollmar      : KDIIS, OOCD, Brueckner-CCSD(T), CCSD density, CASPT2, CASPT2-K
   Simone Kossmann        : Meta GGA functionals, TD-DFT gradient, OOMP2, MP2 Hessian
   Martin Krupicka        : Initial AUTO-CI
   Lucas Lang             : DCDCAS
   Marvin Lechner         : AUTO-CI (C++ implementation), FIC-MRCC
   Dagmar Lenk            : GEPOL surface, SMD
   Dimitrios Liakos       : Extrapolation schemes; Compound Job, initial MDCI parallelization
   Dimitrios Manganas     : Further ROCIS development; embedding schemes
   Dimitrios Pantazis     : SARC Basis sets
   Anastasios Papadopoulos: AUTO-CI, single reference methods and gradients
   Taras Petrenko         : DFT Hessian,TD-DFT gradient, ASA, ECA, R-Raman, ABS, FL, XAS/XES, NRVS
   Peter Pinski           : DLPNO-MP2, DLPNO-MP2 Gradient
   Christoph Reimann      : Effective Core Potentials
   Marius Retegan         : Local ZFS, SOC
   Christoph Riplinger    : Optimizer, TS searches, QM/MM, DLPNO-CCSD(T), (RO)-DLPNO pert. Triples
   Tobias Risthaus        : Range-separated hybrids, TD-DFT gradient, RPA, STAB
   Michael Roemelt        : Original ROCIS implementation
   Masaaki Saitow         : Open-shell DLPNO-CCSD energy and density
   Barbara Sandhoefer     : DKH picture change effects
   Avijit Sen             : IP-ROCIS
   Kantharuban Sivalingam : CASSCF convergence, NEVPT2, FIC-MRCI
   Bernardo de Souza      : ESD, SOC TD-DFT
   Georgi Stoychev        : AutoAux, RI-MP2 NMR, DLPNO-MP2 response
   Willem Van den Heuvel  : Paramagnetic NMR
   Boris Wezisla          : Elementary symmetry handling
   Frank Wennmohs         : Technical directorship


 We gratefully acknowledge several colleagues who have allowed us to
 interface, adapt or use parts of their codes:
   Stefan Grimme, W. Hujo, H. Kruse, P. Pracht,  : VdW corrections, initial TS optimization,
                  C. Bannwarth, S. Ehlert          DFT functionals, gCP, sTDA/sTD-DF
   Ed Valeev, F. Pavosevic, A. Kumar             : LibInt (2-el integral package), F12 methods
   Garnet Chan, S. Sharma, J. Yang, R. Olivares  : DMRG
   Ulf Ekstrom                                   : XCFun DFT Library
   Mihaly Kallay                                 : mrcc  (arbitrary order and MRCC methods)
   Jiri Pittner, Ondrej Demel                    : Mk-CCSD
   Frank Weinhold                                : gennbo (NPA and NBO analysis)
   Christopher J. Cramer and Donald G. Truhlar   : smd solvation model
   Lars Goerigk                                  : TD-DFT with DH, B97 family of functionals
   V. Asgeirsson, H. Jonsson                     : NEB implementation
   FAccTs GmbH                                   : IRC, NEB, NEB-TS, DLPNO-Multilevel, CI-OPT
                                                   MM, QMMM, 2- and 3-layer-ONIOM, Crystal-QMMM,
                                                   LR-CPCM, SF, NACMEs, symmetry and pop. for TD-DFT,
                                                   nearIR, NL-DFT gradient (VV10), updates on ESD,
                                                   ML-optimized integration grids
   S Lehtola, MJT Oliveira, MAL Marques          : LibXC Library
   Liviu Ungur et al                             : ANISO software


 Your calculation uses the libint2 library for the computation of 2-el integrals
 For citations please refer to: http://libint.valeyev.net

 Your ORCA version has been built with support for libXC version: 5.1.0
 For citations please refer to: https://tddft.org/programs/libxc/

 This ORCA versions uses:
   CBLAS   interface :  Fast vector & matrix operations
   LAPACKE interface :  Fast linear algebra routines
   SCALAPACK package :  Parallel linear algebra routines
   Shared memory     :  Shared parallel matrices
   BLAS/LAPACK       :  OpenBLAS 0.3.15  USE64BITINT DYNAMIC_ARCH NO_AFFINITY Zen SINGLE_THREADED
        Core in use  :  Zen
   Copyright (c) 2011-2014, The OpenBLAS Project


Your calculation utilizes the atom-pairwise dispersion correction
with the Becke-Johnson damping scheme (D3BJ)
Cite in your paper:
S.Grimme, S.Ehrlich, L.Goerigk, J Comput Chem, (2011), 32, 1456–1465 
S.Grimme, J.Antony, S.Ehrlich and H.Krieg, J.Chem.Phys., 132, (2010), 154104 
   

Your calculation utilizes the SMD solvation module
Please cite in your paper:
A.V. Marenich, C.J. Cramer, D.G. Truhlar J. Phys. Chem. B, 113, (2009), 6378 

================================================================================

----- Orbital basis set information -----
Your calculation utilizes the basis: def2-TZVP
   F. Weigend and R. Ahlrichs, Phys. Chem. Chem. Phys. 7, 3297 (2005).

----- AuxJ basis set information -----
Your calculation utilizes the auxiliary basis: def2/J
   F. Weigend, Phys. Chem. Chem. Phys. 8, 1057 (2006).

================================================================================
                                        WARNINGS
                       Please study these warnings very carefully!
================================================================================

WARNING: Gradients needed for Numerical Frequencies
  ===> : Setting RunTyp to EnGrad

WARNING: The environment variable RSH_COMMAND is not set!
  ===> : All Displacements for the Numerical Hessian or Gradient calculation
         will be started on localhost

INFO   : the flag for use of the SHARK integral package has been found!

================================================================================
                                       INPUT FILE
================================================================================
NAME = BzOHfreq.inp
|  1> ! PBE0 D3 def2-tzvp NumFreq
|  2> %maxcore 2660
|  3> %pal nprocs 15
|  4> end
|  5> %CPCM SMD TRUE
|  6>    SMDSOLVENT "2,2,2-TRIFLUOROETHANOL"
|  7> end
|  8> 
|  9> *xyz 0 1
| 10> C  1.389618  0.011729  0.000002
| 11> C  0.697873  1.211824  0.000031
| 12> C  -0.695776  1.207770  0.000043
| 13> C  -1.388290  -0.001016  0.000019
| 14> C  -0.692970  -1.197530  -0.000010
| 15> C  0.696347  -1.191566  -0.000019
| 16> H  2.473527  0.014570  -0.000006
| 17> H  1.237886  2.150274  0.000047
| 18> H  -2.471781  0.008148  0.000027
| 19> H  -1.233575  -2.136956  -0.000026
| 20> H  1.241049  -2.129203  -0.000043
| 21> C  -1.477373  2.461899  0.000081
| 22> O  -2.689566  2.508677  -0.000021
| 23> O  -0.722784  3.559914  -0.000027
| 24> H  -1.307486  4.334167  -0.000097
| 25> *
| 26> 
| 27>                          ****END OF INPUT****
================================================================================

                     *******************************
                     * Energy+Gradient Calculation *
                     *******************************

---------------------------------
CARTESIAN COORDINATES (ANGSTROEM)
---------------------------------
  C      1.389618    0.011729    0.000002
  C      0.697873    1.211824    0.000031
  C     -0.695776    1.207770    0.000043
  C     -1.388290   -0.001016    0.000019
  C     -0.692970   -1.197530   -0.000010
  C      0.696347   -1.191566   -0.000019
  H      2.473527    0.014570   -0.000006
  H      1.237886    2.150274    0.000047
  H     -2.471781    0.008148    0.000027
  H     -1.233575   -2.136956   -0.000026
  H      1.241049   -2.129203   -0.000043
  C     -1.477373    2.461899    0.000081
  O     -2.689566    2.508677   -0.000021
  O     -0.722784    3.559914   -0.000027
  H     -1.307486    4.334167   -0.000097

----------------------------
CARTESIAN COORDINATES (A.U.)
----------------------------
  NO LB      ZA    FRAG     MASS         X           Y           Z
   0 C     6.0000    0    12.011    2.625997    0.022165    0.000004
   1 C     6.0000    0    12.011    1.318789    2.290015    0.000059
   2 C     6.0000    0    12.011   -1.314826    2.282355    0.000081
   3 C     6.0000    0    12.011   -2.623488   -0.001920    0.000036
   4 C     6.0000    0    12.011   -1.309524   -2.263004   -0.000019
   5 C     6.0000    0    12.011    1.315905   -2.251733   -0.000036
   6 H     1.0000    0     1.008    4.674289    0.027533   -0.000011
   7 H     1.0000    0     1.008    2.339266    4.063429    0.000089
   8 H     1.0000    0     1.008   -4.670989    0.015397    0.000051
   9 H     1.0000    0     1.008   -2.331119   -4.038262   -0.000049
  10 H     1.0000    0     1.008    2.345243   -4.023611   -0.000081
  11 C     6.0000    0    12.011   -2.791830    4.652315    0.000153
  12 O     8.0000    0    15.999   -5.082543    4.740712   -0.000040
  13 O     8.0000    0    15.999   -1.365864    6.727263   -0.000051
  14 H     1.0000    0     1.008   -2.470790    8.190389   -0.000183

--------------------------------
INTERNAL COORDINATES (ANGSTROEM)
--------------------------------
 C      0   0   0     0.000000000000     0.00000000     0.00000000
 C      1   0   0     1.385185603048     0.00000000     0.00000000
 C      2   1   0     1.393654896400   119.79284761     0.00000000
 C      3   2   1     1.393104172188   119.97508092     0.00000000
 C      4   3   2     1.383877037687   120.02979520     0.00000000
 C      1   2   3     1.388720107476   120.09235421     0.00000000
 H      1   2   3     1.083912723251   119.80933959   180.00008157
 H      2   1   3     1.082729164161   120.12303783   179.99983540
 H      4   3   2     1.083529753187   119.32382578   180.00009918
 H      5   4   3     1.083870368521   119.91936962   179.99983882
 H      6   1   2     1.084372359086   119.89825592   179.99991970
 C      3   2   1     1.477746060896   121.76527615   179.99967232
 O     12   3   2     1.213095239846   124.14186631   179.99351214
 O     12   3   2     1.332306838086   113.57003351     0.00000000
 H     14  12   3     0.970228912017   108.44252881   179.99355758

---------------------------
INTERNAL COORDINATES (A.U.)
---------------------------
 C      0   0   0     0.000000000000     0.00000000     0.00000000
 C      1   0   0     2.617621434411     0.00000000     0.00000000
 C      2   1   0     2.633626079395   119.79284761     0.00000000
 C      3   2   1     2.632585361459   119.97508092     0.00000000
 C      4   3   2     2.615148604250   120.02979520     0.00000000
 C      1   2   3     2.624300679799   120.09235421     0.00000000
 H      1   2   3     2.048298200018   119.80933959   180.00008157
 H      2   1   3     2.046061597474   120.12303783   179.99983540
 H      4   3   2     2.047574491478   119.32382578   180.00009918
 H      5   4   3     2.048218161176   119.91936962   179.99983882
 H      6   1   2     2.049166785866   119.89825592   179.99991970
 C      3   2   1     2.792535350575   121.76527615   179.99967232
 O     12   3   2     2.292417777672   124.14186631   179.99351214
 O     12   3   2     2.517695050333   113.57003351     0.00000000
 H     14  12   3     1.833466930924   108.44252881   179.99355758

---------------------
BASIS SET INFORMATION
---------------------
There are 3 groups of distinct atoms

 Group   1 Type C   : 11s6p2d1f contracted to 5s3p2d1f pattern {62111/411/11/1}
 Group   2 Type H   : 5s1p contracted to 3s1p pattern {311/1}
 Group   3 Type O   : 11s6p2d1f contracted to 5s3p2d1f pattern {62111/411/11/1}

Atom   0C    basis set group =>   1
Atom   1C    basis set group =>   1
Atom   2C    basis set group =>   1
Atom   3C    basis set group =>   1
Atom   4C    basis set group =>   1
Atom   5C    basis set group =>   1
Atom   6H    basis set group =>   2
Atom   7H    basis set group =>   2
Atom   8H    basis set group =>   2
Atom   9H    basis set group =>   2
Atom  10H    basis set group =>   2
Atom  11C    basis set group =>   1
Atom  12O    basis set group =>   3
Atom  13O    basis set group =>   3
Atom  14H    basis set group =>   2
---------------------------------
AUXILIARY/J BASIS SET INFORMATION
---------------------------------
There are 3 groups of distinct atoms

 Group   1 Type C   : 12s5p4d2f1g contracted to 6s4p3d1f1g pattern {711111/2111/211/2/1}
 Group   2 Type H   : 5s2p1d contracted to 3s1p1d pattern {311/2/1}
 Group   3 Type O   : 12s5p4d2f1g contracted to 6s4p3d1f1g pattern {711111/2111/211/2/1}

Atom   0C    basis set group =>   1
Atom   1C    basis set group =>   1
Atom   2C    basis set group =>   1
Atom   3C    basis set group =>   1
Atom   4C    basis set group =>   1
Atom   5C    basis set group =>   1
Atom   6H    basis set group =>   2
Atom   7H    basis set group =>   2
Atom   8H    basis set group =>   2
Atom   9H    basis set group =>   2
Atom  10H    basis set group =>   2
Atom  11C    basis set group =>   1
Atom  12O    basis set group =>   3
Atom  13O    basis set group =>   3
Atom  14H    basis set group =>   2


           ************************************************************
           *        Program running with 15 parallel MPI-processes    *
           *              working on a common directory               *
           ************************************************************
------------------------------------------------------------------------------
                           ORCA GTO INTEGRAL CALCULATION
                           -- RI-GTO INTEGRALS CHOSEN --
------------------------------------------------------------------------------
------------------------------------------------------------------------------
                   ___                                                        
                  /   \      - P O W E R E D   B Y -                         
                 /     \                                                     
                 |  |  |   _    _      __       _____    __    __             
                 |  |  |  | |  | |    /  \     |  _  \  |  |  /  |          
                  \  \/   | |  | |   /    \    | | | |  |  | /  /          
                 / \  \   | |__| |  /  /\  \   | |_| |  |  |/  /          
                |  |  |   |  __  | /  /__\  \  |    /   |      \           
                |  |  |   | |  | | |   __   |  |    \   |  |\   \          
                \     /   | |  | | |  |  |  |  | |\  \  |  | \   \       
                 \___/    |_|  |_| |__|  |__|  |_| \__\ |__|  \__/        
                                                                              
                      - O R C A' S   B I G   F R I E N D -                    
                                      &                                       
                       - I N T E G R A L  F E E D E R -                       
                                                                              
 v1 FN, 2020, v2 2021                                                         
------------------------------------------------------------------------------


Reading SHARK input file BzOHfreq.SHARKINP.tmp ... ok
----------------------
SHARK INTEGRAL PACKAGE
----------------------

Number of atoms                             ...     15
Number of basis functions                   ...    315
Number of shells                            ...    123
Maximum angular momentum                    ...      3
Integral batch strategy                     ... SHARK/LIBINT Hybrid
RI-J (if used) integral strategy            ... SPLIT-RIJ (Revised 2003 algorithm where possible)
Printlevel                                  ...      1
Contraction scheme used                     ... SEGMENTED contraction
Coulomb Range Separation                    ... NOT USED
Exchange Range Separation                   ... NOT USED
Finite Nucleus Model                        ... NOT USED
Auxiliary Coulomb fitting basis             ... AVAILABLE
   # of basis functions in Aux-J            ...    507
   # of shells in Aux-J                     ...    165
   Maximum angular momentum in Aux-J        ...      4
Auxiliary J/K fitting basis                 ... NOT available
Auxiliary Correlation fitting basis         ... NOT available
Auxiliary 'external' fitting basis          ... NOT available
Integral threshold                          ...     2.500000e-11
Primitive cut-off                           ...     2.500000e-12
Primitive pair pre-selection threshold      ...     2.500000e-12

Calculating pre-screening integrals         ... done (  0.2 sec) Dimension = 123
Organizing shell pair data                  ... done (  0.1 sec)
Shell pair information
Total number of shell pairs                 ...      7626
Shell pairs after pre-screening             ...      6864
Total number of primitive shell pairs       ...     23652
Primitive shell pairs kept                  ...     15858
          la=0 lb=0:   1719 shell pairs
          la=1 lb=0:   1894 shell pairs
          la=1 lb=1:    534 shell pairs
          la=2 lb=0:   1027 shell pairs
          la=2 lb=1:    562 shell pairs
          la=2 lb=2:    160 shell pairs
          la=3 lb=0:    499 shell pairs
          la=3 lb=1:    278 shell pairs
          la=3 lb=2:    150 shell pairs
          la=3 lb=3:     41 shell pairs

Calculating one electron integrals          ... done (  0.5 sec)
Calculating RI/J V-Matrix + Cholesky decomp.... done (  0.1 sec)
Calculating Nuclear repulsion               ... done (  0.0 sec) ENN=    406.930175694421 Eh

SHARK setup successfully completed in   1.6 seconds

Maximum memory used throughout the entire GTOINT-calculation: 20.3 MB


           ************************************************************
           *        Program running with 15 parallel MPI-processes    *
           *              working on a common directory               *
           ************************************************************
-------------------------------------------------------------------------------
                                 ORCA SCF
-------------------------------------------------------------------------------

------------
SCF SETTINGS
------------
Hamiltonian:
 Density Functional     Method          .... DFT(GTOs)
 Exchange Functional    Exchange        .... PBE
   PBE kappa parameter   XKappa         ....  0.804000
   PBE mue parameter    XMuePBE         ....  0.219520
 Correlation Functional Correlation     .... PBE
   PBE beta parameter  CBetaPBE         ....  0.066725
 LDA part of GGA corr.  LDAOpt          .... PW91-LDA
 Gradients option       PostSCFGGA      .... off
 Hybrid DFT is turned on
   Fraction HF Exchange ScalHFX         ....  0.250000
   Scaling of DF-GGA-X  ScalDFX         ....  0.750000
   Scaling of DF-GGA-C  ScalDFC         ....  1.000000
   Scaling of DF-LDA-C  ScalLDAC        ....  1.000000
   Perturbative correction              ....  0.000000
   Density functional embedding theory  .... OFF
   NL short-range parameter             ....  6.900000
 RI-approximation to the Coulomb term is turned on
   Number of AuxJ basis functions       .... 507
   RIJ-COSX (HFX calculated with COS-X)).... on


General Settings:
 Integral files         IntName         .... BzOHfreq
 Hartree-Fock type      HFTyp           .... RHF
 Total Charge           Charge          ....    0
 Multiplicity           Mult            ....    1
 Number of Electrons    NEL             ....   64
 Basis Dimension        Dim             ....  315
 Nuclear Repulsion      ENuc            ....    406.9301756944 Eh

Convergence Acceleration:
 DIIS                   CNVDIIS         .... on
   Start iteration      DIISMaxIt       ....    12
   Startup error        DIISStart       ....  0.200000
   # of expansion vecs  DIISMaxEq       ....     5
   Bias factor          DIISBfac        ....   1.050
   Max. coefficient     DIISMaxC        ....  10.000
 Trust-Rad. Augm. Hess. CNVTRAH         .... auto
   Auto Start mean grad. ratio tolernc. ....  1.125000
   Auto Start start iteration           ....    20
   Auto Start num. interpolation iter.  ....    10
   Max. Number of Micro iterations      ....    16
   Max. Number of Macro iterations      .... Maxiter - #DIIS iter
   Number of Davidson start vectors     ....     2
   Converg. threshold I  (grad. norm)   ....   1.000e-05
   Converg. threshold II (energy diff.) ....   1.000e-08
   Grad. Scal. Fac. for Micro threshold ....   0.100
   Minimum threshold for Micro iter.    ....   0.010
   NR start threshold (gradient norm)   ....   0.001
   Initial trust radius                 ....   0.400
   Minimum AH scaling param. (alpha)    ....   1.000
   Maximum AH scaling param. (alpha)    .... 1000.000
   Orbital update algorithm             .... Taylor
   White noise on init. David. guess    .... on
   Maximum white noise                  ....   0.010
   Quad. conv. algorithm                .... NR
 SOSCF                  CNVSOSCF        .... on
   Start iteration      SOSCFMaxIt      ....   150
   Startup grad/error   SOSCFStart      ....  0.003300
 Level Shifting         CNVShift        .... on
   Level shift para.    LevelShift      ....    0.2500
   Turn off err/grad.   ShiftErr        ....    0.0010
 Zerner damping         CNVZerner       .... off
 Static damping         CNVDamp         .... on
   Fraction old density DampFac         ....    0.7000
   Max. Damping (<1)    DampMax         ....    0.9800
   Min. Damping (>=0)   DampMin         ....    0.0000
   Turn off err/grad.   DampErr         ....    0.1000
 Fernandez-Rico         CNVRico         .... off

SCF Procedure:
 Maximum # iterations   MaxIter         ....   125
 SCF integral mode      SCFMode         .... Direct
   Integral package                     .... SHARK and LIBINT hybrid scheme
 Reset frequency        DirectResetFreq ....    20
 Integral Threshold     Thresh          ....  2.500e-11 Eh
 Primitive CutOff       TCut            ....  2.500e-12 Eh

Convergence Tolerance:
 Convergence Check Mode ConvCheckMode   .... Total+1el-Energy
 Convergence forced     ConvForced      .... 0
 Energy Change          TolE            ....  1.000e-08 Eh
 1-El. energy change                    ....  1.000e-05 Eh
 Orbital Gradient       TolG            ....  1.000e-05
 Orbital Rotation angle TolX            ....  1.000e-05
 DIIS Error             TolErr          ....  5.000e-07


Diagonalization of the overlap matrix:
Smallest eigenvalue                        ... 8.588e-06
Time for diagonalization                   ...    0.033 sec
Threshold for overlap eigenvalues          ... 1.000e-08
Number of eigenvalues below threshold      ... 0
Time for construction of square roots      ...    0.015 sec
Total time needed                          ...    0.064 sec

Time for model grid setup =    0.403 sec

------------------------------
INITIAL GUESS: MODEL POTENTIAL
------------------------------
Loading Hartree-Fock densities                     ... done
Calculating cut-offs                               ... done
Initializing the effective Hamiltonian             ... done
Setting up the integral package (SHARK)            ... done
Starting the Coulomb interaction                   ... done (   0.3 sec)
Reading the grid                                   ... done
Mapping shells                                     ... done
Starting the XC term evaluation                    ... done (   0.0 sec)
  promolecular density results
     # of electrons  =     63.996127338
     EX              =    -53.886965711
     EC              =     -2.136409355
     EX+EC           =    -56.023375066
Transforming the Hamiltonian                       ... done (   0.7 sec)
Diagonalizing the Hamiltonian                      ... done (   0.0 sec)
Back transforming the eigenvectors                 ... done (   0.5 sec)
Now organizing SCF variables                       ... done
                      ------------------
                      INITIAL GUESS DONE (   1.9 sec)
                      ------------------
-------------------
DFT GRID GENERATION
-------------------

General Integration Accuracy     IntAcc      ... 4.388
Radial Grid Type                 RadialGrid  ... OptM3 with GC (2021)
Angular Grid (max. ang.)         AngularGrid ... 4 (Lebedev-302)
Angular grid pruning method      GridPruning ... 4 (adaptive)
Weight generation scheme         WeightScheme... Becke
Basis function cutoff            BFCut       ... 1.0000e-11
Integration weight cutoff        WCut        ... 1.0000e-14
Angular grids for H and He will be reduced by one unit
Partially contracted basis set               ... off
Rotationally invariant grid construction     ... off

Total number of grid points                  ...    73546
Total number of batches                      ...     1157
Average number of points per batch           ...       63
Average number of grid points per atom       ...     4903
Time for grid setup =    0.338 sec

--------------------
COSX GRID GENERATION
--------------------

GRIDX 1
-------
General Integration Accuracy     IntAcc      ... 3.816
Radial Grid Type                 RadialGrid  ... OptM3 with GC (2021)
Angular Grid (max. ang.)         AngularGrid ... 1 (Lebedev-50)
Angular grid pruning method      GridPruning ... 4 (adaptive)
Weight generation scheme         WeightScheme... Becke
Basis function cutoff            BFCut       ... 1.0000e-11
Integration weight cutoff        WCut        ... 1.0000e-14
Angular grids for H and He will be reduced by one unit
Partially contracted basis set               ... on
Rotationally invariant grid construction     ... off

Total number of grid points                  ...     9378
Total number of batches                      ...      153
Average number of points per batch           ...       61
Average number of grid points per atom       ...      625
UseSFitting                                  ... on

GRIDX 2
-------
General Integration Accuracy     IntAcc      ... 4.020
Radial Grid Type                 RadialGrid  ... OptM3 with GC (2021)
Angular Grid (max. ang.)         AngularGrid ... 2 (Lebedev-110)
Angular grid pruning method      GridPruning ... 4 (adaptive)
Weight generation scheme         WeightScheme... Becke
Basis function cutoff            BFCut       ... 1.0000e-11
Integration weight cutoff        WCut        ... 1.0000e-14
Angular grids for H and He will be reduced by one unit
Partially contracted basis set               ... on
Rotationally invariant grid construction     ... off

Total number of grid points                  ...    20803
Total number of batches                      ...      334
Average number of points per batch           ...       62
Average number of grid points per atom       ...     1387
UseSFitting                                  ... on

GRIDX 3
-------
General Integration Accuracy     IntAcc      ... 4.338
Radial Grid Type                 RadialGrid  ... OptM3 with GC (2021)
Angular Grid (max. ang.)         AngularGrid ... 3 (Lebedev-194)
Angular grid pruning method      GridPruning ... 4 (adaptive)
Weight generation scheme         WeightScheme... Becke
Basis function cutoff            BFCut       ... 1.0000e-11
Integration weight cutoff        WCut        ... 1.0000e-14
Angular grids for H and He will be reduced by one unit
Partially contracted basis set               ... on
Rotationally invariant grid construction     ... off

Total number of grid points                  ...    45891
Total number of batches                      ...      726
Average number of points per batch           ...       63
Average number of grid points per atom       ...     3059
UseSFitting                                  ... on

Time for X-Grid setup             =    1.886 sec


--------------------
CPCM SOLVATION MODEL
--------------------
CPCM parameters:
  Epsilon                                         ...      26.7260
  Refrac                                          ...       1.2907
  Rsolv                                           ...       1.3000
  Surface type                                    ... GAUSSIAN VDW
  Epsilon function type                           ...         CPCM
Solvent:                                     ... 2,2,2-TRIFLUOROETHANOL
SMD-CDS solvent descriptors:
  Soln                                       ...    1.2907
  Soln25                                     ... Unavailable
  Sola                                       ...    0.5700
  Solb                                       ...    0.2500
  Solg                                       ...   42.0200
  Solc                                       ...    0.0000
  Solh                                       ...    0.5000
Radii:
 Radius for C  used is    3.4960 Bohr (=   1.8500 Ang.)
 Radius for H  used is    2.2677 Bohr (=   1.2000 Ang.)
 Radius for O  used is    2.8724 Bohr (=   1.5200 Ang.)
Calculating surface                               ...        done! (  0.0s)
GEPOL surface points                              ...          915
GEPOL Volume                                      ...     803.7448
GEPOL Surface-area                                ...     503.1749
Calculating surface distance matrix               ...        done! (  0.0s)
Performing Cholesky decomposition & store         ...        done! (  0.8s)
Overall time for CPCM initialization              ...                 0.8s
--------------
SCF ITERATIONS
--------------
ITER       Energy         Delta-E        Max-DP      RMS-DP      [F,P]     Damp
               ***  Starting incremental Fock matrix formation  ***
  0   -420.2938509147   0.000000000000 0.07079367  0.00106905  0.2768281 0.7000
  1   -420.3998136068  -0.105962692105 0.07429049  0.00085194  0.1198426 0.7000
                               ***Turning on DIIS***
  2   -420.4427212033  -0.042907596460 0.09248289  0.00138522  0.0361408 0.0000
  3   -420.5116173535  -0.068896150200 0.07972712  0.00068327  0.0597411 0.0000
  4   -420.5250635241  -0.013446170675 0.02281189  0.00022255  0.0151990 0.0000
  5   -420.5257827564  -0.000719232265 0.00878879  0.00008698  0.0059228 0.0000
                      *** Initiating the SOSCF procedure ***
                           *** Shutting down DIIS ***
                      *** Re-Reading the Fockian *** 
                      *** Removing any level shift *** 
ITER      Energy       Delta-E        Grad      Rot      Max-DP    RMS-DP
  6   -420.52583708  -0.0000543249  0.000258  0.000258  0.002482  0.000028
               *** Restarting incremental Fock matrix formation ***
  7   -420.52580529   0.0000317901  0.000144  0.000488  0.001801  0.000030
  8   -420.52580472   0.0000005677  0.000256  0.000309  0.000547  0.000008
  9   -420.52580628  -0.0000015546  0.000032  0.000066  0.000122  0.000003
 10   -420.52580626   0.0000000216  0.000048  0.000042  0.000091  0.000001
 11   -420.52580629  -0.0000000377  0.000003  0.000009  0.000050  0.000001
 12   -420.52580630  -0.0000000040  0.000003  0.000005  0.000047  0.000001
                  ***Gradient check signals convergence***
              ***Rediagonalizing the Fockian in SOSCF/NRSCF***

               *****************************************************
               *                     SUCCESS                       *
               *           SCF CONVERGED AFTER  13 CYCLES          *
               *****************************************************

Old exchange energy                            =    -13.733919998 Eh
New exchange energy                            =    -13.733884559 Eh
Exchange energy change after final integration =      0.000035438 Eh
Total energy after final integration           =   -420.525770860 Eh
Final COS-X integration done in                =     1.493 sec

SMD CDS free energy correction energy :                 4.20339     Kcal/mol
Total Energy after SMD CDS correction =              -420.519072332 Eh

----------------
TOTAL SCF ENERGY
----------------

Total Energy       :         -420.51907233 Eh          -11442.90570 eV

Components:
Nuclear Repulsion  :          406.93017569 Eh           11073.13303 eV
Electronic Energy  :         -827.44924803 Eh          -22516.03873 eV
One Electron Energy:        -1378.03917826 Eh          -37498.35242 eV
Two Electron Energy:          550.58993023 Eh           14982.31369 eV
Max COSX asymmetry :            0.00000237 Eh               0.00006 eV
CPCM Dielectric    :           -0.02019292 Eh              -0.54948 eV
SMD CDS (Gcds)     :            0.00669853 Eh               0.18228 eV

Virial components:
Potential Energy   :         -839.20046138 Eh          -22835.80550 eV
Kinetic Energy     :          418.68138905 Eh           11392.89980 eV
Virial Ratio       :            2.00438922


DFT components:
N(Alpha)           :       32.000014219626 electrons
N(Beta)            :       32.000014219626 electrons
N(Total)           :       64.000028439252 electrons
E(X)               :      -41.121933193847 Eh       
E(C)               :       -2.146528396284 Eh       
E(XC)              :      -43.268461590131 Eh       
DFET-embed. en.    :        0.000000000000 Eh       
CPCM Solvation Model Properties:
Surface-charge          :           -0.04367941
Charge-correction       :            0.00005529 Eh               0.00150 eV
Free-energy (cav+disp)  :            0.00669853 Eh               0.18228 eV

---------------
SCF CONVERGENCE
---------------

  Last Energy change         ...   -1.2318e-10  Tolerance :   1.0000e-08
  Last MAX-Density change    ...    9.9920e-16  Tolerance :   1.0000e-07
  Last RMS-Density change    ...    1.8504e-17  Tolerance :   5.0000e-09
  Last Orbital Gradient      ...    7.1879e-07  Tolerance :   1.0000e-05
  Last Orbital Rotation      ...    2.1445e-06  Tolerance :   1.0000e-05

             **** THE GBW FILE WAS UPDATED (BzOHfreq.gbw) ****
             **** DENSITY BzOHfreq.scfp WAS UPDATED ****
             **** ENERGY FILE WAS UPDATED (BzOHfreq.en.tmp) ****
             **** THE GBW FILE WAS UPDATED (BzOHfreq.gbw) ****
             **** DENSITY BzOHfreq.scfp WAS UPDATED ****
----------------
ORBITAL ENERGIES
----------------

  NO   OCC          E(Eh)            E(eV) 
   0   2.0000     -19.256878      -524.0063 
   1   2.0000     -19.201501      -522.4994 
   2   2.0000     -10.363848      -282.0146 
   3   2.0000     -10.246874      -278.8316 
   4   2.0000     -10.237993      -278.5900 
   5   2.0000     -10.236921      -278.5608 
   6   2.0000     -10.235763      -278.5293 
   7   2.0000     -10.231689      -278.4184 
   8   2.0000     -10.231620      -278.4165 
   9   2.0000      -1.148365       -31.2486 
  10   2.0000      -1.053930       -28.6789 
  11   2.0000      -0.898153       -24.4400 
  12   2.0000      -0.799206       -21.7475 
  13   2.0000      -0.780629       -21.2420 
  14   2.0000      -0.688859       -18.7448 
  15   2.0000      -0.636494       -17.3199 
  16   2.0000      -0.609877       -16.5956 
  17   2.0000      -0.556843       -15.1525 
  18   2.0000      -0.522709       -14.2236 
  19   2.0000      -0.496871       -13.5205 
  20   2.0000      -0.481300       -13.0968 
  21   2.0000      -0.471791       -12.8381 
  22   2.0000      -0.461529       -12.5588 
  23   2.0000      -0.442230       -12.0337 
  24   2.0000      -0.420253       -11.4357 
  25   2.0000      -0.395391       -10.7591 
  26   2.0000      -0.373684       -10.1685 
  27   2.0000      -0.359868        -9.7925 
  28   2.0000      -0.349576        -9.5125 
  29   2.0000      -0.308990        -8.4081 
  30   2.0000      -0.281433        -7.6582 
  31   2.0000      -0.278324        -7.5736 
  32   0.0000      -0.054864        -1.4929 
  33   0.0000      -0.014347        -0.3904 
  34   0.0000       0.053770         1.4631 
  35   0.0000       0.063082         1.7165 
  36   0.0000       0.079677         2.1681 
  37   0.0000       0.101493         2.7618 
  38   0.0000       0.112832         3.0703 
  39   0.0000       0.126734         3.4486 
  40   0.0000       0.137070         3.7299 
  41   0.0000       0.147189         4.0052 
  42   0.0000       0.158391         4.3100 
  43   0.0000       0.171464         4.6658 
  44   0.0000       0.202277         5.5042 
  45   0.0000       0.203163         5.5284 
  46   0.0000       0.227742         6.1972 
  47   0.0000       0.230071         6.2606 
  48   0.0000       0.235145         6.3986 
  49   0.0000       0.239214         6.5094 
  50   0.0000       0.252980         6.8839 
  51   0.0000       0.254389         6.9223 
  52   0.0000       0.259843         7.0707 
  53   0.0000       0.273950         7.4546 
  54   0.0000       0.305283         8.3072 
  55   0.0000       0.307890         8.3781 
  56   0.0000       0.308065         8.3829 
  57   0.0000       0.320298         8.7158 
  58   0.0000       0.332651         9.0519 
  59   0.0000       0.349160         9.5011 
  60   0.0000       0.359013         9.7692 
  61   0.0000       0.371550        10.1104 
  62   0.0000       0.396219        10.7817 
  63   0.0000       0.399989        10.8843 
  64   0.0000       0.404576        11.0091 
  65   0.0000       0.414010        11.2658 
  66   0.0000       0.427726        11.6390 
  67   0.0000       0.434163        11.8142 
  68   0.0000       0.443569        12.0701 
  69   0.0000       0.464369        12.6361 
  70   0.0000       0.474049        12.8995 
  71   0.0000       0.489425        13.3179 
  72   0.0000       0.489705        13.3256 
  73   0.0000       0.497610        13.5407 
  74   0.0000       0.497868        13.5477 
  75   0.0000       0.509394        13.8613 
  76   0.0000       0.511305        13.9133 
  77   0.0000       0.519214        14.1285 
  78   0.0000       0.540086        14.6965 
  79   0.0000       0.577129        15.7045 
  80   0.0000       0.586894        15.9702 
  81   0.0000       0.619403        16.8548 
  82   0.0000       0.622442        16.9375 
  83   0.0000       0.655429        17.8351 
  84   0.0000       0.668335        18.1863 
  85   0.0000       0.691741        18.8232 
  86   0.0000       0.707073        19.2404 
  87   0.0000       0.715654        19.4739 
  88   0.0000       0.723106        19.6767 
  89   0.0000       0.739845        20.1322 
  90   0.0000       0.752007        20.4632 
  91   0.0000       0.768531        20.9128 
  92   0.0000       0.782521        21.2935 
  93   0.0000       0.785471        21.3738 
  94   0.0000       0.787269        21.4227 
  95   0.0000       0.803015        21.8511 
  96   0.0000       0.837919        22.8009 
  97   0.0000       0.840878        22.8815 
  98   0.0000       0.870639        23.6913 
  99   0.0000       0.901707        24.5367 
 100   0.0000       0.903626        24.5889 
 101   0.0000       0.928231        25.2584 
 102   0.0000       0.931650        25.3515 
 103   0.0000       0.955020        25.9874 
 104   0.0000       0.959048        26.0970 
 105   0.0000       1.000559        27.2266 
 106   0.0000       1.009380        27.4666 
 107   0.0000       1.059210        28.8226 
 108   0.0000       1.073687        29.2165 
 109   0.0000       1.101774        29.9808 
 110   0.0000       1.114890        30.3377 
 111   0.0000       1.116871        30.3916 
 112   0.0000       1.191672        32.4270 
 113   0.0000       1.212803        33.0020 
 114   0.0000       1.219293        33.1787 
 115   0.0000       1.223725        33.2992 
 116   0.0000       1.226047        33.3624 
 117   0.0000       1.261145        34.3175 
 118   0.0000       1.262992        34.3678 
 119   0.0000       1.274410        34.6785 
 120   0.0000       1.306123        35.5414 
 121   0.0000       1.345128        36.6028 
 122   0.0000       1.359517        36.9943 
 123   0.0000       1.388698        37.7884 
 124   0.0000       1.390527        37.8382 
 125   0.0000       1.407935        38.3118 
 126   0.0000       1.459482        39.7145 
 127   0.0000       1.463989        39.8372 
 128   0.0000       1.466748        39.9122 
 129   0.0000       1.499189        40.7950 
 130   0.0000       1.509585        41.0779 
 131   0.0000       1.512713        41.1630 
 132   0.0000       1.556539        42.3556 
 133   0.0000       1.574438        42.8426 
 134   0.0000       1.599962        43.5372 
 135   0.0000       1.614001        43.9192 
 136   0.0000       1.632135        44.4127 
 137   0.0000       1.638490        44.5856 
 138   0.0000       1.651677        44.9444 
 139   0.0000       1.682414        45.7808 
 140   0.0000       1.699794        46.2537 
 141   0.0000       1.705341        46.4047 
 142   0.0000       1.720713        46.8230 
 143   0.0000       1.721992        46.8578 
 144   0.0000       1.775324        48.3090 
 145   0.0000       1.823317        49.6150 
 146   0.0000       1.824650        49.6513 
 147   0.0000       1.859702        50.6051 
 148   0.0000       1.863369        50.7048 
 149   0.0000       1.907938        51.9176 
 150   0.0000       1.914936        52.1081 
 151   0.0000       1.945321        52.9349 
 152   0.0000       1.963608        53.4325 
 153   0.0000       1.989462        54.1360 
 154   0.0000       2.013721        54.7961 
 155   0.0000       2.032471        55.3063 
 156   0.0000       2.058167        56.0056 
 157   0.0000       2.069952        56.3263 
 158   0.0000       2.087857        56.8135 
 159   0.0000       2.112171        57.4751 
 160   0.0000       2.131089        57.9899 
 161   0.0000       2.168582        59.0101 
 162   0.0000       2.188003        59.5386 
 163   0.0000       2.192049        59.6487 
 164   0.0000       2.223106        60.4938 
 165   0.0000       2.240616        60.9703 
 166   0.0000       2.261272        61.5323 
 167   0.0000       2.294486        62.4361 
 168   0.0000       2.318170        63.0806 
 169   0.0000       2.345330        63.8197 
 170   0.0000       2.367573        64.4249 
 171   0.0000       2.387807        64.9755 
 172   0.0000       2.438606        66.3579 
 173   0.0000       2.460567        66.9554 
 174   0.0000       2.522882        68.6511 
 175   0.0000       2.553046        69.4719 
 176   0.0000       2.589118        70.4535 
 177   0.0000       2.590397        70.4883 
 178   0.0000       2.618071        71.2413 
 179   0.0000       2.620851        71.3170 
 180   0.0000       2.652778        72.1858 
 181   0.0000       2.654390        72.2296 
 182   0.0000       2.661574        72.4251 
 183   0.0000       2.685172        73.0672 
 184   0.0000       2.695825        73.3571 
 185   0.0000       2.704705        73.5988 
 186   0.0000       2.721103        74.0450 
 187   0.0000       2.736917        74.4753 
 188   0.0000       2.738927        74.5300 
 189   0.0000       2.783522        75.7435 
 190   0.0000       2.785568        75.7992 
 191   0.0000       2.792107        75.9771 
 192   0.0000       2.828057        76.9553 
 193   0.0000       2.838791        77.2474 
 194   0.0000       2.842743        77.3550 
 195   0.0000       2.860341        77.8338 
 196   0.0000       2.866664        78.0059 
 197   0.0000       2.884988        78.5045 
 198   0.0000       2.906188        79.0814 
 199   0.0000       2.907080        79.1057 
 200   0.0000       2.930648        79.7470 
 201   0.0000       2.946337        80.1739 
 202   0.0000       2.957649        80.4817 
 203   0.0000       2.996632        81.5425 
 204   0.0000       2.998913        81.6046 
 205   0.0000       3.021295        82.2136 
 206   0.0000       3.055708        83.1501 
 207   0.0000       3.128555        85.1323 
 208   0.0000       3.136654        85.3527 
 209   0.0000       3.141017        85.4714 
 210   0.0000       3.146842        85.6299 
 211   0.0000       3.152979        85.7969 
 212   0.0000       3.158746        85.9539 
 213   0.0000       3.173699        86.3607 
 214   0.0000       3.181148        86.5634 
 215   0.0000       3.191612        86.8482 
 216   0.0000       3.230276        87.9003 
 217   0.0000       3.234231        88.0079 
 218   0.0000       3.268912        88.9516 
 219   0.0000       3.278970        89.2253 
 220   0.0000       3.297346        89.7253 
 221   0.0000       3.314545        90.1933 
 222   0.0000       3.327440        90.5442 
 223   0.0000       3.332172        90.6730 
 224   0.0000       3.345116        91.0252 
 225   0.0000       3.364387        91.5496 
 226   0.0000       3.365688        91.5850 
 227   0.0000       3.393342        92.3375 
 228   0.0000       3.401447        92.5581 
 229   0.0000       3.423330        93.1535 
 230   0.0000       3.457325        94.0786 
 231   0.0000       3.466066        94.3164 
 232   0.0000       3.478502        94.6549 
 233   0.0000       3.479978        94.6950 
 234   0.0000       3.532476        96.1236 
 235   0.0000       3.557497        96.8044 
 236   0.0000       3.557855        96.8141 
 237   0.0000       3.618086        98.4531 
 238   0.0000       3.620020        98.5058 
 239   0.0000       3.642225        99.1100 
 240   0.0000       3.664380        99.7129 
 241   0.0000       3.701636       100.7266 
 242   0.0000       3.775387       102.7335 
 243   0.0000       3.819049       103.9216 
 244   0.0000       3.827703       104.1571 
 245   0.0000       3.837331       104.4191 
 246   0.0000       3.888211       105.8036 
 247   0.0000       3.896146       106.0195 
 248   0.0000       3.960806       107.7790 
 249   0.0000       3.999701       108.8374 
 250   0.0000       4.041046       109.9624 
 251   0.0000       4.080635       111.0397 
 252   0.0000       4.093907       111.4009 
 253   0.0000       4.151244       112.9611 
 254   0.0000       4.198489       114.2467 
 255   0.0000       4.211656       114.6050 
 256   0.0000       4.229329       115.0859 
 257   0.0000       4.231261       115.1385 
 258   0.0000       4.232931       115.1839 
 259   0.0000       4.252302       115.7110 
 260   0.0000       4.265085       116.0589 
 261   0.0000       4.318318       117.5074 
 262   0.0000       4.334765       117.9550 
 263   0.0000       4.372585       118.9841 
 264   0.0000       4.433742       120.6483 
 265   0.0000       4.560215       124.0898 
 266   0.0000       4.590398       124.9111 
 267   0.0000       4.639077       126.2357 
 268   0.0000       4.656163       126.7006 
 269   0.0000       4.667898       127.0200 
 270   0.0000       4.752319       129.3172 
 271   0.0000       4.805742       130.7709 
 272   0.0000       4.891578       133.1066 
 273   0.0000       4.906151       133.5031 
 274   0.0000       4.968541       135.2009 
 275   0.0000       5.035540       137.0240 
 276   0.0000       5.144501       139.9890 
 277   0.0000       5.204746       141.6283 
 278   0.0000       5.213913       141.8778 
 279   0.0000       5.221228       142.0769 
 280   0.0000       5.238031       142.5341 
 281   0.0000       5.314966       144.6276 
 282   0.0000       5.377156       146.3198 
 283   0.0000       5.395023       146.8060 
 284   0.0000       5.443867       148.1352 
 285   0.0000       5.515062       150.0725 
 286   0.0000       5.520968       150.2332 
 287   0.0000       5.606743       152.5672 
 288   0.0000       5.677356       154.4887 
 289   0.0000       5.863659       159.5583 
 290   0.0000       5.917750       161.0302 
 291   0.0000       5.988940       162.9673 
 292   0.0000       6.170145       167.8982 
 293   0.0000       6.325083       172.1143 
 294   0.0000       6.330406       172.2591 
 295   0.0000       6.410629       174.4421 
 296   0.0000       6.459285       175.7661 
 297   0.0000       6.536172       177.8583 
 298   0.0000       6.725245       183.0032 
 299   0.0000       6.752439       183.7432 
 300   0.0000       6.834470       185.9754 
 301   0.0000       6.871294       186.9774 
 302   0.0000       6.967158       189.5860 
 303   0.0000       7.111010       193.5004 
 304   0.0000       7.207908       196.1372 
 305   0.0000       7.434560       202.3046 
 306   0.0000      22.151607       602.7759 
 307   0.0000      22.666064       616.7749 
 308   0.0000      22.696235       617.5960 
 309   0.0000      22.829562       621.2240 
 310   0.0000      22.908240       623.3649 
 311   0.0000      23.259952       632.9355 
 312   0.0000      23.561362       641.1373 
 313   0.0000      43.926506      1195.3010 
 314   0.0000      43.974597      1196.6096 

                    ********************************
                    * MULLIKEN POPULATION ANALYSIS *
                    ********************************

-----------------------
MULLIKEN ATOMIC CHARGES
-----------------------
   0 C :   -0.134854
   1 C :   -0.221202
   2 C :    0.100900
   3 C :   -0.211026
   4 C :   -0.130993
   5 C :   -0.141017
   6 H :    0.163846
   7 H :    0.168824
   8 H :    0.161598
   9 H :    0.164527
  10 H :    0.164822
  11 C :    0.371385
  12 O :   -0.446032
  13 O :   -0.395324
  14 H :    0.384546
Sum of atomic charges:    0.0000000

--------------------------------
MULLIKEN REDUCED ORBITAL CHARGES
--------------------------------
  0 C s       :     3.172107  s :     3.172107
      pz      :     0.959966  p :     2.862040
      px      :     0.981439
      py      :     0.920635
      dz2     :     0.004579  d :     0.093449
      dxz     :     0.005973
      dyz     :     0.020765
      dx2y2   :     0.039837
      dxy     :     0.022294
      f0      :     0.001511  f :     0.007259
      f+1     :     0.000677
      f-1     :     0.000543
      f+2     :     0.000200
      f-2     :     0.001052
      f+3     :     0.000980
      f-3     :     0.002297
  1 C s       :     3.259196  s :     3.259196
      pz      :     0.927803  p :     2.855900
      px      :     0.937437
      py      :     0.990660
      dz2     :     0.004581  d :     0.098768
      dxz     :     0.019344
      dyz     :     0.010206
      dx2y2   :     0.029984
      dxy     :     0.034654
      f0      :     0.001464  f :     0.007338
      f+1     :     0.000575
      f-1     :     0.000619
      f+2     :     0.000921
      f-2     :     0.000418
      f+3     :     0.001022
      f-3     :     0.002318
  2 C s       :     3.159027  s :     3.159027
      pz      :     0.997233  p :     2.600139
      px      :     0.804236
      py      :     0.798670
      dz2     :     0.008576  d :     0.129890
      dxz     :     0.022351
      dyz     :     0.015998
      dx2y2   :     0.036204
      dxy     :     0.046761
      f0      :     0.001800  f :     0.010044
      f+1     :     0.000695
      f-1     :     0.000796
      f+2     :     0.000954
      f-2     :     0.000665
      f+3     :     0.001455
      f-3     :     0.003679
  3 C s       :     3.244799  s :     3.244799
      pz      :     0.924177  p :     2.860820
      px      :     0.999745
      py      :     0.936898
      dz2     :     0.004265  d :     0.098057
      dxz     :     0.005517
      dyz     :     0.024297
      dx2y2   :     0.041221
      dxy     :     0.022756
      f0      :     0.001470  f :     0.007349
      f+1     :     0.000646
      f-1     :     0.000541
      f+2     :     0.000231
      f-2     :     0.001130
      f+3     :     0.001005
      f-3     :     0.002326
  4 C s       :     3.169424  s :     3.169424
      pz      :     0.959325  p :     2.860588
      px      :     0.937063
      py      :     0.964200
      dz2     :     0.004782  d :     0.093745
      dxz     :     0.016939
      dyz     :     0.009652
      dx2y2   :     0.027664
      dxy     :     0.034707
      f0      :     0.001511  f :     0.007237
      f+1     :     0.000578
      f-1     :     0.000642
      f+2     :     0.000815
      f-2     :     0.000424
      f+3     :     0.000976
      f-3     :     0.002291
  5 C s       :     3.191982  s :     3.191982
      pz      :     0.925127  p :     2.846758
      px      :     0.941177
      py      :     0.980455
      dz2     :     0.004655  d :     0.095118
      dxz     :     0.017998
      dyz     :     0.009902
      dx2y2   :     0.026566
      dxy     :     0.035999
      f0      :     0.001463  f :     0.007158
      f+1     :     0.000561
      f-1     :     0.000625
      f+2     :     0.000871
      f-2     :     0.000411
      f+3     :     0.000986
      f-3     :     0.002241
  6 H s       :     0.814053  s :     0.814053
      pz      :     0.004568  p :     0.022101
      px      :     0.013951
      py      :     0.003582
  7 H s       :     0.808752  s :     0.808752
      pz      :     0.004324  p :     0.022425
      px      :     0.006170
      py      :     0.011930
  8 H s       :     0.815837  s :     0.815837
      pz      :     0.004288  p :     0.022565
      px      :     0.014437
      py      :     0.003840
  9 H s       :     0.813380  s :     0.813380
      pz      :     0.004557  p :     0.022093
      px      :     0.006164
      py      :     0.011371
 10 H s       :     0.813207  s :     0.813207
      pz      :     0.004347  p :     0.021972
      px      :     0.006235
      py      :     0.011389
 11 C s       :     3.033433  s :     3.033433
      pz      :     0.733798  p :     2.310635
      px      :     0.774820
      py      :     0.802017
      dz2     :     0.007637  d :     0.259314
      dxz     :     0.060704
      dyz     :     0.037626
      dx2y2   :     0.054858
      dxy     :     0.098490
      f0      :     0.003081  f :     0.025232
      f+1     :     0.001444
      f-1     :     0.001035
      f+2     :     0.002838
      f-2     :     0.002471
      f+3     :     0.003687
      f-3     :     0.010677
 12 O s       :     3.816261  s :     3.816261
      pz      :     1.462928  p :     4.598642
      px      :     1.342838
      py      :     1.792876
      dz2     :     0.002617  d :     0.029261
      dxz     :     0.010349
      dyz     :     0.000155
      dx2y2   :     0.008519
      dxy     :     0.007621
      f0      :     0.000197  f :     0.001868
      f+1     :     0.000181
      f-1     :     0.000026
      f+2     :     0.000451
      f-2     :     0.000016
      f+3     :     0.000446
      f-3     :     0.000552
 13 O s       :     3.764585  s :     3.764585
      pz      :     1.753746  p :     4.597499
      px      :     1.581914
      py      :     1.261839
      dz2     :     0.004198  d :     0.031477
      dxz     :     0.003960
      dyz     :     0.002411
      dx2y2   :     0.004934
      dxy     :     0.015974
      f0      :     0.000259  f :     0.001763
      f+1     :     0.000226
      f-1     :     0.000424
      f+2     :     0.000051
      f-2     :     0.000100
      f+3     :     0.000482
      f-3     :     0.000221
 14 H s       :     0.572583  s :     0.572583
      pz      :     0.012891  p :     0.042871
      px      :     0.013086
      py      :     0.016893


                     *******************************
                     * LOEWDIN POPULATION ANALYSIS *
                     *******************************

----------------------
LOEWDIN ATOMIC CHARGES
----------------------
   0 C :   -0.137687
   1 C :   -0.091502
   2 C :   -0.141265
   3 C :   -0.086078
   4 C :   -0.137079
   5 C :   -0.123040
   6 H :    0.158511
   7 H :    0.162036
   8 H :    0.162327
   9 H :    0.158512
  10 H :    0.158842
  11 C :   -0.467864
  12 O :    0.033180
  13 O :    0.126746
  14 H :    0.224361

-------------------------------
LOEWDIN REDUCED ORBITAL CHARGES
-------------------------------
  0 C s       :     2.764512  s :     2.764512
      pz      :     0.878848  p :     2.943744
      px      :     0.996502
      py      :     1.068395
      dz2     :     0.025712  d :     0.386274
      dxz     :     0.012665
      dyz     :     0.072371
      dx2y2   :     0.170867
      dxy     :     0.104658
      f0      :     0.003045  f :     0.043156
      f+1     :     0.003051
      f-1     :     0.004338
      f+2     :     0.001307
      f-2     :     0.007162
      f+3     :     0.007901
      f-3     :     0.016351
  1 C s       :     2.758834  s :     2.758834
      pz      :     0.850575  p :     2.903167
      px      :     1.029640
      py      :     1.022952
      dz2     :     0.025546  d :     0.386251
      dxz     :     0.063759
      dyz     :     0.029259
      dx2y2   :     0.122088
      dxy     :     0.145598
      f0      :     0.003059  f :     0.043250
      f+1     :     0.003923
      f-1     :     0.003297
      f+2     :     0.006421
      f-2     :     0.002876
      f+3     :     0.007847
      f-3     :     0.015826
  2 C s       :     2.704804  s :     2.704804
      pz      :     0.877094  p :     2.884570
      px      :     1.026580
      py      :     0.980896
      dz2     :     0.036413  d :     0.495927
      dxz     :     0.072780
      dyz     :     0.050262
      dx2y2   :     0.152585
      dxy     :     0.183887
      f0      :     0.003915  f :     0.055965
      f+1     :     0.004411
      f-1     :     0.004276
      f+2     :     0.006485
      f-2     :     0.004755
      f+3     :     0.009775
      f-3     :     0.022348
  3 C s       :     2.757458  s :     2.757458
      pz      :     0.847106  p :     2.898361
      px      :     1.001519
      py      :     1.049737
      dz2     :     0.025780  d :     0.386863
      dxz     :     0.012932
      dyz     :     0.079978
      dx2y2   :     0.163929
      dxy     :     0.104244
      f0      :     0.003069  f :     0.043396
      f+1     :     0.003015
      f-1     :     0.004195
      f+2     :     0.001378
      f-2     :     0.007905
      f+3     :     0.007894
      f-3     :     0.015939
  4 C s       :     2.764224  s :     2.764224
      pz      :     0.878218  p :     2.943444
      px      :     1.051100
      py      :     1.014125
      dz2     :     0.025635  d :     0.386187
      dxz     :     0.057638
      dyz     :     0.027187
      dx2y2   :     0.121620
      dxy     :     0.154107
      f0      :     0.003047  f :     0.043225
      f+1     :     0.004005
      f-1     :     0.003383
      f+2     :     0.005636
      f-2     :     0.002846
      f+3     :     0.007910
      f-3     :     0.016396
  5 C s       :     2.767516  s :     2.767516
      pz      :     0.849731  p :     2.921276
      px      :     1.053993
      py      :     1.017553
      dz2     :     0.025848  d :     0.391056
      dxz     :     0.061469
      dyz     :     0.029047
      dx2y2   :     0.120564
      dxy     :     0.154127
      f0      :     0.003015  f :     0.043192
      f+1     :     0.003942
      f-1     :     0.003327
      f+2     :     0.006077
      f-2     :     0.002846
      f+3     :     0.007767
      f-3     :     0.016218
  6 H s       :     0.781011  s :     0.781011
      pz      :     0.012997  p :     0.060479
      px      :     0.036848
      py      :     0.010634
  7 H s       :     0.776232  s :     0.776232
      pz      :     0.012617  p :     0.061732
      px      :     0.017326
      py      :     0.031789
  8 H s       :     0.775917  s :     0.775917
      pz      :     0.012474  p :     0.061756
      px      :     0.038315
      py      :     0.010967
  9 H s       :     0.781031  s :     0.781031
      pz      :     0.012969  p :     0.060457
      px      :     0.017225
      py      :     0.030263
 10 H s       :     0.780915  s :     0.780915
      pz      :     0.012348  p :     0.060243
      px      :     0.017418
      py      :     0.030477
 11 C s       :     2.742671  s :     2.742671
      pz      :     0.716899  p :     2.617392
      px      :     0.981717
      py      :     0.918776
      dz2     :     0.062917  d :     0.950465
      dxz     :     0.177309
      dyz     :     0.105772
      dx2y2   :     0.239471
      dxy     :     0.364996
      f0      :     0.009859  f :     0.157336
      f+1     :     0.011805
      f-1     :     0.007265
      f+2     :     0.022004
      f-2     :     0.015754
      f+3     :     0.025489
      f-3     :     0.065160
 12 O s       :     3.400859  s :     3.400859
      pz      :     1.367176  p :     4.494551
      px      :     1.494986
      py      :     1.632390
      dz2     :     0.007868  d :     0.065389
      dxz     :     0.013479
      dyz     :     0.000171
      dx2y2   :     0.024365
      dxy     :     0.019506
      f0      :     0.000437  f :     0.006021
      f+1     :     0.000952
      f-1     :     0.000117
      f+2     :     0.000790
      f-2     :     0.000041
      f+3     :     0.001820
      f-3     :     0.001864
 13 O s       :     3.316292  s :     3.316292
      pz      :     1.633126  p :     4.482711
      px      :     1.575950
      py      :     1.273636
      dz2     :     0.008897  d :     0.069223
      dxz     :     0.004363
      dyz     :     0.006378
      dx2y2   :     0.016381
      dxy     :     0.033205
      f0      :     0.000321  f :     0.005027
      f+1     :     0.000347
      f-1     :     0.000837
      f+2     :     0.000047
      f-2     :     0.000457
      f+3     :     0.001483
      f-3     :     0.001536
 14 H s       :     0.627290  s :     0.627290
      pz      :     0.036445  p :     0.148349
      px      :     0.054546
      py      :     0.057358


                      *****************************
                      * MAYER POPULATION ANALYSIS *
                      *****************************

  NA   - Mulliken gross atomic population
  ZA   - Total nuclear charge
  QA   - Mulliken gross atomic charge
  VA   - Mayer's total valence
  BVA  - Mayer's bonded valence
  FA   - Mayer's free valence

  ATOM       NA         ZA         QA         VA         BVA        FA
  0 C      6.1349     6.0000    -0.1349     3.8830     3.8830    -0.0000
  1 C      6.2212     6.0000    -0.2212     3.9664     3.9664     0.0000
  2 C      5.8991     6.0000     0.1009     3.5594     3.5594     0.0000
  3 C      6.2110     6.0000    -0.2110     3.9663     3.9663     0.0000
  4 C      6.1310     6.0000    -0.1310     3.8876     3.8876     0.0000
  5 C      6.1410     6.0000    -0.1410     3.9238     3.9238     0.0000
  6 H      0.8362     1.0000     0.1638     0.9594     0.9594     0.0000
  7 H      0.8312     1.0000     0.1688     0.9736     0.9736    -0.0000
  8 H      0.8384     1.0000     0.1616     0.9816     0.9816     0.0000
  9 H      0.8355     1.0000     0.1645     0.9587     0.9587    -0.0000
 10 H      0.8352     1.0000     0.1648     0.9577     0.9577     0.0000
 11 C      5.6286     6.0000     0.3714     4.2743     4.2743    -0.0000
 12 O      8.4460     8.0000    -0.4460     2.0496     2.0496     0.0000
 13 O      8.3953     8.0000    -0.3953     2.1157     2.1157     0.0000
 14 H      0.6155     1.0000     0.3845     0.8798     0.8798     0.0000

  Mayer bond orders larger than 0.100000
B(  0-C ,  1-C ) :   1.4221 B(  0-C ,  5-C ) :   1.3936 B(  0-C ,  6-H ) :   0.9684 
B(  1-C ,  2-C ) :   1.3403 B(  1-C ,  7-H ) :   0.9631 B(  2-C ,  3-C ) :   1.3440 
B(  2-C , 11-C ) :   1.0048 B(  2-C , 13-O ) :  -0.1151 B(  3-C ,  4-C ) :   1.4292 
B(  3-C ,  8-H ) :   0.9610 B(  4-C ,  5-C ) :   1.3865 B(  4-C ,  9-H ) :   0.9683 
B(  5-C , 10-H ) :   0.9645 B( 11-C , 12-O ) :   1.9482 B( 11-C , 13-O ) :   1.2941 
B( 13-O , 14-H ) :   0.8192 

-------
TIMINGS
-------

Total SCF time: 0 days 0 hours 0 min 38 sec 

Total time                  ....      38.169 sec
Sum of individual times     ....      33.064 sec  ( 86.6%)

Fock matrix formation       ....      27.915 sec  ( 73.1%)
  Split-RI-J                ....       3.957 sec  ( 14.2% of F)
  Chain of spheres X        ....      11.041 sec  ( 39.6% of F)
  XC integration            ....       4.428 sec  ( 15.9% of F)
    Basis function eval.    ....       0.323 sec  (  7.3% of XC)
    Density eval.           ....       0.405 sec  (  9.2% of XC)
    XC-Functional eval.     ....       0.052 sec  (  1.2% of XC)
    XC-Potential eval.      ....       0.427 sec  (  9.6% of XC)
Diagonalization             ....       0.629 sec  (  1.6%)
Density matrix formation    ....       0.027 sec  (  0.1%)
Population analysis         ....       0.095 sec  (  0.2%)
Initial guess               ....       1.542 sec  (  4.0%)
Orbital Transformation      ....       0.000 sec  (  0.0%)
Orbital Orthonormalization  ....       0.000 sec  (  0.0%)
DIIS solution               ....       0.097 sec  (  0.3%)
SOSCF solution              ....       0.133 sec  (  0.3%)
Grid generation             ....       2.627 sec  (  6.9%)

Maximum memory used throughout the entire SCF-calculation: 78.2 MB


-------------------------------------------------------------------------------
                          DFT DISPERSION CORRECTION                            
                                                                               
                              DFTD3 V3.1  Rev 1                                
                          USING Becke-Johnson damping                          
-------------------------------------------------------------------------------
The PBE0 functional is recognized
Active option DFTDOPT                   ...         4   

molecular C6(AA) [au] = 2738.298405 


            DFT-D V3
 parameters
 s6 scaling factor         :     1.0000 
 a1 scaling factor         :     0.4145 
 s8 scaling factor         :     1.2177 
 a2 scaling factor         :     4.8593 
 ad hoc parameters k1-k3   :    16.0000     1.3333    -4.0000 

 Edisp/kcal,au: -8.347072801816  -0.013301905798 
 E6   /kcal   :  -5.181430395 
 E8   /kcal   :  -3.165642407 
 % E8         :  37.925180262 

-------------------------   ----------------
Dispersion correction           -0.013301906
-------------------------   ----------------


-------------------------   --------------------
FINAL SINGLE POINT ENERGY      -420.532374237421
-------------------------   --------------------


           ************************************************************
           *        Program running with 15 parallel MPI-processes    *
           *              working on a common directory               *
           ************************************************************
------------------------------------------------------------------------------
                         ORCA SCF GRADIENT CALCULATION
------------------------------------------------------------------------------

 ... reading COSX grid (gridx3)
Gradient of the Kohn-Sham DFT energy:
Kohn-Sham wavefunction type      ... RKS
Hartree-Fock exchange scaling    ...    0.250
Number of operators              ...    1
Number of atoms                  ...   15
Basis set dimensions             ...  315
Integral neglect threshold       ... 2.5e-11
Integral primitive cutoff        ... 2.5e-12
SHARK Integral package           ... ON

Nuc. rep. gradient       (SHARK) ... done (  0.2 sec)
HCore & Overlap gradient (SHARK) ... done (  0.2 sec)
RI-J gradient            (SHARK) ... done (  1.5 sec)
COSX-gradient                    ... done (  1.8 sec)
Exchange-correlation gradient    ... done
Dispersion correction            ... done

------------------
CARTESIAN GRADIENT
------------------

   1   C   :   -0.000008286    0.000027753    0.000000886
   2   C   :    0.000044826   -0.000030703   -0.000001058
   3   C   :    0.000057635    0.000029967   -0.000009044
   4   C   :   -0.000021018    0.000111779   -0.000001187
   5   C   :    0.000005932   -0.000031937    0.000000712
   6   C   :    0.000001917   -0.000008257   -0.000000155
   7   H   :    0.000005331   -0.000007883    0.000000059
   8   H   :    0.000000660    0.000013467   -0.000000280
   9   H   :    0.000005285   -0.000014100   -0.000000159
  10   H   :   -0.000013712    0.000020939    0.000000135
  11   H   :   -0.000017313   -0.000003336   -0.000000131
  12   C   :   -0.000106053   -0.000047443    0.000032248
  13   O   :    0.000088624    0.000022865   -0.000012208
  14   O   :    0.000048177    0.000073554   -0.000009585
  15   H   :    0.000045127    0.000011997   -0.000000513

Difference to translation invariance:
           :    0.0001371328    0.0001686631   -0.0000002806

Difference to rotation invariance:
           :   -0.0000019779   -0.0000009354   -0.0013440060

Norm of the cartesian gradient     ...    0.0002380417
RMS gradient                       ...    0.0000354852
MAX gradient                       ...    0.0001117785

-------
TIMINGS
-------

Total SCF gradient time            ...        6.024 sec

One electron gradient       ....       0.180 sec  (  3.0%)
RI-J Coulomb gradient       ....       1.476 sec  ( 24.5%)
COSX gradient               ....       1.781 sec  ( 29.6%)
XC gradient                 ....       0.670 sec  ( 11.1%)
CPCM gradient               ....       0.129 sec  (  2.1%)
   A-Matrix (El+Nuc)        ....       0.034 sec  (  0.6%)
   Potential                ....       0.095 sec  (  1.6%)

Maximum memory used throughout the entire SCFGRAD-calculation: 51.2 MB

                            ***************************************
                            *     ORCA property calculations      *
                            ***************************************

                                    ---------------------
                                    Active property flags
                                    ---------------------
   (+) Dipole Moment


------------------------------------------------------------------------------
                       ORCA ELECTRIC PROPERTIES CALCULATION
------------------------------------------------------------------------------

Dipole Moment Calculation                       ... on
Quadrupole Moment Calculation                   ... off
Polarizability Calculation                      ... off
GBWName                                         ... BzOHfreq.gbw
Electron density                                ... BzOHfreq.scfp
The origin for moment calculation is the CENTER OF MASS  = (-1.119047,  2.002565  0.000014)

-------------
DIPOLE MOMENT
-------------
                                X             Y             Z
Electronic contribution:     -2.05912       3.54380       0.00015
Nuclear contribution   :      3.24379      -3.80432      -0.00013
                        -----------------------------------------
Total Dipole Moment    :      1.18467      -0.26052       0.00002
                        -----------------------------------------
Magnitude (a.u.)       :      1.21298
Magnitude (Debye)      :      3.08314


--------------------
Rotational spectrum 
--------------------
 
Rotational constants in cm-1:     0.130551     0.041324     0.031388 
Rotational constants in MHz :  3913.835224  1238.850700   940.996129 

 Dipole components along the rotational axes: 
x,y,z [a.u.] :    -0.806412     0.906095     0.000020 
x,y,z [Debye]:    -2.049738     2.303112     0.000052 

 

----------------------------------------------------------------------------
                           ORCA NUMERICAL FREQUENCIES
                              (15-process run)
----------------------------------------------------------------------------

Number of atoms                ... 15
Central differences            ... used
Number of displacements        ... 90
Numerical increment            ... 5.000e-03 bohr
IR-spectrum generation         ... on
Raman-spectrum generation      ... off
Surface Crossing Hessian       ... off

The output will be reduced. Please look at the following files:
SCF program output             ... >BzOHfreq.lastscf
Integral program output        ... >BzOHfreq.lastint
Gradient program output        ... >BzOHfreq.lastgrad
Dipole moment program output   ... >BzOHfreq.lastmom
AutoCI program output          ... >BzOHfreq.lastautoci

	<< Calculating on displaced geometry   9 (of  90) >>
	<< Calculating on displaced geometry   6 (of  90) >>
	<< Calculating on displaced geometry   7 (of  90) >>
	<< Calculating on displaced geometry   8 (of  90) >>
	<< Calculating on displaced geometry   4 (of  90) >>
	<< Calculating on displaced geometry   3 (of  90) >>
	<< Calculating on displaced geometry  14 (of  90) >>
	<< Calculating on displaced geometry  15 (of  90) >>
	<< Calculating on displaced geometry   1 (of  90) >>
	<< Calculating on displaced geometry  12 (of  90) >>
	<< Calculating on displaced geometry  11 (of  90) >>
	<< Calculating on displaced geometry   5 (of  90) >>
	<< Calculating on displaced geometry  10 (of  90) >>
	<< Calculating on displaced geometry   2 (of  90) >>
	<< Calculating on displaced geometry  13 (of  90) >>
	<< Calculating on displaced geometry  16 (of  90) >>
	<< Calculating on displaced geometry  17 (of  90) >>
	<< Calculating on displaced geometry  18 (of  90) >>
	<< Calculating on displaced geometry  19 (of  90) >>
	<< Calculating on displaced geometry  21 (of  90) >>
	<< Calculating on displaced geometry  22 (of  90) >>
	<< Calculating on displaced geometry  20 (of  90) >>
	<< Calculating on displaced geometry  24 (of  90) >>
	<< Calculating on displaced geometry  25 (of  90) >>
	<< Calculating on displaced geometry  23 (of  90) >>
	<< Calculating on displaced geometry  26 (of  90) >>
	<< Calculating on displaced geometry  27 (of  90) >>
	<< Calculating on displaced geometry  28 (of  90) >>
	<< Calculating on displaced geometry  29 (of  90) >>
	<< Calculating on displaced geometry  30 (of  90) >>
	<< Calculating on displaced geometry  31 (of  90) >>
	<< Calculating on displaced geometry  33 (of  90) >>
	<< Calculating on displaced geometry  32 (of  90) >>
	<< Calculating on displaced geometry  34 (of  90) >>
	<< Calculating on displaced geometry  36 (of  90) >>
	<< Calculating on displaced geometry  35 (of  90) >>
	<< Calculating on displaced geometry  37 (of  90) >>
	<< Calculating on displaced geometry  38 (of  90) >>
	<< Calculating on displaced geometry  39 (of  90) >>
	<< Calculating on displaced geometry  40 (of  90) >>
	<< Calculating on displaced geometry  41 (of  90) >>
	<< Calculating on displaced geometry  42 (of  90) >>
	<< Calculating on displaced geometry  43 (of  90) >>
	<< Calculating on displaced geometry  45 (of  90) >>
	<< Calculating on displaced geometry  44 (of  90) >>
	<< Calculating on displaced geometry  46 (of  90) >>
	<< Calculating on displaced geometry  47 (of  90) >>
	<< Calculating on displaced geometry  48 (of  90) >>
	<< Calculating on displaced geometry  49 (of  90) >>
	<< Calculating on displaced geometry  50 (of  90) >>
	<< Calculating on displaced geometry  51 (of  90) >>
	<< Calculating on displaced geometry  52 (of  90) >>
	<< Calculating on displaced geometry  53 (of  90) >>
	<< Calculating on displaced geometry  54 (of  90) >>
	<< Calculating on displaced geometry  55 (of  90) >>
	<< Calculating on displaced geometry  56 (of  90) >>
	<< Calculating on displaced geometry  57 (of  90) >>
	<< Calculating on displaced geometry  58 (of  90) >>
	<< Calculating on displaced geometry  59 (of  90) >>
	<< Calculating on displaced geometry  60 (of  90) >>
	<< Calculating on displaced geometry  61 (of  90) >>
	<< Calculating on displaced geometry  62 (of  90) >>
	<< Calculating on displaced geometry  63 (of  90) >>
	<< Calculating on displaced geometry  64 (of  90) >>
	<< Calculating on displaced geometry  65 (of  90) >>
	<< Calculating on displaced geometry  66 (of  90) >>
	<< Calculating on displaced geometry  67 (of  90) >>
	<< Calculating on displaced geometry  68 (of  90) >>
	<< Calculating on displaced geometry  69 (of  90) >>
	<< Calculating on displaced geometry  70 (of  90) >>
	<< Calculating on displaced geometry  71 (of  90) >>
	<< Calculating on displaced geometry  72 (of  90) >>
	<< Calculating on displaced geometry  73 (of  90) >>
	<< Calculating on displaced geometry  74 (of  90) >>
	<< Calculating on displaced geometry  75 (of  90) >>
	<< Calculating on displaced geometry  76 (of  90) >>
	<< Calculating on displaced geometry  77 (of  90) >>
	<< Calculating on displaced geometry  78 (of  90) >>
	<< Calculating on displaced geometry  79 (of  90) >>
	<< Calculating on displaced geometry  80 (of  90) >>
	<< Calculating on displaced geometry  81 (of  90) >>
	<< Calculating on displaced geometry  82 (of  90) >>
	<< Calculating on displaced geometry  83 (of  90) >>
	<< Calculating on displaced geometry  84 (of  90) >>
	<< Calculating on displaced geometry  85 (of  90) >>
	<< Calculating on displaced geometry  86 (of  90) >>
	<< Calculating on displaced geometry  87 (of  90) >>
	<< Calculating on displaced geometry  88 (of  90) >>
	<< Calculating on displaced geometry  90 (of  90) >>
	<< Calculating on displaced geometry  89 (of  90) >>

-----------------------
VIBRATIONAL FREQUENCIES
-----------------------

Scaling factor for frequencies =  1.000000000 (already applied!)

   0:         0.00 cm**-1
   1:         0.00 cm**-1
   2:         0.00 cm**-1
   3:         0.00 cm**-1
   4:         0.00 cm**-1
   5:         0.00 cm**-1
   6:        59.23 cm**-1
   7:       159.41 cm**-1
   8:       221.24 cm**-1
   9:       387.28 cm**-1
  10:       416.05 cm**-1
  11:       439.67 cm**-1
  12:       505.01 cm**-1
  13:       610.42 cm**-1
  14:       626.75 cm**-1
  15:       643.12 cm**-1
  16:       710.90 cm**-1
  17:       734.94 cm**-1
  18:       790.52 cm**-1
  19:       836.37 cm**-1
  20:       873.67 cm**-1
  21:       972.60 cm**-1
  22:      1006.06 cm**-1
  23:      1022.85 cm**-1
  24:      1029.11 cm**-1
  25:      1052.22 cm**-1
  26:      1102.46 cm**-1
  27:      1128.26 cm**-1
  28:      1169.03 cm**-1
  29:      1178.44 cm**-1
  30:      1211.70 cm**-1
  31:      1336.25 cm**-1
  32:      1376.08 cm**-1
  33:      1391.07 cm**-1
  34:      1486.16 cm**-1
  35:      1531.63 cm**-1
  36:      1646.42 cm**-1
  37:      1665.72 cm**-1
  38:      1740.53 cm**-1
  39:      3195.59 cm**-1
  40:      3205.16 cm**-1
  41:      3212.22 cm**-1
  42:      3220.57 cm**-1
  43:      3225.69 cm**-1
  44:      3755.56 cm**-1


------------
NORMAL MODES
------------

These modes are the cartesian displacements weighted by the diagonal matrix
M(i,i)=1/sqrt(m[i]) where m[i] is the mass of the displaced atom
Thus, these vectors are normalized but *not* orthogonal

                  0          1          2          3          4          5    
      0       0.000000   0.000000   0.000000   0.000000   0.000000   0.000000
      1       0.000000   0.000000   0.000000   0.000000   0.000000   0.000000
      2       0.000000   0.000000   0.000000   0.000000   0.000000   0.000000
      3       0.000000   0.000000   0.000000   0.000000   0.000000   0.000000
      4       0.000000   0.000000   0.000000   0.000000   0.000000   0.000000
      5       0.000000   0.000000   0.000000   0.000000   0.000000   0.000000
      6       0.000000   0.000000   0.000000   0.000000   0.000000   0.000000
      7       0.000000   0.000000   0.000000   0.000000   0.000000   0.000000
      8       0.000000   0.000000   0.000000   0.000000   0.000000   0.000000
      9       0.000000   0.000000   0.000000   0.000000   0.000000   0.000000
     10       0.000000   0.000000   0.000000   0.000000   0.000000   0.000000
     11       0.000000   0.000000   0.000000   0.000000   0.000000   0.000000
     12       0.000000   0.000000   0.000000   0.000000   0.000000   0.000000
     13       0.000000   0.000000   0.000000   0.000000   0.000000   0.000000
     14       0.000000   0.000000   0.000000   0.000000   0.000000   0.000000
     15       0.000000   0.000000   0.000000   0.000000   0.000000   0.000000
     16       0.000000   0.000000   0.000000   0.000000   0.000000   0.000000
     17       0.000000   0.000000   0.000000   0.000000   0.000000   0.000000
     18       0.000000   0.000000   0.000000   0.000000   0.000000   0.000000
     19       0.000000   0.000000   0.000000   0.000000   0.000000   0.000000
     20       0.000000   0.000000   0.000000   0.000000   0.000000   0.000000
     21       0.000000   0.000000   0.000000   0.000000   0.000000   0.000000
     22       0.000000   0.000000   0.000000   0.000000   0.000000   0.000000
     23       0.000000   0.000000   0.000000   0.000000   0.000000   0.000000
     24       0.000000   0.000000   0.000000   0.000000   0.000000   0.000000
     25       0.000000   0.000000   0.000000   0.000000   0.000000   0.000000
     26       0.000000   0.000000   0.000000   0.000000   0.000000   0.000000
     27       0.000000   0.000000   0.000000   0.000000   0.000000   0.000000
     28       0.000000   0.000000   0.000000   0.000000   0.000000   0.000000
     29       0.000000   0.000000   0.000000   0.000000   0.000000   0.000000
     30       0.000000   0.000000   0.000000   0.000000   0.000000   0.000000
     31       0.000000   0.000000   0.000000   0.000000   0.000000   0.000000
     32       0.000000   0.000000   0.000000   0.000000   0.000000   0.000000
     33       0.000000   0.000000   0.000000   0.000000   0.000000   0.000000
     34       0.000000   0.000000   0.000000   0.000000   0.000000   0.000000
     35       0.000000   0.000000   0.000000   0.000000   0.000000   0.000000
     36       0.000000   0.000000   0.000000   0.000000   0.000000   0.000000
     37       0.000000   0.000000   0.000000   0.000000   0.000000   0.000000
     38       0.000000   0.000000   0.000000   0.000000   0.000000   0.000000
     39       0.000000   0.000000   0.000000   0.000000   0.000000   0.000000
     40       0.000000   0.000000   0.000000   0.000000   0.000000   0.000000
     41       0.000000   0.000000   0.000000   0.000000   0.000000   0.000000
     42       0.000000   0.000000   0.000000   0.000000   0.000000   0.000000
     43       0.000000   0.000000   0.000000   0.000000   0.000000   0.000000
     44       0.000000   0.000000   0.000000   0.000000   0.000000   0.000000
                  6          7          8          9         10         11    
      0      -0.000010  -0.000004   0.027328  -0.042701   0.000001   0.000004
      1       0.000008   0.000005  -0.153468   0.203701  -0.000002  -0.000016
      2      -0.201601  -0.044273  -0.000000  -0.000037   0.199765  -0.141355
      3      -0.000006  -0.000005   0.193740   0.001128   0.000004  -0.000000
      4       0.000005  -0.000002  -0.041705   0.183157   0.000009  -0.000015
      5      -0.177395   0.240646   0.000018   0.000003  -0.208131  -0.072711
      6      -0.000004  -0.000005   0.191357   0.033466   0.000005  -0.000002
      7      -0.000002  -0.000003   0.104409  -0.012232   0.000001   0.000002
      8       0.006381   0.283581  -0.000000   0.000056   0.008933   0.278145
      9      -0.000005   0.000001   0.064179  -0.130270  -0.000000   0.000011
     10      -0.000004  -0.000004   0.180567   0.128024   0.000006  -0.000003
     11       0.185732   0.228706  -0.000008  -0.000043   0.205867  -0.091318
     12       0.000000   0.000002  -0.116424  -0.161552  -0.000007   0.000011
     13      -0.000003   0.000002   0.091010   0.160519   0.000015  -0.000003
     14       0.200318  -0.049173   0.000007  -0.000008  -0.208188  -0.128064
     15      -0.000004  -0.000001  -0.119376  -0.158957  -0.000010   0.000013
     16       0.000002   0.000007  -0.074347   0.265741   0.000007  -0.000025
     17      -0.003999  -0.260067  -0.000010   0.000041   0.003644   0.212816
     18      -0.000011  -0.000005   0.028122  -0.043941   0.000002   0.000003
     19       0.000007   0.000015  -0.305746   0.094973  -0.000009  -0.000010
     20      -0.371288  -0.152137  -0.000006  -0.000106   0.429309  -0.366031
     21      -0.000012   0.000003   0.319004  -0.103838  -0.000000   0.000014
     22       0.000011  -0.000009  -0.108965   0.237704   0.000015  -0.000019
     23      -0.324712   0.328592   0.000053  -0.000034  -0.484527  -0.280320
     24      -0.000004   0.000003   0.068548  -0.124248   0.000003   0.000007
     25      -0.000003  -0.000014   0.339313   0.295377  -0.000003  -0.000032
     26       0.320370   0.296960   0.000000  -0.000133   0.459365  -0.319517
     27       0.000003   0.000001  -0.246157  -0.090804  -0.000011   0.000004
     28      -0.000008   0.000003   0.165806   0.121224   0.000022   0.000005
     29       0.354418  -0.156878   0.000017  -0.000019  -0.441238  -0.331194
     30      -0.000001   0.000000  -0.227507  -0.167371  -0.000011   0.000009
     31       0.000005   0.000014  -0.137286   0.261444   0.000005  -0.000032
     32      -0.012577  -0.573310  -0.000017   0.000082   0.010753   0.459613
     33      -0.000002  -0.000003   0.045059   0.087103   0.000002  -0.000010
     34      -0.000006   0.000006   0.014895  -0.181552  -0.000007   0.000017
     35      -0.025523   0.029476   0.000001   0.000027   0.003788   0.148590
     36       0.000020   0.000008   0.031874   0.087593   0.000003   0.000004
     37      -0.000015   0.000001  -0.277542  -0.327453  -0.000016   0.000023
     38      -0.386807  -0.148795  -0.000006  -0.000002  -0.008362  -0.051526
     39       0.000004   0.000003  -0.217689   0.201857   0.000002  -0.000023
     40       0.000014  -0.000008   0.186183  -0.286730  -0.000007   0.000017
     41       0.382665  -0.134868  -0.000003  -0.000018   0.010584  -0.024738
     42       0.000015   0.000002  -0.398998   0.366081   0.000001  -0.000050
     43       0.000013  -0.000031   0.050856  -0.167642  -0.000016  -0.000039
     44       0.291212  -0.351503   0.000018   0.000049  -0.076595  -0.407932
                 12         13         14         15         16         17    
      0      -0.088387  -0.000024   0.336131  -0.136855   0.000000   0.000015
      1       0.097813  -0.000002  -0.099886  -0.056607   0.000007   0.000004
      2       0.000011  -0.027699  -0.000008   0.000009  -0.147576  -0.022410
      3      -0.213021  -0.000012  -0.065772  -0.160987   0.000003   0.000020
      4      -0.008566  -0.000000  -0.310433  -0.047569  -0.000000   0.000005
      5      -0.000004   0.017387   0.000007  -0.000012   0.087772   0.104653
      6      -0.126016  -0.000005  -0.117056  -0.113861   0.000001   0.000008
      7      -0.117707   0.000013  -0.068432   0.176763  -0.000001  -0.000005
      8      -0.000003   0.050764  -0.000005  -0.000011  -0.107054  -0.046198
      9      -0.163280   0.000010  -0.304516   0.093863   0.000001  -0.000001
     10      -0.186443  -0.000000   0.097216   0.083486  -0.000003  -0.000017
     11      -0.000004   0.031854   0.000016  -0.000011   0.090283   0.095022
     12      -0.011653   0.000014   0.079269   0.118044  -0.000004  -0.000016
     13      -0.114812  -0.000004   0.340575   0.068007   0.000003  -0.000024
     14      -0.000007  -0.036257   0.000002   0.000014  -0.144683  -0.025746
     15       0.011439   0.000011   0.124308   0.105475  -0.000004  -0.000014
     16       0.062711  -0.000023   0.072912  -0.172361   0.000003   0.000016
     17      -0.000001   0.041924   0.000010  -0.000019   0.072520   0.112124
     18      -0.091005  -0.000024   0.336744  -0.137677   0.000002   0.000011
     19       0.208903   0.000009   0.075027   0.168204  -0.000001  -0.000020
     20       0.000032  -0.106537  -0.000064   0.000047   0.141447  -0.580909
     21      -0.374041  -0.000007  -0.215319  -0.009228   0.000010   0.000012
     22       0.083332  -0.000000  -0.222866  -0.137551  -0.000012   0.000014
     23       0.000031  -0.032431  -0.000007   0.000003   0.515295  -0.223910
     24      -0.163648   0.000010  -0.304060   0.093627   0.000004  -0.000003
     25      -0.288707  -0.000006  -0.069358  -0.122979  -0.000019   0.000004
     26      -0.000036  -0.015028  -0.000009  -0.000045   0.497391  -0.198763
     27       0.136303  -0.000002   0.231672  -0.049754  -0.000001   0.000006
     28      -0.201736   0.000005   0.253917   0.164495  -0.000003  -0.000028
     29      -0.000010  -0.126963  -0.000039   0.000039   0.131789  -0.539966
     30       0.115084   0.000022  -0.246924   0.116054  -0.000002  -0.000008
     31       0.123157  -0.000016  -0.142775  -0.165841  -0.000009   0.000030
     32       0.000014   0.054559  -0.000018  -0.000031   0.600516  -0.325456
     33       0.265812  -0.000005  -0.002588  -0.086574  -0.000003  -0.000002
     34       0.064544   0.000014   0.003462   0.178111  -0.000001   0.000002
     35       0.000004  -0.045541  -0.000020   0.000017  -0.022199  -0.230157
     36       0.288647  -0.000008  -0.007859  -0.102933  -0.000006  -0.000030
     37      -0.185042  -0.000016  -0.014317  -0.237925  -0.000006  -0.000010
     38       0.000016  -0.009953   0.000002   0.000010   0.005346   0.071925
     39       0.001014   0.000013  -0.015922   0.198652   0.000008   0.000019
     40       0.336761   0.000010  -0.005246   0.048288   0.000003   0.000023
     41      -0.000011  -0.061687  -0.000002   0.000022   0.011352   0.072756
     42      -0.346325   0.000043  -0.017784   0.623218   0.000022   0.000056
     43       0.079423   0.000132  -0.005430   0.365019   0.000001   0.000017
     44      -0.000076   0.977018   0.000114  -0.000367  -0.114637  -0.275910
                 18         19         20         21         22         23    
      0      -0.215832   0.000014   0.000000  -0.000010  -0.000010   0.088840
      1      -0.008862   0.000001  -0.000000  -0.000001  -0.000007   0.016677
      2      -0.000005   0.022430   0.069043   0.013433   0.096306   0.000107
      3      -0.167349   0.000014   0.000000   0.000003   0.000019  -0.222543
      4      -0.011339   0.000002  -0.000004   0.000008   0.000029  -0.330578
      5       0.000044   0.050302   0.077054  -0.107048  -0.084178  -0.000079
      6      -0.035286  -0.000002  -0.000001   0.000002  -0.000000  -0.019855
      7       0.061328   0.000003  -0.000003  -0.000011   0.000006   0.034848
      8      -0.000054  -0.246604   0.006920   0.078591  -0.006239   0.000014
      9       0.094278  -0.000011   0.000000  -0.000006  -0.000023   0.393140
     10       0.140704  -0.000014   0.000001   0.000002  -0.000010   0.028133
     11       0.000024   0.040712  -0.076930  -0.093319   0.095503  -0.000023
     12       0.113640  -0.000006   0.000000   0.000007   0.000007  -0.057983
     13       0.184759  -0.000020  -0.000001   0.000009   0.000016  -0.071681
     14      -0.000005   0.006048  -0.072288  -0.008478  -0.085952   0.000058
     15       0.085208  -0.000005  -0.000001   0.000001   0.000007  -0.171026
     16      -0.147233   0.000008   0.000001  -0.000005  -0.000018   0.296076
     17       0.000034   0.117115  -0.008307   0.101560  -0.015223  -0.000083
     18      -0.221104   0.000009  -0.000003  -0.000010  -0.000012   0.076774
     19       0.264395  -0.000008   0.000008   0.000002  -0.000036   0.110740
     20      -0.000173  -0.535229  -0.462648  -0.069025  -0.517816  -0.000604
     21      -0.079573   0.000015  -0.000013   0.000024   0.000039  -0.340280
     22      -0.068815   0.000002   0.000014  -0.000016   0.000009  -0.283143
     23      -0.000055   0.062572  -0.501199   0.586689   0.450137   0.000433
     24       0.100683  -0.000011   0.000005  -0.000001  -0.000030   0.410221
     25       0.041728   0.000010  -0.000006  -0.000023  -0.000084   0.155581
     26       0.000027   0.152928   0.486012   0.526612  -0.519177   0.000163
     27      -0.122637   0.000016   0.000005   0.000012   0.000012  -0.126946
     28       0.326152  -0.000026  -0.000014   0.000005   0.000004  -0.018227
     29      -0.000150  -0.445358   0.523874   0.049446   0.468608  -0.000349
     30       0.082593   0.000000  -0.000002  -0.000005  -0.000002  -0.172606
     31      -0.145986   0.000027  -0.000000   0.000008  -0.000025   0.310520
     32      -0.000098  -0.536430   0.045184  -0.575166   0.083260   0.000519
     33       0.130762  -0.000024  -0.000001   0.000001   0.000000   0.004988
     34      -0.143438   0.000030   0.000002  -0.000007  -0.000003   0.022138
     35      -0.000028   0.318381  -0.005784  -0.057362   0.003831  -0.000013
     36       0.175106   0.000005  -0.000002  -0.000005   0.000003   0.014876
     37       0.079985  -0.000010  -0.000003   0.000000   0.000003   0.002912
     38       0.000011  -0.083231   0.001455   0.012063  -0.000656   0.000001
     39      -0.132801   0.000006   0.000004   0.000005  -0.000003  -0.016568
     40      -0.137542  -0.000002   0.000005   0.000005  -0.000004  -0.016491
     41       0.000012  -0.071715   0.000028   0.009926   0.000088  -0.000000
     42      -0.496015   0.000039   0.000006  -0.000006  -0.000003  -0.005719
     43      -0.408559   0.000039   0.000008  -0.000004  -0.000004  -0.007692
     44      -0.000029   0.086218   0.007865  -0.002210  -0.004232   0.000054
                 24         25         26         27         28         29    
      0      -0.000011  -0.170871  -0.073219   0.099320  -0.007056   0.022610
      1       0.000005  -0.066352   0.009827  -0.040927  -0.031985   0.042502
      2       0.081796   0.000006   0.000001  -0.000001  -0.000003   0.000002
      3       0.000042   0.063598   0.014697   0.006559  -0.001793   0.039822
      4       0.000067  -0.030029  -0.096631   0.065465  -0.014408  -0.024688
      5      -0.039068   0.000005  -0.000006   0.000004   0.000001   0.000001
      6       0.000007   0.013134   0.028801  -0.107538   0.003095  -0.031323
      7      -0.000015  -0.029482   0.044123   0.206341  -0.010269   0.054572
      8       0.010712  -0.000004   0.000003   0.000008  -0.000001  -0.000000
      9      -0.000086   0.006135  -0.092262  -0.022884  -0.009554  -0.006501
     10       0.000005  -0.070790   0.050396  -0.041116   0.002682  -0.029052
     11      -0.048051  -0.000014   0.000007  -0.000018  -0.000001  -0.000005
     12       0.000002   0.146167  -0.007782  -0.015521  -0.035582  -0.048484
     13       0.000001   0.126006  -0.079733  -0.065580   0.018306  -0.008193
     14       0.090764   0.000025  -0.000013   0.000009   0.000001   0.000006
     15       0.000047  -0.089072   0.061082  -0.031890   0.053155  -0.003865
     16      -0.000072   0.139803   0.048678   0.016554   0.029016   0.009334
     17      -0.100259  -0.000018   0.000005  -0.000004   0.000002  -0.000003
     18      -0.000012  -0.183383  -0.080809   0.108432  -0.007543   0.022370
     19       0.000026  -0.462610   0.201586  -0.376438  -0.435897   0.458444
     20      -0.467635  -0.000033   0.000010  -0.000012   0.000002   0.000001
     21       0.000040   0.350632   0.404392   0.067451  -0.125292   0.502542
     22       0.000067  -0.199928  -0.327273   0.046432   0.055924  -0.290057
     23       0.254529  -0.000030   0.000002   0.000011  -0.000004  -0.000022
     24      -0.000087   0.008977  -0.098553  -0.033442  -0.009993  -0.009921
     25       0.000061  -0.479293   0.462985  -0.666768  -0.149087  -0.485057
     26       0.309890   0.000050  -0.000021   0.000100   0.000004   0.000009
     27      -0.000012   0.460870   0.283178   0.039318  -0.433963  -0.336111
     28       0.000015  -0.037844  -0.255920  -0.101942   0.246470   0.156243
     29      -0.522816  -0.000114   0.000044  -0.000074   0.000009  -0.000017
     30       0.000077  -0.116940   0.428404  -0.107486   0.619665   0.009512
     31      -0.000074   0.144890   0.263273  -0.030384   0.358397   0.015370
     32       0.563961   0.000105  -0.000011   0.000024  -0.000008   0.000012
     33      -0.000001  -0.010332   0.013563   0.075065  -0.002934  -0.002476
     34      -0.000005  -0.018245   0.047945   0.210089  -0.008901  -0.033854
     35      -0.012851   0.000004  -0.000007  -0.000032   0.000001   0.000001
     36      -0.000006  -0.016837   0.015643   0.134565  -0.007771  -0.011352
     37      -0.000001   0.002360  -0.000899  -0.018864   0.001492  -0.002533
     38       0.002337  -0.000000   0.000002   0.000009  -0.000001  -0.000001
     39       0.000006   0.015917  -0.039258  -0.163887   0.006469   0.034825
     40       0.000005   0.024431  -0.042802  -0.185466   0.005991   0.013588
     41       0.001875  -0.000002   0.000004   0.000013  -0.000001  -0.000002
     42       0.000010  -0.014141   0.095004   0.354048  -0.014236  -0.200903
     43       0.000007   0.002924   0.055780   0.191888  -0.009178  -0.156952
     44      -0.002741  -0.000002  -0.000017   0.000002   0.000001   0.000036
                 30         31         32         33         34         35    
      0      -0.060731   0.026161  -0.009595  -0.046829  -0.081442   0.042273
      1       0.036598   0.043510  -0.300129   0.034989   0.131136   0.158406
      2       0.000000   0.000001  -0.000004   0.000000   0.000003   0.000003
      3       0.024929  -0.028050  -0.272710   0.056080  -0.019158  -0.127599
      4      -0.032869   0.047139   0.170877  -0.031546  -0.111946   0.014769
      5       0.000000   0.000000   0.000004  -0.000000  -0.000002   0.000002
      6       0.109185  -0.123725   0.271922   0.039392   0.146723   0.074163
      7      -0.150776  -0.061516   0.136589  -0.110757   0.090507  -0.151031
      8      -0.000002   0.000001   0.000002  -0.000002  -0.000000  -0.000005
      9       0.008284   0.025324   0.012171  -0.011397  -0.097485   0.061234
     10      -0.049506  -0.049934  -0.336680  -0.050371   0.063665   0.107014
     11      -0.000000   0.000001  -0.000009   0.000001   0.000001   0.000002
     12      -0.005447   0.049134  -0.253643   0.060801   0.048869  -0.157649
     13       0.068280  -0.002254   0.151376   0.010737  -0.136265   0.056158
     14       0.000001  -0.000003   0.000005  -0.000005  -0.000002   0.000003
     15      -0.001596   0.026347   0.285287  -0.015276   0.134151   0.045248
     16      -0.001384   0.017191   0.172028   0.010015   0.067505  -0.103220
     17       0.000001   0.000001   0.000000   0.000001   0.000001  -0.000003
     18      -0.066951   0.031026  -0.012219  -0.052167  -0.097456   0.055088
     19       0.424916  -0.386059   0.119350   0.072168  -0.443157  -0.457091
     20       0.000011  -0.000006  -0.000012   0.000005  -0.000000  -0.000008
     21      -0.030287   0.504047   0.263016  -0.122536  -0.184565   0.365287
     22      -0.009321  -0.256236  -0.137773   0.072275  -0.038692  -0.284381
     23      -0.000012  -0.000012  -0.000004   0.000006   0.000001  -0.000019
     24       0.013819   0.029875   0.018070  -0.009832  -0.115825   0.074679
     25      -0.126834   0.504066   0.307652   0.186016  -0.209792  -0.410203
     26      -0.000018  -0.000000   0.000040  -0.000015   0.000004  -0.000011
     27      -0.295485  -0.332921   0.061715  -0.242945  -0.361248   0.407486
     28       0.241025   0.221121  -0.029715   0.189911   0.077449  -0.278068
     29       0.000009   0.000016  -0.000013   0.000015  -0.000002  -0.000012
     30      -0.031207  -0.219965  -0.347865  -0.098921  -0.566037   0.098375
     31      -0.015048  -0.125972  -0.194702  -0.032523  -0.341622  -0.098602
     32      -0.000008  -0.000003   0.000012   0.000000  -0.000012  -0.000006
     33       0.003711  -0.002750   0.011601   0.061469   0.006426   0.016874
     34       0.050910  -0.004557   0.031588   0.316685  -0.045785   0.064006
     35       0.000000  -0.000002   0.000001  -0.000010   0.000004   0.000002
     36       0.022938   0.028599  -0.041731  -0.068820  -0.025026  -0.026145
     37       0.012743  -0.002765   0.006961  -0.037476   0.009604  -0.002870
     38       0.000001   0.000002  -0.000004  -0.000002  -0.000001  -0.000002
     39      -0.093574  -0.015151   0.017765   0.032908   0.003164   0.000522
     40      -0.016451   0.007538  -0.021900  -0.093951   0.005202  -0.007989
     41       0.000002  -0.000000   0.000001   0.000008  -0.000000   0.000001
     42       0.597834   0.102861  -0.138914  -0.622318   0.026775  -0.052569
     43       0.482443   0.091506  -0.133326  -0.543704   0.019973  -0.040191
     44      -0.000053  -0.000005   0.000028   0.000052  -0.000020   0.000017
                 36         37         38         39         40         41    
      0       0.158345   0.071152  -0.008432  -0.039303   0.053621  -0.040142
      1       0.140902  -0.299655  -0.057248   0.001377   0.000468  -0.002968
      2       0.000002  -0.000006   0.000002   0.000000  -0.000000   0.000000
      3      -0.251484  -0.220525   0.028238   0.006788  -0.012514   0.014684
      4       0.015251   0.223407   0.031142   0.009421  -0.018358   0.021122
      5       0.000002   0.000007   0.000001   0.000000  -0.000000   0.000000
      6       0.288882   0.092422  -0.148912  -0.000264   0.000580  -0.000258
      7       0.169461  -0.205445   0.010173   0.000479   0.000427   0.001557
      8       0.000001  -0.000006  -0.000003  -0.000000  -0.000000   0.000000
      9      -0.125606  -0.069502   0.035610  -0.013189  -0.028865  -0.044905
     10      -0.176495   0.335831   0.044937  -0.001050  -0.001698  -0.001126
     11      -0.000004   0.000009  -0.000001   0.000000   0.000000   0.000000
     12       0.240185   0.197043  -0.019456   0.018077   0.028833   0.013776
     13       0.027479  -0.222433  -0.020103   0.034288   0.048498   0.016600
     14      -0.000001  -0.000006  -0.000002   0.000001   0.000001   0.000000
     15      -0.337451  -0.049146   0.033270   0.031091  -0.004725  -0.026819
     16      -0.180984   0.139086   0.030956  -0.053432   0.001286   0.047768
     17      -0.000002   0.000001   0.000003  -0.000001   0.000000   0.000001
     18       0.182831   0.080907  -0.011116   0.464451  -0.617083   0.448626
     19      -0.143717   0.305838   0.057498   0.000034  -0.001414   0.003976
     20      -0.000003  -0.000009   0.000003  -0.000002   0.000004  -0.000004
     21       0.182595   0.360318   0.027622  -0.070746   0.134791  -0.152886
     22      -0.253223  -0.102596   0.047752  -0.120536   0.229622  -0.260447
     23      -0.000010  -0.000009   0.000009  -0.000002   0.000004  -0.000005
     24      -0.136886  -0.080333   0.051965   0.159237   0.345033   0.519070
     25       0.232126  -0.391697  -0.020541  -0.000026   0.000151  -0.000658
     26       0.000010  -0.000022  -0.000006  -0.000001  -0.000003  -0.000004
     27      -0.093433  -0.306007   0.023592  -0.227721  -0.323788  -0.122132
     28       0.245108   0.049879  -0.045161  -0.398034  -0.561668  -0.205014
     29       0.000008   0.000005  -0.000000  -0.000007  -0.000009  -0.000003
     30       0.399316  -0.112664  -0.037089  -0.363146   0.022492   0.306420
     31       0.249513   0.125745  -0.008074   0.624540  -0.032166  -0.528647
     32       0.000002   0.000024  -0.000001   0.000015  -0.000000  -0.000012
     33       0.070404  -0.019175   0.722228   0.000032  -0.000577  -0.000319
     34      -0.037904   0.033298  -0.109716  -0.000070  -0.000109   0.000103
     35       0.000008  -0.000001   0.000053   0.000000   0.000000   0.000000
     36      -0.067184  -0.001113  -0.443012   0.000016   0.000170   0.000198
     37       0.013051  -0.002264   0.026306   0.000062   0.000168   0.000138
     38      -0.000005   0.000000  -0.000035   0.000000   0.000000   0.000000
     39      -0.001172   0.005241  -0.065095  -0.000028   0.000132  -0.000042
     40      -0.003402   0.001420   0.004931   0.000002  -0.000032  -0.000065
     41       0.000000  -0.000000  -0.000003  -0.000000   0.000000  -0.000000
     42       0.034876  -0.034784   0.353350  -0.000396   0.000572  -0.000862
     43       0.020948  -0.022478   0.305153   0.000094  -0.000309  -0.000048
     44      -0.000013   0.000019  -0.000018  -0.000001  -0.000001  -0.000000
                 42         43         44    
      0       0.010700   0.039026   0.000008
      1       0.001554  -0.002284   0.000015
      2      -0.000000  -0.000000  -0.000000
      3      -0.005470   0.038692  -0.000096
      4      -0.009236   0.069017   0.000036
      5      -0.000000   0.000001   0.000000
      6       0.001440  -0.003288  -0.000224
      7       0.002352   0.000399   0.000832
      8       0.000000   0.000000   0.000000
      9      -0.067809  -0.001413  -0.000026
     10       0.002111  -0.000247  -0.000057
     11       0.000001  -0.000000   0.000000
     12      -0.023717  -0.002416  -0.000089
     13      -0.044352  -0.002994   0.000046
     14      -0.000001  -0.000000   0.000000
     15       0.014683   0.004590   0.000022
     16      -0.021642  -0.011004   0.000037
     17      -0.000001  -0.000000  -0.000000
     18      -0.116650  -0.423474  -0.000035
     19      -0.001979   0.000815  -0.000036
     20       0.000001   0.000003   0.000000
     21       0.064260  -0.445295   0.000405
     22       0.111600  -0.773380   0.001663
     23       0.000002  -0.000013  -0.000000
     24       0.762187   0.011659  -0.000098
     25      -0.003836   0.000105   0.000144
     26      -0.000006   0.000000   0.000000
     27       0.273244   0.019446  -0.000047
     28       0.476891   0.032451  -0.000026
     29       0.000008   0.000001  -0.000000
     30      -0.142623  -0.059609   0.000031
     31       0.241608   0.105737  -0.000046
     32       0.000006   0.000003  -0.000000
     33      -0.001102   0.000574   0.000119
     34       0.000118   0.000744  -0.003146
     35      -0.000000   0.000000   0.000000
     36       0.000425   0.000087   0.000970
     37       0.000185  -0.000200   0.000443
     38       0.000000  -0.000000   0.000000
     39       0.000136  -0.000312   0.035879
     40      -0.000215  -0.000135  -0.049970
     41       0.000000  -0.000000   0.000005
     42      -0.000029  -0.001940  -0.581726
     43      -0.000498   0.000531   0.811046
     44      -0.000000   0.000002  -0.000078


-----------
IR SPECTRUM
-----------

 Mode   freq       eps      Int      T**2         TX        TY        TZ
       cm**-1   L/(mol*cm) km/mol    a.u.
----------------------------------------------------------------------------
  6:     59.23   0.000565    2.85  0.002974  (-0.000055  0.000040  0.054537)
  7:    159.41   0.000195    0.98  0.000382  (-0.000003 -0.000017 -0.019532)
  8:    221.24   0.000656    3.32  0.000925  (-0.022629  0.020329  0.000003)
  9:    387.28   0.001453    7.35  0.001171  ( 0.005502  0.033777  0.000000)
 10:    416.05   0.000123    0.62  0.000092  ( 0.000011  0.000002 -0.009615)
 11:    439.67   0.002856   14.44  0.002027  ( 0.000003 -0.000016 -0.045027)
 12:    505.01   0.001654    8.36  0.001022  (-0.027038 -0.017059 -0.000003)
 13:    610.42   0.025159  127.14  0.012862  (-0.000034  0.000070  0.113410)
 14:    626.75   0.000086    0.44  0.000043  ( 0.002644  0.006006  0.000003)
 15:    643.12   0.018669   94.35  0.009059  (-0.008833  0.094769 -0.000023)
 16:    710.90   0.010141   51.25  0.004452  ( 0.000007 -0.000010  0.066721)
 17:    734.94   0.039926  201.77  0.016953  ( 0.000010 -0.000012 -0.130204)
 18:    790.52   0.004637   23.44  0.001831  ( 0.004570 -0.042541 -0.000016)
 19:    836.37   0.000000    0.00  0.000000  (-0.000008  0.000013 -0.000152)
 20:    873.67   0.000068    0.34  0.000024  (-0.000001 -0.000005  0.004912)
 21:    972.60   0.000768    3.88  0.000246  ( 0.000001 -0.000008  0.015694)
 22:   1006.06   0.000001    0.01  0.000000  (-0.000000 -0.000006 -0.000554)
 23:   1022.85   0.000845    4.27  0.000258  (-0.003089  0.015761  0.000004)
 24:   1029.11   0.000001    0.00  0.000000  ( 0.000000 -0.000005  0.000407)
 25:   1052.22   0.005334   26.95  0.001582  ( 0.009607 -0.038594 -0.000000)
 26:   1102.46   0.016064   81.18  0.004547  ( 0.039538  0.054626 -0.000002)
 27:   1128.26   0.042872  216.66  0.011858  ( 0.045166  0.099086 -0.000003)
 28:   1169.03   0.000169    0.85  0.000045  ( 0.005162 -0.004300  0.000000)
 29:   1178.44   0.018446   93.22  0.004885  ( 0.003384 -0.069808  0.000003)
 30:   1211.70   0.047373  239.40  0.012200  ( 0.022809  0.108075 -0.000005)
 31:   1336.25   0.000121    0.61  0.000028  (-0.002882  0.004459 -0.000001)
 32:   1376.08   0.002798   14.14  0.000634  ( 0.020372  0.014813  0.000001)
 33:   1391.07   0.057699  291.59  0.012944  (-0.009893  0.113340  0.000001)
 34:   1486.16   0.006832   34.52  0.001435  (-0.011405 -0.036117 -0.000001)
 35:   1531.63   0.002144   10.84  0.000437  ( 0.015546  0.013971 -0.000001)
 36:   1646.42   0.003959   20.01  0.000750  ( 0.025892 -0.008940  0.000000)
 37:   1665.72   0.011654   58.90  0.002183  (-0.025007  0.039471  0.000000)
 38:   1740.53   0.181611  917.79  0.032561  ( 0.178019 -0.029504  0.000000)
 39:   3195.59   0.000060    0.30  0.000006  ( 0.000907 -0.002251 -0.000000)
 40:   3205.16   0.000908    4.59  0.000088  ( 0.008211  0.004579 -0.000002)
 41:   3212.22   0.001545    7.81  0.000150  (-0.008604  0.008719 -0.000001)
 42:   3220.57   0.001451    7.33  0.000141  (-0.002466 -0.011598  0.000001)
 43:   3225.69   0.000974    4.92  0.000094  ( 0.009554  0.001732  0.000001)
 44:   3755.56   0.047909  242.11  0.003981  (-0.021105  0.059461 -0.000005)

* The epsilon (eps) is given for a Dirac delta lineshape.
** The dipole moment derivative (T) already includes vibrational overlap.

The first frequency considered to be a vibration is 6
The total number of vibrations considered is 39


--------------------------
THERMOCHEMISTRY AT 298.15K
--------------------------

Temperature         ... 298.15 K
Pressure            ... 1.00 atm
Total Mass          ... 122.12 AMU

Throughout the following assumptions are being made:
  (1) The electronic state is orbitally nondegenerate
  (2) There are no thermally accessible electronically excited states
  (3) Hindered rotations indicated by low frequency modes are not
      treated as such but are treated as vibrations and this may
      cause some error
  (4) All equations used are the standard statistical mechanics
      equations for an ideal gas
  (5) All vibrations are strictly harmonic

freq.      59.23  E(vib)   ...       0.51 
freq.     159.41  E(vib)   ...       0.39 
freq.     221.24  E(vib)   ...       0.33 
freq.     387.28  E(vib)   ...       0.20 
freq.     416.05  E(vib)   ...       0.18 
freq.     439.67  E(vib)   ...       0.17 
freq.     505.01  E(vib)   ...       0.14 
freq.     610.42  E(vib)   ...       0.10 
freq.     626.75  E(vib)   ...       0.09 
freq.     643.12  E(vib)   ...       0.09 
freq.     710.90  E(vib)   ...       0.07 
freq.     734.94  E(vib)   ...       0.06 
freq.     790.52  E(vib)   ...       0.05 
freq.     836.37  E(vib)   ...       0.04 
freq.     873.67  E(vib)   ...       0.04 
freq.     972.60  E(vib)   ...       0.03 
freq.    1006.06  E(vib)   ...       0.02 
freq.    1022.85  E(vib)   ...       0.02 
freq.    1029.11  E(vib)   ...       0.02 
freq.    1052.22  E(vib)   ...       0.02 
freq.    1102.46  E(vib)   ...       0.02 
freq.    1128.26  E(vib)   ...       0.01 
freq.    1169.03  E(vib)   ...       0.01 
freq.    1178.44  E(vib)   ...       0.01 
freq.    1211.70  E(vib)   ...       0.01 
freq.    1336.25  E(vib)   ...       0.01 
freq.    1376.08  E(vib)   ...       0.01 
freq.    1391.07  E(vib)   ...       0.00 
freq.    1486.16  E(vib)   ...       0.00 
freq.    1531.63  E(vib)   ...       0.00 
freq.    1646.42  E(vib)   ...       0.00 
freq.    1665.72  E(vib)   ...       0.00 
freq.    1740.53  E(vib)   ...       0.00 
freq.    3195.59  E(vib)   ...       0.00 
freq.    3205.16  E(vib)   ...       0.00 
freq.    3212.22  E(vib)   ...       0.00 
freq.    3220.57  E(vib)   ...       0.00 
freq.    3225.69  E(vib)   ...       0.00 
freq.    3755.56  E(vib)   ...       0.00 

------------
INNER ENERGY
------------

The inner energy is: U= E(el) + E(ZPE) + E(vib) + E(rot) + E(trans)
    E(el)   - is the total energy from the electronic structure calculation
              = E(kin-el) + E(nuc-el) + E(el-el) + E(nuc-nuc)
    E(ZPE)  - the the zero temperature vibrational energy from the frequency calculation
    E(vib)  - the the finite temperature correction to E(ZPE) due to population
              of excited vibrational states
    E(rot)  - is the rotational thermal energy
    E(trans)- is the translational thermal energy

Summary of contributions to the inner energy U:
Electronic energy                ...   -420.53237424 Eh
Zero point energy                ...      0.11590393 Eh      72.73 kcal/mol
Thermal vibrational correction   ...      0.00425118 Eh       2.67 kcal/mol
Thermal rotational correction    ...      0.00141627 Eh       0.89 kcal/mol
Thermal translational correction ...      0.00141627 Eh       0.89 kcal/mol
-----------------------------------------------------------------------
Total thermal energy                   -420.40938658 Eh


Summary of corrections to the electronic energy:
(perhaps to be used in another calculation)
Total thermal correction                  0.00708372 Eh       4.45 kcal/mol
Non-thermal (ZPE) correction              0.11590393 Eh      72.73 kcal/mol
-----------------------------------------------------------------------
Total correction                          0.12298766 Eh      77.18 kcal/mol


--------
ENTHALPY
--------

The enthalpy is H = U + kB*T
                kB is Boltzmann's constant
Total free energy                 ...   -420.40938658 Eh 
Thermal Enthalpy correction       ...      0.00094421 Eh       0.59 kcal/mol
-----------------------------------------------------------------------
Total Enthalpy                    ...   -420.40844237 Eh


Note: Only C1 symmetry has been detected, increase convergence thresholds 
      if your molecule has a higher symmetry. Symmetry factor of 1.0 is   
      used for the rotational entropy correction. 
 

Note: Rotational entropy computed according to Herzberg 
Infrared and Raman Spectra, Chapter V,1, Van Nostrand Reinhold, 1945 
Point Group:  C1, Symmetry Number:   1  
Rotational constants in cm-1:     0.130551     0.041324     0.031388 

Vibrational entropy computed according to the QRRHO of S. Grimme
Chem.Eur.J. 2012 18 9955


-------
ENTROPY
-------

The entropy contributions are T*S = T*(S(el)+S(vib)+S(rot)+S(trans))
     S(el)   - electronic entropy
     S(vib)  - vibrational entropy
     S(rot)  - rotational entropy
     S(trans)- translational entropy
The entropies will be listed as multiplied by the temperature to get
units of energy

Electronic entropy                ...      0.00000000 Eh      0.00 kcal/mol
Vibrational entropy               ...      0.00689100 Eh      4.32 kcal/mol
Rotational entropy                ...      0.01361027 Eh      8.54 kcal/mol
Translational entropy             ...      0.01915430 Eh     12.02 kcal/mol
-----------------------------------------------------------------------
Final entropy term                ...      0.03965556 Eh     24.88 kcal/mol

In case the symmetry of your molecule has not been determined correctly
or in case you have a reason to use a different symmetry number we print 
out the resulting rotational entropy values for sn=1,12 :
 --------------------------------------------------------
|  sn= 1 | S(rot)=       0.01361027 Eh      8.54 kcal/mol|
|  sn= 2 | S(rot)=       0.01295581 Eh      8.13 kcal/mol|
|  sn= 3 | S(rot)=       0.01257298 Eh      7.89 kcal/mol|
|  sn= 4 | S(rot)=       0.01230136 Eh      7.72 kcal/mol|
|  sn= 5 | S(rot)=       0.01209067 Eh      7.59 kcal/mol|
|  sn= 6 | S(rot)=       0.01191852 Eh      7.48 kcal/mol|
|  sn= 7 | S(rot)=       0.01177298 Eh      7.39 kcal/mol|
|  sn= 8 | S(rot)=       0.01164690 Eh      7.31 kcal/mol|
|  sn= 9 | S(rot)=       0.01153569 Eh      7.24 kcal/mol|
|  sn=10 | S(rot)=       0.01143621 Eh      7.18 kcal/mol|
|  sn=11 | S(rot)=       0.01134622 Eh      7.12 kcal/mol|
|  sn=12 | S(rot)=       0.01126407 Eh      7.07 kcal/mol|
 --------------------------------------------------------


-------------------
GIBBS FREE ENERGY
-------------------

The Gibbs free energy is G = H - T*S

Total enthalpy                    ...   -420.40844237 Eh 
Total entropy correction          ...     -0.03965556 Eh    -24.88 kcal/mol
-----------------------------------------------------------------------
Final Gibbs free energy         ...   -420.44809794 Eh

For completeness - the Gibbs free energy minus the electronic energy
G-E(el)                           ...      0.08427630 Eh     52.88 kcal/mol


Timings for individual modules:

Sum of individual times         ...      968.096 sec (=  16.135 min)
GTO integral calculation        ...        6.296 sec (=   0.105 min)   0.7 %
SCF iterations                  ...       74.058 sec (=   1.234 min)   7.6 %
SCF Gradient evaluation         ...       14.550 sec (=   0.243 min)   1.5 %
Numerical frequency calculation ...      873.192 sec (=  14.553 min)  90.2 %
                             ****ORCA TERMINATED NORMALLY****
TOTAL RUN TIME: 0 days 0 hours 15 minutes 28 seconds 944 msec
