# Supplementary material for: A stereodivergent multicomponent approach for the synthesis of C–N atropisomeric peptide analogues
Source: Chem Sci. 2024 Sep 16;15(40):16743–51. doi: 10.1039/d4sc04700a (PMC11418089; doi:10.1039/d4sc04700a)
Supplement: SC-015-D4SC04700A-s001 [file SC-015-D4SC04700A-s001.zip › CompData/BzOH/BzOHopt.out]

                                 *****************
                                 * O   R   C   A *
                                 *****************

                                            #,                                       
                                            ###                                      
                                            ####                                     
                                            #####                                    
                                            ######                                   
                                           ########,                                 
                                     ,,################,,,,,                         
                               ,,#################################,,                 
                          ,,##########################################,,             
                       ,#########################################, ''#####,          
                    ,#############################################,,   '####,        
                  ,##################################################,,,,####,       
                ,###########''''           ''''###############################       
              ,#####''   ,,,,##########,,,,          '''####'''          '####       
            ,##' ,,,,###########################,,,                        '##       
           ' ,,###''''                  '''############,,,                           
         ,,##''                                '''############,,,,        ,,,,,,###''
      ,#''                                            '''#######################'''  
     '                                                          ''''####''''         
             ,#######,   #######,   ,#######,      ##                                
            ,#'     '#,  ##    ##  ,#'     '#,    #''#        ######   ,####,        
            ##       ##  ##   ,#'  ##            #'  '#       #        #'  '#        
            ##       ##  #######   ##           ,######,      #####,   #    #        
            '#,     ,#'  ##    ##  '#,     ,#' ,#      #,         ##   #,  ,#        
             '#######'   ##     ##  '#######'  #'      '#     #####' # '####'        


                  #######################################################
                  #                        -***-                        #
                  #          Department of theory and spectroscopy      #
                  #    Directorship and core code : Frank Neese         #
                  #        Max Planck Institute fuer Kohlenforschung    #
                  #                Kaiser Wilhelm Platz 1               #
                  #                 D-45470 Muelheim/Ruhr               #
                  #                      Germany                        #
                  #                                                     #
                  #                  All rights reserved                #
                  #                        -***-                        #
                  #######################################################


                         Program Version 5.0.2 -  RELEASE  -


 With contributions from (in alphabetic order):
   Daniel Aravena         : Magnetic Suceptibility
   Michael Atanasov       : Ab Initio Ligand Field Theory (pilot matlab implementation)
   Alexander A. Auer      : GIAO ZORA, VPT2 properties, NMR spectrum
   Ute Becker             : Parallelization
   Giovanni Bistoni       : ED, misc. LED, open-shell LED, HFLD
   Martin Brehm           : Molecular dynamics
   Dmytro Bykov           : SCF Hessian
   Vijay G. Chilkuri      : MRCI spin determinant printing, contributions to CSF-ICE
   Dipayan Datta          : RHF DLPNO-CCSD density
   Achintya Kumar Dutta   : EOM-CC, STEOM-CC
   Dmitry Ganyushin       : Spin-Orbit,Spin-Spin,Magnetic field MRCI
   Miquel Garcia          : C-PCM and meta-GGA Hessian, CC/C-PCM, Gaussian charge scheme
   Yang Guo               : DLPNO-NEVPT2, F12-NEVPT2, CIM, IAO-localization
   Andreas Hansen         : Spin unrestricted coupled pair/coupled cluster methods
   Benjamin Helmich-Paris : MC-RPA, TRAH-SCF, COSX integrals
   Lee Huntington         : MR-EOM, pCC
   Robert Izsak           : Overlap fitted RIJCOSX, COSX-SCS-MP3, EOM
   Marcus Kettner         : VPT2
   Christian Kollmar      : KDIIS, OOCD, Brueckner-CCSD(T), CCSD density, CASPT2, CASPT2-K
   Simone Kossmann        : Meta GGA functionals, TD-DFT gradient, OOMP2, MP2 Hessian
   Martin Krupicka        : Initial AUTO-CI
   Lucas Lang             : DCDCAS
   Marvin Lechner         : AUTO-CI (C++ implementation), FIC-MRCC
   Dagmar Lenk            : GEPOL surface, SMD
   Dimitrios Liakos       : Extrapolation schemes; Compound Job, initial MDCI parallelization
   Dimitrios Manganas     : Further ROCIS development; embedding schemes
   Dimitrios Pantazis     : SARC Basis sets
   Anastasios Papadopoulos: AUTO-CI, single reference methods and gradients
   Taras Petrenko         : DFT Hessian,TD-DFT gradient, ASA, ECA, R-Raman, ABS, FL, XAS/XES, NRVS
   Peter Pinski           : DLPNO-MP2, DLPNO-MP2 Gradient
   Christoph Reimann      : Effective Core Potentials
   Marius Retegan         : Local ZFS, SOC
   Christoph Riplinger    : Optimizer, TS searches, QM/MM, DLPNO-CCSD(T), (RO)-DLPNO pert. Triples
   Tobias Risthaus        : Range-separated hybrids, TD-DFT gradient, RPA, STAB
   Michael Roemelt        : Original ROCIS implementation
   Masaaki Saitow         : Open-shell DLPNO-CCSD energy and density
   Barbara Sandhoefer     : DKH picture change effects
   Avijit Sen             : IP-ROCIS
   Kantharuban Sivalingam : CASSCF convergence, NEVPT2, FIC-MRCI
   Bernardo de Souza      : ESD, SOC TD-DFT
   Georgi Stoychev        : AutoAux, RI-MP2 NMR, DLPNO-MP2 response
   Willem Van den Heuvel  : Paramagnetic NMR
   Boris Wezisla          : Elementary symmetry handling
   Frank Wennmohs         : Technical directorship


 We gratefully acknowledge several colleagues who have allowed us to
 interface, adapt or use parts of their codes:
   Stefan Grimme, W. Hujo, H. Kruse, P. Pracht,  : VdW corrections, initial TS optimization,
                  C. Bannwarth, S. Ehlert          DFT functionals, gCP, sTDA/sTD-DF
   Ed Valeev, F. Pavosevic, A. Kumar             : LibInt (2-el integral package), F12 methods
   Garnet Chan, S. Sharma, J. Yang, R. Olivares  : DMRG
   Ulf Ekstrom                                   : XCFun DFT Library
   Mihaly Kallay                                 : mrcc  (arbitrary order and MRCC methods)
   Jiri Pittner, Ondrej Demel                    : Mk-CCSD
   Frank Weinhold                                : gennbo (NPA and NBO analysis)
   Christopher J. Cramer and Donald G. Truhlar   : smd solvation model
   Lars Goerigk                                  : TD-DFT with DH, B97 family of functionals
   V. Asgeirsson, H. Jonsson                     : NEB implementation
   FAccTs GmbH                                   : IRC, NEB, NEB-TS, DLPNO-Multilevel, CI-OPT
                                                   MM, QMMM, 2- and 3-layer-ONIOM, Crystal-QMMM,
                                                   LR-CPCM, SF, NACMEs, symmetry and pop. for TD-DFT,
                                                   nearIR, NL-DFT gradient (VV10), updates on ESD,
                                                   ML-optimized integration grids
   S Lehtola, MJT Oliveira, MAL Marques          : LibXC Library
   Liviu Ungur et al                             : ANISO software


 Your calculation uses the libint2 library for the computation of 2-el integrals
 For citations please refer to: http://libint.valeyev.net

 Your ORCA version has been built with support for libXC version: 5.1.0
 For citations please refer to: https://tddft.org/programs/libxc/

 This ORCA versions uses:
   CBLAS   interface :  Fast vector & matrix operations
   LAPACKE interface :  Fast linear algebra routines
   SCALAPACK package :  Parallel linear algebra routines
   Shared memory     :  Shared parallel matrices
   BLAS/LAPACK       :  OpenBLAS 0.3.15  USE64BITINT DYNAMIC_ARCH NO_AFFINITY Zen SINGLE_THREADED
        Core in use  :  Zen
   Copyright (c) 2011-2014, The OpenBLAS Project


Your calculation utilizes the atom-pairwise dispersion correction
with the Becke-Johnson damping scheme (D3BJ)
Cite in your paper:
S.Grimme, S.Ehrlich, L.Goerigk, J Comput Chem, (2011), 32, 1456–1465 
S.Grimme, J.Antony, S.Ehrlich and H.Krieg, J.Chem.Phys., 132, (2010), 154104 
   

Your calculation utilizes the SMD solvation module
Please cite in your paper:
A.V. Marenich, C.J. Cramer, D.G. Truhlar J. Phys. Chem. B, 113, (2009), 6378 

================================================================================

----- Orbital basis set information -----
Your calculation utilizes the basis: def2-TZVP
   F. Weigend and R. Ahlrichs, Phys. Chem. Chem. Phys. 7, 3297 (2005).

----- AuxJ basis set information -----
Your calculation utilizes the auxiliary basis: def2/J
   F. Weigend, Phys. Chem. Chem. Phys. 8, 1057 (2006).

================================================================================
                                        WARNINGS
                       Please study these warnings very carefully!
================================================================================


WARNING: Geometry Optimization
  ===> : Switching off AutoStart
         For restart on a previous wavefunction, please use MOREAD

INFO   : the flag for use of the SHARK integral package has been found!

================================================================================
                                       INPUT FILE
================================================================================
NAME = BzOHopt.inp
|  1> ! PBE0 D3 def2-tzvp Opt
|  2> %maxcore 2660
|  3> %geom
|  4> maxiter 70
|  5> MaxStep 0.15
|  6> end
|  7> %pal nprocs 15
|  8> end
|  9> %CPCM SMD TRUE
| 10>    SMDSOLVENT "2,2,2-TRIFLUOROETHANOL"
| 11> end
| 12> 
| 13> *xyz 0 1
| 14> C  1.404500  -0.000000  0.000000
| 15> C  0.702200  1.216400  0.000000
| 16> C  -0.702300  1.216400  0.000000
| 17> C  -1.404500  -0.000000  0.000000
| 18> C  -0.702300  -1.216400  0.000000
| 19> C  0.702300  -1.216400  0.000000
| 20> H  2.507900  -0.000000  0.000000
| 21> H  1.254000  2.172000  0.000000
| 22> H  -2.507900  -0.000000  0.000000
| 23> H  -1.254000  -2.171900  0.000000
| 24> H  1.254000  -2.172000  0.000000
| 25> C  -1.433800  2.483400  0.000000
| 26> O  -2.641700  2.492400  0.000000
| 27> O  -0.734300  3.654400  0.000000
| 28> H  -1.387400  4.354400  -0.000000
| 29> *
| 30> 
| 31>                          ****END OF INPUT****
================================================================================

                       *****************************
                       * Geometry Optimization Run *
                       *****************************

Geometry optimization settings:
Update method            Update   .... BFGS
Choice of coordinates    CoordSys .... Z-matrix Internals
Initial Hessian          InHess   .... Almoef's Model

Convergence Tolerances:
Energy Change            TolE     ....  5.0000e-06 Eh
Max. Gradient            TolMAXG  ....  3.0000e-04 Eh/bohr
RMS Gradient             TolRMSG  ....  1.0000e-04 Eh/bohr
Max. Displacement        TolMAXD  ....  4.0000e-03 bohr
RMS Displacement         TolRMSD  ....  2.0000e-03 bohr
Strict Convergence                ....  False
------------------------------------------------------------------------------
                        ORCA OPTIMIZATION COORDINATE SETUP
------------------------------------------------------------------------------

The optimization will be done in new redundant internal coordinates
Making redundant internal coordinates   ...  (new redundants) done
Evaluating the initial hessian          ...  (Almloef) done
Evaluating the coordinates              ...  done
Calculating the B-matrix                .... done
Calculating the G-matrix                .... done
Diagonalizing the G-matrix              .... done
The first mode is                       ....   28
The number of degrees of freedom        ....   39

    -----------------------------------------------------------------
                    Redundant Internal Coordinates


    -----------------------------------------------------------------
         Definition                    Initial Value    Approx d2E/dq
    -----------------------------------------------------------------
      1. B(C   1,C   0)                  1.4046         0.592205   
      2. B(C   2,C   1)                  1.4045         0.592386   
      3. B(C   3,C   2)                  1.4045         0.592313   
      4. B(C   4,C   3)                  1.4045         0.592313   
      5. B(C   5,C   4)                  1.4046         0.592168   
      6. B(C   5,C   0)                  1.4045         0.592313   
      7. B(H   6,C   0)                  1.1034         0.342803   
      8. B(H   7,C   1)                  1.1035         0.342710   
      9. B(H   8,C   3)                  1.1034         0.342803   
     10. B(H   9,C   4)                  1.1033         0.342882   
     11. B(H  10,C   5)                  1.1034         0.342773   
     12. B(C  11,C   2)                  1.4630         0.477821   
     13. B(O  12,C  11)                  1.2079         1.092323   
     14. B(O  13,C  11)                  1.3640         0.615645   
     15. B(H  14,O  13)                  0.9574         0.525022   
     16. A(C   5,C   0,H   6)          119.9969         0.347300   
     17. A(C   1,C   0,C   5)          120.0027         0.426989   
     18. A(C   1,C   0,H   6)          120.0004         0.347289   
     19. A(C   0,C   1,C   2)          120.0004         0.426999   
     20. A(C   0,C   1,H   7)          119.9958         0.347274   
     21. A(C   2,C   1,H   7)          120.0038         0.347291   
     22. A(C   1,C   2,C   3)          119.9969         0.427013   
     23. A(C   3,C   2,C  11)          120.0032         0.410964   
     24. A(C   1,C   2,C  11)          119.9999         0.410973   
     25. A(C   2,C   3,C   4)          120.0063         0.427003   
     26. A(C   4,C   3,H   8)          119.9969         0.347300   
     27. A(C   2,C   3,H   8)          119.9969         0.347300   
     28. A(C   5,C   4,H   9)          120.0019         0.347299   
     29. A(C   3,C   4,H   9)          120.0013         0.347314   
     30. A(C   3,C   4,C   5)          119.9969         0.426985   
     31. A(C   0,C   5,H  10)          120.0039         0.347295   
     32. A(C   0,C   5,C   4)          119.9969         0.426985   
     33. A(C   4,C   5,H  10)          119.9993         0.347281   
     34. A(O  12,C  11,O  13)          120.4252         0.474214   
     35. A(C   2,C  11,O  13)          119.1480         0.411119   
     36. A(C   2,C  11,O  12)          120.4268         0.455757   
     37. A(C  11,O  13,H  14)          106.1330         0.370285   
     38. D(H   7,C   1,C   0,C   5)    180.0000         0.024144   
     39. D(C   2,C   1,C   0,C   5)      0.0000         0.024144   
     40. D(C   2,C   1,C   0,H   6)    180.0000         0.024144   
     41. D(H   7,C   1,C   0,H   6)      0.0000         0.024144   
     42. D(C   3,C   2,C   1,C   0)      0.0000         0.024159   
     43. D(C   3,C   2,C   1,H   7)    180.0000         0.024159   
     44. D(C  11,C   2,C   1,H   7)      0.0000         0.024159   
     45. D(C  11,C   2,C   1,C   0)    180.0000         0.024159   
     46. D(H   8,C   3,C   2,C  11)      0.0000         0.024153   
     47. D(H   8,C   3,C   2,C   1)    180.0000         0.024153   
     48. D(C   4,C   3,C   2,C  11)    180.0000         0.024153   
     49. D(C   4,C   3,C   2,C   1)      0.0000         0.024153   
     50. D(H   9,C   4,C   3,C   2)    180.0000         0.024153   
     51. D(C   5,C   4,C   3,H   8)    180.0000         0.024153   
     52. D(C   5,C   4,C   3,C   2)      0.0000         0.024153   
     53. D(H   9,C   4,C   3,H   8)      0.0000         0.024153   
     54. D(H  10,C   5,C   4,H   9)      0.0000         0.024141   
     55. D(C   0,C   5,C   4,H   9)    180.0000         0.024141   
     56. D(C   0,C   5,C   4,C   3)      0.0000         0.024141   
     57. D(H  10,C   5,C   0,H   6)      0.0000         0.024153   
     58. D(H  10,C   5,C   0,C   1)    180.0000         0.024153   
     59. D(H  10,C   5,C   4,C   3)    180.0000         0.024141   
     60. D(C   4,C   5,C   0,H   6)    180.0000         0.024153   
     61. D(C   4,C   5,C   0,C   1)      0.0000         0.024153   
     62. D(O  13,C  11,C   2,C   3)    180.0000         0.015545   
     63. D(O  13,C  11,C   2,C   1)      0.0000         0.015545   
     64. D(O  12,C  11,C   2,C   3)      0.0000         0.015545   
     65. D(O  12,C  11,C   2,C   1)    180.0000         0.015545   
     66. D(H  14,O  13,C  11,O  12)      0.0000         0.027779   
     67. D(H  14,O  13,C  11,C   2)    180.0000         0.027779   
    -----------------------------------------------------------------

Number of atoms                         .... 15
Number of degrees of freedom            .... 67

         *************************************************************
         *                GEOMETRY OPTIMIZATION CYCLE   1            *
         *************************************************************
---------------------------------
CARTESIAN COORDINATES (ANGSTROEM)
---------------------------------
  C      1.404500   -0.000000    0.000000
  C      0.702200    1.216400    0.000000
  C     -0.702300    1.216400    0.000000
  C     -1.404500   -0.000000    0.000000
  C     -0.702300   -1.216400    0.000000
  C      0.702300   -1.216400    0.000000
  H      2.507900   -0.000000    0.000000
  H      1.254000    2.172000    0.000000
  H     -2.507900   -0.000000    0.000000
  H     -1.254000   -2.171900    0.000000
  H      1.254000   -2.172000    0.000000
  C     -1.433800    2.483400    0.000000
  O     -2.641700    2.492400    0.000000
  O     -0.734300    3.654400    0.000000
  H     -1.387400    4.354400   -0.000000

----------------------------
CARTESIAN COORDINATES (A.U.)
----------------------------
  NO LB      ZA    FRAG     MASS         X           Y           Z
   0 C     6.0000    0    12.011    2.654120   -0.000000    0.000000
   1 C     6.0000    0    12.011    1.326966    2.298663    0.000000
   2 C     6.0000    0    12.011   -1.327155    2.298663    0.000000
   3 C     6.0000    0    12.011   -2.654120   -0.000000    0.000000
   4 C     6.0000    0    12.011   -1.327155   -2.298663    0.000000
   5 C     6.0000    0    12.011    1.327155   -2.298663    0.000000
   6 H     1.0000    0     1.008    4.739244   -0.000000    0.000000
   7 H     1.0000    0     1.008    2.369717    4.104485    0.000000
   8 H     1.0000    0     1.008   -4.739244   -0.000000    0.000000
   9 H     1.0000    0     1.008   -2.369717   -4.104296    0.000000
  10 H     1.0000    0     1.008    2.369717   -4.104485    0.000000
  11 C     6.0000    0    12.011   -2.709489    4.692946    0.000000
  12 O     8.0000    0    15.999   -4.992090    4.709953    0.000000
  13 O     8.0000    0    15.999   -1.387626    6.905815    0.000000
  14 H     1.0000    0     1.008   -2.621806    8.228623   -0.000000

--------------------------------
INTERNAL COORDINATES (ANGSTROEM)
--------------------------------
 C      0   0   0     0.000000000000     0.00000000     0.00000000
 C      1   0   0     1.404583301196     0.00000000     0.00000000
 C      2   1   0     1.404500000000   120.00039328     0.00000000
 C      3   2   1     1.404533303272   119.99686048     0.00000000
 C      4   3   2     1.404533303272   120.00627905     0.00000000
 C      1   2   3     1.404533303272   120.00274625     0.00000000
 H      1   2   3     1.103400000000   120.00039328   180.00000000
 H      2   1   3     1.103473878259   119.99582580   180.00000000
 H      4   3   2     1.103400000000   119.99686048   180.00000000
 H      5   4   3     1.103337273910   120.00125888   180.00000000
 H      6   1   2     1.103423875943   120.00385530   180.00000000
 C      3   2   1     1.463004186597   119.99990534   180.00000000
 O     12   3   2     1.207933528800   120.42680531   180.00000000
 O     12   3   2     1.364016587143   119.14799758     0.00000000
 H     14  12   3     0.957360752277   106.13304572   180.00000085

---------------------------
INTERNAL COORDINATES (A.U.)
---------------------------
 C      0   0   0     0.000000000000     0.00000000     0.00000000
 C      1   0   0     2.654277771540     0.00000000     0.00000000
 C      2   1   0     2.654120355092   120.00039328     0.00000000
 C      3   2   1     2.654183289156   119.99686048     0.00000000
 C      4   3   2     2.654183289156   120.00627905     0.00000000
 C      1   2   3     2.654183289156   120.00274625     0.00000000
 H      1   2   3     2.085123816169   120.00039328   180.00000000
 H      2   1   3     2.085263425846   119.99582580   180.00000000
 H      4   3   2     2.085123816169   119.99686048   180.00000000
 H      5   4   3     2.085005281038   120.00125888   180.00000000
 H      6   1   2     2.085168935161   120.00385530   180.00000000
 C      3   2   1     2.764677245448   119.99990534   180.00000000
 O     12   3   2     2.282663557414   120.42680531   180.00000000
 O     12   3   2     2.577617791825   119.14799758     0.00000000
 H     14  12   3     1.809149633168   106.13304572   180.00000085

---------------------
BASIS SET INFORMATION
---------------------
There are 3 groups of distinct atoms

 Group   1 Type C   : 11s6p2d1f contracted to 5s3p2d1f pattern {62111/411/11/1}
 Group   2 Type H   : 5s1p contracted to 3s1p pattern {311/1}
 Group   3 Type O   : 11s6p2d1f contracted to 5s3p2d1f pattern {62111/411/11/1}

Atom   0C    basis set group =>   1
Atom   1C    basis set group =>   1
Atom   2C    basis set group =>   1
Atom   3C    basis set group =>   1
Atom   4C    basis set group =>   1
Atom   5C    basis set group =>   1
Atom   6H    basis set group =>   2
Atom   7H    basis set group =>   2
Atom   8H    basis set group =>   2
Atom   9H    basis set group =>   2
Atom  10H    basis set group =>   2
Atom  11C    basis set group =>   1
Atom  12O    basis set group =>   3
Atom  13O    basis set group =>   3
Atom  14H    basis set group =>   2
---------------------------------
AUXILIARY/J BASIS SET INFORMATION
---------------------------------
There are 3 groups of distinct atoms

 Group   1 Type C   : 12s5p4d2f1g contracted to 6s4p3d1f1g pattern {711111/2111/211/2/1}
 Group   2 Type H   : 5s2p1d contracted to 3s1p1d pattern {311/2/1}
 Group   3 Type O   : 12s5p4d2f1g contracted to 6s4p3d1f1g pattern {711111/2111/211/2/1}

Atom   0C    basis set group =>   1
Atom   1C    basis set group =>   1
Atom   2C    basis set group =>   1
Atom   3C    basis set group =>   1
Atom   4C    basis set group =>   1
Atom   5C    basis set group =>   1
Atom   6H    basis set group =>   2
Atom   7H    basis set group =>   2
Atom   8H    basis set group =>   2
Atom   9H    basis set group =>   2
Atom  10H    basis set group =>   2
Atom  11C    basis set group =>   1
Atom  12O    basis set group =>   3
Atom  13O    basis set group =>   3
Atom  14H    basis set group =>   2


           ************************************************************
           *        Program running with 15 parallel MPI-processes    *
           *              working on a common directory               *
           ************************************************************
------------------------------------------------------------------------------
                           ORCA GTO INTEGRAL CALCULATION
                           -- RI-GTO INTEGRALS CHOSEN --
------------------------------------------------------------------------------
------------------------------------------------------------------------------
                   ___                                                        
                  /   \      - P O W E R E D   B Y -                         
                 /     \                                                     
                 |  |  |   _    _      __       _____    __    __             
                 |  |  |  | |  | |    /  \     |  _  \  |  |  /  |          
                  \  \/   | |  | |   /    \    | | | |  |  | /  /          
                 / \  \   | |__| |  /  /\  \   | |_| |  |  |/  /          
                |  |  |   |  __  | /  /__\  \  |    /   |      \           
                |  |  |   | |  | | |   __   |  |    \   |  |\   \          
                \     /   | |  | | |  |  |  |  | |\  \  |  | \   \       
                 \___/    |_|  |_| |__|  |__|  |_| \__\ |__|  \__/        
                                                                              
                      - O R C A' S   B I G   F R I E N D -                    
                                      &                                       
                       - I N T E G R A L  F E E D E R -                       
                                                                              
 v1 FN, 2020, v2 2021                                                         
------------------------------------------------------------------------------


Reading SHARK input file BzOHopt.SHARKINP.tmp ... ok
----------------------
SHARK INTEGRAL PACKAGE
----------------------

Number of atoms                             ...     15
Number of basis functions                   ...    315
Number of shells                            ...    123
Maximum angular momentum                    ...      3
Integral batch strategy                     ... SHARK/LIBINT Hybrid
RI-J (if used) integral strategy            ... SPLIT-RIJ (Revised 2003 algorithm where possible)
Printlevel                                  ...      1
Contraction scheme used                     ... SEGMENTED contraction
Coulomb Range Separation                    ... NOT USED
Exchange Range Separation                   ... NOT USED
Finite Nucleus Model                        ... NOT USED
Auxiliary Coulomb fitting basis             ... AVAILABLE
   # of basis functions in Aux-J            ...    507
   # of shells in Aux-J                     ...    165
   Maximum angular momentum in Aux-J        ...      4
Auxiliary J/K fitting basis                 ... NOT available
Auxiliary Correlation fitting basis         ... NOT available
Auxiliary 'external' fitting basis          ... NOT available
Integral threshold                          ...     2.500000e-11
Primitive cut-off                           ...     2.500000e-12
Primitive pair pre-selection threshold      ...     2.500000e-12

Calculating pre-screening integrals         ... done (  0.0 sec) Dimension = 123
Organizing shell pair data                  ... done (  0.1 sec)
Shell pair information
Total number of shell pairs                 ...      7626
Shell pairs after pre-screening             ...      6852
Total number of primitive shell pairs       ...     23652
Primitive shell pairs kept                  ...     15792
          la=0 lb=0:   1718 shell pairs
          la=1 lb=0:   1892 shell pairs
          la=1 lb=1:    533 shell pairs
          la=2 lb=0:   1021 shell pairs
          la=2 lb=1:    560 shell pairs
          la=2 lb=2:    159 shell pairs
          la=3 lb=0:    500 shell pairs
          la=3 lb=1:    278 shell pairs
          la=3 lb=2:    150 shell pairs
          la=3 lb=3:     41 shell pairs

Calculating one electron integrals          ... done (  0.5 sec)
Calculating RI/J V-Matrix + Cholesky decomp.... done (  0.5 sec)
Calculating Nuclear repulsion               ... done (  0.0 sec) ENN=    403.590103937384 Eh

SHARK setup successfully completed in   3.8 seconds

Maximum memory used throughout the entire GTOINT-calculation: 20.3 MB


           ************************************************************
           *        Program running with 15 parallel MPI-processes    *
           *              working on a common directory               *
           ************************************************************
-------------------------------------------------------------------------------
                                 ORCA SCF
-------------------------------------------------------------------------------

------------
SCF SETTINGS
------------
Hamiltonian:
 Density Functional     Method          .... DFT(GTOs)
 Exchange Functional    Exchange        .... PBE
   PBE kappa parameter   XKappa         ....  0.804000
   PBE mue parameter    XMuePBE         ....  0.219520
 Correlation Functional Correlation     .... PBE
   PBE beta parameter  CBetaPBE         ....  0.066725
 LDA part of GGA corr.  LDAOpt          .... PW91-LDA
 Gradients option       PostSCFGGA      .... off
 Hybrid DFT is turned on
   Fraction HF Exchange ScalHFX         ....  0.250000
   Scaling of DF-GGA-X  ScalDFX         ....  0.750000
   Scaling of DF-GGA-C  ScalDFC         ....  1.000000
   Scaling of DF-LDA-C  ScalLDAC        ....  1.000000
   Perturbative correction              ....  0.000000
   Density functional embedding theory  .... OFF
   NL short-range parameter             ....  6.900000
 RI-approximation to the Coulomb term is turned on
   Number of AuxJ basis functions       .... 507
   RIJ-COSX (HFX calculated with COS-X)).... on


General Settings:
 Integral files         IntName         .... BzOHopt
 Hartree-Fock type      HFTyp           .... RHF
 Total Charge           Charge          ....    0
 Multiplicity           Mult            ....    1
 Number of Electrons    NEL             ....   64
 Basis Dimension        Dim             ....  315
 Nuclear Repulsion      ENuc            ....    403.5901039374 Eh

Convergence Acceleration:
 DIIS                   CNVDIIS         .... on
   Start iteration      DIISMaxIt       ....    12
   Startup error        DIISStart       ....  0.200000
   # of expansion vecs  DIISMaxEq       ....     5
   Bias factor          DIISBfac        ....   1.050
   Max. coefficient     DIISMaxC        ....  10.000
 Trust-Rad. Augm. Hess. CNVTRAH         .... auto
   Auto Start mean grad. ratio tolernc. ....  1.125000
   Auto Start start iteration           ....    20
   Auto Start num. interpolation iter.  ....    10
   Max. Number of Micro iterations      ....    16
   Max. Number of Macro iterations      .... Maxiter - #DIIS iter
   Number of Davidson start vectors     ....     2
   Converg. threshold I  (grad. norm)   ....   1.000e-05
   Converg. threshold II (energy diff.) ....   1.000e-08
   Grad. Scal. Fac. for Micro threshold ....   0.100
   Minimum threshold for Micro iter.    ....   0.010
   NR start threshold (gradient norm)   ....   0.001
   Initial trust radius                 ....   0.400
   Minimum AH scaling param. (alpha)    ....   1.000
   Maximum AH scaling param. (alpha)    .... 1000.000
   Orbital update algorithm             .... Taylor
   White noise on init. David. guess    .... on
   Maximum white noise                  ....   0.010
   Quad. conv. algorithm                .... NR
 SOSCF                  CNVSOSCF        .... on
   Start iteration      SOSCFMaxIt      ....   150
   Startup grad/error   SOSCFStart      ....  0.003300
 Level Shifting         CNVShift        .... on
   Level shift para.    LevelShift      ....    0.2500
   Turn off err/grad.   ShiftErr        ....    0.0010
 Zerner damping         CNVZerner       .... off
 Static damping         CNVDamp         .... on
   Fraction old density DampFac         ....    0.7000
   Max. Damping (<1)    DampMax         ....    0.9800
   Min. Damping (>=0)   DampMin         ....    0.0000
   Turn off err/grad.   DampErr         ....    0.1000
 Fernandez-Rico         CNVRico         .... off

SCF Procedure:
 Maximum # iterations   MaxIter         ....   125
 SCF integral mode      SCFMode         .... Direct
   Integral package                     .... SHARK and LIBINT hybrid scheme
 Reset frequency        DirectResetFreq ....    20
 Integral Threshold     Thresh          ....  2.500e-11 Eh
 Primitive CutOff       TCut            ....  2.500e-12 Eh

Convergence Tolerance:
 Convergence Check Mode ConvCheckMode   .... Total+1el-Energy
 Convergence forced     ConvForced      .... 0
 Energy Change          TolE            ....  1.000e-08 Eh
 1-El. energy change                    ....  1.000e-05 Eh
 Orbital Gradient       TolG            ....  1.000e-05
 Orbital Rotation angle TolX            ....  1.000e-05
 DIIS Error             TolErr          ....  5.000e-07


Diagonalization of the overlap matrix:
Smallest eigenvalue                        ... 9.845e-06
Time for diagonalization                   ...    0.012 sec
Threshold for overlap eigenvalues          ... 1.000e-08
Number of eigenvalues below threshold      ... 0
Time for construction of square roots      ...    0.033 sec
Total time needed                          ...    0.578 sec

Time for model grid setup =    0.221 sec

------------------------------
INITIAL GUESS: MODEL POTENTIAL
------------------------------
Loading Hartree-Fock densities                     ... done
Calculating cut-offs                               ... done
Initializing the effective Hamiltonian             ... done
Setting up the integral package (SHARK)            ... done
Starting the Coulomb interaction                   ... done (   1.4 sec)
Reading the grid                                   ... done
Mapping shells                                     ... done
Starting the XC term evaluation                    ... done (   0.0 sec)
  promolecular density results
     # of electrons  =     63.996473368
     EX              =    -53.839068441
     EC              =     -2.129834271
     EX+EC           =    -55.968902712
Transforming the Hamiltonian                       ... done (   1.4 sec)
Diagonalizing the Hamiltonian                      ... done (   0.0 sec)
Back transforming the eigenvectors                 ... done (   0.0 sec)
Now organizing SCF variables                       ... done
                      ------------------
                      INITIAL GUESS DONE (   3.1 sec)
                      ------------------
-------------------
DFT GRID GENERATION
-------------------

General Integration Accuracy     IntAcc      ... 4.388
Radial Grid Type                 RadialGrid  ... OptM3 with GC (2021)
Angular Grid (max. ang.)         AngularGrid ... 4 (Lebedev-302)
Angular grid pruning method      GridPruning ... 4 (adaptive)
Weight generation scheme         WeightScheme... Becke
Basis function cutoff            BFCut       ... 1.0000e-11
Integration weight cutoff        WCut        ... 1.0000e-14
Angular grids for H and He will be reduced by one unit
Partially contracted basis set               ... off
Rotationally invariant grid construction     ... off

Total number of grid points                  ...    73593
Total number of batches                      ...     1156
Average number of points per batch           ...       63
Average number of grid points per atom       ...     4906
Time for grid setup =    0.512 sec

--------------------
COSX GRID GENERATION
--------------------

GRIDX 1
-------
General Integration Accuracy     IntAcc      ... 3.816
Radial Grid Type                 RadialGrid  ... OptM3 with GC (2021)
Angular Grid (max. ang.)         AngularGrid ... 1 (Lebedev-50)
Angular grid pruning method      GridPruning ... 4 (adaptive)
Weight generation scheme         WeightScheme... Becke
Basis function cutoff            BFCut       ... 1.0000e-11
Integration weight cutoff        WCut        ... 1.0000e-14
Angular grids for H and He will be reduced by one unit
Partially contracted basis set               ... on
Rotationally invariant grid construction     ... off

Total number of grid points                  ...     9375
Total number of batches                      ...      151
Average number of points per batch           ...       62
Average number of grid points per atom       ...      625
UseSFitting                                  ... on

GRIDX 2
-------
General Integration Accuracy     IntAcc      ... 4.020
Radial Grid Type                 RadialGrid  ... OptM3 with GC (2021)
Angular Grid (max. ang.)         AngularGrid ... 2 (Lebedev-110)
Angular grid pruning method      GridPruning ... 4 (adaptive)
Weight generation scheme         WeightScheme... Becke
Basis function cutoff            BFCut       ... 1.0000e-11
Integration weight cutoff        WCut        ... 1.0000e-14
Angular grids for H and He will be reduced by one unit
Partially contracted basis set               ... on
Rotationally invariant grid construction     ... off

Total number of grid points                  ...    20816
Total number of batches                      ...      333
Average number of points per batch           ...       62
Average number of grid points per atom       ...     1388
UseSFitting                                  ... on

GRIDX 3
-------
General Integration Accuracy     IntAcc      ... 4.338
Radial Grid Type                 RadialGrid  ... OptM3 with GC (2021)
Angular Grid (max. ang.)         AngularGrid ... 3 (Lebedev-194)
Angular grid pruning method      GridPruning ... 4 (adaptive)
Weight generation scheme         WeightScheme... Becke
Basis function cutoff            BFCut       ... 1.0000e-11
Integration weight cutoff        WCut        ... 1.0000e-14
Angular grids for H and He will be reduced by one unit
Partially contracted basis set               ... on
Rotationally invariant grid construction     ... off

Total number of grid points                  ...    45915
Total number of batches                      ...      724
Average number of points per batch           ...       63
Average number of grid points per atom       ...     3061
UseSFitting                                  ... on

Time for X-Grid setup             =    3.134 sec


--------------------
CPCM SOLVATION MODEL
--------------------
CPCM parameters:
  Epsilon                                         ...      26.7260
  Refrac                                          ...       1.2907
  Rsolv                                           ...       1.3000
  Surface type                                    ... GAUSSIAN VDW
  Epsilon function type                           ...         CPCM
Solvent:                                     ... 2,2,2-TRIFLUOROETHANOL
SMD-CDS solvent descriptors:
  Soln                                       ...    1.2907
  Soln25                                     ... Unavailable
  Sola                                       ...    0.5700
  Solb                                       ...    0.2500
  Solg                                       ...   42.0200
  Solc                                       ...    0.0000
  Solh                                       ...    0.5000
Radii:
 Radius for C  used is    3.4960 Bohr (=   1.8500 Ang.)
 Radius for H  used is    2.2677 Bohr (=   1.2000 Ang.)
 Radius for O  used is    2.8724 Bohr (=   1.5200 Ang.)
Calculating surface                               ...        done! (  0.0s)
GEPOL surface points                              ...          922
GEPOL Volume                                      ...     810.7319
GEPOL Surface-area                                ...     507.6322
Calculating surface distance matrix               ...        done! (  0.0s)
Performing Cholesky decomposition & store         ...        done! (  0.1s)
Overall time for CPCM initialization              ...                 0.1s
--------------
SCF ITERATIONS
--------------
ITER       Energy         Delta-E        Max-DP      RMS-DP      [F,P]     Damp
               ***  Starting incremental Fock matrix formation  ***
  0   -420.2986102544   0.000000000000 0.06449060  0.00101561  0.2772598 0.7000
  1   -420.4002480680  -0.101637813642 0.06646861  0.00080312  0.1200211 0.7000
                               ***Turning on DIIS***
  2   -420.4409140060  -0.040665938037 0.07641591  0.00129591  0.0358831 0.0000
  3   -420.5066755852  -0.065761579135 0.07399662  0.00065405  0.0599234 0.0000
  4   -420.5193957430  -0.012720157786 0.02120365  0.00021574  0.0152181 0.0000
  5   -420.5200970763  -0.000701333293 0.00771297  0.00008228  0.0053844 0.0000
                      *** Initiating the SOSCF procedure ***
                           *** Shutting down DIIS ***
                      *** Re-Reading the Fockian *** 
                      *** Removing any level shift *** 
ITER      Energy       Delta-E        Grad      Rot      Max-DP    RMS-DP
  6   -420.52014464  -0.0000475682  0.000243  0.000243  0.002112  0.000026
               *** Restarting incremental Fock matrix formation ***
  7   -420.52011432   0.0000303271  0.000134  0.000461  0.001529  0.000029
  8   -420.52011372   0.0000005984  0.000255  0.000312  0.000502  0.000008
  9   -420.52011529  -0.0000015662  0.000031  0.000063  0.000162  0.000003
 10   -420.52011527   0.0000000158  0.000045  0.000041  0.000063  0.000001
                  ***Gradient check signals convergence***
              ***Rediagonalizing the Fockian in SOSCF/NRSCF***

               *****************************************************
               *                     SUCCESS                       *
               *           SCF CONVERGED AFTER  11 CYCLES          *
               *****************************************************

Old exchange energy                            =    -13.709968325 Eh
New exchange energy                            =    -13.709904728 Eh
Exchange energy change after final integration =      0.000063597 Eh
Total energy after final integration           =   -420.520051706 Eh
Final COS-X integration done in                =     1.652 sec

SMD CDS free energy correction energy :                 4.21172     Kcal/mol
Total Energy after SMD CDS correction =              -420.513339907 Eh

----------------
TOTAL SCF ENERGY
----------------

Total Energy       :         -420.51333991 Eh          -11442.74972 eV

Components:
Nuclear Repulsion  :          403.59010394 Eh           10982.24505 eV
Electronic Energy  :         -824.10344384 Eh          -22424.99477 eV
One Electron Energy:        -1371.41083419 Eh          -37317.98601 eV
Two Electron Energy:          547.30739034 Eh           14892.99124 eV
Max COSX asymmetry :            0.00000220 Eh               0.00006 eV
CPCM Dielectric    :           -0.01972778 Eh              -0.53682 eV
SMD CDS (Gcds)     :            0.00671180 Eh               0.18264 eV

Virial components:
Potential Energy   :         -838.82810770 Eh          -22825.67325 eV
Kinetic Energy     :          418.31476779 Eh           11382.92353 eV
Virial Ratio       :            2.00525578


DFT components:
N(Alpha)           :       32.000018537883 electrons
N(Beta)            :       32.000018537883 electrons
N(Total)           :       64.000037075765 electrons
E(X)               :      -41.058449537139 Eh       
E(C)               :       -2.141295514557 Eh       
E(XC)              :      -43.199745051696 Eh       
DFET-embed. en.    :        0.000000000000 Eh       
CPCM Solvation Model Properties:
Surface-charge          :           -0.04430428
Charge-correction       :            0.00004846 Eh               0.00132 eV
Free-energy (cav+disp)  :            0.00671180 Eh               0.18264 eV

---------------
SCF CONVERGENCE
---------------

  Last Energy change         ...   -3.3905e-08  Tolerance :   1.0000e-08
  Last MAX-Density change    ...    1.3323e-15  Tolerance :   1.0000e-07
  Last RMS-Density change    ...    1.6696e-17  Tolerance :   5.0000e-09
  Last Orbital Gradient      ...    2.3635e-06  Tolerance :   1.0000e-05
  Last Orbital Rotation      ...    8.8077e-06  Tolerance :   1.0000e-05

             **** THE GBW FILE WAS UPDATED (BzOHopt.gbw) ****
             **** DENSITY BzOHopt.scfp WAS UPDATED ****
             **** ENERGY FILE WAS UPDATED (BzOHopt.en.tmp) ****
             **** THE GBW FILE WAS UPDATED (BzOHopt.gbw) ****
             **** DENSITY BzOHopt.scfp WAS UPDATED ****
----------------
ORBITAL ENERGIES
----------------

  NO   OCC          E(Eh)            E(eV) 
   0   2.0000     -19.254920      -523.9530 
   1   2.0000     -19.201256      -522.4928 
   2   2.0000     -10.364976      -282.0453 
   3   2.0000     -10.252398      -278.9819 
   4   2.0000     -10.246018      -278.8083 
   5   2.0000     -10.245405      -278.7916 
   6   2.0000     -10.243765      -278.7470 
   7   2.0000     -10.240197      -278.6499 
   8   2.0000     -10.239526      -278.6317 
   9   2.0000      -1.143661       -31.1206 
  10   2.0000      -1.053697       -28.6725 
  11   2.0000      -0.892378       -24.2828 
  12   2.0000      -0.797974       -21.7140 
  13   2.0000      -0.775758       -21.1095 
  14   2.0000      -0.684590       -18.6286 
  15   2.0000      -0.633748       -17.2452 
  16   2.0000      -0.605950       -16.4887 
  17   2.0000      -0.553350       -15.0574 
  18   2.0000      -0.522379       -14.2147 
  19   2.0000      -0.495645       -13.4872 
  20   2.0000      -0.478128       -13.0105 
  21   2.0000      -0.471463       -12.8292 
  22   2.0000      -0.458849       -12.4859 
  23   2.0000      -0.438843       -11.9415 
  24   2.0000      -0.423744       -11.5307 
  25   2.0000      -0.391679       -10.6581 
  26   2.0000      -0.373221       -10.1559 
  27   2.0000      -0.359822        -9.7913 
  28   2.0000      -0.349570        -9.5123 
  29   2.0000      -0.307847        -8.3769 
  30   2.0000      -0.281685        -7.6650 
  31   2.0000      -0.276643        -7.5278 
  32   0.0000      -0.059389        -1.6161 
  33   0.0000      -0.019420        -0.5284 
  34   0.0000       0.050117         1.3638 
  35   0.0000       0.061527         1.6742 
  36   0.0000       0.078442         2.1345 
  37   0.0000       0.099131         2.6975 
  38   0.0000       0.110907         3.0179 
  39   0.0000       0.125954         3.4274 
  40   0.0000       0.135463         3.6861 
  41   0.0000       0.143652         3.9090 
  42   0.0000       0.152375         4.1463 
  43   0.0000       0.172048         4.6817 
  44   0.0000       0.198950         5.4137 
  45   0.0000       0.203128         5.5274 
  46   0.0000       0.214883         5.8473 
  47   0.0000       0.225692         6.1414 
  48   0.0000       0.233527         6.3546 
  49   0.0000       0.239214         6.5093 
  50   0.0000       0.244919         6.6646 
  51   0.0000       0.253255         6.8914 
  52   0.0000       0.257896         7.0177 
  53   0.0000       0.269498         7.3334 
  54   0.0000       0.297830         8.1044 
  55   0.0000       0.307006         8.3541 
  56   0.0000       0.307800         8.3757 
  57   0.0000       0.314400         8.5552 
  58   0.0000       0.330664         8.9978 
  59   0.0000       0.345341         9.3972 
  60   0.0000       0.357483         9.7276 
  61   0.0000       0.368147        10.0178 
  62   0.0000       0.388170        10.5626 
  63   0.0000       0.389027        10.5860 
  64   0.0000       0.399327        10.8662 
  65   0.0000       0.410671        11.1749 
  66   0.0000       0.424819        11.5599 
  67   0.0000       0.429748        11.6940 
  68   0.0000       0.439617        11.9626 
  69   0.0000       0.455908        12.4059 
  70   0.0000       0.470439        12.8013 
  71   0.0000       0.484605        13.1868 
  72   0.0000       0.487017        13.2524 
  73   0.0000       0.497453        13.5364 
  74   0.0000       0.500756        13.6263 
  75   0.0000       0.501002        13.6330 
  76   0.0000       0.506769        13.7899 
  77   0.0000       0.517261        14.0754 
  78   0.0000       0.542620        14.7654 
  79   0.0000       0.572480        15.5780 
  80   0.0000       0.576958        15.6998 
  81   0.0000       0.611795        16.6478 
  82   0.0000       0.624072        16.9819 
  83   0.0000       0.642986        17.4965 
  84   0.0000       0.660375        17.9697 
  85   0.0000       0.678448        18.4615 
  86   0.0000       0.692030        18.8311 
  87   0.0000       0.703473        19.1425 
  88   0.0000       0.719019        19.5655 
  89   0.0000       0.734646        19.9907 
  90   0.0000       0.740402        20.1474 
  91   0.0000       0.759927        20.6787 
  92   0.0000       0.774763        21.0824 
  93   0.0000       0.776155        21.1203 
  94   0.0000       0.784004        21.3338 
  95   0.0000       0.794502        21.6195 
  96   0.0000       0.829182        22.5632 
  97   0.0000       0.834089        22.6967 
  98   0.0000       0.865764        23.5586 
  99   0.0000       0.893576        24.3154 
 100   0.0000       0.903700        24.5909 
 101   0.0000       0.920995        25.0616 
 102   0.0000       0.926727        25.2175 
 103   0.0000       0.952084        25.9075 
 104   0.0000       0.957572        26.0569 
 105   0.0000       0.997668        27.1479 
 106   0.0000       1.010725        27.5032 
 107   0.0000       1.056274        28.7427 
 108   0.0000       1.066021        29.0079 
 109   0.0000       1.095519        29.8106 
 110   0.0000       1.108381        30.1606 
 111   0.0000       1.120405        30.4878 
 112   0.0000       1.190659        32.3995 
 113   0.0000       1.208291        32.8793 
 114   0.0000       1.214425        33.0462 
 115   0.0000       1.216251        33.0959 
 116   0.0000       1.217372        33.1264 
 117   0.0000       1.251244        34.0481 
 118   0.0000       1.252765        34.0895 
 119   0.0000       1.267405        34.4878 
 120   0.0000       1.297130        35.2967 
 121   0.0000       1.346270        36.6339 
 122   0.0000       1.353515        36.8310 
 123   0.0000       1.379728        37.5443 
 124   0.0000       1.389396        37.8074 
 125   0.0000       1.397219        38.0203 
 126   0.0000       1.452671        39.5292 
 127   0.0000       1.456087        39.6222 
 128   0.0000       1.462369        39.7931 
 129   0.0000       1.492830        40.6220 
 130   0.0000       1.507215        41.0134 
 131   0.0000       1.507476        41.0205 
 132   0.0000       1.561229        42.4832 
 133   0.0000       1.566929        42.6383 
 134   0.0000       1.588085        43.2140 
 135   0.0000       1.603494        43.6333 
 136   0.0000       1.626473        44.2586 
 137   0.0000       1.632759        44.4296 
 138   0.0000       1.653096        44.9830 
 139   0.0000       1.674238        45.5583 
 140   0.0000       1.688913        45.9577 
 141   0.0000       1.699774        46.2532 
 142   0.0000       1.708802        46.4989 
 143   0.0000       1.711267        46.5659 
 144   0.0000       1.769438        48.1488 
 145   0.0000       1.812130        49.3106 
 146   0.0000       1.823741        49.6265 
 147   0.0000       1.848420        50.2981 
 148   0.0000       1.871602        50.9289 
 149   0.0000       1.891471        51.4695 
 150   0.0000       1.910487        51.9870 
 151   0.0000       1.935693        52.6729 
 152   0.0000       1.948457        53.0202 
 153   0.0000       1.970607        53.6229 
 154   0.0000       2.002160        54.4815 
 155   0.0000       2.010917        54.7198 
 156   0.0000       2.051467        55.8233 
 157   0.0000       2.061314        56.0912 
 158   0.0000       2.082519        56.6682 
 159   0.0000       2.103842        57.2484 
 160   0.0000       2.125658        57.8421 
 161   0.0000       2.141881        58.2835 
 162   0.0000       2.184183        59.4346 
 163   0.0000       2.190471        59.6057 
 164   0.0000       2.209600        60.1263 
 165   0.0000       2.234271        60.7976 
 166   0.0000       2.249812        61.2205 
 167   0.0000       2.293033        62.3966 
 168   0.0000       2.301642        62.6309 
 169   0.0000       2.342430        63.7408 
 170   0.0000       2.356556        64.1252 
 171   0.0000       2.381229        64.7965 
 172   0.0000       2.431151        66.1550 
 173   0.0000       2.449301        66.6489 
 174   0.0000       2.513005        68.3823 
 175   0.0000       2.539945        69.1154 
 176   0.0000       2.564899        69.7944 
 177   0.0000       2.570776        69.9544 
 178   0.0000       2.585157        70.3457 
 179   0.0000       2.611055        71.0504 
 180   0.0000       2.623871        71.3992 
 181   0.0000       2.638447        71.7958 
 182   0.0000       2.650189        72.1153 
 183   0.0000       2.651953        72.1633 
 184   0.0000       2.676104        72.8205 
 185   0.0000       2.699133        73.4471 
 186   0.0000       2.709016        73.7161 
 187   0.0000       2.709813        73.7378 
 188   0.0000       2.741991        74.6134 
 189   0.0000       2.760435        75.1153 
 190   0.0000       2.781809        75.6969 
 191   0.0000       2.789125        75.8960 
 192   0.0000       2.800003        76.1919 
 193   0.0000       2.811458        76.5037 
 194   0.0000       2.829335        76.9901 
 195   0.0000       2.832695        77.0816 
 196   0.0000       2.853064        77.6358 
 197   0.0000       2.886484        78.5452 
 198   0.0000       2.896389        78.8148 
 199   0.0000       2.909750        79.1783 
 200   0.0000       2.916242        79.3550 
 201   0.0000       2.953389        80.3658 
 202   0.0000       2.962399        80.6110 
 203   0.0000       2.983211        81.1773 
 204   0.0000       3.004473        81.7559 
 205   0.0000       3.016074        82.0715 
 206   0.0000       3.044568        82.8469 
 207   0.0000       3.116719        84.8102 
 208   0.0000       3.129197        85.1498 
 209   0.0000       3.131992        85.2258 
 210   0.0000       3.142693        85.5170 
 211   0.0000       3.161524        86.0294 
 212   0.0000       3.163862        86.0931 
 213   0.0000       3.165689        86.1428 
 214   0.0000       3.167626        86.1955 
 215   0.0000       3.174831        86.3915 
 216   0.0000       3.209960        87.3474 
 217   0.0000       3.223426        87.7139 
 218   0.0000       3.226461        87.7965 
 219   0.0000       3.277298        89.1798 
 220   0.0000       3.291833        89.5753 
 221   0.0000       3.293047        89.6084 
 222   0.0000       3.312345        90.1335 
 223   0.0000       3.314807        90.2005 
 224   0.0000       3.333803        90.7174 
 225   0.0000       3.351522        91.1996 
 226   0.0000       3.364788        91.5605 
 227   0.0000       3.382254        92.0358 
 228   0.0000       3.392167        92.3056 
 229   0.0000       3.402150        92.5772 
 230   0.0000       3.415164        92.9313 
 231   0.0000       3.460405        94.1624 
 232   0.0000       3.469955        94.4223 
 233   0.0000       3.478436        94.6531 
 234   0.0000       3.514726        95.6406 
 235   0.0000       3.536448        96.2316 
 236   0.0000       3.537496        96.2602 
 237   0.0000       3.603612        98.0593 
 238   0.0000       3.613049        98.3161 
 239   0.0000       3.623299        98.5950 
 240   0.0000       3.648532        99.2816 
 241   0.0000       3.698617       100.6445 
 242   0.0000       3.734105       101.6102 
 243   0.0000       3.797387       103.3322 
 244   0.0000       3.806717       103.5860 
 245   0.0000       3.831947       104.2726 
 246   0.0000       3.856317       104.9357 
 247   0.0000       3.868354       105.2633 
 248   0.0000       3.931471       106.9808 
 249   0.0000       3.970099       108.0319 
 250   0.0000       4.007004       109.0361 
 251   0.0000       4.042215       109.9943 
 252   0.0000       4.058218       110.4297 
 253   0.0000       4.114703       111.9668 
 254   0.0000       4.168082       113.4193 
 255   0.0000       4.176759       113.6554 
 256   0.0000       4.195895       114.1761 
 257   0.0000       4.199789       114.2821 
 258   0.0000       4.201032       114.3159 
 259   0.0000       4.218413       114.7889 
 260   0.0000       4.241970       115.4299 
 261   0.0000       4.275729       116.3485 
 262   0.0000       4.286154       116.6322 
 263   0.0000       4.322320       117.6163 
 264   0.0000       4.445197       120.9599 
 265   0.0000       4.551150       123.8431 
 266   0.0000       4.578256       124.5807 
 267   0.0000       4.604931       125.3065 
 268   0.0000       4.613365       125.5361 
 269   0.0000       4.630151       125.9928 
 270   0.0000       4.735512       128.8598 
 271   0.0000       4.782053       130.1263 
 272   0.0000       4.823266       131.2478 
 273   0.0000       4.883139       132.8770 
 274   0.0000       4.941407       134.4625 
 275   0.0000       5.012365       136.3934 
 276   0.0000       5.141336       139.9029 
 277   0.0000       5.141672       139.9120 
 278   0.0000       5.161716       140.4574 
 279   0.0000       5.208858       141.7402 
 280   0.0000       5.240460       142.6002 
 281   0.0000       5.299206       144.1987 
 282   0.0000       5.332037       145.0921 
 283   0.0000       5.391096       146.6992 
 284   0.0000       5.404343       147.0596 
 285   0.0000       5.516364       150.1079 
 286   0.0000       5.519236       150.1860 
 287   0.0000       5.564642       151.4216 
 288   0.0000       5.689650       154.8232 
 289   0.0000       5.818112       158.3189 
 290   0.0000       5.871757       159.7786 
 291   0.0000       5.982967       162.8048 
 292   0.0000       6.154645       167.4764 
 293   0.0000       6.327937       172.1919 
 294   0.0000       6.334006       172.3571 
 295   0.0000       6.411882       174.4762 
 296   0.0000       6.456909       175.7014 
 297   0.0000       6.544214       178.0771 
 298   0.0000       6.713726       182.6898 
 299   0.0000       6.754713       183.8051 
 300   0.0000       6.828238       185.8058 
 301   0.0000       6.861104       186.7001 
 302   0.0000       6.954081       189.2302 
 303   0.0000       7.102443       193.2673 
 304   0.0000       7.192811       195.7263 
 305   0.0000       7.398676       201.3282 
 306   0.0000      22.134381       602.3071 
 307   0.0000      22.571785       614.2095 
 308   0.0000      22.599857       614.9734 
 309   0.0000      22.730473       618.5276 
 310   0.0000      22.803183       620.5062 
 311   0.0000      23.161067       630.2447 
 312   0.0000      23.458399       638.3355 
 313   0.0000      43.908330      1194.8064 
 314   0.0000      43.967501      1196.4165 

                    ********************************
                    * MULLIKEN POPULATION ANALYSIS *
                    ********************************

-----------------------
MULLIKEN ATOMIC CHARGES
-----------------------
   0 C :   -0.139933
   1 C :   -0.216978
   2 C :    0.093563
   3 C :   -0.211763
   4 C :   -0.132474
   5 C :   -0.145881
   6 H :    0.168653
   7 H :    0.173823
   8 H :    0.169549
   9 H :    0.170138
  10 H :    0.170105
  11 C :    0.364458
  12 O :   -0.432904
  13 O :   -0.410323
  14 H :    0.379967
Sum of atomic charges:   -0.0000000

--------------------------------
MULLIKEN REDUCED ORBITAL CHARGES
--------------------------------
  0 C s       :     3.185483  s :     3.185483
      pz      :     0.960610  p :     2.855898
      px      :     0.979102
      py      :     0.916187
      dz2     :     0.004531  d :     0.091478
      dxz     :     0.005843
      dyz     :     0.019876
      dx2y2   :     0.038928
      dxy     :     0.022299
      f0      :     0.001450  f :     0.007075
      f+1     :     0.000670
      f-1     :     0.000568
      f+2     :     0.000189
      f-2     :     0.001004
      f+3     :     0.001050
      f-3     :     0.002143
  1 C s       :     3.267535  s :     3.267535
      pz      :     0.925219  p :     2.846605
      px      :     0.933844
      py      :     0.987541
      dz2     :     0.004469  d :     0.095650
      dxz     :     0.019115
      dyz     :     0.009822
      dx2y2   :     0.029040
      dxy     :     0.033204
      f0      :     0.001417  f :     0.007188
      f+1     :     0.000581
      f-1     :     0.000624
      f+2     :     0.000896
      f-2     :     0.000405
      f+3     :     0.001063
      f-3     :     0.002201
  2 C s       :     3.163615  s :     3.163615
      pz      :     1.000857  p :     2.602976
      px      :     0.811199
      py      :     0.790920
      dz2     :     0.008498  d :     0.129807
      dxz     :     0.022250
      dyz     :     0.016224
      dx2y2   :     0.038163
      dxy     :     0.044673
      f0      :     0.001797  f :     0.010038
      f+1     :     0.000714
      f-1     :     0.000811
      f+2     :     0.000906
      f-2     :     0.000700
      f+3     :     0.001486
      f-3     :     0.003623
  3 C s       :     3.256849  s :     3.256849
      pz      :     0.923598  p :     2.851400
      px      :     1.000644
      py      :     0.927158
      dz2     :     0.004234  d :     0.096358
      dxz     :     0.005455
      dyz     :     0.023428
      dx2y2   :     0.040214
      dxy     :     0.023026
      f0      :     0.001411  f :     0.007156
      f+1     :     0.000643
      f-1     :     0.000562
      f+2     :     0.000223
      f-2     :     0.001088
      f+3     :     0.001075
      f-3     :     0.002155
  4 C s       :     3.181400  s :     3.181400
      pz      :     0.959723  p :     2.852254
      px      :     0.933159
      py      :     0.959372
      dz2     :     0.004761  d :     0.091763
      dxz     :     0.016350
      dyz     :     0.009295
      dx2y2   :     0.026968
      dxy     :     0.034389
      f0      :     0.001452  f :     0.007057
      f+1     :     0.000594
      f-1     :     0.000648
      f+2     :     0.000784
      f-2     :     0.000401
      f+3     :     0.001048
      f-3     :     0.002130
  5 C s       :     3.205282  s :     3.205282
      pz      :     0.923265  p :     2.839827
      px      :     0.937960
      py      :     0.978602
      dz2     :     0.004589  d :     0.093781
      dxz     :     0.017521
      dyz     :     0.009589
      dx2y2   :     0.026763
      dxy     :     0.035318
      f0      :     0.001411  f :     0.006992
      f+1     :     0.000574
      f-1     :     0.000627
      f+2     :     0.000836
      f-2     :     0.000399
      f+3     :     0.001046
      f-3     :     0.002099
  6 H s       :     0.809816  s :     0.809816
      pz      :     0.004344  p :     0.021531
      px      :     0.013835
      py      :     0.003352
  7 H s       :     0.804450  s :     0.804450
      pz      :     0.004096  p :     0.021727
      px      :     0.005992
      py      :     0.011640
  8 H s       :     0.808518  s :     0.808518
      pz      :     0.004062  p :     0.021933
      px      :     0.014312
      py      :     0.003560
  9 H s       :     0.808333  s :     0.808333
      pz      :     0.004335  p :     0.021529
      px      :     0.005971
      py      :     0.011223
 10 H s       :     0.808488  s :     0.808488
      pz      :     0.004114  p :     0.021407
      px      :     0.006012
      py      :     0.011281
 11 C s       :     3.043633  s :     3.043633
      pz      :     0.736322  p :     2.308323
      px      :     0.784974
      py      :     0.787027
      dz2     :     0.007583  d :     0.258818
      dxz     :     0.057884
      dyz     :     0.039337
      dx2y2   :     0.052367
      dxy     :     0.101647
      f0      :     0.003023  f :     0.024768
      f+1     :     0.001397
      f-1     :     0.001037
      f+2     :     0.003149
      f-2     :     0.002046
      f+3     :     0.003495
      f-3     :     0.010620
 12 O s       :     3.814456  s :     3.814456
      pz      :     1.448632  p :     4.586825
      px      :     1.343047
      py      :     1.795146
      dz2     :     0.002592  d :     0.029718
      dxz     :     0.010649
      dyz     :     0.000164
      dx2y2   :     0.008472
      dxy     :     0.007841
      f0      :     0.000202  f :     0.001905
      f+1     :     0.000178
      f-1     :     0.000028
      f+2     :     0.000465
      f-2     :     0.000014
      f+3     :     0.000447
      f-3     :     0.000572
 13 O s       :     3.768167  s :     3.768167
      pz      :     1.772441  p :     4.610057
      px      :     1.575615
      py      :     1.262001
      dz2     :     0.004211  d :     0.030429
      dxz     :     0.003452
      dyz     :     0.002408
      dx2y2   :     0.004534
      dxy     :     0.015824
      f0      :     0.000240  f :     0.001669
      f+1     :     0.000245
      f-1     :     0.000415
      f+2     :     0.000049
      f-2     :     0.000075
      f+3     :     0.000371
      f-3     :     0.000273
 14 H s       :     0.575596  s :     0.575596
      pz      :     0.013684  p :     0.044437
      px      :     0.014762
      py      :     0.015990


                     *******************************
                     * LOEWDIN POPULATION ANALYSIS *
                     *******************************

----------------------
LOEWDIN ATOMIC CHARGES
----------------------
   0 C :   -0.139207
   1 C :   -0.088830
   2 C :   -0.147568
   3 C :   -0.083191
   4 C :   -0.137649
   5 C :   -0.125246
   6 H :    0.161308
   7 H :    0.166515
   8 H :    0.166268
   9 H :    0.162014
  10 H :    0.162293
  11 C :   -0.449296
  12 O :    0.048478
  13 O :    0.091888
  14 H :    0.212222

-------------------------------
LOEWDIN REDUCED ORBITAL CHARGES
-------------------------------
  0 C s       :     2.778932  s :     2.778932
      pz      :     0.883543  p :     2.946675
      px      :     0.998625
      py      :     1.064507
      dz2     :     0.024897  d :     0.373255
      dxz     :     0.012253
      dyz     :     0.068540
      dx2y2   :     0.165311
      dxy     :     0.102255
      f0      :     0.002881  f :     0.040346
      f+1     :     0.002947
      f-1     :     0.004242
      f+2     :     0.001203
      f-2     :     0.006640
      f+3     :     0.007411
      f-3     :     0.015023
  1 C s       :     2.771140  s :     2.771140
      pz      :     0.851381  p :     2.901014
      px      :     1.029357
      py      :     1.020276
      dz2     :     0.024967  d :     0.375817
      dxz     :     0.062102
      dyz     :     0.028019
      dx2y2   :     0.117406
      dxy     :     0.143324
      f0      :     0.002933  f :     0.040859
      f+1     :     0.003836
      f-1     :     0.003196
      f+2     :     0.006094
      f-2     :     0.002666
      f+3     :     0.007380
      f-3     :     0.014754
  2 C s       :     2.708413  s :     2.708413
      pz      :     0.880980  p :     2.890239
      px      :     1.025888
      py      :     0.983371
      dz2     :     0.036098  d :     0.493877
      dxz     :     0.071582
      dyz     :     0.051020
      dx2y2   :     0.157169
      dxy     :     0.178008
      f0      :     0.003893  f :     0.055038
      f+1     :     0.004309
      f-1     :     0.004389
      f+2     :     0.006240
      f-2     :     0.004816
      f+3     :     0.009665
      f-3     :     0.021727
  3 C s       :     2.770795  s :     2.770795
      pz      :     0.850590  p :     2.897945
      px      :     1.003644
      py      :     1.043712
      dz2     :     0.024802  d :     0.373698
      dxz     :     0.012625
      dyz     :     0.076642
      dx2y2   :     0.157556
      dxy     :     0.102074
      f0      :     0.002927  f :     0.040751
      f+1     :     0.002909
      f-1     :     0.004112
      f+2     :     0.001281
      f-2     :     0.007462
      f+3     :     0.007448
      f-3     :     0.014611
  4 C s       :     2.778662  s :     2.778662
      pz      :     0.882835  p :     2.945519
      px      :     1.049586
      py      :     1.013098
      dz2     :     0.024807  d :     0.373081
      dxz     :     0.055107
      dyz     :     0.025981
      dx2y2   :     0.117147
      dxy     :     0.150039
      f0      :     0.002884  f :     0.040387
      f+1     :     0.003913
      f-1     :     0.003278
      f+2     :     0.005289
      f-2     :     0.002602
      f+3     :     0.007414
      f-3     :     0.015008
  5 C s       :     2.781366  s :     2.781366
      pz      :     0.851970  p :     2.923304
      px      :     1.052973
      py      :     1.018361
      dz2     :     0.025084  d :     0.379854
      dxz     :     0.059314
      dyz     :     0.027813
      dx2y2   :     0.118094
      dxy     :     0.149549
      f0      :     0.002877  f :     0.040721
      f+1     :     0.003866
      f-1     :     0.003236
      f+2     :     0.005703
      f-2     :     0.002688
      f+3     :     0.007341
      f-3     :     0.015010
  6 H s       :     0.780349  s :     0.780349
      pz      :     0.012109  p :     0.058342
      px      :     0.036500
      py      :     0.009733
  7 H s       :     0.774293  s :     0.774293
      pz      :     0.011681  p :     0.059192
      px      :     0.016586
      py      :     0.030924
  8 H s       :     0.774176  s :     0.774176
      pz      :     0.011570  p :     0.059556
      px      :     0.037977
      py      :     0.010008
  9 H s       :     0.779642  s :     0.779642
      pz      :     0.012081  p :     0.058343
      px      :     0.016473
      py      :     0.029790
 10 H s       :     0.779566  s :     0.779566
      pz      :     0.011448  p :     0.058141
      px      :     0.016606
      py      :     0.030086
 11 C s       :     2.746422  s :     2.746422
      pz      :     0.718950  p :     2.615207
      px      :     0.983033
      py      :     0.913224
      dz2     :     0.062288  d :     0.932262
      dxz     :     0.166683
      dyz     :     0.109531
      dx2y2   :     0.237663
      dxy     :     0.356097
      f0      :     0.009553  f :     0.155404
      f+1     :     0.011301
      f-1     :     0.007463
      f+2     :     0.024304
      f-2     :     0.012522
      f+3     :     0.024732
      f-3     :     0.065530
 12 O s       :     3.395156  s :     3.395156
      pz      :     1.354044  p :     4.482901
      px      :     1.499197
      py      :     1.629660
      dz2     :     0.007903  d :     0.067233
      dxz     :     0.013912
      dyz     :     0.000190
      dx2y2   :     0.024579
      dxy     :     0.020649
      f0      :     0.000456  f :     0.006232
      f+1     :     0.000959
      f-1     :     0.000128
      f+2     :     0.000817
      f-2     :     0.000039
      f+3     :     0.001837
      f-3     :     0.001995
 13 O s       :     3.333165  s :     3.333165
      pz      :     1.657104  p :     4.506191
      px      :     1.571328
      py      :     1.277758
      dz2     :     0.008638  d :     0.064123
      dxz     :     0.003417
      dyz     :     0.006211
      dx2y2   :     0.013112
      dxy     :     0.032745
      f0      :     0.000280  f :     0.004634
      f+1     :     0.000352
      f-1     :     0.000812
      f+2     :     0.000069
      f-2     :     0.000365
      f+3     :     0.001195
      f-3     :     0.001560
 14 H s       :     0.633020  s :     0.633020
      pz      :     0.039287  p :     0.154758
      px      :     0.062650
      py      :     0.052820


                      *****************************
                      * MAYER POPULATION ANALYSIS *
                      *****************************

  NA   - Mulliken gross atomic population
  ZA   - Total nuclear charge
  QA   - Mulliken gross atomic charge
  VA   - Mayer's total valence
  BVA  - Mayer's bonded valence
  FA   - Mayer's free valence

  ATOM       NA         ZA         QA         VA         BVA        FA
  0 C      6.1399     6.0000    -0.1399     3.8764     3.8764    -0.0000
  1 C      6.2170     6.0000    -0.2170     3.9524     3.9524     0.0000
  2 C      5.9064     6.0000     0.0936     3.5973     3.5973    -0.0000
  3 C      6.2118     6.0000    -0.2118     3.9621     3.9621    -0.0000
  4 C      6.1325     6.0000    -0.1325     3.8836     3.8836    -0.0000
  5 C      6.1459     6.0000    -0.1459     3.9208     3.9208    -0.0000
  6 H      0.8313     1.0000     0.1687     0.9577     0.9577    -0.0000
  7 H      0.8262     1.0000     0.1738     0.9699     0.9699    -0.0000
  8 H      0.8305     1.0000     0.1695     0.9774     0.9774    -0.0000
  9 H      0.8299     1.0000     0.1701     0.9568     0.9568    -0.0000
 10 H      0.8299     1.0000     0.1701     0.9563     0.9563    -0.0000
 11 C      5.6355     6.0000     0.3645     4.2675     4.2675    -0.0000
 12 O      8.4329     8.0000    -0.4329     2.0535     2.0535    -0.0000
 13 O      8.4103     8.0000    -0.4103     2.0981     2.0981     0.0000
 14 H      0.6200     1.0000     0.3800     0.8857     0.8857     0.0000

  Mayer bond orders larger than 0.100000
B(  0-C ,  1-C ) :   1.4147 B(  0-C ,  5-C ) :   1.3966 B(  0-C ,  6-H ) :   0.9633 
B(  1-C ,  2-C ) :   1.3398 B(  1-C ,  7-H ) :   0.9580 B(  2-C ,  3-C ) :   1.3403 
B(  2-C , 11-C ) :   1.0297 B(  3-C ,  4-C ) :   1.4306 B(  3-C ,  8-H ) :   0.9557 
B(  4-C ,  5-C ) :   1.3851 B(  4-C ,  9-H ) :   0.9622 B(  5-C , 10-H ) :   0.9594 
B( 11-C , 12-O ) :   1.9445 B( 11-C , 13-O ) :   1.2627 B( 13-O , 14-H ) :   0.8251 


-------
TIMINGS
-------

Total SCF time: 0 days 0 hours 0 min 54 sec 

Total time                  ....      54.907 sec
Sum of individual times     ....      50.769 sec  ( 92.5%)

Fock matrix formation       ....      39.860 sec  ( 72.6%)
  Split-RI-J                ....       5.748 sec  ( 14.4% of F)
  Chain of spheres X        ....      12.778 sec  ( 32.1% of F)
  XC integration            ....       5.722 sec  ( 14.4% of F)
    Basis function eval.    ....       0.309 sec  (  5.4% of XC)
    Density eval.           ....       0.369 sec  (  6.5% of XC)
    XC-Functional eval.     ....       0.057 sec  (  1.0% of XC)
    XC-Potential eval.      ....       0.412 sec  (  7.2% of XC)
Diagonalization             ....       0.319 sec  (  0.6%)
Density matrix formation    ....       0.057 sec  (  0.1%)
Population analysis         ....       1.852 sec  (  3.4%)
Initial guess               ....       2.881 sec  (  5.2%)
Orbital Transformation      ....       0.000 sec  (  0.0%)
Orbital Orthonormalization  ....       0.000 sec  (  0.0%)
DIIS solution               ....       0.776 sec  (  1.4%)
SOSCF solution              ....       1.158 sec  (  2.1%)
Grid generation             ....       3.866 sec  (  7.0%)

Maximum memory used throughout the entire SCF-calculation: 78.2 MB


-------------------------------------------------------------------------------
                          DFT DISPERSION CORRECTION                            
                                                                               
                              DFTD3 V3.1  Rev 1                                
                          USING Becke-Johnson damping                          
-------------------------------------------------------------------------------
The PBE0 functional is recognized
Active option DFTDOPT                   ...         4   

molecular C6(AA) [au] = 2744.004113 


            DFT-D V3
 parameters
 s6 scaling factor         :     1.0000 
 a1 scaling factor         :     0.4145 
 s8 scaling factor         :     1.2177 
 a2 scaling factor         :     4.8593 
 ad hoc parameters k1-k3   :    16.0000     1.3333    -4.0000 

 Edisp/kcal,au: -8.290294554359  -0.013211423911 
 E6   /kcal   :  -5.144828891 
 E8   /kcal   :  -3.145465663 
 % E8         :  37.941542883 

-------------------------   ----------------
Dispersion correction           -0.013211424
-------------------------   ----------------


-------------------------   --------------------
FINAL SINGLE POINT ENERGY      -420.526551331300
-------------------------   --------------------


           ************************************************************
           *        Program running with 15 parallel MPI-processes    *
           *              working on a common directory               *
           ************************************************************
------------------------------------------------------------------------------
                         ORCA SCF GRADIENT CALCULATION
------------------------------------------------------------------------------

 ... reading COSX grid (gridx3)
Gradient of the Kohn-Sham DFT energy:
Kohn-Sham wavefunction type      ... RKS
Hartree-Fock exchange scaling    ...    0.250
Number of operators              ...    1
Number of atoms                  ...   15
Basis set dimensions             ...  315
Integral neglect threshold       ... 2.5e-11
Integral primitive cutoff        ... 2.5e-12
SHARK Integral package           ... ON

Nuc. rep. gradient       (SHARK) ... done (  0.0 sec)
HCore & Overlap gradient (SHARK) ... done (  0.0 sec)
RI-J gradient            (SHARK) ... done (  0.4 sec)
COSX-gradient                    ... done (  2.0 sec)
Exchange-correlation gradient    ... done
Dispersion correction            ... done

------------------
CARTESIAN GRADIENT
------------------

   1   C   :    0.002755890   -0.001809465    0.000000015
   2   C   :   -0.006743851    0.006674909   -0.000000029
   3   C   :   -0.023973178    0.004566458    0.000000012
   4   C   :    0.000307522    0.007432380    0.000000015
   5   C   :    0.000699914   -0.005907749    0.000000021
   6   C   :    0.000885429   -0.003682638   -0.000000000
   7   H   :    0.012953022   -0.000275272   -0.000000007
   8   H   :    0.006861295    0.011578040   -0.000000009
   9   H   :   -0.013499223   -0.000942250   -0.000000002
  10   H   :   -0.005986829   -0.011607918   -0.000000000
  11   H   :    0.006315897   -0.010998157    0.000000000
  12   C   :    0.006558498   -0.013982392    0.000000028
  13   O   :    0.011223160   -0.006086469   -0.000000009
  14   O   :   -0.006086334    0.034908984   -0.000000031
  15   H   :    0.007781340   -0.009870240    0.000000007

Difference to translation invariance:
           :    0.0000525518   -0.0000017775    0.0000000114

Difference to rotation invariance:
           :   -0.0000001931    0.0000001367    0.0007743788

Norm of the cartesian gradient     ...    0.0589936921
RMS gradient                       ...    0.0087942604
MAX gradient                       ...    0.0349089843

-------
TIMINGS
-------

Total SCF gradient time            ...        4.698 sec

One electron gradient       ....       0.048 sec  (  1.0%)
RI-J Coulomb gradient       ....       0.446 sec  (  9.5%)
COSX gradient               ....       1.964 sec  ( 41.8%)
XC gradient                 ....       0.683 sec  ( 14.5%)
CPCM gradient               ....       0.141 sec  (  3.0%)
   A-Matrix (El+Nuc)        ....       0.037 sec  (  0.8%)
   Potential                ....       0.104 sec  (  2.2%)

Maximum memory used throughout the entire SCFGRAD-calculation: 51.2 MB
------------------------------------------------------------------------------
                         ORCA GEOMETRY RELAXATION STEP
------------------------------------------------------------------------------

Reading the OPT-File                    .... done
Getting information on internals        .... done
Copying old internal coords+grads       .... done
Making the new internal coordinates     .... (new redundants).... done
Validating the new internal coordinates .... (new redundants).... done
Calculating the B-matrix                .... done
Calculating the G,G- and P matrices     .... done
Transforming gradient to internals      .... done
Projecting the internal gradient        .... done
Number of atoms                         ....  15
Number of internal coordinates          ....  67
Current Energy                          ....  -420.526551331 Eh
Current gradient norm                   ....     0.058993692 Eh/bohr
Maximum allowed component of the step   ....  0.150
Current trust radius                    ....  0.300
Evaluating the initial hessian          ....  (Almloef) done
Projecting the Hessian                  .... done
Forming the augmented Hessian           .... done
Diagonalizing the augmented Hessian     .... done
Last element of RFO vector              ....  0.990743446
Lowest eigenvalues of augmented Hessian:
 -0.008613270  0.015544634  0.019622833  0.021505781  0.024144657
Length of the computed step             ....  0.137015943
The final length of the internal step   ....  0.137015943
Converting the step to cartesian space:
 Initial RMS(Int)=    0.0167391616
Transforming coordinates:
 Iter   0:  RMS(Cart)=    0.0361034210 RMS(Int)=    2.0309827251
 Iter   1:  RMS(Cart)=    0.0005815456 RMS(Int)=    0.0004751729
 Iter   2:  RMS(Cart)=    0.0000189913 RMS(Int)=    0.0000128635
 Iter   3:  RMS(Cart)=    0.0000008535 RMS(Int)=    0.0000009001
 Iter   4:  RMS(Cart)=    0.0000000330 RMS(Int)=    0.0000000358
done
Storing new coordinates                 .... done

                                .--------------------.
          ----------------------|Geometry convergence|-------------------------
          Item                value                   Tolerance       Converged
          ---------------------------------------------------------------------
          RMS gradient        0.0079137473            0.0001000000      NO
          MAX gradient        0.0253337270            0.0003000000      NO
          RMS step            0.0167391616            0.0020000000      NO
          MAX step            0.0580917236            0.0040000000      NO
          ........................................................
          Max(Bonds)      0.0203      Max(Angles)    3.33
          Max(Dihed)        0.00      Max(Improp)    0.00
          ---------------------------------------------------------------------

The optimization has not yet converged - more geometry cycles are needed


    ---------------------------------------------------------------------------
                         Redundant Internal Coordinates
                            (Angstroem and degrees)

        Definition                    Value    dE/dq     Step     New-Value
    ----------------------------------------------------------------------------
     1. B(C   1,C   0)                1.4046  0.018675 -0.0164    1.3882   
     2. B(C   2,C   1)                1.4045  0.009245 -0.0080    1.3965   
     3. B(C   3,C   2)                1.4045  0.012358 -0.0108    1.3937   
     4. B(C   4,C   3)                1.4045  0.019811 -0.0175    1.3871   
     5. B(C   5,C   4)                1.4046  0.013740 -0.0122    1.3924   
     6. B(C   5,C   0)                1.4045  0.015573 -0.0138    1.3907   
     7. B(H   6,C   0)                1.1034  0.012946 -0.0195    1.0839   
     8. B(H   7,C   1)                1.1035  0.013453 -0.0203    1.0832   
     9. B(H   8,C   3)                1.1034  0.013506 -0.0203    1.0831   
    10. B(H   9,C   4)                1.1033  0.013051 -0.0196    1.0837   
    11. B(H  10,C   5)                1.1034  0.012680 -0.0191    1.0843   
    12. B(C  11,C   2)                1.4630 -0.005431  0.0059    1.4689   
    13. B(O  12,C  11)                1.2079 -0.011273  0.0054    1.2134   
    14. B(O  13,C  11)                1.3640  0.022384 -0.0190    1.3450   
    15. B(H  14,O  13)                0.9574 -0.012531  0.0124    0.9698   
    16. A(C   5,C   0,H   6)          120.00 -0.000706    0.11    120.11   
    17. A(C   1,C   0,C   5)          120.00  0.000810   -0.12    119.88   
    18. A(C   1,C   0,H   6)          120.00 -0.000103    0.01    120.01   
    19. A(C   0,C   1,C   2)          120.00  0.000064    0.01    120.01   
    20. A(C   0,C   1,H   7)          120.00 -0.000198    0.02    120.02   
    21. A(C   2,C   1,H   7)          120.00  0.000134   -0.03    119.97   
    22. A(C   1,C   2,C   3)          120.00  0.000465   -0.03    119.97   
    23. A(C   3,C   2,C  11)          120.00  0.004160   -0.58    119.42   
    24. A(C   1,C   2,C  11)          120.00 -0.004625    0.62    120.62   
    25. A(C   2,C   3,C   4)          120.01  0.001033   -0.14    119.87   
    26. A(C   4,C   3,H   8)          120.00 -0.001487    0.22    120.22   
    27. A(C   2,C   3,H   8)          120.00  0.000455   -0.09    119.91   
    28. A(C   5,C   4,H   9)          120.00 -0.000162    0.05    120.05   
    29. A(C   3,C   4,H   9)          120.00  0.001093   -0.15    119.85   
    30. A(C   3,C   4,C   5)          120.00 -0.000932    0.11    120.10   
    31. A(C   0,C   5,H  10)          120.00  0.000771   -0.09    119.91   
    32. A(C   0,C   5,C   4)          120.00 -0.001440    0.17    120.17   
    33. A(C   4,C   5,H  10)          120.00  0.000670   -0.08    119.92   
    34. A(O  12,C  11,O  13)          120.43 -0.005829    0.80    121.23   
    35. A(C   2,C  11,O  13)          119.15  0.025334   -3.33    115.82   
    36. A(C   2,C  11,O  12)          120.43 -0.019505    2.52    122.95   
    37. A(C  11,O  13,H  14)          106.13 -0.001863    0.28    106.41   
    38. D(H   7,C   1,C   0,C   5)    180.00  0.000000   -0.00    180.00   
    39. D(C   2,C   1,C   0,C   5)      0.00  0.000000   -0.00     -0.00   
    40. D(C   2,C   1,C   0,H   6)    180.00  0.000000   -0.00    180.00   
    41. D(H   7,C   1,C   0,H   6)      0.00 -0.000000    0.00      0.00   
    42. D(C   3,C   2,C   1,C   0)      0.00 -0.000000    0.00      0.00   
    43. D(C   3,C   2,C   1,H   7)    180.00 -0.000000    0.00    180.00   
    44. D(C  11,C   2,C   1,H   7)      0.00  0.000000   -0.00     -0.00   
    45. D(C  11,C   2,C   1,C   0)    180.00 -0.000000    0.00    180.00   
    46. D(H   8,C   3,C   2,C  11)      0.00  0.000000   -0.00     -0.00   
    47. D(H   8,C   3,C   2,C   1)    180.00  0.000000   -0.00    180.00   
    48. D(C   4,C   3,C   2,C  11)    180.00 -0.000000    0.00    180.00   
    49. D(C   4,C   3,C   2,C   1)      0.00  0.000000   -0.00     -0.00   
    50. D(H   9,C   4,C   3,C   2)    180.00  0.000000   -0.00    180.00   
    51. D(C   5,C   4,C   3,H   8)    180.00 -0.000000    0.00    180.00   
    52. D(C   5,C   4,C   3,C   2)      0.00  0.000000   -0.00     -0.00   
    53. D(H   9,C   4,C   3,H   8)      0.00  0.000000   -0.00     -0.00   
    54. D(H  10,C   5,C   4,H   9)      0.00 -0.000000    0.00      0.00   
    55. D(C   0,C   5,C   4,H   9)    180.00 -0.000000    0.00    180.00   
    56. D(C   0,C   5,C   4,C   3)      0.00 -0.000000    0.00      0.00   
    57. D(H  10,C   5,C   0,H   6)      0.00 -0.000000    0.00      0.00   
    58. D(H  10,C   5,C   0,C   1)    180.00 -0.000000    0.00    180.00   
    59. D(H  10,C   5,C   4,C   3)    180.00  0.000000   -0.00    180.00   
    60. D(C   4,C   5,C   0,H   6)    180.00  0.000000   -0.00    180.00   
    61. D(C   4,C   5,C   0,C   1)      0.00 -0.000000    0.00      0.00   
    62. D(O  13,C  11,C   2,C   3)    180.00  0.000000   -0.00    180.00   
    63. D(O  13,C  11,C   2,C   1)      0.00  0.000000   -0.00     -0.00   
    64. D(O  12,C  11,C   2,C   3)      0.00 -0.000000    0.00      0.00   
    65. D(O  12,C  11,C   2,C   1)    180.00 -0.000000    0.00    180.00   
    66. D(H  14,O  13,C  11,O  12)      0.00  0.000000   -0.00     -0.00   
    67. D(H  14,O  13,C  11,C   2)    180.00  0.000000   -0.00    180.00   
    ----------------------------------------------------------------------------

         *************************************************************
         *                GEOMETRY OPTIMIZATION CYCLE   2            *
         *************************************************************
---------------------------------
CARTESIAN COORDINATES (ANGSTROEM)
---------------------------------
  C      1.391829    0.009679   -0.000000
  C      0.694096    1.209749   -0.000000
  C     -0.702368    1.205852   -0.000000
  C     -1.395112   -0.003526   -0.000000
  C     -0.694765   -1.200790   -0.000000
  C      0.697612   -1.195402   -0.000000
  H      2.475730    0.012729   -0.000000
  H      1.232592    2.149626    0.000000
  H     -2.478172   -0.005497    0.000000
  H     -1.233783   -2.140919    0.000000
  H      1.242136   -2.133090    0.000000
  C     -1.453982    2.467905   -0.000000
  O     -2.666460    2.513951   -0.000000
  O     -0.713473    3.590751    0.000000
  H     -1.339180    4.331682    0.000000

----------------------------
CARTESIAN COORDINATES (A.U.)
----------------------------
  NO LB      ZA    FRAG     MASS         X           Y           Z
   0 C     6.0000    0    12.011    2.630176    0.018290   -0.000000
   1 C     6.0000    0    12.011    1.311652    2.286095   -0.000000
   2 C     6.0000    0    12.011   -1.327283    2.278729   -0.000000
   3 C     6.0000    0    12.011   -2.636380   -0.006662   -0.000000
   4 C     6.0000    0    12.011   -1.312916   -2.269165   -0.000000
   5 C     6.0000    0    12.011    1.318295   -2.258982   -0.000000
   6 H     1.0000    0     1.008    4.678452    0.024054   -0.000000
   7 H     1.0000    0     1.008    2.329261    4.062205    0.000000
   8 H     1.0000    0     1.008   -4.683067   -0.010388    0.000000
   9 H     1.0000    0     1.008   -2.331512   -4.045751    0.000000
  10 H     1.0000    0     1.008    2.347297   -4.030956    0.000000
  11 C     6.0000    0    12.011   -2.747627    4.663665   -0.000000
  12 O     8.0000    0    15.999   -5.038879    4.750678   -0.000000
  13 O     8.0000    0    15.999   -1.348268    6.785537    0.000001
  14 H     1.0000    0     1.008   -2.530684    8.185692    0.000000

--------------------------------
INTERNAL COORDINATES (ANGSTROEM)
--------------------------------
 C      0   0   0     0.000000000000     0.00000000     0.00000000
 C      1   0   0     1.388164493795     0.00000000     0.00000000
 C      2   1   0     1.396469716013   120.01420419     0.00000000
 C      3   2   1     1.393731673829   119.96447290     0.00000000
 C      4   3   2     1.387057613276   119.86970115     0.00000000
 C      1   2   3     1.390739476909   119.88068680     0.00000000
 H      1   2   3     1.083905451908   120.01287893   179.99999618
 H      2   1   3     1.083210895643   120.01564660   180.00000801
 H      4   3   2     1.083061629086   119.90884276   179.99998310
 H      5   4   3     1.083688936435   119.84668557   179.99998544
 H      6   1   2     1.084327546171   119.91068025   180.00001278
 C      3   2   1     1.468912339867   120.61591385   180.00000490
 O     12   3   2     1.213352216654   122.95066876   180.00000988
 O     12   3   2     1.345041557081   115.81958679     0.00000000
 H     14  12   3     0.969787285490   106.41469842   179.99999609

---------------------------
INTERNAL COORDINATES (A.U.)
---------------------------
 C      0   0   0     0.000000000000     0.00000000     0.00000000
 C      1   0   0     2.623250722106     0.00000000     0.00000000
 C      2   1   0     2.638945317580   120.01420419     0.00000000
 C      3   2   1     2.633771167708   119.96447290     0.00000000
 C      4   3   2     2.621159021061   119.86970115     0.00000000
 C      1   2   3     2.628116734990   119.88068680     0.00000000
 H      1   2   3     2.048284459170   120.01287893   179.99999618
 H      2   1   3     2.046971938044   120.01564660   180.00000801
 H      4   3   2     2.046689865132   119.90884276   179.99998310
 H      5   4   3     2.047875304223   119.84668557   179.99998544
 H      6   1   2     2.049082101731   119.91068025   180.00001278
 C      3   2   1     2.775842037085   120.61591385   180.00000490
 O     12   3   2     2.292903393462   122.95066876   180.00000988
 O     12   3   2     2.541760181627   115.81958679     0.00000000
 H     14  12   3     1.832632377736   106.41469842   179.99999609


           ************************************************************
           *        Program running with 15 parallel MPI-processes    *
           *              working on a common directory               *
           ************************************************************
------------------------------------------------------------------------------
                   ___                                                        
                  /   \      - P O W E R E D   B Y -                         
                 /     \                                                     
                 |  |  |   _    _      __       _____    __    __             
                 |  |  |  | |  | |    /  \     |  _  \  |  |  /  |          
                  \  \/   | |  | |   /    \    | | | |  |  | /  /          
                 / \  \   | |__| |  /  /\  \   | |_| |  |  |/  /          
                |  |  |   |  __  | /  /__\  \  |    /   |      \           
                |  |  |   | |  | | |   __   |  |    \   |  |\   \          
                \     /   | |  | | |  |  |  |  | |\  \  |  | \   \       
                 \___/    |_|  |_| |__|  |__|  |_| \__\ |__|  \__/        
                                                                              
                      - O R C A' S   B I G   F R I E N D -                    
                                      &                                       
                       - I N T E G R A L  F E E D E R -                       
                                                                              
 v1 FN, 2020, v2 2021                                                         
------------------------------------------------------------------------------


Reading SHARK input file BzOHopt.SHARKINP.tmp ... ok
----------------------
SHARK INTEGRAL PACKAGE
----------------------

Number of atoms                             ...     15
Number of basis functions                   ...    315
Number of shells                            ...    123
Maximum angular momentum                    ...      3
Integral batch strategy                     ... SHARK/LIBINT Hybrid
RI-J (if used) integral strategy            ... SPLIT-RIJ (Revised 2003 algorithm where possible)
Printlevel                                  ...      1
Contraction scheme used                     ... SEGMENTED contraction
Coulomb Range Separation                    ... NOT USED
Exchange Range Separation                   ... NOT USED
Finite Nucleus Model                        ... NOT USED
Auxiliary Coulomb fitting basis             ... AVAILABLE
   # of basis functions in Aux-J            ...    507
   # of shells in Aux-J                     ...    165
   Maximum angular momentum in Aux-J        ...      4
Auxiliary J/K fitting basis                 ... NOT available
Auxiliary Correlation fitting basis         ... NOT available
Auxiliary 'external' fitting basis          ... NOT available
Integral threshold                          ...     2.500000e-11
Primitive cut-off                           ...     2.500000e-12
Primitive pair pre-selection threshold      ...     2.500000e-12

Calculating pre-screening integrals         ... done (  0.0 sec) Dimension = 123
Organizing shell pair data                  ... done (  0.9 sec)
Shell pair information
Total number of shell pairs                 ...      7626
Shell pairs after pre-screening             ...      6860
Total number of primitive shell pairs       ...     23652
Primitive shell pairs kept                  ...     15840
          la=0 lb=0:   1718 shell pairs
          la=1 lb=0:   1894 shell pairs
          la=1 lb=1:    534 shell pairs
          la=2 lb=0:   1025 shell pairs
          la=2 lb=1:    560 shell pairs
          la=2 lb=2:    160 shell pairs
          la=3 lb=0:    500 shell pairs
          la=3 lb=1:    278 shell pairs
          la=3 lb=2:    150 shell pairs
          la=3 lb=3:     41 shell pairs

Calculating one electron integrals          ... done (  0.0 sec)
Calculating RI/J V-Matrix + Cholesky decomp.... done (  0.4 sec)
Calculating Nuclear repulsion               ... done (  0.0 sec) ENN=    406.372496807789 Eh

SHARK setup successfully completed in   3.1 seconds

Maximum memory used throughout the entire GTOINT-calculation: 20.3 MB


           ************************************************************
           *        Program running with 15 parallel MPI-processes    *
           *              working on a common directory               *
           ************************************************************

Diagonalization of the overlap matrix:
Smallest eigenvalue                        ... 8.741e-06
Time for diagonalization                   ...    0.013 sec
Threshold for overlap eigenvalues          ... 1.000e-08
Number of eigenvalues below threshold      ... 0
Time for construction of square roots      ...    0.170 sec
Total time needed                          ...    0.289 sec

-------------------
DFT GRID GENERATION
-------------------

General Integration Accuracy     IntAcc      ... 4.388
Radial Grid Type                 RadialGrid  ... OptM3 with GC (2021)
Angular Grid (max. ang.)         AngularGrid ... 4 (Lebedev-302)
Angular grid pruning method      GridPruning ... 4 (adaptive)
Weight generation scheme         WeightScheme... Becke
Basis function cutoff            BFCut       ... 1.0000e-11
Integration weight cutoff        WCut        ... 1.0000e-14
Angular grids for H and He will be reduced by one unit
Partially contracted basis set               ... off
Rotationally invariant grid construction     ... off

Total number of grid points                  ...    73553
Total number of batches                      ...     1157
Average number of points per batch           ...       63
Average number of grid points per atom       ...     4904
Time for grid setup =    0.421 sec

--------------------
COSX GRID GENERATION
--------------------

GRIDX 1
-------
General Integration Accuracy     IntAcc      ... 3.816
Radial Grid Type                 RadialGrid  ... OptM3 with GC (2021)
Angular Grid (max. ang.)         AngularGrid ... 1 (Lebedev-50)
Angular grid pruning method      GridPruning ... 4 (adaptive)
Weight generation scheme         WeightScheme... Becke
Basis function cutoff            BFCut       ... 1.0000e-11
Integration weight cutoff        WCut        ... 1.0000e-14
Angular grids for H and He will be reduced by one unit
Partially contracted basis set               ... on
Rotationally invariant grid construction     ... off

Total number of grid points                  ...     9374
Total number of batches                      ...      153
Average number of points per batch           ...       61
Average number of grid points per atom       ...      625
UseSFitting                                  ... on

GRIDX 2
-------
General Integration Accuracy     IntAcc      ... 4.020
Radial Grid Type                 RadialGrid  ... OptM3 with GC (2021)
Angular Grid (max. ang.)         AngularGrid ... 2 (Lebedev-110)
Angular grid pruning method      GridPruning ... 4 (adaptive)
Weight generation scheme         WeightScheme... Becke
Basis function cutoff            BFCut       ... 1.0000e-11
Integration weight cutoff        WCut        ... 1.0000e-14
Angular grids for H and He will be reduced by one unit
Partially contracted basis set               ... on
Rotationally invariant grid construction     ... off

Total number of grid points                  ...    20798
Total number of batches                      ...      332
Average number of points per batch           ...       62
Average number of grid points per atom       ...     1387
UseSFitting                                  ... on

GRIDX 3
-------
General Integration Accuracy     IntAcc      ... 4.338
Radial Grid Type                 RadialGrid  ... OptM3 with GC (2021)
Angular Grid (max. ang.)         AngularGrid ... 3 (Lebedev-194)
Angular grid pruning method      GridPruning ... 4 (adaptive)
Weight generation scheme         WeightScheme... Becke
Basis function cutoff            BFCut       ... 1.0000e-11
Integration weight cutoff        WCut        ... 1.0000e-14
Angular grids for H and He will be reduced by one unit
Partially contracted basis set               ... on
Rotationally invariant grid construction     ... off

Total number of grid points                  ...    45886
Total number of batches                      ...      724
Average number of points per batch           ...       63
Average number of grid points per atom       ...     3059
UseSFitting                                  ... on

Time for X-Grid setup             =    1.427 sec


--------------------
CPCM SOLVATION MODEL
--------------------
CPCM parameters:
  Epsilon                                         ...      26.7260
  Refrac                                          ...       1.2907
  Rsolv                                           ...       1.3000
  Surface type                                    ... GAUSSIAN VDW
  Epsilon function type                           ...         CPCM
Solvent:                                     ... 2,2,2-TRIFLUOROETHANOL
SMD-CDS solvent descriptors:
  Soln                                       ...    1.2907
  Soln25                                     ... Unavailable
  Sola                                       ...    0.5700
  Solb                                       ...    0.2500
  Solg                                       ...   42.0200
  Solc                                       ...    0.0000
  Solh                                       ...    0.5000
Radii:
 Radius for C  used is    3.4960 Bohr (=   1.8500 Ang.)
 Radius for H  used is    2.2677 Bohr (=   1.2000 Ang.)
 Radius for O  used is    2.8724 Bohr (=   1.5200 Ang.)
Calculating surface                               ...        done! (  0.0s)
GEPOL surface points                              ...          914
GEPOL Volume                                      ...     804.1473
GEPOL Surface-area                                ...     503.7258
Calculating surface distance matrix               ...        done! (  0.0s)
Performing Cholesky decomposition & store         ...        done! (  0.1s)
Overall time for CPCM initialization              ...                 0.1s
--------------
SCF ITERATIONS
--------------
ITER       Energy         Delta-E        Max-DP      RMS-DP      [F,P]     Damp
               ***  Starting incremental Fock matrix formation  ***
  0   -420.5230172881   0.000000000000 0.00385428  0.00008916  0.0211582 0.7000
                      *** Initiating the SOSCF procedure ***
                      *** Re-Reading the Fockian *** 
                      *** Removing any level shift *** 
ITER      Energy       Delta-E        Grad      Rot      Max-DP    RMS-DP
  1   -420.52364585  -0.0006285575  0.000908  0.000908  0.013823  0.000261
               *** Restarting incremental Fock matrix formation ***
  2   -420.52517234  -0.0015264930  0.001041  0.002974  0.006911  0.000093
  3   -420.52518540  -0.0000130636  0.001108  0.001961  0.001846  0.000028
  4   -420.52523365  -0.0000482491  0.000285  0.000748  0.000730  0.000015
  5   -420.52523237   0.0000012769  0.000336  0.000436  0.000534  0.000009
  6   -420.52523618  -0.0000038106  0.000045  0.000168  0.000397  0.000004
  7   -420.52523617   0.0000000190  0.000049  0.000096  0.000210  0.000002
  8   -420.52523626  -0.0000000971  0.000008  0.000025  0.000034  0.000001
  9   -420.52523625   0.0000000083  0.000009  0.000014  0.000031  0.000000
                  ***Gradient check signals convergence***
              ***Rediagonalizing the Fockian in SOSCF/NRSCF***

               *****************************************************
               *                     SUCCESS                       *
               *           SCF CONVERGED AFTER  10 CYCLES          *
               *****************************************************

Old exchange energy                            =    -13.730842443 Eh
New exchange energy                            =    -13.730794728 Eh
Exchange energy change after final integration =      0.000047715 Eh
Total energy after final integration           =   -420.525188547 Eh
Final COS-X integration done in                =     1.859 sec

SMD CDS free energy correction energy :                 4.20542     Kcal/mol
Total Energy after SMD CDS correction =              -420.518486779 Eh
Total Energy       :         -420.51848678 Eh          -11442.88977 eV
  Last Energy change         ...   -7.5751e-09  Tolerance :   1.0000e-08
  Last MAX-Density change    ...    7.2858e-16  Tolerance :   1.0000e-07
             **** THE GBW FILE WAS UPDATED (BzOHopt.gbw) ****
             **** DENSITY BzOHopt.scfp WAS UPDATED ****
             **** ENERGY FILE WAS UPDATED (BzOHopt.en.tmp) ****
             **** THE GBW FILE WAS UPDATED (BzOHopt.gbw) ****
             **** DENSITY BzOHopt.scfp WAS UPDATED ****
Total SCF time: 0 days 0 hours 0 min 36 sec 

Maximum memory used throughout the entire SCF-calculation: 78.8 MB


-------------------------------------------------------------------------------
                          DFT DISPERSION CORRECTION                            
                                                                               
                              DFTD3 V3.1  Rev 1                                
                          USING Becke-Johnson damping                          
-------------------------------------------------------------------------------
-------------------------   ----------------
Dispersion correction           -0.013291944
-------------------------   ----------------


-------------------------   --------------------
FINAL SINGLE POINT ENERGY      -420.531778722953
-------------------------   --------------------


           ************************************************************
           *        Program running with 15 parallel MPI-processes    *
           *              working on a common directory               *
           ************************************************************
------------------------------------------------------------------------------
                         ORCA SCF GRADIENT CALCULATION
------------------------------------------------------------------------------

 ... reading COSX grid (gridx3)
Gradient of the Kohn-Sham DFT energy:
Kohn-Sham wavefunction type      ... RKS
Hartree-Fock exchange scaling    ...    0.250
Number of operators              ...    1
Number of atoms                  ...   15
Basis set dimensions             ...  315
Integral neglect threshold       ... 2.5e-11
Integral primitive cutoff        ... 2.5e-12
SHARK Integral package           ... ON

Nuc. rep. gradient       (SHARK) ... done (  0.4 sec)
HCore & Overlap gradient (SHARK) ... done (  0.2 sec)
RI-J gradient            (SHARK) ... done (  0.3 sec)
COSX-gradient                    ... done (  2.0 sec)
Exchange-correlation gradient    ... done
Dispersion correction            ... done

------------------
CARTESIAN GRADIENT
------------------

   1   C   :    0.002937298   -0.000410872   -0.000000014
   2   C   :   -0.000542118    0.003181423    0.000000002
   3   C   :   -0.010360137   -0.000829261    0.000000005
   4   C   :   -0.001545864    0.002076026    0.000000018
   5   C   :   -0.001410325   -0.002506661   -0.000000011
   6   C   :    0.001645827   -0.002097032   -0.000000013
   7   H   :    0.000092456   -0.000209728    0.000000001
   8   H   :    0.000258650    0.000189569    0.000000005
   9   H   :    0.000205752   -0.000847791    0.000000009
  10   H   :    0.000142783   -0.000003705    0.000000005
  11   H   :    0.000081463    0.000033200    0.000000003
  12   C   :    0.005292105   -0.006600905   -0.000000057
  13   O   :    0.001542123   -0.001271536    0.000000028
  14   O   :    0.002858528    0.011233515    0.000000016
  15   H   :   -0.001115370   -0.001833743   -0.000000005

Difference to translation invariance:
           :    0.0000831707    0.0001024981   -0.0000000081

Difference to rotation invariance:
           :   -0.0000000146    0.0000001155   -0.0003149456

Norm of the cartesian gradient     ...    0.0190996810
RMS gradient                       ...    0.0028472123
MAX gradient                       ...    0.0112335155

-------
TIMINGS
-------

Total SCF gradient time            ...        6.122 sec

One electron gradient       ....       0.233 sec  (  3.8%)
RI-J Coulomb gradient       ....       0.297 sec  (  4.8%)
COSX gradient               ....       1.955 sec  ( 31.9%)
XC gradient                 ....       0.667 sec  ( 10.9%)
CPCM gradient               ....       0.140 sec  (  2.3%)
   A-Matrix (El+Nuc)        ....       0.037 sec  (  0.6%)
   Potential                ....       0.103 sec  (  1.7%)

Maximum memory used throughout the entire SCFGRAD-calculation: 51.2 MB
------------------------------------------------------------------------------
                         ORCA GEOMETRY RELAXATION STEP
------------------------------------------------------------------------------

Reading the OPT-File                    .... done
Getting information on internals        .... done
Copying old internal coords+grads       .... done
Making the new internal coordinates     .... (new redundants).... done
Validating the new internal coordinates .... (new redundants).... done
Calculating the B-matrix                .... done
Calculating the G,G- and P matrices     .... done
Transforming gradient to internals      .... done
Projecting the internal gradient        .... done
Number of atoms                         ....  15
Number of internal coordinates          ....  67
Current Energy                          ....  -420.531778723 Eh
Current gradient norm                   ....     0.019099681 Eh/bohr
Maximum allowed component of the step   ....  0.150
Current trust radius                    ....  0.300
Updating the Hessian (BFGS)             .... done
Forming the augmented Hessian           .... done
Diagonalizing the augmented Hessian     .... done
Last element of RFO vector              ....  0.998674176
Lowest eigenvalues of augmented Hessian:
 -0.000893180  0.015544634  0.019622833  0.021505781  0.024144657
Length of the computed step             ....  0.051545420
The final length of the internal step   ....  0.051545420
Converting the step to cartesian space:
 Initial RMS(Int)=    0.0062972754
Transforming coordinates:
 Iter   0:  RMS(Cart)=    0.0135908688 RMS(Int)=    2.0309233874
 Iter   1:  RMS(Cart)=    0.0001812564 RMS(Int)=    0.0001429589
 Iter   2:  RMS(Cart)=    0.0000039333 RMS(Int)=    0.0000021557
 Iter   3:  RMS(Cart)=    0.0000001354 RMS(Int)=    0.0000001281
 Iter   4:  RMS(Cart)=    0.0000000042 RMS(Int)=    0.0000000024
done
Storing new coordinates                 .... done

                                .--------------------.
          ----------------------|Geometry convergence|-------------------------
          Item                value                   Tolerance       Converged
          ---------------------------------------------------------------------
          Energy change      -0.0052273917            0.0000050000      NO
          RMS gradient        0.0021495680            0.0001000000      NO
          MAX gradient        0.0097466248            0.0003000000      NO
          RMS step            0.0062972754            0.0020000000      NO
          MAX step            0.0312299238            0.0040000000      NO
          ........................................................
          Max(Bonds)      0.0104      Max(Angles)    1.79
          Max(Dihed)        0.00      Max(Improp)    0.00
          ---------------------------------------------------------------------

The optimization has not yet converged - more geometry cycles are needed


    ---------------------------------------------------------------------------
                         Redundant Internal Coordinates
                            (Angstroem and degrees)

        Definition                    Value    dE/dq     Step     New-Value
    ----------------------------------------------------------------------------
     1. B(C   1,C   0)                1.3882  0.003089 -0.0043    1.3839   
     2. B(C   2,C   1)                1.3965  0.001766 -0.0023    1.3941   
     3. B(C   3,C   2)                1.3937  0.001398 -0.0021    1.3917   
     4. B(C   4,C   3)                1.3871  0.003175 -0.0044    1.3826   
     5. B(C   5,C   4)                1.3924  0.002679 -0.0036    1.3888   
     6. B(C   5,C   0)                1.3907  0.001992 -0.0029    1.3878   
     7. B(H   6,C   0)                1.0839  0.000087 -0.0011    1.0828   
     8. B(H   7,C   1)                1.0832  0.000285 -0.0015    1.0817   
     9. B(H   8,C   3)                1.0831 -0.000199 -0.0006    1.0825   
    10. B(H   9,C   4)                1.0837 -0.000060 -0.0008    1.0829   
    11. B(H  10,C   5)                1.0843  0.000015 -0.0009    1.0834   
    12. B(C  11,C   2)                1.4689 -0.003088  0.0046    1.4735   
    13. B(O  12,C  11)                1.2134 -0.001583  0.0012    1.2146   
    14. B(O  13,C  11)                1.3450  0.008785 -0.0104    1.3347   
    15. B(H  14,O  13)                0.9698 -0.000682  0.0015    0.9713   
    16. A(C   5,C   0,H   6)          120.11 -0.000073    0.03    120.13   
    17. A(C   1,C   0,C   5)          119.88 -0.000294    0.04    119.92   
    18. A(C   1,C   0,H   6)          120.01  0.000367   -0.07    119.94   
    19. A(C   0,C   1,C   2)          120.01  0.000498   -0.08    119.93   
    20. A(C   0,C   1,H   7)          120.02 -0.000379    0.07    120.09   
    21. A(C   2,C   1,H   7)          119.97 -0.000119    0.01    119.98   
    22. A(C   1,C   2,C   3)          119.96 -0.000029    0.01    119.98   
    23. A(C   3,C   2,C  11)          119.42  0.003259   -0.60    118.82   
    24. A(C   1,C   2,C  11)          120.62 -0.003230    0.59    121.20   
    25. A(C   2,C   3,C   4)          119.87 -0.000088    0.01    119.88   
    26. A(C   4,C   3,H   8)          120.22 -0.000833    0.18    120.40   
    27. A(C   2,C   3,H   8)          119.91  0.000921   -0.19    119.71   
    28. A(C   5,C   4,H   9)          120.05 -0.000222    0.05    120.10   
    29. A(C   3,C   4,H   9)          119.85  0.000038   -0.01    119.83   
    30. A(C   3,C   4,C   5)          120.10  0.000184   -0.03    120.07   
    31. A(C   0,C   5,H  10)          119.91  0.000052   -0.01    119.90   
    32. A(C   0,C   5,C   4)          120.17 -0.000271    0.05    120.21   
    33. A(C   4,C   5,H  10)          119.92  0.000219   -0.04    119.88   
    34. A(O  12,C  11,O  13)          121.23 -0.003473    0.62    121.85   
    35. A(C   2,C  11,O  13)          115.82  0.009747   -1.79    114.03   
    36. A(C   2,C  11,O  12)          122.95 -0.006273    1.17    124.12   
    37. A(C  11,O  13,H  14)          106.41 -0.003751    0.74    107.15   
    38. D(H   7,C   1,C   0,C   5)    180.00 -0.000000    0.00    180.00   
    39. D(C   2,C   1,C   0,C   5)     -0.00 -0.000000    0.00     -0.00   
    40. D(C   2,C   1,C   0,H   6)    180.00  0.000000   -0.00    180.00   
    41. D(H   7,C   1,C   0,H   6)      0.00  0.000000   -0.00      0.00   
    42. D(C   3,C   2,C   1,C   0)      0.00  0.000000   -0.00     -0.00   
    43. D(C   3,C   2,C   1,H   7)   -180.00  0.000000   -0.00   -180.00   
    44. D(C  11,C   2,C   1,H   7)     -0.00  0.000000   -0.00     -0.00   
    45. D(C  11,C   2,C   1,C   0)   -180.00  0.000000   -0.00   -180.00   
    46. D(H   8,C   3,C   2,C  11)     -0.00 -0.000000    0.00      0.00   
    47. D(H   8,C   3,C   2,C   1)    180.00 -0.000000    0.00    180.00   
    48. D(C   4,C   3,C   2,C  11)   -180.00 -0.000000    0.00   -180.00   
    49. D(C   4,C   3,C   2,C   1)     -0.00 -0.000000    0.00      0.00   
    50. D(H   9,C   4,C   3,C   2)    180.00  0.000000   -0.00    180.00   
    51. D(C   5,C   4,C   3,H   8)   -180.00  0.000000   -0.00   -180.00   
    52. D(C   5,C   4,C   3,C   2)     -0.00  0.000000   -0.00     -0.00   
    53. D(H   9,C   4,C   3,H   8)     -0.00 -0.000000    0.00      0.00   
    54. D(H  10,C   5,C   4,H   9)      0.00 -0.000000    0.00      0.00   
    55. D(C   0,C   5,C   4,H   9)   -180.00  0.000000   -0.00   -180.00   
    56. D(C   0,C   5,C   4,C   3)      0.00  0.000000   -0.00     -0.00   
    57. D(H  10,C   5,C   0,H   6)      0.00 -0.000000    0.00      0.00   
    58. D(H  10,C   5,C   0,C   1)   -180.00  0.000000   -0.00   -180.00   
    59. D(H  10,C   5,C   4,C   3)    180.00 -0.000000    0.00    180.00   
    60. D(C   4,C   5,C   0,H   6)    180.00 -0.000000    0.00    180.00   
    61. D(C   4,C   5,C   0,C   1)      0.00 -0.000000    0.00      0.00   
    62. D(O  13,C  11,C   2,C   3)    180.00 -0.000000    0.00    180.00   
    63. D(O  13,C  11,C   2,C   1)     -0.00 -0.000000    0.00     -0.00   
    64. D(O  12,C  11,C   2,C   3)      0.00  0.000000   -0.00     -0.00   
    65. D(O  12,C  11,C   2,C   1)   -180.00  0.000000   -0.00   -180.00   
    66. D(H  14,O  13,C  11,O  12)     -0.00 -0.000000    0.00      0.00   
    67. D(H  14,O  13,C  11,C   2)    180.00  0.000000   -0.00    180.00   
    ----------------------------------------------------------------------------

         *************************************************************
         *                GEOMETRY OPTIMIZATION CYCLE   3            *
         *************************************************************
---------------------------------
CARTESIAN COORDINATES (ANGSTROEM)
---------------------------------
  C      1.388647    0.013658   -0.000000
  C      0.693624    1.210380   -0.000000
  C     -0.700495    1.205140   -0.000000
  C     -1.391282   -0.002969   -0.000000
  C     -0.692503   -1.196036    0.000000
  C      0.696242   -1.189086    0.000000
  H      2.471468    0.017504   -0.000000
  H      1.230686    2.149355   -0.000000
  H     -2.473778   -0.002102   -0.000000
  H     -1.230845   -2.135627    0.000000
  H      1.240696   -2.125750    0.000000
  C     -1.468614    2.462565    0.000000
  O     -2.681855    2.519761   -0.000001
  O     -0.711687    3.561827    0.000001
  H     -1.313605    4.324080    0.000000

----------------------------
CARTESIAN COORDINATES (A.U.)
----------------------------
  NO LB      ZA    FRAG     MASS         X           Y           Z
   0 C     6.0000    0    12.011    2.624163    0.025810   -0.000000
   1 C     6.0000    0    12.011    1.310759    2.287288   -0.000000
   2 C     6.0000    0    12.011   -1.323743    2.277385   -0.000000
   3 C     6.0000    0    12.011   -2.629142   -0.005610   -0.000000
   4 C     6.0000    0    12.011   -1.308642   -2.260180    0.000000
   5 C     6.0000    0    12.011    1.315707   -2.247048    0.000000
   6 H     1.0000    0     1.008    4.670398    0.033078   -0.000001
   7 H     1.0000    0     1.008    2.325659    4.061693   -0.000000
   8 H     1.0000    0     1.008   -4.674763   -0.003973   -0.000000
   9 H     1.0000    0     1.008   -2.325960   -4.035751    0.000001
  10 H     1.0000    0     1.008    2.344576   -4.017086    0.000000
  11 C     6.0000    0    12.011   -2.775278    4.653573    0.000000
  12 O     8.0000    0    15.999   -5.067971    4.761658   -0.000001
  13 O     8.0000    0    15.999   -1.344894    6.730878    0.000001
  14 H     1.0000    0     1.008   -2.482354    8.171328    0.000000

--------------------------------
INTERNAL COORDINATES (ANGSTROEM)
--------------------------------
 C      0   0   0     0.000000000000     0.00000000     0.00000000
 C      1   0   0     1.383907889810     0.00000000     0.00000000
 C      2   1   0     1.394128343196   119.93145975     0.00000000
 C      3   2   1     1.391658493333   119.97596718     0.00000000
 C      4   3   2     1.382642795072   119.88193917     0.00000000
 C      1   2   3     1.387811124379   119.92467539     0.00000000
 H      1   2   3     1.082828017981   119.94334843   179.99998615
 H      2   1   3     1.081715685577   120.08507784   180.00001413
 H      4   3   2     1.082496501701   119.71474935   179.99999730
 H      5   4   3     1.082886801215   119.83185610   179.99998183
 H      6   1   2     1.083406577176   119.90338189   180.00000331
 C      3   2   1     1.473473429715   121.20400220   179.99998907
 O     12   3   2     1.214588426757   124.11849480   179.99994775
 O     12   3   2     1.334659165989   114.03024396     0.00000000
 H     14  12   3     0.971254090006   107.15303649   179.99996931

---------------------------
INTERNAL COORDINATES (A.U.)
---------------------------
 C      0   0   0     0.000000000000     0.00000000     0.00000000
 C      1   0   0     2.615206906314     0.00000000     0.00000000
 C      2   1   0     2.634520764178   119.93145975     0.00000000
 C      3   2   1     2.629853424344   119.97596718     0.00000000
 C      4   3   2     2.612816223725   119.88193917     0.00000000
 C      1   2   3     2.622582950685   119.92467539     0.00000000
 H      1   2   3     2.046248404121   119.94334843   179.99998615
 H      2   1   3     2.044146400507   120.08507784   180.00001413
 H      4   3   2     2.045621929142   119.71474935   179.99999730
 H      5   4   3     2.046359488334   119.83185610   179.99998183
 H      6   1   2     2.047341722552   119.90338189   180.00000331
 C      3   2   1     2.784461247772   121.20400220   179.99998907
 O     12   3   2     2.295239492001   124.11849480   179.99994775
 O     12   3   2     2.522140305846   114.03024396     0.00000000
 H     14  12   3     1.835404236562   107.15303649   179.99996931


           ************************************************************
           *        Program running with 15 parallel MPI-processes    *
           *              working on a common directory               *
           ************************************************************
------------------------------------------------------------------------------
                   ___                                                        
                  /   \      - P O W E R E D   B Y -                         
                 /     \                                                     
                 |  |  |   _    _      __       _____    __    __             
                 |  |  |  | |  | |    /  \     |  _  \  |  |  /  |          
                  \  \/   | |  | |   /    \    | | | |  |  | /  /          
                 / \  \   | |__| |  /  /\  \   | |_| |  |  |/  /          
                |  |  |   |  __  | /  /__\  \  |    /   |      \           
                |  |  |   | |  | | |   __   |  |    \   |  |\   \          
                \     /   | |  | | |  |  |  |  | |\  \  |  | \   \       
                 \___/    |_|  |_| |__|  |__|  |_| \__\ |__|  \__/        
                                                                              
                      - O R C A' S   B I G   F R I E N D -                    
                                      &                                       
                       - I N T E G R A L  F E E D E R -                       
                                                                              
 v1 FN, 2020, v2 2021                                                         
------------------------------------------------------------------------------


Reading SHARK input file BzOHopt.SHARKINP.tmp ... ok
----------------------
SHARK INTEGRAL PACKAGE
----------------------

Number of atoms                             ...     15
Number of basis functions                   ...    315
Number of shells                            ...    123
Maximum angular momentum                    ...      3
Integral batch strategy                     ... SHARK/LIBINT Hybrid
RI-J (if used) integral strategy            ... SPLIT-RIJ (Revised 2003 algorithm where possible)
Printlevel                                  ...      1
Contraction scheme used                     ... SEGMENTED contraction
Coulomb Range Separation                    ... NOT USED
Exchange Range Separation                   ... NOT USED
Finite Nucleus Model                        ... NOT USED
Auxiliary Coulomb fitting basis             ... AVAILABLE
   # of basis functions in Aux-J            ...    507
   # of shells in Aux-J                     ...    165
   Maximum angular momentum in Aux-J        ...      4
Auxiliary J/K fitting basis                 ... NOT available
Auxiliary Correlation fitting basis         ... NOT available
Auxiliary 'external' fitting basis          ... NOT available
Integral threshold                          ...     2.500000e-11
Primitive cut-off                           ...     2.500000e-12
Primitive pair pre-selection threshold      ...     2.500000e-12

Calculating pre-screening integrals         ... done (  0.0 sec) Dimension = 123
Organizing shell pair data                  ... done (  0.4 sec)
Shell pair information
Total number of shell pairs                 ...      7626
Shell pairs after pre-screening             ...      6863
Total number of primitive shell pairs       ...     23652
Primitive shell pairs kept                  ...     15855
          la=0 lb=0:   1718 shell pairs
          la=1 lb=0:   1894 shell pairs
          la=1 lb=1:    534 shell pairs
          la=2 lb=0:   1026 shell pairs
          la=2 lb=1:    562 shell pairs
          la=2 lb=2:    160 shell pairs
          la=3 lb=0:    500 shell pairs
          la=3 lb=1:    278 shell pairs
          la=3 lb=2:    150 shell pairs
          la=3 lb=3:     41 shell pairs

Calculating one electron integrals          ... done (  0.0 sec)
Calculating RI/J V-Matrix + Cholesky decomp.... done (  0.0 sec)
Calculating Nuclear repulsion               ... done (  0.0 sec) ENN=    407.118768482837 Eh

SHARK setup successfully completed in   0.6 seconds

Maximum memory used throughout the entire GTOINT-calculation: 20.3 MB


           ************************************************************
           *        Program running with 15 parallel MPI-processes    *
           *              working on a common directory               *
           ************************************************************

Diagonalization of the overlap matrix:
Smallest eigenvalue                        ... 8.523e-06
Time for diagonalization                   ...    0.013 sec
Threshold for overlap eigenvalues          ... 1.000e-08
Number of eigenvalues below threshold      ... 0
Time for construction of square roots      ...    0.014 sec
Total time needed                          ...    0.040 sec

-------------------
DFT GRID GENERATION
-------------------

General Integration Accuracy     IntAcc      ... 4.388
Radial Grid Type                 RadialGrid  ... OptM3 with GC (2021)
Angular Grid (max. ang.)         AngularGrid ... 4 (Lebedev-302)
Angular grid pruning method      GridPruning ... 4 (adaptive)
Weight generation scheme         WeightScheme... Becke
Basis function cutoff            BFCut       ... 1.0000e-11
Integration weight cutoff        WCut        ... 1.0000e-14
Angular grids for H and He will be reduced by one unit
Partially contracted basis set               ... off
Rotationally invariant grid construction     ... off

Total number of grid points                  ...    73544
Total number of batches                      ...     1157
Average number of points per batch           ...       63
Average number of grid points per atom       ...     4903
Time for grid setup =    0.574 sec

--------------------
COSX GRID GENERATION
--------------------

GRIDX 1
-------
General Integration Accuracy     IntAcc      ... 3.816
Radial Grid Type                 RadialGrid  ... OptM3 with GC (2021)
Angular Grid (max. ang.)         AngularGrid ... 1 (Lebedev-50)
Angular grid pruning method      GridPruning ... 4 (adaptive)
Weight generation scheme         WeightScheme... Becke
Basis function cutoff            BFCut       ... 1.0000e-11
Integration weight cutoff        WCut        ... 1.0000e-14
Angular grids for H and He will be reduced by one unit
Partially contracted basis set               ... on
Rotationally invariant grid construction     ... off

Total number of grid points                  ...     9376
Total number of batches                      ...      153
Average number of points per batch           ...       61
Average number of grid points per atom       ...      625
UseSFitting                                  ... on

GRIDX 2
-------
General Integration Accuracy     IntAcc      ... 4.020
Radial Grid Type                 RadialGrid  ... OptM3 with GC (2021)
Angular Grid (max. ang.)         AngularGrid ... 2 (Lebedev-110)
Angular grid pruning method      GridPruning ... 4 (adaptive)
Weight generation scheme         WeightScheme... Becke
Basis function cutoff            BFCut       ... 1.0000e-11
Integration weight cutoff        WCut        ... 1.0000e-14
Angular grids for H and He will be reduced by one unit
Partially contracted basis set               ... on
Rotationally invariant grid construction     ... off

Total number of grid points                  ...    20799
Total number of batches                      ...      334
Average number of points per batch           ...       62
Average number of grid points per atom       ...     1387
UseSFitting                                  ... on

GRIDX 3
-------
General Integration Accuracy     IntAcc      ... 4.338
Radial Grid Type                 RadialGrid  ... OptM3 with GC (2021)
Angular Grid (max. ang.)         AngularGrid ... 3 (Lebedev-194)
Angular grid pruning method      GridPruning ... 4 (adaptive)
Weight generation scheme         WeightScheme... Becke
Basis function cutoff            BFCut       ... 1.0000e-11
Integration weight cutoff        WCut        ... 1.0000e-14
Angular grids for H and He will be reduced by one unit
Partially contracted basis set               ... on
Rotationally invariant grid construction     ... off

Total number of grid points                  ...    45885
Total number of batches                      ...      726
Average number of points per batch           ...       63
Average number of grid points per atom       ...     3059
UseSFitting                                  ... on

Time for X-Grid setup             =    2.374 sec


--------------------
CPCM SOLVATION MODEL
--------------------
CPCM parameters:
  Epsilon                                         ...      26.7260
  Refrac                                          ...       1.2907
  Rsolv                                           ...       1.3000
  Surface type                                    ... GAUSSIAN VDW
  Epsilon function type                           ...         CPCM
Solvent:                                     ... 2,2,2-TRIFLUOROETHANOL
SMD-CDS solvent descriptors:
  Soln                                       ...    1.2907
  Soln25                                     ... Unavailable
  Sola                                       ...    0.5700
  Solb                                       ...    0.2500
  Solg                                       ...   42.0200
  Solc                                       ...    0.0000
  Solh                                       ...    0.5000
Radii:
 Radius for C  used is    3.4960 Bohr (=   1.8500 Ang.)
 Radius for H  used is    2.2677 Bohr (=   1.2000 Ang.)
 Radius for O  used is    2.8724 Bohr (=   1.5200 Ang.)
Calculating surface                               ...        done! (  0.0s)
GEPOL surface points                              ...          909
GEPOL Volume                                      ...     803.0391
GEPOL Surface-area                                ...     502.8367
Calculating surface distance matrix               ...        done! (  0.0s)
Performing Cholesky decomposition & store         ...        done! (  0.2s)
Overall time for CPCM initialization              ...                 0.2s
--------------
SCF ITERATIONS
--------------
ITER       Energy         Delta-E        Max-DP      RMS-DP      [F,P]     Damp
               ***  Starting incremental Fock matrix formation  ***
                      *** Initiating the SOSCF procedure ***
                      *** Re-Reading the Fockian *** 
                      *** Removing any level shift *** 
ITER      Energy       Delta-E        Grad      Rot      Max-DP    RMS-DP
  0   -420.52531473 -420.5253147332  0.002640  0.002640  0.006150  0.000127
               *** Restarting incremental Fock matrix formation ***
  1   -420.52568195  -0.0003672214  0.000503  0.000792  0.005605  0.000063
  2   -420.52570654  -0.0000245821  0.000569  0.001758  0.001255  0.000024
  3   -420.52570932  -0.0000027844  0.000500  0.000958  0.000957  0.000015
  4   -420.52571455  -0.0000052260  0.000089  0.000203  0.000261  0.000004
  5   -420.52571452   0.0000000294  0.000075  0.000160  0.000183  0.000003
  6   -420.52571482  -0.0000002976  0.000012  0.000032  0.000045  0.000001
  7   -420.52571481   0.0000000035  0.000016  0.000020  0.000017  0.000001
                  ***Gradient check signals convergence***
              ***Rediagonalizing the Fockian in SOSCF/NRSCF***

               *****************************************************
               *                     SUCCESS                       *
               *           SCF CONVERGED AFTER   8 CYCLES          *
               *****************************************************

Old exchange energy                            =    -13.734970386 Eh
New exchange energy                            =    -13.734931989 Eh
Exchange energy change after final integration =      0.000038396 Eh
Total energy after final integration           =   -420.525676424 Eh
Final COS-X integration done in                =     2.028 sec

SMD CDS free energy correction energy :                 4.20285     Kcal/mol
Total Energy after SMD CDS correction =              -420.518978761 Eh
Total Energy       :         -420.51897876 Eh          -11442.90316 eV
  Last Energy change         ...   -8.9412e-09  Tolerance :   1.0000e-08
  Last MAX-Density change    ...    1.4433e-15  Tolerance :   1.0000e-07
             **** THE GBW FILE WAS UPDATED (BzOHopt.gbw) ****
             **** DENSITY BzOHopt.scfp WAS UPDATED ****
             **** ENERGY FILE WAS UPDATED (BzOHopt.en.tmp) ****
             **** THE GBW FILE WAS UPDATED (BzOHopt.gbw) ****
             **** DENSITY BzOHopt.scfp WAS UPDATED ****
Total SCF time: 0 days 0 hours 0 min 31 sec 

Maximum memory used throughout the entire SCF-calculation: 78.9 MB


-------------------------------------------------------------------------------
                          DFT DISPERSION CORRECTION                            
                                                                               
                              DFTD3 V3.1  Rev 1                                
                          USING Becke-Johnson damping                          
-------------------------------------------------------------------------------
-------------------------   ----------------
Dispersion correction           -0.013308782
-------------------------   ----------------


-------------------------   --------------------
FINAL SINGLE POINT ENERGY      -420.532287542481
-------------------------   --------------------


           ************************************************************
           *        Program running with 15 parallel MPI-processes    *
           *              working on a common directory               *
           ************************************************************
------------------------------------------------------------------------------
                         ORCA SCF GRADIENT CALCULATION
------------------------------------------------------------------------------

 ... reading COSX grid (gridx3)
Gradient of the Kohn-Sham DFT energy:
Kohn-Sham wavefunction type      ... RKS
Hartree-Fock exchange scaling    ...    0.250
Number of operators              ...    1
Number of atoms                  ...   15
Basis set dimensions             ...  315
Integral neglect threshold       ... 2.5e-11
Integral primitive cutoff        ... 2.5e-12
SHARK Integral package           ... ON

Nuc. rep. gradient       (SHARK) ... done (  0.0 sec)
HCore & Overlap gradient (SHARK) ... done (  0.0 sec)
RI-J gradient            (SHARK) ... done (  0.3 sec)
COSX-gradient                    ... done (  2.0 sec)
Exchange-correlation gradient    ... done
Dispersion correction            ... done

------------------
CARTESIAN GRADIENT
------------------

   1   C   :    0.000348332    0.000293924   -0.000000007
   2   C   :    0.000290998   -0.000135569   -0.000000003
   3   C   :   -0.002939714   -0.000742838   -0.000000009
   4   C   :    0.000346704    0.000263695   -0.000000048
   5   C   :   -0.000254937    0.000812936    0.000000014
   6   C   :    0.000089361    0.000290387    0.000000005
   7   H   :   -0.000711096   -0.000110373   -0.000000004
   8   H   :   -0.000320114   -0.000595186   -0.000000011
   9   H   :    0.000720190   -0.000588670    0.000000011
  10   H   :    0.000311637    0.000651625    0.000000002
  11   H   :   -0.000324639    0.000606789   -0.000000009
  12   C   :    0.002985905   -0.001653507    0.000000173
  13   O   :   -0.001255308    0.000513629   -0.000000065
  14   O   :    0.002541492    0.001201672   -0.000000102
  15   H   :   -0.001708541   -0.000638165    0.000000010

Difference to translation invariance:
           :    0.0001202703    0.0001703504   -0.0000000430

Difference to rotation invariance:
           :   -0.0000002012    0.0000000595   -0.0012212212

Norm of the cartesian gradient     ...    0.0061697968
RMS gradient                       ...    0.0009197390
MAX gradient                       ...    0.0029859054

-------
TIMINGS
-------

Total SCF gradient time            ...        4.062 sec

One electron gradient       ....       0.039 sec  (  1.0%)
RI-J Coulomb gradient       ....       0.300 sec  (  7.4%)
COSX gradient               ....       1.966 sec  ( 48.4%)
XC gradient                 ....       0.709 sec  ( 17.5%)
CPCM gradient               ....       0.140 sec  (  3.5%)
   A-Matrix (El+Nuc)        ....       0.037 sec  (  0.9%)
   Potential                ....       0.103 sec  (  2.5%)

Maximum memory used throughout the entire SCFGRAD-calculation: 51.2 MB
------------------------------------------------------------------------------
                         ORCA GEOMETRY RELAXATION STEP
------------------------------------------------------------------------------

Reading the OPT-File                    .... done
Getting information on internals        .... done
Copying old internal coords+grads       .... done
Making the new internal coordinates     .... (new redundants).... done
Validating the new internal coordinates .... (new redundants).... done
Calculating the B-matrix                .... done
Calculating the G,G- and P matrices     .... done
Transforming gradient to internals      .... done
Projecting the internal gradient        .... done
Number of atoms                         ....  15
Number of internal coordinates          ....  67
Current Energy                          ....  -420.532287542 Eh
Current gradient norm                   ....     0.006169797 Eh/bohr
Maximum allowed component of the step   ....  0.150
Current trust radius                    ....  0.300
Updating the Hessian (BFGS)             .... done
Forming the augmented Hessian           .... done
Diagonalizing the augmented Hessian     .... done
Last element of RFO vector              ....  0.999818437
Lowest eigenvalues of augmented Hessian:
 -0.000104026  0.015544634  0.019622833  0.021505781  0.024144657
Length of the computed step             ....  0.019058436
The final length of the internal step   ....  0.019058436
Converting the step to cartesian space:
 Initial RMS(Int)=    0.0023283585
Transforming coordinates:
 Iter   0:  RMS(Cart)=    0.0042671141 RMS(Int)=    1.7164367846
 Iter   1:  RMS(Cart)=    0.0000293828 RMS(Int)=    0.0000195922
 Iter   2:  RMS(Cart)=    0.0000002582 RMS(Int)=    0.0000001329
 Iter   3:  RMS(Cart)=    0.0000000037 RMS(Int)=    0.0000000030
done
Storing new coordinates                 .... done

                                .--------------------.
          ----------------------|Geometry convergence|-------------------------
          Item                value                   Tolerance       Converged
          ---------------------------------------------------------------------
          Energy change      -0.0005088195            0.0000050000      NO
          RMS gradient        0.0007310767            0.0001000000      NO
          MAX gradient        0.0032475098            0.0003000000      NO
          RMS step            0.0023283585            0.0020000000      NO
          MAX step            0.0113425721            0.0040000000      NO
          ........................................................
          Max(Bonds)      0.0029      Max(Angles)    0.65
          Max(Dihed)        0.00      Max(Improp)    0.00
          ---------------------------------------------------------------------

The optimization has not yet converged - more geometry cycles are needed


    ---------------------------------------------------------------------------
                         Redundant Internal Coordinates
                            (Angstroem and degrees)

        Definition                    Value    dE/dq     Step     New-Value
    ----------------------------------------------------------------------------
     1. B(C   1,C   0)                1.3839 -0.001151  0.0005    1.3844   
     2. B(C   2,C   1)                1.3941 -0.000182 -0.0002    1.3940   
     3. B(C   3,C   2)                1.3917 -0.001099  0.0007    1.3924   
     4. B(C   4,C   3)                1.3826 -0.001284  0.0006    1.3833   
     5. B(C   5,C   4)                1.3888 -0.000468 -0.0001    1.3887   
     6. B(C   5,C   0)                1.3878 -0.001048  0.0006    1.3884   
     7. B(H   6,C   0)                1.0828 -0.000715  0.0008    1.0836   
     8. B(H   7,C   1)                1.0817 -0.000686  0.0007    1.0824   
     9. B(H   8,C   3)                1.0825 -0.000717  0.0008    1.0833   
    10. B(H   9,C   4)                1.0829 -0.000710  0.0008    1.0837   
    11. B(H  10,C   5)                1.0834 -0.000682  0.0007    1.0841   
    12. B(C  11,C   2)                1.4735 -0.001844  0.0029    1.4763   
    13. B(O  12,C  11)                1.2146  0.001295 -0.0005    1.2141   
    14. B(O  13,C  11)                1.3347  0.000881 -0.0021    1.3325   
    15. B(H  14,O  13)                0.9713  0.000562 -0.0003    0.9710   
    16. A(C   5,C   0,H   6)          120.13  0.000143   -0.02    120.12   
    17. A(C   1,C   0,C   5)          119.92 -0.000497    0.08    120.01   
    18. A(C   1,C   0,H   6)          119.94  0.000354   -0.07    119.88   
    19. A(C   0,C   1,C   2)          119.93  0.000337   -0.07    119.87   
    20. A(C   0,C   1,H   7)          120.09 -0.000173    0.04    120.12   
    21. A(C   2,C   1,H   7)          119.98 -0.000164    0.03    120.01   
    22. A(C   1,C   2,C   3)          119.98  0.000068   -0.01    119.96   
    23. A(C   3,C   2,C  11)          118.82  0.001731   -0.34    118.48   
    24. A(C   1,C   2,C  11)          121.20 -0.001799    0.35    121.56   
    25. A(C   2,C   3,C   4)          119.88 -0.000460    0.08    119.96   
    26. A(C   4,C   3,H   8)          120.40 -0.000396    0.10    120.50   
    27. A(C   2,C   3,H   8)          119.71  0.000856   -0.18    119.54   
    28. A(C   5,C   4,H   9)          120.10 -0.000179    0.03    120.13   
    29. A(C   3,C   4,H   9)          119.83 -0.000257    0.04    119.87   
    30. A(C   3,C   4,C   5)          120.07  0.000435   -0.07    120.00   
    31. A(C   0,C   5,H  10)          119.90 -0.000090    0.01    119.92   
    32. A(C   0,C   5,C   4)          120.22  0.000118   -0.01    120.20   
    33. A(C   4,C   5,H  10)          119.88 -0.000028   -0.00    119.88   
    34. A(O  12,C  11,O  13)          121.85 -0.001124    0.23    122.08   
    35. A(C   2,C  11,O  13)          114.03  0.001265   -0.41    113.62   
    36. A(C   2,C  11,O  12)          124.12 -0.000141    0.18    124.29   
    37. A(C  11,O  13,H  14)          107.15 -0.003248    0.65    107.80   
    38. D(H   7,C   1,C   0,C   5)   -180.00  0.000000   -0.00   -180.00   
    39. D(C   2,C   1,C   0,C   5)     -0.00  0.000000   -0.00     -0.00   
    40. D(C   2,C   1,C   0,H   6)    180.00  0.000000   -0.00    180.00   
    41. D(H   7,C   1,C   0,H   6)      0.00  0.000000   -0.00     -0.00   
    42. D(C   3,C   2,C   1,C   0)     -0.00 -0.000000    0.00      0.00   
    43. D(C   3,C   2,C   1,H   7)    180.00 -0.000000    0.00    180.00   
    44. D(C  11,C   2,C   1,H   7)     -0.00  0.000000   -0.00     -0.00   
    45. D(C  11,C   2,C   1,C   0)    180.00  0.000000   -0.00    180.00   
    46. D(H   8,C   3,C   2,C  11)      0.00 -0.000000    0.00      0.00   
    47. D(H   8,C   3,C   2,C   1)    180.00  0.000000   -0.00    180.00   
    48. D(C   4,C   3,C   2,C  11)   -180.00 -0.000000    0.00   -180.00   
    49. D(C   4,C   3,C   2,C   1)      0.00  0.000000   -0.00      0.00   
    50. D(H   9,C   4,C   3,C   2)    180.00 -0.000000    0.00    180.00   
    51. D(C   5,C   4,C   3,H   8)   -180.00  0.000000   -0.00   -180.00   
    52. D(C   5,C   4,C   3,C   2)     -0.00 -0.000000    0.00     -0.00   
    53. D(H   9,C   4,C   3,H   8)      0.00  0.000000   -0.00     -0.00   
    54. D(H  10,C   5,C   4,H   9)      0.00  0.000000   -0.00      0.00   
    55. D(C   0,C   5,C   4,H   9)    180.00 -0.000000    0.00    180.00   
    56. D(C   0,C   5,C   4,C   3)     -0.00  0.000000   -0.00     -0.00   
    57. D(H  10,C   5,C   0,H   6)      0.00 -0.000000    0.00      0.00   
    58. D(H  10,C   5,C   0,C   1)   -180.00 -0.000000    0.00   -180.00   
    59. D(H  10,C   5,C   4,C   3)   -180.00  0.000000   -0.00   -180.00   
    60. D(C   4,C   5,C   0,H   6)   -180.00  0.000000    0.00   -180.00   
    61. D(C   4,C   5,C   0,C   1)      0.00 -0.000000    0.00      0.00   
    62. D(O  13,C  11,C   2,C   3)    180.00  0.000000   -0.00    180.00   
    63. D(O  13,C  11,C   2,C   1)     -0.00  0.000000   -0.00     -0.00   
    64. D(O  12,C  11,C   2,C   3)     -0.00 -0.000000    0.00      0.00   
    65. D(O  12,C  11,C   2,C   1)    180.00 -0.000000    0.00    180.00   
    66. D(H  14,O  13,C  11,O  12)      0.00  0.000000   -0.00     -0.00   
    67. D(H  14,O  13,C  11,C   2)    180.00 -0.000000    0.00    180.00   
    ----------------------------------------------------------------------------

         *************************************************************
         *                GEOMETRY OPTIMIZATION CYCLE   4            *
         *************************************************************
---------------------------------
CARTESIAN COORDINATES (ANGSTROEM)
---------------------------------
  C      1.389290    0.012878   -0.000000
  C      0.696015    1.211194   -0.000001
  C     -0.697931    1.206705   -0.000001
  C     -1.389486   -0.001824   -0.000001
  C     -0.692362   -1.196574    0.000001
  C      0.696332   -1.190200    0.000001
  H      2.472893    0.016174   -0.000000
  H      1.234389    2.150198   -0.000002
  H     -2.472777    0.002731   -0.000001
  H     -1.232017   -2.136321    0.000001
  H      1.240742   -2.127745    0.000002
  C     -1.474607    2.462235   -0.000002
  O     -2.687472    2.516321   -0.000001
  O     -0.717208    3.558607    0.000003
  H     -1.309101    4.328321    0.000003

----------------------------
CARTESIAN COORDINATES (A.U.)
----------------------------
  NO LB      ZA    FRAG     MASS         X           Y           Z
   0 C     6.0000    0    12.011    2.625378    0.024336   -0.000001
   1 C     6.0000    0    12.011    1.315277    2.288825   -0.000002
   2 C     6.0000    0    12.011   -1.318898    2.280342   -0.000003
   3 C     6.0000    0    12.011   -2.625748   -0.003447   -0.000001
   4 C     6.0000    0    12.011   -1.308374   -2.261198    0.000001
   5 C     6.0000    0    12.011    1.315877   -2.249152    0.000001
   6 H     1.0000    0     1.008    4.673090    0.030564   -0.000001
   7 H     1.0000    0     1.008    2.332656    4.063285   -0.000004
   8 H     1.0000    0     1.008   -4.672871    0.005161   -0.000002
   9 H     1.0000    0     1.008   -2.328175   -4.037061    0.000003
  10 H     1.0000    0     1.008    2.344663   -4.020856    0.000003
  11 C     6.0000    0    12.011   -2.786603    4.652951   -0.000004
  12 O     8.0000    0    15.999   -5.078587    4.755158   -0.000003
  13 O     8.0000    0    15.999   -1.355328    6.724793    0.000005
  14 H     1.0000    0     1.008   -2.473843    8.179342    0.000006

--------------------------------
INTERNAL COORDINATES (ANGSTROEM)
--------------------------------
 C      0   0   0     0.000000000000     0.00000000     0.00000000
 C      1   0   0     1.384410526946     0.00000000     0.00000000
 C      2   1   0     1.393952568858   119.86663132     0.00000000
 C      3   2   1     1.392404880491   119.96396943     0.00000000
 C      4   3   2     1.383260939784   119.95743418     0.00000000
 C      1   2   3     1.388375793496   120.00743851     0.00000000
 H      1   2   3     1.083607709093   119.87687668   179.99998139
 H      2   1   3     1.082392667315   120.12122245   180.00001449
 H      4   3   2     1.083300646920   119.53852070   179.99999609
 H      5   4   3     1.083674957688   119.87000452   179.99998569
 H      6   1   2     1.084146302518   119.91587803   180.00001309
 C      3   2   1     1.476341139454   121.55657946   179.99997440
 O     12   3   2     1.214071005022   124.29442219   180.00004486
 O     12   3   2     1.332547868007   113.62131172     0.00000000
 H     14  12   3     0.970977075340   107.80291799   180.00008229

---------------------------
INTERNAL COORDINATES (A.U.)
---------------------------
 C      0   0   0     0.000000000000     0.00000000     0.00000000
 C      1   0   0     2.616156752846     0.00000000     0.00000000
 C      2   1   0     2.634188598818   119.86663132     0.00000000
 C      3   2   1     2.631263891664   119.96396943     0.00000000
 C      4   3   2     2.613984347943   119.95743418     0.00000000
 C      1   2   3     2.623650020673   120.00743851     0.00000000
 H      1   2   3     2.047721806792   119.87687668   179.99998139
 H      2   1   3     2.045425710589   120.12122245   180.00001449
 H      4   3   2     2.047141543379   119.53852070   179.99999609
 H      5   4   3     2.047848888220   119.87000452   179.99998569
 H      6   1   2     2.048739600862   119.91587803   180.00001309
 C      3   2   1     2.789880433809   121.55657946   179.99997440
 O     12   3   2     2.294261706626   124.29442219   180.00004486
 O     12   3   2     2.518150530875   113.62131172     0.00000000
 H     14  12   3     1.834880754709   107.80291799   180.00008229


           ************************************************************
           *        Program running with 15 parallel MPI-processes    *
           *              working on a common directory               *
           ************************************************************
------------------------------------------------------------------------------
                   ___                                                        
                  /   \      - P O W E R E D   B Y -                         
                 /     \                                                     
                 |  |  |   _    _      __       _____    __    __             
                 |  |  |  | |  | |    /  \     |  _  \  |  |  /  |          
                  \  \/   | |  | |   /    \    | | | |  |  | /  /          
                 / \  \   | |__| |  /  /\  \   | |_| |  |  |/  /          
                |  |  |   |  __  | /  /__\  \  |    /   |      \           
                |  |  |   | |  | | |   __   |  |    \   |  |\   \          
                \     /   | |  | | |  |  |  |  | |\  \  |  | \   \       
                 \___/    |_|  |_| |__|  |__|  |_| \__\ |__|  \__/        
                                                                              
                      - O R C A' S   B I G   F R I E N D -                    
                                      &                                       
                       - I N T E G R A L  F E E D E R -                       
                                                                              
 v1 FN, 2020, v2 2021                                                         
------------------------------------------------------------------------------


Reading SHARK input file BzOHopt.SHARKINP.tmp ... ok
----------------------
SHARK INTEGRAL PACKAGE
----------------------

Number of atoms                             ...     15
Number of basis functions                   ...    315
Number of shells                            ...    123
Maximum angular momentum                    ...      3
Integral batch strategy                     ... SHARK/LIBINT Hybrid
RI-J (if used) integral strategy            ... SPLIT-RIJ (Revised 2003 algorithm where possible)
Printlevel                                  ...      1
Contraction scheme used                     ... SEGMENTED contraction
Coulomb Range Separation                    ... NOT USED
Exchange Range Separation                   ... NOT USED
Finite Nucleus Model                        ... NOT USED
Auxiliary Coulomb fitting basis             ... AVAILABLE
   # of basis functions in Aux-J            ...    507
   # of shells in Aux-J                     ...    165
   Maximum angular momentum in Aux-J        ...      4
Auxiliary J/K fitting basis                 ... NOT available
Auxiliary Correlation fitting basis         ... NOT available
Auxiliary 'external' fitting basis          ... NOT available
Integral threshold                          ...     2.500000e-11
Primitive cut-off                           ...     2.500000e-12
Primitive pair pre-selection threshold      ...     2.500000e-12

Calculating pre-screening integrals         ... done (  0.0 sec) Dimension = 123
Organizing shell pair data                  ... done (  0.6 sec)
Shell pair information
Total number of shell pairs                 ...      7626
Shell pairs after pre-screening             ...      6863
Total number of primitive shell pairs       ...     23652
Primitive shell pairs kept                  ...     15860
          la=0 lb=0:   1719 shell pairs
          la=1 lb=0:   1894 shell pairs
          la=1 lb=1:    534 shell pairs
          la=2 lb=0:   1026 shell pairs
          la=2 lb=1:    562 shell pairs
          la=2 lb=2:    160 shell pairs
          la=3 lb=0:    499 shell pairs
          la=3 lb=1:    278 shell pairs
          la=3 lb=2:    150 shell pairs
          la=3 lb=3:     41 shell pairs

Calculating one electron integrals          ... done (  0.0 sec)
Calculating RI/J V-Matrix + Cholesky decomp.... done (  1.0 sec)
Calculating Nuclear repulsion               ... done (  0.0 sec) ENN=    407.018707176675 Eh

SHARK setup successfully completed in   1.9 seconds

Maximum memory used throughout the entire GTOINT-calculation: 20.3 MB


           ************************************************************
           *        Program running with 15 parallel MPI-processes    *
           *              working on a common directory               *
           ************************************************************

Diagonalization of the overlap matrix:
Smallest eigenvalue                        ... 8.553e-06
Time for diagonalization                   ...    0.013 sec
Threshold for overlap eigenvalues          ... 1.000e-08
Number of eigenvalues below threshold      ... 0
Time for construction of square roots      ...    0.318 sec
Total time needed                          ...    0.332 sec

-------------------
DFT GRID GENERATION
-------------------

General Integration Accuracy     IntAcc      ... 4.388
Radial Grid Type                 RadialGrid  ... OptM3 with GC (2021)
Angular Grid (max. ang.)         AngularGrid ... 4 (Lebedev-302)
Angular grid pruning method      GridPruning ... 4 (adaptive)
Weight generation scheme         WeightScheme... Becke
Basis function cutoff            BFCut       ... 1.0000e-11
Integration weight cutoff        WCut        ... 1.0000e-14
Angular grids for H and He will be reduced by one unit
Partially contracted basis set               ... off
Rotationally invariant grid construction     ... off

Total number of grid points                  ...    73545
Total number of batches                      ...     1157
Average number of points per batch           ...       63
Average number of grid points per atom       ...     4903
Time for grid setup =    0.364 sec

--------------------
COSX GRID GENERATION
--------------------

GRIDX 1
-------
General Integration Accuracy     IntAcc      ... 3.816
Radial Grid Type                 RadialGrid  ... OptM3 with GC (2021)
Angular Grid (max. ang.)         AngularGrid ... 1 (Lebedev-50)
Angular grid pruning method      GridPruning ... 4 (adaptive)
Weight generation scheme         WeightScheme... Becke
Basis function cutoff            BFCut       ... 1.0000e-11
Integration weight cutoff        WCut        ... 1.0000e-14
Angular grids for H and He will be reduced by one unit
Partially contracted basis set               ... on
Rotationally invariant grid construction     ... off

Total number of grid points                  ...     9378
Total number of batches                      ...      153
Average number of points per batch           ...       61
Average number of grid points per atom       ...      625
UseSFitting                                  ... on

GRIDX 2
-------
General Integration Accuracy     IntAcc      ... 4.020
Radial Grid Type                 RadialGrid  ... OptM3 with GC (2021)
Angular Grid (max. ang.)         AngularGrid ... 2 (Lebedev-110)
Angular grid pruning method      GridPruning ... 4 (adaptive)
Weight generation scheme         WeightScheme... Becke
Basis function cutoff            BFCut       ... 1.0000e-11
Integration weight cutoff        WCut        ... 1.0000e-14
Angular grids for H and He will be reduced by one unit
Partially contracted basis set               ... on
Rotationally invariant grid construction     ... off

Total number of grid points                  ...    20803
Total number of batches                      ...      335
Average number of points per batch           ...       62
Average number of grid points per atom       ...     1387
UseSFitting                                  ... on

GRIDX 3
-------
General Integration Accuracy     IntAcc      ... 4.338
Radial Grid Type                 RadialGrid  ... OptM3 with GC (2021)
Angular Grid (max. ang.)         AngularGrid ... 3 (Lebedev-194)
Angular grid pruning method      GridPruning ... 4 (adaptive)
Weight generation scheme         WeightScheme... Becke
Basis function cutoff            BFCut       ... 1.0000e-11
Integration weight cutoff        WCut        ... 1.0000e-14
Angular grids for H and He will be reduced by one unit
Partially contracted basis set               ... on
Rotationally invariant grid construction     ... off

Total number of grid points                  ...    45888
Total number of batches                      ...      726
Average number of points per batch           ...       63
Average number of grid points per atom       ...     3059
UseSFitting                                  ... on

Time for X-Grid setup             =    2.580 sec


--------------------
CPCM SOLVATION MODEL
--------------------
CPCM parameters:
  Epsilon                                         ...      26.7260
  Refrac                                          ...       1.2907
  Rsolv                                           ...       1.3000
  Surface type                                    ... GAUSSIAN VDW
  Epsilon function type                           ...         CPCM
Solvent:                                     ... 2,2,2-TRIFLUOROETHANOL
SMD-CDS solvent descriptors:
  Soln                                       ...    1.2907
  Soln25                                     ... Unavailable
  Sola                                       ...    0.5700
  Solb                                       ...    0.2500
  Solg                                       ...   42.0200
  Solc                                       ...    0.0000
  Solh                                       ...    0.5000
Radii:
 Radius for C  used is    3.4960 Bohr (=   1.8500 Ang.)
 Radius for H  used is    2.2677 Bohr (=   1.2000 Ang.)
 Radius for O  used is    2.8724 Bohr (=   1.5200 Ang.)
Calculating surface                               ...        done! (  0.0s)
GEPOL surface points                              ...          914
GEPOL Volume                                      ...     803.4344
GEPOL Surface-area                                ...     503.0425
Calculating surface distance matrix               ...        done! (  0.0s)
Performing Cholesky decomposition & store         ...        done! (  0.0s)
Overall time for CPCM initialization              ...                 0.1s
--------------
SCF ITERATIONS
--------------
ITER       Energy         Delta-E        Max-DP      RMS-DP      [F,P]     Damp
               ***  Starting incremental Fock matrix formation  ***
                      *** Initiating the SOSCF procedure ***
                      *** Re-Reading the Fockian *** 
                      *** Removing any level shift *** 
ITER      Energy       Delta-E        Grad      Rot      Max-DP    RMS-DP
  0   -420.52575080 -420.5257508033  0.000594  0.000594  0.002194  0.000047
               *** Restarting incremental Fock matrix formation ***
  1   -420.52578381  -0.0000330038  0.000196  0.000586  0.001710  0.000019
  2   -420.52578465  -0.0000008468  0.000338  0.000571  0.000710  0.000011
  3   -420.52578694  -0.0000022863  0.000081  0.000178  0.000344  0.000005
  4   -420.52578707  -0.0000001255  0.000042  0.000039  0.000144  0.000002
  5   -420.52578711  -0.0000000432  0.000020  0.000033  0.000065  0.000001
  6   -420.52578712  -0.0000000099  0.000006  0.000014  0.000038  0.000001
  7   -420.52578712  -0.0000000019  0.000004  0.000006  0.000032  0.000001
                 **** Energy Check signals convergence ****
              ***Rediagonalizing the Fockian in SOSCF/NRSCF***

               *****************************************************
               *                     SUCCESS                       *
               *           SCF CONVERGED AFTER   8 CYCLES          *
               *****************************************************

Old exchange energy                            =    -13.734340403 Eh
New exchange energy                            =    -13.734304286 Eh
Exchange energy change after final integration =      0.000036117 Eh
Total energy after final integration           =   -420.525751011 Eh
Final COS-X integration done in                =     1.670 sec

SMD CDS free energy correction energy :                 4.20447     Kcal/mol
Total Energy after SMD CDS correction =              -420.519050770 Eh
Total Energy       :         -420.51905077 Eh          -11442.90512 eV
  Last Energy change         ...   -7.7240e-09  Tolerance :   1.0000e-08
  Last MAX-Density change    ...    1.1102e-15  Tolerance :   1.0000e-07
             **** THE GBW FILE WAS UPDATED (BzOHopt.gbw) ****
             **** DENSITY BzOHopt.scfp WAS UPDATED ****
             **** ENERGY FILE WAS UPDATED (BzOHopt.en.tmp) ****
             **** THE GBW FILE WAS UPDATED (BzOHopt.gbw) ****
             **** DENSITY BzOHopt.scfp WAS UPDATED ****
Total SCF time: 0 days 0 hours 0 min 37 sec 

Maximum memory used throughout the entire SCF-calculation: 78.8 MB


-------------------------------------------------------------------------------
                          DFT DISPERSION CORRECTION                            
                                                                               
                              DFTD3 V3.1  Rev 1                                
                          USING Becke-Johnson damping                          
-------------------------------------------------------------------------------
-------------------------   ----------------
Dispersion correction           -0.013304812
-------------------------   ----------------


-------------------------   --------------------
FINAL SINGLE POINT ENERGY      -420.532355582058
-------------------------   --------------------


           ************************************************************
           *        Program running with 15 parallel MPI-processes    *
           *              working on a common directory               *
           ************************************************************
------------------------------------------------------------------------------
                         ORCA SCF GRADIENT CALCULATION
------------------------------------------------------------------------------

 ... reading COSX grid (gridx3)
Gradient of the Kohn-Sham DFT energy:
Kohn-Sham wavefunction type      ... RKS
Hartree-Fock exchange scaling    ...    0.250
Number of operators              ...    1
Number of atoms                  ...   15
Basis set dimensions             ...  315
Integral neglect threshold       ... 2.5e-11
Integral primitive cutoff        ... 2.5e-12
SHARK Integral package           ... ON

Nuc. rep. gradient       (SHARK) ... done (  0.0 sec)
HCore & Overlap gradient (SHARK) ... done (  0.0 sec)
RI-J gradient            (SHARK) ... done (  0.3 sec)
COSX-gradient                    ... done (  2.0 sec)
Exchange-correlation gradient    ... done
Dispersion correction            ... done

------------------
CARTESIAN GRADIENT
------------------

   1   C   :    0.000010041    0.000267675   -0.000000017
   2   C   :    0.000240594   -0.000423360    0.000000028
   3   C   :   -0.000624409   -0.000157412    0.000000167
   4   C   :    0.000292031    0.000178546    0.000000011
   5   C   :    0.000201642    0.000628584   -0.000000008
   6   C   :   -0.000268225    0.000271234    0.000000001
   7   H   :   -0.000186551   -0.000062399   -0.000000009
   8   H   :   -0.000138617   -0.000162742   -0.000000002
   9   H   :    0.000172787   -0.000343114    0.000000008
  10   H   :    0.000048839    0.000166487   -0.000000002
  11   H   :   -0.000119147    0.000129370    0.000000002
  12   C   :    0.001230463   -0.000389236   -0.000000611
  13   O   :   -0.001038917    0.000651161    0.000000245
  14   O   :    0.001306276   -0.000388673    0.000000176
  15   H   :   -0.000995423   -0.000188402    0.000000006

Difference to translation invariance:
           :    0.0001313842    0.0001777178   -0.0000000056

Difference to rotation invariance:
           :   -0.0000000066    0.0000001049   -0.0013772785

Norm of the cartesian gradient     ...    0.0027870576
RMS gradient                       ...    0.0004154700
MAX gradient                       ...    0.0013062758

-------
TIMINGS
-------

Total SCF gradient time            ...        5.020 sec

One electron gradient       ....       0.039 sec  (  0.8%)
RI-J Coulomb gradient       ....       0.297 sec  (  5.9%)
COSX gradient               ....       1.982 sec  ( 39.5%)
XC gradient                 ....       0.673 sec  ( 13.4%)
CPCM gradient               ....       0.140 sec  (  2.8%)
   A-Matrix (El+Nuc)        ....       0.037 sec  (  0.7%)
   Potential                ....       0.103 sec  (  2.1%)

Maximum memory used throughout the entire SCFGRAD-calculation: 51.2 MB
------------------------------------------------------------------------------
                         ORCA GEOMETRY RELAXATION STEP
------------------------------------------------------------------------------

Reading the OPT-File                    .... done
Getting information on internals        .... done
Copying old internal coords+grads       .... done
Making the new internal coordinates     .... (new redundants).... done
Validating the new internal coordinates .... (new redundants).... done
Calculating the B-matrix                .... done
Calculating the G,G- and P matrices     .... done
Transforming gradient to internals      .... done
Projecting the internal gradient        .... done
Number of atoms                         ....  15
Number of internal coordinates          ....  67
Current Energy                          ....  -420.532355582 Eh
Current gradient norm                   ....     0.002787058 Eh/bohr
Maximum allowed component of the step   ....  0.150
Current trust radius                    ....  0.300
Updating the Hessian (BFGS)             .... done
Forming the augmented Hessian           .... done
Diagonalizing the augmented Hessian     .... done
Last element of RFO vector              ....  0.999919265
Lowest eigenvalues of augmented Hessian:
 -0.000033544  0.015544634  0.019622834  0.021505781  0.024144657
Length of the computed step             ....  0.012707843
The final length of the internal step   ....  0.012707843
Converting the step to cartesian space:
 Initial RMS(Int)=    0.0015525101
Transforming coordinates:
 Iter   0:  RMS(Cart)=    0.0034170190 RMS(Int)=    1.7164342156
 Iter   1:  RMS(Cart)=    0.0000115063 RMS(Int)=    0.0000074029
 Iter   2:  RMS(Cart)=    0.0000000527 RMS(Int)=    0.0000000283
done
Storing new coordinates                 .... done

                                .--------------------.
          ----------------------|Geometry convergence|-------------------------
          Item                value                   Tolerance       Converged
          ---------------------------------------------------------------------
          Energy change      -0.0000680396            0.0000050000      NO
          RMS gradient        0.0003690399            0.0001000000      NO
          MAX gradient        0.0017260569            0.0003000000      NO
          RMS step            0.0015525101            0.0020000000      YES
          MAX step            0.0091262082            0.0040000000      NO
          ........................................................
          Max(Bonds)      0.0015      Max(Angles)    0.52
          Max(Dihed)        0.00      Max(Improp)    0.00
          ---------------------------------------------------------------------

The optimization has not yet converged - more geometry cycles are needed


    ---------------------------------------------------------------------------
                         Redundant Internal Coordinates
                            (Angstroem and degrees)

        Definition                    Value    dE/dq     Step     New-Value
    ----------------------------------------------------------------------------
     1. B(C   1,C   0)                1.3844 -0.000655  0.0007    1.3851   
     2. B(C   2,C   1)                1.3940 -0.000022 -0.0002    1.3938   
     3. B(C   3,C   2)                1.3924 -0.000524  0.0006    1.3931   
     4. B(C   4,C   3)                1.3833 -0.000676  0.0007    1.3840   
     5. B(C   5,C   4)                1.3887 -0.000464  0.0004    1.3891   
     6. B(C   5,C   0)                1.3884 -0.000471  0.0005    1.3889   
     7. B(H   6,C   0)                1.0836 -0.000191  0.0003    1.0840   
     8. B(H   7,C   1)                1.0824 -0.000221  0.0004    1.0828   
     9. B(H   8,C   3)                1.0833 -0.000170  0.0003    1.0836   
    10. B(H   9,C   4)                1.0837 -0.000158  0.0003    1.0840   
    11. B(H  10,C   5)                1.0841 -0.000165  0.0003    1.0844   
    12. B(C  11,C   2)                1.4763 -0.000547  0.0015    1.4779   
    13. B(O  12,C  11)                1.2141  0.001086 -0.0008    1.2133   
    14. B(O  13,C  11)                1.3325 -0.000359 -0.0003    1.3322   
    15. B(H  14,O  13)                0.9710  0.000463 -0.0006    0.9704   
    16. A(C   5,C   0,H   6)          120.12  0.000081   -0.02    120.10   
    17. A(C   1,C   0,C   5)          120.01 -0.000276    0.07    120.08   
    18. A(C   1,C   0,H   6)          119.88  0.000195   -0.06    119.82   
    19. A(C   0,C   1,C   2)          119.87  0.000194   -0.06    119.81   
    20. A(C   0,C   1,H   7)          120.12 -0.000042    0.02    120.14   
    21. A(C   2,C   1,H   7)          120.01 -0.000153    0.04    120.05   
    22. A(C   1,C   2,C   3)          119.96 -0.000031    0.00    119.97   
    23. A(C   3,C   2,C  11)          118.48  0.000697   -0.22    118.26   
    24. A(C   1,C   2,C  11)          121.56 -0.000667    0.22    121.77   
    25. A(C   2,C   3,C   4)          119.96 -0.000241    0.06    120.02   
    26. A(C   4,C   3,H   8)          120.50 -0.000256    0.09    120.59   
    27. A(C   2,C   3,H   8)          119.54  0.000497   -0.15    119.39   
    28. A(C   5,C   4,H   9)          120.13 -0.000115    0.03    120.16   
    29. A(C   3,C   4,H   9)          119.87 -0.000163    0.04    119.91   
    30. A(C   3,C   4,C   5)          120.00  0.000278   -0.07    119.93   
    31. A(C   0,C   5,H  10)          119.92 -0.000006   -0.00    119.92   
    32. A(C   0,C   5,C   4)          120.20  0.000075   -0.01    120.19   
    33. A(C   4,C   5,H  10)          119.88 -0.000069    0.01    119.89   
    34. A(O  12,C  11,O  13)          122.08 -0.000552    0.16    122.25   
    35. A(C   2,C  11,O  13)          113.62 -0.000219   -0.10    113.52   
    36. A(C   2,C  11,O  12)          124.29  0.000770   -0.06    124.23   
    37. A(C  11,O  13,H  14)          107.80 -0.001726    0.52    108.33   
    38. D(H   7,C   1,C   0,C   5)    180.00 -0.000000   -0.00    180.00   
    39. D(C   2,C   1,C   0,C   5)     -0.00 -0.000000    0.00     -0.00   
    40. D(C   2,C   1,C   0,H   6)    180.00 -0.000000    0.00    180.00   
    41. D(H   7,C   1,C   0,H   6)     -0.00  0.000000   -0.00     -0.00   
    42. D(C   3,C   2,C   1,C   0)      0.00  0.000000   -0.00     -0.00   
    43. D(C   3,C   2,C   1,H   7)    180.00  0.000000   -0.00    180.00   
    44. D(C  11,C   2,C   1,H   7)     -0.00  0.000000   -0.00     -0.00   
    45. D(C  11,C   2,C   1,C   0)    180.00  0.000000   -0.00    180.00   
    46. D(H   8,C   3,C   2,C  11)      0.00 -0.000000    0.00      0.00   
    47. D(H   8,C   3,C   2,C   1)    180.00 -0.000000    0.00    180.00   
    48. D(C   4,C   3,C   2,C  11)   -180.00 -0.000000    0.00   -180.00   
    49. D(C   4,C   3,C   2,C   1)      0.00 -0.000000    0.00      0.00   
    50. D(H   9,C   4,C   3,C   2)    180.00  0.000000   -0.00    180.00   
    51. D(C   5,C   4,C   3,H   8)   -180.00  0.000000   -0.00   -180.00   
    52. D(C   5,C   4,C   3,C   2)     -0.00  0.000000   -0.00     -0.00   
    53. D(H   9,C   4,C   3,H   8)     -0.00 -0.000000   -0.00     -0.00   
    54. D(H  10,C   5,C   4,H   9)      0.00 -0.000000    0.00      0.00   
    55. D(C   0,C   5,C   4,H   9)   -180.00 -0.000000    0.00   -180.00   
    56. D(C   0,C   5,C   4,C   3)     -0.00 -0.000000    0.00      0.00   
    57. D(H  10,C   5,C   0,H   6)      0.00  0.000000   -0.00      0.00   
    58. D(H  10,C   5,C   0,C   1)   -180.00  0.000000   -0.00   -180.00   
    59. D(H  10,C   5,C   4,C   3)    180.00 -0.000000    0.00    180.00   
    60. D(C   4,C   5,C   0,H   6)   -180.00  0.000000   -0.00   -180.00   
    61. D(C   4,C   5,C   0,C   1)      0.00  0.000000   -0.00      0.00   
    62. D(O  13,C  11,C   2,C   3)    180.00 -0.000000    0.00    180.00   
    63. D(O  13,C  11,C   2,C   1)     -0.00 -0.000000    0.00      0.00   
    64. D(O  12,C  11,C   2,C   3)      0.00  0.000000   -0.00     -0.00   
    65. D(O  12,C  11,C   2,C   1)   -180.00  0.000000   -0.00   -180.00   
    66. D(H  14,O  13,C  11,O  12)     -0.00 -0.000000    0.00      0.00   
    67. D(H  14,O  13,C  11,C   2)   -180.00  0.000000   -0.00   -180.00   
    ----------------------------------------------------------------------------

         *************************************************************
         *                GEOMETRY OPTIMIZATION CYCLE   5            *
         *************************************************************
---------------------------------
CARTESIAN COORDINATES (ANGSTROEM)
---------------------------------
  C      1.389814    0.011855   -0.000000
  C      0.697914    1.211736    0.000002
  C     -0.695878    1.207844    0.000003
  C     -1.388328   -0.000917    0.000001
  C     -0.692717   -1.197370   -0.000000
  C      0.696390   -1.191533   -0.000001
  H      2.473764    0.014656   -0.000001
  H      1.237550    2.150454    0.000003
  H     -2.471910    0.007043    0.000002
  H     -1.233357   -2.136870   -0.000001
  H      1.240785   -2.129421   -0.000003
  C     -1.477535    2.462059    0.000006
  O     -2.689843    2.510725   -0.000004
  O     -0.722103    3.559391    0.000000
  H     -1.307845    4.333048   -0.000007

----------------------------
CARTESIAN COORDINATES (A.U.)
----------------------------
  NO LB      ZA    FRAG     MASS         X           Y           Z
   0 C     6.0000    0    12.011    2.626369    0.022403   -0.000000
   1 C     6.0000    0    12.011    1.318866    2.289848    0.000004
   2 C     6.0000    0    12.011   -1.315019    2.282494    0.000006
   3 C     6.0000    0    12.011   -2.623559   -0.001733    0.000003
   4 C     6.0000    0    12.011   -1.309046   -2.262701   -0.000001
   5 C     6.0000    0    12.011    1.315986   -2.251671   -0.000002
   6 H     1.0000    0     1.008    4.674736    0.027697   -0.000002
   7 H     1.0000    0     1.008    2.338631    4.063769    0.000005
   8 H     1.0000    0     1.008   -4.671233    0.013309    0.000004
   9 H     1.0000    0     1.008   -2.330707   -4.038099   -0.000002
  10 H     1.0000    0     1.008    2.344743   -4.024023   -0.000006
  11 C     6.0000    0    12.011   -2.792137    4.652617    0.000012
  12 O     8.0000    0    15.999   -5.083066    4.744583   -0.000008
  13 O     8.0000    0    15.999   -1.364578    6.726274    0.000000
  14 H     1.0000    0     1.008   -2.471468    8.188273   -0.000012

--------------------------------
INTERNAL COORDINATES (ANGSTROEM)
--------------------------------
 C      0   0   0     0.000000000000     0.00000000     0.00000000
 C      1   0   0     1.385077353652     0.00000000     0.00000000
 C      2   1   0     1.393797052376   119.80956553     0.00000000
 C      3   2   1     1.393050258806   119.96661219     0.00000000
 C      4   3   2     1.383970031610   120.01990307     0.00000000
 C      1   2   3     1.388877850997   120.07876763     0.00000000
 H      1   2   3     1.083952869743   119.82148468   179.99999540
 H      2   1   3     1.082773921776   120.13736353   179.99999532
 H      4   3   2     1.083611356074   119.38577083   180.00000792
 H      5   4   3     1.083952127593   119.90805828   179.99997189
 H      6   1   2     1.084434941501   119.91538761   180.00000362
 C      3   2   1     1.477851164252   121.77218916   179.99994709
 O     12   3   2     1.213283446052   124.23097457   179.99932562
 O     12   3   2     1.332221770932   113.52328924     0.00000000
 H     14  12   3     0.970380094371   108.32581118   179.99941029

---------------------------
INTERNAL COORDINATES (A.U.)
---------------------------
 C      0   0   0     0.000000000000     0.00000000     0.00000000
 C      1   0   0     2.617416872698     0.00000000     0.00000000
 C      2   1   0     2.633894715256   119.80956553     0.00000000
 C      3   2   1     2.632483479931   119.96661219     0.00000000
 C      4   3   2     2.615324337297   120.01990307     0.00000000
 C      1   2   3     2.624598771853   120.07876763     0.00000000
 H      1   2   3     2.048374065892   119.82148468   179.99999540
 H      2   1   3     2.046146177109   120.13736353   179.99999532
 H      4   3   2     2.047728698586   119.38577083   180.00000792
 H      5   4   3     2.048372663432   119.90805828   179.99997189
 H      6   1   2     2.049285049493   119.91538761   180.00000362
 C      3   2   1     2.792733967132   121.77218916   179.99994709
 O     12   3   2     2.292773435858   124.23097457   179.99932562
 O     12   3   2     2.517534296708   113.52328924     0.00000000
 H     14  12   3     1.833752624170   108.32581118   179.99941029


           ************************************************************
           *        Program running with 15 parallel MPI-processes    *
           *              working on a common directory               *
           ************************************************************
------------------------------------------------------------------------------
                   ___                                                        
                  /   \      - P O W E R E D   B Y -                         
                 /     \                                                     
                 |  |  |   _    _      __       _____    __    __             
                 |  |  |  | |  | |    /  \     |  _  \  |  |  /  |          
                  \  \/   | |  | |   /    \    | | | |  |  | /  /          
                 / \  \   | |__| |  /  /\  \   | |_| |  |  |/  /          
                |  |  |   |  __  | /  /__\  \  |    /   |      \           
                |  |  |   | |  | | |   __   |  |    \   |  |\   \          
                \     /   | |  | | |  |  |  |  | |\  \  |  | \   \       
                 \___/    |_|  |_| |__|  |__|  |_| \__\ |__|  \__/        
                                                                              
                      - O R C A' S   B I G   F R I E N D -                    
                                      &                                       
                       - I N T E G R A L  F E E D E R -                       
                                                                              
 v1 FN, 2020, v2 2021                                                         
------------------------------------------------------------------------------


Reading SHARK input file BzOHopt.SHARKINP.tmp ... ok
----------------------
SHARK INTEGRAL PACKAGE
----------------------

Number of atoms                             ...     15
Number of basis functions                   ...    315
Number of shells                            ...    123
Maximum angular momentum                    ...      3
Integral batch strategy                     ... SHARK/LIBINT Hybrid
RI-J (if used) integral strategy            ... SPLIT-RIJ (Revised 2003 algorithm where possible)
Printlevel                                  ...      1
Contraction scheme used                     ... SEGMENTED contraction
Coulomb Range Separation                    ... NOT USED
Exchange Range Separation                   ... NOT USED
Finite Nucleus Model                        ... NOT USED
Auxiliary Coulomb fitting basis             ... AVAILABLE
   # of basis functions in Aux-J            ...    507
   # of shells in Aux-J                     ...    165
   Maximum angular momentum in Aux-J        ...      4
Auxiliary J/K fitting basis                 ... NOT available
Auxiliary Correlation fitting basis         ... NOT available
Auxiliary 'external' fitting basis          ... NOT available
Integral threshold                          ...     2.500000e-11
Primitive cut-off                           ...     2.500000e-12
Primitive pair pre-selection threshold      ...     2.500000e-12

Calculating pre-screening integrals         ... done (  0.0 sec) Dimension = 123
Organizing shell pair data                  ... done (  0.1 sec)
Shell pair information
Total number of shell pairs                 ...      7626
Shell pairs after pre-screening             ...      6863
Total number of primitive shell pairs       ...     23652
Primitive shell pairs kept                  ...     15858
          la=0 lb=0:   1719 shell pairs
          la=1 lb=0:   1894 shell pairs
          la=1 lb=1:    534 shell pairs
          la=2 lb=0:   1026 shell pairs
          la=2 lb=1:    562 shell pairs
          la=2 lb=2:    160 shell pairs
          la=3 lb=0:    499 shell pairs
          la=3 lb=1:    278 shell pairs
          la=3 lb=2:    150 shell pairs
          la=3 lb=3:     41 shell pairs

Calculating one electron integrals          ... done (  0.0 sec)
Calculating RI/J V-Matrix + Cholesky decomp.... done (  0.2 sec)
Calculating Nuclear repulsion               ... done (  0.0 sec) ENN=    406.916765923420 Eh

SHARK setup successfully completed in   1.0 seconds

Maximum memory used throughout the entire GTOINT-calculation: 20.3 MB


           ************************************************************
           *        Program running with 15 parallel MPI-processes    *
           *              working on a common directory               *
           ************************************************************

Diagonalization of the overlap matrix:
Smallest eigenvalue                        ... 8.588e-06
Time for diagonalization                   ...    0.013 sec
Threshold for overlap eigenvalues          ... 1.000e-08
Number of eigenvalues below threshold      ... 0
Time for construction of square roots      ...    0.029 sec
Total time needed                          ...    1.063 sec

-------------------
DFT GRID GENERATION
-------------------

General Integration Accuracy     IntAcc      ... 4.388
Radial Grid Type                 RadialGrid  ... OptM3 with GC (2021)
Angular Grid (max. ang.)         AngularGrid ... 4 (Lebedev-302)
Angular grid pruning method      GridPruning ... 4 (adaptive)
Weight generation scheme         WeightScheme... Becke
Basis function cutoff            BFCut       ... 1.0000e-11
Integration weight cutoff        WCut        ... 1.0000e-14
Angular grids for H and He will be reduced by one unit
Partially contracted basis set               ... off
Rotationally invariant grid construction     ... off

Total number of grid points                  ...    73549
Total number of batches                      ...     1157
Average number of points per batch           ...       63
Average number of grid points per atom       ...     4903
Time for grid setup =    0.467 sec

--------------------
COSX GRID GENERATION
--------------------

GRIDX 1
-------
General Integration Accuracy     IntAcc      ... 3.816
Radial Grid Type                 RadialGrid  ... OptM3 with GC (2021)
Angular Grid (max. ang.)         AngularGrid ... 1 (Lebedev-50)
Angular grid pruning method      GridPruning ... 4 (adaptive)
Weight generation scheme         WeightScheme... Becke
Basis function cutoff            BFCut       ... 1.0000e-11
Integration weight cutoff        WCut        ... 1.0000e-14
Angular grids for H and He will be reduced by one unit
Partially contracted basis set               ... on
Rotationally invariant grid construction     ... off

Total number of grid points                  ...     9378
Total number of batches                      ...      153
Average number of points per batch           ...       61
Average number of grid points per atom       ...      625
UseSFitting                                  ... on

GRIDX 2
-------
General Integration Accuracy     IntAcc      ... 4.020
Radial Grid Type                 RadialGrid  ... OptM3 with GC (2021)
Angular Grid (max. ang.)         AngularGrid ... 2 (Lebedev-110)
Angular grid pruning method      GridPruning ... 4 (adaptive)
Weight generation scheme         WeightScheme... Becke
Basis function cutoff            BFCut       ... 1.0000e-11
Integration weight cutoff        WCut        ... 1.0000e-14
Angular grids for H and He will be reduced by one unit
Partially contracted basis set               ... on
Rotationally invariant grid construction     ... off

Total number of grid points                  ...    20803
Total number of batches                      ...      333
Average number of points per batch           ...       62
Average number of grid points per atom       ...     1387
UseSFitting                                  ... on

GRIDX 3
-------
General Integration Accuracy     IntAcc      ... 4.338
Radial Grid Type                 RadialGrid  ... OptM3 with GC (2021)
Angular Grid (max. ang.)         AngularGrid ... 3 (Lebedev-194)
Angular grid pruning method      GridPruning ... 4 (adaptive)
Weight generation scheme         WeightScheme... Becke
Basis function cutoff            BFCut       ... 1.0000e-11
Integration weight cutoff        WCut        ... 1.0000e-14
Angular grids for H and He will be reduced by one unit
Partially contracted basis set               ... on
Rotationally invariant grid construction     ... off

Total number of grid points                  ...    45890
Total number of batches                      ...      726
Average number of points per batch           ...       63
Average number of grid points per atom       ...     3059
UseSFitting                                  ... on

Time for X-Grid setup             =    1.555 sec


--------------------
CPCM SOLVATION MODEL
--------------------
CPCM parameters:
  Epsilon                                         ...      26.7260
  Refrac                                          ...       1.2907
  Rsolv                                           ...       1.3000
  Surface type                                    ... GAUSSIAN VDW
  Epsilon function type                           ...         CPCM
Solvent:                                     ... 2,2,2-TRIFLUOROETHANOL
SMD-CDS solvent descriptors:
  Soln                                       ...    1.2907
  Soln25                                     ... Unavailable
  Sola                                       ...    0.5700
  Solb                                       ...    0.2500
  Solg                                       ...   42.0200
  Solc                                       ...    0.0000
  Solh                                       ...    0.5000
Radii:
 Radius for C  used is    3.4960 Bohr (=   1.8500 Ang.)
 Radius for H  used is    2.2677 Bohr (=   1.2000 Ang.)
 Radius for O  used is    2.8724 Bohr (=   1.5200 Ang.)
Calculating surface                               ...        done! (  0.0s)
GEPOL surface points                              ...          915
GEPOL Volume                                      ...     803.7498
GEPOL Surface-area                                ...     503.2016
Calculating surface distance matrix               ...        done! (  0.0s)
Performing Cholesky decomposition & store         ...        done! (  0.1s)
Overall time for CPCM initialization              ...                 0.2s
--------------
SCF ITERATIONS
--------------
ITER       Energy         Delta-E        Max-DP      RMS-DP      [F,P]     Damp
               ***  Starting incremental Fock matrix formation  ***
                      *** Initiating the SOSCF procedure ***
                      *** Re-Reading the Fockian *** 
                      *** Removing any level shift *** 
ITER      Energy       Delta-E        Grad      Rot      Max-DP    RMS-DP
  0   -420.52578442 -420.5257844219  0.000491  0.000491  0.001692  0.000035
               *** Restarting incremental Fock matrix formation ***
  1   -420.52580547  -0.0000210529  0.000137  0.000352  0.000956  0.000012
  2   -420.52580618  -0.0000007047  0.000214  0.000330  0.000720  0.000010
  3   -420.52580709  -0.0000009142  0.000063  0.000101  0.000232  0.000004
  4   -420.52580721  -0.0000001177  0.000026  0.000040  0.000105  0.000001
  5   -420.52580723  -0.0000000172  0.000018  0.000019  0.000046  0.000001
  6   -420.52580724  -0.0000000077  0.000003  0.000007  0.000040  0.000001
  7   -420.52580724  -0.0000000015  0.000003  0.000003  0.000030  0.000001
                  ***Gradient check signals convergence***
              ***Rediagonalizing the Fockian in SOSCF/NRSCF***

               *****************************************************
               *                     SUCCESS                       *
               *           SCF CONVERGED AFTER   8 CYCLES          *
               *****************************************************

Old exchange energy                            =    -13.733830511 Eh
New exchange energy                            =    -13.733795069 Eh
Exchange energy change after final integration =      0.000035442 Eh
Total energy after final integration           =   -420.525771807 Eh
Final COS-X integration done in                =     1.910 sec

SMD CDS free energy correction energy :                 4.20448     Kcal/mol
Total Energy after SMD CDS correction =              -420.519071547 Eh
Total Energy       :         -420.51907155 Eh          -11442.90568 eV
  Last Energy change         ...   -1.1077e-08  Tolerance :   1.0000e-08
  Last MAX-Density change    ...    1.7764e-15  Tolerance :   1.0000e-07
             **** THE GBW FILE WAS UPDATED (BzOHopt.gbw) ****
             **** DENSITY BzOHopt.scfp WAS UPDATED ****
             **** ENERGY FILE WAS UPDATED (BzOHopt.en.tmp) ****
             **** THE GBW FILE WAS UPDATED (BzOHopt.gbw) ****
             **** DENSITY BzOHopt.scfp WAS UPDATED ****
Total SCF time: 0 days 0 hours 0 min 46 sec 

Maximum memory used throughout the entire SCF-calculation: 78.8 MB


-------------------------------------------------------------------------------
                          DFT DISPERSION CORRECTION                            
                                                                               
                              DFTD3 V3.1  Rev 1                                
                          USING Becke-Johnson damping                          
-------------------------------------------------------------------------------
-------------------------   ----------------
Dispersion correction           -0.013301550
-------------------------   ----------------


-------------------------   --------------------
FINAL SINGLE POINT ENERGY      -420.532373096457
-------------------------   --------------------


           ************************************************************
           *        Program running with 15 parallel MPI-processes    *
           *              working on a common directory               *
           ************************************************************
------------------------------------------------------------------------------
                         ORCA SCF GRADIENT CALCULATION
------------------------------------------------------------------------------

 ... reading COSX grid (gridx3)
Gradient of the Kohn-Sham DFT energy:
Kohn-Sham wavefunction type      ... RKS
Hartree-Fock exchange scaling    ...    0.250
Number of operators              ...    1
Number of atoms                  ...   15
Basis set dimensions             ...  315
Integral neglect threshold       ... 2.5e-11
Integral primitive cutoff        ... 2.5e-12
SHARK Integral package           ... ON

Nuc. rep. gradient       (SHARK) ... done (  0.0 sec)
HCore & Overlap gradient (SHARK) ... done (  0.0 sec)
RI-J gradient            (SHARK) ... done (  0.3 sec)
COSX-gradient                    ... done (  2.0 sec)
Exchange-correlation gradient    ... done
Dispersion correction            ... done

------------------
CARTESIAN GRADIENT
------------------

   1   C   :    0.000031109    0.000157032    0.000000072
   2   C   :    0.000127713   -0.000202537   -0.000000106
   3   C   :    0.000278168    0.000119585   -0.000000801
   4   C   :   -0.000018797    0.000250677   -0.000000070
   5   C   :    0.000180543    0.000019841    0.000000043
   6   C   :   -0.000163067   -0.000038334   -0.000000004
   7   H   :    0.000038719   -0.000020188    0.000000001
   8   H   :   -0.000019930    0.000060222   -0.000000028
   9   H   :   -0.000049460   -0.000118746   -0.000000027
  10   H   :   -0.000039506   -0.000024196    0.000000021
  11   H   :   -0.000029016   -0.000059867   -0.000000010
  12   C   :   -0.000092602   -0.000054637    0.000002743
  13   O   :   -0.000214424    0.000292455   -0.000001040
  14   O   :    0.000267957   -0.000182219   -0.000000832
  15   H   :   -0.000160880   -0.000026969   -0.000000054

Difference to translation invariance:
           :    0.0001365285    0.0001721178   -0.0000000924

Difference to rotation invariance:
           :   -0.0000005280   -0.0000001131   -0.0013668692

Norm of the cartesian gradient     ...    0.0007762867
RMS gradient                       ...    0.0001157220
MAX gradient                       ...    0.0002924553

-------
TIMINGS
-------

Total SCF gradient time            ...        3.996 sec

One electron gradient       ....       0.039 sec  (  1.0%)
RI-J Coulomb gradient       ....       0.308 sec  (  7.7%)
COSX gradient               ....       1.980 sec  ( 49.5%)
XC gradient                 ....       0.670 sec  ( 16.8%)
CPCM gradient               ....       0.140 sec  (  3.5%)
   A-Matrix (El+Nuc)        ....       0.037 sec  (  0.9%)
   Potential                ....       0.103 sec  (  2.6%)

Maximum memory used throughout the entire SCFGRAD-calculation: 51.2 MB
------------------------------------------------------------------------------
                         ORCA GEOMETRY RELAXATION STEP
------------------------------------------------------------------------------

Reading the OPT-File                    .... done
Getting information on internals        .... done
Copying old internal coords+grads       .... done
Making the new internal coordinates     .... (new redundants).... done
Validating the new internal coordinates .... (new redundants).... done
Calculating the B-matrix                .... done
Calculating the G,G- and P matrices     .... done
Transforming gradient to internals      .... done
Projecting the internal gradient        .... done
Number of atoms                         ....  15
Number of internal coordinates          ....  67
Current Energy                          ....  -420.532373096 Eh
Current gradient norm                   ....     0.000776287 Eh/bohr
Maximum allowed component of the step   ....  0.150
Current trust radius                    ....  0.300
Updating the Hessian (BFGS)             .... done
Forming the augmented Hessian           .... done
Diagonalizing the augmented Hessian     .... done
Last element of RFO vector              ....  0.999996979
Lowest eigenvalues of augmented Hessian:
 -0.000001736  0.015544634  0.019622888  0.021505781  0.024144657
Length of the computed step             ....  0.002458029
The final length of the internal step   ....  0.002458029
Converting the step to cartesian space:
 Initial RMS(Int)=    0.0003002960
Transforming coordinates:
 Iter   0:  RMS(Cart)=    0.0006443833 RMS(Int)=    2.5458806456
 Iter   1:  RMS(Cart)=    0.0000003358 RMS(Int)=    0.0000002568
 Iter   2:  RMS(Cart)=    0.0000000003 RMS(Int)=    0.0000000002
done
Storing new coordinates                 .... done

                                .--------------------.
          ----------------------|Geometry convergence|-------------------------
          Item                value                   Tolerance       Converged
          ---------------------------------------------------------------------
          Energy change      -0.0000175144            0.0000050000      NO
          RMS gradient        0.0000967929            0.0001000000      YES
          MAX gradient        0.0004281625            0.0003000000      NO
          RMS step            0.0003002960            0.0020000000      YES
          MAX step            0.0016326296            0.0040000000      YES
          ........................................................
          Max(Bonds)      0.0002      Max(Angles)    0.09
          Max(Dihed)        0.00      Max(Improp)    0.00
          ---------------------------------------------------------------------

The optimization has not yet converged - more geometry cycles are needed


    ---------------------------------------------------------------------------
                         Redundant Internal Coordinates
                            (Angstroem and degrees)

        Definition                    Value    dE/dq     Step     New-Value
    ----------------------------------------------------------------------------
     1. B(C   1,C   0)                1.3851 -0.000042  0.0001    1.3852   
     2. B(C   2,C   1)                1.3938  0.000087 -0.0001    1.3937   
     3. B(C   3,C   2)                1.3931 -0.000006  0.0001    1.3931   
     4. B(C   4,C   3)                1.3840  0.000057 -0.0000    1.3840   
     5. B(C   5,C   4)                1.3891 -0.000129  0.0002    1.3893   
     6. B(C   5,C   0)                1.3889  0.000102 -0.0001    1.3888   
     7. B(H   6,C   0)                1.0840  0.000034 -0.0000    1.0839   
     8. B(H   7,C   1)                1.0828  0.000032 -0.0000    1.0828   
     9. B(H   8,C   3)                1.0836  0.000053 -0.0001    1.0836   
    10. B(H   9,C   4)                1.0840  0.000051 -0.0001    1.0839   
    11. B(H  10,C   5)                1.0844  0.000043 -0.0000    1.0844   
    12. B(C  11,C   2)                1.4779  0.000118 -0.0000    1.4778   
    13. B(O  12,C  11)                1.2133  0.000246 -0.0002    1.2131   
    14. B(O  13,C  11)                1.3322 -0.000172  0.0001    1.3323   
    15. B(H  14,O  13)                0.9704  0.000081 -0.0001    0.9703   
    16. A(C   5,C   0,H   6)          120.10  0.000008   -0.00    120.10   
    17. A(C   1,C   0,C   5)          120.08 -0.000044    0.01    120.09   
    18. A(C   1,C   0,H   6)          119.82  0.000036   -0.01    119.81   
    19. A(C   0,C   1,C   2)          119.81  0.000052   -0.01    119.80   
    20. A(C   0,C   1,H   7)          120.14  0.000038   -0.01    120.13   
    21. A(C   2,C   1,H   7)          120.05 -0.000090    0.02    120.07   
    22. A(C   1,C   2,C   3)          119.97 -0.000042    0.01    119.97   
    23. A(C   3,C   2,C  11)          118.26 -0.000023   -0.01    118.25   
    24. A(C   1,C   2,C  11)          121.77  0.000065    0.01    121.78   
    25. A(C   2,C   3,C   4)          120.02 -0.000026    0.01    120.03   
    26. A(C   4,C   3,H   8)          120.59 -0.000135    0.03    120.63   
    27. A(C   2,C   3,H   8)          119.39  0.000161   -0.04    119.35   
    28. A(C   5,C   4,H   9)          120.16 -0.000025    0.01    120.16   
    29. A(C   3,C   4,H   9)          119.91 -0.000036    0.01    119.92   
    30. A(C   3,C   4,C   5)          119.93  0.000061   -0.01    119.92   
    31. A(C   0,C   5,H  10)          119.92  0.000050   -0.01    119.91   
    32. A(C   0,C   5,C   4)          120.19 -0.000002    0.00    120.19   
    33. A(C   4,C   5,H  10)          119.89 -0.000048    0.01    119.90   
    34. A(O  12,C  11,O  13)          122.25 -0.000159    0.03    122.28   
    35. A(C   2,C  11,O  13)          113.52 -0.000269    0.03    113.55   
    36. A(C   2,C  11,O  12)          124.23  0.000428   -0.06    124.17   
    37. A(C  11,O  13,H  14)          108.33 -0.000332    0.09    108.42   
    38. D(H   7,C   1,C   0,C   5)    180.00 -0.000000    0.00    180.00   
    39. D(C   2,C   1,C   0,C   5)      0.00  0.000000   -0.00     -0.00   
    40. D(C   2,C   1,C   0,H   6)    180.00  0.000000   -0.00    180.00   
    41. D(H   7,C   1,C   0,H   6)     -0.00 -0.000000    0.00      0.00   
    42. D(C   3,C   2,C   1,C   0)     -0.00 -0.000000    0.00      0.00   
    43. D(C   3,C   2,C   1,H   7)    180.00 -0.000000    0.00    180.00   
    44. D(C  11,C   2,C   1,H   7)     -0.00 -0.000000    0.00      0.00   
    45. D(C  11,C   2,C   1,C   0)    180.00 -0.000000    0.00    180.00   
    46. D(H   8,C   3,C   2,C  11)      0.00  0.000000   -0.00     -0.00   
    47. D(H   8,C   3,C   2,C   1)   -180.00  0.000000   -0.00   -180.00   
    48. D(C   4,C   3,C   2,C  11)   -180.00  0.000000   -0.00   -180.00   
    49. D(C   4,C   3,C   2,C   1)      0.00  0.000000   -0.00     -0.00   
    50. D(H   9,C   4,C   3,C   2)    180.00 -0.000000    0.00    180.00   
    51. D(C   5,C   4,C   3,H   8)   -180.00  0.000000   -0.00   -180.00   
    52. D(C   5,C   4,C   3,C   2)     -0.00 -0.000000    0.00      0.00   
    53. D(H   9,C   4,C   3,H   8)     -0.00  0.000000   -0.00     -0.00   
    54. D(H  10,C   5,C   4,H   9)      0.00  0.000000   -0.00     -0.00   
    55. D(C   0,C   5,C   4,H   9)   -180.00  0.000000   -0.00   -180.00   
    56. D(C   0,C   5,C   4,C   3)      0.00  0.000000   -0.00     -0.00   
    57. D(H  10,C   5,C   0,H   6)      0.00 -0.000000    0.00      0.00   
    58. D(H  10,C   5,C   0,C   1)   -180.00 -0.000000    0.00   -180.00   
    59. D(H  10,C   5,C   4,C   3)   -180.00  0.000000   -0.00   -180.00   
    60. D(C   4,C   5,C   0,H   6)   -180.00  0.000000   -0.00   -180.00   
    61. D(C   4,C   5,C   0,C   1)      0.00 -0.000000    0.00      0.00   
    62. D(O  13,C  11,C   2,C   3)   -180.00  0.000001   -0.00   -180.00   
    63. D(O  13,C  11,C   2,C   1)      0.00  0.000001   -0.00     -0.00   
    64. D(O  12,C  11,C   2,C   3)     -0.00 -0.000001    0.00      0.00   
    65. D(O  12,C  11,C   2,C   1)    180.00 -0.000001    0.00    180.00   
    66. D(H  14,O  13,C  11,O  12)      0.00  0.000001   -0.00     -0.00   
    67. D(H  14,O  13,C  11,C   2)    180.00 -0.000001    0.00    180.00   
    ----------------------------------------------------------------------------

         *************************************************************
         *                GEOMETRY OPTIMIZATION CYCLE   6            *
         *************************************************************
---------------------------------
CARTESIAN COORDINATES (ANGSTROEM)
---------------------------------
  C      1.389724    0.011725   -0.000001
  C      0.697999    1.211804   -0.000009
  C     -0.695695    1.207858   -0.000012
  C     -1.388249   -0.000902   -0.000005
  C     -0.692898   -1.197496    0.000003
  C      0.696360   -1.191624    0.000005
  H      2.473654    0.014515    0.000000
  H      1.237897    2.150353   -0.000014
  H     -2.471773    0.007880   -0.000007
  H     -1.233580   -2.136914    0.000008
  H      1.240911   -2.129378    0.000012
  C     -1.477529    2.461934   -0.000022
  O     -2.689715    2.509118    0.000001
  O     -0.722750    3.559849    0.000011
  H     -1.307655    4.333977    0.000028

----------------------------
CARTESIAN COORDINATES (A.U.)
----------------------------
  NO LB      ZA    FRAG     MASS         X           Y           Z
   0 C     6.0000    0    12.011    2.626197    0.022156   -0.000002
   1 C     6.0000    0    12.011    1.319027    2.289978   -0.000017
   2 C     6.0000    0    12.011   -1.314674    2.282522   -0.000022
   3 C     6.0000    0    12.011   -2.623410   -0.001705   -0.000009
   4 C     6.0000    0    12.011   -1.309388   -2.262939    0.000006
   5 C     6.0000    0    12.011    1.315930   -2.251843    0.000010
   6 H     1.0000    0     1.008    4.674529    0.027429    0.000001
   7 H     1.0000    0     1.008    2.339287    4.063579   -0.000026
   8 H     1.0000    0     1.008   -4.670974    0.014892   -0.000013
   9 H     1.0000    0     1.008   -2.331128   -4.038182    0.000016
  10 H     1.0000    0     1.008    2.344981   -4.023942    0.000022
  11 C     6.0000    0    12.011   -2.792125    4.652382   -0.000042
  12 O     8.0000    0    15.999   -5.082825    4.741547    0.000002
  13 O     8.0000    0    15.999   -1.365800    6.727139    0.000021
  14 H     1.0000    0     1.008   -2.471111    8.190030    0.000053

--------------------------------
INTERNAL COORDINATES (ANGSTROEM)
--------------------------------
 C      0   0   0     0.000000000000     0.00000000     0.00000000
 C      1   0   0     1.385162056346     0.00000000     0.00000000
 C      2   1   0     1.393699834034   119.79690744     0.00000000
 C      3   2   1     1.393101885175   119.97254107     0.00000000
 C      4   3   2     1.383961042134   120.02842706     0.00000000
 C      1   2   3     1.388812628084   120.09055985     0.00000000
 H      1   2   3     1.083934227201   119.81162409   179.99994247
 H      2   1   3     1.082758136689   120.13132727   180.00007693
 H      4   3   2     1.083560037279   119.34592935   179.99996127
 H      5   4   3     1.083901852140   119.91619445   180.00002278
 H      6   1   2     1.084397544786   119.90609979   180.00003082
 C      3   2   1     1.477826080970   121.77860436   180.00010439
 O     12   3   2     1.213104247352   124.16991142   180.00149441
 O     12   3   2     1.332331074194   113.55199364     0.00000000
 H     14  12   3     0.970252040003   108.41935396   180.00163358

---------------------------
INTERNAL COORDINATES (A.U.)
---------------------------
 C      0   0   0     0.000000000000     0.00000000     0.00000000
 C      1   0   0     2.617576937594     0.00000000     0.00000000
 C      2   1   0     2.633710999215   119.79690744     0.00000000
 C      3   2   1     2.632581039629   119.97254107     0.00000000
 C      4   3   2     2.615307349650   120.02842706     0.00000000
 C      1   2   3     2.624475518410   120.09055985     0.00000000
 H      1   2   3     2.048338836593   119.81162409   179.99994247
 H      2   1   3     2.046116347617   120.13132727   180.00007693
 H      4   3   2     2.047631720118   119.34592935   179.99996127
 H      5   4   3     2.048277656595   119.91619445   180.00002278
 H      6   1   2     2.049214379943   119.90609979   180.00003082
 C      3   2   1     2.792686566599   121.77860436   180.00010439
 O     12   3   2     2.292434799392   124.16991142   180.00149441
 O     12   3   2     2.517740849940   113.55199364     0.00000000
 H     14  12   3     1.833510636484   108.41935396   180.00163358


           ************************************************************
           *        Program running with 15 parallel MPI-processes    *
           *              working on a common directory               *
           ************************************************************
------------------------------------------------------------------------------
                   ___                                                        
                  /   \      - P O W E R E D   B Y -                         
                 /     \                                                     
                 |  |  |   _    _      __       _____    __    __             
                 |  |  |  | |  | |    /  \     |  _  \  |  |  /  |          
                  \  \/   | |  | |   /    \    | | | |  |  | /  /          
                 / \  \   | |__| |  /  /\  \   | |_| |  |  |/  /          
                |  |  |   |  __  | /  /__\  \  |    /   |      \           
                |  |  |   | |  | | |   __   |  |    \   |  |\   \          
                \     /   | |  | | |  |  |  |  | |\  \  |  | \   \       
                 \___/    |_|  |_| |__|  |__|  |_| \__\ |__|  \__/        
                                                                              
                      - O R C A' S   B I G   F R I E N D -                    
                                      &                                       
                       - I N T E G R A L  F E E D E R -                       
                                                                              
 v1 FN, 2020, v2 2021                                                         
------------------------------------------------------------------------------


Reading SHARK input file BzOHopt.SHARKINP.tmp ... ok
----------------------
SHARK INTEGRAL PACKAGE
----------------------

Number of atoms                             ...     15
Number of basis functions                   ...    315
Number of shells                            ...    123
Maximum angular momentum                    ...      3
Integral batch strategy                     ... SHARK/LIBINT Hybrid
RI-J (if used) integral strategy            ... SPLIT-RIJ (Revised 2003 algorithm where possible)
Printlevel                                  ...      1
Contraction scheme used                     ... SEGMENTED contraction
Coulomb Range Separation                    ... NOT USED
Exchange Range Separation                   ... NOT USED
Finite Nucleus Model                        ... NOT USED
Auxiliary Coulomb fitting basis             ... AVAILABLE
   # of basis functions in Aux-J            ...    507
   # of shells in Aux-J                     ...    165
   Maximum angular momentum in Aux-J        ...      4
Auxiliary J/K fitting basis                 ... NOT available
Auxiliary Correlation fitting basis         ... NOT available
Auxiliary 'external' fitting basis          ... NOT available
Integral threshold                          ...     2.500000e-11
Primitive cut-off                           ...     2.500000e-12
Primitive pair pre-selection threshold      ...     2.500000e-12

Calculating pre-screening integrals         ... done (  0.0 sec) Dimension = 123
Organizing shell pair data                  ... done (  0.1 sec)
Shell pair information
Total number of shell pairs                 ...      7626
Shell pairs after pre-screening             ...      6864
Total number of primitive shell pairs       ...     23652
Primitive shell pairs kept                  ...     15858
          la=0 lb=0:   1719 shell pairs
          la=1 lb=0:   1894 shell pairs
          la=1 lb=1:    534 shell pairs
          la=2 lb=0:   1027 shell pairs
          la=2 lb=1:    562 shell pairs
          la=2 lb=2:    160 shell pairs
          la=3 lb=0:    499 shell pairs
          la=3 lb=1:    278 shell pairs
          la=3 lb=2:    150 shell pairs
          la=3 lb=3:     41 shell pairs

Calculating one electron integrals          ... done (  0.0 sec)
Calculating RI/J V-Matrix + Cholesky decomp.... done (  0.0 sec)
Calculating Nuclear repulsion               ... done (  0.0 sec) ENN=    406.920484949615 Eh

SHARK setup successfully completed in   0.5 seconds

Maximum memory used throughout the entire GTOINT-calculation: 20.3 MB


           ************************************************************
           *        Program running with 15 parallel MPI-processes    *
           *              working on a common directory               *
           ************************************************************

Diagonalization of the overlap matrix:
Smallest eigenvalue                        ... 8.589e-06
Time for diagonalization                   ...    0.013 sec
Threshold for overlap eigenvalues          ... 1.000e-08
Number of eigenvalues below threshold      ... 0
Time for construction of square roots      ...    0.390 sec
Total time needed                          ...    0.405 sec

-------------------
DFT GRID GENERATION
-------------------

General Integration Accuracy     IntAcc      ... 4.388
Radial Grid Type                 RadialGrid  ... OptM3 with GC (2021)
Angular Grid (max. ang.)         AngularGrid ... 4 (Lebedev-302)
Angular grid pruning method      GridPruning ... 4 (adaptive)
Weight generation scheme         WeightScheme... Becke
Basis function cutoff            BFCut       ... 1.0000e-11
Integration weight cutoff        WCut        ... 1.0000e-14
Angular grids for H and He will be reduced by one unit
Partially contracted basis set               ... off
Rotationally invariant grid construction     ... off

Total number of grid points                  ...    73548
Total number of batches                      ...     1157
Average number of points per batch           ...       63
Average number of grid points per atom       ...     4903
Time for grid setup =    0.368 sec

--------------------
COSX GRID GENERATION
--------------------

GRIDX 1
-------
General Integration Accuracy     IntAcc      ... 3.816
Radial Grid Type                 RadialGrid  ... OptM3 with GC (2021)
Angular Grid (max. ang.)         AngularGrid ... 1 (Lebedev-50)
Angular grid pruning method      GridPruning ... 4 (adaptive)
Weight generation scheme         WeightScheme... Becke
Basis function cutoff            BFCut       ... 1.0000e-11
Integration weight cutoff        WCut        ... 1.0000e-14
Angular grids for H and He will be reduced by one unit
Partially contracted basis set               ... on
Rotationally invariant grid construction     ... off

Total number of grid points                  ...     9378
Total number of batches                      ...      153
Average number of points per batch           ...       61
Average number of grid points per atom       ...      625
UseSFitting                                  ... on

GRIDX 2
-------
General Integration Accuracy     IntAcc      ... 4.020
Radial Grid Type                 RadialGrid  ... OptM3 with GC (2021)
Angular Grid (max. ang.)         AngularGrid ... 2 (Lebedev-110)
Angular grid pruning method      GridPruning ... 4 (adaptive)
Weight generation scheme         WeightScheme... Becke
Basis function cutoff            BFCut       ... 1.0000e-11
Integration weight cutoff        WCut        ... 1.0000e-14
Angular grids for H and He will be reduced by one unit
Partially contracted basis set               ... on
Rotationally invariant grid construction     ... off

Total number of grid points                  ...    20803
Total number of batches                      ...      334
Average number of points per batch           ...       62
Average number of grid points per atom       ...     1387
UseSFitting                                  ... on

GRIDX 3
-------
General Integration Accuracy     IntAcc      ... 4.338
Radial Grid Type                 RadialGrid  ... OptM3 with GC (2021)
Angular Grid (max. ang.)         AngularGrid ... 3 (Lebedev-194)
Angular grid pruning method      GridPruning ... 4 (adaptive)
Weight generation scheme         WeightScheme... Becke
Basis function cutoff            BFCut       ... 1.0000e-11
Integration weight cutoff        WCut        ... 1.0000e-14
Angular grids for H and He will be reduced by one unit
Partially contracted basis set               ... on
Rotationally invariant grid construction     ... off

Total number of grid points                  ...    45892
Total number of batches                      ...      726
Average number of points per batch           ...       63
Average number of grid points per atom       ...     3059
UseSFitting                                  ... on

Time for X-Grid setup             =    3.141 sec


--------------------
CPCM SOLVATION MODEL
--------------------
CPCM parameters:
  Epsilon                                         ...      26.7260
  Refrac                                          ...       1.2907
  Rsolv                                           ...       1.3000
  Surface type                                    ... GAUSSIAN VDW
  Epsilon function type                           ...         CPCM
Solvent:                                     ... 2,2,2-TRIFLUOROETHANOL
SMD-CDS solvent descriptors:
  Soln                                       ...    1.2907
  Soln25                                     ... Unavailable
  Sola                                       ...    0.5700
  Solb                                       ...    0.2500
  Solg                                       ...   42.0200
  Solc                                       ...    0.0000
  Solh                                       ...    0.5000
Radii:
 Radius for C  used is    3.4960 Bohr (=   1.8500 Ang.)
 Radius for H  used is    2.2677 Bohr (=   1.2000 Ang.)
 Radius for O  used is    2.8724 Bohr (=   1.5200 Ang.)
Calculating surface                               ...        done! (  0.0s)
GEPOL surface points                              ...          915
GEPOL Volume                                      ...     803.7597
GEPOL Surface-area                                ...     503.1919
Calculating surface distance matrix               ...        done! (  0.0s)
Performing Cholesky decomposition & store         ...        done! (  0.1s)
Overall time for CPCM initialization              ...                 0.1s
--------------
SCF ITERATIONS
--------------
ITER       Energy         Delta-E        Max-DP      RMS-DP      [F,P]     Damp
               ***  Starting incremental Fock matrix formation  ***
                      *** Initiating the SOSCF procedure ***
                      *** Re-Reading the Fockian *** 
                      *** Removing any level shift *** 
ITER      Energy       Delta-E        Grad      Rot      Max-DP    RMS-DP
  0   -420.52580584 -420.5258058382  0.000168  0.000168  0.000529  0.000008
               *** Restarting incremental Fock matrix formation ***
  1   -420.52580685  -0.0000010107  0.000030  0.000072  0.000140  0.000003
  2   -420.52580692  -0.0000000663  0.000012  0.000030  0.000143  0.000002
  3   -420.52580691   0.0000000062  0.000019  0.000019  0.000049  0.000001
                  ***Gradient check signals convergence***
              ***Rediagonalizing the Fockian in SOSCF/NRSCF***

               *****************************************************
               *                     SUCCESS                       *
               *           SCF CONVERGED AFTER   4 CYCLES          *
               *****************************************************

Old exchange energy                            =    -13.733868305 Eh
New exchange energy                            =    -13.733832873 Eh
Exchange energy change after final integration =      0.000035432 Eh
Total energy after final integration           =   -420.525771487 Eh
Final COS-X integration done in                =     1.659 sec

SMD CDS free energy correction energy :                 4.20373     Kcal/mol
Total Energy after SMD CDS correction =              -420.519072425 Eh
Total Energy       :         -420.51907242 Eh          -11442.90571 eV
  Last Energy change         ...   -9.3040e-09  Tolerance :   1.0000e-08
  Last MAX-Density change    ...    9.9920e-16  Tolerance :   1.0000e-07
             **** THE GBW FILE WAS UPDATED (BzOHopt.gbw) ****
             **** DENSITY BzOHopt.scfp WAS UPDATED ****
             **** ENERGY FILE WAS UPDATED (BzOHopt.en.tmp) ****
             **** THE GBW FILE WAS UPDATED (BzOHopt.gbw) ****
             **** DENSITY BzOHopt.scfp WAS UPDATED ****
Total SCF time: 0 days 0 hours 0 min 21 sec 

Maximum memory used throughout the entire SCF-calculation: 78.8 MB


-------------------------------------------------------------------------------
                          DFT DISPERSION CORRECTION                            
                                                                               
                              DFTD3 V3.1  Rev 1                                
                          USING Becke-Johnson damping                          
-------------------------------------------------------------------------------
-------------------------   ----------------
Dispersion correction           -0.013301640
-------------------------   ----------------


-------------------------   --------------------
FINAL SINGLE POINT ENERGY      -420.532374065173
-------------------------   --------------------


           ************************************************************
           *        Program running with 15 parallel MPI-processes    *
           *              working on a common directory               *
           ************************************************************
------------------------------------------------------------------------------
                         ORCA SCF GRADIENT CALCULATION
------------------------------------------------------------------------------

 ... reading COSX grid (gridx3)
Gradient of the Kohn-Sham DFT energy:
Kohn-Sham wavefunction type      ... RKS
Hartree-Fock exchange scaling    ...    0.250
Number of operators              ...    1
Number of atoms                  ...   15
Basis set dimensions             ...  315
Integral neglect threshold       ... 2.5e-11
Integral primitive cutoff        ... 2.5e-12
SHARK Integral package           ... ON

Nuc. rep. gradient       (SHARK) ... done (  0.1 sec)
HCore & Overlap gradient (SHARK) ... done (  0.1 sec)
RI-J gradient            (SHARK) ... done (  0.5 sec)
COSX-gradient                    ... done (  2.0 sec)
Exchange-correlation gradient    ... done
Dispersion correction            ... done

------------------
CARTESIAN GRADIENT
------------------

   1   C   :    0.000009465    0.000083418   -0.000000224
   2   C   :    0.000077387   -0.000091440    0.000000278
   3   C   :    0.000173958    0.000074569    0.000002397
   4   C   :   -0.000048316    0.000196492    0.000000295
   5   C   :    0.000065108   -0.000058484   -0.000000195
   6   C   :   -0.000046680   -0.000043999    0.000000043
   7   H   :    0.000021391   -0.000010530   -0.000000029
   8   H   :   -0.000007008    0.000039920    0.000000062
   9   H   :   -0.000016163   -0.000053420    0.000000048
  10   H   :   -0.000024233    0.000002477   -0.000000028
  11   H   :   -0.000024034   -0.000027966    0.000000040
  12   C   :   -0.000198887   -0.000078494   -0.000008598
  13   O   :    0.000045343    0.000099945    0.000003247
  14   O   :    0.000103014    0.000036474    0.000002551
  15   H   :    0.000006776    0.000000467    0.000000116

Difference to translation invariance:
           :    0.0001371211    0.0001694286    0.0000000018

Difference to rotation invariance:
           :    0.0000001559    0.0000001572   -0.0013508139

Norm of the cartesian gradient     ...    0.0004325102
RMS gradient                       ...    0.0000644748
MAX gradient                       ...    0.0001988875

-------
TIMINGS
-------

Total SCF gradient time            ...        4.715 sec

One electron gradient       ....       0.073 sec  (  1.6%)
RI-J Coulomb gradient       ....       0.457 sec  (  9.7%)
COSX gradient               ....       1.976 sec  ( 41.9%)
XC gradient                 ....       0.700 sec  ( 14.9%)
CPCM gradient               ....       0.260 sec  (  5.5%)
   A-Matrix (El+Nuc)        ....       0.036 sec  (  0.8%)
   Potential                ....       0.224 sec  (  4.7%)

Maximum memory used throughout the entire SCFGRAD-calculation: 51.2 MB
------------------------------------------------------------------------------
                         ORCA GEOMETRY RELAXATION STEP
------------------------------------------------------------------------------

Reading the OPT-File                    .... done
Getting information on internals        .... done
Copying old internal coords+grads       .... done
Making the new internal coordinates     .... (new redundants).... done
Validating the new internal coordinates .... (new redundants).... done
Calculating the B-matrix                .... done
Calculating the G,G- and P matrices     .... done
Transforming gradient to internals      .... done
Projecting the internal gradient        .... done
Number of atoms                         ....  15
Number of internal coordinates          ....  67
Current Energy                          ....  -420.532374065 Eh
Current gradient norm                   ....     0.000432510 Eh/bohr
Maximum allowed component of the step   ....  0.150
Current trust radius                    ....  0.300
Updating the Hessian (BFGS)             .... done
Forming the augmented Hessian           .... done
Diagonalizing the augmented Hessian     .... done
Last element of RFO vector              ....  0.999999376
Lowest eigenvalues of augmented Hessian:
 -0.000000289  0.015544634  0.019635905  0.021505782  0.024144658
Length of the computed step             ....  0.001117535
The final length of the internal step   ....  0.001117535
Converting the step to cartesian space:
 Initial RMS(Int)=    0.0001365286
Transforming coordinates:
 Iter   0:  RMS(Cart)=    0.0002128887 RMS(Int)=    2.6590745431
 Iter   1:  RMS(Cart)=    0.0000000424 RMS(Int)=    0.0000000287
done
Storing new coordinates                 .... done

                                .--------------------.
          ----------------------|Geometry convergence|-------------------------
          Item                value                   Tolerance       Converged
          ---------------------------------------------------------------------
          Energy change      -0.0000009687            0.0000050000      YES
          RMS gradient        0.0000351299            0.0001000000      YES
          MAX gradient        0.0001275840            0.0003000000      YES
          RMS step            0.0001365286            0.0020000000      YES
          MAX step            0.0004900240            0.0040000000      YES
          ........................................................
          Max(Bonds)      0.0001      Max(Angles)    0.03
          Max(Dihed)        0.01      Max(Improp)    0.00
          ---------------------------------------------------------------------

                    ***********************HURRAY********************
                    ***        THE OPTIMIZATION HAS CONVERGED     ***
                    *************************************************


    ---------------------------------------------------------------------------
                         Redundant Internal Coordinates

                          --- Optimized Parameters ---  
                            (Angstroem and degrees)

        Definition                    OldVal   dE/dq     Step     FinalVal
    ----------------------------------------------------------------------------
     1. B(C   1,C   0)                1.3852 -0.000001  0.0000    1.3852   
     2. B(C   2,C   1)                1.3937  0.000034 -0.0000    1.3937   
     3. B(C   3,C   2)                1.3931  0.000012  0.0000    1.3931   
     4. B(C   4,C   3)                1.3840  0.000083 -0.0001    1.3839   
     5. B(C   5,C   4)                1.3893 -0.000032  0.0001    1.3893   
     6. B(C   5,C   0)                1.3888  0.000084 -0.0001    1.3887   
     7. B(H   6,C   0)                1.0839  0.000017 -0.0000    1.0839   
     8. B(H   7,C   1)                1.0828  0.000021 -0.0000    1.0827   
     9. B(H   8,C   3)                1.0836  0.000020 -0.0000    1.0835   
    10. B(H   9,C   4)                1.0839  0.000020 -0.0000    1.0839   
    11. B(H  10,C   5)                1.0844  0.000018 -0.0000    1.0844   
    12. B(C  11,C   2)                1.4778  0.000061 -0.0001    1.4777   
    13. B(O  12,C  11)                1.2131 -0.000022 -0.0000    1.2131   
    14. B(O  13,C  11)                1.3323  0.000033 -0.0000    1.3323   
    15. B(H  14,O  13)                0.9703  0.000002 -0.0000    0.9702   
    16. A(C   5,C   0,H   6)          120.10 -0.000004    0.00    120.10   
    17. A(C   1,C   0,C   5)          120.09 -0.000001    0.00    120.09   
    18. A(C   1,C   0,H   6)          119.81  0.000005   -0.00    119.81   
    19. A(C   0,C   1,C   2)          119.80  0.000014   -0.00    119.79   
    20. A(C   0,C   1,H   7)          120.13  0.000035   -0.01    120.12   
    21. A(C   2,C   1,H   7)          120.07 -0.000049    0.01    120.08   
    22. A(C   1,C   2,C   3)          119.97 -0.000011    0.00    119.98   
    23. A(C   3,C   2,C  11)          118.25 -0.000072    0.01    118.26   
    24. A(C   1,C   2,C  11)          121.78  0.000083   -0.01    121.77   
    25. A(C   2,C   3,C   4)          120.03 -0.000000    0.00    120.03   
    26. A(C   4,C   3,H   8)          120.63 -0.000080    0.02    120.65   
    27. A(C   2,C   3,H   8)          119.35  0.000081   -0.02    119.32   
    28. A(C   5,C   4,H   9)          120.16  0.000002    0.00    120.16   
    29. A(C   3,C   4,H   9)          119.92 -0.000010    0.00    119.92   
    30. A(C   3,C   4,C   5)          119.92  0.000008   -0.00    119.92   
    31. A(C   0,C   5,H  10)          119.91  0.000033   -0.01    119.90   
    32. A(C   0,C   5,C   4)          120.19 -0.000010    0.00    120.19   
    33. A(C   4,C   5,H  10)          119.90 -0.000024    0.01    119.91   
    34. A(O  12,C  11,O  13)          122.28 -0.000043    0.01    122.29   
    35. A(C   2,C  11,O  13)          113.55 -0.000084    0.02    113.57   
    36. A(C   2,C  11,O  12)          124.17  0.000128   -0.03    124.14   
    37. A(C  11,O  13,H  14)          108.42 -0.000056    0.02    108.44   
    38. D(H   7,C   1,C   0,C   5)   -180.00 -0.000000    0.00   -180.00   
    39. D(C   2,C   1,C   0,C   5)     -0.00 -0.000000    0.00      0.00   
    40. D(C   2,C   1,C   0,H   6)    180.00 -0.000000    0.00    180.00   
    41. D(H   7,C   1,C   0,H   6)      0.00  0.000000   -0.00     -0.00   
    42. D(C   3,C   2,C   1,C   0)      0.00  0.000000   -0.00     -0.00   
    43. D(C   3,C   2,C   1,H   7)   -180.00  0.000000   -0.00   -180.00   
    44. D(C  11,C   2,C   1,H   7)      0.00  0.000000   -0.00     -0.00   
    45. D(C  11,C   2,C   1,C   0)   -180.00  0.000000   -0.00   -180.00   
    46. D(H   8,C   3,C   2,C  11)     -0.00 -0.000000    0.00      0.00   
    47. D(H   8,C   3,C   2,C   1)    180.00 -0.000000    0.00    180.00   
    48. D(C   4,C   3,C   2,C  11)    180.00 -0.000000    0.00    180.00   
    49. D(C   4,C   3,C   2,C   1)     -0.00 -0.000000    0.00      0.00   
    50. D(H   9,C   4,C   3,C   2)   -180.00  0.000000   -0.00   -180.00   
    51. D(C   5,C   4,C   3,H   8)    180.00 -0.000000    0.00    180.00   
    52. D(C   5,C   4,C   3,C   2)      0.00  0.000000   -0.00     -0.00   
    53. D(H   9,C   4,C   3,H   8)     -0.00 -0.000000    0.00      0.00   
    54. D(H  10,C   5,C   4,H   9)     -0.00 -0.000000    0.00      0.00   
    55. D(C   0,C   5,C   4,H   9)   -180.00 -0.000000    0.00   -180.00   
    56. D(C   0,C   5,C   4,C   3)     -0.00 -0.000000    0.00      0.00   
    57. D(H  10,C   5,C   0,H   6)      0.00  0.000000   -0.00     -0.00   
    58. D(H  10,C   5,C   0,C   1)   -180.00  0.000000   -0.00   -180.00   
    59. D(H  10,C   5,C   4,C   3)    180.00 -0.000000    0.00    180.00   
    60. D(C   4,C   5,C   0,H   6)   -180.00 -0.000000    0.00   -180.00   
    61. D(C   4,C   5,C   0,C   1)      0.00  0.000000   -0.00     -0.00   
    62. D(O  13,C  11,C   2,C   3)    180.00 -0.000002    0.01    180.01   
    63. D(O  13,C  11,C   2,C   1)     -0.00 -0.000002    0.01      0.01   
    64. D(O  12,C  11,C   2,C   3)      0.00  0.000002   -0.01     -0.01   
    65. D(O  12,C  11,C   2,C   1)   -180.00  0.000002   -0.01   -180.01   
    66. D(H  14,O  13,C  11,O  12)     -0.00 -0.000002    0.01      0.01   
    67. D(H  14,O  13,C  11,C   2)   -180.00  0.000002   -0.01   -180.01   
    ----------------------------------------------------------------------------
                 *******************************************************
                 *** FINAL ENERGY EVALUATION AT THE STATIONARY POINT ***
                 ***               (AFTER    6 CYCLES)               ***
                 *******************************************************
---------------------------------
CARTESIAN COORDINATES (ANGSTROEM)
---------------------------------
  C      1.389618    0.011729    0.000002
  C      0.697873    1.211824    0.000031
  C     -0.695776    1.207770    0.000043
  C     -1.388290   -0.001016    0.000019
  C     -0.692970   -1.197530   -0.000010
  C      0.696347   -1.191566   -0.000019
  H      2.473527    0.014570   -0.000006
  H      1.237886    2.150274    0.000047
  H     -2.471781    0.008148    0.000027
  H     -1.233575   -2.136956   -0.000026
  H      1.241049   -2.129203   -0.000043
  C     -1.477373    2.461899    0.000081
  O     -2.689566    2.508677   -0.000021
  O     -0.722784    3.559914   -0.000027
  H     -1.307486    4.334167   -0.000097

----------------------------
CARTESIAN COORDINATES (A.U.)
----------------------------
  NO LB      ZA    FRAG     MASS         X           Y           Z
   0 C     6.0000    0    12.011    2.625997    0.022165    0.000003
   1 C     6.0000    0    12.011    1.318790    2.290015    0.000058
   2 C     6.0000    0    12.011   -1.314826    2.282355    0.000080
   3 C     6.0000    0    12.011   -2.623488   -0.001919    0.000036
   4 C     6.0000    0    12.011   -1.309523   -2.263004   -0.000018
   5 C     6.0000    0    12.011    1.315906   -2.251733   -0.000036
   6 H     1.0000    0     1.008    4.674289    0.027533   -0.000011
   7 H     1.0000    0     1.008    2.339266    4.063428    0.000088
   8 H     1.0000    0     1.008   -4.670989    0.015397    0.000050
   9 H     1.0000    0     1.008   -2.331119   -4.038262   -0.000049
  10 H     1.0000    0     1.008    2.345242   -4.023611   -0.000081
  11 C     6.0000    0    12.011   -2.791830    4.652315    0.000153
  12 O     8.0000    0    15.999   -5.082544    4.740712   -0.000040
  13 O     8.0000    0    15.999   -1.365863    6.727262   -0.000052
  14 H     1.0000    0     1.008   -2.470791    8.190389   -0.000182

--------------------------------
INTERNAL COORDINATES (ANGSTROEM)
--------------------------------
 C      0   0   0     0.000000000000     0.00000000     0.00000000
 C      1   0   0     1.385184898170     0.00000000     0.00000000
 C      2   1   0     1.393655233651   119.79283774     0.00000000
 C      3   2   1     1.393104030760   119.97508543     0.00000000
 C      4   3   2     1.383877418147   120.02977458     0.00000000
 C      1   2   3     1.388719844386   120.09240020     0.00000000
 H      1   2   3     1.083913142011   119.80934367   180.00010504
 H      2   1   3     1.082728903152   120.12305499   179.99985404
 H      4   3   2     1.083529260483   119.32386730   180.00010397
 H      5   4   3     1.083870751282   119.91934467   179.99985190
 H      6   1   2     1.084372132568   119.89831177   179.99993257
 C      3   2   1     1.477746048096   121.76527587   179.99965462
 O     12   3   2     1.213095620043   124.14183474   179.99352376
 O     12   3   2     1.332306615499   113.57002695     0.00000000
 H     14  12   3     0.970229599410   108.44251407   179.99359049

---------------------------
INTERNAL COORDINATES (A.U.)
---------------------------
 C      0   0   0     0.000000000000     0.00000000     0.00000000
 C      1   0   0     2.617620102385     0.00000000     0.00000000
 C      2   1   0     2.633626716707   119.79283774     0.00000000
 C      3   2   1     2.632585094199   119.97508543     0.00000000
 C      4   3   2     2.615149323216   120.02977458     0.00000000
 C      1   2   3     2.624300182632   120.09240020     0.00000000
 H      1   2   3     2.048298991358   119.80934367   180.00010504
 H      2   1   3     2.046061104238   120.12305499   179.99985404
 H      4   3   2     2.047573560403   119.32386730   180.00010397
 H      5   4   3     2.048218884491   119.91934467   179.99985190
 H      6   1   2     2.049166357809   119.89831177   179.99993257
 C      3   2   1     2.792535326386   121.76527587   179.99965462
 O     12   3   2     2.292418496141   124.14183474   179.99352376
 O     12   3   2     2.517694629705   113.57002695     0.00000000
 H     14  12   3     1.833468229909   108.44251407   179.99359049

---------------------
BASIS SET INFORMATION
---------------------
There are 3 groups of distinct atoms

 Group   1 Type C   : 11s6p2d1f contracted to 5s3p2d1f pattern {62111/411/11/1}
 Group   2 Type H   : 5s1p contracted to 3s1p pattern {311/1}
 Group   3 Type O   : 11s6p2d1f contracted to 5s3p2d1f pattern {62111/411/11/1}

Atom   0C    basis set group =>   1
Atom   1C    basis set group =>   1
Atom   2C    basis set group =>   1
Atom   3C    basis set group =>   1
Atom   4C    basis set group =>   1
Atom   5C    basis set group =>   1
Atom   6H    basis set group =>   2
Atom   7H    basis set group =>   2
Atom   8H    basis set group =>   2
Atom   9H    basis set group =>   2
Atom  10H    basis set group =>   2
Atom  11C    basis set group =>   1
Atom  12O    basis set group =>   3
Atom  13O    basis set group =>   3
Atom  14H    basis set group =>   2
---------------------------------
AUXILIARY/J BASIS SET INFORMATION
---------------------------------
There are 3 groups of distinct atoms

 Group   1 Type C   : 12s5p4d2f1g contracted to 6s4p3d1f1g pattern {711111/2111/211/2/1}
 Group   2 Type H   : 5s2p1d contracted to 3s1p1d pattern {311/2/1}
 Group   3 Type O   : 12s5p4d2f1g contracted to 6s4p3d1f1g pattern {711111/2111/211/2/1}

Atom   0C    basis set group =>   1
Atom   1C    basis set group =>   1
Atom   2C    basis set group =>   1
Atom   3C    basis set group =>   1
Atom   4C    basis set group =>   1
Atom   5C    basis set group =>   1
Atom   6H    basis set group =>   2
Atom   7H    basis set group =>   2
Atom   8H    basis set group =>   2
Atom   9H    basis set group =>   2
Atom  10H    basis set group =>   2
Atom  11C    basis set group =>   1
Atom  12O    basis set group =>   3
Atom  13O    basis set group =>   3
Atom  14H    basis set group =>   2


           ************************************************************
           *        Program running with 15 parallel MPI-processes    *
           *              working on a common directory               *
           ************************************************************
------------------------------------------------------------------------------
                           ORCA GTO INTEGRAL CALCULATION
                           -- RI-GTO INTEGRALS CHOSEN --
------------------------------------------------------------------------------
------------------------------------------------------------------------------
                   ___                                                        
                  /   \      - P O W E R E D   B Y -                         
                 /     \                                                     
                 |  |  |   _    _      __       _____    __    __             
                 |  |  |  | |  | |    /  \     |  _  \  |  |  /  |          
                  \  \/   | |  | |   /    \    | | | |  |  | /  /          
                 / \  \   | |__| |  /  /\  \   | |_| |  |  |/  /          
                |  |  |   |  __  | /  /__\  \  |    /   |      \           
                |  |  |   | |  | | |   __   |  |    \   |  |\   \          
                \     /   | |  | | |  |  |  |  | |\  \  |  | \   \       
                 \___/    |_|  |_| |__|  |__|  |_| \__\ |__|  \__/        
                                                                              
                      - O R C A' S   B I G   F R I E N D -                    
                                      &                                       
                       - I N T E G R A L  F E E D E R -                       
                                                                              
 v1 FN, 2020, v2 2021                                                         
------------------------------------------------------------------------------


Reading SHARK input file BzOHopt.SHARKINP.tmp ... ok
----------------------
SHARK INTEGRAL PACKAGE
----------------------

Number of atoms                             ...     15
Number of basis functions                   ...    315
Number of shells                            ...    123
Maximum angular momentum                    ...      3
Integral batch strategy                     ... SHARK/LIBINT Hybrid
RI-J (if used) integral strategy            ... SPLIT-RIJ (Revised 2003 algorithm where possible)
Printlevel                                  ...      1
Contraction scheme used                     ... SEGMENTED contraction
Coulomb Range Separation                    ... NOT USED
Exchange Range Separation                   ... NOT USED
Finite Nucleus Model                        ... NOT USED
Auxiliary Coulomb fitting basis             ... AVAILABLE
   # of basis functions in Aux-J            ...    507
   # of shells in Aux-J                     ...    165
   Maximum angular momentum in Aux-J        ...      4
Auxiliary J/K fitting basis                 ... NOT available
Auxiliary Correlation fitting basis         ... NOT available
Auxiliary 'external' fitting basis          ... NOT available
Integral threshold                          ...     2.500000e-11
Primitive cut-off                           ...     2.500000e-12
Primitive pair pre-selection threshold      ...     2.500000e-12

Calculating pre-screening integrals         ... done (  0.0 sec) Dimension = 123
Organizing shell pair data                  ... done (  0.1 sec)
Shell pair information
Total number of shell pairs                 ...      7626
Shell pairs after pre-screening             ...      6864
Total number of primitive shell pairs       ...     23652
Primitive shell pairs kept                  ...     15858
          la=0 lb=0:   1719 shell pairs
          la=1 lb=0:   1894 shell pairs
          la=1 lb=1:    534 shell pairs
          la=2 lb=0:   1027 shell pairs
          la=2 lb=1:    562 shell pairs
          la=2 lb=2:    160 shell pairs
          la=3 lb=0:    499 shell pairs
          la=3 lb=1:    278 shell pairs
          la=3 lb=2:    150 shell pairs
          la=3 lb=3:     41 shell pairs

Calculating one electron integrals          ... done (  0.0 sec)
Calculating RI/J V-Matrix + Cholesky decomp.... done (  0.0 sec)
Calculating Nuclear repulsion               ... done (  0.0 sec) ENN=    406.930176562369 Eh

SHARK setup successfully completed in   2.5 seconds

Maximum memory used throughout the entire GTOINT-calculation: 20.3 MB


           ************************************************************
           *        Program running with 15 parallel MPI-processes    *
           *              working on a common directory               *
           ************************************************************
-------------------------------------------------------------------------------
                                 ORCA SCF
-------------------------------------------------------------------------------

------------
SCF SETTINGS
------------
Hamiltonian:
 Density Functional     Method          .... DFT(GTOs)
 Exchange Functional    Exchange        .... PBE
   PBE kappa parameter   XKappa         ....  0.804000
   PBE mue parameter    XMuePBE         ....  0.219520
 Correlation Functional Correlation     .... PBE
   PBE beta parameter  CBetaPBE         ....  0.066725
 LDA part of GGA corr.  LDAOpt          .... PW91-LDA
 Gradients option       PostSCFGGA      .... off
 Hybrid DFT is turned on
   Fraction HF Exchange ScalHFX         ....  0.250000
   Scaling of DF-GGA-X  ScalDFX         ....  0.750000
   Scaling of DF-GGA-C  ScalDFC         ....  1.000000
   Scaling of DF-LDA-C  ScalLDAC        ....  1.000000
   Perturbative correction              ....  0.000000
   Density functional embedding theory  .... OFF
   NL short-range parameter             ....  6.900000
 RI-approximation to the Coulomb term is turned on
   Number of AuxJ basis functions       .... 507
   RIJ-COSX (HFX calculated with COS-X)).... on


General Settings:
 Integral files         IntName         .... BzOHopt
 Hartree-Fock type      HFTyp           .... RHF
 Total Charge           Charge          ....    0
 Multiplicity           Mult            ....    1
 Number of Electrons    NEL             ....   64
 Basis Dimension        Dim             ....  315
 Nuclear Repulsion      ENuc            ....    406.9301765624 Eh

Convergence Acceleration:
 DIIS                   CNVDIIS         .... on
   Start iteration      DIISMaxIt       ....    12
   Startup error        DIISStart       ....  0.200000
   # of expansion vecs  DIISMaxEq       ....     5
   Bias factor          DIISBfac        ....   1.050
   Max. coefficient     DIISMaxC        ....  10.000
 Trust-Rad. Augm. Hess. CNVTRAH         .... auto
   Auto Start mean grad. ratio tolernc. ....  1.125000
   Auto Start start iteration           ....     1
   Auto Start num. interpolation iter.  ....    10
   Max. Number of Micro iterations      ....    16
   Max. Number of Macro iterations      .... Maxiter - #DIIS iter
   Number of Davidson start vectors     ....     2
   Converg. threshold I  (grad. norm)   ....   1.000e-05
   Converg. threshold II (energy diff.) ....   1.000e-08
   Grad. Scal. Fac. for Micro threshold ....   0.100
   Minimum threshold for Micro iter.    ....   0.010
   NR start threshold (gradient norm)   ....   0.001
   Initial trust radius                 ....   0.400
   Minimum AH scaling param. (alpha)    ....   1.000
   Maximum AH scaling param. (alpha)    .... 1000.000
   Orbital update algorithm             .... Taylor
   White noise on init. David. guess    .... on
   Maximum white noise                  ....   0.010
   Quad. conv. algorithm                .... NR
 SOSCF                  CNVSOSCF        .... on
   Start iteration      SOSCFMaxIt      ....   150
   Startup grad/error   SOSCFStart      ....  0.003300
 Level Shifting         CNVShift        .... on
   Level shift para.    LevelShift      ....    0.2500
   Turn off err/grad.   ShiftErr        ....    0.0010
 Zerner damping         CNVZerner       .... off
 Static damping         CNVDamp         .... on
   Fraction old density DampFac         ....    0.7000
   Max. Damping (<1)    DampMax         ....    0.9800
   Min. Damping (>=0)   DampMin         ....    0.0000
   Turn off err/grad.   DampErr         ....    0.1000
 Fernandez-Rico         CNVRico         .... off

SCF Procedure:
 Maximum # iterations   MaxIter         ....   125
 SCF integral mode      SCFMode         .... Direct
   Integral package                     .... SHARK and LIBINT hybrid scheme
 Reset frequency        DirectResetFreq ....    20
 Integral Threshold     Thresh          ....  2.500e-11 Eh
 Primitive CutOff       TCut            ....  2.500e-12 Eh

Convergence Tolerance:
 Convergence Check Mode ConvCheckMode   .... Total+1el-Energy
 Convergence forced     ConvForced      .... 0
 Energy Change          TolE            ....  1.000e-08 Eh
 1-El. energy change                    ....  1.000e-05 Eh
 Orbital Gradient       TolG            ....  1.000e-05
 Orbital Rotation angle TolX            ....  1.000e-05
 DIIS Error             TolErr          ....  5.000e-07


Diagonalization of the overlap matrix:
Smallest eigenvalue                        ... 8.588e-06
Time for diagonalization                   ...    0.013 sec
Threshold for overlap eigenvalues          ... 1.000e-08
Number of eigenvalues below threshold      ... 0
Time for construction of square roots      ...    0.114 sec
Total time needed                          ...    0.630 sec

---------------------
INITIAL GUESS: MOREAD
---------------------
Guess MOs are being read from file: BzOHopt.gbw
Input Geometry matches current geometry (good)
Input basis set matches current basis set (good)
MOs were renormalized
MOs were reorthogonalized (Cholesky)
                      ------------------
                      INITIAL GUESS DONE (   0.0 sec)
                      ------------------
-------------------
DFT GRID GENERATION
-------------------

General Integration Accuracy     IntAcc      ... 4.388
Radial Grid Type                 RadialGrid  ... OptM3 with GC (2021)
Angular Grid (max. ang.)         AngularGrid ... 4 (Lebedev-302)
Angular grid pruning method      GridPruning ... 4 (adaptive)
Weight generation scheme         WeightScheme... Becke
Basis function cutoff            BFCut       ... 1.0000e-11
Integration weight cutoff        WCut        ... 1.0000e-14
Angular grids for H and He will be reduced by one unit
Partially contracted basis set               ... off
Rotationally invariant grid construction     ... off

Total number of grid points                  ...    73546
Total number of batches                      ...     1157
Average number of points per batch           ...       63
Average number of grid points per atom       ...     4903
Time for grid setup =    0.552 sec

--------------------
COSX GRID GENERATION
--------------------

GRIDX 1
-------
General Integration Accuracy     IntAcc      ... 3.816
Radial Grid Type                 RadialGrid  ... OptM3 with GC (2021)
Angular Grid (max. ang.)         AngularGrid ... 1 (Lebedev-50)
Angular grid pruning method      GridPruning ... 4 (adaptive)
Weight generation scheme         WeightScheme... Becke
Basis function cutoff            BFCut       ... 1.0000e-11
Integration weight cutoff        WCut        ... 1.0000e-14
Angular grids for H and He will be reduced by one unit
Partially contracted basis set               ... on
Rotationally invariant grid construction     ... off

Total number of grid points                  ...     9378
Total number of batches                      ...      153
Average number of points per batch           ...       61
Average number of grid points per atom       ...      625
UseSFitting                                  ... on

GRIDX 2
-------
General Integration Accuracy     IntAcc      ... 4.020
Radial Grid Type                 RadialGrid  ... OptM3 with GC (2021)
Angular Grid (max. ang.)         AngularGrid ... 2 (Lebedev-110)
Angular grid pruning method      GridPruning ... 4 (adaptive)
Weight generation scheme         WeightScheme... Becke
Basis function cutoff            BFCut       ... 1.0000e-11
Integration weight cutoff        WCut        ... 1.0000e-14
Angular grids for H and He will be reduced by one unit
Partially contracted basis set               ... on
Rotationally invariant grid construction     ... off

Total number of grid points                  ...    20803
Total number of batches                      ...      334
Average number of points per batch           ...       62
Average number of grid points per atom       ...     1387
UseSFitting                                  ... on

GRIDX 3
-------
General Integration Accuracy     IntAcc      ... 4.338
Radial Grid Type                 RadialGrid  ... OptM3 with GC (2021)
Angular Grid (max. ang.)         AngularGrid ... 3 (Lebedev-194)
Angular grid pruning method      GridPruning ... 4 (adaptive)
Weight generation scheme         WeightScheme... Becke
Basis function cutoff            BFCut       ... 1.0000e-11
Integration weight cutoff        WCut        ... 1.0000e-14
Angular grids for H and He will be reduced by one unit
Partially contracted basis set               ... on
Rotationally invariant grid construction     ... off

Total number of grid points                  ...    45891
Total number of batches                      ...      726
Average number of points per batch           ...       63
Average number of grid points per atom       ...     3059
UseSFitting                                  ... on

Time for X-Grid setup             =    2.748 sec


--------------------
CPCM SOLVATION MODEL
--------------------
CPCM parameters:
  Epsilon                                         ...      26.7260
  Refrac                                          ...       1.2907
  Rsolv                                           ...       1.3000
  Surface type                                    ... GAUSSIAN VDW
  Epsilon function type                           ...         CPCM
Solvent:                                     ... 2,2,2-TRIFLUOROETHANOL
SMD-CDS solvent descriptors:
  Soln                                       ...    1.2907
  Soln25                                     ... Unavailable
  Sola                                       ...    0.5700
  Solb                                       ...    0.2500
  Solg                                       ...   42.0200
  Solc                                       ...    0.0000
  Solh                                       ...    0.5000
Radii:
 Radius for C  used is    3.4960 Bohr (=   1.8500 Ang.)
 Radius for H  used is    2.2677 Bohr (=   1.2000 Ang.)
 Radius for O  used is    2.8724 Bohr (=   1.5200 Ang.)
Calculating surface                               ...        done! (  0.0s)
GEPOL surface points                              ...          915
GEPOL Volume                                      ...     803.7448
GEPOL Surface-area                                ...     503.1749
Calculating surface distance matrix               ...        done! (  0.0s)
Performing Cholesky decomposition & store         ...        done! (  0.0s)
Overall time for CPCM initialization              ...                 0.1s
--------------
SCF ITERATIONS
--------------
ITER       Energy         Delta-E        Max-DP      RMS-DP      [F,P]     Damp
               ***  Starting incremental Fock matrix formation  ***
                      *** Initiating the SOSCF procedure ***
                      *** Re-Reading the Fockian *** 
                      *** Removing any level shift *** 
ITER      Energy       Delta-E        Grad      Rot      Max-DP    RMS-DP
  0   -420.52580618 -420.5258061843  0.000048  0.000048  0.000207  0.000003
               *** Restarting incremental Fock matrix formation ***
  1   -420.52580628  -0.0000001003  0.000008  0.000036  0.000042  0.000001
  2   -420.52580629  -0.0000000078  0.000012  0.000033  0.000054  0.000001
  3   -420.52580630  -0.0000000027  0.000009  0.000014  0.000026  0.000001
                  ***Gradient check signals convergence***
              ***Rediagonalizing the Fockian in SOSCF/NRSCF***

               *****************************************************
               *                     SUCCESS                       *
               *           SCF CONVERGED AFTER   4 CYCLES          *
               *****************************************************

Old exchange energy                            =    -13.733920725 Eh
New exchange energy                            =    -13.733885285 Eh
Exchange energy change after final integration =      0.000035439 Eh
Total energy after final integration           =   -420.525770855 Eh
Final COS-X integration done in                =     1.658 sec

SMD CDS free energy correction energy :                 4.20339     Kcal/mol
Total Energy after SMD CDS correction =              -420.519072327 Eh

----------------
TOTAL SCF ENERGY
----------------

Total Energy       :         -420.51907233 Eh          -11442.90570 eV

Components:
Nuclear Repulsion  :          406.93017656 Eh           11073.13305 eV
Electronic Energy  :         -827.44924889 Eh          -22516.03876 eV
One Electron Energy:        -1378.03920894 Eh          -37498.35325 eV
Two Electron Energy:          550.58996005 Eh           14982.31450 eV
Max COSX asymmetry :            0.00000237 Eh               0.00006 eV
CPCM Dielectric    :           -0.02019302 Eh              -0.54948 eV
SMD CDS (Gcds)     :            0.00669853 Eh               0.18228 eV

Virial components:
Potential Energy   :         -839.20048214 Eh          -22835.80607 eV
Kinetic Energy     :          418.68140982 Eh           11392.90036 eV
Virial Ratio       :            2.00438917


DFT components:
N(Alpha)           :       32.000014220675 electrons
N(Beta)            :       32.000014220675 electrons
N(Total)           :       64.000028441350 electrons
E(X)               :      -41.121935483338 Eh       
E(C)               :       -2.146528450809 Eh       
E(XC)              :      -43.268463934147 Eh       
DFET-embed. en.    :        0.000000000000 Eh       
CPCM Solvation Model Properties:
Surface-charge          :           -0.04367931
Charge-correction       :            0.00005529 Eh               0.00150 eV
Free-energy (cav+disp)  :            0.00669853 Eh               0.18228 eV

---------------
SCF CONVERGENCE
---------------

  Last Energy change         ...    6.7166e-10  Tolerance :   1.0000e-08
  Last MAX-Density change    ...    1.6653e-15  Tolerance :   1.0000e-07
  Last RMS-Density change    ...    1.7211e-17  Tolerance :   5.0000e-09
  Last Orbital Gradient      ...    8.3049e-07  Tolerance :   1.0000e-05
  Last Orbital Rotation      ...    2.3003e-06  Tolerance :   1.0000e-05

             **** THE GBW FILE WAS UPDATED (BzOHopt.gbw) ****
             **** DENSITY BzOHopt.scfp WAS UPDATED ****
             **** ENERGY FILE WAS UPDATED (BzOHopt.en.tmp) ****
             **** THE GBW FILE WAS UPDATED (BzOHopt.gbw) ****
             **** DENSITY BzOHopt.scfp WAS UPDATED ****
----------------
ORBITAL ENERGIES
----------------

  NO   OCC          E(Eh)            E(eV) 
   0   2.0000     -19.256879      -524.0063 
   1   2.0000     -19.201501      -522.4994 
   2   2.0000     -10.363851      -282.0147 
   3   2.0000     -10.246874      -278.8316 
   4   2.0000     -10.237996      -278.5900 
   5   2.0000     -10.236918      -278.5607 
   6   2.0000     -10.235760      -278.5292 
   7   2.0000     -10.231684      -278.4183 
   8   2.0000     -10.231616      -278.4164 
   9   2.0000      -1.148366       -31.2486 
  10   2.0000      -1.053930       -28.6789 
  11   2.0000      -0.898152       -24.4400 
  12   2.0000      -0.799205       -21.7475 
  13   2.0000      -0.780628       -21.2420 
  14   2.0000      -0.688859       -18.7448 
  15   2.0000      -0.636493       -17.3199 
  16   2.0000      -0.609877       -16.5956 
  17   2.0000      -0.556843       -15.1525 
  18   2.0000      -0.522709       -14.2236 
  19   2.0000      -0.496870       -13.5205 
  20   2.0000      -0.481301       -13.0969 
  21   2.0000      -0.471790       -12.8381 
  22   2.0000      -0.461528       -12.5588 
  23   2.0000      -0.442230       -12.0337 
  24   2.0000      -0.420253       -11.4357 
  25   2.0000      -0.395390       -10.7591 
  26   2.0000      -0.373683       -10.1684 
  27   2.0000      -0.359867        -9.7925 
  28   2.0000      -0.349577        -9.5125 
  29   2.0000      -0.308991        -8.4081 
  30   2.0000      -0.281433        -7.6582 
  31   2.0000      -0.278323        -7.5735 
  32   0.0000      -0.054864        -1.4929 
  33   0.0000      -0.014346        -0.3904 
  34   0.0000       0.053770         1.4631 
  35   0.0000       0.063082         1.7165 
  36   0.0000       0.079678         2.1681 
  37   0.0000       0.101494         2.7618 
  38   0.0000       0.112833         3.0703 
  39   0.0000       0.126735         3.4486 
  40   0.0000       0.137071         3.7299 
  41   0.0000       0.147195         4.0054 
  42   0.0000       0.158392         4.3101 
  43   0.0000       0.171465         4.6658 
  44   0.0000       0.202281         5.5044 
  45   0.0000       0.203163         5.5284 
  46   0.0000       0.227743         6.1972 
  47   0.0000       0.230072         6.2606 
  48   0.0000       0.235146         6.3987 
  49   0.0000       0.239215         6.5094 
  50   0.0000       0.252980         6.8839 
  51   0.0000       0.254387         6.9222 
  52   0.0000       0.259843         7.0707 
  53   0.0000       0.273949         7.4545 
  54   0.0000       0.305283         8.3072 
  55   0.0000       0.307891         8.3781 
  56   0.0000       0.308066         8.3829 
  57   0.0000       0.320301         8.7158 
  58   0.0000       0.332652         9.0519 
  59   0.0000       0.349156         9.5010 
  60   0.0000       0.359013         9.7693 
  61   0.0000       0.371554        10.1105 
  62   0.0000       0.396238        10.7822 
  63   0.0000       0.400001        10.8846 
  64   0.0000       0.404576        11.0091 
  65   0.0000       0.414011        11.2658 
  66   0.0000       0.427726        11.6390 
  67   0.0000       0.434165        11.8142 
  68   0.0000       0.443575        12.0703 
  69   0.0000       0.464375        12.6363 
  70   0.0000       0.474050        12.8996 
  71   0.0000       0.489423        13.3179 
  72   0.0000       0.489705        13.3256 
  73   0.0000       0.497610        13.5407 
  74   0.0000       0.497868        13.5477 
  75   0.0000       0.509395        13.8613 
  76   0.0000       0.511305        13.9133 
  77   0.0000       0.519212        14.1285 
  78   0.0000       0.540091        14.6966 
  79   0.0000       0.577132        15.7046 
  80   0.0000       0.586904        15.9705 
  81   0.0000       0.619403        16.8548 
  82   0.0000       0.622442        16.9375 
  83   0.0000       0.655431        17.8352 
  84   0.0000       0.668333        18.1863 
  85   0.0000       0.691782        18.8243 
  86   0.0000       0.707054        19.2399 
  87   0.0000       0.715667        19.4743 
  88   0.0000       0.723106        19.6767 
  89   0.0000       0.739845        20.1322 
  90   0.0000       0.752019        20.4635 
  91   0.0000       0.768543        20.9131 
  92   0.0000       0.782521        21.2935 
  93   0.0000       0.785457        21.3734 
  94   0.0000       0.787270        21.4227 
  95   0.0000       0.803026        21.8514 
  96   0.0000       0.837919        22.8009 
  97   0.0000       0.840877        22.8814 
  98   0.0000       0.870634        23.6911 
  99   0.0000       0.901808        24.5394 
 100   0.0000       0.903653        24.5896 
 101   0.0000       0.928273        25.2596 
 102   0.0000       0.931650        25.3515 
 103   0.0000       0.955019        25.9874 
 104   0.0000       0.959048        26.0970 
 105   0.0000       1.000562        27.2267 
 106   0.0000       1.009379        27.4666 
 107   0.0000       1.059210        28.8226 
 108   0.0000       1.073688        29.2165 
 109   0.0000       1.101775        29.9808 
 110   0.0000       1.114891        30.3377 
 111   0.0000       1.116878        30.3918 
 112   0.0000       1.191676        32.4272 
 113   0.0000       1.212806        33.0021 
 114   0.0000       1.219295        33.1787 
 115   0.0000       1.223725        33.2992 
 116   0.0000       1.226048        33.3625 
 117   0.0000       1.261144        34.3175 
 118   0.0000       1.262992        34.3678 
 119   0.0000       1.274411        34.6785 
 120   0.0000       1.306128        35.5415 
 121   0.0000       1.345127        36.6028 
 122   0.0000       1.359509        36.9941 
 123   0.0000       1.388699        37.7884 
 124   0.0000       1.390527        37.8382 
 125   0.0000       1.407934        38.3118 
 126   0.0000       1.459482        39.7145 
 127   0.0000       1.463992        39.8372 
 128   0.0000       1.466750        39.9123 
 129   0.0000       1.499190        40.7950 
 130   0.0000       1.509585        41.0779 
 131   0.0000       1.512713        41.1630 
 132   0.0000       1.556540        42.3556 
 133   0.0000       1.574461        42.8432 
 134   0.0000       1.599962        43.5372 
 135   0.0000       1.614001        43.9192 
 136   0.0000       1.632145        44.4129 
 137   0.0000       1.638490        44.5856 
 138   0.0000       1.651687        44.9447 
 139   0.0000       1.682417        45.7809 
 140   0.0000       1.699794        46.2538 
 141   0.0000       1.705341        46.4047 
 142   0.0000       1.720712        46.8230 
 143   0.0000       1.721993        46.8578 
 144   0.0000       1.775327        48.3091 
 145   0.0000       1.823317        49.6150 
 146   0.0000       1.824651        49.6513 
 147   0.0000       1.859703        50.6051 
 148   0.0000       1.863370        50.7049 
 149   0.0000       1.907938        51.9176 
 150   0.0000       1.914934        52.1080 
 151   0.0000       1.945321        52.9349 
 152   0.0000       1.963608        53.4325 
 153   0.0000       1.989466        54.1361 
 154   0.0000       2.013721        54.7961 
 155   0.0000       2.032473        55.3064 
 156   0.0000       2.058167        56.0056 
 157   0.0000       2.069952        56.3263 
 158   0.0000       2.087873        56.8139 
 159   0.0000       2.112172        57.4751 
 160   0.0000       2.131090        57.9899 
 161   0.0000       2.168582        59.0101 
 162   0.0000       2.188003        59.5386 
 163   0.0000       2.192050        59.6487 
 164   0.0000       2.223108        60.4938 
 165   0.0000       2.240616        60.9703 
 166   0.0000       2.261274        61.5324 
 167   0.0000       2.294486        62.4361 
 168   0.0000       2.318171        63.0806 
 169   0.0000       2.345331        63.8197 
 170   0.0000       2.367574        64.4250 
 171   0.0000       2.387807        64.9755 
 172   0.0000       2.438606        66.3578 
 173   0.0000       2.460566        66.9554 
 174   0.0000       2.522883        68.6511 
 175   0.0000       2.553048        69.4720 
 176   0.0000       2.589119        70.4535 
 177   0.0000       2.590397        70.4883 
 178   0.0000       2.618073        71.2414 
 179   0.0000       2.620851        71.3170 
 180   0.0000       2.652779        72.1858 
 181   0.0000       2.654392        72.2297 
 182   0.0000       2.661574        72.4251 
 183   0.0000       2.685172        73.0673 
 184   0.0000       2.695825        73.3571 
 185   0.0000       2.704705        73.5988 
 186   0.0000       2.721104        74.0450 
 187   0.0000       2.736926        74.4756 
 188   0.0000       2.738927        74.5300 
 189   0.0000       2.783523        75.7435 
 190   0.0000       2.785568        75.7992 
 191   0.0000       2.792107        75.9771 
 192   0.0000       2.828057        76.9553 
 193   0.0000       2.838793        77.2475 
 194   0.0000       2.842745        77.3550 
 195   0.0000       2.860342        77.8339 
 196   0.0000       2.866664        78.0059 
 197   0.0000       2.884988        78.5045 
 198   0.0000       2.906188        79.0814 
 199   0.0000       2.907083        79.1058 
 200   0.0000       2.930647        79.7470 
 201   0.0000       2.946338        80.1739 
 202   0.0000       2.957646        80.4816 
 203   0.0000       2.996632        81.5425 
 204   0.0000       2.998913        81.6046 
 205   0.0000       3.021296        82.2136 
 206   0.0000       3.055707        83.1500 
 207   0.0000       3.128556        85.1323 
 208   0.0000       3.136655        85.3527 
 209   0.0000       3.141017        85.4714 
 210   0.0000       3.146847        85.6301 
 211   0.0000       3.152980        85.7969 
 212   0.0000       3.158747        85.9539 
 213   0.0000       3.173699        86.3608 
 214   0.0000       3.181150        86.5635 
 215   0.0000       3.191613        86.8482 
 216   0.0000       3.230277        87.9003 
 217   0.0000       3.234231        88.0079 
 218   0.0000       3.268912        88.9516 
 219   0.0000       3.278970        89.2253 
 220   0.0000       3.297346        89.7253 
 221   0.0000       3.314545        90.1934 
 222   0.0000       3.327439        90.5442 
 223   0.0000       3.332172        90.6730 
 224   0.0000       3.345118        91.0253 
 225   0.0000       3.364386        91.5496 
 226   0.0000       3.365689        91.5851 
 227   0.0000       3.393343        92.3376 
 228   0.0000       3.401456        92.5583 
 229   0.0000       3.423330        93.1535 
 230   0.0000       3.457325        94.0786 
 231   0.0000       3.466067        94.3165 
 232   0.0000       3.478503        94.6549 
 233   0.0000       3.479980        94.6951 
 234   0.0000       3.532485        96.1238 
 235   0.0000       3.557498        96.8044 
 236   0.0000       3.557859        96.8143 
 237   0.0000       3.618086        98.4531 
 238   0.0000       3.620022        98.5058 
 239   0.0000       3.642225        99.1100 
 240   0.0000       3.664380        99.7129 
 241   0.0000       3.701636       100.7266 
 242   0.0000       3.775389       102.7336 
 243   0.0000       3.819050       103.9216 
 244   0.0000       3.827704       104.1571 
 245   0.0000       3.837330       104.4190 
 246   0.0000       3.888211       105.8036 
 247   0.0000       3.896147       106.0196 
 248   0.0000       3.960807       107.7790 
 249   0.0000       3.999703       108.8374 
 250   0.0000       4.041046       109.9625 
 251   0.0000       4.080636       111.0397 
 252   0.0000       4.093908       111.4009 
 253   0.0000       4.151247       112.9612 
 254   0.0000       4.198490       114.2467 
 255   0.0000       4.211656       114.6050 
 256   0.0000       4.229330       115.0859 
 257   0.0000       4.231262       115.1385 
 258   0.0000       4.232933       115.1840 
 259   0.0000       4.252304       115.7111 
 260   0.0000       4.265085       116.0589 
 261   0.0000       4.318321       117.5075 
 262   0.0000       4.334768       117.9550 
 263   0.0000       4.372586       118.9841 
 264   0.0000       4.433742       120.6482 
 265   0.0000       4.560216       124.0898 
 266   0.0000       4.590398       124.9111 
 267   0.0000       4.639079       126.2357 
 268   0.0000       4.656164       126.7007 
 269   0.0000       4.667899       127.0200 
 270   0.0000       4.752318       129.3171 
 271   0.0000       4.805741       130.7709 
 272   0.0000       4.891580       133.1067 
 273   0.0000       4.906157       133.5033 
 274   0.0000       4.968543       135.2009 
 275   0.0000       5.035540       137.0240 
 276   0.0000       5.144500       139.9890 
 277   0.0000       5.204746       141.6283 
 278   0.0000       5.213912       141.8778 
 279   0.0000       5.221230       142.0769 
 280   0.0000       5.238032       142.5341 
 281   0.0000       5.314965       144.6276 
 282   0.0000       5.377166       146.3201 
 283   0.0000       5.395021       146.8060 
 284   0.0000       5.443865       148.1351 
 285   0.0000       5.515062       150.0725 
 286   0.0000       5.520967       150.2331 
 287   0.0000       5.606743       152.5672 
 288   0.0000       5.677354       154.4887 
 289   0.0000       5.863658       159.5582 
 290   0.0000       5.917750       161.0302 
 291   0.0000       5.988938       162.9673 
 292   0.0000       6.170143       167.8981 
 293   0.0000       6.325083       172.1143 
 294   0.0000       6.330404       172.2590 
 295   0.0000       6.410627       174.4420 
 296   0.0000       6.459285       175.7661 
 297   0.0000       6.536172       177.8583 
 298   0.0000       6.725244       183.0032 
 299   0.0000       6.752438       183.7432 
 300   0.0000       6.834470       185.9754 
 301   0.0000       6.871293       186.9774 
 302   0.0000       6.967157       189.5860 
 303   0.0000       7.111009       193.5004 
 304   0.0000       7.207907       196.1371 
 305   0.0000       7.434559       202.3046 
 306   0.0000      22.151609       602.7759 
 307   0.0000      22.666066       616.7750 
 308   0.0000      22.696239       617.5961 
 309   0.0000      22.829563       621.2240 
 310   0.0000      22.908243       623.3650 
 311   0.0000      23.259952       632.9355 
 312   0.0000      23.561359       641.1372 
 313   0.0000      43.926505      1195.3010 
 314   0.0000      43.974597      1196.6096 

                    ********************************
                    * MULLIKEN POPULATION ANALYSIS *
                    ********************************

-----------------------
MULLIKEN ATOMIC CHARGES
-----------------------
   0 C :   -0.134857
   1 C :   -0.221232
   2 C :    0.100921
   3 C :   -0.211026
   4 C :   -0.131023
   5 C :   -0.141005
   6 H :    0.163853
   7 H :    0.168817
   8 H :    0.161605
   9 H :    0.164533
  10 H :    0.164832
  11 C :    0.371395
  12 O :   -0.446035
  13 O :   -0.395325
  14 H :    0.384546
Sum of atomic charges:   -0.0000000

--------------------------------
MULLIKEN REDUCED ORBITAL CHARGES
--------------------------------
  0 C s       :     3.172089  s :     3.172089
      pz      :     0.959969  p :     2.862060
      px      :     0.981456
      py      :     0.920635
      dz2     :     0.004579  d :     0.093449
      dxz     :     0.005973
      dyz     :     0.020765
      dx2y2   :     0.039838
      dxy     :     0.022294
      f0      :     0.001511  f :     0.007259
      f+1     :     0.000677
      f-1     :     0.000543
      f+2     :     0.000200
      f-2     :     0.001052
      f+3     :     0.000980
      f-3     :     0.002297
  1 C s       :     3.259254  s :     3.259254
      pz      :     0.927799  p :     2.855872
      px      :     0.937429
      py      :     0.990643
      dz2     :     0.004581  d :     0.098768
      dxz     :     0.019344
      dyz     :     0.010206
      dx2y2   :     0.029984
      dxy     :     0.034653
      f0      :     0.001464  f :     0.007338
      f+1     :     0.000575
      f-1     :     0.000619
      f+2     :     0.000921
      f-2     :     0.000418
      f+3     :     0.001022
      f-3     :     0.002318
  2 C s       :     3.158998  s :     3.158998
      pz      :     0.997233  p :     2.600147
      px      :     0.804221
      py      :     0.798693
      dz2     :     0.008576  d :     0.129890
      dxz     :     0.022351
      dyz     :     0.015998
      dx2y2   :     0.036204
      dxy     :     0.046761
      f0      :     0.001800  f :     0.010044
      f+1     :     0.000695
      f-1     :     0.000796
      f+2     :     0.000954
      f-2     :     0.000665
      f+3     :     0.001455
      f-3     :     0.003679
  3 C s       :     3.244777  s :     3.244777
      pz      :     0.924176  p :     2.860843
      px      :     0.999766
      py      :     0.936901
      dz2     :     0.004265  d :     0.098057
      dxz     :     0.005517
      dyz     :     0.024297
      dx2y2   :     0.041221
      dxy     :     0.022756
      f0      :     0.001470  f :     0.007349
      f+1     :     0.000646
      f-1     :     0.000541
      f+2     :     0.000231
      f-2     :     0.001130
      f+3     :     0.001005
      f-3     :     0.002326
  4 C s       :     3.169432  s :     3.169432
      pz      :     0.959327  p :     2.860608
      px      :     0.937067
      py      :     0.964214
      dz2     :     0.004782  d :     0.093746
      dxz     :     0.016939
      dyz     :     0.009652
      dx2y2   :     0.027664
      dxy     :     0.034708
      f0      :     0.001511  f :     0.007237
      f+1     :     0.000578
      f-1     :     0.000642
      f+2     :     0.000815
      f-2     :     0.000424
      f+3     :     0.000976
      f-3     :     0.002291
  5 C s       :     3.191945  s :     3.191945
      pz      :     0.925127  p :     2.846783
      px      :     0.941183
      py      :     0.980474
      dz2     :     0.004654  d :     0.095119
      dxz     :     0.017998
      dyz     :     0.009902
      dx2y2   :     0.026566
      dxy     :     0.035999
      f0      :     0.001463  f :     0.007158
      f+1     :     0.000561
      f-1     :     0.000625
      f+2     :     0.000871
      f-2     :     0.000411
      f+3     :     0.000986
      f-3     :     0.002241
  6 H s       :     0.814046  s :     0.814046
      pz      :     0.004568  p :     0.022101
      px      :     0.013951
      py      :     0.003582
  7 H s       :     0.808759  s :     0.808759
      pz      :     0.004324  p :     0.022425
      px      :     0.006170
      py      :     0.011930
  8 H s       :     0.815829  s :     0.815829
      pz      :     0.004288  p :     0.022565
      px      :     0.014437
      py      :     0.003840
  9 H s       :     0.813375  s :     0.813375
      pz      :     0.004557  p :     0.022093
      px      :     0.006164
      py      :     0.011371
 10 H s       :     0.813196  s :     0.813196
      pz      :     0.004347  p :     0.021971
      px      :     0.006235
      py      :     0.011389
 11 C s       :     3.033427  s :     3.033427
      pz      :     0.733796  p :     2.310633
      px      :     0.774821
      py      :     0.802016
      dz2     :     0.007637  d :     0.259314
      dxz     :     0.060704
      dyz     :     0.037626
      dx2y2   :     0.054857
      dxy     :     0.098490
      f0      :     0.003081  f :     0.025232
      f+1     :     0.001444
      f-1     :     0.001035
      f+2     :     0.002838
      f-2     :     0.002471
      f+3     :     0.003687
      f-3     :     0.010677
 12 O s       :     3.816261  s :     3.816261
      pz      :     1.462930  p :     4.598645
      px      :     1.342838
      py      :     1.792877
      dz2     :     0.002617  d :     0.029261
      dxz     :     0.010349
      dyz     :     0.000155
      dx2y2   :     0.008519
      dxy     :     0.007621
      f0      :     0.000197  f :     0.001868
      f+1     :     0.000181
      f-1     :     0.000026
      f+2     :     0.000451
      f-2     :     0.000016
      f+3     :     0.000446
      f-3     :     0.000552
 13 O s       :     3.764584  s :     3.764584
      pz      :     1.753746  p :     4.597500
      px      :     1.581914
      py      :     1.261839
      dz2     :     0.004198  d :     0.031477
      dxz     :     0.003960
      dyz     :     0.002411
      dx2y2   :     0.004934
      dxy     :     0.015974
      f0      :     0.000259  f :     0.001763
      f+1     :     0.000226
      f-1     :     0.000424
      f+2     :     0.000051
      f-2     :     0.000100
      f+3     :     0.000482
      f-3     :     0.000221
 14 H s       :     0.572584  s :     0.572584
      pz      :     0.012891  p :     0.042871
      px      :     0.013086
      py      :     0.016893


                     *******************************
                     * LOEWDIN POPULATION ANALYSIS *
                     *******************************

----------------------
LOEWDIN ATOMIC CHARGES
----------------------
   0 C :   -0.137691
   1 C :   -0.091498
   2 C :   -0.141265
   3 C :   -0.086079
   4 C :   -0.137081
   5 C :   -0.123042
   6 H :    0.158512
   7 H :    0.162036
   8 H :    0.162327
   9 H :    0.158513
  10 H :    0.158843
  11 C :   -0.467860
  12 O :    0.033178
  13 O :    0.126746
  14 H :    0.224361

-------------------------------
LOEWDIN REDUCED ORBITAL CHARGES
-------------------------------
  0 C s       :     2.764513  s :     2.764513
      pz      :     0.878850  p :     2.943748
      px      :     0.996502
      py      :     1.068396
      dz2     :     0.025712  d :     0.386274
      dxz     :     0.012665
      dyz     :     0.072371
      dx2y2   :     0.170867
      dxy     :     0.104658
      f0      :     0.003045  f :     0.043156
      f+1     :     0.003051
      f-1     :     0.004338
      f+2     :     0.001307
      f-2     :     0.007162
      f+3     :     0.007901
      f-3     :     0.016352
  1 C s       :     2.758834  s :     2.758834
      pz      :     0.850572  p :     2.903163
      px      :     1.029640
      py      :     1.022951
      dz2     :     0.025546  d :     0.386250
      dxz     :     0.063759
      dyz     :     0.029260
      dx2y2   :     0.122088
      dxy     :     0.145598
      f0      :     0.003059  f :     0.043250
      f+1     :     0.003923
      f-1     :     0.003297
      f+2     :     0.006421
      f-2     :     0.002876
      f+3     :     0.007847
      f-3     :     0.015826
  2 C s       :     2.704804  s :     2.704804
      pz      :     0.877094  p :     2.884570
      px      :     1.026580
      py      :     0.980896
      dz2     :     0.036413  d :     0.495926
      dxz     :     0.072779
      dyz     :     0.050262
      dx2y2   :     0.152585
      dxy     :     0.183886
      f0      :     0.003915  f :     0.055965
      f+1     :     0.004411
      f-1     :     0.004276
      f+2     :     0.006485
      f-2     :     0.004755
      f+3     :     0.009775
      f-3     :     0.022348
  3 C s       :     2.757458  s :     2.757458
      pz      :     0.847106  p :     2.898362
      px      :     1.001519
      py      :     1.049737
      dz2     :     0.025780  d :     0.386863
      dxz     :     0.012932
      dyz     :     0.079978
      dx2y2   :     0.163929
      dxy     :     0.104244
      f0      :     0.003069  f :     0.043396
      f+1     :     0.003015
      f-1     :     0.004195
      f+2     :     0.001378
      f-2     :     0.007905
      f+3     :     0.007894
      f-3     :     0.015939
  4 C s       :     2.764225  s :     2.764225
      pz      :     0.878219  p :     2.943445
      px      :     1.051100
      py      :     1.014126
      dz2     :     0.025635  d :     0.386187
      dxz     :     0.057638
      dyz     :     0.027187
      dx2y2   :     0.121620
      dxy     :     0.154107
      f0      :     0.003047  f :     0.043225
      f+1     :     0.004005
      f-1     :     0.003383
      f+2     :     0.005636
      f-2     :     0.002846
      f+3     :     0.007910
      f-3     :     0.016396
  5 C s       :     2.767516  s :     2.767516
      pz      :     0.849731  p :     2.921277
      px      :     1.053993
      py      :     1.017553
      dz2     :     0.025848  d :     0.391056
      dxz     :     0.061469
      dyz     :     0.029048
      dx2y2   :     0.120564
      dxy     :     0.154127
      f0      :     0.003015  f :     0.043192
      f+1     :     0.003942
      f-1     :     0.003327
      f+2     :     0.006077
      f-2     :     0.002846
      f+3     :     0.007767
      f-3     :     0.016219
  6 H s       :     0.781010  s :     0.781010
      pz      :     0.012997  p :     0.060479
      px      :     0.036848
      py      :     0.010634
  7 H s       :     0.776232  s :     0.776232
      pz      :     0.012617  p :     0.061732
      px      :     0.017326
      py      :     0.031789
  8 H s       :     0.775917  s :     0.775917
      pz      :     0.012474  p :     0.061756
      px      :     0.038315
      py      :     0.010967
  9 H s       :     0.781030  s :     0.781030
      pz      :     0.012969  p :     0.060457
      px      :     0.017225
      py      :     0.030263
 10 H s       :     0.780914  s :     0.780914
      pz      :     0.012348  p :     0.060244
      px      :     0.017418
      py      :     0.030477
 11 C s       :     2.742670  s :     2.742670
      pz      :     0.716897  p :     2.617389
      px      :     0.981716
      py      :     0.918776
      dz2     :     0.062917  d :     0.950465
      dxz     :     0.177309
      dyz     :     0.105772
      dx2y2   :     0.239471
      dxy     :     0.364996
      f0      :     0.009859  f :     0.157336
      f+1     :     0.011805
      f-1     :     0.007265
      f+2     :     0.022004
      f-2     :     0.015754
      f+3     :     0.025489
      f-3     :     0.065160
 12 O s       :     3.400859  s :     3.400859
      pz      :     1.367177  p :     4.494554
      px      :     1.494986
      py      :     1.632390
      dz2     :     0.007868  d :     0.065389
      dxz     :     0.013479
      dyz     :     0.000171
      dx2y2   :     0.024365
      dxy     :     0.019506
      f0      :     0.000437  f :     0.006021
      f+1     :     0.000952
      f-1     :     0.000117
      f+2     :     0.000790
      f-2     :     0.000041
      f+3     :     0.001820
      f-3     :     0.001864
 13 O s       :     3.316292  s :     3.316292
      pz      :     1.633126  p :     4.482712
      px      :     1.575950
      py      :     1.273636
      dz2     :     0.008897  d :     0.069223
      dxz     :     0.004362
      dyz     :     0.006378
      dx2y2   :     0.016381
      dxy     :     0.033205
      f0      :     0.000321  f :     0.005027
      f+1     :     0.000347
      f-1     :     0.000837
      f+2     :     0.000047
      f-2     :     0.000457
      f+3     :     0.001483
      f-3     :     0.001536
 14 H s       :     0.627290  s :     0.627290
      pz      :     0.036445  p :     0.148348
      px      :     0.054546
      py      :     0.057358


                      *****************************
                      * MAYER POPULATION ANALYSIS *
                      *****************************

  NA   - Mulliken gross atomic population
  ZA   - Total nuclear charge
  QA   - Mulliken gross atomic charge
  VA   - Mayer's total valence
  BVA  - Mayer's bonded valence
  FA   - Mayer's free valence

  ATOM       NA         ZA         QA         VA         BVA        FA
  0 C      6.1349     6.0000    -0.1349     3.8830     3.8830    -0.0000
  1 C      6.2212     6.0000    -0.2212     3.9664     3.9664    -0.0000
  2 C      5.8991     6.0000     0.1009     3.5594     3.5594    -0.0000
  3 C      6.2110     6.0000    -0.2110     3.9664     3.9664    -0.0000
  4 C      6.1310     6.0000    -0.1310     3.8876     3.8876    -0.0000
  5 C      6.1410     6.0000    -0.1410     3.9238     3.9238    -0.0000
  6 H      0.8361     1.0000     0.1639     0.9594     0.9594    -0.0000
  7 H      0.8312     1.0000     0.1688     0.9736     0.9736    -0.0000
  8 H      0.8384     1.0000     0.1616     0.9816     0.9816    -0.0000
  9 H      0.8355     1.0000     0.1645     0.9587     0.9587    -0.0000
 10 H      0.8352     1.0000     0.1648     0.9577     0.9577    -0.0000
 11 C      5.6286     6.0000     0.3714     4.2743     4.2743    -0.0000
 12 O      8.4460     8.0000    -0.4460     2.0496     2.0496     0.0000
 13 O      8.3953     8.0000    -0.3953     2.1157     2.1157    -0.0000
 14 H      0.6155     1.0000     0.3845     0.8798     0.8798    -0.0000

  Mayer bond orders larger than 0.100000
B(  0-C ,  1-C ) :   1.4221 B(  0-C ,  5-C ) :   1.3936 B(  0-C ,  6-H ) :   0.9684 
B(  1-C ,  2-C ) :   1.3403 B(  1-C ,  7-H ) :   0.9631 B(  2-C ,  3-C ) :   1.3441 
B(  2-C , 11-C ) :   1.0048 B(  2-C , 13-O ) :  -0.1151 B(  3-C ,  4-C ) :   1.4292 
B(  3-C ,  8-H ) :   0.9610 B(  4-C ,  5-C ) :   1.3865 B(  4-C ,  9-H ) :   0.9682 
B(  5-C , 10-H ) :   0.9645 B( 11-C , 12-O ) :   1.9482 B( 11-C , 13-O ) :   1.2941 
B( 13-O , 14-H ) :   0.8192 

-------
TIMINGS
-------

Total SCF time: 0 days 0 hours 0 min 24 sec 

Total time                  ....      24.879 sec
Sum of individual times     ....      20.295 sec  ( 81.6%)

Fock matrix formation       ....      16.343 sec  ( 65.7%)
  Split-RI-J                ....       0.998 sec  (  6.1% of F)
  Chain of spheres X        ....       6.601 sec  ( 40.4% of F)
  XC integration            ....       1.593 sec  (  9.7% of F)
    Basis function eval.    ....       0.130 sec  (  8.1% of XC)
    Density eval.           ....       0.157 sec  (  9.8% of XC)
    XC-Functional eval.     ....       0.020 sec  (  1.2% of XC)
    XC-Potential eval.      ....       0.132 sec  (  8.3% of XC)
Diagonalization             ....       0.023 sec  (  0.1%)
Density matrix formation    ....       0.124 sec  (  0.5%)
Population analysis         ....       0.267 sec  (  1.1%)
Initial guess               ....       0.032 sec  (  0.1%)
Orbital Transformation      ....       0.000 sec  (  0.0%)
Orbital Orthonormalization  ....       0.024 sec  (  0.1%)
DIIS solution               ....       0.011 sec  (  0.0%)
SOSCF solution              ....       0.195 sec  (  0.8%)
Grid generation             ....       3.301 sec  ( 13.3%)

Maximum memory used throughout the entire SCF-calculation: 78.8 MB


-------------------------------------------------------------------------------
                          DFT DISPERSION CORRECTION                            
                                                                               
                              DFTD3 V3.1  Rev 1                                
                          USING Becke-Johnson damping                          
-------------------------------------------------------------------------------
The PBE0 functional is recognized
Active option DFTDOPT                   ...         4   

molecular C6(AA) [au] = 2738.298391 


            DFT-D V3
 parameters
 s6 scaling factor         :     1.0000 
 a1 scaling factor         :     0.4145 
 s8 scaling factor         :     1.2177 
 a2 scaling factor         :     4.8593 
 ad hoc parameters k1-k3   :    16.0000     1.3333    -4.0000 

 Edisp/kcal,au: -8.347072911750  -0.013301905973 
 E6   /kcal   :  -5.181430460 
 E8   /kcal   :  -3.165642452 
 % E8         :  37.925180300 

-------------------------   ----------------
Dispersion correction           -0.013301906
-------------------------   ----------------


-------------------------   --------------------
FINAL SINGLE POINT ENERGY      -420.532374232941
-------------------------   --------------------

                                *** OPTIMIZATION RUN DONE ***

                            ***************************************
                            *     ORCA property calculations      *
                            ***************************************

                                    ---------------------
                                    Active property flags
                                    ---------------------
   (+) Dipole Moment


------------------------------------------------------------------------------
                       ORCA ELECTRIC PROPERTIES CALCULATION
------------------------------------------------------------------------------

Dipole Moment Calculation                       ... on
Quadrupole Moment Calculation                   ... off
Polarizability Calculation                      ... off
GBWName                                         ... BzOHopt.gbw
Electron density                                ... BzOHopt.scfp
The origin for moment calculation is the CENTER OF MASS  = (-1.119047,  2.002565  0.000014)

-------------
DIPOLE MOMENT
-------------
                                X             Y             Z
Electronic contribution:     -2.05912       3.54382       0.00016
Nuclear contribution   :      3.24378      -3.80432      -0.00013
                        -----------------------------------------
Total Dipole Moment    :      1.18467      -0.26050       0.00002
                        -----------------------------------------
Magnitude (a.u.)       :      1.21297
Magnitude (Debye)      :      3.08313


--------------------
Rotational spectrum 
--------------------
 
Rotational constants in cm-1:     0.130551     0.041324     0.031388 
Rotational constants in MHz :  3913.834787  1238.850864   940.996199 

 Dipole components along the rotational axes: 
x,y,z [a.u.] :    -0.806395     0.906105     0.000023 
x,y,z [Debye]:    -2.049694     2.303135     0.000058 

 

Timings for individual modules:

Sum of individual times         ...      333.546 sec (=   5.559 min)
GTO integral calculation        ...       26.327 sec (=   0.439 min)   7.9 %
SCF iterations                  ...      266.441 sec (=   4.441 min)  79.9 %
SCF Gradient evaluation         ...       40.542 sec (=   0.676 min)  12.2 %
Geometry relaxation             ...        0.235 sec (=   0.004 min)   0.1 %
                             ****ORCA TERMINATED NORMALLY****
TOTAL RUN TIME: 0 days 0 hours 5 minutes 47 seconds 942 msec
