# Supplementary material for: A stereodivergent multicomponent approach for the synthesis of C–N atropisomeric peptide analogues
Source: Chem Sci. 2024 Sep 16;15(40):16743–51. doi: 10.1039/d4sc04700a (PMC11418089; doi:10.1039/d4sc04700a)
Supplement: SC-015-D4SC04700A-s001 [file SC-015-D4SC04700A-s001.zip › CompData/BzOH/BzOHopt.xyz]

15
Coordinates from ORCA-job BzOHopt
  C   1.38961764964885      0.01172920934246      0.00000167827594
  C   0.69787336520950      1.21182380820587      0.00003070135272
  C   -0.69577597257108      1.20776998938673      0.00004255056458
  C   -1.38829015544343     -0.00101574285935      0.00001890331126
  C   -0.69296978440866     -1.19752996728791     -0.00000977030767
  C   0.69634738213894     -1.19156590905161     -0.00001901011854
  H   2.47352706947328      0.01456980485524     -0.00000581914959
  H   1.23788623824821      2.15027358012901      0.00004653151930
  H   -2.47178066747939      0.00814769481332      0.00002670264186
  H   -1.23357524312817     -2.13695614492729     -0.00002571066847
  H   1.24104882281531     -2.12920297201762     -0.00004281819016
  C   -1.47737279568871      2.46189908452815      0.00008095631733
  O   -2.68956619503575      2.50867659581704     -0.00002095171360
  O   -0.72278364705469      3.55991371226728     -0.00002738631004
  H   -1.30748606672419      4.33416725679866     -0.00009655752491
