# Supplementary material for: A stereodivergent multicomponent approach for the synthesis of C–N atropisomeric peptide analogues
Source: Chem Sci. 2024 Sep 16;15(40):16743–51. doi: 10.1039/d4sc04700a (PMC11418089; doi:10.1039/d4sc04700a)
Supplement: SC-015-D4SC04700A-s001 [file SC-015-D4SC04700A-s001.zip › CompData/BzOH/BzOH_single_point.out]

                                 *****************
                                 * O   R   C   A *
                                 *****************

                                            #,                                       
                                            ###                                      
                                            ####                                     
                                            #####                                    
                                            ######                                   
                                           ########,                                 
                                     ,,################,,,,,                         
                               ,,#################################,,                 
                          ,,##########################################,,             
                       ,#########################################, ''#####,          
                    ,#############################################,,   '####,        
                  ,##################################################,,,,####,       
                ,###########''''           ''''###############################       
              ,#####''   ,,,,##########,,,,          '''####'''          '####       
            ,##' ,,,,###########################,,,                        '##       
           ' ,,###''''                  '''############,,,                           
         ,,##''                                '''############,,,,        ,,,,,,###''
      ,#''                                            '''#######################'''  
     '                                                          ''''####''''         
             ,#######,   #######,   ,#######,      ##                                
            ,#'     '#,  ##    ##  ,#'     '#,    #''#        ######   ,####,        
            ##       ##  ##   ,#'  ##            #'  '#       #        #'  '#        
            ##       ##  #######   ##           ,######,      #####,   #    #        
            '#,     ,#'  ##    ##  '#,     ,#' ,#      #,         ##   #,  ,#        
             '#######'   ##     ##  '#######'  #'      '#     #####' # '####'        


                  #######################################################
                  #                        -***-                        #
                  #          Department of theory and spectroscopy      #
                  #    Directorship and core code : Frank Neese         #
                  #        Max Planck Institute fuer Kohlenforschung    #
                  #                Kaiser Wilhelm Platz 1               #
                  #                 D-45470 Muelheim/Ruhr               #
                  #                      Germany                        #
                  #                                                     #
                  #                  All rights reserved                #
                  #                        -***-                        #
                  #######################################################


                         Program Version 5.0.2 -  RELEASE  -


 With contributions from (in alphabetic order):
   Daniel Aravena         : Magnetic Suceptibility
   Michael Atanasov       : Ab Initio Ligand Field Theory (pilot matlab implementation)
   Alexander A. Auer      : GIAO ZORA, VPT2 properties, NMR spectrum
   Ute Becker             : Parallelization
   Giovanni Bistoni       : ED, misc. LED, open-shell LED, HFLD
   Martin Brehm           : Molecular dynamics
   Dmytro Bykov           : SCF Hessian
   Vijay G. Chilkuri      : MRCI spin determinant printing, contributions to CSF-ICE
   Dipayan Datta          : RHF DLPNO-CCSD density
   Achintya Kumar Dutta   : EOM-CC, STEOM-CC
   Dmitry Ganyushin       : Spin-Orbit,Spin-Spin,Magnetic field MRCI
   Miquel Garcia          : C-PCM and meta-GGA Hessian, CC/C-PCM, Gaussian charge scheme
   Yang Guo               : DLPNO-NEVPT2, F12-NEVPT2, CIM, IAO-localization
   Andreas Hansen         : Spin unrestricted coupled pair/coupled cluster methods
   Benjamin Helmich-Paris : MC-RPA, TRAH-SCF, COSX integrals
   Lee Huntington         : MR-EOM, pCC
   Robert Izsak           : Overlap fitted RIJCOSX, COSX-SCS-MP3, EOM
   Marcus Kettner         : VPT2
   Christian Kollmar      : KDIIS, OOCD, Brueckner-CCSD(T), CCSD density, CASPT2, CASPT2-K
   Simone Kossmann        : Meta GGA functionals, TD-DFT gradient, OOMP2, MP2 Hessian
   Martin Krupicka        : Initial AUTO-CI
   Lucas Lang             : DCDCAS
   Marvin Lechner         : AUTO-CI (C++ implementation), FIC-MRCC
   Dagmar Lenk            : GEPOL surface, SMD
   Dimitrios Liakos       : Extrapolation schemes; Compound Job, initial MDCI parallelization
   Dimitrios Manganas     : Further ROCIS development; embedding schemes
   Dimitrios Pantazis     : SARC Basis sets
   Anastasios Papadopoulos: AUTO-CI, single reference methods and gradients
   Taras Petrenko         : DFT Hessian,TD-DFT gradient, ASA, ECA, R-Raman, ABS, FL, XAS/XES, NRVS
   Peter Pinski           : DLPNO-MP2, DLPNO-MP2 Gradient
   Christoph Reimann      : Effective Core Potentials
   Marius Retegan         : Local ZFS, SOC
   Christoph Riplinger    : Optimizer, TS searches, QM/MM, DLPNO-CCSD(T), (RO)-DLPNO pert. Triples
   Tobias Risthaus        : Range-separated hybrids, TD-DFT gradient, RPA, STAB
   Michael Roemelt        : Original ROCIS implementation
   Masaaki Saitow         : Open-shell DLPNO-CCSD energy and density
   Barbara Sandhoefer     : DKH picture change effects
   Avijit Sen             : IP-ROCIS
   Kantharuban Sivalingam : CASSCF convergence, NEVPT2, FIC-MRCI
   Bernardo de Souza      : ESD, SOC TD-DFT
   Georgi Stoychev        : AutoAux, RI-MP2 NMR, DLPNO-MP2 response
   Willem Van den Heuvel  : Paramagnetic NMR
   Boris Wezisla          : Elementary symmetry handling
   Frank Wennmohs         : Technical directorship


 We gratefully acknowledge several colleagues who have allowed us to
 interface, adapt or use parts of their codes:
   Stefan Grimme, W. Hujo, H. Kruse, P. Pracht,  : VdW corrections, initial TS optimization,
                  C. Bannwarth, S. Ehlert          DFT functionals, gCP, sTDA/sTD-DF
   Ed Valeev, F. Pavosevic, A. Kumar             : LibInt (2-el integral package), F12 methods
   Garnet Chan, S. Sharma, J. Yang, R. Olivares  : DMRG
   Ulf Ekstrom                                   : XCFun DFT Library
   Mihaly Kallay                                 : mrcc  (arbitrary order and MRCC methods)
   Jiri Pittner, Ondrej Demel                    : Mk-CCSD
   Frank Weinhold                                : gennbo (NPA and NBO analysis)
   Christopher J. Cramer and Donald G. Truhlar   : smd solvation model
   Lars Goerigk                                  : TD-DFT with DH, B97 family of functionals
   V. Asgeirsson, H. Jonsson                     : NEB implementation
   FAccTs GmbH                                   : IRC, NEB, NEB-TS, DLPNO-Multilevel, CI-OPT
                                                   MM, QMMM, 2- and 3-layer-ONIOM, Crystal-QMMM,
                                                   LR-CPCM, SF, NACMEs, symmetry and pop. for TD-DFT,
                                                   nearIR, NL-DFT gradient (VV10), updates on ESD,
                                                   ML-optimized integration grids
   S Lehtola, MJT Oliveira, MAL Marques          : LibXC Library
   Liviu Ungur et al                             : ANISO software


 Your calculation uses the libint2 library for the computation of 2-el integrals
 For citations please refer to: http://libint.valeyev.net

 Your ORCA version has been built with support for libXC version: 5.1.0
 For citations please refer to: https://tddft.org/programs/libxc/

 This ORCA versions uses:
   CBLAS   interface :  Fast vector & matrix operations
   LAPACKE interface :  Fast linear algebra routines
   SCALAPACK package :  Parallel linear algebra routines
   Shared memory     :  Shared parallel matrices
   BLAS/LAPACK       :  OpenBLAS 0.3.15  USE64BITINT DYNAMIC_ARCH NO_AFFINITY Zen SINGLE_THREADED
        Core in use  :  Zen
   Copyright (c) 2011-2014, The OpenBLAS Project


Your calculation utilizes the DFT-NL dispersion correction.
Cite in your paper:
Vydrov, O. A.; Van Voorhis, T. J. Chem. Phys. 2010, 133, 244103
Hujo, W.; Grimme, S. J. Chem. Theory Comput. 2011, 7, 3866 
   

Your calculation utilizes the SMD solvation module
Please cite in your paper:
A.V. Marenich, C.J. Cramer, D.G. Truhlar J. Phys. Chem. B, 113, (2009), 6378 

================================================================================

----- Orbital basis set information -----
Your calculation utilizes the basis: def2-QZVPP
   F. Weigend and R. Ahlrichs, Phys. Chem. Chem. Phys. 7, 3297 (2005).

----- AuxJ basis set information -----
Your calculation utilizes the auxiliary basis: def2/J
   F. Weigend, Phys. Chem. Chem. Phys. 8, 1057 (2006).

================================================================================
                                        WARNINGS
                       Please study these warnings very carefully!
================================================================================


INFO   : the flag for use of the SHARK integral package has been found!

================================================================================
                                       INPUT FILE
================================================================================
NAME = BzOHAa.inp
|  1> ! wB97M-V def2-QZVPP
|  2> %maxcore 2660
|  3> %pal nprocs 10
|  4> end
|  5> %CPCM SMD TRUE
|  6>    SMDSOLVENT "2,2,2-TRIFLUOROETHANOL"
|  7> end
|  8> 
|  9> *xyz 0 1
| 10> C  1.389618  0.011729  0.000002
| 11> C  0.697873  1.211824  0.000031
| 12> C  -0.695776  1.207770  0.000043
| 13> C  -1.388290  -0.001016  0.000019
| 14> C  -0.692970  -1.197530  -0.000010
| 15> C  0.696347  -1.191566  -0.000019
| 16> H  2.473527  0.014570  -0.000006
| 17> H  1.237886  2.150274  0.000047
| 18> H  -2.471781  0.008148  0.000027
| 19> H  -1.233575  -2.136956  -0.000026
| 20> H  1.241049  -2.129203  -0.000043
| 21> C  -1.477373  2.461899  0.000081
| 22> O  -2.689566  2.508677  -0.000021
| 23> O  -0.722784  3.559914  -0.000027
| 24> H  -1.307486  4.334167  -0.000097
| 25> *
| 26> 
| 27>                          ****END OF INPUT****
================================================================================

                       ****************************
                       * Single Point Calculation *
                       ****************************

---------------------------------
CARTESIAN COORDINATES (ANGSTROEM)
---------------------------------
  C      1.389618    0.011729    0.000002
  C      0.697873    1.211824    0.000031
  C     -0.695776    1.207770    0.000043
  C     -1.388290   -0.001016    0.000019
  C     -0.692970   -1.197530   -0.000010
  C      0.696347   -1.191566   -0.000019
  H      2.473527    0.014570   -0.000006
  H      1.237886    2.150274    0.000047
  H     -2.471781    0.008148    0.000027
  H     -1.233575   -2.136956   -0.000026
  H      1.241049   -2.129203   -0.000043
  C     -1.477373    2.461899    0.000081
  O     -2.689566    2.508677   -0.000021
  O     -0.722784    3.559914   -0.000027
  H     -1.307486    4.334167   -0.000097

----------------------------
CARTESIAN COORDINATES (A.U.)
----------------------------
  NO LB      ZA    FRAG     MASS         X           Y           Z
   0 C     6.0000    0    12.011    2.625997    0.022165    0.000004
   1 C     6.0000    0    12.011    1.318789    2.290015    0.000059
   2 C     6.0000    0    12.011   -1.314826    2.282355    0.000081
   3 C     6.0000    0    12.011   -2.623488   -0.001920    0.000036
   4 C     6.0000    0    12.011   -1.309524   -2.263004   -0.000019
   5 C     6.0000    0    12.011    1.315905   -2.251733   -0.000036
   6 H     1.0000    0     1.008    4.674289    0.027533   -0.000011
   7 H     1.0000    0     1.008    2.339266    4.063429    0.000089
   8 H     1.0000    0     1.008   -4.670989    0.015397    0.000051
   9 H     1.0000    0     1.008   -2.331119   -4.038262   -0.000049
  10 H     1.0000    0     1.008    2.345243   -4.023611   -0.000081
  11 C     6.0000    0    12.011   -2.791830    4.652315    0.000153
  12 O     8.0000    0    15.999   -5.082543    4.740712   -0.000040
  13 O     8.0000    0    15.999   -1.365864    6.727263   -0.000051
  14 H     1.0000    0     1.008   -2.470790    8.190389   -0.000183

--------------------------------
INTERNAL COORDINATES (ANGSTROEM)
--------------------------------
 C      0   0   0     0.000000000000     0.00000000     0.00000000
 C      1   0   0     1.385185603048     0.00000000     0.00000000
 C      2   1   0     1.393654896400   119.79284761     0.00000000
 C      3   2   1     1.393104172188   119.97508092     0.00000000
 C      4   3   2     1.383877037687   120.02979520     0.00000000
 C      1   2   3     1.388720107476   120.09235421     0.00000000
 H      1   2   3     1.083912723251   119.80933959   180.00008157
 H      2   1   3     1.082729164161   120.12303783   179.99983540
 H      4   3   2     1.083529753187   119.32382578   180.00009918
 H      5   4   3     1.083870368521   119.91936962   179.99983882
 H      6   1   2     1.084372359086   119.89825592   179.99991970
 C      3   2   1     1.477746060896   121.76527615   179.99967232
 O     12   3   2     1.213095239846   124.14186631   179.99351214
 O     12   3   2     1.332306838086   113.57003351     0.00000000
 H     14  12   3     0.970228912017   108.44252881   179.99355758

---------------------------
INTERNAL COORDINATES (A.U.)
---------------------------
 C      0   0   0     0.000000000000     0.00000000     0.00000000
 C      1   0   0     2.617621434411     0.00000000     0.00000000
 C      2   1   0     2.633626079395   119.79284761     0.00000000
 C      3   2   1     2.632585361459   119.97508092     0.00000000
 C      4   3   2     2.615148604250   120.02979520     0.00000000
 C      1   2   3     2.624300679799   120.09235421     0.00000000
 H      1   2   3     2.048298200018   119.80933959   180.00008157
 H      2   1   3     2.046061597474   120.12303783   179.99983540
 H      4   3   2     2.047574491478   119.32382578   180.00009918
 H      5   4   3     2.048218161176   119.91936962   179.99983882
 H      6   1   2     2.049166785866   119.89825592   179.99991970
 C      3   2   1     2.792535350575   121.76527615   179.99967232
 O     12   3   2     2.292417777672   124.14186631   179.99351214
 O     12   3   2     2.517695050333   113.57003351     0.00000000
 H     14  12   3     1.833466930924   108.44252881   179.99355758

---------------------
BASIS SET INFORMATION
---------------------
There are 3 groups of distinct atoms

 Group   1 Type C   : 15s8p3d2f1g contracted to 7s4p3d2f1g pattern {8211111/5111/111/11/1}
 Group   2 Type H   : 7s3p2d1f contracted to 4s3p2d1f pattern {4111/111/11/1}
 Group   3 Type O   : 15s8p3d2f1g contracted to 7s4p3d2f1g pattern {8211111/5111/111/11/1}

Atom   0C    basis set group =>   1
Atom   1C    basis set group =>   1
Atom   2C    basis set group =>   1
Atom   3C    basis set group =>   1
Atom   4C    basis set group =>   1
Atom   5C    basis set group =>   1
Atom   6H    basis set group =>   2
Atom   7H    basis set group =>   2
Atom   8H    basis set group =>   2
Atom   9H    basis set group =>   2
Atom  10H    basis set group =>   2
Atom  11C    basis set group =>   1
Atom  12O    basis set group =>   3
Atom  13O    basis set group =>   3
Atom  14H    basis set group =>   2
---------------------------------
AUXILIARY/J BASIS SET INFORMATION
---------------------------------
There are 3 groups of distinct atoms

 Group   1 Type C   : 12s5p4d2f1g contracted to 6s4p3d1f1g pattern {711111/2111/211/2/1}
 Group   2 Type H   : 5s2p1d contracted to 3s1p1d pattern {311/2/1}
 Group   3 Type O   : 12s5p4d2f1g contracted to 6s4p3d1f1g pattern {711111/2111/211/2/1}

Atom   0C    basis set group =>   1
Atom   1C    basis set group =>   1
Atom   2C    basis set group =>   1
Atom   3C    basis set group =>   1
Atom   4C    basis set group =>   1
Atom   5C    basis set group =>   1
Atom   6H    basis set group =>   2
Atom   7H    basis set group =>   2
Atom   8H    basis set group =>   2
Atom   9H    basis set group =>   2
Atom  10H    basis set group =>   2
Atom  11C    basis set group =>   1
Atom  12O    basis set group =>   3
Atom  13O    basis set group =>   3
Atom  14H    basis set group =>   2


           ************************************************************
           *        Program running with 10 parallel MPI-processes    *
           *              working on a common directory               *
           ************************************************************
------------------------------------------------------------------------------
                           ORCA GTO INTEGRAL CALCULATION
                           -- RI-GTO INTEGRALS CHOSEN --
------------------------------------------------------------------------------
------------------------------------------------------------------------------
                   ___                                                        
                  /   \      - P O W E R E D   B Y -                         
                 /     \                                                     
                 |  |  |   _    _      __       _____    __    __             
                 |  |  |  | |  | |    /  \     |  _  \  |  |  /  |          
                  \  \/   | |  | |   /    \    | | | |  |  | /  /          
                 / \  \   | |__| |  /  /\  \   | |_| |  |  |/  /          
                |  |  |   |  __  | /  /__\  \  |    /   |      \           
                |  |  |   | |  | | |   __   |  |    \   |  |\   \          
                \     /   | |  | | |  |  |  |  | |\  \  |  | \   \       
                 \___/    |_|  |_| |__|  |__|  |_| \__\ |__|  \__/        
                                                                              
                      - O R C A' S   B I G   F R I E N D -                    
                                      &                                       
                       - I N T E G R A L  F E E D E R -                       
                                                                              
 v1 FN, 2020, v2 2021                                                         
------------------------------------------------------------------------------


Reading SHARK input file BzOHAa.SHARKINP.tmp ... ok
----------------------
SHARK INTEGRAL PACKAGE
----------------------

Number of atoms                             ...     15
Number of basis functions                   ...    693
Number of shells                            ...    213
Maximum angular momentum                    ...      4
Integral batch strategy                     ... SHARK/LIBINT Hybrid
RI-J (if used) integral strategy            ... SPLIT-RIJ (Revised 2003 algorithm where possible)
Printlevel                                  ...      1
Contraction scheme used                     ... SEGMENTED contraction
Coulomb Range Separation                    ... NOT USED
Exchange Range Separation                   ... Long Range
   Mu parameter                             ...  0.300000
   Scaling (regular/separated)              ...  0.150000  0.850000
Finite Nucleus Model                        ... NOT USED
Auxiliary Coulomb fitting basis             ... AVAILABLE
   # of basis functions in Aux-J            ...    507
   # of shells in Aux-J                     ...    165
   Maximum angular momentum in Aux-J        ...      4
Auxiliary J/K fitting basis                 ... NOT available
Auxiliary Correlation fitting basis         ... NOT available
Auxiliary 'external' fitting basis          ... NOT available
Integral threshold                          ...     1.000000e-10
Primitive cut-off                           ...     1.000000e-11
Primitive pair pre-selection threshold      ...     1.000000e-11

Calculating pre-screening integrals         ... done (  0.1 sec) Dimension = 213
Organizing shell pair data                  ... done (  0.3 sec)
Shell pair information
Total number of shell pairs                 ...     22791
Shell pairs after pre-screening             ...     18570
Total number of primitive shell pairs       ...     58017
Primitive shell pairs kept                  ...     35649
          la=0 lb=0:   2860 shell pairs
          la=1 lb=0:   3951 shell pairs
          la=1 lb=1:   1337 shell pairs
          la=2 lb=0:   2643 shell pairs
          la=2 lb=1:   1827 shell pairs
          la=2 lb=2:    634 shell pairs
          la=3 lb=0:   1624 shell pairs
          la=3 lb=1:   1108 shell pairs
          la=3 lb=2:    763 shell pairs
          la=3 lb=3:    243 shell pairs
          la=4 lb=0:    640 shell pairs
          la=4 lb=1:    428 shell pairs
          la=4 lb=2:    293 shell pairs
          la=4 lb=3:    180 shell pairs
          la=4 lb=4:     39 shell pairs

Calculating one electron integrals          ... done (  0.0 sec)
Calculating RI/J V-Matrix + Cholesky decomp.... done (  0.0 sec)
Calculating Nuclear repulsion               ... done (  0.0 sec) ENN=    406.930175694421 Eh

SHARK setup successfully completed in   1.0 seconds

Maximum memory used throughout the entire GTOINT-calculation: 43.8 MB


           ************************************************************
           *        Program running with 10 parallel MPI-processes    *
           *              working on a common directory               *
           ************************************************************
-------------------------------------------------------------------------------
                                 ORCA SCF
-------------------------------------------------------------------------------

------------
SCF SETTINGS
------------
Hamiltonian:
 Density Functional     Method          .... DFT(GTOs)
 Exchange Functional    Exchange        .... WB97M-V
 Correlation Functional Correlation     .... WB97M-V
 Gradients option       PostSCFGGA      .... off
 Hybrid DFT is turned on
   Fraction HF Exchange ScalHFX         ....  0.150000
   Scaling of DF-GGA-X  ScalDFX         ....  0.000000
   Scaling of DF-GGA-C  ScalDFC         ....  1.000000
   Scaling of DF-LDA-C  ScalLDAC        ....  1.000000
   Perturbative correction              ....  0.000000
   Density functional embedding theory  .... OFF
 Long-range corrected/Screened/Range-Separated Hybrid DFT is turned on
   Amount of maximum screened exact exchange              ....  0.850000
   Range separation parameter mu (erf(mu*r12)/r12)        ....  0.300000
   NL short-range parameter             ....  6.000000
   NL long-range parameter              ....  0.010000
 RI-approximation to the Coulomb term is turned on
   Number of AuxJ basis functions       .... 507
   RIJ-COSX (HFX calculated with COS-X)).... on


General Settings:
 Integral files         IntName         .... BzOHAa
 Hartree-Fock type      HFTyp           .... RHF
 Total Charge           Charge          ....    0
 Multiplicity           Mult            ....    1
 Number of Electrons    NEL             ....   64
 Basis Dimension        Dim             ....  693
 Nuclear Repulsion      ENuc            ....    406.9301756944 Eh

Convergence Acceleration:
 DIIS                   CNVDIIS         .... on
   Start iteration      DIISMaxIt       ....    12
   Startup error        DIISStart       ....  0.200000
   # of expansion vecs  DIISMaxEq       ....     5
   Bias factor          DIISBfac        ....   1.050
   Max. coefficient     DIISMaxC        ....  10.000
 Trust-Rad. Augm. Hess. CNVTRAH         .... auto
   Auto Start mean grad. ratio tolernc. ....  1.125000
   Auto Start start iteration           ....    20
   Auto Start num. interpolation iter.  ....    10
   Max. Number of Micro iterations      ....    16
   Max. Number of Macro iterations      .... Maxiter - #DIIS iter
   Number of Davidson start vectors     ....     2
   Converg. threshold I  (grad. norm)   ....   5.000e-05
   Converg. threshold II (energy diff.) ....   1.000e-06
   Grad. Scal. Fac. for Micro threshold ....   0.100
   Minimum threshold for Micro iter.    ....   0.010
   NR start threshold (gradient norm)   ....   0.001
   Initial trust radius                 ....   0.400
   Minimum AH scaling param. (alpha)    ....   1.000
   Maximum AH scaling param. (alpha)    .... 1000.000
   Orbital update algorithm             .... Taylor
   White noise on init. David. guess    .... on
   Maximum white noise                  ....   0.010
   Quad. conv. algorithm                .... NR
 SOSCF                  CNVSOSCF        .... on
   Start iteration      SOSCFMaxIt      ....   150
   Startup grad/error   SOSCFStart      ....  0.003300
 Level Shifting         CNVShift        .... on
   Level shift para.    LevelShift      ....    0.2500
   Turn off err/grad.   ShiftErr        ....    0.0010
 Zerner damping         CNVZerner       .... off
 Static damping         CNVDamp         .... on
   Fraction old density DampFac         ....    0.7000
   Max. Damping (<1)    DampMax         ....    0.9800
   Min. Damping (>=0)   DampMin         ....    0.0000
   Turn off err/grad.   DampErr         ....    0.1000
 Fernandez-Rico         CNVRico         .... off

SCF Procedure:
 Maximum # iterations   MaxIter         ....   125
 SCF integral mode      SCFMode         .... Direct
   Integral package                     .... SHARK and LIBINT hybrid scheme
 Reset frequency        DirectResetFreq ....    20
 Integral Threshold     Thresh          ....  1.000e-10 Eh
 Primitive CutOff       TCut            ....  1.000e-11 Eh

Convergence Tolerance:
 Convergence Check Mode ConvCheckMode   .... Total+1el-Energy
 Convergence forced     ConvForced      .... 0
 Energy Change          TolE            ....  1.000e-06 Eh
 1-El. energy change                    ....  1.000e-03 Eh
 Orbital Gradient       TolG            ....  5.000e-05
 Orbital Rotation angle TolX            ....  5.000e-05
 DIIS Error             TolErr          ....  1.000e-06


Diagonalization of the overlap matrix:
Smallest eigenvalue                        ... 6.088e-06
Time for diagonalization                   ...    0.082 sec
Threshold for overlap eigenvalues          ... 1.000e-08
Number of eigenvalues below threshold      ... 0
Time for construction of square roots      ...    0.062 sec
Total time needed                          ...    0.147 sec

Time for model grid setup =    0.086 sec

------------------------------
INITIAL GUESS: MODEL POTENTIAL
------------------------------
Loading Hartree-Fock densities                     ... done
Calculating cut-offs                               ... done
Initializing the effective Hamiltonian             ... done
Setting up the integral package (SHARK)            ... done
Starting the Coulomb interaction                   ... done (   0.2 sec)
Reading the grid                                   ... done
Mapping shells                                     ... done
Starting the XC term evaluation                    ... done (   0.1 sec)
  promolecular density results
     # of electrons  =     63.996056241
     EX              =    -53.886975707
     EC              =     -2.136408933
     EX+EC           =    -56.023384639
Transforming the Hamiltonian                       ... done (   0.1 sec)
Diagonalizing the Hamiltonian                      ... done (   0.1 sec)
Back transforming the eigenvectors                 ... done (   0.0 sec)
Now organizing SCF variables                       ... done
                      ------------------
                      INITIAL GUESS DONE (   0.6 sec)
                      ------------------
-------------------
DFT GRID GENERATION
-------------------

General Integration Accuracy     IntAcc      ... 4.388
Radial Grid Type                 RadialGrid  ... OptM3 with GC (2021)
Angular Grid (max. ang.)         AngularGrid ... 4 (Lebedev-302)
Angular grid pruning method      GridPruning ... 4 (adaptive)
Weight generation scheme         WeightScheme... Becke
Basis function cutoff            BFCut       ... 1.0000e-10
Integration weight cutoff        WCut        ... 1.0000e-14
Angular grids for H and He will be reduced by one unit
Partially contracted basis set               ... off
Rotationally invariant grid construction     ... off

Total number of grid points                  ...    75941
Total number of batches                      ...     1195
Average number of points per batch           ...       63
Average number of grid points per atom       ...     5063
Time for grid setup =    0.431 sec

--------------------
COSX GRID GENERATION
--------------------

GRIDX 1
-------
General Integration Accuracy     IntAcc      ... 3.816
Radial Grid Type                 RadialGrid  ... OptM3 with GC (2021)
Angular Grid (max. ang.)         AngularGrid ... 1 (Lebedev-50)
Angular grid pruning method      GridPruning ... 4 (adaptive)
Weight generation scheme         WeightScheme... Becke
Basis function cutoff            BFCut       ... 1.0000e-10
Integration weight cutoff        WCut        ... 1.0000e-14
Angular grids for H and He will be reduced by one unit
Partially contracted basis set               ... on
Rotationally invariant grid construction     ... off

Total number of grid points                  ...     9698
Total number of batches                      ...      160
Average number of points per batch           ...       60
Average number of grid points per atom       ...      647
UseSFitting                                  ... on

GRIDX 2
-------
General Integration Accuracy     IntAcc      ... 4.020
Radial Grid Type                 RadialGrid  ... OptM3 with GC (2021)
Angular Grid (max. ang.)         AngularGrid ... 2 (Lebedev-110)
Angular grid pruning method      GridPruning ... 4 (adaptive)
Weight generation scheme         WeightScheme... Becke
Basis function cutoff            BFCut       ... 1.0000e-10
Integration weight cutoff        WCut        ... 1.0000e-14
Angular grids for H and He will be reduced by one unit
Partially contracted basis set               ... on
Rotationally invariant grid construction     ... off

Total number of grid points                  ...    23647
Total number of batches                      ...      376
Average number of points per batch           ...       62
Average number of grid points per atom       ...     1576
UseSFitting                                  ... on

GRIDX 3
-------
General Integration Accuracy     IntAcc      ... 4.338
Radial Grid Type                 RadialGrid  ... OptM3 with GC (2021)
Angular Grid (max. ang.)         AngularGrid ... 3 (Lebedev-194)
Angular grid pruning method      GridPruning ... 4 (adaptive)
Weight generation scheme         WeightScheme... Becke
Basis function cutoff            BFCut       ... 1.0000e-10
Integration weight cutoff        WCut        ... 1.0000e-14
Angular grids for H and He will be reduced by one unit
Partially contracted basis set               ... on
Rotationally invariant grid construction     ... off

Total number of grid points                  ...    51172
Total number of batches                      ...      807
Average number of points per batch           ...       63
Average number of grid points per atom       ...     3411
UseSFitting                                  ... on

Time for X-Grid setup             =    1.307 sec


--------------------
CPCM SOLVATION MODEL
--------------------
CPCM parameters:
  Epsilon                                         ...      26.7260
  Refrac                                          ...       1.2907
  Rsolv                                           ...       1.3000
  Surface type                                    ... GAUSSIAN VDW
  Epsilon function type                           ...         CPCM
Solvent:                                     ... 2,2,2-TRIFLUOROETHANOL
SMD-CDS solvent descriptors:
  Soln                                       ...    1.2907
  Soln25                                     ... Unavailable
  Sola                                       ...    0.5700
  Solb                                       ...    0.2500
  Solg                                       ...   42.0200
  Solc                                       ...    0.0000
  Solh                                       ...    0.5000
Radii:
 Radius for C  used is    3.4960 Bohr (=   1.8500 Ang.)
 Radius for H  used is    2.2677 Bohr (=   1.2000 Ang.)
 Radius for O  used is    2.8724 Bohr (=   1.5200 Ang.)
Calculating surface                               ...        done! (  0.0s)
GEPOL surface points                              ...          915
GEPOL Volume                                      ...     803.7448
GEPOL Surface-area                                ...     503.1749
Calculating surface distance matrix               ...        done! (  0.0s)
Performing Cholesky decomposition & store         ...        done! (  0.0s)
Overall time for CPCM initialization              ...                 0.0s
--------------
SCF ITERATIONS
--------------
ITER       Energy         Delta-E        Max-DP      RMS-DP      [F,P]     Damp
               ***  Starting incremental Fock matrix formation  ***
  0   -420.8825048535   0.000000000000 0.03283650  0.00029980  0.3065190 0.7000
  1   -420.9849968595  -0.102492006092 0.02616632  0.00025497  0.1489904 0.7000
                               ***Turning on DIIS***
  2   -421.0357462644  -0.050749404899 0.06427838  0.00059906  0.0880900 0.0000
  3   -421.1221956168  -0.086449352378 0.02195283  0.00016706  0.0729086 0.0000
  4   -421.1334189930  -0.011223376170 0.00661927  0.00005718  0.0132706 0.0000
  5   -421.1337976553  -0.000378662285 0.00244306  0.00002092  0.0065333 0.0000
                      *** Initiating the SOSCF procedure ***
                           *** Shutting down DIIS ***
                      *** Re-Reading the Fockian *** 
                      *** Removing any level shift *** 
ITER      Energy       Delta-E        Grad      Rot      Max-DP    RMS-DP
  6   -421.13385430  -0.0000566428  0.000450  0.000450  0.000819  0.000012
               *** Restarting incremental Fock matrix formation ***
  7   -421.13384305   0.0000112442  0.000206  0.000295  0.004323  0.000049
  8   -421.13384359  -0.0000005407  0.000319  0.000341  0.000791  0.000009
  9   -421.13384523  -0.0000016337  0.000035  0.000089  0.000444  0.000005
                 **** Energy Check signals convergence ****
              ***Rediagonalizing the Fockian in SOSCF/NRSCF***

               *****************************************************
               *                     SUCCESS                       *
               *           SCF CONVERGED AFTER  10 CYCLES          *
               *****************************************************

Old exchange energy                            =    -16.783028709 Eh
New exchange energy                            =    -16.783034136 Eh
Exchange energy change after final integration =     -0.000005427 Eh
Total energy after final integration           =   -421.133850712 Eh
Final COS-X integration done in                =    16.394 sec

------------------
NL GRID GENERATION
------------------

General Integration Accuracy     IntAcc      ... 4.004
Radial Grid Type                 RadialGrid  ... OptM3 with GC (2021)
Angular Grid (max. ang.)         AngularGrid ... 2 (Lebedev-110)
Angular grid pruning method      GridPruning ... 4 (adaptive)
Weight generation scheme         WeightScheme... Becke
Basis function cutoff            BFCut       ... 1.0000e-10
Integration weight cutoff        WCut        ... 1.0000e-14
Angular grids for H and He will be reduced by one unit
Partially contracted basis set               ... off
Rotationally invariant grid construction     ... off

Total number of grid points                  ...    25527
Total number of batches                      ...      406
Average number of points per batch           ...       62
Average number of grid points per atom       ...     1702
Final grid set up in    0.1 sec

-------------------------------------------------------------------------------
                    post-SCF DFT-NL dispersion correction                      
-------------------------------------------------------------------------------

SCF Energy:   -421.133850712 
NL    Energy:  0.245918348 
SC+NL Energy: -420.887932363 
NL done in:    0.8 sec
-------------------------------------------------------------------------------

SMD CDS free energy correction energy :                 4.20339     Kcal/mol
Total Energy after SMD CDS correction =              -420.881233835 Eh

----------------
TOTAL SCF ENERGY
----------------

Total Energy       :         -420.88123383 Eh          -11452.76062 eV

Components:
Nuclear Repulsion  :          406.93017569 Eh           11073.13303 eV
Electronic Energy  :         -827.81140953 Eh          -22525.89365 eV
One Electron Energy:        -1377.69661917 Eh          -37489.03091 eV
Two Electron Energy:          549.88520964 Eh           14963.13727 eV
Max COSX asymmetry :            0.00000091 Eh               0.00002 eV
CPCM Dielectric    :           -0.01988318 Eh              -0.54105 eV
SMD CDS (Gcds)     :            0.00669853 Eh               0.18228 eV

Virial components:
Potential Energy   :         -840.54023794 Eh          -22872.26268 eV
Kinetic Energy     :          419.65900410 Eh           11419.50206 eV
Virial Ratio       :            2.00291244


DFT components:
N(Alpha)           :       32.000014368209 electrons
N(Beta)            :       32.000014368209 electrons
N(Total)           :       64.000028736418 electrons
E(X)               :      -38.744785130467 Eh       
E(C)               :       -2.096630803818 Eh       
NL Energy, E(C,NL) :        0.245918348471 Eh       
E(XC)              :      -40.595497585813 Eh       
DFET-embed. en.    :        0.000000000000 Eh       
CPCM Solvation Model Properties:
Surface-charge          :           -0.04896181
Charge-correction       :            0.00008015 Eh               0.00218 eV
Free-energy (cav+disp)  :            0.00669853 Eh               0.18228 eV

---------------
SCF CONVERGENCE
---------------

  Last Energy change         ...   -5.6132e-08  Tolerance :   1.0000e-06
  Last MAX-Density change    ...    1.2212e-15  Tolerance :   1.0000e-05
  Last RMS-Density change    ...    6.4333e-18  Tolerance :   1.0000e-06
  Last Orbital Gradient      ...    1.9915e-05  Tolerance :   5.0000e-05
  Last Orbital Rotation      ...    6.0541e-05  Tolerance :   5.0000e-05

             **** THE GBW FILE WAS UPDATED (BzOHAa.gbw) ****
             **** DENSITY BzOHAa.scfp WAS UPDATED ****
             **** ENERGY FILE WAS UPDATED (BzOHAa.en.tmp) ****
             **** THE GBW FILE WAS UPDATED (BzOHAa.gbw) ****
             **** DENSITY BzOHAa.scfp WAS UPDATED ****
----------------
ORBITAL ENERGIES
----------------

  NO   OCC          E(Eh)            E(eV) 
   0   2.0000     -19.383745      -527.4585 
   1   2.0000     -19.330258      -526.0031 
   2   2.0000     -10.493660      -285.5470 
   3   2.0000     -10.368554      -282.1427 
   4   2.0000     -10.360254      -281.9169 
   5   2.0000     -10.359114      -281.8858 
   6   2.0000     -10.357714      -281.8477 
   7   2.0000     -10.353261      -281.7266 
   8   2.0000     -10.353180      -281.7243 
   9   2.0000      -1.250866       -34.0378 
  10   2.0000      -1.157354       -31.4932 
  11   2.0000      -0.999308       -27.1926 
  12   2.0000      -0.900110       -24.4932 
  13   2.0000      -0.880924       -23.9712 
  14   2.0000      -0.787529       -21.4297 
  15   2.0000      -0.734067       -19.9750 
  16   2.0000      -0.706162       -19.2156 
  17   2.0000      -0.653624       -17.7860 
  18   2.0000      -0.621120       -16.9015 
  19   2.0000      -0.591886       -16.1060 
  20   2.0000      -0.581117       -15.8130 
  21   2.0000      -0.563930       -15.3453 
  22   2.0000      -0.554878       -15.0990 
  23   2.0000      -0.533742       -14.5239 
  24   2.0000      -0.512777       -13.9534 
  25   2.0000      -0.491169       -13.3654 
  26   2.0000      -0.462049       -12.5730 
  27   2.0000      -0.446935       -12.1617 
  28   2.0000      -0.441435       -12.0120 
  29   2.0000      -0.401993       -10.9388 
  30   2.0000      -0.358211        -9.7474 
  31   2.0000      -0.356258        -9.6943 
  32   0.0000       0.017329         0.4715 
  33   0.0000       0.057347         1.5605 
  34   0.0000       0.078042         2.1236 
  35   0.0000       0.091940         2.5018 
  36   0.0000       0.100141         2.7250 
  37   0.0000       0.116148         3.1605 
  38   0.0000       0.133073         3.6211 
  39   0.0000       0.135260         3.6806 
  40   0.0000       0.145215         3.9515 
  41   0.0000       0.149931         4.0798 
  42   0.0000       0.163425         4.4470 
  43   0.0000       0.171167         4.6577 
  44   0.0000       0.189215         5.1488 
  45   0.0000       0.198088         5.3902 
  46   0.0000       0.202677         5.5151 
  47   0.0000       0.216450         5.8899 
  48   0.0000       0.223413         6.0794 
  49   0.0000       0.230700         6.2777 
  50   0.0000       0.242579         6.6009 
  51   0.0000       0.253875         6.9083 
  52   0.0000       0.256701         6.9852 
  53   0.0000       0.276684         7.5289 
  54   0.0000       0.283885         7.7249 
  55   0.0000       0.297575         8.0974 
  56   0.0000       0.299523         8.1504 
  57   0.0000       0.314588         8.5604 
  58   0.0000       0.328746         8.9456 
  59   0.0000       0.335458         9.1283 
  60   0.0000       0.342573         9.3219 
  61   0.0000       0.343768         9.3544 
  62   0.0000       0.351926         9.5764 
  63   0.0000       0.354533         9.6473 
  64   0.0000       0.359487         9.7821 
  65   0.0000       0.381794        10.3891 
  66   0.0000       0.392519        10.6810 
  67   0.0000       0.394028        10.7220 
  68   0.0000       0.410506        11.1704 
  69   0.0000       0.416458        11.3324 
  70   0.0000       0.421994        11.4830 
  71   0.0000       0.424871        11.5613 
  72   0.0000       0.437990        11.9183 
  73   0.0000       0.439735        11.9658 
  74   0.0000       0.440926        11.9982 
  75   0.0000       0.461735        12.5645 
  76   0.0000       0.478730        13.0269 
  77   0.0000       0.491626        13.3778 
  78   0.0000       0.495450        13.4819 
  79   0.0000       0.510408        13.8889 
  80   0.0000       0.512728        13.9520 
  81   0.0000       0.521057        14.1787 
  82   0.0000       0.535217        14.5640 
  83   0.0000       0.536205        14.5909 
  84   0.0000       0.551015        14.9939 
  85   0.0000       0.560519        15.2525 
  86   0.0000       0.566141        15.4055 
  87   0.0000       0.580579        15.7983 
  88   0.0000       0.592988        16.1360 
  89   0.0000       0.607693        16.5362 
  90   0.0000       0.612823        16.6758 
  91   0.0000       0.617520        16.8036 
  92   0.0000       0.637492        17.3470 
  93   0.0000       0.656622        17.8676 
  94   0.0000       0.676612        18.4116 
  95   0.0000       0.689674        18.7670 
  96   0.0000       0.695097        18.9146 
  97   0.0000       0.733111        19.9490 
  98   0.0000       0.749201        20.3868 
  99   0.0000       0.752334        20.4720 
 100   0.0000       0.762537        20.7497 
 101   0.0000       0.767160        20.8755 
 102   0.0000       0.782600        21.2956 
 103   0.0000       0.785026        21.3616 
 104   0.0000       0.799963        21.7681 
 105   0.0000       0.809536        22.0286 
 106   0.0000       0.811026        22.0691 
 107   0.0000       0.828736        22.5511 
 108   0.0000       0.830588        22.6014 
 109   0.0000       0.830947        22.6112 
 110   0.0000       0.835477        22.7345 
 111   0.0000       0.842644        22.9295 
 112   0.0000       0.862922        23.4813 
 113   0.0000       0.868543        23.6343 
 114   0.0000       0.883121        24.0310 
 115   0.0000       0.890121        24.2214 
 116   0.0000       0.902352        24.5542 
 117   0.0000       0.915993        24.9255 
 118   0.0000       0.933014        25.3886 
 119   0.0000       0.933293        25.3962 
 120   0.0000       0.943674        25.6787 
 121   0.0000       0.969887        26.3920 
 122   0.0000       0.970151        26.3991 
 123   0.0000       0.977727        26.6053 
 124   0.0000       0.979510        26.6538 
 125   0.0000       0.982714        26.7410 
 126   0.0000       0.991035        26.9674 
 127   0.0000       1.017935        27.6994 
 128   0.0000       1.023469        27.8500 
 129   0.0000       1.035404        28.1748 
 130   0.0000       1.039180        28.2775 
 131   0.0000       1.047458        28.5028 
 132   0.0000       1.059104        28.8197 
 133   0.0000       1.084639        29.5145 
 134   0.0000       1.085911        29.5491 
 135   0.0000       1.090552        29.6754 
 136   0.0000       1.097362        29.8607 
 137   0.0000       1.101933        29.9851 
 138   0.0000       1.106279        30.1034 
 139   0.0000       1.123714        30.5778 
 140   0.0000       1.148185        31.2437 
 141   0.0000       1.164160        31.6784 
 142   0.0000       1.198834        32.6219 
 143   0.0000       1.209058        32.9002 
 144   0.0000       1.212361        32.9900 
 145   0.0000       1.214482        33.0477 
 146   0.0000       1.215454        33.0742 
 147   0.0000       1.231117        33.5004 
 148   0.0000       1.239477        33.7279 
 149   0.0000       1.281364        34.8677 
 150   0.0000       1.298465        35.3330 
 151   0.0000       1.316580        35.8260 
 152   0.0000       1.318847        35.8876 
 153   0.0000       1.335315        36.3358 
 154   0.0000       1.343941        36.5705 
 155   0.0000       1.350925        36.7605 
 156   0.0000       1.367948        37.2238 
 157   0.0000       1.398093        38.0440 
 158   0.0000       1.423743        38.7420 
 159   0.0000       1.428462        38.8704 
 160   0.0000       1.437192        39.1080 
 161   0.0000       1.460251        39.7354 
 162   0.0000       1.470219        40.0067 
 163   0.0000       1.495268        40.6883 
 164   0.0000       1.508888        41.0589 
 165   0.0000       1.525172        41.5021 
 166   0.0000       1.544999        42.0416 
 167   0.0000       1.545247        42.0483 
 168   0.0000       1.547505        42.1097 
 169   0.0000       1.591334        43.3024 
 170   0.0000       1.596109        43.4323 
 171   0.0000       1.608745        43.7762 
 172   0.0000       1.624149        44.1953 
 173   0.0000       1.634012        44.4637 
 174   0.0000       1.637250        44.5518 
 175   0.0000       1.659398        45.1545 
 176   0.0000       1.665808        45.3289 
 177   0.0000       1.701410        46.2977 
 178   0.0000       1.725272        46.9470 
 179   0.0000       1.731108        47.1058 
 180   0.0000       1.737112        47.2692 
 181   0.0000       1.739923        47.3457 
 182   0.0000       1.761136        47.9229 
 183   0.0000       1.778739        48.4020 
 184   0.0000       1.791309        48.7440 
 185   0.0000       1.805740        49.1367 
 186   0.0000       1.814737        49.3815 
 187   0.0000       1.823600        49.6227 
 188   0.0000       1.841782        50.1174 
 189   0.0000       1.872957        50.9657 
 190   0.0000       1.885804        51.3153 
 191   0.0000       1.886200        51.3261 
 192   0.0000       1.906226        51.8711 
 193   0.0000       1.916220        52.1430 
 194   0.0000       1.917527        52.1786 
 195   0.0000       1.943946        52.8975 
 196   0.0000       1.955565        53.2136 
 197   0.0000       1.973302        53.6963 
 198   0.0000       1.992511        54.2190 
 199   0.0000       1.992886        54.2292 
 200   0.0000       1.997342        54.3504 
 201   0.0000       2.012543        54.7641 
 202   0.0000       2.029660        55.2299 
 203   0.0000       2.035838        55.3980 
 204   0.0000       2.052753        55.8583 
 205   0.0000       2.054766        55.9130 
 206   0.0000       2.056863        55.9701 
 207   0.0000       2.069718        56.3199 
 208   0.0000       2.078891        56.5695 
 209   0.0000       2.083561        56.6966 
 210   0.0000       2.100039        57.1450 
 211   0.0000       2.104106        57.2556 
 212   0.0000       2.115382        57.5625 
 213   0.0000       2.123574        57.7854 
 214   0.0000       2.153985        58.6129 
 215   0.0000       2.166074        58.9419 
 216   0.0000       2.166920        58.9649 
 217   0.0000       2.182570        59.3908 
 218   0.0000       2.189897        59.5901 
 219   0.0000       2.197515        59.7974 
 220   0.0000       2.219325        60.3909 
 221   0.0000       2.227909        60.6245 
 222   0.0000       2.244593        61.0785 
 223   0.0000       2.275043        61.9071 
 224   0.0000       2.280033        62.0428 
 225   0.0000       2.283266        62.1308 
 226   0.0000       2.286059        62.2068 
 227   0.0000       2.298915        62.5567 
 228   0.0000       2.321130        63.1612 
 229   0.0000       2.325271        63.2738 
 230   0.0000       2.331905        63.4543 
 231   0.0000       2.337220        63.5990 
 232   0.0000       2.348913        63.9172 
 233   0.0000       2.352857        64.0245 
 234   0.0000       2.386709        64.9457 
 235   0.0000       2.398648        65.2705 
 236   0.0000       2.406374        65.4808 
 237   0.0000       2.418894        65.8214 
 238   0.0000       2.426259        66.0219 
 239   0.0000       2.435891        66.2840 
 240   0.0000       2.455653        66.8217 
 241   0.0000       2.464042        67.0500 
 242   0.0000       2.479281        67.4647 
 243   0.0000       2.494165        67.8697 
 244   0.0000       2.497137        67.9506 
 245   0.0000       2.517346        68.5005 
 246   0.0000       2.526515        68.7500 
 247   0.0000       2.529634        68.8348 
 248   0.0000       2.539488        69.1030 
 249   0.0000       2.540081        69.1191 
 250   0.0000       2.555398        69.5359 
 251   0.0000       2.563102        69.7455 
 252   0.0000       2.585980        70.3681 
 253   0.0000       2.611589        71.0650 
 254   0.0000       2.631363        71.6030 
 255   0.0000       2.635242        71.7086 
 256   0.0000       2.637073        71.7584 
 257   0.0000       2.650335        72.1193 
 258   0.0000       2.653109        72.1948 
 259   0.0000       2.661600        72.4258 
 260   0.0000       2.666490        72.5589 
 261   0.0000       2.672360        72.7186 
 262   0.0000       2.696932        73.3872 
 263   0.0000       2.698882        73.4403 
 264   0.0000       2.725806        74.1729 
 265   0.0000       2.732607        74.3580 
 266   0.0000       2.744722        74.6877 
 267   0.0000       2.748336        74.7860 
 268   0.0000       2.753464        74.9256 
 269   0.0000       2.784607        75.7730 
 270   0.0000       2.798665        76.1556 
 271   0.0000       2.802226        76.2524 
 272   0.0000       2.816808        76.6492 
 273   0.0000       2.823952        76.8436 
 274   0.0000       2.838296        77.2340 
 275   0.0000       2.847180        77.4757 
 276   0.0000       2.872210        78.1568 
 277   0.0000       2.885471        78.5177 
 278   0.0000       2.889457        78.6261 
 279   0.0000       2.916832        79.3710 
 280   0.0000       2.931455        79.7689 
 281   0.0000       2.961279        80.5805 
 282   0.0000       2.977482        81.0214 
 283   0.0000       2.979682        81.0813 
 284   0.0000       2.986396        81.2640 
 285   0.0000       3.022041        82.2339 
 286   0.0000       3.035727        82.6063 
 287   0.0000       3.049209        82.9732 
 288   0.0000       3.062305        83.3295 
 289   0.0000       3.073502        83.6342 
 290   0.0000       3.099730        84.3479 
 291   0.0000       3.124901        85.0329 
 292   0.0000       3.172749        86.3349 
 293   0.0000       3.190075        86.8064 
 294   0.0000       3.207393        87.2776 
 295   0.0000       3.220727        87.6404 
 296   0.0000       3.223873        87.7261 
 297   0.0000       3.247720        88.3750 
 298   0.0000       3.268929        88.9521 
 299   0.0000       3.282136        89.3115 
 300   0.0000       3.286979        89.4432 
 301   0.0000       3.344390        91.0055 
 302   0.0000       3.378349        91.9296 
 303   0.0000       3.403732        92.6203 
 304   0.0000       3.434519        93.4580 
 305   0.0000       3.445227        93.7494 
 306   0.0000       3.464110        94.2632 
 307   0.0000       3.480011        94.6959 
 308   0.0000       3.481425        94.7344 
 309   0.0000       3.500537        95.2545 
 310   0.0000       3.503513        95.3354 
 311   0.0000       3.518908        95.7543 
 312   0.0000       3.537192        96.2519 
 313   0.0000       3.556927        96.7889 
 314   0.0000       3.572825        97.2215 
 315   0.0000       3.584913        97.5504 
 316   0.0000       3.596896        97.8765 
 317   0.0000       3.629557        98.7653 
 318   0.0000       3.652547        99.3909 
 319   0.0000       3.661602        99.6373 
 320   0.0000       3.663868        99.6989 
 321   0.0000       3.706382       100.8558 
 322   0.0000       3.721881       101.2775 
 323   0.0000       3.740798       101.7923 
 324   0.0000       3.788380       103.0871 
 325   0.0000       3.821593       103.9908 
 326   0.0000       3.833660       104.3192 
 327   0.0000       3.885621       105.7331 
 328   0.0000       3.889960       105.8512 
 329   0.0000       3.900100       106.1271 
 330   0.0000       3.910667       106.4147 
 331   0.0000       3.924290       106.7854 
 332   0.0000       3.960796       107.7787 
 333   0.0000       3.987531       108.5062 
 334   0.0000       4.015514       109.2677 
 335   0.0000       4.030805       109.6838 
 336   0.0000       4.054250       110.3217 
 337   0.0000       4.075547       110.9013 
 338   0.0000       4.102189       111.6262 
 339   0.0000       4.137641       112.5909 
 340   0.0000       4.150970       112.9536 
 341   0.0000       4.171084       113.5010 
 342   0.0000       4.188161       113.9657 
 343   0.0000       4.191052       114.0443 
 344   0.0000       4.223091       114.9161 
 345   0.0000       4.258010       115.8664 
 346   0.0000       4.283967       116.5727 
 347   0.0000       4.322620       117.6245 
 348   0.0000       4.325585       117.7052 
 349   0.0000       4.369967       118.9129 
 350   0.0000       4.397373       119.6586 
 351   0.0000       4.414205       120.1166 
 352   0.0000       4.457860       121.3045 
 353   0.0000       4.459837       121.3583 
 354   0.0000       4.492724       122.2532 
 355   0.0000       4.548383       123.7678 
 356   0.0000       4.553341       123.9027 
 357   0.0000       4.565312       124.2284 
 358   0.0000       4.595279       125.0439 
 359   0.0000       4.618720       125.6818 
 360   0.0000       4.678853       127.3181 
 361   0.0000       4.688366       127.5769 
 362   0.0000       4.702414       127.9592 
 363   0.0000       4.768590       129.7599 
 364   0.0000       4.778675       130.0344 
 365   0.0000       4.808598       130.8486 
 366   0.0000       4.850664       131.9933 
 367   0.0000       4.857162       132.1701 
 368   0.0000       4.876222       132.6887 
 369   0.0000       4.910702       133.6270 
 370   0.0000       4.928799       134.1194 
 371   0.0000       4.941998       134.4786 
 372   0.0000       4.972226       135.3011 
 373   0.0000       5.005814       136.2151 
 374   0.0000       5.033181       136.9598 
 375   0.0000       5.052734       137.4919 
 376   0.0000       5.061065       137.7186 
 377   0.0000       5.077286       138.1600 
 378   0.0000       5.079614       138.2233 
 379   0.0000       5.095621       138.6589 
 380   0.0000       5.117614       139.2574 
 381   0.0000       5.120813       139.3444 
 382   0.0000       5.145575       140.0182 
 383   0.0000       5.154192       140.2527 
 384   0.0000       5.176549       140.8610 
 385   0.0000       5.223669       142.1433 
 386   0.0000       5.234992       142.4514 
 387   0.0000       5.266113       143.2982 
 388   0.0000       5.267563       143.3377 
 389   0.0000       5.280699       143.6951 
 390   0.0000       5.285348       143.8216 
 391   0.0000       5.323046       144.8474 
 392   0.0000       5.349776       145.5748 
 393   0.0000       5.355273       145.7244 
 394   0.0000       5.381782       146.4457 
 395   0.0000       5.395562       146.8207 
 396   0.0000       5.424006       147.5947 
 397   0.0000       5.426011       147.6493 
 398   0.0000       5.430053       147.7592 
 399   0.0000       5.463954       148.6817 
 400   0.0000       5.486783       149.3030 
 401   0.0000       5.517885       150.1493 
 402   0.0000       5.525341       150.3522 
 403   0.0000       5.531178       150.5110 
 404   0.0000       5.565825       151.4538 
 405   0.0000       5.591258       152.1459 
 406   0.0000       5.595490       152.2610 
 407   0.0000       5.606657       152.5649 
 408   0.0000       5.647414       153.6739 
 409   0.0000       5.661298       154.0518 
 410   0.0000       5.668681       154.2527 
 411   0.0000       5.685787       154.7181 
 412   0.0000       5.687695       154.7700 
 413   0.0000       5.726912       155.8372 
 414   0.0000       5.741843       156.2435 
 415   0.0000       5.769004       156.9826 
 416   0.0000       5.806065       157.9911 
 417   0.0000       5.822105       158.4275 
 418   0.0000       5.835536       158.7930 
 419   0.0000       5.865108       159.5977 
 420   0.0000       5.869679       159.7221 
 421   0.0000       5.871184       159.7630 
 422   0.0000       5.892623       160.3464 
 423   0.0000       5.913785       160.9223 
 424   0.0000       5.920687       161.1101 
 425   0.0000       5.943291       161.7252 
 426   0.0000       5.948650       161.8710 
 427   0.0000       5.971293       162.4872 
 428   0.0000       5.978546       162.6845 
 429   0.0000       5.997608       163.2032 
 430   0.0000       6.019066       163.7871 
 431   0.0000       6.024574       163.9370 
 432   0.0000       6.031155       164.1161 
 433   0.0000       6.056887       164.8163 
 434   0.0000       6.073089       165.2572 
 435   0.0000       6.079642       165.4355 
 436   0.0000       6.092279       165.7794 
 437   0.0000       6.094266       165.8334 
 438   0.0000       6.118230       166.4855 
 439   0.0000       6.130848       166.8289 
 440   0.0000       6.139705       167.0699 
 441   0.0000       6.158269       167.5750 
 442   0.0000       6.175087       168.0326 
 443   0.0000       6.185151       168.3065 
 444   0.0000       6.203004       168.7923 
 445   0.0000       6.205730       168.8665 
 446   0.0000       6.219855       169.2509 
 447   0.0000       6.237005       169.7175 
 448   0.0000       6.243511       169.8946 
 449   0.0000       6.253641       170.1702 
 450   0.0000       6.267295       170.5418 
 451   0.0000       6.291071       171.1887 
 452   0.0000       6.303375       171.5236 
 453   0.0000       6.307251       171.6290 
 454   0.0000       6.314373       171.8228 
 455   0.0000       6.322120       172.0336 
 456   0.0000       6.322553       172.0454 
 457   0.0000       6.335214       172.3899 
 458   0.0000       6.348260       172.7449 
 459   0.0000       6.367605       173.2713 
 460   0.0000       6.381095       173.6384 
 461   0.0000       6.395427       174.0284 
 462   0.0000       6.406459       174.3286 
 463   0.0000       6.431458       175.0089 
 464   0.0000       6.459315       175.7669 
 465   0.0000       6.465234       175.9280 
 466   0.0000       6.482861       176.4076 
 467   0.0000       6.512782       177.2218 
 468   0.0000       6.526854       177.6047 
 469   0.0000       6.534060       177.8008 
 470   0.0000       6.544981       178.0980 
 471   0.0000       6.562207       178.5667 
 472   0.0000       6.607799       179.8073 
 473   0.0000       6.629582       180.4001 
 474   0.0000       6.632709       180.4852 
 475   0.0000       6.634904       180.5449 
 476   0.0000       6.643299       180.7734 
 477   0.0000       6.663702       181.3285 
 478   0.0000       6.680668       181.7902 
 479   0.0000       6.688413       182.0010 
 480   0.0000       6.694508       182.1668 
 481   0.0000       6.715467       182.7372 
 482   0.0000       6.743504       183.5001 
 483   0.0000       6.749383       183.6601 
 484   0.0000       6.780030       184.4940 
 485   0.0000       6.783892       184.5991 
 486   0.0000       6.794520       184.8883 
 487   0.0000       6.800905       185.0620 
 488   0.0000       6.808905       185.2797 
 489   0.0000       6.824894       185.7148 
 490   0.0000       6.851762       186.4459 
 491   0.0000       6.883800       187.3177 
 492   0.0000       6.933509       188.6704 
 493   0.0000       6.947671       189.0557 
 494   0.0000       6.959188       189.3691 
 495   0.0000       6.988694       190.1720 
 496   0.0000       7.021984       191.0779 
 497   0.0000       7.031301       191.3314 
 498   0.0000       7.052884       191.9187 
 499   0.0000       7.070937       192.4100 
 500   0.0000       7.073223       192.4722 
 501   0.0000       7.114628       193.5989 
 502   0.0000       7.120980       193.7717 
 503   0.0000       7.123645       193.8442 
 504   0.0000       7.149543       194.5490 
 505   0.0000       7.194559       195.7739 
 506   0.0000       7.220967       196.4925 
 507   0.0000       7.251575       197.3254 
 508   0.0000       7.258914       197.5251 
 509   0.0000       7.262101       197.6118 
 510   0.0000       7.298384       198.5991 
 511   0.0000       7.332667       199.5320 
 512   0.0000       7.353560       200.1005 
 513   0.0000       7.385768       200.9770 
 514   0.0000       7.405190       201.5055 
 515   0.0000       7.446125       202.6194 
 516   0.0000       7.447498       202.6567 
 517   0.0000       7.474750       203.3983 
 518   0.0000       7.481263       203.5755 
 519   0.0000       7.499615       204.0749 
 520   0.0000       7.521964       204.6830 
 521   0.0000       7.539061       205.1483 
 522   0.0000       7.546764       205.3579 
 523   0.0000       7.554570       205.5703 
 524   0.0000       7.578764       206.2287 
 525   0.0000       7.582754       206.3372 
 526   0.0000       7.593925       206.6412 
 527   0.0000       7.603616       206.9049 
 528   0.0000       7.641491       207.9355 
 529   0.0000       7.666942       208.6281 
 530   0.0000       7.698256       209.4802 
 531   0.0000       7.714071       209.9105 
 532   0.0000       7.746705       210.7986 
 533   0.0000       7.752985       210.9694 
 534   0.0000       7.834493       213.1874 
 535   0.0000       7.839240       213.3166 
 536   0.0000       7.846541       213.5152 
 537   0.0000       7.854158       213.7225 
 538   0.0000       7.915194       215.3834 
 539   0.0000       7.917006       215.4327 
 540   0.0000       7.943364       216.1499 
 541   0.0000       7.958019       216.5487 
 542   0.0000       7.976446       217.0501 
 543   0.0000       7.992171       217.4780 
 544   0.0000       8.015767       218.1201 
 545   0.0000       8.031339       218.5438 
 546   0.0000       8.034070       218.6182 
 547   0.0000       8.060359       219.3335 
 548   0.0000       8.088496       220.0992 
 549   0.0000       8.111889       220.7357 
 550   0.0000       8.131524       221.2700 
 551   0.0000       8.167189       222.2405 
 552   0.0000       8.186446       222.7645 
 553   0.0000       8.193524       222.9571 
 554   0.0000       8.205957       223.2954 
 555   0.0000       8.209628       223.3953 
 556   0.0000       8.264894       224.8992 
 557   0.0000       8.291922       225.6347 
 558   0.0000       8.295648       225.7360 
 559   0.0000       8.301786       225.9031 
 560   0.0000       8.322669       226.4713 
 561   0.0000       8.341731       226.9900 
 562   0.0000       8.359460       227.4725 
 563   0.0000       8.368452       227.7171 
 564   0.0000       8.373946       227.8666 
 565   0.0000       8.397677       228.5124 
 566   0.0000       8.403560       228.6725 
 567   0.0000       8.419312       229.1011 
 568   0.0000       8.435742       229.5482 
 569   0.0000       8.442343       229.7278 
 570   0.0000       8.467693       230.4176 
 571   0.0000       8.496016       231.1883 
 572   0.0000       8.499179       231.2744 
 573   0.0000       8.500900       231.3212 
 574   0.0000       8.529468       232.0986 
 575   0.0000       8.534635       232.2392 
 576   0.0000       8.589542       233.7333 
 577   0.0000       8.624143       234.6749 
 578   0.0000       8.625738       234.7183 
 579   0.0000       8.658312       235.6046 
 580   0.0000       8.660610       235.6672 
 581   0.0000       8.672944       236.0028 
 582   0.0000       8.729092       237.5307 
 583   0.0000       8.733401       237.6479 
 584   0.0000       8.752278       238.1616 
 585   0.0000       8.760771       238.3927 
 586   0.0000       8.806602       239.6398 
 587   0.0000       8.830369       240.2865 
 588   0.0000       8.886793       241.8219 
 589   0.0000       8.924856       242.8577 
 590   0.0000       8.940249       243.2765 
 591   0.0000       8.949852       243.5379 
 592   0.0000       8.961565       243.8566 
 593   0.0000       8.983110       244.4428 
 594   0.0000       8.986648       244.5391 
 595   0.0000       9.003656       245.0019 
 596   0.0000       9.058705       246.4999 
 597   0.0000       9.082218       247.1397 
 598   0.0000       9.190969       250.0990 
 599   0.0000       9.273511       252.3451 
 600   0.0000       9.390176       255.5197 
 601   0.0000       9.402926       255.8666 
 602   0.0000       9.456012       257.3112 
 603   0.0000       9.495442       258.3841 
 604   0.0000       9.540649       259.6142 
 605   0.0000       9.559677       260.1320 
 606   0.0000       9.584911       260.8187 
 607   0.0000       9.592309       261.0200 
 608   0.0000       9.683456       263.5002 
 609   0.0000       9.689780       263.6723 
 610   0.0000       9.703125       264.0355 
 611   0.0000       9.731038       264.7950 
 612   0.0000       9.766439       265.7583 
 613   0.0000       9.799492       266.6577 
 614   0.0000       9.838829       267.7282 
 615   0.0000       9.866342       268.4768 
 616   0.0000       9.900545       269.4075 
 617   0.0000       9.959363       271.0081 
 618   0.0000       9.989413       271.8257 
 619   0.0000      10.036546       273.1083 
 620   0.0000      10.109936       275.1053 
 621   0.0000      10.132353       275.7153 
 622   0.0000      10.152973       276.2764 
 623   0.0000      10.173511       276.8353 
 624   0.0000      10.218164       278.0504 
 625   0.0000      10.244494       278.7668 
 626   0.0000      10.330657       281.1115 
 627   0.0000      10.347174       281.5609 
 628   0.0000      10.367327       282.1093 
 629   0.0000      10.420503       283.5563 
 630   0.0000      10.491770       285.4956 
 631   0.0000      10.515325       286.1365 
 632   0.0000      10.524116       286.3758 
 633   0.0000      10.601538       288.4825 
 634   0.0000      10.736083       292.1437 
 635   0.0000      10.770242       293.0732 
 636   0.0000      10.828424       294.6564 
 637   0.0000      10.914587       297.0010 
 638   0.0000      10.933198       297.5074 
 639   0.0000      10.967450       298.4395 
 640   0.0000      11.010367       299.6073 
 641   0.0000      11.117072       302.5109 
 642   0.0000      11.217116       305.2332 
 643   0.0000      11.415914       310.6428 
 644   0.0000      11.479184       312.3645 
 645   0.0000      11.545748       314.1758 
 646   0.0000      11.625946       316.3581 
 647   0.0000      11.745406       319.6088 
 648   0.0000      11.778575       320.5113 
 649   0.0000      11.788841       320.7907 
 650   0.0000      11.960189       325.4533 
 651   0.0000      11.971085       325.7498 
 652   0.0000      11.973672       325.8202 
 653   0.0000      12.036766       327.5371 
 654   0.0000      12.118277       329.7551 
 655   0.0000      12.145801       330.5040 
 656   0.0000      12.276716       334.0664 
 657   0.0000      12.287669       334.3645 
 658   0.0000      12.346544       335.9666 
 659   0.0000      12.512382       340.4792 
 660   0.0000      12.543889       341.3366 
 661   0.0000      12.663266       344.5850 
 662   0.0000      12.706451       345.7601 
 663   0.0000      12.841398       349.4322 
 664   0.0000      12.893589       350.8524 
 665   0.0000      13.106840       356.6553 
 666   0.0000      13.287712       361.5770 
 667   0.0000      13.463609       366.3634 
 668   0.0000      13.702519       372.8645 
 669   0.0000      13.867813       377.3624 
 670   0.0000      14.235017       387.3545 
 671   0.0000      14.342854       390.2889 
 672   0.0000      14.617660       397.7667 
 673   0.0000      14.656307       398.8184 
 674   0.0000      16.681878       453.9370 
 675   0.0000      28.048391       763.2355 
 676   0.0000      28.482719       775.0542 
 677   0.0000      28.684657       780.5492 
 678   0.0000      28.725161       781.6514 
 679   0.0000      29.122191       792.4551 
 680   0.0000      29.230544       795.4035 
 681   0.0000      29.557323       804.2957 
 682   0.0000      48.456123      1318.5581 
 683   0.0000      48.726875      1325.9257 
 684   0.0000     148.869090      4050.9339 
 685   0.0000     149.262128      4061.6290 
 686   0.0000     149.465889      4067.1736 
 687   0.0000     149.523742      4068.7479 
 688   0.0000     149.892121      4078.7720 
 689   0.0000     150.005613      4081.8603 
 690   0.0000     150.361816      4091.5530 
 691   0.0000     255.862175      6962.3637 
 692   0.0000     256.157264      6970.3935 

                    ********************************
                    * MULLIKEN POPULATION ANALYSIS *
                    ********************************

-----------------------
MULLIKEN ATOMIC CHARGES
-----------------------
   0 C :   -0.158269
   1 C :   -0.066526
   2 C :   -0.050653
   3 C :   -0.047933
   4 C :   -0.151257
   5 C :   -0.086233
   6 H :    0.148222
   7 H :    0.123304
   8 H :    0.125932
   9 H :    0.148678
  10 H :    0.149478
  11 C :    0.390552
  12 O :   -0.465261
  13 O :   -0.394670
  14 H :    0.334636
Sum of atomic charges:    0.0000000

--------------------------------
MULLIKEN REDUCED ORBITAL CHARGES
--------------------------------
  0 C s       :     3.200173  s :     3.200173
      pz      :     0.950891  p :     2.817848
      px      :     0.985610
      py      :     0.881347
      dz2     :     0.001439  d :     0.126420
      dxz     :     0.006798
      dyz     :     0.023963
      dx2y2   :     0.072893
      dxy     :     0.021327
      f0      :     0.002214  f :     0.012555
      f+1     :     0.001021
      f-1     :     0.000737
      f+2     :     0.000483
      f-2     :     0.001994
      f+3     :     0.000750
      f-3     :     0.005355
      g0      :     0.000037  g :     0.001273
      g+1     :     0.000052
      g-1     :     0.000110
      g+2     :     0.000066
      g-2     :     0.000082
      g+3     :     0.000218
      g-3     :     0.000002
      g+4     :     0.000379
      g-4     :     0.000327
  1 C s       :     3.221145  s :     3.221145
      pz      :     0.911973  p :     2.731402
      px      :     0.897912
      py      :     0.921517
      dz2     :     0.001893  d :     0.099937
      dxz     :     0.022733
      dyz     :     0.011244
      dx2y2   :     0.025731
      dxy     :     0.038337
      f0      :     0.002112  f :     0.012798
      f+1     :     0.000750
      f-1     :     0.000801
      f+2     :     0.001921
      f-2     :     0.000850
      f+3     :     0.001004
      f-3     :     0.005359
      g0      :     0.000040  g :     0.001245
      g+1     :     0.000111
      g-1     :     0.000068
      g+2     :     0.000078
      g-2     :     0.000064
      g+3     :     0.000208
      g-3     :     0.000002
      g+4     :     0.000328
      g-4     :     0.000347
  2 C s       :     3.243662  s :     3.243662
      pz      :     0.995402  p :     2.665206
      px      :     0.842603
      py      :     0.827201
      dz2     :     0.001363  d :     0.123107
      dxz     :     0.025961
      dyz     :     0.017386
      dx2y2   :     0.029222
      dxy     :     0.049176
      f0      :     0.003062  f :     0.017136
      f+1     :     0.000992
      f-1     :     0.001112
      f+2     :     0.001824
      f-2     :     0.001123
      f+3     :     0.001569
      f-3     :     0.007454
      g0      :     0.000045  g :     0.001542
      g+1     :     0.000116
      g-1     :     0.000088
      g+2     :     0.000095
      g-2     :     0.000107
      g+3     :     0.000273
      g-3     :     0.000006
      g+4     :     0.000388
      g-4     :     0.000426
  3 C s       :     3.216648  s :     3.216648
      pz      :     0.909186  p :     2.718101
      px      :     0.940749
      py      :     0.868166
      dz2     :     0.001579  d :     0.099055
      dxz     :     0.006528
      dyz     :     0.027426
      dx2y2   :     0.044587
      dxy     :     0.018934
      f0      :     0.002109  f :     0.012881
      f+1     :     0.000823
      f-1     :     0.000711
      f+2     :     0.000637
      f-2     :     0.002140
      f+3     :     0.001142
      f-3     :     0.005319
      g0      :     0.000039  g :     0.001249
      g+1     :     0.000052
      g-1     :     0.000124
      g+2     :     0.000064
      g-2     :     0.000077
      g+3     :     0.000210
      g-3     :     0.000002
      g+4     :     0.000361
      g-4     :     0.000319
  4 C s       :     3.204138  s :     3.204138
      pz      :     0.950076  p :     2.810498
      px      :     0.906436
      py      :     0.953987
      dz2     :     0.001693  d :     0.122862
      dxz     :     0.019384
      dyz     :     0.010708
      dx2y2   :     0.032853
      dxy     :     0.058224
      f0      :     0.002203  f :     0.012485
      f+1     :     0.000785
      f-1     :     0.000949
      f+2     :     0.001593
      f-2     :     0.000833
      f+3     :     0.000750
      f-3     :     0.005372
      g0      :     0.000037  g :     0.001274
      g+1     :     0.000095
      g-1     :     0.000067
      g+2     :     0.000079
      g-2     :     0.000070
      g+3     :     0.000217
      g-3     :     0.000002
      g+4     :     0.000342
      g-4     :     0.000365
  5 C s       :     3.194351  s :     3.194351
      pz      :     0.911786  p :     2.756751
      px      :     0.907101
      py      :     0.937865
      dz2     :     0.002349  d :     0.121514
      dxz     :     0.020703
      dyz     :     0.011301
      dx2y2   :     0.030567
      dxy     :     0.056593
      f0      :     0.002099  f :     0.012350
      f+1     :     0.000775
      f-1     :     0.000887
      f+2     :     0.001627
      f-2     :     0.000806
      f+3     :     0.000813
      f-3     :     0.005344
      g0      :     0.000036  g :     0.001267
      g+1     :     0.000098
      g-1     :     0.000066
      g+2     :     0.000077
      g-2     :     0.000068
      g+3     :     0.000211
      g-3     :     0.000002
      g+4     :     0.000341
      g-4     :     0.000368
  6 H s       :     0.825250  s :     0.825250
      pz      :     0.010468  p :     0.023396
      px      :     0.006130
      py      :     0.006798
      dz2     :     0.000070  d :     0.002852
      dxz     :     0.001253
      dyz     :     0.000038
      dx2y2   :     0.000235
      dxy     :     0.001257
      f0      :     0.000057  f :     0.000281
      f+1     :     0.000003
      f-1     :     0.000008
      f+2     :     0.000079
      f-2     :     0.000002
      f+3     :     0.000018
      f-3     :     0.000113
  7 H s       :     0.844695  s :     0.844695
      pz      :     0.010212  p :     0.028251
      px      :     0.009752
      py      :     0.008287
      dz2     :     0.000103  d :     0.003444
      dxz     :     0.000370
      dyz     :     0.001011
      dx2y2   :     0.001090
      dxy     :     0.000869
      f0      :     0.000058  f :     0.000306
      f+1     :     0.000010
      f-1     :     0.000007
      f+2     :     0.000022
      f-2     :     0.000062
      f+3     :     0.000017
      f-3     :     0.000130
  8 H s       :     0.843270  s :     0.843270
      pz      :     0.010024  p :     0.027188
      px      :     0.007877
      py      :     0.009287
      dz2     :     0.000097  d :     0.003307
      dxz     :     0.001302
      dyz     :     0.000053
      dx2y2   :     0.000432
      dxy     :     0.001423
      f0      :     0.000057  f :     0.000302
      f+1     :     0.000009
      f-1     :     0.000008
      f+2     :     0.000082
      f-2     :     0.000002
      f+3     :     0.000019
      f-3     :     0.000126
  9 H s       :     0.824595  s :     0.824595
      pz      :     0.010393  p :     0.023589
      px      :     0.006907
      py      :     0.006289
      dz2     :     0.000074  d :     0.002858
      dxz     :     0.000338
      dyz     :     0.000945
      dx2y2   :     0.001000
      dxy     :     0.000502
      f0      :     0.000057  f :     0.000279
      f+1     :     0.000007
      f-1     :     0.000005
      f+2     :     0.000022
      f-2     :     0.000059
      f+3     :     0.000018
      f-3     :     0.000112
 10 H s       :     0.824689  s :     0.824689
      pz      :     0.009711  p :     0.022738
      px      :     0.006799
      py      :     0.006228
      dz2     :     0.000059  d :     0.002819
      dxz     :     0.000329
      dyz     :     0.000892
      dx2y2   :     0.001042
      dxy     :     0.000497
      f0      :     0.000055  f :     0.000276
      f+1     :     0.000007
      f-1     :     0.000005
      f+2     :     0.000020
      f-2     :     0.000057
      f+3     :     0.000019
      f-3     :     0.000114
 11 C s       :     3.081444  s :     3.081444
      pz      :     0.696274  p :     2.238321
      px      :     0.765519
      py      :     0.776528
      dz2     :     0.014855  d :     0.254641
      dxz     :     0.062527
      dyz     :     0.036418
      dx2y2   :     0.050379
      dxy     :     0.090462
      f0      :     0.003539  f :     0.030784
      f+1     :     0.001667
      f-1     :     0.001549
      f+2     :     0.003763
      f-2     :     0.003770
      f+3     :     0.004753
      f-3     :     0.011744
      g0      :     0.000130  g :     0.004258
      g+1     :     0.000500
      g-1     :     0.000251
      g+2     :     0.000257
      g-2     :     0.000328
      g+3     :     0.000594
      g-3     :     0.000014
      g+4     :     0.000933
      g-4     :     0.001252
 12 O s       :     3.748768  s :     3.748768
      pz      :     1.469401  p :     4.678219
      px      :     1.380376
      py      :     1.828442
      dz2     :     0.003127  d :     0.034335
      dxz     :     0.012818
      dyz     :     0.000202
      dx2y2   :     0.010254
      dxy     :     0.007933
      f0      :     0.000462  f :     0.003736
      f+1     :     0.000392
      f-1     :     0.000037
      f+2     :     0.000973
      f-2     :     0.000041
      f+3     :     0.000934
      f-3     :     0.000896
      g0      :     0.000012  g :     0.000203
      g+1     :     0.000040
      g-1     :     0.000000
      g+2     :     0.000028
      g-2     :     0.000005
      g+3     :     0.000031
      g-3     :     0.000001
      g+4     :     0.000052
      g-4     :     0.000034
 13 O s       :     3.772076  s :     3.772076
      pz      :     1.746214  p :     4.588663
      px      :     1.600947
      py      :     1.241501
      dz2     :     0.004725  d :     0.030714
      dxz     :     0.004263
      dyz     :     0.003454
      dx2y2   :     0.004333
      dxy     :     0.013939
      f0      :     0.000519  f :     0.003046
      f+1     :     0.000344
      f-1     :     0.000616
      f+2     :     0.000115
      f-2     :     0.000338
      f+3     :     0.000803
      f-3     :     0.000310
      g0      :     0.000011  g :     0.000172
      g+1     :     0.000010
      g-1     :     0.000009
      g+2     :     0.000003
      g-2     :     0.000025
      g+3     :     0.000019
      g-3     :     0.000001
      g+4     :     0.000047
      g-4     :     0.000047
 14 H s       :     0.596201  s :     0.596201
      pz      :     0.024463  p :     0.057168
      px      :     0.018131
      py      :     0.014574
      dz2     :     0.000374  d :     0.010676
      dxz     :     0.001685
      dyz     :     0.003241
      dx2y2   :     0.003488
      dxy     :     0.001888
      f0      :     0.000198  f :     0.001318
      f+1     :     0.000041
      f-1     :     0.000101
      f+2     :     0.000050
      f-2     :     0.000297
      f+3     :     0.000259
      f-3     :     0.000374


                     *******************************
                     * LOEWDIN POPULATION ANALYSIS *
                     *******************************

----------------------
LOEWDIN ATOMIC CHARGES
----------------------
   0 C :    0.070700
   1 C :    0.092808
   2 C :   -0.127976
   3 C :    0.095014
   4 C :    0.071349
   5 C :    0.079648
   6 H :   -0.048603
   7 H :   -0.046725
   8 H :   -0.043979
   9 H :   -0.048660
  10 H :   -0.046288
  11 C :   -0.752617
  12 O :    0.267121
  13 O :    0.722959
  14 H :   -0.284752

-------------------------------
LOEWDIN REDUCED ORBITAL CHARGES
-------------------------------
  0 C s       :     2.587804  s :     2.587804
      pz      :     0.766482  p :     2.716808
      px      :     0.950381
      py      :     0.999944
      dz2     :     0.036895  d :     0.500128
      dxz     :     0.021439
      dyz     :     0.090984
      dx2y2   :     0.208632
      dxy     :     0.142177
      f0      :     0.006125  f :     0.112924
      f+1     :     0.006601
      f-1     :     0.007579
      f+2     :     0.005262
      f-2     :     0.020162
      f+3     :     0.016560
      f-3     :     0.050635
      g0      :     0.000377  g :     0.011636
      g+1     :     0.000645
      g-1     :     0.001400
      g+2     :     0.001287
      g-2     :     0.001295
      g+3     :     0.000832
      g-3     :     0.000041
      g+4     :     0.003667
      g-4     :     0.002091
  1 C s       :     2.582519  s :     2.582519
      pz      :     0.738640  p :     2.689299
      px      :     0.978217
      py      :     0.972443
      dz2     :     0.038072  d :     0.507272
      dxz     :     0.083049
      dyz     :     0.041759
      dx2y2   :     0.161667
      dxy     :     0.182724
      f0      :     0.006399  f :     0.116286
      f+1     :     0.007510
      f-1     :     0.006889
      f+2     :     0.018897
      f-2     :     0.009335
      f+3     :     0.016964
      f-3     :     0.050293
      g0      :     0.000382  g :     0.011816
      g+1     :     0.001397
      g-1     :     0.000877
      g+2     :     0.001303
      g-2     :     0.001256
      g+3     :     0.000868
      g-3     :     0.000041
      g+4     :     0.002468
      g-4     :     0.003225
  2 C s       :     2.576674  s :     2.576674
      pz      :     0.800483  p :     2.754981
      px      :     0.997069
      py      :     0.957430
      dz2     :     0.052017  d :     0.626964
      dxz     :     0.092457
      dyz     :     0.065583
      dx2y2   :     0.193290
      dxy     :     0.223617
      f0      :     0.010324  f :     0.154681
      f+1     :     0.009143
      f-1     :     0.009732
      f+2     :     0.019166
      f-2     :     0.014614
      f+3     :     0.021604
      f-3     :     0.070097
      g0      :     0.000448  g :     0.014677
      g+1     :     0.001421
      g-1     :     0.001063
      g+2     :     0.001404
      g-2     :     0.001531
      g+3     :     0.001320
      g-3     :     0.000139
      g+4     :     0.003462
      g-4     :     0.003888
  3 C s       :     2.581534  s :     2.581534
      pz      :     0.735761  p :     2.685734
      px      :     0.954653
      py      :     0.995320
      dz2     :     0.038439  d :     0.508894
      dxz     :     0.022104
      dyz     :     0.102464
      dx2y2   :     0.202806
      dxy     :     0.143082
      f0      :     0.006421  f :     0.116949
      f+1     :     0.006550
      f-1     :     0.007933
      f+2     :     0.005772
      f-2     :     0.022442
      f+3     :     0.017103
      f-3     :     0.050729
      g0      :     0.000385  g :     0.011875
      g+1     :     0.000655
      g-1     :     0.001626
      g+2     :     0.001297
      g-2     :     0.001265
      g+3     :     0.000877
      g-3     :     0.000040
      g+4     :     0.003609
      g-4     :     0.002119
  4 C s       :     2.587751  s :     2.587751
      pz      :     0.765935  p :     2.716458
      px      :     0.988362
      py      :     0.962161
      dz2     :     0.036748  d :     0.499779
      dxz     :     0.073921
      dyz     :     0.038287
      dx2y2   :     0.159023
      dxy     :     0.191800
      f0      :     0.006131  f :     0.113007
      f+1     :     0.007323
      f-1     :     0.006852
      f+2     :     0.016216
      f-2     :     0.009206
      f+3     :     0.016543
      f-3     :     0.050737
      g0      :     0.000378  g :     0.011656
      g+1     :     0.001203
      g-1     :     0.000843
      g+2     :     0.001292
      g-2     :     0.001294
      g+3     :     0.000833
      g-3     :     0.000043
      g+4     :     0.002488
      g-4     :     0.003281
  5 C s       :     2.590073  s :     2.590073
      pz      :     0.740541  p :     2.698005
      px      :     0.991548
      py      :     0.965916
      dz2     :     0.037168  d :     0.507126
      dxz     :     0.079185
      dyz     :     0.040934
      dx2y2   :     0.158048
      dxy     :     0.191790
      f0      :     0.006134  f :     0.113573
      f+1     :     0.007263
      f-1     :     0.006816
      f+2     :     0.017449
      f-2     :     0.009161
      f+3     :     0.016357
      f-3     :     0.050394
      g0      :     0.000370  g :     0.011574
      g+1     :     0.001281
      g-1     :     0.000857
      g+2     :     0.001272
      g-2     :     0.001277
      g+3     :     0.000825
      g-3     :     0.000039
      g+4     :     0.002455
      g-4     :     0.003197
  6 H s       :     0.788273  s :     0.788273
      pz      :     0.051117  p :     0.186167
      px      :     0.092768
      py      :     0.042282
      dz2     :     0.004698  d :     0.064504
      dxz     :     0.020241
      dyz     :     0.000277
      dx2y2   :     0.014222
      dxy     :     0.025067
      f0      :     0.001039  f :     0.009659
      f+1     :     0.001001
      f-1     :     0.000255
      f+2     :     0.001724
      f-2     :     0.000037
      f+3     :     0.002023
      f-3     :     0.003579
  7 H s       :     0.782100  s :     0.782100
      pz      :     0.048915  p :     0.189424
      px      :     0.055391
      py      :     0.085118
      dz2     :     0.004845  d :     0.065509
      dxz     :     0.005026
      dyz     :     0.015142
      dx2y2   :     0.022480
      dxy     :     0.018016
      f0      :     0.001003  f :     0.009692
      f+1     :     0.000452
      f-1     :     0.000832
      f+2     :     0.000458
      f-2     :     0.001280
      f+3     :     0.002035
      f-3     :     0.003632
  8 H s       :     0.780985  s :     0.780985
      pz      :     0.048158  p :     0.188186
      px      :     0.095465
      py      :     0.044563
      dz2     :     0.004795  d :     0.065142
      dxz     :     0.019747
      dyz     :     0.000311
      dx2y2   :     0.014926
      dxy     :     0.025364
      f0      :     0.000995  f :     0.009666
      f+1     :     0.001017
      f-1     :     0.000259
      f+2     :     0.001686
      f-2     :     0.000046
      f+3     :     0.002030
      f-3     :     0.003632
  9 H s       :     0.788470  s :     0.788470
      pz      :     0.050995  p :     0.186065
      px      :     0.054970
      py      :     0.080100
      dz2     :     0.004699  d :     0.064468
      dxz     :     0.005182
      dyz     :     0.015308
      dx2y2   :     0.022308
      dxy     :     0.016970
      f0      :     0.001039  f :     0.009657
      f+1     :     0.000441
      f-1     :     0.000816
      f+2     :     0.000468
      f-2     :     0.001292
      f+3     :     0.002023
      f-3     :     0.003578
 10 H s       :     0.788138  s :     0.788138
      pz      :     0.048387  p :     0.184601
      px      :     0.055554
      py      :     0.080660
      dz2     :     0.004716  d :     0.063973
      dxz     :     0.005103
      dyz     :     0.014548
      dx2y2   :     0.022597
      dxy     :     0.017010
      f0      :     0.000993  f :     0.009576
      f+1     :     0.000444
      f-1     :     0.000813
      f+2     :     0.000436
      f-2     :     0.001253
      f+3     :     0.002027
      f-3     :     0.003610
 11 C s       :     2.620123  s :     2.620123
      pz      :     0.655948  p :     2.568030
      px      :     1.016710
      py      :     0.895372
      dz2     :     0.085334  d :     1.156582
      dxz     :     0.216281
      dyz     :     0.126629
      dx2y2   :     0.308527
      dxy     :     0.419810
      f0      :     0.020224  f :     0.358107
      f+1     :     0.024256
      f-1     :     0.014929
      f+2     :     0.045386
      f-2     :     0.039013
      f+3     :     0.055960
      f-3     :     0.158339
      g0      :     0.001459  g :     0.049775
      g+1     :     0.009027
      g-1     :     0.003495
      g+2     :     0.003888
      g-2     :     0.005361
      g+3     :     0.004734
      g-3     :     0.000242
      g+4     :     0.008796
      g-4     :     0.012773
 12 O s       :     3.254052  s :     3.254052
      pz      :     1.312874  p :     4.362707
      px      :     1.501363
      py      :     1.548470
      dz2     :     0.010333  d :     0.093641
      dxz     :     0.018143
      dyz     :     0.000589
      dx2y2   :     0.031035
      dxy     :     0.033541
      f0      :     0.001700  f :     0.021267
      f+1     :     0.002560
      f-1     :     0.000581
      f+2     :     0.002996
      f-2     :     0.000238
      f+3     :     0.004874
      f-3     :     0.008318
      g0      :     0.000056  g :     0.001213
      g+1     :     0.000152
      g-1     :     0.000001
      g+2     :     0.000124
      g-2     :     0.000081
      g+3     :     0.000108
      g-3     :     0.000005
      g+4     :     0.000271
      g-4     :     0.000418
 13 O s       :     3.022654  s :     3.022654
      pz      :     1.437325  p :     4.113881
      px      :     1.461321
      py      :     1.215235
      dz2     :     0.013727  d :     0.118752
      dxz     :     0.007558
      dyz     :     0.012362
      dx2y2   :     0.036393
      dxy     :     0.048712
      f0      :     0.001555  f :     0.021004
      f+1     :     0.000934
      f-1     :     0.002070
      f+2     :     0.000239
      f-2     :     0.002873
      f+3     :     0.005053
      f-3     :     0.008280
      g0      :     0.000038  g :     0.000750
      g+1     :     0.000053
      g-1     :     0.000101
      g+2     :     0.000079
      g-2     :     0.000123
      g+3     :     0.000094
      g-3     :     0.000020
      g+4     :     0.000101
      g-4     :     0.000142
 14 H s       :     0.653997  s :     0.653997
      pz      :     0.106488  p :     0.399386
      px      :     0.151572
      py      :     0.141326
      dz2     :     0.015324  d :     0.191797
      dxz     :     0.024425
      dyz     :     0.042683
      dx2y2   :     0.059554
      dxy     :     0.049811
      f0      :     0.005853  f :     0.039572
      f+1     :     0.001735
      f-1     :     0.002555
      f+2     :     0.000868
      f-2     :     0.009120
      f+3     :     0.006356
      f-3     :     0.013085


                      *****************************
                      * MAYER POPULATION ANALYSIS *
                      *****************************

  NA   - Mulliken gross atomic population
  ZA   - Total nuclear charge
  QA   - Mulliken gross atomic charge
  VA   - Mayer's total valence
  BVA  - Mayer's bonded valence
  FA   - Mayer's free valence

  ATOM       NA         ZA         QA         VA         BVA        FA
  0 C      6.1583     6.0000    -0.1583     3.9999     3.9999     0.0000
  1 C      6.0665     6.0000    -0.0665     3.8740     3.8740    -0.0000
  2 C      6.0507     6.0000    -0.0507     3.8499     3.8499     0.0000
  3 C      6.0479     6.0000    -0.0479     3.8506     3.8506     0.0000
  4 C      6.1513     6.0000    -0.1513     3.9878     3.9878    -0.0000
  5 C      6.0862     6.0000    -0.0862     3.9528     3.9528     0.0000
  6 H      0.8518     1.0000     0.1482     0.9744     0.9744     0.0000
  7 H      0.8767     1.0000     0.1233     1.0020     1.0020    -0.0000
  8 H      0.8741     1.0000     0.1259     0.9965     0.9965    -0.0000
  9 H      0.8513     1.0000     0.1487     0.9748     0.9748    -0.0000
 10 H      0.8505     1.0000     0.1495     0.9722     0.9722     0.0000
 11 C      5.6094     6.0000     0.3906     4.2041     4.2041     0.0000
 12 O      8.4653     8.0000    -0.4653     2.0483     2.0483     0.0000
 13 O      8.3947     8.0000    -0.3947     2.1826     2.1826    -0.0000
 14 H      0.6654     1.0000     0.3346     0.9335     0.9335     0.0000

  Mayer bond orders larger than 0.100000
B(  0-C ,  1-C ) :   1.4556 B(  0-C ,  5-C ) :   1.4466 B(  0-C ,  6-H ) :   0.9301 
B(  1-C ,  2-C ) :   1.3582 B(  1-C ,  7-H ) :   0.9349 B(  2-C ,  3-C ) :   1.3601 
B(  2-C , 11-C ) :   1.0198 B(  3-C ,  4-C ) :   1.4515 B(  3-C ,  8-H ) :   0.9337 
B(  4-C ,  5-C ) :   1.4392 B(  4-C ,  9-H ) :   0.9323 B(  5-C , 10-H ) :   0.9283 
B( 11-C , 12-O ) :   1.9148 B( 11-C , 13-O ) :   1.2505 B( 13-O , 14-H ) :   0.8810 


-------
TIMINGS
-------

Total SCF time: 0 days 0 hours 1 min 40 sec 

Total time                  ....     100.938 sec
Sum of individual times     ....      98.691 sec  ( 97.8%)

Fock matrix formation       ....      93.564 sec  ( 92.7%)
  Split-RI-J                ....       4.120 sec  (  4.4% of F)
  Chain of spheres X        ....      70.457 sec  ( 75.3% of F)
  XC integration            ....      13.273 sec  ( 14.2% of F)
    Basis function eval.    ....       0.763 sec  (  5.7% of XC)
    Density eval.           ....       4.692 sec  ( 35.3% of XC)
    XC-Functional eval.     ....       0.353 sec  (  2.7% of XC)
    XC-Potential eval.      ....       5.043 sec  ( 38.0% of XC)
Diagonalization             ....       1.331 sec  (  1.3%)
Density matrix formation    ....       0.056 sec  (  0.1%)
Population analysis         ....       0.123 sec  (  0.1%)
Initial guess               ....       0.526 sec  (  0.5%)
Orbital Transformation      ....       0.000 sec  (  0.0%)
Orbital Orthonormalization  ....       0.000 sec  (  0.0%)
DIIS solution               ....       0.685 sec  (  0.7%)
SOSCF solution              ....       0.498 sec  (  0.5%)
Grid generation             ....       1.908 sec  (  1.9%)

Maximum memory used throughout the entire SCF-calculation: 127.9 MB

-------------------------   --------------------
FINAL SINGLE POINT ENERGY      -420.881233834636
-------------------------   --------------------


                            ***************************************
                            *     ORCA property calculations      *
                            ***************************************

                                    ---------------------
                                    Active property flags
                                    ---------------------
   (+) Dipole Moment


------------------------------------------------------------------------------
                       ORCA ELECTRIC PROPERTIES CALCULATION
------------------------------------------------------------------------------

Dipole Moment Calculation                       ... on
Quadrupole Moment Calculation                   ... off
Polarizability Calculation                      ... off
GBWName                                         ... BzOHAa.gbw
Electron density                                ... BzOHAa.scfp
The origin for moment calculation is the CENTER OF MASS  = (-1.119047,  2.002565  0.000014)

-------------
DIPOLE MOMENT
-------------
                                X             Y             Z
Electronic contribution:     -2.05574       3.55025       0.00016
Nuclear contribution   :      3.24379      -3.80432      -0.00013
                        -----------------------------------------
Total Dipole Moment    :      1.18804      -0.25407       0.00002
                        -----------------------------------------
Magnitude (a.u.)       :      1.21491
Magnitude (Debye)      :      3.08804


--------------------
Rotational spectrum 
--------------------
 
Rotational constants in cm-1:     0.130551     0.041324     0.031388 
Rotational constants in MHz :  3913.835224  1238.850700   940.996129 

 Dipole components along the rotational axes: 
x,y,z [a.u.] :    -0.802436     0.912191     0.000024 
x,y,z [Debye]:    -2.039631     2.318604     0.000062 

 

Timings for individual modules:

Sum of individual times         ...      105.073 sec (=   1.751 min)
GTO integral calculation        ...        2.984 sec (=   0.050 min)   2.8 %
SCF iterations                  ...      102.088 sec (=   1.701 min)  97.2 %
                             ****ORCA TERMINATED NORMALLY****
TOTAL RUN TIME: 0 days 0 hours 1 minutes 46 seconds 726 msec
