# Supplementary material for: A stereodivergent multicomponent approach for the synthesis of C–N atropisomeric peptide analogues
Source: Chem Sci. 2024 Sep 16;15(40):16743–51. doi: 10.1039/d4sc04700a (PMC11418089; doi:10.1039/d4sc04700a)
Supplement: SC-015-D4SC04700A-s001 [file SC-015-D4SC04700A-s001.zip › CompData/_1_2a/ImineE1freq.out]

                                 *****************
                                 * O   R   C   A *
                                 *****************

                                            #,                                       
                                            ###                                      
                                            ####                                     
                                            #####                                    
                                            ######                                   
                                           ########,                                 
                                     ,,################,,,,,                         
                               ,,#################################,,                 
                          ,,##########################################,,             
                       ,#########################################, ''#####,          
                    ,#############################################,,   '####,        
                  ,##################################################,,,,####,       
                ,###########''''           ''''###############################       
              ,#####''   ,,,,##########,,,,          '''####'''          '####       
            ,##' ,,,,###########################,,,                        '##       
           ' ,,###''''                  '''############,,,                           
         ,,##''                                '''############,,,,        ,,,,,,###''
      ,#''                                            '''#######################'''  
     '                                                          ''''####''''         
             ,#######,   #######,   ,#######,      ##                                
            ,#'     '#,  ##    ##  ,#'     '#,    #''#        ######   ,####,        
            ##       ##  ##   ,#'  ##            #'  '#       #        #'  '#        
            ##       ##  #######   ##           ,######,      #####,   #    #        
            '#,     ,#'  ##    ##  '#,     ,#' ,#      #,         ##   #,  ,#        
             '#######'   ##     ##  '#######'  #'      '#     #####' # '####'        


                  #######################################################
                  #                        -***-                        #
                  #          Department of theory and spectroscopy      #
                  #    Directorship and core code : Frank Neese         #
                  #        Max Planck Institute fuer Kohlenforschung    #
                  #                Kaiser Wilhelm Platz 1               #
                  #                 D-45470 Muelheim/Ruhr               #
                  #                      Germany                        #
                  #                                                     #
                  #                  All rights reserved                #
                  #                        -***-                        #
                  #######################################################


                         Program Version 5.0.2 -  RELEASE  -


 With contributions from (in alphabetic order):
   Daniel Aravena         : Magnetic Suceptibility
   Michael Atanasov       : Ab Initio Ligand Field Theory (pilot matlab implementation)
   Alexander A. Auer      : GIAO ZORA, VPT2 properties, NMR spectrum
   Ute Becker             : Parallelization
   Giovanni Bistoni       : ED, misc. LED, open-shell LED, HFLD
   Martin Brehm           : Molecular dynamics
   Dmytro Bykov           : SCF Hessian
   Vijay G. Chilkuri      : MRCI spin determinant printing, contributions to CSF-ICE
   Dipayan Datta          : RHF DLPNO-CCSD density
   Achintya Kumar Dutta   : EOM-CC, STEOM-CC
   Dmitry Ganyushin       : Spin-Orbit,Spin-Spin,Magnetic field MRCI
   Miquel Garcia          : C-PCM and meta-GGA Hessian, CC/C-PCM, Gaussian charge scheme
   Yang Guo               : DLPNO-NEVPT2, F12-NEVPT2, CIM, IAO-localization
   Andreas Hansen         : Spin unrestricted coupled pair/coupled cluster methods
   Benjamin Helmich-Paris : MC-RPA, TRAH-SCF, COSX integrals
   Lee Huntington         : MR-EOM, pCC
   Robert Izsak           : Overlap fitted RIJCOSX, COSX-SCS-MP3, EOM
   Marcus Kettner         : VPT2
   Christian Kollmar      : KDIIS, OOCD, Brueckner-CCSD(T), CCSD density, CASPT2, CASPT2-K
   Simone Kossmann        : Meta GGA functionals, TD-DFT gradient, OOMP2, MP2 Hessian
   Martin Krupicka        : Initial AUTO-CI
   Lucas Lang             : DCDCAS
   Marvin Lechner         : AUTO-CI (C++ implementation), FIC-MRCC
   Dagmar Lenk            : GEPOL surface, SMD
   Dimitrios Liakos       : Extrapolation schemes; Compound Job, initial MDCI parallelization
   Dimitrios Manganas     : Further ROCIS development; embedding schemes
   Dimitrios Pantazis     : SARC Basis sets
   Anastasios Papadopoulos: AUTO-CI, single reference methods and gradients
   Taras Petrenko         : DFT Hessian,TD-DFT gradient, ASA, ECA, R-Raman, ABS, FL, XAS/XES, NRVS
   Peter Pinski           : DLPNO-MP2, DLPNO-MP2 Gradient
   Christoph Reimann      : Effective Core Potentials
   Marius Retegan         : Local ZFS, SOC
   Christoph Riplinger    : Optimizer, TS searches, QM/MM, DLPNO-CCSD(T), (RO)-DLPNO pert. Triples
   Tobias Risthaus        : Range-separated hybrids, TD-DFT gradient, RPA, STAB
   Michael Roemelt        : Original ROCIS implementation
   Masaaki Saitow         : Open-shell DLPNO-CCSD energy and density
   Barbara Sandhoefer     : DKH picture change effects
   Avijit Sen             : IP-ROCIS
   Kantharuban Sivalingam : CASSCF convergence, NEVPT2, FIC-MRCI
   Bernardo de Souza      : ESD, SOC TD-DFT
   Georgi Stoychev        : AutoAux, RI-MP2 NMR, DLPNO-MP2 response
   Willem Van den Heuvel  : Paramagnetic NMR
   Boris Wezisla          : Elementary symmetry handling
   Frank Wennmohs         : Technical directorship


 We gratefully acknowledge several colleagues who have allowed us to
 interface, adapt or use parts of their codes:
   Stefan Grimme, W. Hujo, H. Kruse, P. Pracht,  : VdW corrections, initial TS optimization,
                  C. Bannwarth, S. Ehlert          DFT functionals, gCP, sTDA/sTD-DF
   Ed Valeev, F. Pavosevic, A. Kumar             : LibInt (2-el integral package), F12 methods
   Garnet Chan, S. Sharma, J. Yang, R. Olivares  : DMRG
   Ulf Ekstrom                                   : XCFun DFT Library
   Mihaly Kallay                                 : mrcc  (arbitrary order and MRCC methods)
   Jiri Pittner, Ondrej Demel                    : Mk-CCSD
   Frank Weinhold                                : gennbo (NPA and NBO analysis)
   Christopher J. Cramer and Donald G. Truhlar   : smd solvation model
   Lars Goerigk                                  : TD-DFT with DH, B97 family of functionals
   V. Asgeirsson, H. Jonsson                     : NEB implementation
   FAccTs GmbH                                   : IRC, NEB, NEB-TS, DLPNO-Multilevel, CI-OPT
                                                   MM, QMMM, 2- and 3-layer-ONIOM, Crystal-QMMM,
                                                   LR-CPCM, SF, NACMEs, symmetry and pop. for TD-DFT,
                                                   nearIR, NL-DFT gradient (VV10), updates on ESD,
                                                   ML-optimized integration grids
   S Lehtola, MJT Oliveira, MAL Marques          : LibXC Library
   Liviu Ungur et al                             : ANISO software


 Your calculation uses the libint2 library for the computation of 2-el integrals
 For citations please refer to: http://libint.valeyev.net

 Your ORCA version has been built with support for libXC version: 5.1.0
 For citations please refer to: https://tddft.org/programs/libxc/

 This ORCA versions uses:
   CBLAS   interface :  Fast vector & matrix operations
   LAPACKE interface :  Fast linear algebra routines
   SCALAPACK package :  Parallel linear algebra routines
   Shared memory     :  Shared parallel matrices
   BLAS/LAPACK       :  OpenBLAS 0.3.15  USE64BITINT DYNAMIC_ARCH NO_AFFINITY Zen SINGLE_THREADED
        Core in use  :  Zen
   Copyright (c) 2011-2014, The OpenBLAS Project


Your calculation utilizes the atom-pairwise dispersion correction
with the Becke-Johnson damping scheme (D3BJ)
Cite in your paper:
S.Grimme, S.Ehrlich, L.Goerigk, J Comput Chem, (2011), 32, 1456–1465 
S.Grimme, J.Antony, S.Ehrlich and H.Krieg, J.Chem.Phys., 132, (2010), 154104 
   

Your calculation utilizes the SMD solvation module
Please cite in your paper:
A.V. Marenich, C.J. Cramer, D.G. Truhlar J. Phys. Chem. B, 113, (2009), 6378 

================================================================================

----- Orbital basis set information -----
Your calculation utilizes the basis: def2-TZVP
   F. Weigend and R. Ahlrichs, Phys. Chem. Chem. Phys. 7, 3297 (2005).

----- AuxJ basis set information -----
Your calculation utilizes the auxiliary basis: def2/J
   F. Weigend, Phys. Chem. Chem. Phys. 8, 1057 (2006).

================================================================================
                                        WARNINGS
                       Please study these warnings very carefully!
================================================================================

WARNING: Gradients needed for Numerical Frequencies
  ===> : Setting RunTyp to EnGrad

WARNING: The environment variable RSH_COMMAND is not set!
  ===> : All Displacements for the Numerical Hessian or Gradient calculation
         will be started on localhost

INFO   : the flag for use of the SHARK integral package has been found!

================================================================================
                                       INPUT FILE
================================================================================
NAME = ImineE1freq.inp
|  1> ! PBE0 D3 def2-tzvp NumFreq
|  2> %maxcore 2660
|  3> %pal nprocs 20
|  4> end
|  5> %CPCM SMD TRUE
|  6>    SMDSOLVENT "2,2,2-TRIFLUOROETHANOL"
|  7> end
|  8> 
|  9> *xyz 0 1
| 10> O  3.640698  6.476898  3.497735
| 11> O  3.080321  8.386963  2.472063
| 12> N  3.168312  7.443227  5.473743
| 13> N  5.846786  8.486591  3.724164
| 14> C  4.055984  7.184847  4.643569
| 15> C  5.555224  7.403521  4.626336
| 16> H  5.851900  7.662323  5.645091
| 17> C  6.254964  6.103697  4.263263
| 18> C  6.659866  5.846375  2.960253
| 19> H  6.499279  6.598582  2.195908
| 20> C  7.264014  4.638932  2.641957
| 21> H  7.578060  4.446846  1.621759
| 22> C  7.466495  3.679044  3.624845
| 23> H  7.940168  2.735874  3.375779
| 24> C  7.064495  3.934303  4.929132
| 25> H  7.222932  3.191339  5.703077
| 26> C  6.461685  5.143092  5.246204
| 27> H  6.147596  5.344153  6.265632
| 28> C  3.346055  8.152579  6.748179
| 29> C  4.017402  9.508465  6.549070
| 30> H  5.059289  9.426509  6.237641
| 31> H  3.995290  10.062195  7.490541
| 32> H  3.479096  10.094729  5.800390
| 33> C  4.115856  7.285138  7.739415
| 34> H  3.662605  6.293863  7.815767
| 35> H  4.083064  7.750062  8.727409
| 36> H  5.164012  7.163878  7.463469
| 37> C  1.938342  8.381262  7.288964
| 38> H  1.350931  8.981929  6.590098
| 39> H  1.977913  8.906239  8.245993
| 40> H  1.423707  7.428914  7.438051
| 41> C  7.017901  9.206187  3.786010
| 42> C  7.228725  10.358338  2.979923
| 43> C  8.450086  11.010253  3.114704
| 44> H  8.637904  11.892680  2.517969
| 45> C  9.453575  10.585590  3.977676
| 46> H  10.386355  11.134471  4.038305
| 47> C  9.238664  9.456027  4.744573
| 48> H  10.001879  9.091828  5.424085
| 49> C  8.036413  8.776631  4.647484
| 50> H  7.891185  7.889278  5.249348
| 51> C  6.182330  10.877776  1.989211
| 52> C  6.685829  12.092063  1.208555
| 53> H  7.577402  11.862094  0.619893
| 54> H  6.910370  12.939252  1.861063
| 55> H  5.903479  12.409767  0.514556
| 56> C  5.860476  9.806025  0.936017
| 57> H  5.506185  8.863516  1.350376
| 58> H  6.755470  9.587416  0.347049
| 59> H  5.091327  10.176994  0.252781
| 60> C  4.919326  11.350415  2.726202
| 61> H  4.462316  10.610142  3.382795
| 62> H  4.159406  11.653127  2.000639
| 63> H  5.156941  12.218538  3.346893
| 64> C  3.184286  7.181259  2.451927
| 65> C  2.857924  6.329433  1.295088
| 66> C  3.042674  4.948310  1.326776
| 67> H  3.425065  4.472185  2.220738
| 68> C  2.738170  4.189803  0.209044
| 69> H  2.881810  3.115783  0.231319
| 70> C  2.252494  4.804498  -0.937818
| 71> H  2.016296  4.207449  -1.811657
| 72> C  2.069657  6.181479  -0.970705
| 73> H  1.691951  6.659262  -1.867205
| 74> C  2.372928  6.944680  0.142904
| 75> H  2.238837  8.019800  0.130534
| 76> H  5.053825  8.912784  3.280850
| 77> *
| 78> 
| 79>                          ****END OF INPUT****
================================================================================

                     *******************************
                     * Energy+Gradient Calculation *
                     *******************************

---------------------------------
CARTESIAN COORDINATES (ANGSTROEM)
---------------------------------
  O      3.640698    6.476898    3.497735
  O      3.080321    8.386963    2.472063
  N      3.168312    7.443227    5.473743
  N      5.846786    8.486591    3.724164
  C      4.055984    7.184847    4.643569
  C      5.555224    7.403521    4.626336
  H      5.851900    7.662323    5.645091
  C      6.254964    6.103697    4.263263
  C      6.659866    5.846375    2.960253
  H      6.499279    6.598582    2.195908
  C      7.264014    4.638932    2.641957
  H      7.578060    4.446846    1.621759
  C      7.466495    3.679044    3.624845
  H      7.940168    2.735874    3.375779
  C      7.064495    3.934303    4.929132
  H      7.222932    3.191339    5.703077
  C      6.461685    5.143092    5.246204
  H      6.147596    5.344153    6.265632
  C      3.346055    8.152579    6.748179
  C      4.017402    9.508465    6.549070
  H      5.059289    9.426509    6.237641
  H      3.995290   10.062195    7.490541
  H      3.479096   10.094729    5.800390
  C      4.115856    7.285138    7.739415
  H      3.662605    6.293863    7.815767
  H      4.083064    7.750062    8.727409
  H      5.164012    7.163878    7.463469
  C      1.938342    8.381262    7.288964
  H      1.350931    8.981929    6.590098
  H      1.977913    8.906239    8.245993
  H      1.423707    7.428914    7.438051
  C      7.017901    9.206187    3.786010
  C      7.228725   10.358338    2.979923
  C      8.450086   11.010253    3.114704
  H      8.637904   11.892680    2.517969
  C      9.453575   10.585590    3.977676
  H     10.386355   11.134471    4.038305
  C      9.238664    9.456027    4.744573
  H     10.001879    9.091828    5.424085
  C      8.036413    8.776631    4.647484
  H      7.891185    7.889278    5.249348
  C      6.182330   10.877776    1.989211
  C      6.685829   12.092063    1.208555
  H      7.577402   11.862094    0.619893
  H      6.910370   12.939252    1.861063
  H      5.903479   12.409767    0.514556
  C      5.860476    9.806025    0.936017
  H      5.506185    8.863516    1.350376
  H      6.755470    9.587416    0.347049
  H      5.091327   10.176994    0.252781
  C      4.919326   11.350415    2.726202
  H      4.462316   10.610142    3.382795
  H      4.159406   11.653127    2.000639
  H      5.156941   12.218538    3.346893
  C      3.184286    7.181259    2.451927
  C      2.857924    6.329433    1.295088
  C      3.042674    4.948310    1.326776
  H      3.425065    4.472185    2.220738
  C      2.738170    4.189803    0.209044
  H      2.881810    3.115783    0.231319
  C      2.252494    4.804498   -0.937818
  H      2.016296    4.207449   -1.811657
  C      2.069657    6.181479   -0.970705
  H      1.691951    6.659262   -1.867205
  C      2.372928    6.944680    0.142904
  H      2.238837    8.019800    0.130534
  H      5.053825    8.912784    3.280850

----------------------------
CARTESIAN COORDINATES (A.U.)
----------------------------
  NO LB      ZA    FRAG     MASS         X           Y           Z
   0 O     8.0000    0    15.999    6.879922   12.239563    6.609761
   1 O     8.0000    0    15.999    5.820963   15.849063    4.671522
   2 N     7.0000    0    14.007    5.987242   14.065661   10.343875
   3 N     7.0000    0    14.007   11.048824   16.037333    7.037650
   4 C     6.0000    0    12.011    7.664699   13.577393    8.775074
   5 C     6.0000    0    12.011   10.497852   13.990627    8.742508
   6 H     1.0000    0     1.008   11.058488   14.479692   10.667676
   7 C     6.0000    0    12.011   11.820169   11.534316    8.056400
   8 C     6.0000    0    12.011   12.585323   11.048048    5.594067
   9 H     1.0000    0     1.008   12.281857   12.469513    4.149665
  10 C     6.0000    0    12.011   13.726997    8.766311    4.992575
  11 H     1.0000    0     1.008   14.320458    8.403321    3.064680
  12 C     6.0000    0    12.011   14.109631    6.952386    6.849964
  13 H     1.0000    0     1.008   15.004743    5.170053    6.379298
  14 C     6.0000    0    12.011   13.349961    7.434755    9.314710
  15 H     1.0000    0     1.008   13.649363    6.030757   10.777254
  16 C     6.0000    0    12.011   12.210815    9.719035    9.913889
  17 H     1.0000    0     1.008   11.617273   10.098986   11.840329
  18 C     6.0000    0    12.011    6.323128   15.406142   12.752210
  19 C     6.0000    0    12.011    7.591790   17.968395   12.375949
  20 H     1.0000    0     1.008    9.560671   17.813520   11.787433
  21 H     1.0000    0     1.008    7.550004   19.014793   14.155071
  22 H     1.0000    0     1.008    6.574539   19.076273   10.961149
  23 C     6.0000    0    12.011    7.777841   13.766916   14.625375
  24 H     1.0000    0     1.008    6.921320   11.893677   14.769659
  25 H     1.0000    0     1.008    7.715873   14.645495   16.492413
  26 H     1.0000    0     1.008    9.758568   13.537767   14.103912
  27 C     6.0000    0    12.011    3.662936   15.838290   13.774146
  28 H     1.0000    0     1.008    2.552890   16.973386   12.453480
  29 H     1.0000    0     1.008    3.737714   16.830353   15.582668
  30 H     1.0000    0     1.008    2.690416   14.038613   14.055879
  31 C     6.0000    0    12.011   13.261911   17.397172    7.154522
  32 C     6.0000    0    12.011   13.660311   19.574422    5.631238
  33 C     6.0000    0    12.011   15.968348   20.806363    5.885938
  34 H     1.0000    0     1.008   16.323273   22.473908    4.758272
  35 C     6.0000    0    12.011   17.864668   20.003866    7.516718
  36 H     1.0000    0     1.008   19.627366   21.041101    7.631290
  37 C     6.0000    0    12.011   17.458545   17.869301    8.965944
  38 H     1.0000    0     1.008   18.900812   17.181065   10.250035
  39 C     6.0000    0    12.011   15.186620   16.585429    8.782472
  40 H     1.0000    0     1.008   14.912179   14.908575    9.919830
  41 C     6.0000    0    12.011   11.682911   20.556018    3.759064
  42 C     6.0000    0    12.011   12.634386   22.850687    2.283838
  43 H     1.0000    0     1.008   14.319215   22.416109    1.171428
  44 H     1.0000    0     1.008   13.058707   24.451643    3.516899
  45 H     1.0000    0     1.008   11.155959   23.451061    0.972370
  46 C     6.0000    0    12.011   11.074695   18.530702    1.768816
  47 H     1.0000    0     1.008   10.405182   16.749618    2.551841
  48 H     1.0000    0     1.008   12.765988   18.117591    0.655828
  49 H     1.0000    0     1.008    9.621214   19.231732    0.477687
  50 C     6.0000    0    12.011    9.296179   21.449176    5.151775
  51 H     1.0000    0     1.008    8.432555   20.050263    6.392556
  52 H     1.0000    0     1.008    7.860138   22.021219    3.780660
  53 H     1.0000    0     1.008    9.745206   23.089691    6.324711
  54 C     6.0000    0    12.011    6.017428   13.570613    4.633471
  55 C     6.0000    0    12.011    5.400694   11.960895    2.447362
  56 C     6.0000    0    12.011    5.749821    9.350951    2.507243
  57 H     1.0000    0     1.008    6.472435    8.451205    4.196587
  58 C     6.0000    0    12.011    5.174391    7.917580    0.395036
  59 H     1.0000    0     1.008    5.445832    5.887977    0.437130
  60 C     6.0000    0    12.011    4.256597    9.079185   -1.772219
  61 H     1.0000    0     1.008    3.810247    7.950926   -3.423536
  62 C     6.0000    0    12.011    3.911085   11.681302   -1.834367
  63 H     1.0000    0     1.008    3.197324   12.584181   -3.528506
  64 C     6.0000    0    12.011    4.484184   13.123543    0.270049
  65 H     1.0000    0     1.008    4.230789   15.155226    0.246674
  66 H     1.0000    0     1.008    9.550345   16.842721    6.199908

--------------------------------
INTERNAL COORDINATES (ANGSTROEM)
--------------------------------
 O      0   0   0     0.000000000000     0.00000000     0.00000000
 O      1   0   0     2.239279736419     0.00000000     0.00000000
 N      1   2   0     2.249788409007    89.04770732     0.00000000
 N      1   2   3     2.992818121777    69.28849401   281.98594346
 C      3   1   2     1.242542021124    34.29591103   266.29615601
 C      4   1   2     1.439431603908    52.61635956   153.21170926
 H      6   4   1     1.092179872642   110.56712098   210.16246412
 C      6   4   1     1.520197520688   113.60504587    89.22769950
 C      8   6   4     1.388522704671   121.11819042   335.65689284
 H      9   8   6     1.084355492651   119.32304233     1.79878911
 C      9   8   6     1.387164643353   120.24109383   181.76812494
 H     11   9   8     1.084585580172   119.74258643   180.06374472
 C     11   9   8     1.388687275253   120.18289198     0.06350883
 H     13  11   9     1.084421335176   120.15310615   180.09073636
 C     13  11   9     1.388497654103   119.70727515   359.83979589
 H     15  13  11     1.084476210569   120.14114342   180.25464978
 C     15  13  11     1.387474466722   120.04067778     0.08904033
 H     17  15  13     1.085500286884   120.11236115   180.04358941
 C      3   1   2     1.469339971569   160.69335266   264.54201324
 C     19   3   1     1.526033431248   111.65344518    55.60697904
 H     20  19   3     1.090519751653   113.00412069   291.43214341
 H     20  19   3     1.092462126247   109.20836683   171.62251075
 H     20  19   3     1.092703331070   110.44918420    53.02700348
 C     19   3   1     1.525646183025   110.49222790   290.78478105
 H     24  19   3     1.092653752353   110.60445262   308.91244704
 H     24  19   3     1.092410996409   109.29824005   190.02657933
 H     24  19   3     1.090633386089   112.56617067    70.32620860
 C     19   3   1     1.525254149669   105.56073878   173.44113328
 H     28  19   3     1.092824877904   110.59522510   299.84023810
 H     28  19   3     1.092277996396   110.44308526   179.84673109
 H     28  19   3     1.092722668337   110.63266096    59.76972406
 C      4   1   2     1.375919210621   169.11246847   220.28164634
 C     32   4   6     1.421856159162   121.63523424   186.64091918
 C     33  32   4     1.391000279478   117.06660851   180.28198897
 H     34  33  32     1.081686494174   118.77276740   180.28389045
 C     34  33  32     1.389981837822   123.42680590     0.49244349
 H     36  34  33     1.083985588558   120.08372731   179.89538682
 C     36  34  33     1.382110819543   118.81130460     0.15007749
 H     38  36  34     1.084838516080   120.83283457   179.59852960
 C     38  36  34     1.384345573091   119.81624011   359.64199495
 H     40  38  36     1.082001290706   118.68782806   179.43280842
 C     33  32   4     1.531753439302   122.69558090   359.79168335
 C     42  33  32     1.528864922649   112.00060691   182.48599055
 H     43  42  33     1.092845417035   112.12220381    60.62174749
 H     43  42  33     1.092663970517   112.24468135   298.19843568
 H     43  42  33     1.092996782299   108.62354189   179.45513921
 C     42  33  32     1.536703551422   110.47802119   300.20519494
 H     47  42  33     1.088824461813   114.27064200    57.31338653
 H     47  42  33     1.093474947103   109.70353590   296.71709207
 H     47  42  33     1.093626816998   109.80982344   178.32143877
 C     42  33  32     1.536789661085   110.82724225    64.66449653
 H     51  42  33     1.089943403245   115.12594654   304.92674641
 H     51  42  33     1.093414207111   109.76103322   183.84173126
 H     51  42  33     1.093323259075   109.74541456    65.37803234
 C      2   1   3     1.210345535513    30.27833934   207.74569031
 C     55   2   1     1.473226446016   124.75176898   181.22269956
 C     56  55   2     1.393785289409   121.71771195   177.88644104
 H     57  56  55     1.082629183955   120.09147922     0.67206751
 C     57  56  55     1.384695049059   119.68962725   180.83749902
 H     59  57  56     1.083811600614   119.80802070   179.95345228
 C     59  57  56     1.388892928575   120.06633326     0.07437221
 H     61  59  57     1.084366912777   119.86174929   179.92258006
 C     61  59  57     1.389455863890   120.27591748     0.00000000
 H     63  61  59     1.083813022401   120.15321517   179.90805368
 C     63  61  59     1.383681347248   119.91602787     0.03022399
 H     65  63  61     1.083520386325   120.72940471   179.77518995
 H      4   1   2     1.003471436248    70.68786090     5.02979908

---------------------------
INTERNAL COORDINATES (A.U.)
---------------------------
 O      0   0   0     0.000000000000     0.00000000     0.00000000
 O      1   0   0     4.231625439072     0.00000000     0.00000000
 N      1   2   0     4.251483952293    89.04770732     0.00000000
 N      1   2   3     5.655606618794    69.28849401   281.98594346
 C      3   1   2     2.348064129814    34.29591103   266.29615601
 C      4   1   2     2.720131519896    52.61635956   153.21170926
 H      6   4   1     2.063920848275   110.56712098   210.16246412
 C      6   4   1     2.872756983566   113.60504587    89.22769950
 C      8   6   4     2.623927642561   121.11819042   335.65689284
 H      9   8   6     2.049134912924   119.32304233     1.79878911
 C      9   8   6     2.621361278596   120.24109383   181.76812494
 H     11   9   8     2.049569715324   119.74258643   180.06374472
 C     11   9   8     2.624238635889   120.18289198     0.06350883
 H     13  11   9     2.049259337264   120.15310615   180.09073636
 C     13  11   9     2.623880303847   119.70727515   359.83979589
 H     15  13  11     2.049363036728   120.14114342   180.25464978
 C     15  13  11     2.621946759913   120.04067778     0.08904033
 H     17  15  13     2.051298260504   120.11236115   180.04358941
 C      3   1   2     2.776650143888   160.69335266   264.54201324
 C     19   3   1     2.883785256267   111.65344518    55.60697904
 H     20  19   3     2.060783674257   113.00412069   291.43214341
 H     20  19   3     2.064454230289   109.20836683   171.62251075
 H     20  19   3     2.064910041346   110.44918420    53.02700348
 C     19   3   1     2.883053463179   110.49222790   290.78478105
 H     24  19   3     2.064816351148   110.60445262   308.91244704
 H     24  19   3     2.064357608898   109.29824005   190.02657933
 H     24  19   3     2.060998412219   112.56617067    70.32620860
 C     19   3   1     2.882312627502   105.56073878   173.44113328
 H     28  19   3     2.065139731575   110.59522510   299.84023810
 H     28  19   3     2.064106275297   110.44308526   179.84673109
 H     28  19   3     2.064946583485   110.63266096    59.76972406
 C      4   1   2     2.600110490476   169.11246847   220.28164634
 C     32   4   6     2.686918742645   121.63523424   186.64091918
 C     33  32   4     2.628609580421   117.06660851   180.28198897
 H     34  33  32     2.044091236750   118.77276740   180.28389045
 C     34  33  32     2.626685004607   123.42680590     0.49244349
 H     36  34  33     2.048435895493   120.08372731   179.89538682
 C     36  34  33     2.611810935667   118.81130460     0.15007749
 H     38  36  34     2.050047694920   120.83283457   179.59852960
 C     38  36  34     2.616034007849   119.81624011   359.64199495
 H     40  38  36     2.044686115983   118.68782806   179.43280842
 C     33  32   4     2.894594504972   122.69558090   359.79168335
 C     42  33  32     2.889135999565   112.00060691   182.48599055
 H     43  42  33     2.065178544907   112.12220381    60.62174749
 H     43  42  33     2.064835660680   112.24468135   298.19843568
 H     43  42  33     2.065464583803   108.62354189   179.45513921
 C     42  33  32     2.903948861212   110.47802119   300.20519494
 H     47  42  33     2.057580040741   114.27064200    57.31338653
 H     47  42  33     2.066368184328   109.70353590   296.71709207
 H     47  42  33     2.066655176839   109.80982344   178.32143877
 C     42  33  32     2.904111584892   110.82724225    64.66449653
 H     51  42  33     2.059694533608   115.12594654   304.92674641
 H     51  42  33     2.066253402379   109.76103322   183.84173126
 H     51  42  33     2.066081535499   109.74541456    65.37803234
 C      2   1   3     2.287221589534    30.27833934   207.74569031
 C     55   2   1     2.783994516220   124.75176898   181.22269956
 C     56  55   2     2.633872486471   121.71771195   177.88644104
 H     57  56  55     2.045872662265   120.09147922     0.67206751
 C     57  56  55     2.616694421718   119.68962725   180.83749902
 H     59  57  56     2.048107105927   119.80802070   179.95345228
 C     59  57  56     2.624627264346   120.06633326     0.07437221
 H     61  59  57     2.049156493835   119.86174929   179.92258006
 C     61  59  57     2.625691057924   120.27591748     0.00000000
 H     63  61  59     2.048109792714   120.15321517   179.90805368
 C     63  61  59     2.614778802915   119.91602787     0.03022399
 H     65  63  61     2.047556790674   120.72940471   179.77518995
 H      4   1   2     1.896286197722    70.68786090     5.02979908

---------------------
BASIS SET INFORMATION
---------------------
There are 4 groups of distinct atoms

 Group   1 Type O   : 11s6p2d1f contracted to 5s3p2d1f pattern {62111/411/11/1}
 Group   2 Type N   : 11s6p2d1f contracted to 5s3p2d1f pattern {62111/411/11/1}
 Group   3 Type C   : 11s6p2d1f contracted to 5s3p2d1f pattern {62111/411/11/1}
 Group   4 Type H   : 5s1p contracted to 3s1p pattern {311/1}

Atom   0O    basis set group =>   1
Atom   1O    basis set group =>   1
Atom   2N    basis set group =>   2
Atom   3N    basis set group =>   2
Atom   4C    basis set group =>   3
Atom   5C    basis set group =>   3
Atom   6H    basis set group =>   4
Atom   7C    basis set group =>   3
Atom   8C    basis set group =>   3
Atom   9H    basis set group =>   4
Atom  10C    basis set group =>   3
Atom  11H    basis set group =>   4
Atom  12C    basis set group =>   3
Atom  13H    basis set group =>   4
Atom  14C    basis set group =>   3
Atom  15H    basis set group =>   4
Atom  16C    basis set group =>   3
Atom  17H    basis set group =>   4
Atom  18C    basis set group =>   3
Atom  19C    basis set group =>   3
Atom  20H    basis set group =>   4
Atom  21H    basis set group =>   4
Atom  22H    basis set group =>   4
Atom  23C    basis set group =>   3
Atom  24H    basis set group =>   4
Atom  25H    basis set group =>   4
Atom  26H    basis set group =>   4
Atom  27C    basis set group =>   3
Atom  28H    basis set group =>   4
Atom  29H    basis set group =>   4
Atom  30H    basis set group =>   4
Atom  31C    basis set group =>   3
Atom  32C    basis set group =>   3
Atom  33C    basis set group =>   3
Atom  34H    basis set group =>   4
Atom  35C    basis set group =>   3
Atom  36H    basis set group =>   4
Atom  37C    basis set group =>   3
Atom  38H    basis set group =>   4
Atom  39C    basis set group =>   3
Atom  40H    basis set group =>   4
Atom  41C    basis set group =>   3
Atom  42C    basis set group =>   3
Atom  43H    basis set group =>   4
Atom  44H    basis set group =>   4
Atom  45H    basis set group =>   4
Atom  46C    basis set group =>   3
Atom  47H    basis set group =>   4
Atom  48H    basis set group =>   4
Atom  49H    basis set group =>   4
Atom  50C    basis set group =>   3
Atom  51H    basis set group =>   4
Atom  52H    basis set group =>   4
Atom  53H    basis set group =>   4
Atom  54C    basis set group =>   3
Atom  55C    basis set group =>   3
Atom  56C    basis set group =>   3
Atom  57H    basis set group =>   4
Atom  58C    basis set group =>   3
Atom  59H    basis set group =>   4
Atom  60C    basis set group =>   3
Atom  61H    basis set group =>   4
Atom  62C    basis set group =>   3
Atom  63H    basis set group =>   4
Atom  64C    basis set group =>   3
Atom  65H    basis set group =>   4
Atom  66H    basis set group =>   4
---------------------------------
AUXILIARY/J BASIS SET INFORMATION
---------------------------------
There are 4 groups of distinct atoms

 Group   1 Type O   : 12s5p4d2f1g contracted to 6s4p3d1f1g pattern {711111/2111/211/2/1}
 Group   2 Type N   : 12s5p4d2f1g contracted to 6s4p3d1f1g pattern {711111/2111/211/2/1}
 Group   3 Type C   : 12s5p4d2f1g contracted to 6s4p3d1f1g pattern {711111/2111/211/2/1}
 Group   4 Type H   : 5s2p1d contracted to 3s1p1d pattern {311/2/1}

Atom   0O    basis set group =>   1
Atom   1O    basis set group =>   1
Atom   2N    basis set group =>   2
Atom   3N    basis set group =>   2
Atom   4C    basis set group =>   3
Atom   5C    basis set group =>   3
Atom   6H    basis set group =>   4
Atom   7C    basis set group =>   3
Atom   8C    basis set group =>   3
Atom   9H    basis set group =>   4
Atom  10C    basis set group =>   3
Atom  11H    basis set group =>   4
Atom  12C    basis set group =>   3
Atom  13H    basis set group =>   4
Atom  14C    basis set group =>   3
Atom  15H    basis set group =>   4
Atom  16C    basis set group =>   3
Atom  17H    basis set group =>   4
Atom  18C    basis set group =>   3
Atom  19C    basis set group =>   3
Atom  20H    basis set group =>   4
Atom  21H    basis set group =>   4
Atom  22H    basis set group =>   4
Atom  23C    basis set group =>   3
Atom  24H    basis set group =>   4
Atom  25H    basis set group =>   4
Atom  26H    basis set group =>   4
Atom  27C    basis set group =>   3
Atom  28H    basis set group =>   4
Atom  29H    basis set group =>   4
Atom  30H    basis set group =>   4
Atom  31C    basis set group =>   3
Atom  32C    basis set group =>   3
Atom  33C    basis set group =>   3
Atom  34H    basis set group =>   4
Atom  35C    basis set group =>   3
Atom  36H    basis set group =>   4
Atom  37C    basis set group =>   3
Atom  38H    basis set group =>   4
Atom  39C    basis set group =>   3
Atom  40H    basis set group =>   4
Atom  41C    basis set group =>   3
Atom  42C    basis set group =>   3
Atom  43H    basis set group =>   4
Atom  44H    basis set group =>   4
Atom  45H    basis set group =>   4
Atom  46C    basis set group =>   3
Atom  47H    basis set group =>   4
Atom  48H    basis set group =>   4
Atom  49H    basis set group =>   4
Atom  50C    basis set group =>   3
Atom  51H    basis set group =>   4
Atom  52H    basis set group =>   4
Atom  53H    basis set group =>   4
Atom  54C    basis set group =>   3
Atom  55C    basis set group =>   3
Atom  56C    basis set group =>   3
Atom  57H    basis set group =>   4
Atom  58C    basis set group =>   3
Atom  59H    basis set group =>   4
Atom  60C    basis set group =>   3
Atom  61H    basis set group =>   4
Atom  62C    basis set group =>   3
Atom  63H    basis set group =>   4
Atom  64C    basis set group =>   3
Atom  65H    basis set group =>   4
Atom  66H    basis set group =>   4


           ************************************************************
           *        Program running with 20 parallel MPI-processes    *
           *              working on a common directory               *
           ************************************************************
------------------------------------------------------------------------------
                           ORCA GTO INTEGRAL CALCULATION
                           -- RI-GTO INTEGRALS CHOSEN --
------------------------------------------------------------------------------
------------------------------------------------------------------------------
                   ___                                                        
                  /   \      - P O W E R E D   B Y -                         
                 /     \                                                     
                 |  |  |   _    _      __       _____    __    __             
                 |  |  |  | |  | |    /  \     |  _  \  |  |  /  |          
                  \  \/   | |  | |   /    \    | | | |  |  | /  /          
                 / \  \   | |__| |  /  /\  \   | |_| |  |  |/  /          
                |  |  |   |  __  | /  /__\  \  |    /   |      \           
                |  |  |   | |  | | |   __   |  |    \   |  |\   \          
                \     /   | |  | | |  |  |  |  | |\  \  |  | \   \       
                 \___/    |_|  |_| |__|  |__|  |_| \__\ |__|  \__/        
                                                                              
                      - O R C A' S   B I G   F R I E N D -                    
                                      &                                       
                       - I N T E G R A L  F E E D E R -                       
                                                                              
 v1 FN, 2020, v2 2021                                                         
------------------------------------------------------------------------------


Reading SHARK input file ImineE1freq.SHARKINP.tmp ... ok
----------------------
SHARK INTEGRAL PACKAGE
----------------------

Number of atoms                             ...     67
Number of basis functions                   ...   1227
Number of shells                            ...    499
Maximum angular momentum                    ...      3
Integral batch strategy                     ... SHARK/LIBINT Hybrid
RI-J (if used) integral strategy            ... SPLIT-RIJ (Revised 2003 algorithm where possible)
Printlevel                                  ...      1
Contraction scheme used                     ... SEGMENTED contraction
Coulomb Range Separation                    ... NOT USED
Exchange Range Separation                   ... NOT USED
Finite Nucleus Model                        ... NOT USED
Auxiliary Coulomb fitting basis             ... AVAILABLE
   # of basis functions in Aux-J            ...   1991
   # of shells in Aux-J                     ...    665
   Maximum angular momentum in Aux-J        ...      4
Auxiliary J/K fitting basis                 ... NOT available
Auxiliary Correlation fitting basis         ... NOT available
Auxiliary 'external' fitting basis          ... NOT available
Integral threshold                          ...     2.500000e-11
Primitive cut-off                           ...     2.500000e-12
Primitive pair pre-selection threshold      ...     2.500000e-12

Calculating pre-screening integrals         ... done (  0.1 sec) Dimension = 499
Organizing shell pair data                  ... done (  0.8 sec)
Shell pair information
Total number of shell pairs                 ...    124750
Shell pairs after pre-screening             ...     80437
Total number of primitive shell pairs       ...    374508
Primitive shell pairs kept                  ...    154031
          la=0 lb=0:  22663 shell pairs
          la=1 lb=0:  24010 shell pairs
          la=1 lb=1:   6413 shell pairs
          la=2 lb=0:  10892 shell pairs
          la=2 lb=1:   5867 shell pairs
          la=2 lb=2:   1385 shell pairs
          la=3 lb=0:   4997 shell pairs
          la=3 lb=1:   2730 shell pairs
          la=3 lb=2:   1203 shell pairs
          la=3 lb=3:    277 shell pairs

Calculating one electron integrals          ... done (  0.2 sec)
Calculating RI/J V-Matrix + Cholesky decomp.... done (  0.3 sec)
Calculating Nuclear repulsion               ... done (  0.0 sec) ENN=   3532.293680885786 Eh

SHARK setup successfully completed in   3.4 seconds

Maximum memory used throughout the entire GTOINT-calculation: 116.4 MB
[1710266144.823839] [node001:3500721:0]          mpool.c:43   UCX  WARN  object 0xac71e40 was not returned to mpool ucp_requests
[1710266144.823860] [node001:3500721:0]          mpool.c:43   UCX  WARN  object 0xac72000 was not returned to mpool ucp_requests
[1710266144.823865] [node001:3500721:0]          mpool.c:43   UCX  WARN  object 0xac721c0 was not returned to mpool ucp_requests
[1710266144.823868] [node001:3500721:0]          mpool.c:43   UCX  WARN  object 0xac72380 was not returned to mpool ucp_requests
[1710266144.823872] [node001:3500721:0]          mpool.c:43   UCX  WARN  object 0xac72540 was not returned to mpool ucp_requests
[1710266144.823874] [node001:3500721:0]          mpool.c:43   UCX  WARN  object 0xac72700 was not returned to mpool ucp_requests
[1710266144.823878] [node001:3500721:0]          mpool.c:43   UCX  WARN  object 0xac728c0 was not returned to mpool ucp_requests
[1710266144.823881] [node001:3500721:0]          mpool.c:43   UCX  WARN  object 0xac72a80 was not returned to mpool ucp_requests
[1710266144.823885] [node001:3500721:0]          mpool.c:43   UCX  WARN  object 0xac72c40 was not returned to mpool ucp_requests
[1710266144.823889] [node001:3500721:0]          mpool.c:43   UCX  WARN  object 0xac72e00 was not returned to mpool ucp_requests
[1710266144.823892] [node001:3500721:0]          mpool.c:43   UCX  WARN  object 0xac72fc0 was not returned to mpool ucp_requests
[1710266144.823896] [node001:3500721:0]          mpool.c:43   UCX  WARN  object 0xac73180 was not returned to mpool ucp_requests
[1710266144.824510] [node001:3500713:0]          mpool.c:43   UCX  WARN  object 0xbd559c0 was not returned to mpool ucp_requests
[1710266144.824523] [node001:3500713:0]          mpool.c:43   UCX  WARN  object 0xbd55b80 was not returned to mpool ucp_requests
[1710266144.824527] [node001:3500713:0]          mpool.c:43   UCX  WARN  object 0xbd55d40 was not returned to mpool ucp_requests
[1710266144.824531] [node001:3500713:0]          mpool.c:43   UCX  WARN  object 0xbd55f00 was not returned to mpool ucp_requests
[1710266144.824536] [node001:3500713:0]          mpool.c:43   UCX  WARN  object 0xbd560c0 was not returned to mpool ucp_requests
[1710266144.824539] [node001:3500713:0]          mpool.c:43   UCX  WARN  object 0xbd56280 was not returned to mpool ucp_requests
[1710266144.824542] [node001:3500713:0]          mpool.c:43   UCX  WARN  object 0xbd56440 was not returned to mpool ucp_requests
[1710266144.824545] [node001:3500713:0]          mpool.c:43   UCX  WARN  object 0xbd56600 was not returned to mpool ucp_requests
[1710266144.824549] [node001:3500713:0]          mpool.c:43   UCX  WARN  object 0xbd567c0 was not returned to mpool ucp_requests
[1710266144.824553] [node001:3500713:0]          mpool.c:43   UCX  WARN  object 0xbd56980 was not returned to mpool ucp_requests
[1710266144.824556] [node001:3500713:0]          mpool.c:43   UCX  WARN  object 0xbd56b40 was not returned to mpool ucp_requests
[1710266144.824560] [node001:3500713:0]          mpool.c:43   UCX  WARN  object 0xbd56d00 was not returned to mpool ucp_requests
[1710266144.824563] [node001:3500713:0]          mpool.c:43   UCX  WARN  object 0xbd56ec0 was not returned to mpool ucp_requests
[1710266144.828417] [node001:3500717:0]          mpool.c:43   UCX  WARN  object 0xb49bb40 was not returned to mpool ucp_requests
[1710266144.828437] [node001:3500717:0]          mpool.c:43   UCX  WARN  object 0xb49bd00 was not returned to mpool ucp_requests
[1710266144.828443] [node001:3500717:0]          mpool.c:43   UCX  WARN  object 0xb49bec0 was not returned to mpool ucp_requests
[1710266144.828447] [node001:3500717:0]          mpool.c:43   UCX  WARN  object 0xb49c080 was not returned to mpool ucp_requests
[1710266144.828450] [node001:3500717:0]          mpool.c:43   UCX  WARN  object 0xb49c240 was not returned to mpool ucp_requests
[1710266144.828453] [node001:3500717:0]          mpool.c:43   UCX  WARN  object 0xb49c400 was not returned to mpool ucp_requests
[1710266144.828455] [node001:3500717:0]          mpool.c:43   UCX  WARN  object 0xb49c5c0 was not returned to mpool ucp_requests
[1710266144.828458] [node001:3500717:0]          mpool.c:43   UCX  WARN  object 0xb49c780 was not returned to mpool ucp_requests
[1710266144.828460] [node001:3500717:0]          mpool.c:43   UCX  WARN  object 0xb49c940 was not returned to mpool ucp_requests
[1710266144.828462] [node001:3500717:0]          mpool.c:43   UCX  WARN  object 0xb49cb00 was not returned to mpool ucp_requests
[1710266144.828465] [node001:3500717:0]          mpool.c:43   UCX  WARN  object 0xb49ccc0 was not returned to mpool ucp_requests
[1710266144.828467] [node001:3500717:0]          mpool.c:43   UCX  WARN  object 0xb49ce80 was not returned to mpool ucp_requests
[1710266144.830391] [node001:3500718:0]          mpool.c:43   UCX  WARN  object 0xb3526c0 was not returned to mpool ucp_requests
[1710266144.830402] [node001:3500718:0]          mpool.c:43   UCX  WARN  object 0xb352880 was not returned to mpool ucp_requests
[1710266144.830408] [node001:3500718:0]          mpool.c:43   UCX  WARN  object 0xb352a40 was not returned to mpool ucp_requests
[1710266144.830412] [node001:3500718:0]          mpool.c:43   UCX  WARN  object 0xb352c00 was not returned to mpool ucp_requests
[1710266144.830416] [node001:3500718:0]          mpool.c:43   UCX  WARN  object 0xb352dc0 was not returned to mpool ucp_requests
[1710266144.830419] [node001:3500718:0]          mpool.c:43   UCX  WARN  object 0xb352f80 was not returned to mpool ucp_requests
[1710266144.830423] [node001:3500718:0]          mpool.c:43   UCX  WARN  object 0xb353140 was not returned to mpool ucp_requests
[1710266144.830427] [node001:3500718:0]          mpool.c:43   UCX  WARN  object 0xb353300 was not returned to mpool ucp_requests
[1710266144.830431] [node001:3500718:0]          mpool.c:43   UCX  WARN  object 0xb3534c0 was not returned to mpool ucp_requests
[1710266144.830434] [node001:3500718:0]          mpool.c:43   UCX  WARN  object 0xb353680 was not returned to mpool ucp_requests
[1710266144.830437] [node001:3500718:0]          mpool.c:43   UCX  WARN  object 0xb353840 was not returned to mpool ucp_requests
[1710266144.830441] [node001:3500718:0]          mpool.c:43   UCX  WARN  object 0xb353a00 was not returned to mpool ucp_requests
[1710266144.831617] [node001:3500704:0]          mpool.c:43   UCX  WARN  object 0xc5f3d40 was not returned to mpool ucp_requests
[1710266144.831635] [node001:3500704:0]          mpool.c:43   UCX  WARN  object 0xc5f3f00 was not returned to mpool ucp_requests
[1710266144.831642] [node001:3500704:0]          mpool.c:43   UCX  WARN  object 0xc5f40c0 was not returned to mpool ucp_requests
[1710266144.831645] [node001:3500704:0]          mpool.c:43   UCX  WARN  object 0xc5f4280 was not returned to mpool ucp_requests
[1710266144.831649] [node001:3500704:0]          mpool.c:43   UCX  WARN  object 0xc5f4440 was not returned to mpool ucp_requests
[1710266144.831654] [node001:3500704:0]          mpool.c:43   UCX  WARN  object 0xc5f4600 was not returned to mpool ucp_requests
[1710266144.831657] [node001:3500704:0]          mpool.c:43   UCX  WARN  object 0xc5f47c0 was not returned to mpool ucp_requests
[1710266144.831660] [node001:3500704:0]          mpool.c:43   UCX  WARN  object 0xc5f4980 was not returned to mpool ucp_requests
[1710266144.831664] [node001:3500704:0]          mpool.c:43   UCX  WARN  object 0xc5f4b40 was not returned to mpool ucp_requests
[1710266144.831667] [node001:3500704:0]          mpool.c:43   UCX  WARN  object 0xc5f4d00 was not returned to mpool ucp_requests
[1710266144.831671] [node001:3500704:0]          mpool.c:43   UCX  WARN  object 0xc5f4ec0 was not returned to mpool ucp_requests
[1710266144.831674] [node001:3500704:0]          mpool.c:43   UCX  WARN  object 0xc5f5080 was not returned to mpool ucp_requests
[1710266144.834933] [node001:3500708:0]          mpool.c:43   UCX  WARN  object 0xaf42a80 was not returned to mpool ucp_requests
[1710266144.834953] [node001:3500708:0]          mpool.c:43   UCX  WARN  object 0xaf42c40 was not returned to mpool ucp_requests
[1710266144.834958] [node001:3500708:0]          mpool.c:43   UCX  WARN  object 0xaf42e00 was not returned to mpool ucp_requests
[1710266144.834961] [node001:3500708:0]          mpool.c:43   UCX  WARN  object 0xaf42fc0 was not returned to mpool ucp_requests
[1710266144.834964] [node001:3500708:0]          mpool.c:43   UCX  WARN  object 0xaf43180 was not returned to mpool ucp_requests
[1710266144.834967] [node001:3500708:0]          mpool.c:43   UCX  WARN  object 0xaf43340 was not returned to mpool ucp_requests
[1710266144.834970] [node001:3500708:0]          mpool.c:43   UCX  WARN  object 0xaf43500 was not returned to mpool ucp_requests
[1710266144.834973] [node001:3500708:0]          mpool.c:43   UCX  WARN  object 0xaf436c0 was not returned to mpool ucp_requests
[1710266144.834976] [node001:3500708:0]          mpool.c:43   UCX  WARN  object 0xaf43880 was not returned to mpool ucp_requests
[1710266144.834978] [node001:3500708:0]          mpool.c:43   UCX  WARN  object 0xaf43a40 was not returned to mpool ucp_requests
[1710266144.834981] [node001:3500708:0]          mpool.c:43   UCX  WARN  object 0xaf43c00 was not returned to mpool ucp_requests
[1710266144.834984] [node001:3500708:0]          mpool.c:43   UCX  WARN  object 0xaf43dc0 was not returned to mpool ucp_requests
[1710266144.834987] [node001:3500708:0]          mpool.c:43   UCX  WARN  object 0xaf43f80 was not returned to mpool ucp_requests
[1710266144.835375] [node001:3500709:0]          mpool.c:43   UCX  WARN  object 0xad72c40 was not returned to mpool ucp_requests
[1710266144.835386] [node001:3500709:0]          mpool.c:43   UCX  WARN  object 0xad72e00 was not returned to mpool ucp_requests
[1710266144.835391] [node001:3500709:0]          mpool.c:43   UCX  WARN  object 0xad72fc0 was not returned to mpool ucp_requests
[1710266144.835395] [node001:3500709:0]          mpool.c:43   UCX  WARN  object 0xad73180 was not returned to mpool ucp_requests
[1710266144.835399] [node001:3500709:0]          mpool.c:43   UCX  WARN  object 0xad73340 was not returned to mpool ucp_requests
[1710266144.835403] [node001:3500709:0]          mpool.c:43   UCX  WARN  object 0xad73500 was not returned to mpool ucp_requests
[1710266144.835406] [node001:3500709:0]          mpool.c:43   UCX  WARN  object 0xad736c0 was not returned to mpool ucp_requests
[1710266144.835410] [node001:3500709:0]          mpool.c:43   UCX  WARN  object 0xad73880 was not returned to mpool ucp_requests
[1710266144.835413] [node001:3500709:0]          mpool.c:43   UCX  WARN  object 0xad73a40 was not returned to mpool ucp_requests
[1710266144.835417] [node001:3500709:0]          mpool.c:43   UCX  WARN  object 0xad73c00 was not returned to mpool ucp_requests
[1710266144.835420] [node001:3500709:0]          mpool.c:43   UCX  WARN  object 0xad73dc0 was not returned to mpool ucp_requests
[1710266144.835423] [node001:3500709:0]          mpool.c:43   UCX  WARN  object 0xad73f80 was not returned to mpool ucp_requests
[1710266144.835426] [node001:3500709:0]          mpool.c:43   UCX  WARN  object 0xad74140 was not returned to mpool ucp_requests
[1710266144.839876] [node001:3500711:0]          mpool.c:43   UCX  WARN  object 0xb1c7b80 was not returned to mpool ucp_requests
[1710266144.839887] [node001:3500711:0]          mpool.c:43   UCX  WARN  object 0xb1c7d40 was not returned to mpool ucp_requests
[1710266144.839891] [node001:3500711:0]          mpool.c:43   UCX  WARN  object 0xb1c7f00 was not returned to mpool ucp_requests
[1710266144.839894] [node001:3500711:0]          mpool.c:43   UCX  WARN  object 0xb1c80c0 was not returned to mpool ucp_requests
[1710266144.839898] [node001:3500711:0]          mpool.c:43   UCX  WARN  object 0xb1c8280 was not returned to mpool ucp_requests
[1710266144.839900] [node001:3500711:0]          mpool.c:43   UCX  WARN  object 0xb1c8440 was not returned to mpool ucp_requests
[1710266144.839903] [node001:3500711:0]          mpool.c:43   UCX  WARN  object 0xb1c8600 was not returned to mpool ucp_requests
[1710266144.839906] [node001:3500711:0]          mpool.c:43   UCX  WARN  object 0xb1c87c0 was not returned to mpool ucp_requests
[1710266144.839909] [node001:3500711:0]          mpool.c:43   UCX  WARN  object 0xb1c8980 was not returned to mpool ucp_requests
[1710266144.839912] [node001:3500711:0]          mpool.c:43   UCX  WARN  object 0xb1c8b40 was not returned to mpool ucp_requests
[1710266144.839916] [node001:3500711:0]          mpool.c:43   UCX  WARN  object 0xb1c8d00 was not returned to mpool ucp_requests
[1710266144.839919] [node001:3500711:0]          mpool.c:43   UCX  WARN  object 0xb1c8ec0 was not returned to mpool ucp_requests
[1710266144.839921] [node001:3500711:0]          mpool.c:43   UCX  WARN  object 0xb1c9080 was not returned to mpool ucp_requests
[1710266144.843615] [node001:3500707:0]          mpool.c:43   UCX  WARN  object 0xb619980 was not returned to mpool ucp_requests
[1710266144.843633] [node001:3500707:0]          mpool.c:43   UCX  WARN  object 0xb619b40 was not returned to mpool ucp_requests
[1710266144.843637] [node001:3500707:0]          mpool.c:43   UCX  WARN  object 0xb619d00 was not returned to mpool ucp_requests
[1710266144.843640] [node001:3500707:0]          mpool.c:43   UCX  WARN  object 0xb619ec0 was not returned to mpool ucp_requests
[1710266144.843644] [node001:3500707:0]          mpool.c:43   UCX  WARN  object 0xb61a080 was not returned to mpool ucp_requests
[1710266144.843646] [node001:3500707:0]          mpool.c:43   UCX  WARN  object 0xb61a240 was not returned to mpool ucp_requests
[1710266144.843649] [node001:3500707:0]          mpool.c:43   UCX  WARN  object 0xb61a400 was not returned to mpool ucp_requests
[1710266144.843652] [node001:3500707:0]          mpool.c:43   UCX  WARN  object 0xb61a5c0 was not returned to mpool ucp_requests
[1710266144.843655] [node001:3500707:0]          mpool.c:43   UCX  WARN  object 0xb61a780 was not returned to mpool ucp_requests
[1710266144.843657] [node001:3500707:0]          mpool.c:43   UCX  WARN  object 0xb61a940 was not returned to mpool ucp_requests
[1710266144.843661] [node001:3500707:0]          mpool.c:43   UCX  WARN  object 0xb61ab00 was not returned to mpool ucp_requests
[1710266144.843664] [node001:3500707:0]          mpool.c:43   UCX  WARN  object 0xb61acc0 was not returned to mpool ucp_requests
[1710266144.843667] [node001:3500707:0]          mpool.c:43   UCX  WARN  object 0xb61ae80 was not returned to mpool ucp_requests
[1710266144.843812] [node001:3500706:0]          mpool.c:43   UCX  WARN  object 0xb07be40 was not returned to mpool ucp_requests
[1710266144.843824] [node001:3500706:0]          mpool.c:43   UCX  WARN  object 0xb07c000 was not returned to mpool ucp_requests
[1710266144.843828] [node001:3500706:0]          mpool.c:43   UCX  WARN  object 0xb07c1c0 was not returned to mpool ucp_requests
[1710266144.843830] [node001:3500706:0]          mpool.c:43   UCX  WARN  object 0xb07c380 was not returned to mpool ucp_requests
[1710266144.843833] [node001:3500706:0]          mpool.c:43   UCX  WARN  object 0xb07c540 was not returned to mpool ucp_requests
[1710266144.843835] [node001:3500706:0]          mpool.c:43   UCX  WARN  object 0xb07c700 was not returned to mpool ucp_requests
[1710266144.843837] [node001:3500706:0]          mpool.c:43   UCX  WARN  object 0xb07c8c0 was not returned to mpool ucp_requests
[1710266144.843840] [node001:3500706:0]          mpool.c:43   UCX  WARN  object 0xb07ca80 was not returned to mpool ucp_requests
[1710266144.843842] [node001:3500706:0]          mpool.c:43   UCX  WARN  object 0xb07cc40 was not returned to mpool ucp_requests
[1710266144.843844] [node001:3500706:0]          mpool.c:43   UCX  WARN  object 0xb07ce00 was not returned to mpool ucp_requests
[1710266144.843847] [node001:3500706:0]          mpool.c:43   UCX  WARN  object 0xb07cfc0 was not returned to mpool ucp_requests
[1710266144.843849] [node001:3500706:0]          mpool.c:43   UCX  WARN  object 0xb07d180 was not returned to mpool ucp_requests
[1710266144.843851] [node001:3500706:0]          mpool.c:43   UCX  WARN  object 0xb07d340 was not returned to mpool ucp_requests
[1710266144.848628] [node001:3500714:0]          mpool.c:43   UCX  WARN  object 0xac82b40 was not returned to mpool ucp_requests
[1710266144.848639] [node001:3500714:0]          mpool.c:43   UCX  WARN  object 0xac82d00 was not returned to mpool ucp_requests
[1710266144.848645] [node001:3500714:0]          mpool.c:43   UCX  WARN  object 0xac82ec0 was not returned to mpool ucp_requests
[1710266144.848648] [node001:3500714:0]          mpool.c:43   UCX  WARN  object 0xac83080 was not returned to mpool ucp_requests
[1710266144.848652] [node001:3500714:0]          mpool.c:43   UCX  WARN  object 0xac83240 was not returned to mpool ucp_requests
[1710266144.848656] [node001:3500714:0]          mpool.c:43   UCX  WARN  object 0xac83400 was not returned to mpool ucp_requests
[1710266144.848659] [node001:3500714:0]          mpool.c:43   UCX  WARN  object 0xac835c0 was not returned to mpool ucp_requests
[1710266144.848663] [node001:3500714:0]          mpool.c:43   UCX  WARN  object 0xac83780 was not returned to mpool ucp_requests
[1710266144.848666] [node001:3500714:0]          mpool.c:43   UCX  WARN  object 0xac83940 was not returned to mpool ucp_requests
[1710266144.848669] [node001:3500714:0]          mpool.c:43   UCX  WARN  object 0xac83b00 was not returned to mpool ucp_requests
[1710266144.848673] [node001:3500714:0]          mpool.c:43   UCX  WARN  object 0xac83cc0 was not returned to mpool ucp_requests
[1710266144.848676] [node001:3500714:0]          mpool.c:43   UCX  WARN  object 0xac83e80 was not returned to mpool ucp_requests
[1710266144.848747] [node001:3500719:0]          mpool.c:43   UCX  WARN  object 0xbf1de80 was not returned to mpool ucp_requests
[1710266144.848764] [node001:3500719:0]          mpool.c:43   UCX  WARN  object 0xbf1e040 was not returned to mpool ucp_requests
[1710266144.848767] [node001:3500719:0]          mpool.c:43   UCX  WARN  object 0xbf1e200 was not returned to mpool ucp_requests
[1710266144.848770] [node001:3500719:0]          mpool.c:43   UCX  WARN  object 0xbf1e3c0 was not returned to mpool ucp_requests
[1710266144.848773] [node001:3500719:0]          mpool.c:43   UCX  WARN  object 0xbf1e580 was not returned to mpool ucp_requests
[1710266144.848775] [node001:3500719:0]          mpool.c:43   UCX  WARN  object 0xbf1e740 was not returned to mpool ucp_requests
[1710266144.848777] [node001:3500719:0]          mpool.c:43   UCX  WARN  object 0xbf1e900 was not returned to mpool ucp_requests
[1710266144.848780] [node001:3500719:0]          mpool.c:43   UCX  WARN  object 0xbf1eac0 was not returned to mpool ucp_requests
[1710266144.848782] [node001:3500719:0]          mpool.c:43   UCX  WARN  object 0xbf1ec80 was not returned to mpool ucp_requests
[1710266144.848784] [node001:3500719:0]          mpool.c:43   UCX  WARN  object 0xbf1ee40 was not returned to mpool ucp_requests
[1710266144.848787] [node001:3500719:0]          mpool.c:43   UCX  WARN  object 0xbf1f000 was not returned to mpool ucp_requests
[1710266144.848789] [node001:3500719:0]          mpool.c:43   UCX  WARN  object 0xbf1f1c0 was not returned to mpool ucp_requests
[1710266144.851476] [node001:3500710:0]          mpool.c:43   UCX  WARN  object 0xac81b80 was not returned to mpool ucp_requests
[1710266144.851489] [node001:3500710:0]          mpool.c:43   UCX  WARN  object 0xac81d40 was not returned to mpool ucp_requests
[1710266144.851494] [node001:3500710:0]          mpool.c:43   UCX  WARN  object 0xac81f00 was not returned to mpool ucp_requests
[1710266144.851497] [node001:3500710:0]          mpool.c:43   UCX  WARN  object 0xac820c0 was not returned to mpool ucp_requests
[1710266144.851499] [node001:3500710:0]          mpool.c:43   UCX  WARN  object 0xac82280 was not returned to mpool ucp_requests
[1710266144.851502] [node001:3500710:0]          mpool.c:43   UCX  WARN  object 0xac82440 was not returned to mpool ucp_requests
[1710266144.851505] [node001:3500710:0]          mpool.c:43   UCX  WARN  object 0xac82600 was not returned to mpool ucp_requests
[1710266144.851507] [node001:3500710:0]          mpool.c:43   UCX  WARN  object 0xac827c0 was not returned to mpool ucp_requests
[1710266144.851509] [node001:3500710:0]          mpool.c:43   UCX  WARN  object 0xac82980 was not returned to mpool ucp_requests
[1710266144.851512] [node001:3500710:0]          mpool.c:43   UCX  WARN  object 0xac82b40 was not returned to mpool ucp_requests
[1710266144.851514] [node001:3500710:0]          mpool.c:43   UCX  WARN  object 0xac82d00 was not returned to mpool ucp_requests
[1710266144.851516] [node001:3500710:0]          mpool.c:43   UCX  WARN  object 0xac82ec0 was not returned to mpool ucp_requests
[1710266144.851518] [node001:3500710:0]          mpool.c:43   UCX  WARN  object 0xac83080 was not returned to mpool ucp_requests
[1710266144.853600] [node001:3500715:0]          mpool.c:43   UCX  WARN  object 0xb6c0800 was not returned to mpool ucp_requests
[1710266144.853612] [node001:3500715:0]          mpool.c:43   UCX  WARN  object 0xb6c09c0 was not returned to mpool ucp_requests
[1710266144.853615] [node001:3500715:0]          mpool.c:43   UCX  WARN  object 0xb6c0b80 was not returned to mpool ucp_requests
[1710266144.853618] [node001:3500715:0]          mpool.c:43   UCX  WARN  object 0xb6c0d40 was not returned to mpool ucp_requests
[1710266144.853620] [node001:3500715:0]          mpool.c:43   UCX  WARN  object 0xb6c0f00 was not returned to mpool ucp_requests
[1710266144.853623] [node001:3500715:0]          mpool.c:43   UCX  WARN  object 0xb6c10c0 was not returned to mpool ucp_requests
[1710266144.853625] [node001:3500715:0]          mpool.c:43   UCX  WARN  object 0xb6c1280 was not returned to mpool ucp_requests
[1710266144.853628] [node001:3500715:0]          mpool.c:43   UCX  WARN  object 0xb6c1440 was not returned to mpool ucp_requests
[1710266144.853630] [node001:3500715:0]          mpool.c:43   UCX  WARN  object 0xb6c1600 was not returned to mpool ucp_requests
[1710266144.853632] [node001:3500715:0]          mpool.c:43   UCX  WARN  object 0xb6c17c0 was not returned to mpool ucp_requests
[1710266144.853635] [node001:3500715:0]          mpool.c:43   UCX  WARN  object 0xb6c1980 was not returned to mpool ucp_requests
[1710266144.853637] [node001:3500715:0]          mpool.c:43   UCX  WARN  object 0xb6c1b40 was not returned to mpool ucp_requests
[1710266144.856840] [node001:3500716:0]          mpool.c:43   UCX  WARN  object 0xc005e40 was not returned to mpool ucp_requests
[1710266144.856852] [node001:3500716:0]          mpool.c:43   UCX  WARN  object 0xc006000 was not returned to mpool ucp_requests
[1710266144.856855] [node001:3500716:0]          mpool.c:43   UCX  WARN  object 0xc0061c0 was not returned to mpool ucp_requests
[1710266144.856858] [node001:3500716:0]          mpool.c:43   UCX  WARN  object 0xc006380 was not returned to mpool ucp_requests
[1710266144.856861] [node001:3500716:0]          mpool.c:43   UCX  WARN  object 0xc006540 was not returned to mpool ucp_requests
[1710266144.856863] [node001:3500716:0]          mpool.c:43   UCX  WARN  object 0xc006700 was not returned to mpool ucp_requests
[1710266144.856865] [node001:3500716:0]          mpool.c:43   UCX  WARN  object 0xc0068c0 was not returned to mpool ucp_requests
[1710266144.856868] [node001:3500716:0]          mpool.c:43   UCX  WARN  object 0xc006a80 was not returned to mpool ucp_requests
[1710266144.856870] [node001:3500716:0]          mpool.c:43   UCX  WARN  object 0xc006c40 was not returned to mpool ucp_requests
[1710266144.856872] [node001:3500716:0]          mpool.c:43   UCX  WARN  object 0xc006e00 was not returned to mpool ucp_requests
[1710266144.856875] [node001:3500716:0]          mpool.c:43   UCX  WARN  object 0xc006fc0 was not returned to mpool ucp_requests
[1710266144.856877] [node001:3500716:0]          mpool.c:43   UCX  WARN  object 0xc007180 was not returned to mpool ucp_requests
[1710266144.857230] [node001:3500720:0]          mpool.c:43   UCX  WARN  object 0xc044b40 was not returned to mpool ucp_requests
[1710266144.857242] [node001:3500720:0]          mpool.c:43   UCX  WARN  object 0xc044d00 was not returned to mpool ucp_requests
[1710266144.857247] [node001:3500720:0]          mpool.c:43   UCX  WARN  object 0xc044ec0 was not returned to mpool ucp_requests
[1710266144.857250] [node001:3500720:0]          mpool.c:43   UCX  WARN  object 0xc045080 was not returned to mpool ucp_requests
[1710266144.857254] [node001:3500720:0]          mpool.c:43   UCX  WARN  object 0xc045240 was not returned to mpool ucp_requests
[1710266144.857257] [node001:3500720:0]          mpool.c:43   UCX  WARN  object 0xc045400 was not returned to mpool ucp_requests
[1710266144.857260] [node001:3500720:0]          mpool.c:43   UCX  WARN  object 0xc0455c0 was not returned to mpool ucp_requests
[1710266144.857263] [node001:3500720:0]          mpool.c:43   UCX  WARN  object 0xc045780 was not returned to mpool ucp_requests
[1710266144.857267] [node001:3500720:0]          mpool.c:43   UCX  WARN  object 0xc045940 was not returned to mpool ucp_requests
[1710266144.857270] [node001:3500720:0]          mpool.c:43   UCX  WARN  object 0xc045b00 was not returned to mpool ucp_requests
[1710266144.857272] [node001:3500720:0]          mpool.c:43   UCX  WARN  object 0xc045cc0 was not returned to mpool ucp_requests
[1710266144.857275] [node001:3500720:0]          mpool.c:43   UCX  WARN  object 0xc045e80 was not returned to mpool ucp_requests
[1710266144.860814] [node001:3500712:0]          mpool.c:43   UCX  WARN  object 0xb227b80 was not returned to mpool ucp_requests
[1710266144.860828] [node001:3500712:0]          mpool.c:43   UCX  WARN  object 0xb227d40 was not returned to mpool ucp_requests
[1710266144.860831] [node001:3500712:0]          mpool.c:43   UCX  WARN  object 0xb227f00 was not returned to mpool ucp_requests
[1710266144.860833] [node001:3500712:0]          mpool.c:43   UCX  WARN  object 0xb2280c0 was not returned to mpool ucp_requests
[1710266144.860836] [node001:3500712:0]          mpool.c:43   UCX  WARN  object 0xb228280 was not returned to mpool ucp_requests
[1710266144.860838] [node001:3500712:0]          mpool.c:43   UCX  WARN  object 0xb228440 was not returned to mpool ucp_requests
[1710266144.860840] [node001:3500712:0]          mpool.c:43   UCX  WARN  object 0xb228600 was not returned to mpool ucp_requests
[1710266144.860843] [node001:3500712:0]          mpool.c:43   UCX  WARN  object 0xb2287c0 was not returned to mpool ucp_requests
[1710266144.860845] [node001:3500712:0]          mpool.c:43   UCX  WARN  object 0xb228980 was not returned to mpool ucp_requests
[1710266144.860847] [node001:3500712:0]          mpool.c:43   UCX  WARN  object 0xb228b40 was not returned to mpool ucp_requests
[1710266144.860850] [node001:3500712:0]          mpool.c:43   UCX  WARN  object 0xb228d00 was not returned to mpool ucp_requests
[1710266144.860852] [node001:3500712:0]          mpool.c:43   UCX  WARN  object 0xb228ec0 was not returned to mpool ucp_requests
[1710266144.860854] [node001:3500712:0]          mpool.c:43   UCX  WARN  object 0xb229080 was not returned to mpool ucp_requests
[1710266144.862590] [node001:3500705:0]          mpool.c:43   UCX  WARN  object 0xaae41c0 was not returned to mpool ucp_requests
[1710266144.862601] [node001:3500705:0]          mpool.c:43   UCX  WARN  object 0xaae4380 was not returned to mpool ucp_requests
[1710266144.862605] [node001:3500705:0]          mpool.c:43   UCX  WARN  object 0xaae4540 was not returned to mpool ucp_requests
[1710266144.862608] [node001:3500705:0]          mpool.c:43   UCX  WARN  object 0xaae4700 was not returned to mpool ucp_requests
[1710266144.862611] [node001:3500705:0]          mpool.c:43   UCX  WARN  object 0xaae48c0 was not returned to mpool ucp_requests
[1710266144.862614] [node001:3500705:0]          mpool.c:43   UCX  WARN  object 0xaae4a80 was not returned to mpool ucp_requests
[1710266144.862617] [node001:3500705:0]          mpool.c:43   UCX  WARN  object 0xaae4c40 was not returned to mpool ucp_requests
[1710266144.862619] [node001:3500705:0]          mpool.c:43   UCX  WARN  object 0xaae4e00 was not returned to mpool ucp_requests
[1710266144.862622] [node001:3500705:0]          mpool.c:43   UCX  WARN  object 0xaae4fc0 was not returned to mpool ucp_requests
[1710266144.862625] [node001:3500705:0]          mpool.c:43   UCX  WARN  object 0xaae5180 was not returned to mpool ucp_requests
[1710266144.878882] [node001:3500703:0]          mpool.c:43   UCX  WARN  object 0xad74080 was not returned to mpool ucp_requests
[1710266144.878894] [node001:3500703:0]          mpool.c:43   UCX  WARN  object 0xad74240 was not returned to mpool ucp_requests
[1710266144.878897] [node001:3500703:0]          mpool.c:43   UCX  WARN  object 0xad74400 was not returned to mpool ucp_requests
[1710266144.878900] [node001:3500703:0]          mpool.c:43   UCX  WARN  object 0xad745c0 was not returned to mpool ucp_requests
[1710266144.878902] [node001:3500703:0]          mpool.c:43   UCX  WARN  object 0xad74780 was not returned to mpool ucp_requests
[1710266144.878905] [node001:3500703:0]          mpool.c:43   UCX  WARN  object 0xad74940 was not returned to mpool ucp_requests
[1710266144.878907] [node001:3500703:0]          mpool.c:43   UCX  WARN  object 0xad74b00 was not returned to mpool ucp_requests
[1710266144.878909] [node001:3500703:0]          mpool.c:43   UCX  WARN  object 0xad74cc0 was not returned to mpool ucp_requests
[1710266144.878911] [node001:3500703:0]          mpool.c:43   UCX  WARN  object 0xad74e80 was not returned to mpool ucp_requests
[1710266144.878914] [node001:3500703:0]          mpool.c:43   UCX  WARN  object 0xad75040 was not returned to mpool ucp_requests


           ************************************************************
           *        Program running with 20 parallel MPI-processes    *
           *              working on a common directory               *
           ************************************************************
-------------------------------------------------------------------------------
                                 ORCA SCF
-------------------------------------------------------------------------------

------------
SCF SETTINGS
------------
Hamiltonian:
 Density Functional     Method          .... DFT(GTOs)
 Exchange Functional    Exchange        .... PBE
   PBE kappa parameter   XKappa         ....  0.804000
   PBE mue parameter    XMuePBE         ....  0.219520
 Correlation Functional Correlation     .... PBE
   PBE beta parameter  CBetaPBE         ....  0.066725
 LDA part of GGA corr.  LDAOpt          .... PW91-LDA
 Gradients option       PostSCFGGA      .... off
 Hybrid DFT is turned on
   Fraction HF Exchange ScalHFX         ....  0.250000
   Scaling of DF-GGA-X  ScalDFX         ....  0.750000
   Scaling of DF-GGA-C  ScalDFC         ....  1.000000
   Scaling of DF-LDA-C  ScalLDAC        ....  1.000000
   Perturbative correction              ....  0.000000
   Density functional embedding theory  .... OFF
   NL short-range parameter             ....  6.900000
 RI-approximation to the Coulomb term is turned on
   Number of AuxJ basis functions       .... 1991
   RIJ-COSX (HFX calculated with COS-X)).... on


General Settings:
 Integral files         IntName         .... ImineE1freq
 Hartree-Fock type      HFTyp           .... RHF
 Total Charge           Charge          ....    0
 Multiplicity           Mult            ....    1
 Number of Electrons    NEL             ....  238
 Basis Dimension        Dim             .... 1227
 Nuclear Repulsion      ENuc            ....   3532.2936808858 Eh

Convergence Acceleration:
 DIIS                   CNVDIIS         .... on
   Start iteration      DIISMaxIt       ....    12
   Startup error        DIISStart       ....  0.200000
   # of expansion vecs  DIISMaxEq       ....     5
   Bias factor          DIISBfac        ....   1.050
   Max. coefficient     DIISMaxC        ....  10.000
 Trust-Rad. Augm. Hess. CNVTRAH         .... auto
   Auto Start mean grad. ratio tolernc. ....  1.125000
   Auto Start start iteration           ....    20
   Auto Start num. interpolation iter.  ....    10
   Max. Number of Micro iterations      ....    16
   Max. Number of Macro iterations      .... Maxiter - #DIIS iter
   Number of Davidson start vectors     ....     2
   Converg. threshold I  (grad. norm)   ....   1.000e-05
   Converg. threshold II (energy diff.) ....   1.000e-08
   Grad. Scal. Fac. for Micro threshold ....   0.100
   Minimum threshold for Micro iter.    ....   0.010
   NR start threshold (gradient norm)   ....   0.001
   Initial trust radius                 ....   0.400
   Minimum AH scaling param. (alpha)    ....   1.000
   Maximum AH scaling param. (alpha)    .... 1000.000
   Orbital update algorithm             .... Taylor
   White noise on init. David. guess    .... on
   Maximum white noise                  ....   0.010
   Quad. conv. algorithm                .... NR
 SOSCF                  CNVSOSCF        .... on
   Start iteration      SOSCFMaxIt      ....   150
   Startup grad/error   SOSCFStart      ....  0.003300
 Level Shifting         CNVShift        .... on
   Level shift para.    LevelShift      ....    0.2500
   Turn off err/grad.   ShiftErr        ....    0.0010
 Zerner damping         CNVZerner       .... off
 Static damping         CNVDamp         .... on
   Fraction old density DampFac         ....    0.7000
   Max. Damping (<1)    DampMax         ....    0.9800
   Min. Damping (>=0)   DampMin         ....    0.0000
   Turn off err/grad.   DampErr         ....    0.1000
 Fernandez-Rico         CNVRico         .... off

SCF Procedure:
 Maximum # iterations   MaxIter         ....   125
 SCF integral mode      SCFMode         .... Direct
   Integral package                     .... SHARK and LIBINT hybrid scheme
 Reset frequency        DirectResetFreq ....    20
 Integral Threshold     Thresh          ....  2.500e-11 Eh
 Primitive CutOff       TCut            ....  2.500e-12 Eh

Convergence Tolerance:
 Convergence Check Mode ConvCheckMode   .... Total+1el-Energy
 Convergence forced     ConvForced      .... 0
 Energy Change          TolE            ....  1.000e-08 Eh
 1-El. energy change                    ....  1.000e-05 Eh
 Orbital Gradient       TolG            ....  1.000e-05
 Orbital Rotation angle TolX            ....  1.000e-05
 DIIS Error             TolErr          ....  5.000e-07


Diagonalization of the overlap matrix:
Smallest eigenvalue                        ... 4.073e-06
Time for diagonalization                   ...    1.036 sec
Threshold for overlap eigenvalues          ... 1.000e-08
Number of eigenvalues below threshold      ... 0
Time for construction of square roots      ...    0.761 sec
Total time needed                          ...    1.802 sec

Time for model grid setup =    0.945 sec

------------------------------
INITIAL GUESS: MODEL POTENTIAL
------------------------------
Loading Hartree-Fock densities                     ... done
Calculating cut-offs                               ... done
Initializing the effective Hamiltonian             ... done
Setting up the integral package (SHARK)            ... done
Starting the Coulomb interaction                   ... done (   0.9 sec)
Reading the grid                                   ... done
Mapping shells                                     ... done
Starting the XC term evaluation                    ... done (   1.1 sec)
  promolecular density results
     # of electrons  =    237.990426129
     EX              =   -187.882316371
     EC              =     -7.977131882
     EX+EC           =   -195.859448253
Transforming the Hamiltonian                       ... done (   0.7 sec)
Diagonalizing the Hamiltonian                      ... done (   1.3 sec)
Back transforming the eigenvectors                 ... done (   0.0 sec)
Now organizing SCF variables                       ... done
                      ------------------
                      INITIAL GUESS DONE (   5.0 sec)
                      ------------------
-------------------
DFT GRID GENERATION
-------------------

General Integration Accuracy     IntAcc      ... 4.388
Radial Grid Type                 RadialGrid  ... OptM3 with GC (2021)
Angular Grid (max. ang.)         AngularGrid ... 4 (Lebedev-302)
Angular grid pruning method      GridPruning ... 4 (adaptive)
Weight generation scheme         WeightScheme... Becke
Basis function cutoff            BFCut       ... 1.0000e-11
Integration weight cutoff        WCut        ... 1.0000e-14
Angular grids for H and He will be reduced by one unit
Partially contracted basis set               ... off
Rotationally invariant grid construction     ... off

Total number of grid points                  ...   302683
Total number of batches                      ...     4764
Average number of points per batch           ...       63
Average number of grid points per atom       ...     4518
Time for grid setup =    2.314 sec

--------------------
COSX GRID GENERATION
--------------------

GRIDX 1
-------
General Integration Accuracy     IntAcc      ... 3.816
Radial Grid Type                 RadialGrid  ... OptM3 with GC (2021)
Angular Grid (max. ang.)         AngularGrid ... 1 (Lebedev-50)
Angular grid pruning method      GridPruning ... 4 (adaptive)
Weight generation scheme         WeightScheme... Becke
Basis function cutoff            BFCut       ... 1.0000e-11
Integration weight cutoff        WCut        ... 1.0000e-14
Angular grids for H and He will be reduced by one unit
Partially contracted basis set               ... on
Rotationally invariant grid construction     ... off

Total number of grid points                  ...    38448
Total number of batches                      ...      631
Average number of points per batch           ...       60
Average number of grid points per atom       ...      574
UseSFitting                                  ... on

GRIDX 2
-------
General Integration Accuracy     IntAcc      ... 4.020
Radial Grid Type                 RadialGrid  ... OptM3 with GC (2021)
Angular Grid (max. ang.)         AngularGrid ... 2 (Lebedev-110)
Angular grid pruning method      GridPruning ... 4 (adaptive)
Weight generation scheme         WeightScheme... Becke
Basis function cutoff            BFCut       ... 1.0000e-11
Integration weight cutoff        WCut        ... 1.0000e-14
Angular grids for H and He will be reduced by one unit
Partially contracted basis set               ... on
Rotationally invariant grid construction     ... off

Total number of grid points                  ...    81243
Total number of batches                      ...     1303
Average number of points per batch           ...       62
Average number of grid points per atom       ...     1213
UseSFitting                                  ... on

GRIDX 3
-------
General Integration Accuracy     IntAcc      ... 4.338
Radial Grid Type                 RadialGrid  ... OptM3 with GC (2021)
Angular Grid (max. ang.)         AngularGrid ... 3 (Lebedev-194)
Angular grid pruning method      GridPruning ... 4 (adaptive)
Weight generation scheme         WeightScheme... Becke
Basis function cutoff            BFCut       ... 1.0000e-11
Integration weight cutoff        WCut        ... 1.0000e-14
Angular grids for H and He will be reduced by one unit
Partially contracted basis set               ... on
Rotationally invariant grid construction     ... off

Total number of grid points                  ...   176355
Total number of batches                      ...     2787
Average number of points per batch           ...       63
Average number of grid points per atom       ...     2632
UseSFitting                                  ... on

Time for X-Grid setup             =    7.327 sec


--------------------
CPCM SOLVATION MODEL
--------------------
CPCM parameters:
  Epsilon                                         ...      26.7260
  Refrac                                          ...       1.2907
  Rsolv                                           ...       1.3000
  Surface type                                    ... GAUSSIAN VDW
  Epsilon function type                           ...         CPCM
Solvent:                                     ... 2,2,2-TRIFLUOROETHANOL
SMD-CDS solvent descriptors:
  Soln                                       ...    1.2907
  Soln25                                     ... Unavailable
  Sola                                       ...    0.5700
  Solb                                       ...    0.2500
  Solg                                       ...   42.0200
  Solc                                       ...    0.0000
  Solh                                       ...    0.5000
Radii:
 Radius for O  used is    2.8724 Bohr (=   1.5200 Ang.)
 Radius for N  used is    3.5716 Bohr (=   1.8900 Ang.)
 Radius for C  used is    3.4960 Bohr (=   1.8500 Ang.)
 Radius for H  used is    2.2677 Bohr (=   1.2000 Ang.)
Calculating surface                               ...        done! (  0.0s)
GEPOL surface points                              ...         3762
GEPOL Volume                                      ...    3192.4297
GEPOL Surface-area                                ...    1766.5132
Calculating surface distance matrix               ...        done! (  0.1s)
Performing Cholesky decomposition & store         ...        done! (  0.9s)
Overall time for CPCM initialization              ...                 1.0s
--------------
SCF ITERATIONS
--------------
ITER       Energy         Delta-E        Max-DP      RMS-DP      [F,P]     Damp
               ***  Starting incremental Fock matrix formation  ***
  0  -1383.5326652482   0.000000000000 0.06057177  0.00054383  0.2619437 0.7000
  1  -1383.9247206014  -0.392055353231 0.08874441  0.00043918  0.1101815 0.7000
                               ***Turning on DIIS***
  2  -1384.0922504018  -0.167529800359 0.14589505  0.00085840  0.0393291 0.0000
  3  -1384.3416631516  -0.249412749834 0.09024832  0.00030136  0.0505013 0.0000
  4  -1384.4002395269  -0.058576375218 0.03082893  0.00011786  0.0167237 0.0000
  5  -1384.4030585249  -0.002818998060 0.01906585  0.00005329  0.0103369 0.0000
                      *** Initiating the SOSCF procedure ***
                           *** Shutting down DIIS ***
                      *** Re-Reading the Fockian *** 
                      *** Removing any level shift *** 
ITER      Energy       Delta-E        Grad      Rot      Max-DP    RMS-DP
  6  -1384.40338454  -0.0003260169  0.000236  0.000236  0.005444  0.000020
               *** Restarting incremental Fock matrix formation ***
  7  -1384.40337888   0.0000056586  0.000213  0.000741  0.003539  0.000037
  8  -1384.40337715   0.0000017346  0.000390  0.000505  0.001160  0.000006
  9  -1384.40338297  -0.0000058169  0.000039  0.000094  0.000523  0.000006
 10  -1384.40338290   0.0000000658  0.000042  0.000047  0.000077  0.000001
 11  -1384.40338310  -0.0000001977  0.000006  0.000018  0.000158  0.000001
 12  -1384.40338315  -0.0000000503  0.000009  0.000012  0.000141  0.000001
                  ***Gradient check signals convergence***
              ***Rediagonalizing the Fockian in SOSCF/NRSCF***

               *****************************************************
               *                     SUCCESS                       *
               *           SCF CONVERGED AFTER  13 CYCLES          *
               *****************************************************

Old exchange energy                            =    -48.099994433 Eh
New exchange energy                            =    -48.099973746 Eh
Exchange energy change after final integration =      0.000020687 Eh
Total energy after final integration           =  -1384.403362319 Eh
Final COS-X integration done in                =    34.018 sec

SMD CDS free energy correction energy :                 0.45126     Kcal/mol
Total Energy after SMD CDS correction =             -1384.402643190 Eh

----------------
TOTAL SCF ENERGY
----------------

Total Energy       :        -1384.40264319 Eh          -37671.51110 eV

Components:
Nuclear Repulsion  :         3532.29368089 Eh           96118.59763 eV
Electronic Energy  :        -4916.69632408 Eh         -133790.10874 eV
One Electron Energy:        -8907.26089708 Eh         -242378.89131 eV
Two Electron Energy:         3990.56457301 Eh          108588.78258 eV
Max COSX asymmetry :            0.00000161 Eh               0.00004 eV
CPCM Dielectric    :           -0.03392486 Eh              -0.92314 eV
SMD CDS (Gcds)     :            0.00071913 Eh               0.01957 eV

Virial components:
Potential Energy   :        -2762.23686183 Eh          -75164.28629 eV
Kinetic Energy     :         1377.83421864 Eh           37492.77519 eV
Virial Ratio       :            2.00476721


DFT components:
N(Alpha)           :      118.999942251788 electrons
N(Beta)            :      118.999942251788 electrons
N(Total)           :      237.999884503575 electrons
E(X)               :     -143.806151245830 Eh       
E(C)               :       -7.957148039772 Eh       
E(XC)              :     -151.763299285602 Eh       
DFET-embed. en.    :        0.000000000000 Eh       
CPCM Solvation Model Properties:
Surface-charge          :           -0.08097321
Charge-correction       :           -0.00020727 Eh              -0.00564 eV
Free-energy (cav+disp)  :            0.00071913 Eh               0.01957 eV

---------------
SCF CONVERGENCE
---------------

  Last Energy change         ...    1.4225e-07  Tolerance :   1.0000e-08
  Last MAX-Density change    ...    1.6653e-15  Tolerance :   1.0000e-07
  Last RMS-Density change    ...    1.0715e-17  Tolerance :   5.0000e-09
  Last Orbital Gradient      ...    1.6797e-06  Tolerance :   1.0000e-05
  Last Orbital Rotation      ...    4.2031e-06  Tolerance :   1.0000e-05

             **** THE GBW FILE WAS UPDATED (ImineE1freq.gbw) ****
             **** DENSITY ImineE1freq.scfp WAS UPDATED ****
             **** ENERGY FILE WAS UPDATED (ImineE1freq.en.tmp) ****
             **** THE GBW FILE WAS UPDATED (ImineE1freq.gbw) ****
             **** DENSITY ImineE1freq.scfp WAS UPDATED ****
----------------
ORBITAL ENERGIES
----------------

  NO   OCC          E(Eh)            E(eV) 
   0   2.0000     -19.270132      -524.3669 
   1   2.0000     -19.209535      -522.7180 
   2   2.0000     -14.394601      -391.6970 
   3   2.0000     -14.387696      -391.5091 
   4   2.0000     -10.372023      -282.2371 
   5   2.0000     -10.334625      -281.2194 
   6   2.0000     -10.280517      -279.7471 
   7   2.0000     -10.267357      -279.3890 
   8   2.0000     -10.266178      -279.3569 
   9   2.0000     -10.249126      -278.8929 
  10   2.0000     -10.239338      -278.6266 
  11   2.0000     -10.238679      -278.6086 
  12   2.0000     -10.238013      -278.5905 
  13   2.0000     -10.237674      -278.5813 
  14   2.0000     -10.236916      -278.5606 
  15   2.0000     -10.232577      -278.4426 
  16   2.0000     -10.232477      -278.4399 
  17   2.0000     -10.227098      -278.2935 
  18   2.0000     -10.225976      -278.2630 
  19   2.0000     -10.225435      -278.2482 
  20   2.0000     -10.225306      -278.2447 
  21   2.0000     -10.224192      -278.2144 
  22   2.0000     -10.223500      -278.1956 
  23   2.0000     -10.217355      -278.0284 
  24   2.0000     -10.215082      -277.9665 
  25   2.0000     -10.212917      -277.9076 
  26   2.0000     -10.208136      -277.7775 
  27   2.0000     -10.204684      -277.6836 
  28   2.0000     -10.203682      -277.6563 
  29   2.0000     -10.201048      -277.5846 
  30   2.0000     -10.198468      -277.5144 
  31   2.0000     -10.198078      -277.5038 
  32   2.0000     -10.198038      -277.5027 
  33   2.0000      -1.166706       -31.7477 
  34   2.0000      -1.073225       -29.2039 
  35   2.0000      -0.983181       -26.7537 
  36   2.0000      -0.961760       -26.1708 
  37   2.0000      -0.899970       -24.4894 
  38   2.0000      -0.891557       -24.2605 
  39   2.0000      -0.874834       -23.8054 
  40   2.0000      -0.838178       -22.8080 
  41   2.0000      -0.833908       -22.6918 
  42   2.0000      -0.804235       -21.8843 
  43   2.0000      -0.799403       -21.7529 
  44   2.0000      -0.781934       -21.2775 
  45   2.0000      -0.771509       -20.9938 
  46   2.0000      -0.758898       -20.6507 
  47   2.0000      -0.754795       -20.5390 
  48   2.0000      -0.725302       -19.7365 
  49   2.0000      -0.708720       -19.2853 
  50   2.0000      -0.706331       -19.2203 
  51   2.0000      -0.702783       -19.1237 
  52   2.0000      -0.701547       -19.0901 
  53   2.0000      -0.692654       -18.8481 
  54   2.0000      -0.646272       -17.5859 
  55   2.0000      -0.637155       -17.3379 
  56   2.0000      -0.630232       -17.1495 
  57   2.0000      -0.628182       -17.0937 
  58   2.0000      -0.620410       -16.8822 
  59   2.0000      -0.603149       -16.4125 
  60   2.0000      -0.598784       -16.2937 
  61   2.0000      -0.581905       -15.8344 
  62   2.0000      -0.566979       -15.4283 
  63   2.0000      -0.546855       -14.8807 
  64   2.0000      -0.535797       -14.5798 
  65   2.0000      -0.533644       -14.5212 
  66   2.0000      -0.527427       -14.3520 
  67   2.0000      -0.506157       -13.7732 
  68   2.0000      -0.502630       -13.6773 
  69   2.0000      -0.496708       -13.5161 
  70   2.0000      -0.487052       -13.2534 
  71   2.0000      -0.478784       -13.0284 
  72   2.0000      -0.473626       -12.8880 
  73   2.0000      -0.469890       -12.7864 
  74   2.0000      -0.468277       -12.7425 
  75   2.0000      -0.461588       -12.5604 
  76   2.0000      -0.458888       -12.4870 
  77   2.0000      -0.456987       -12.4353 
  78   2.0000      -0.452746       -12.3198 
  79   2.0000      -0.451774       -12.2934 
  80   2.0000      -0.444337       -12.0910 
  81   2.0000      -0.440920       -11.9980 
  82   2.0000      -0.436764       -11.8850 
  83   2.0000      -0.434775       -11.8308 
  84   2.0000      -0.431229       -11.7343 
  85   2.0000      -0.429353       -11.6833 
  86   2.0000      -0.420133       -11.4324 
  87   2.0000      -0.408805       -11.1242 
  88   2.0000      -0.404371       -11.0035 
  89   2.0000      -0.403318       -10.9748 
  90   2.0000      -0.395812       -10.7706 
  91   2.0000      -0.388505       -10.5718 
  92   2.0000      -0.388291       -10.5659 
  93   2.0000      -0.383764       -10.4427 
  94   2.0000      -0.377905       -10.2833 
  95   2.0000      -0.374702       -10.1962 
  96   2.0000      -0.373042       -10.1510 
  97   2.0000      -0.371259       -10.1025 
  98   2.0000      -0.366727        -9.9791 
  99   2.0000      -0.365096        -9.9348 
 100   2.0000      -0.361041        -9.8244 
 101   2.0000      -0.359390        -9.7795 
 102   2.0000      -0.354279        -9.6404 
 103   2.0000      -0.352296        -9.5865 
 104   2.0000      -0.346502        -9.4288 
 105   2.0000      -0.342382        -9.3167 
 106   2.0000      -0.339591        -9.2407 
 107   2.0000      -0.325785        -8.8651 
 108   2.0000      -0.324253        -8.8234 
 109   2.0000      -0.318650        -8.6709 
 110   2.0000      -0.314997        -8.5715 
 111   2.0000      -0.311930        -8.4880 
 112   2.0000      -0.284218        -7.7340 
 113   2.0000      -0.281305        -7.6547 
 114   2.0000      -0.279524        -7.6062 
 115   2.0000      -0.270500        -7.3607 
 116   2.0000      -0.262301        -7.1376 
 117   2.0000      -0.256324        -6.9749 
 118   2.0000      -0.211132        -5.7452 
 119   0.0000      -0.059619        -1.6223 
 120   0.0000      -0.026468        -0.7202 
 121   0.0000      -0.015480        -0.4212 
 122   0.0000      -0.014023        -0.3816 
 123   0.0000       0.000425         0.0116 
 124   0.0000       0.003532         0.0961 
 125   0.0000       0.014711         0.4003 
 126   0.0000       0.045059         1.2261 
 127   0.0000       0.047210         1.2846 
 128   0.0000       0.056197         1.5292 
 129   0.0000       0.066186         1.8010 
 130   0.0000       0.070269         1.9121 
 131   0.0000       0.073639         2.0038 
 132   0.0000       0.084610         2.3024 
 133   0.0000       0.086095         2.3428 
 134   0.0000       0.088370         2.4047 
 135   0.0000       0.092057         2.5050 
 136   0.0000       0.094731         2.5777 
 137   0.0000       0.097537         2.6541 
 138   0.0000       0.103982         2.8295 
 139   0.0000       0.106999         2.9116 
 140   0.0000       0.108982         2.9656 
 141   0.0000       0.110762         3.0140 
 142   0.0000       0.113405         3.0859 
 143   0.0000       0.116434         3.1683 
 144   0.0000       0.118786         3.2323 
 145   0.0000       0.122545         3.3346 
 146   0.0000       0.123793         3.3686 
 147   0.0000       0.130218         3.5434 
 148   0.0000       0.132622         3.6088 
 149   0.0000       0.134981         3.6730 
 150   0.0000       0.137379         3.7383 
 151   0.0000       0.139649         3.8000 
 152   0.0000       0.145165         3.9501 
 153   0.0000       0.146787         3.9943 
 154   0.0000       0.149789         4.0760 
 155   0.0000       0.153827         4.1858 
 156   0.0000       0.154090         4.1930 
 157   0.0000       0.158420         4.3108 
 158   0.0000       0.162616         4.4250 
 159   0.0000       0.164107         4.4656 
 160   0.0000       0.167684         4.5629 
 161   0.0000       0.170666         4.6441 
 162   0.0000       0.174677         4.7532 
 163   0.0000       0.178133         4.8472 
 164   0.0000       0.180383         4.9085 
 165   0.0000       0.181134         4.9289 
 166   0.0000       0.183587         4.9957 
 167   0.0000       0.186476         5.0743 
 168   0.0000       0.187147         5.0925 
 169   0.0000       0.188487         5.1290 
 170   0.0000       0.193209         5.2575 
 171   0.0000       0.194774         5.3001 
 172   0.0000       0.198821         5.4102 
 173   0.0000       0.203042         5.5251 
 174   0.0000       0.204491         5.5645 
 175   0.0000       0.209282         5.6949 
 176   0.0000       0.212344         5.7782 
 177   0.0000       0.214495         5.8367 
 178   0.0000       0.215151         5.8546 
 179   0.0000       0.216729         5.8975 
 180   0.0000       0.222314         6.0495 
 181   0.0000       0.226286         6.1576 
 182   0.0000       0.228581         6.2200 
 183   0.0000       0.231897         6.3102 
 184   0.0000       0.234773         6.3885 
 185   0.0000       0.235785         6.4160 
 186   0.0000       0.238172         6.4810 
 187   0.0000       0.243204         6.6179 
 188   0.0000       0.244565         6.6549 
 189   0.0000       0.248350         6.7579 
 190   0.0000       0.249697         6.7946 
 191   0.0000       0.250594         6.8190 
 192   0.0000       0.254359         6.9215 
 193   0.0000       0.257137         6.9971 
 194   0.0000       0.260063         7.0767 
 195   0.0000       0.266091         7.2407 
 196   0.0000       0.267839         7.2883 
 197   0.0000       0.269663         7.3379 
 198   0.0000       0.274658         7.4738 
 199   0.0000       0.278174         7.5695 
 200   0.0000       0.280127         7.6226 
 201   0.0000       0.285996         7.7824 
 202   0.0000       0.289282         7.8718 
 203   0.0000       0.290988         7.9182 
 204   0.0000       0.295823         8.0497 
 205   0.0000       0.296581         8.0704 
 206   0.0000       0.300086         8.1657 
 207   0.0000       0.302599         8.2341 
 208   0.0000       0.307177         8.3587 
 209   0.0000       0.308645         8.3987 
 210   0.0000       0.313976         8.5437 
 211   0.0000       0.315800         8.5934 
 212   0.0000       0.319416         8.6917 
 213   0.0000       0.320875         8.7314 
 214   0.0000       0.330225         8.9859 
 215   0.0000       0.333150         9.0655 
 216   0.0000       0.337318         9.1789 
 217   0.0000       0.337899         9.1947 
 218   0.0000       0.342559         9.3215 
 219   0.0000       0.345566         9.4033 
 220   0.0000       0.346895         9.4395 
 221   0.0000       0.350378         9.5343 
 222   0.0000       0.353704         9.6248 
 223   0.0000       0.356195         9.6926 
 224   0.0000       0.358063         9.7434 
 225   0.0000       0.361441         9.8353 
 226   0.0000       0.364426         9.9165 
 227   0.0000       0.366573         9.9750 
 228   0.0000       0.369496        10.0545 
 229   0.0000       0.373511        10.1637 
 230   0.0000       0.375912        10.2291 
 231   0.0000       0.378392        10.2966 
 232   0.0000       0.383372        10.4321 
 233   0.0000       0.385993        10.5034 
 234   0.0000       0.390569        10.6279 
 235   0.0000       0.395318        10.7572 
 236   0.0000       0.397172        10.8076 
 237   0.0000       0.398893        10.8544 
 238   0.0000       0.400769        10.9055 
 239   0.0000       0.404375        11.0036 
 240   0.0000       0.412366        11.2211 
 241   0.0000       0.413902        11.2629 
 242   0.0000       0.415317        11.3014 
 243   0.0000       0.420401        11.4397 
 244   0.0000       0.422452        11.4955 
 245   0.0000       0.424579        11.5534 
 246   0.0000       0.426491        11.6054 
 247   0.0000       0.427637        11.6366 
 248   0.0000       0.429923        11.6988 
 249   0.0000       0.431839        11.7509 
 250   0.0000       0.434491        11.8231 
 251   0.0000       0.436196        11.8695 
 252   0.0000       0.440696        11.9919 
 253   0.0000       0.441864        12.0237 
 254   0.0000       0.443867        12.0782 
 255   0.0000       0.444200        12.0873 
 256   0.0000       0.445419        12.1205 
 257   0.0000       0.452525        12.3138 
 258   0.0000       0.455211        12.3869 
 259   0.0000       0.457113        12.4387 
 260   0.0000       0.458867        12.4864 
 261   0.0000       0.461101        12.5472 
 262   0.0000       0.462683        12.5903 
 263   0.0000       0.466344        12.6899 
 264   0.0000       0.466890        12.7047 
 265   0.0000       0.474759        12.9189 
 266   0.0000       0.474954        12.9242 
 267   0.0000       0.477510        12.9937 
 268   0.0000       0.478999        13.0342 
 269   0.0000       0.481027        13.0894 
 270   0.0000       0.483721        13.1627 
 271   0.0000       0.487456        13.2643 
 272   0.0000       0.488700        13.2982 
 273   0.0000       0.490518        13.3477 
 274   0.0000       0.492431        13.3997 
 275   0.0000       0.494575        13.4581 
 276   0.0000       0.498379        13.5616 
 277   0.0000       0.499478        13.5915 
 278   0.0000       0.503172        13.6920 
 279   0.0000       0.503847        13.7104 
 280   0.0000       0.505370        13.7518 
 281   0.0000       0.507804        13.8181 
 282   0.0000       0.511691        13.9238 
 283   0.0000       0.513577        13.9751 
 284   0.0000       0.514008        13.9869 
 285   0.0000       0.517814        14.0904 
 286   0.0000       0.523544        14.2464 
 287   0.0000       0.526800        14.3350 
 288   0.0000       0.528709        14.3869 
 289   0.0000       0.529569        14.4103 
 290   0.0000       0.531925        14.4744 
 291   0.0000       0.533212        14.5094 
 292   0.0000       0.538640        14.6571 
 293   0.0000       0.543659        14.7937 
 294   0.0000       0.550996        14.9934 
 295   0.0000       0.552066        15.0225 
 296   0.0000       0.555795        15.1240 
 297   0.0000       0.558664        15.2020 
 298   0.0000       0.563213        15.3258 
 299   0.0000       0.565446        15.3866 
 300   0.0000       0.572751        15.5854 
 301   0.0000       0.576742        15.6939 
 302   0.0000       0.581269        15.8171 
 303   0.0000       0.585552        15.9337 
 304   0.0000       0.591956        16.1079 
 305   0.0000       0.597661        16.2632 
 306   0.0000       0.599952        16.3255 
 307   0.0000       0.603185        16.4135 
 308   0.0000       0.609701        16.5908 
 309   0.0000       0.614712        16.7272 
 310   0.0000       0.623638        16.9700 
 311   0.0000       0.629168        17.1205 
 312   0.0000       0.630230        17.1494 
 313   0.0000       0.636130        17.3100 
 314   0.0000       0.639329        17.3970 
 315   0.0000       0.646064        17.5803 
 316   0.0000       0.651032        17.7155 
 317   0.0000       0.655313        17.8320 
 318   0.0000       0.658243        17.9117 
 319   0.0000       0.665250        18.1024 
 320   0.0000       0.667832        18.1726 
 321   0.0000       0.676202        18.4004 
 322   0.0000       0.680143        18.5076 
 323   0.0000       0.681843        18.5539 
 324   0.0000       0.687450        18.7065 
 325   0.0000       0.688832        18.7441 
 326   0.0000       0.689937        18.7741 
 327   0.0000       0.695865        18.9354 
 328   0.0000       0.701859        19.0985 
 329   0.0000       0.706213        19.2170 
 330   0.0000       0.709574        19.3085 
 331   0.0000       0.712134        19.3781 
 332   0.0000       0.715449        19.4684 
 333   0.0000       0.718299        19.5459 
 334   0.0000       0.721298        19.6275 
 335   0.0000       0.722365        19.6565 
 336   0.0000       0.726387        19.7660 
 337   0.0000       0.729783        19.8584 
 338   0.0000       0.730254        19.8712 
 339   0.0000       0.738310        20.0904 
 340   0.0000       0.740302        20.1446 
 341   0.0000       0.742078        20.1930 
 342   0.0000       0.747969        20.3533 
 343   0.0000       0.750553        20.4236 
 344   0.0000       0.754970        20.5438 
 345   0.0000       0.760848        20.7037 
 346   0.0000       0.764684        20.8081 
 347   0.0000       0.766901        20.8684 
 348   0.0000       0.771311        20.9885 
 349   0.0000       0.774873        21.0854 
 350   0.0000       0.775863        21.1123 
 351   0.0000       0.782798        21.3010 
 352   0.0000       0.785850        21.3841 
 353   0.0000       0.789845        21.4928 
 354   0.0000       0.790785        21.5183 
 355   0.0000       0.794926        21.6310 
 356   0.0000       0.796975        21.6868 
 357   0.0000       0.802054        21.8250 
 358   0.0000       0.805048        21.9065 
 359   0.0000       0.812336        22.1048 
 360   0.0000       0.816047        22.2058 
 361   0.0000       0.818741        22.2791 
 362   0.0000       0.822542        22.3825 
 363   0.0000       0.829413        22.5695 
 364   0.0000       0.830529        22.5998 
 365   0.0000       0.832991        22.6669 
 366   0.0000       0.841319        22.8934 
 367   0.0000       0.844749        22.9868 
 368   0.0000       0.845735        23.0136 
 369   0.0000       0.851742        23.1771 
 370   0.0000       0.855150        23.2698 
 371   0.0000       0.864332        23.5197 
 372   0.0000       0.869184        23.6517 
 373   0.0000       0.873494        23.7690 
 374   0.0000       0.877850        23.8875 
 375   0.0000       0.882756        24.0210 
 376   0.0000       0.883989        24.0546 
 377   0.0000       0.886371        24.1194 
 378   0.0000       0.891998        24.2725 
 379   0.0000       0.894735        24.3470 
 380   0.0000       0.895651        24.3719 
 381   0.0000       0.900842        24.5132 
 382   0.0000       0.908054        24.7094 
 383   0.0000       0.909300        24.7433 
 384   0.0000       0.913475        24.8569 
 385   0.0000       0.921465        25.0743 
 386   0.0000       0.922944        25.1146 
 387   0.0000       0.929013        25.2797 
 388   0.0000       0.929996        25.3065 
 389   0.0000       0.933861        25.4117 
 390   0.0000       0.937006        25.4972 
 391   0.0000       0.941846        25.6289 
 392   0.0000       0.945839        25.7376 
 393   0.0000       0.950206        25.8564 
 394   0.0000       0.956160        26.0184 
 395   0.0000       0.960140        26.1267 
 396   0.0000       0.964328        26.2407 
 397   0.0000       0.968532        26.3551 
 398   0.0000       0.979350        26.6495 
 399   0.0000       0.984706        26.7952 
 400   0.0000       0.986800        26.8522 
 401   0.0000       0.997092        27.1322 
 402   0.0000       1.002458        27.2783 
 403   0.0000       1.007551        27.4169 
 404   0.0000       1.013238        27.5716 
 405   0.0000       1.015942        27.6452 
 406   0.0000       1.024367        27.8745 
 407   0.0000       1.026553        27.9339 
 408   0.0000       1.029767        28.0214 
 409   0.0000       1.034606        28.1531 
 410   0.0000       1.038904        28.2700 
 411   0.0000       1.044113        28.4118 
 412   0.0000       1.051414        28.6104 
 413   0.0000       1.058205        28.7952 
 414   0.0000       1.059845        28.8398 
 415   0.0000       1.071774        29.1645 
 416   0.0000       1.072688        29.1893 
 417   0.0000       1.077217        29.3126 
 418   0.0000       1.085732        29.5443 
 419   0.0000       1.090004        29.6605 
 420   0.0000       1.092098        29.7175 
 421   0.0000       1.097483        29.8640 
 422   0.0000       1.103613        30.0308 
 423   0.0000       1.106145        30.0997 
 424   0.0000       1.113947        30.3120 
 425   0.0000       1.122293        30.5391 
 426   0.0000       1.127438        30.6792 
 427   0.0000       1.129710        30.7410 
 428   0.0000       1.134881        30.8817 
 429   0.0000       1.146647        31.2019 
 430   0.0000       1.150715        31.3125 
 431   0.0000       1.152182        31.3525 
 432   0.0000       1.155637        31.4465 
 433   0.0000       1.158594        31.5269 
 434   0.0000       1.160819        31.5875 
 435   0.0000       1.169232        31.8164 
 436   0.0000       1.174665        31.9643 
 437   0.0000       1.176662        32.0186 
 438   0.0000       1.179168        32.0868 
 439   0.0000       1.186365        32.2826 
 440   0.0000       1.188338        32.3363 
 441   0.0000       1.193623        32.4801 
 442   0.0000       1.204304        32.7708 
 443   0.0000       1.207958        32.8702 
 444   0.0000       1.213575        33.0231 
 445   0.0000       1.219546        33.1855 
 446   0.0000       1.222667        33.2705 
 447   0.0000       1.227352        33.3979 
 448   0.0000       1.229644        33.4603 
 449   0.0000       1.235064        33.6078 
 450   0.0000       1.241623        33.7863 
 451   0.0000       1.245166        33.8827 
 452   0.0000       1.246147        33.9094 
 453   0.0000       1.251281        34.0491 
 454   0.0000       1.257253        34.2116 
 455   0.0000       1.261353        34.3232 
 456   0.0000       1.266157        34.4539 
 457   0.0000       1.269277        34.5388 
 458   0.0000       1.276820        34.7440 
 459   0.0000       1.279198        34.8087 
 460   0.0000       1.281054        34.8593 
 461   0.0000       1.288064        35.0500 
 462   0.0000       1.289803        35.0973 
 463   0.0000       1.296604        35.2824 
 464   0.0000       1.297897        35.3176 
 465   0.0000       1.303470        35.4692 
 466   0.0000       1.309877        35.6436 
 467   0.0000       1.315433        35.7948 
 468   0.0000       1.318606        35.8811 
 469   0.0000       1.326742        36.1025 
 470   0.0000       1.336135        36.3581 
 471   0.0000       1.344470        36.5849 
 472   0.0000       1.347178        36.6586 
 473   0.0000       1.352756        36.8104 
 474   0.0000       1.359240        36.9868 
 475   0.0000       1.366016        37.1712 
 476   0.0000       1.370692        37.2984 
 477   0.0000       1.377455        37.4825 
 478   0.0000       1.379989        37.5514 
 479   0.0000       1.385289        37.6956 
 480   0.0000       1.391674        37.8694 
 481   0.0000       1.392233        37.8846 
 482   0.0000       1.399508        38.0825 
 483   0.0000       1.411628        38.4124 
 484   0.0000       1.413055        38.4512 
 485   0.0000       1.421929        38.6927 
 486   0.0000       1.424542        38.7638 
 487   0.0000       1.427626        38.8477 
 488   0.0000       1.435188        39.0535 
 489   0.0000       1.440046        39.1856 
 490   0.0000       1.441756        39.2322 
 491   0.0000       1.444496        39.3067 
 492   0.0000       1.449011        39.4296 
 493   0.0000       1.463445        39.8224 
 494   0.0000       1.468664        39.9644 
 495   0.0000       1.472939        40.0807 
 496   0.0000       1.476977        40.1906 
 497   0.0000       1.482470        40.3400 
 498   0.0000       1.490100        40.5477 
 499   0.0000       1.494095        40.6564 
 500   0.0000       1.500759        40.8377 
 501   0.0000       1.503940        40.9243 
 502   0.0000       1.511942        41.1420 
 503   0.0000       1.515372        41.2354 
 504   0.0000       1.519517        41.3482 
 505   0.0000       1.523010        41.4432 
 506   0.0000       1.530952        41.6593 
 507   0.0000       1.537658        41.8418 
 508   0.0000       1.541541        41.9475 
 509   0.0000       1.548339        42.1324 
 510   0.0000       1.551600        42.2212 
 511   0.0000       1.560578        42.4655 
 512   0.0000       1.563907        42.5561 
 513   0.0000       1.566102        42.6158 
 514   0.0000       1.575099        42.8606 
 515   0.0000       1.582743        43.0686 
 516   0.0000       1.584327        43.1117 
 517   0.0000       1.588338        43.2209 
 518   0.0000       1.593305        43.3560 
 519   0.0000       1.594608        43.3915 
 520   0.0000       1.600685        43.5568 
 521   0.0000       1.604132        43.6507 
 522   0.0000       1.608072        43.7579 
 523   0.0000       1.608768        43.7768 
 524   0.0000       1.613447        43.9041 
 525   0.0000       1.618117        44.0312 
 526   0.0000       1.619513        44.0692 
 527   0.0000       1.621289        44.1175 
 528   0.0000       1.624486        44.2045 
 529   0.0000       1.629105        44.3302 
 530   0.0000       1.634976        44.4899 
 531   0.0000       1.637890        44.5693 
 532   0.0000       1.641396        44.6647 
 533   0.0000       1.643586        44.7242 
 534   0.0000       1.647021        44.8177 
 535   0.0000       1.648448        44.8565 
 536   0.0000       1.649074        44.8736 
 537   0.0000       1.652579        44.9690 
 538   0.0000       1.655401        45.0457 
 539   0.0000       1.659973        45.1702 
 540   0.0000       1.662778        45.2465 
 541   0.0000       1.664351        45.2893 
 542   0.0000       1.667679        45.3798 
 543   0.0000       1.669602        45.4322 
 544   0.0000       1.673932        45.5500 
 545   0.0000       1.679619        45.7048 
 546   0.0000       1.686705        45.8976 
 547   0.0000       1.689020        45.9606 
 548   0.0000       1.693735        46.0889 
 549   0.0000       1.700574        46.2750 
 550   0.0000       1.701642        46.3040 
 551   0.0000       1.709135        46.5079 
 552   0.0000       1.711331        46.5677 
 553   0.0000       1.718991        46.7761 
 554   0.0000       1.721805        46.8527 
 555   0.0000       1.723672        46.9035 
 556   0.0000       1.729039        47.0495 
 557   0.0000       1.731245        47.1096 
 558   0.0000       1.733772        47.1783 
 559   0.0000       1.736774        47.2600 
 560   0.0000       1.742248        47.4090 
 561   0.0000       1.747948        47.5641 
 562   0.0000       1.751652        47.6649 
 563   0.0000       1.757323        47.8192 
 564   0.0000       1.761453        47.9316 
 565   0.0000       1.766060        48.0569 
 566   0.0000       1.768302        48.1179 
 567   0.0000       1.777797        48.3763 
 568   0.0000       1.782157        48.4949 
 569   0.0000       1.787116        48.6299 
 570   0.0000       1.793006        48.7902 
 571   0.0000       1.797135        48.9025 
 572   0.0000       1.801211        49.0134 
 573   0.0000       1.805350        49.1261 
 574   0.0000       1.817357        49.4528 
 575   0.0000       1.822514        49.5931 
 576   0.0000       1.824088        49.6360 
 577   0.0000       1.832213        49.8570 
 578   0.0000       1.840409        50.0801 
 579   0.0000       1.846925        50.2574 
 580   0.0000       1.860073        50.6152 
 581   0.0000       1.863081        50.6970 
 582   0.0000       1.869863        50.8816 
 583   0.0000       1.875868        51.0450 
 584   0.0000       1.888149        51.3792 
 585   0.0000       1.890997        51.4566 
 586   0.0000       1.894325        51.5472 
 587   0.0000       1.902156        51.7603 
 588   0.0000       1.911144        52.0049 
 589   0.0000       1.912452        52.0405 
 590   0.0000       1.917374        52.1744 
 591   0.0000       1.923483        52.3406 
 592   0.0000       1.927577        52.4520 
 593   0.0000       1.930614        52.5347 
 594   0.0000       1.938520        52.7498 
 595   0.0000       1.939170        52.7675 
 596   0.0000       1.942529        52.8589 
 597   0.0000       1.950905        53.0868 
 598   0.0000       1.961625        53.3785 
 599   0.0000       1.965975        53.4969 
 600   0.0000       1.976201        53.7752 
 601   0.0000       1.986120        54.0451 
 602   0.0000       1.987018        54.0695 
 603   0.0000       1.995316        54.2953 
 604   0.0000       1.999836        54.4183 
 605   0.0000       2.004074        54.5336 
 606   0.0000       2.007412        54.6245 
 607   0.0000       2.016867        54.8817 
 608   0.0000       2.026303        55.1385 
 609   0.0000       2.033868        55.3444 
 610   0.0000       2.039498        55.4975 
 611   0.0000       2.048104        55.7318 
 612   0.0000       2.049883        55.7802 
 613   0.0000       2.060612        56.0721 
 614   0.0000       2.062753        56.1304 
 615   0.0000       2.064274        56.1717 
 616   0.0000       2.072649        56.3997 
 617   0.0000       2.073481        56.4223 
 618   0.0000       2.079355        56.5821 
 619   0.0000       2.084239        56.7150 
 620   0.0000       2.092066        56.9280 
 621   0.0000       2.098480        57.1025 
 622   0.0000       2.103549        57.2405 
 623   0.0000       2.119038        57.6620 
 624   0.0000       2.123576        57.7854 
 625   0.0000       2.126037        57.8524 
 626   0.0000       2.135271        58.1037 
 627   0.0000       2.139789        58.2266 
 628   0.0000       2.142759        58.3074 
 629   0.0000       2.147513        58.4368 
 630   0.0000       2.154089        58.6157 
 631   0.0000       2.158649        58.7398 
 632   0.0000       2.163299        58.8664 
 633   0.0000       2.170330        59.0577 
 634   0.0000       2.173644        59.1479 
 635   0.0000       2.174393        59.1682 
 636   0.0000       2.188705        59.5577 
 637   0.0000       2.193136        59.6783 
 638   0.0000       2.195916        59.7539 
 639   0.0000       2.206624        60.0453 
 640   0.0000       2.211639        60.1817 
 641   0.0000       2.216472        60.3133 
 642   0.0000       2.218557        60.3700 
 643   0.0000       2.224122        60.5214 
 644   0.0000       2.229310        60.6626 
 645   0.0000       2.236838        60.8674 
 646   0.0000       2.239284        60.9340 
 647   0.0000       2.244603        61.0788 
 648   0.0000       2.250604        61.2421 
 649   0.0000       2.254362        61.3443 
 650   0.0000       2.257796        61.4377 
 651   0.0000       2.263124        61.5827 
 652   0.0000       2.271583        61.8129 
 653   0.0000       2.275834        61.9286 
 654   0.0000       2.281353        62.0788 
 655   0.0000       2.288051        62.2610 
 656   0.0000       2.294085        62.4252 
 657   0.0000       2.299136        62.5627 
 658   0.0000       2.309083        62.8333 
 659   0.0000       2.312941        62.9383 
 660   0.0000       2.320269        63.1377 
 661   0.0000       2.329876        63.3992 
 662   0.0000       2.334819        63.5337 
 663   0.0000       2.337109        63.5960 
 664   0.0000       2.347703        63.8842 
 665   0.0000       2.353051        64.0298 
 666   0.0000       2.356442        64.1220 
 667   0.0000       2.361981        64.2728 
 668   0.0000       2.368032        64.4374 
 669   0.0000       2.370833        64.5136 
 670   0.0000       2.381232        64.7966 
 671   0.0000       2.386952        64.9523 
 672   0.0000       2.391239        65.0689 
 673   0.0000       2.391697        65.0814 
 674   0.0000       2.397638        65.2430 
 675   0.0000       2.402385        65.3722 
 676   0.0000       2.406904        65.4952 
 677   0.0000       2.409918        65.5772 
 678   0.0000       2.413889        65.6853 
 679   0.0000       2.415939        65.7410 
 680   0.0000       2.424464        65.9730 
 681   0.0000       2.428782        66.0905 
 682   0.0000       2.434941        66.2581 
 683   0.0000       2.437056        66.3157 
 684   0.0000       2.445505        66.5456 
 685   0.0000       2.456800        66.8529 
 686   0.0000       2.461452        66.9795 
 687   0.0000       2.463557        67.0368 
 688   0.0000       2.470052        67.2135 
 689   0.0000       2.477397        67.4134 
 690   0.0000       2.482556        67.5538 
 691   0.0000       2.491665        67.8017 
 692   0.0000       2.494498        67.8787 
 693   0.0000       2.502690        68.1016 
 694   0.0000       2.514098        68.4121 
 695   0.0000       2.515219        68.4426 
 696   0.0000       2.518223        68.5243 
 697   0.0000       2.523528        68.6687 
 698   0.0000       2.529126        68.8210 
 699   0.0000       2.529779        68.8388 
 700   0.0000       2.538565        69.0779 
 701   0.0000       2.545887        69.2771 
 702   0.0000       2.550734        69.4090 
 703   0.0000       2.553798        69.4924 
 704   0.0000       2.557890        69.6037 
 705   0.0000       2.561813        69.7105 
 706   0.0000       2.564392        69.7806 
 707   0.0000       2.572754        70.0082 
 708   0.0000       2.575417        70.0807 
 709   0.0000       2.582143        70.2637 
 710   0.0000       2.582614        70.2765 
 711   0.0000       2.586376        70.3789 
 712   0.0000       2.591760        70.5254 
 713   0.0000       2.600195        70.7549 
 714   0.0000       2.604687        70.8771 
 715   0.0000       2.606566        70.9283 
 716   0.0000       2.611471        71.0617 
 717   0.0000       2.617704        71.2314 
 718   0.0000       2.620644        71.3113 
 719   0.0000       2.624715        71.4221 
 720   0.0000       2.626525        71.4714 
 721   0.0000       2.631938        71.6187 
 722   0.0000       2.635729        71.7218 
 723   0.0000       2.638758        71.8043 
 724   0.0000       2.644776        71.9680 
 725   0.0000       2.646989        72.0282 
 726   0.0000       2.654652        72.2367 
 727   0.0000       2.656320        72.2821 
 728   0.0000       2.662100        72.4394 
 729   0.0000       2.663059        72.4655 
 730   0.0000       2.666153        72.5497 
 731   0.0000       2.667384        72.5832 
 732   0.0000       2.673719        72.7556 
 733   0.0000       2.675800        72.8122 
 734   0.0000       2.679193        72.9045 
 735   0.0000       2.682575        72.9966 
 736   0.0000       2.688568        73.1597 
 737   0.0000       2.691992        73.2528 
 738   0.0000       2.694876        73.3313 
 739   0.0000       2.696557        73.3770 
 740   0.0000       2.699125        73.4469 
 741   0.0000       2.702658        73.5431 
 742   0.0000       2.709565        73.7310 
 743   0.0000       2.710284        73.7506 
 744   0.0000       2.715014        73.8793 
 745   0.0000       2.716349        73.9156 
 746   0.0000       2.722693        74.0882 
 747   0.0000       2.723372        74.1067 
 748   0.0000       2.728633        74.2499 
 749   0.0000       2.732608        74.3581 
 750   0.0000       2.737142        74.4814 
 751   0.0000       2.740505        74.5729 
 752   0.0000       2.744190        74.6732 
 753   0.0000       2.745245        74.7019 
 754   0.0000       2.748664        74.7950 
 755   0.0000       2.752629        74.9029 
 756   0.0000       2.755168        74.9719 
 757   0.0000       2.762973        75.1843 
 758   0.0000       2.766938        75.2922 
 759   0.0000       2.770209        75.3812 
 760   0.0000       2.775308        75.5200 
 761   0.0000       2.778549        75.6081 
 762   0.0000       2.779611        75.6371 
 763   0.0000       2.787154        75.8423 
 764   0.0000       2.789737        75.9126 
 765   0.0000       2.793516        76.0154 
 766   0.0000       2.800195        76.1972 
 767   0.0000       2.805658        76.3458 
 768   0.0000       2.812346        76.5278 
 769   0.0000       2.823239        76.8242 
 770   0.0000       2.829335        76.9901 
 771   0.0000       2.829786        77.0024 
 772   0.0000       2.832174        77.0674 
 773   0.0000       2.835088        77.1467 
 774   0.0000       2.842347        77.3442 
 775   0.0000       2.846113        77.4467 
 776   0.0000       2.849063        77.5270 
 777   0.0000       2.850573        77.5680 
 778   0.0000       2.855957        77.7145 
 779   0.0000       2.861767        77.8726 
 780   0.0000       2.863821        77.9285 
 781   0.0000       2.867831        78.0376 
 782   0.0000       2.870896        78.1211 
 783   0.0000       2.872350        78.1606 
 784   0.0000       2.874305        78.2138 
 785   0.0000       2.878817        78.3366 
 786   0.0000       2.883785        78.4718 
 787   0.0000       2.891161        78.6725 
 788   0.0000       2.891806        78.6900 
 789   0.0000       2.898372        78.8687 
 790   0.0000       2.906005        79.0764 
 791   0.0000       2.911516        79.2264 
 792   0.0000       2.916518        79.3625 
 793   0.0000       2.922035        79.5126 
 794   0.0000       2.926601        79.6369 
 795   0.0000       2.931191        79.7618 
 796   0.0000       2.934621        79.8551 
 797   0.0000       2.942036        80.0569 
 798   0.0000       2.945995        80.1646 
 799   0.0000       2.952914        80.3529 
 800   0.0000       2.959751        80.5389 
 801   0.0000       2.962196        80.6055 
 802   0.0000       2.967395        80.7469 
 803   0.0000       2.971412        80.8562 
 804   0.0000       2.976046        80.9823 
 805   0.0000       2.982423        81.1558 
 806   0.0000       2.989906        81.3595 
 807   0.0000       2.991294        81.3972 
 808   0.0000       2.997571        81.5680 
 809   0.0000       3.002532        81.7031 
 810   0.0000       3.006211        81.8032 
 811   0.0000       3.016911        82.0943 
 812   0.0000       3.022963        82.2590 
 813   0.0000       3.027619        82.3857 
 814   0.0000       3.033913        82.5570 
 815   0.0000       3.039009        82.6956 
 816   0.0000       3.045282        82.8663 
 817   0.0000       3.045852        82.8818 
 818   0.0000       3.054142        83.1074 
 819   0.0000       3.061795        83.3157 
 820   0.0000       3.062407        83.3323 
 821   0.0000       3.068691        83.5033 
 822   0.0000       3.081277        83.8458 
 823   0.0000       3.090536        84.0977 
 824   0.0000       3.091829        84.1329 
 825   0.0000       3.097470        84.2865 
 826   0.0000       3.103692        84.4557 
 827   0.0000       3.109178        84.6050 
 828   0.0000       3.111540        84.6693 
 829   0.0000       3.116548        84.8056 
 830   0.0000       3.126801        85.0846 
 831   0.0000       3.132624        85.2430 
 832   0.0000       3.135539        85.3224 
 833   0.0000       3.138579        85.4051 
 834   0.0000       3.143392        85.5360 
 835   0.0000       3.146940        85.6326 
 836   0.0000       3.149121        85.6919 
 837   0.0000       3.152472        85.7831 
 838   0.0000       3.156226        85.8853 
 839   0.0000       3.159404        85.9717 
 840   0.0000       3.165521        86.1382 
 841   0.0000       3.170343        86.2694 
 842   0.0000       3.175381        86.4065 
 843   0.0000       3.177800        86.4723 
 844   0.0000       3.184648        86.6587 
 845   0.0000       3.191566        86.8469 
 846   0.0000       3.193581        86.9018 
 847   0.0000       3.197261        87.0019 
 848   0.0000       3.202313        87.1394 
 849   0.0000       3.203503        87.1718 
 850   0.0000       3.206995        87.2668 
 851   0.0000       3.209545        87.3362 
 852   0.0000       3.213356        87.4399 
 853   0.0000       3.217865        87.5626 
 854   0.0000       3.219936        87.6189 
 855   0.0000       3.222925        87.7003 
 856   0.0000       3.230877        87.9166 
 857   0.0000       3.231581        87.9358 
 858   0.0000       3.237604        88.0997 
 859   0.0000       3.241155        88.1963 
 860   0.0000       3.248823        88.4050 
 861   0.0000       3.254534        88.5604 
 862   0.0000       3.258528        88.6690 
 863   0.0000       3.264093        88.8205 
 864   0.0000       3.267611        88.9162 
 865   0.0000       3.268203        88.9323 
 866   0.0000       3.272882        89.0596 
 867   0.0000       3.281046        89.2818 
 868   0.0000       3.285231        89.3957 
 869   0.0000       3.286799        89.4384 
 870   0.0000       3.288889        89.4952 
 871   0.0000       3.293017        89.6075 
 872   0.0000       3.298993        89.7702 
 873   0.0000       3.302131        89.8556 
 874   0.0000       3.308125        90.0187 
 875   0.0000       3.311703        90.1160 
 876   0.0000       3.314330        90.1875 
 877   0.0000       3.315757        90.2263 
 878   0.0000       3.326764        90.5259 
 879   0.0000       3.329428        90.5983 
 880   0.0000       3.335360        90.7598 
 881   0.0000       3.336549        90.7921 
 882   0.0000       3.339538        90.8734 
 883   0.0000       3.344842        91.0178 
 884   0.0000       3.348182        91.1087 
 885   0.0000       3.351141        91.1892 
 886   0.0000       3.355434        91.3060 
 887   0.0000       3.359527        91.4174 
 888   0.0000       3.364192        91.5443 
 889   0.0000       3.365327        91.5752 
 890   0.0000       3.368057        91.6495 
 891   0.0000       3.374014        91.8116 
 892   0.0000       3.375385        91.8489 
 893   0.0000       3.376234        91.8720 
 894   0.0000       3.381790        92.0232 
 895   0.0000       3.384342        92.0926 
 896   0.0000       3.386501        92.1514 
 897   0.0000       3.392535        92.3156 
 898   0.0000       3.393626        92.3452 
 899   0.0000       3.395948        92.4085 
 900   0.0000       3.400132        92.5223 
 901   0.0000       3.402238        92.5796 
 902   0.0000       3.407071        92.7111 
 903   0.0000       3.411012        92.8184 
 904   0.0000       3.413737        92.8925 
 905   0.0000       3.415940        92.9525 
 906   0.0000       3.416999        92.9813 
 907   0.0000       3.418871        93.0322 
 908   0.0000       3.424682        93.1903 
 909   0.0000       3.428529        93.2950 
 910   0.0000       3.429648        93.3255 
 911   0.0000       3.434967        93.4702 
 912   0.0000       3.437014        93.5259 
 913   0.0000       3.442564        93.6769 
 914   0.0000       3.443898        93.7132 
 915   0.0000       3.445601        93.7596 
 916   0.0000       3.450691        93.8981 
 917   0.0000       3.456623        94.0595 
 918   0.0000       3.467043        94.3430 
 919   0.0000       3.471535        94.4653 
 920   0.0000       3.475645        94.5771 
 921   0.0000       3.478266        94.6484 
 922   0.0000       3.484110        94.8074 
 923   0.0000       3.488986        94.9401 
 924   0.0000       3.491422        95.0064 
 925   0.0000       3.494663        95.0946 
 926   0.0000       3.500373        95.2500 
 927   0.0000       3.502367        95.3043 
 928   0.0000       3.507536        95.4449 
 929   0.0000       3.511259        95.5462 
 930   0.0000       3.513750        95.6140 
 931   0.0000       3.519336        95.7660 
 932   0.0000       3.521469        95.8241 
 933   0.0000       3.527473        95.9874 
 934   0.0000       3.531059        96.0850 
 935   0.0000       3.532575        96.1262 
 936   0.0000       3.538440        96.2859 
 937   0.0000       3.546402        96.5025 
 938   0.0000       3.550062        96.6021 
 939   0.0000       3.556868        96.7873 
 940   0.0000       3.565235        97.0150 
 941   0.0000       3.570916        97.1696 
 942   0.0000       3.576229        97.3142 
 943   0.0000       3.577304        97.3434 
 944   0.0000       3.581123        97.4473 
 945   0.0000       3.595432        97.8367 
 946   0.0000       3.597480        97.8924 
 947   0.0000       3.603724        98.0623 
 948   0.0000       3.607806        98.1734 
 949   0.0000       3.616250        98.4032 
 950   0.0000       3.621084        98.5347 
 951   0.0000       3.631517        98.8186 
 952   0.0000       3.632529        98.8461 
 953   0.0000       3.640903        99.0740 
 954   0.0000       3.642843        99.1268 
 955   0.0000       3.651513        99.3627 
 956   0.0000       3.667629        99.8013 
 957   0.0000       3.671831        99.9156 
 958   0.0000       3.674769        99.9955 
 959   0.0000       3.679775       100.1318 
 960   0.0000       3.685329       100.2829 
 961   0.0000       3.690481       100.4231 
 962   0.0000       3.692515       100.4785 
 963   0.0000       3.695694       100.5649 
 964   0.0000       3.699926       100.6801 
 965   0.0000       3.710518       100.9683 
 966   0.0000       3.717487       101.1580 
 967   0.0000       3.720303       101.2346 
 968   0.0000       3.726052       101.3910 
 969   0.0000       3.731406       101.5367 
 970   0.0000       3.734366       101.6173 
 971   0.0000       3.738224       101.7222 
 972   0.0000       3.755299       102.1869 
 973   0.0000       3.759112       102.2906 
 974   0.0000       3.764079       102.4258 
 975   0.0000       3.772469       102.6541 
 976   0.0000       3.782580       102.9292 
 977   0.0000       3.791000       103.1584 
 978   0.0000       3.796938       103.3199 
 979   0.0000       3.801653       103.4482 
 980   0.0000       3.811114       103.7057 
 981   0.0000       3.817116       103.8690 
 982   0.0000       3.823023       104.0297 
 983   0.0000       3.834016       104.3289 
 984   0.0000       3.849735       104.7566 
 985   0.0000       3.852604       104.8347 
 986   0.0000       3.863391       105.1282 
 987   0.0000       3.870157       105.3123 
 988   0.0000       3.881389       105.6180 
 989   0.0000       3.883302       105.6700 
 990   0.0000       3.891902       105.9040 
 991   0.0000       3.904875       106.2570 
 992   0.0000       3.911379       106.4340 
 993   0.0000       3.919030       106.6422 
 994   0.0000       3.936115       107.1071 
 995   0.0000       3.941439       107.2520 
 996   0.0000       3.949910       107.4825 
 997   0.0000       3.957707       107.6947 
 998   0.0000       3.967988       107.9744 
 999   0.0000       3.970387       108.0397 
 1000   0.0000       3.974494       108.1515 
 1001   0.0000       3.975957       108.1913 
 1002   0.0000       3.991166       108.6051 
 1003   0.0000       4.013434       109.2111 
 1004   0.0000       4.018363       109.3452 
 1005   0.0000       4.030650       109.6796 
 1006   0.0000       4.037870       109.8760 
 1007   0.0000       4.051352       110.2429 
 1008   0.0000       4.059738       110.4711 
 1009   0.0000       4.063050       110.5612 
 1010   0.0000       4.075578       110.9021 
 1011   0.0000       4.083592       111.1202 
 1012   0.0000       4.088409       111.2513 
 1013   0.0000       4.088990       111.2671 
 1014   0.0000       4.097927       111.5103 
 1015   0.0000       4.101842       111.6168 
 1016   0.0000       4.114663       111.9657 
 1017   0.0000       4.118133       112.0601 
 1018   0.0000       4.124117       112.2229 
 1019   0.0000       4.133544       112.4795 
 1020   0.0000       4.140474       112.6680 
 1021   0.0000       4.141862       112.7058 
 1022   0.0000       4.145727       112.8110 
 1023   0.0000       4.152566       112.9971 
 1024   0.0000       4.163019       113.2815 
 1025   0.0000       4.171321       113.5074 
 1026   0.0000       4.174119       113.5836 
 1027   0.0000       4.183498       113.8388 
 1028   0.0000       4.185361       113.8895 
 1029   0.0000       4.190395       114.0264 
 1030   0.0000       4.194494       114.1380 
 1031   0.0000       4.200960       114.3139 
 1032   0.0000       4.205710       114.4432 
 1033   0.0000       4.212371       114.6244 
 1034   0.0000       4.213486       114.6548 
 1035   0.0000       4.218025       114.7783 
 1036   0.0000       4.225920       114.9931 
 1037   0.0000       4.232652       115.1763 
 1038   0.0000       4.236899       115.2919 
 1039   0.0000       4.237781       115.3159 
 1040   0.0000       4.242131       115.4343 
 1041   0.0000       4.244147       115.4891 
 1042   0.0000       4.248046       115.5952 
 1043   0.0000       4.250697       115.6674 
 1044   0.0000       4.256112       115.8147 
 1045   0.0000       4.261602       115.9641 
 1046   0.0000       4.268192       116.1434 
 1047   0.0000       4.273736       116.2943 
 1048   0.0000       4.276652       116.3736 
 1049   0.0000       4.280384       116.4752 
 1050   0.0000       4.281918       116.5169 
 1051   0.0000       4.285859       116.6241 
 1052   0.0000       4.300436       117.0208 
 1053   0.0000       4.303233       117.0969 
 1054   0.0000       4.310250       117.2879 
 1055   0.0000       4.327680       117.7622 
 1056   0.0000       4.346305       118.2690 
 1057   0.0000       4.349768       118.3632 
 1058   0.0000       4.356386       118.5433 
 1059   0.0000       4.357225       118.5661 
 1060   0.0000       4.366645       118.8225 
 1061   0.0000       4.379362       119.1685 
 1062   0.0000       4.381943       119.2387 
 1063   0.0000       4.384517       119.3088 
 1064   0.0000       4.388543       119.4183 
 1065   0.0000       4.395442       119.6061 
 1066   0.0000       4.409976       120.0015 
 1067   0.0000       4.413591       120.0999 
 1068   0.0000       4.422015       120.3291 
 1069   0.0000       4.431511       120.5875 
 1070   0.0000       4.437298       120.7450 
 1071   0.0000       4.445114       120.9577 
 1072   0.0000       4.453321       121.1810 
 1073   0.0000       4.465984       121.5256 
 1074   0.0000       4.468995       121.6075 
 1075   0.0000       4.473456       121.7289 
 1076   0.0000       4.486254       122.0772 
 1077   0.0000       4.495940       122.3407 
 1078   0.0000       4.499968       122.4504 
 1079   0.0000       4.508999       122.6961 
 1080   0.0000       4.511356       122.7602 
 1081   0.0000       4.517319       122.9225 
 1082   0.0000       4.539260       123.5196 
 1083   0.0000       4.546059       123.7046 
 1084   0.0000       4.559034       124.0576 
 1085   0.0000       4.566956       124.2732 
 1086   0.0000       4.575603       124.5085 
 1087   0.0000       4.589145       124.8770 
 1088   0.0000       4.604310       125.2896 
 1089   0.0000       4.617635       125.6522 
 1090   0.0000       4.633394       126.0811 
 1091   0.0000       4.635338       126.1340 
 1092   0.0000       4.652911       126.6121 
 1093   0.0000       4.661445       126.8444 
 1094   0.0000       4.674274       127.1935 
 1095   0.0000       4.680344       127.3586 
 1096   0.0000       4.681988       127.4034 
 1097   0.0000       4.703723       127.9948 
 1098   0.0000       4.718182       128.3883 
 1099   0.0000       4.730717       128.7294 
 1100   0.0000       4.734109       128.8217 
 1101   0.0000       4.756717       129.4369 
 1102   0.0000       4.761481       129.5665 
 1103   0.0000       4.768672       129.7622 
 1104   0.0000       4.776236       129.9680 
 1105   0.0000       4.778444       130.0281 
 1106   0.0000       4.792891       130.4212 
 1107   0.0000       4.803373       130.7064 
 1108   0.0000       4.818399       131.1153 
 1109   0.0000       4.831037       131.4592 
 1110   0.0000       4.848751       131.9412 
 1111   0.0000       4.870241       132.5260 
 1112   0.0000       4.891526       133.1052 
 1113   0.0000       4.897325       133.2630 
 1114   0.0000       4.915542       133.7587 
 1115   0.0000       4.916565       133.7865 
 1116   0.0000       4.924178       133.9937 
 1117   0.0000       4.933243       134.2404 
 1118   0.0000       4.950849       134.7194 
 1119   0.0000       4.962959       135.0490 
 1120   0.0000       4.971387       135.2783 
 1121   0.0000       4.974523       135.3636 
 1122   0.0000       5.000053       136.0584 
 1123   0.0000       5.008461       136.2872 
 1124   0.0000       5.019037       136.5749 
 1125   0.0000       5.026110       136.7674 
 1126   0.0000       5.034753       137.0026 
 1127   0.0000       5.047195       137.3412 
 1128   0.0000       5.053857       137.5224 
 1129   0.0000       5.065084       137.8279 
 1130   0.0000       5.089894       138.5031 
 1131   0.0000       5.128415       139.5513 
 1132   0.0000       5.134305       139.7115 
 1133   0.0000       5.148971       140.1106 
 1134   0.0000       5.161564       140.4533 
 1135   0.0000       5.169019       140.6561 
 1136   0.0000       5.176494       140.8596 
 1137   0.0000       5.210921       141.7964 
 1138   0.0000       5.218855       142.0123 
 1139   0.0000       5.222868       142.1215 
 1140   0.0000       5.241248       142.6216 
 1141   0.0000       5.258613       143.0941 
 1142   0.0000       5.264777       143.2619 
 1143   0.0000       5.279758       143.6695 
 1144   0.0000       5.305244       144.3630 
 1145   0.0000       5.322279       144.8266 
 1146   0.0000       5.331489       145.0772 
 1147   0.0000       5.355637       145.7343 
 1148   0.0000       5.370770       146.1461 
 1149   0.0000       5.377616       146.3324 
 1150   0.0000       5.395685       146.8241 
 1151   0.0000       5.400135       146.9451 
 1152   0.0000       5.410594       147.2297 
 1153   0.0000       5.442022       148.0849 
 1154   0.0000       5.465080       148.7124 
 1155   0.0000       5.471885       148.8976 
 1156   0.0000       5.501240       149.6964 
 1157   0.0000       5.505396       149.8094 
 1158   0.0000       5.511369       149.9720 
 1159   0.0000       5.551996       151.0775 
 1160   0.0000       5.563145       151.3809 
 1161   0.0000       5.576278       151.7382 
 1162   0.0000       5.602201       152.4436 
 1163   0.0000       5.615367       152.8019 
 1164   0.0000       5.661728       154.0635 
 1165   0.0000       5.687958       154.7772 
 1166   0.0000       5.691201       154.8654 
 1167   0.0000       5.705043       155.2421 
 1168   0.0000       5.749403       156.4492 
 1169   0.0000       5.774077       157.1206 
 1170   0.0000       5.847814       159.1271 
 1171   0.0000       5.896769       160.4592 
 1172   0.0000       5.923958       161.1991 
 1173   0.0000       5.950277       161.9153 
 1174   0.0000       6.014318       163.6579 
 1175   0.0000       6.022795       163.8886 
 1176   0.0000       6.101536       166.0312 
 1177   0.0000       6.174169       168.0077 
 1178   0.0000       6.226443       169.4301 
 1179   0.0000       6.247537       170.0041 
 1180   0.0000       6.349058       172.7667 
 1181   0.0000       6.443798       175.3447 
 1182   0.0000       6.488433       176.5592 
 1183   0.0000       6.521977       177.4720 
 1184   0.0000       6.616547       180.0454 
 1185   0.0000       6.747702       183.6143 
 1186   0.0000       6.830003       185.8538 
 1187   0.0000       6.882914       187.2936 
 1188   0.0000       6.992122       190.2653 
 1189   0.0000       7.076918       192.5727 
 1190   0.0000       7.156863       194.7481 
 1191   0.0000       7.203195       196.0089 
 1192   0.0000       7.378012       200.7659 
 1193   0.0000       7.556048       205.6105 
 1194   0.0000      22.218542       604.5973 
 1195   0.0000      22.285416       606.4170 
 1196   0.0000      22.404466       609.6565 
 1197   0.0000      22.508436       612.4857 
 1198   0.0000      22.544482       613.4665 
 1199   0.0000      22.553835       613.7211 
 1200   0.0000      22.562459       613.9557 
 1201   0.0000      22.588518       614.6648 
 1202   0.0000      22.619014       615.4947 
 1203   0.0000      22.671443       616.9213 
 1204   0.0000      22.690863       617.4498 
 1205   0.0000      22.699629       617.6883 
 1206   0.0000      22.715847       618.1296 
 1207   0.0000      22.746988       618.9770 
 1208   0.0000      22.824536       621.0872 
 1209   0.0000      22.827938       621.1798 
 1210   0.0000      22.859107       622.0279 
 1211   0.0000      22.916853       623.5993 
 1212   0.0000      22.928931       623.9279 
 1213   0.0000      22.934907       624.0906 
 1214   0.0000      22.946505       624.4061 
 1215   0.0000      23.041417       626.9888 
 1216   0.0000      23.074602       627.8918 
 1217   0.0000      23.148534       629.9036 
 1218   0.0000      23.267663       633.1453 
 1219   0.0000      23.308804       634.2648 
 1220   0.0000      23.398689       636.7107 
 1221   0.0000      23.513074       639.8233 
 1222   0.0000      23.632648       643.0770 
 1223   0.0000      32.978481       897.3901 
 1224   0.0000      33.038354       899.0193 
 1225   0.0000      44.144741      1201.2395 
 1226   0.0000      44.577021      1213.0024 

                    ********************************
                    * MULLIKEN POPULATION ANALYSIS *
                    ********************************

-----------------------
MULLIKEN ATOMIC CHARGES
-----------------------
   0 O :   -0.212485
   1 O :   -0.438237
   2 N :   -0.115989
   3 N :   -0.200222
   4 C :    0.031695
   5 C :    0.080321
   6 H :    0.155940
   7 C :    0.088211
   8 C :   -0.215655
   9 H :    0.160360
  10 C :   -0.154521
  11 H :    0.154077
  12 C :   -0.152784
  13 H :    0.156882
  14 C :   -0.155366
  15 H :    0.154896
  16 C :   -0.288202
  17 H :    0.158477
  18 C :    0.140014
  19 C :   -0.415895
  20 H :    0.152415
  21 H :    0.149059
  22 H :    0.144977
  23 C :   -0.419519
  24 H :    0.142626
  25 H :    0.148053
  26 H :    0.148359
  27 C :   -0.395115
  28 H :    0.134570
  29 H :    0.135632
  30 H :    0.133664
  31 C :    0.219426
  32 C :   -0.065188
  33 C :   -0.181684
  34 H :    0.154585
  35 C :   -0.244221
  36 H :    0.147665
  37 C :   -0.181129
  38 H :    0.149332
  39 C :   -0.311557
  40 H :    0.156634
  41 C :    0.103948
  42 C :   -0.463205
  43 H :    0.147415
  44 H :    0.146656
  45 H :    0.148064
  46 C :   -0.444319
  47 H :    0.151164
  48 H :    0.136022
  49 H :    0.139883
  50 C :   -0.443332
  51 H :    0.153426
  52 H :    0.140156
  53 H :    0.139971
  54 C :    0.431561
  55 C :    0.102095
  56 C :   -0.246101
  57 H :    0.170452
  58 C :   -0.140510
  59 H :    0.163141
  60 C :   -0.126282
  61 H :    0.165277
  62 C :   -0.145305
  63 H :    0.163647
  64 C :   -0.217290
  65 H :    0.164205
  66 H :    0.209167
Sum of atomic charges:    0.0000000

--------------------------------
MULLIKEN REDUCED ORBITAL CHARGES
--------------------------------
  0 O s       :     3.752625  s :     3.752625
      pz      :     1.248087  p :     4.417254
      px      :     1.628616
      py      :     1.540551
      dz2     :     0.008163  d :     0.040432
      dxz     :     0.006293
      dyz     :     0.014975
      dx2y2   :     0.005311
      dxy     :     0.005691
      f0      :     0.000411  f :     0.002174
      f+1     :     0.000444
      f-1     :     0.000440
      f+2     :     0.000338
      f-2     :     0.000372
      f+3     :     0.000086
      f-3     :     0.000084
  1 O s       :     3.845096  s :     3.845096
      pz      :     1.752381  p :     4.561359
      px      :     1.489199
      py      :     1.319779
      dz2     :     0.003092  d :     0.029916
      dxz     :     0.000358
      dyz     :     0.008247
      dx2y2   :     0.007983
      dxy     :     0.010236
      f0      :     0.000261  f :     0.001867
      f+1     :     0.000065
      f-1     :     0.000277
      f+2     :     0.000330
      f-2     :     0.000028
      f+3     :     0.000565
      f-3     :     0.000342
  2 N s       :     3.482909  s :     3.482909
      pz      :     1.019173  p :     3.565826
      px      :     1.437668
      py      :     1.108985
      dz2     :     0.016274  d :     0.063246
      dxz     :     0.014069
      dyz     :     0.013166
      dx2y2   :     0.008358
      dxy     :     0.011380
      f0      :     0.000736  f :     0.004008
      f+1     :     0.000844
      f-1     :     0.000671
      f+2     :     0.000554
      f-2     :     0.000771
      f+3     :     0.000203
      f-3     :     0.000229
  3 N s       :     3.391131  s :     3.391131
      pz      :     1.432896  p :     3.741335
      px      :     1.049059
      py      :     1.259381
      dz2     :     0.010089  d :     0.063686
      dxz     :     0.012475
      dyz     :     0.010292
      dx2y2   :     0.015491
      dxy     :     0.015340
      f0      :     0.000663  f :     0.004070
      f+1     :     0.000268
      f-1     :     0.000640
      f+2     :     0.000556
      f-2     :     0.000772
      f+3     :     0.000588
      f-3     :     0.000583
  4 C s       :     3.161714  s :     3.161714
      pz      :     0.774482  p :     2.566793
      px      :     0.965640
      py      :     0.826671
      dz2     :     0.059205  d :     0.220096
      dxz     :     0.053206
      dyz     :     0.035648
      dx2y2   :     0.037483
      dxy     :     0.034555
      f0      :     0.003593  f :     0.019703
      f+1     :     0.003524
      f-1     :     0.001999
      f+2     :     0.003590
      f-2     :     0.003215
      f+3     :     0.001787
      f-3     :     0.001996
  5 C s       :     3.083747  s :     3.083747
      pz      :     0.942204  p :     2.661583
      px      :     0.887615
      py      :     0.831764
      dz2     :     0.045657  d :     0.163904
      dxz     :     0.020856
      dyz     :     0.024066
      dx2y2   :     0.041914
      dxy     :     0.031411
      f0      :     0.001267  f :     0.010446
      f+1     :     0.000855
      f-1     :     0.002222
      f+2     :     0.001539
      f-2     :     0.001336
      f+3     :     0.001444
      f-3     :     0.001784
  6 H s       :     0.820081  s :     0.820081
      pz      :     0.014156  p :     0.023980
      px      :     0.005104
      py      :     0.004720
  7 C s       :     3.285021  s :     3.285021
      pz      :     0.807717  p :     2.474042
      px      :     0.894411
      py      :     0.771913
      dz2     :     0.037593  d :     0.142776
      dxz     :     0.025529
      dyz     :     0.040518
      dx2y2   :     0.018916
      dxy     :     0.020219
      f0      :     0.001914  f :     0.009951
      f+1     :     0.001217
      f-1     :     0.002118
      f+2     :     0.001098
      f-2     :     0.001475
      f+3     :     0.000977
      f-3     :     0.001151
  8 C s       :     3.221185  s :     3.221185
      pz      :     0.950672  p :     2.888763
      px      :     0.968098
      py      :     0.969993
      dz2     :     0.018068  d :     0.098386
      dxz     :     0.016702
      dyz     :     0.035293
      dx2y2   :     0.015778
      dxy     :     0.012546
      f0      :     0.001220  f :     0.007320
      f+1     :     0.000977
      f-1     :     0.001469
      f+2     :     0.000866
      f-2     :     0.000819
      f+3     :     0.000608
      f-3     :     0.001361
  9 H s       :     0.816730  s :     0.816730
      pz      :     0.008702  p :     0.022911
      px      :     0.004726
      py      :     0.009482
 10 C s       :     3.196262  s :     3.196262
      pz      :     0.975627  p :     2.856775
      px      :     0.957697
      py      :     0.923451
      dz2     :     0.023670  d :     0.094282
      dxz     :     0.012213
      dyz     :     0.023137
      dx2y2   :     0.018674
      dxy     :     0.016588
      f0      :     0.001149  f :     0.007202
      f+1     :     0.000655
      f-1     :     0.001153
      f+2     :     0.000794
      f-2     :     0.001249
      f+3     :     0.000751
      f-3     :     0.001451
 11 H s       :     0.823922  s :     0.823922
      pz      :     0.012663  p :     0.022002
      px      :     0.005265
      py      :     0.004074
 12 C s       :     3.183164  s :     3.183164
      pz      :     0.926833  p :     2.868917
      px      :     0.968020
      py      :     0.974064
      dz2     :     0.029902  d :     0.093541
      dxz     :     0.019840
      dyz     :     0.024430
      dx2y2   :     0.008101
      dxy     :     0.011268
      f0      :     0.001469  f :     0.007162
      f+1     :     0.000962
      f-1     :     0.001545
      f+2     :     0.000810
      f-2     :     0.001096
      f+3     :     0.000769
      f-3     :     0.000512
 13 H s       :     0.821110  s :     0.821110
      pz      :     0.004182  p :     0.022008
      px      :     0.006375
      py      :     0.011451
 14 C s       :     3.187937  s :     3.187937
      pz      :     0.953517  p :     2.865171
      px      :     0.954275
      py      :     0.957379
      dz2     :     0.017814  d :     0.095031
      dxz     :     0.016235
      dyz     :     0.035248
      dx2y2   :     0.014526
      dxy     :     0.011208
      f0      :     0.001248  f :     0.007228
      f+1     :     0.000980
      f-1     :     0.001470
      f+2     :     0.000820
      f-2     :     0.000771
      f+3     :     0.000587
      f-3     :     0.001352
 15 H s       :     0.823083  s :     0.823083
      pz      :     0.008825  p :     0.022021
      px      :     0.004634
      py      :     0.008561
 16 C s       :     3.259608  s :     3.259608
      pz      :     1.002143  p :     2.924988
      px      :     0.963276
      py      :     0.959569
      dz2     :     0.023816  d :     0.096331
      dxz     :     0.012464
      dyz     :     0.023958
      dx2y2   :     0.018089
      dxy     :     0.018003
      f0      :     0.001132  f :     0.007275
      f+1     :     0.000646
      f-1     :     0.001182
      f+2     :     0.000777
      f-2     :     0.001242
      f+3     :     0.000805
      f-3     :     0.001491
 17 H s       :     0.819211  s :     0.819211
      pz      :     0.012795  p :     0.022311
      px      :     0.005331
      py      :     0.004185
 18 C s       :     3.070794  s :     3.070794
      pz      :     0.776834  p :     2.566861
      px      :     0.925156
      py      :     0.864872
      dz2     :     0.042000  d :     0.209347
      dxz     :     0.041091
      dyz     :     0.044800
      dx2y2   :     0.040816
      dxy     :     0.040640
      f0      :     0.002069  f :     0.012984
      f+1     :     0.002039
      f-1     :     0.001853
      f+2     :     0.001931
      f-2     :     0.001863
      f+3     :     0.001275
      f-3     :     0.001955
 19 C s       :     3.258034  s :     3.258034
      pz      :     1.083753  p :     3.097639
      px      :     1.058292
      py      :     0.955594
      dz2     :     0.006014  d :     0.056819
      dxz     :     0.006256
      dyz     :     0.019420
      dx2y2   :     0.015785
      dxy     :     0.009344
      f0      :     0.000377  f :     0.003404
      f+1     :     0.000121
      f-1     :     0.000704
      f+2     :     0.000357
      f-2     :     0.000445
      f+3     :     0.000694
      f-3     :     0.000705
 20 H s       :     0.825415  s :     0.825415
      pz      :     0.005339  p :     0.022170
      px      :     0.012282
      py      :     0.004549
 21 H s       :     0.829591  s :     0.829591
      pz      :     0.010126  p :     0.021350
      px      :     0.004441
      py      :     0.006783
 22 H s       :     0.833771  s :     0.833771
      pz      :     0.008157  p :     0.021251
      px      :     0.006138
      py      :     0.006957
 23 C s       :     3.273262  s :     3.273262
      pz      :     1.009221  p :     3.086543
      px      :     1.043343
      py      :     1.033979
      dz2     :     0.018233  d :     0.056322
      dxz     :     0.005403
      dyz     :     0.008785
      dx2y2   :     0.015822
      dxy     :     0.008079
      f0      :     0.000400  f :     0.003392
      f+1     :     0.000360
      f-1     :     0.000893
      f+2     :     0.000585
      f-2     :     0.000288
      f+3     :     0.000648
      f-3     :     0.000219
 24 H s       :     0.836195  s :     0.836195
      pz      :     0.004422  p :     0.021179
      px      :     0.005579
      py      :     0.011178
 25 H s       :     0.830587  s :     0.830587
      pz      :     0.011320  p :     0.021360
      px      :     0.004424
      py      :     0.005615
 26 H s       :     0.829469  s :     0.829469
      pz      :     0.005011  p :     0.022172
      px      :     0.012493
      py      :     0.004668
 27 C s       :     3.261656  s :     3.261656
      pz      :     1.055810  p :     3.074244
      px      :     0.942093
      py      :     1.076340
      dz2     :     0.009632  d :     0.055674
      dxz     :     0.011117
      dyz     :     0.010044
      dx2y2   :     0.006428
      dxy     :     0.018453
      f0      :     0.000219  f :     0.003542
      f+1     :     0.000557
      f-1     :     0.000582
      f+2     :     0.000492
      f-2     :     0.000515
      f+3     :     0.000676
      f-3     :     0.000501
 28 H s       :     0.844336  s :     0.844336
      pz      :     0.007308  p :     0.021094
      px      :     0.007009
      py      :     0.006776
 29 H s       :     0.843301  s :     0.843301
      pz      :     0.010582  p :     0.021067
      px      :     0.004222
      py      :     0.006263
 30 H s       :     0.845238  s :     0.845238
      pz      :     0.004500  p :     0.021098
      px      :     0.006442
      py      :     0.010156
 31 C s       :     2.974457  s :     2.974457
      pz      :     0.886410  p :     2.625576
      px      :     0.829671
      py      :     0.909495
      dz2     :     0.027210  d :     0.167197
      dxz     :     0.038679
      dyz     :     0.024778
      dx2y2   :     0.036706
      dxy     :     0.039825
      f0      :     0.001631  f :     0.013345
      f+1     :     0.001438
      f-1     :     0.001673
      f+2     :     0.001293
      f-2     :     0.002513
      f+3     :     0.003059
      f-3     :     0.001738
 32 C s       :     3.348057  s :     3.348057
      pz      :     0.928005  p :     2.580857
      px      :     0.793594
      py      :     0.859259
      dz2     :     0.021990  d :     0.126921
      dxz     :     0.025982
      dyz     :     0.019454
      dx2y2   :     0.031249
      dxy     :     0.028246
      f0      :     0.000942  f :     0.009352
      f+1     :     0.000940
      f-1     :     0.001449
      f+2     :     0.001313
      f-2     :     0.001795
      f+3     :     0.001873
      f-3     :     0.001041
 33 C s       :     3.195553  s :     3.195553
      pz      :     0.986998  p :     2.879547
      px      :     0.924343
      py      :     0.968206
      dz2     :     0.014237  d :     0.099130
      dxz     :     0.022345
      dyz     :     0.015563
      dx2y2   :     0.027090
      dxy     :     0.019895
      f0      :     0.000982  f :     0.007454
      f+1     :     0.001099
      f-1     :     0.000528
      f+2     :     0.001165
      f-2     :     0.001311
      f+3     :     0.001640
      f-3     :     0.000728
 34 H s       :     0.821903  s :     0.821903
      pz      :     0.007919  p :     0.023512
      px      :     0.004426
      py      :     0.011168
 35 C s       :     3.223224  s :     3.223224
      pz      :     0.980446  p :     2.920745
      px      :     0.969632
      py      :     0.970667
      dz2     :     0.023079  d :     0.093056
      dxz     :     0.011745
      dyz     :     0.016225
      dx2y2   :     0.018068
      dxy     :     0.023940
      f0      :     0.000509  f :     0.007196
      f+1     :     0.001076
      f-1     :     0.001403
      f+2     :     0.001023
      f-2     :     0.001324
      f+3     :     0.000874
      f-3     :     0.000986
 36 H s       :     0.830187  s :     0.830187
      pz      :     0.004447  p :     0.022148
      px      :     0.011098
      py      :     0.006603
 37 C s       :     3.209655  s :     3.209655
      pz      :     0.960520  p :     2.867591
      px      :     0.963477
      py      :     0.943595
      dz2     :     0.011141  d :     0.096579
      dxz     :     0.024091
      dyz     :     0.013616
      dx2y2   :     0.025523
      dxy     :     0.022208
      f0      :     0.000789  f :     0.007303
      f+1     :     0.000423
      f-1     :     0.001353
      f+2     :     0.000804
      f-2     :     0.001569
      f+3     :     0.001651
      f-3     :     0.000715
 38 H s       :     0.828793  s :     0.828793
      pz      :     0.008088  p :     0.021875
      px      :     0.008714
      py      :     0.005073
 39 C s       :     3.313029  s :     3.313029
      pz      :     1.001022  p :     2.899097
      px      :     0.906975
      py      :     0.991100
      dz2     :     0.012355  d :     0.091986
      dxz     :     0.020646
      dyz     :     0.013662
      dx2y2   :     0.025111
      dxy     :     0.020212
      f0      :     0.000945  f :     0.007444
      f+1     :     0.001096
      f-1     :     0.000539
      f+2     :     0.001172
      f-2     :     0.001361
      f+3     :     0.001604
      f-3     :     0.000727
 40 H s       :     0.819771  s :     0.819771
      pz      :     0.007800  p :     0.023595
      px      :     0.004368
      py      :     0.011428
 41 C s       :     2.967920  s :     2.967920
      pz      :     0.894424  p :     2.731112
      px      :     0.926975
      py      :     0.909713
      dz2     :     0.034505  d :     0.186955
      dxz     :     0.041923
      dyz     :     0.040110
      dx2y2   :     0.034052
      dxy     :     0.036364
      f0      :     0.000686  f :     0.010065
      f+1     :     0.001474
      f-1     :     0.001581
      f+2     :     0.001976
      f-2     :     0.002035
      f+3     :     0.001144
      f-3     :     0.001169
 42 C s       :     3.301633  s :     3.301633
      pz      :     1.040805  p :     3.096593
      px      :     1.074918
      py      :     0.980871
      dz2     :     0.006178  d :     0.061388
      dxz     :     0.017585
      dyz     :     0.013960
      dx2y2   :     0.014562
      dxy     :     0.009104
      f0      :     0.000088  f :     0.003590
      f+1     :     0.000106
      f-1     :     0.000616
      f+2     :     0.001342
      f-2     :     0.000805
      f+3     :     0.000244
      f-3     :     0.000389
 43 H s       :     0.831635  s :     0.831635
      pz      :     0.006679  p :     0.020949
      px      :     0.009746
      py      :     0.004524
 44 H s       :     0.832306  s :     0.832306
      pz      :     0.006968  p :     0.021039
      px      :     0.004779
      py      :     0.009292
 45 H s       :     0.830564  s :     0.830564
      pz      :     0.007825  p :     0.021372
      px      :     0.008257
      py      :     0.005290
 46 C s       :     3.275085  s :     3.275085
      pz      :     1.016226  p :     3.106793
      px      :     1.072934
      py      :     1.017633
      dz2     :     0.009226  d :     0.059109
      dxz     :     0.019047
      dyz     :     0.008666
      dx2y2   :     0.012089
      dxy     :     0.010082
      f0      :     0.000335  f :     0.003331
      f+1     :     0.000104
      f-1     :     0.000510
      f+2     :     0.001074
      f-2     :     0.000922
      f+3     :     0.000213
      f-3     :     0.000174
 47 H s       :     0.825918  s :     0.825918
      pz      :     0.006047  p :     0.022918
      px      :     0.005503
      py      :     0.011368
 48 H s       :     0.842768  s :     0.842768
      pz      :     0.006956  p :     0.021210
      px      :     0.009394
      py      :     0.004860
 49 H s       :     0.838823  s :     0.838823
      pz      :     0.007839  p :     0.021294
      px      :     0.008320
      py      :     0.005135
 50 C s       :     3.274108  s :     3.274108
      pz      :     1.048027  p :     3.107102
      px      :     0.979215
      py      :     1.079859
      dz2     :     0.004912  d :     0.058803
      dxz     :     0.016916
      dyz     :     0.015088
      dx2y2   :     0.011407
      dxy     :     0.010479
      f0      :     0.000022  f :     0.003320
      f+1     :     0.000645
      f-1     :     0.000116
      f+2     :     0.000913
      f-2     :     0.000979
      f+3     :     0.000405
      f-3     :     0.000240
 51 H s       :     0.823939  s :     0.823939
      pz      :     0.007983  p :     0.022635
      px      :     0.006471
      py      :     0.008181
 52 H s       :     0.838478  s :     0.838478
      pz      :     0.007579  p :     0.021367
      px      :     0.008536
      py      :     0.005252
 53 H s       :     0.838733  s :     0.838733
      pz      :     0.007087  p :     0.021296
      px      :     0.004584
      py      :     0.009624
 54 C s       :     3.060376  s :     3.060376
      pz      :     0.735873  p :     2.213662
      px      :     0.734184
      py      :     0.743605
      dz2     :     0.043102  d :     0.269146
      dxz     :     0.029024
      dyz     :     0.097467
      dx2y2   :     0.030584
      dxy     :     0.068969
      f0      :     0.005438  f :     0.025255
      f+1     :     0.001983
      f-1     :     0.003278
      f+2     :     0.005848
      f-2     :     0.002107
      f+3     :     0.004215
      f-3     :     0.002387
 55 C s       :     3.224710  s :     3.224710
      pz      :     0.786768  p :     2.535349
      px      :     0.972447
      py      :     0.776134
      dz2     :     0.025364  d :     0.127828
      dxz     :     0.015258
      dyz     :     0.043757
      dx2y2   :     0.018894
      dxy     :     0.024555
      f0      :     0.002178  f :     0.010018
      f+1     :     0.001028
      f-1     :     0.001333
      f+2     :     0.002279
      f-2     :     0.000862
      f+3     :     0.001506
      f-3     :     0.000832
 56 C s       :     3.270741  s :     3.270741
      pz      :     0.988374  p :     2.867886
      px      :     0.937723
      py      :     0.941788
      dz2     :     0.021900  d :     0.100137
      dxz     :     0.012075
      dyz     :     0.031581
      dx2y2   :     0.013518
      dxy     :     0.021062
      f0      :     0.001416  f :     0.007337
      f+1     :     0.000796
      f-1     :     0.000839
      f+2     :     0.001468
      f-2     :     0.000733
      f+3     :     0.001343
      f-3     :     0.000742
 57 H s       :     0.806999  s :     0.806999
      pz      :     0.011341  p :     0.022549
      px      :     0.005576
      py      :     0.005632
 58 C s       :     3.179303  s :     3.179303
      pz      :     0.921923  p :     2.861129
      px      :     0.955397
      py      :     0.983809
      dz2     :     0.031087  d :     0.092847
      dxz     :     0.018313
      dyz     :     0.020298
      dx2y2   :     0.014780
      dxy     :     0.008370
      f0      :     0.001719  f :     0.007231
      f+1     :     0.000922
      f-1     :     0.000989
      f+2     :     0.001438
      f-2     :     0.000982
      f+3     :     0.000475
      f-3     :     0.000707
 59 H s       :     0.814758  s :     0.814758
      pz      :     0.003683  p :     0.022101
      px      :     0.004613
      py      :     0.013805
 60 C s       :     3.183729  s :     3.183729
      pz      :     0.971072  p :     2.840440
      px      :     0.925126
      py      :     0.944242
      dz2     :     0.018185  d :     0.094962
      dxz     :     0.009285
      dyz     :     0.034967
      dx2y2   :     0.013216
      dxy     :     0.019308
      f0      :     0.001393  f :     0.007151
      f+1     :     0.000704
      f-1     :     0.000883
      f+2     :     0.001639
      f-2     :     0.000508
      f+3     :     0.001332
      f-3     :     0.000692
 61 H s       :     0.812745  s :     0.812745
      pz      :     0.010470  p :     0.021978
      px      :     0.004724
      py      :     0.006783
 62 C s       :     3.179257  s :     3.179257
      pz      :     0.968740  p :     2.865403
      px      :     0.962856
      py      :     0.933806
      dz2     :     0.019492  d :     0.093424
      dxz     :     0.010557
      dyz     :     0.031141
      dx2y2   :     0.013762
      dxy     :     0.018471
      f0      :     0.001375  f :     0.007222
      f+1     :     0.000781
      f-1     :     0.000808
      f+2     :     0.001467
      f-2     :     0.000725
      f+3     :     0.001329
      f-3     :     0.000738
 63 H s       :     0.814243  s :     0.814243
      pz      :     0.010807  p :     0.022110
      px      :     0.005693
      py      :     0.005611
 64 C s       :     3.240683  s :     3.240683
      pz      :     0.938997  p :     2.872174
      px      :     0.923844
      py      :     1.009333
      dz2     :     0.031484  d :     0.097115
      dxz     :     0.020401
      dyz     :     0.020720
      dx2y2   :     0.016659
      dxy     :     0.007850
      f0      :     0.001729  f :     0.007319
      f+1     :     0.000935
      f-1     :     0.001038
      f+2     :     0.001417
      f-2     :     0.001030
      f+3     :     0.000460
      f-3     :     0.000710
 65 H s       :     0.813243  s :     0.813243
      pz      :     0.003858  p :     0.022551
      px      :     0.004376
      py      :     0.014318
 66 H s       :     0.745066  s :     0.745066
      pz      :     0.015165  p :     0.045768
      px      :     0.018630
      py      :     0.011973


                     *******************************
                     * LOEWDIN POPULATION ANALYSIS *
                     *******************************

----------------------
LOEWDIN ATOMIC CHARGES
----------------------
   0 O :    0.341793
   1 O :    0.075715
   2 N :    0.201161
   3 N :    0.162240
   4 C :   -0.293312
   5 C :   -0.227653
   6 H :    0.173615
   7 C :   -0.136382
   8 C :   -0.112202
   9 H :    0.160749
  10 C :   -0.147243
  11 H :    0.155500
  12 C :   -0.150667
  13 H :    0.154490
  14 C :   -0.147044
  15 H :    0.155400
  16 C :   -0.111377
  17 H :    0.161494
  18 C :   -0.401090
  19 C :   -0.261584
  20 H :    0.130125
  21 H :    0.136402
  22 H :    0.132421
  23 C :   -0.261612
  24 H :    0.132325
  25 H :    0.136511
  26 H :    0.125296
  27 C :   -0.274007
  28 H :    0.126891
  29 H :    0.129870
  30 H :    0.126538
  31 C :   -0.187170
  32 C :   -0.083150
  33 C :   -0.128804
  34 H :    0.161282
  35 C :   -0.191244
  36 H :    0.149407
  37 C :   -0.168432
  38 H :    0.153254
  39 C :   -0.147279
  40 H :    0.161879
  41 C :   -0.316435
  42 C :   -0.271281
  43 H :    0.128537
  44 H :    0.128047
  45 H :    0.132445
  46 C :   -0.266516
  47 H :    0.120224
  48 H :    0.130716
  49 H :    0.130395
  50 C :   -0.265214
  51 H :    0.117467
  52 H :    0.131837
  53 H :    0.131771
  54 C :   -0.433247
  55 C :   -0.135612
  56 C :   -0.087661
  57 H :    0.163462
  58 C :   -0.135422
  59 H :    0.159046
  60 C :   -0.120061
  61 H :    0.159312
  62 C :   -0.135230
  63 H :    0.158969
  64 C :   -0.082395
  65 H :    0.163402
  66 H :    0.179340

-------------------------------
LOEWDIN REDUCED ORBITAL CHARGES
-------------------------------
  0 O s       :     3.223249  s :     3.223249
      pz      :     1.287820  p :     4.322694
      px      :     1.505753
      py      :     1.529121
      dz2     :     0.027524  d :     0.105491
      dxz     :     0.020898
      dyz     :     0.036329
      dx2y2   :     0.009140
      dxy     :     0.011600
      f0      :     0.001304  f :     0.006774
      f+1     :     0.000977
      f-1     :     0.001360
      f+2     :     0.001349
      f-2     :     0.001146
      f+3     :     0.000357
      f-3     :     0.000281
  1 O s       :     3.388809  s :     3.388809
      pz      :     1.589289  p :     4.462551
      px      :     1.385571
      py      :     1.487691
      dz2     :     0.008947  d :     0.066810
      dxz     :     0.000576
      dyz     :     0.018263
      dx2y2   :     0.023997
      dxy     :     0.015026
      f0      :     0.000745  f :     0.006115
      f+1     :     0.000115
      f-1     :     0.001124
      f+2     :     0.001119
      f-2     :     0.000079
      f+3     :     0.001301
      f-3     :     0.001632
  2 N s       :     3.024130  s :     3.024130
      pz      :     1.105696  p :     3.553602
      px      :     1.398131
      py      :     1.049774
      dz2     :     0.055102  d :     0.204191
      dxz     :     0.057747
      dyz     :     0.043178
      dx2y2   :     0.025370
      dxy     :     0.022795
      f0      :     0.002522  f :     0.016917
      f+1     :     0.004158
      f-1     :     0.002068
      f+2     :     0.002820
      f-2     :     0.003019
      f+3     :     0.001185
      f-3     :     0.001145
  3 N s       :     2.901744  s :     2.901744
      pz      :     1.331384  p :     3.695851
      px      :     1.150153
      py      :     1.214315
      dz2     :     0.031929  d :     0.224978
      dxz     :     0.045267
      dyz     :     0.033679
      dx2y2   :     0.052066
      dxy     :     0.062038
      f0      :     0.002365  f :     0.015187
      f+1     :     0.001010
      f-1     :     0.002196
      f+2     :     0.001992
      f-2     :     0.002646
      f+3     :     0.002767
      f-3     :     0.002211
  4 C s       :     2.737973  s :     2.737973
      pz      :     0.848048  p :     2.684716
      px      :     1.017762
      py      :     0.818906
      dz2     :     0.185318  d :     0.757447
      dxz     :     0.184370
      dyz     :     0.136774
      dx2y2   :     0.142963
      dxy     :     0.108022
      f0      :     0.019187  f :     0.113176
      f+1     :     0.021019
      f-1     :     0.013938
      f+2     :     0.020712
      f-2     :     0.018954
      f+3     :     0.010654
      f-3     :     0.008712
  5 C s       :     2.712868  s :     2.712868
      pz      :     0.964666  p :     2.866875
      px      :     0.971950
      py      :     0.930259
      dz2     :     0.150192  d :     0.579075
      dxz     :     0.067205
      dyz     :     0.106290
      dx2y2   :     0.148428
      dxy     :     0.106960
      f0      :     0.007140  f :     0.068836
      f+1     :     0.006817
      f-1     :     0.012742
      f+2     :     0.010618
      f-2     :     0.009984
      f+3     :     0.009843
      f-3     :     0.011692
  6 H s       :     0.764693  s :     0.764693
      pz      :     0.035830  p :     0.061693
      px      :     0.013704
      py      :     0.012159
  7 C s       :     2.705417  s :     2.705417
      pz      :     1.046593  p :     2.851809
      px      :     0.860853
      py      :     0.944363
      dz2     :     0.140473  d :     0.521705
      dxz     :     0.090755
      dyz     :     0.148441
      dx2y2   :     0.069559
      dxy     :     0.072477
      f0      :     0.011784  f :     0.057451
      f+1     :     0.005882
      f-1     :     0.013550
      f+2     :     0.007555
      f-2     :     0.008848
      f+3     :     0.004689
      f-3     :     0.005142
  8 C s       :     2.755370  s :     2.755370
      pz      :     1.010686  p :     2.924470
      px      :     0.911452
      py      :     1.002331
      dz2     :     0.082094  d :     0.388855
      dxz     :     0.060067
      dyz     :     0.145188
      dx2y2   :     0.055643
      dxy     :     0.045863
      f0      :     0.009259  f :     0.043507
      f+1     :     0.006177
      f-1     :     0.009454
      f+2     :     0.003715
      f-2     :     0.005255
      f+3     :     0.004358
      f-3     :     0.005289
  9 H s       :     0.776943  s :     0.776943
      pz      :     0.023331  p :     0.062308
      px      :     0.013722
      py      :     0.025255
 10 C s       :     2.764863  s :     2.764863
      pz      :     0.996596  p :     2.945676
      px      :     0.911395
      py      :     1.037685
      dz2     :     0.105185  d :     0.393370
      dxz     :     0.043596
      dyz     :     0.099969
      dx2y2   :     0.073626
      dxy     :     0.070994
      f0      :     0.007047  f :     0.043334
      f+1     :     0.003089
      f-1     :     0.009259
      f+2     :     0.005866
      f-2     :     0.007822
      f+3     :     0.005054
      f-3     :     0.005197
 11 H s       :     0.784313  s :     0.784313
      pz      :     0.033478  p :     0.060186
      px      :     0.014806
      py      :     0.011902
 12 C s       :     2.765667  s :     2.765667
      pz      :     1.059991  p :     2.950429
      px      :     0.906030
      py      :     0.984409
      dz2     :     0.128711  d :     0.391320
      dxz     :     0.077073
      dyz     :     0.110336
      dx2y2   :     0.031132
      dxy     :     0.044068
      f0      :     0.009595  f :     0.043252
      f+1     :     0.004815
      f-1     :     0.011038
      f+2     :     0.006147
      f-2     :     0.006948
      f+3     :     0.003142
      f-3     :     0.001566
 13 H s       :     0.785178  s :     0.785178
      pz      :     0.012233  p :     0.060333
      px      :     0.017625
      py      :     0.030474
 14 C s       :     2.764865  s :     2.764865
      pz      :     1.026190  p :     2.945894
      px      :     0.916249
      py      :     1.003455
      dz2     :     0.082090  d :     0.392952
      dxz     :     0.061448
      dyz     :     0.148277
      dx2y2   :     0.055045
      dxy     :     0.046092
      f0      :     0.009357  f :     0.043333
      f+1     :     0.006119
      f-1     :     0.009448
      f+2     :     0.003615
      f-2     :     0.005220
      f+3     :     0.004339
      f-3     :     0.005235
 15 H s       :     0.784364  s :     0.784364
      pz      :     0.023920  p :     0.060236
      px      :     0.013215
      py      :     0.023101
 16 C s       :     2.755147  s :     2.755147
      pz      :     0.990566  p :     2.924815
      px      :     0.908713
      py      :     1.025536
      dz2     :     0.102809  d :     0.388220
      dxz     :     0.043765
      dyz     :     0.100719
      dx2y2   :     0.071471
      dxy     :     0.069455
      f0      :     0.006925  f :     0.043195
      f+1     :     0.003096
      f-1     :     0.009207
      f+2     :     0.005981
      f-2     :     0.007813
      f+3     :     0.005004
      f-3     :     0.005170
 17 H s       :     0.777610  s :     0.777610
      pz      :     0.033752  p :     0.060896
      px      :     0.015163
      py      :     0.011981
 18 C s       :     2.701824  s :     2.701824
      pz      :     0.895305  p :     2.895468
      px      :     1.017983
      py      :     0.982181
      dz2     :     0.140107  d :     0.718367
      dxz     :     0.145354
      dyz     :     0.156763
      dx2y2   :     0.136265
      dxy     :     0.139878
      f0      :     0.012995  f :     0.085431
      f+1     :     0.014077
      f-1     :     0.012151
      f+2     :     0.012675
      f-2     :     0.012286
      f+3     :     0.008513
      f-3     :     0.012734
 19 C s       :     2.825228  s :     2.825228
      pz      :     1.072733  p :     3.153368
      px      :     1.056821
      py      :     1.023814
      dz2     :     0.031009  d :     0.258864
      dxz     :     0.027570
      dyz     :     0.077515
      dx2y2   :     0.073919
      dxy     :     0.048850
      f0      :     0.002539  f :     0.024124
      f+1     :     0.001896
      f-1     :     0.003924
      f+2     :     0.002124
      f-2     :     0.003727
      f+3     :     0.004425
      f-3     :     0.005490
 20 H s       :     0.805333  s :     0.805333
      pz      :     0.015879  p :     0.064542
      px      :     0.035202
      py      :     0.013461
 21 H s       :     0.801077  s :     0.801077
      pz      :     0.030572  p :     0.062521
      px      :     0.013420
      py      :     0.018528
 22 H s       :     0.804776  s :     0.804776
      pz      :     0.024447  p :     0.062802
      px      :     0.019134
      py      :     0.019222
 23 C s       :     2.826297  s :     2.826297
      pz      :     1.044372  p :     3.152067
      px      :     1.052973
      py      :     1.054723
      dz2     :     0.073301  d :     0.259086
      dxz     :     0.028849
      dyz     :     0.045462
      dx2y2   :     0.071767
      dxy     :     0.039705
      f0      :     0.002501  f :     0.024162
      f+1     :     0.003020
      f-1     :     0.005046
      f+2     :     0.004419
      f-2     :     0.003341
      f+3     :     0.003946
      f-3     :     0.001889
 24 H s       :     0.805002  s :     0.805002
      pz      :     0.013297  p :     0.062674
      px      :     0.017420
      py      :     0.031957
 25 H s       :     0.800958  s :     0.800958
      pz      :     0.031589  p :     0.062531
      px      :     0.013334
      py      :     0.017608
 26 H s       :     0.810302  s :     0.810302
      pz      :     0.015463  p :     0.064402
      px      :     0.035237
      py      :     0.013702
 27 C s       :     2.832560  s :     2.832560
      pz      :     1.067693  p :     3.154997
      px      :     1.017161
      py      :     1.070143
      dz2     :     0.045463  d :     0.262170
      dxz     :     0.053020
      dyz     :     0.045045
      dx2y2   :     0.038613
      dxy     :     0.080029
      f0      :     0.001977  f :     0.024280
      f+1     :     0.004491
      f-1     :     0.002642
      f+2     :     0.003406
      f-2     :     0.003137
      f+3     :     0.004654
      f-3     :     0.003974
 28 H s       :     0.810796  s :     0.810796
      pz      :     0.022775  p :     0.062313
      px      :     0.019137
      py      :     0.020401
 29 H s       :     0.808014  s :     0.808014
      pz      :     0.030766  p :     0.062116
      px      :     0.012555
      py      :     0.018795
 30 H s       :     0.811168  s :     0.811168
      pz      :     0.013768  p :     0.062293
      px      :     0.017638
      py      :     0.030888
 31 C s       :     2.693230  s :     2.693230
      pz      :     0.935985  p :     2.782392
      px      :     0.916778
      py      :     0.929629
      dz2     :     0.095877  d :     0.634085
      dxz     :     0.135154
      dyz     :     0.097619
      dx2y2   :     0.152126
      dxy     :     0.153310
      f0      :     0.010545  f :     0.077463
      f+1     :     0.008088
      f-1     :     0.007485
      f+2     :     0.008411
      f-2     :     0.012867
      f+3     :     0.019474
      f-3     :     0.010592
 32 C s       :     2.702148  s :     2.702148
      pz      :     0.907456  p :     2.837671
      px      :     0.979214
      py      :     0.951001
      dz2     :     0.076756  d :     0.490418
      dxz     :     0.101176
      dyz     :     0.083488
      dx2y2   :     0.117158
      dxy     :     0.111840
      f0      :     0.005918  f :     0.052913
      f+1     :     0.005620
      f-1     :     0.006997
      f+2     :     0.007858
      f-2     :     0.008103
      f+3     :     0.011299
      f-3     :     0.007117
 33 C s       :     2.752284  s :     2.752284
      pz      :     0.948322  p :     2.928619
      px      :     1.024132
      py      :     0.956165
      dz2     :     0.051401  d :     0.404878
      dxz     :     0.092438
      dyz     :     0.064568
      dx2y2   :     0.111644
      dxy     :     0.084826
      f0      :     0.005919  f :     0.043024
      f+1     :     0.005679
      f-1     :     0.002788
      f+2     :     0.006320
      f-2     :     0.006783
      f+3     :     0.009902
      f-3     :     0.005634
 34 H s       :     0.776096  s :     0.776096
      pz      :     0.021210  p :     0.062622
      px      :     0.012125
      py      :     0.029287
 35 C s       :     2.761640  s :     2.761640
      pz      :     0.995668  p :     2.991324
      px      :     0.989483
      py      :     1.006173
      dz2     :     0.086977  d :     0.394540
      dxz     :     0.056177
      dyz     :     0.071828
      dx2y2   :     0.075065
      dxy     :     0.104492
      f0      :     0.003709  f :     0.043740
      f+1     :     0.005903
      f-1     :     0.006251
      f+2     :     0.007506
      f-2     :     0.007528
      f+3     :     0.006967
      f-3     :     0.005876
 36 H s       :     0.789772  s :     0.789772
      pz      :     0.013008  p :     0.060821
      px      :     0.029479
      py      :     0.018334
 37 C s       :     2.762722  s :     2.762722
      pz      :     0.942243  p :     2.950822
      px      :     1.003304
      py      :     1.005275
      dz2     :     0.045170  d :     0.410205
      dxz     :     0.094331
      dyz     :     0.062687
      dx2y2   :     0.102744
      dxy     :     0.105274
      f0      :     0.005132  f :     0.044683
      f+1     :     0.002910
      f-1     :     0.006656
      f+2     :     0.005958
      f-2     :     0.007145
      f+3     :     0.010830
      f-3     :     0.006052
 38 H s       :     0.786962  s :     0.786962
      pz      :     0.021899  p :     0.059784
      px      :     0.023412
      py      :     0.014474
 39 C s       :     2.751991  s :     2.751991
      pz      :     0.965094  p :     2.974813
      px      :     1.032491
      py      :     0.977227
      dz2     :     0.045374  d :     0.378055
      dxz     :     0.087524
      dyz     :     0.058352
      dx2y2   :     0.104626
      dxy     :     0.082179
      f0      :     0.005690  f :     0.042420
      f+1     :     0.005681
      f-1     :     0.002616
      f+2     :     0.005939
      f-2     :     0.006973
      f+3     :     0.009779
      f-3     :     0.005743
 40 H s       :     0.773982  s :     0.773982
      pz      :     0.021585  p :     0.064140
      px      :     0.012498
      py      :     0.030056
 41 C s       :     2.685973  s :     2.685973
      pz      :     0.972207  p :     2.925899
      px      :     0.969566
      py      :     0.984126
      dz2     :     0.102448  d :     0.636324
      dxz     :     0.145008
      dyz     :     0.149321
      dx2y2   :     0.119211
      dxy     :     0.120336
      f0      :     0.007748  f :     0.068239
      f+1     :     0.010156
      f-1     :     0.011234
      f+2     :     0.009972
      f-2     :     0.010645
      f+3     :     0.009112
      f-3     :     0.009371
 42 C s       :     2.824417  s :     2.824417
      pz      :     1.052525  p :     3.147020
      px      :     1.064124
      py      :     1.030371
      dz2     :     0.022484  d :     0.275277
      dxz     :     0.078128
      dyz     :     0.068049
      dx2y2   :     0.064871
      dxy     :     0.041745
      f0      :     0.003279  f :     0.024567
      f+1     :     0.001848
      f-1     :     0.004780
      f+2     :     0.004048
      f-2     :     0.003063
      f+3     :     0.003306
      f-3     :     0.004243
 43 H s       :     0.808907  s :     0.808907
      pz      :     0.019874  p :     0.062556
      px      :     0.028666
      py      :     0.014017
 44 H s       :     0.809284  s :     0.809284
      pz      :     0.021880  p :     0.062668
      px      :     0.014335
      py      :     0.026453
 45 H s       :     0.805447  s :     0.805447
      pz      :     0.022114  p :     0.062108
      px      :     0.025367
      py      :     0.014627
 46 C s       :     2.823494  s :     2.823494
      pz      :     1.037321  p :     3.152612
      px      :     1.070639
      py      :     1.044653
      dz2     :     0.038191  d :     0.266478
      dxz     :     0.079289
      dyz     :     0.053159
      dx2y2   :     0.052680
      dxy     :     0.043159
      f0      :     0.004794  f :     0.023931
      f+1     :     0.001574
      f-1     :     0.003998
      f+2     :     0.003788
      f-2     :     0.003947
      f+3     :     0.002985
      f-3     :     0.002845
 47 H s       :     0.813095  s :     0.813095
      pz      :     0.018502  p :     0.066681
      px      :     0.016507
      py      :     0.031673
 48 H s       :     0.807019  s :     0.807019
      pz      :     0.019492  p :     0.062265
      px      :     0.028640
      py      :     0.014133
 49 H s       :     0.807280  s :     0.807280
      pz      :     0.021777  p :     0.062325
      px      :     0.024581
      py      :     0.015967
 50 C s       :     2.823731  s :     2.823731
      pz      :     1.058333  p :     3.150160
      px      :     1.026992
      py      :     1.064835
      dz2     :     0.018359  d :     0.267424
      dxz     :     0.076704
      dyz     :     0.070593
      dx2y2   :     0.051191
      dxy     :     0.050577
      f0      :     0.002976  f :     0.023899
      f+1     :     0.005074
      f-1     :     0.001689
      f+2     :     0.003251
      f-2     :     0.003374
      f+3     :     0.004390
      f-3     :     0.003145
 51 H s       :     0.816981  s :     0.816981
      pz      :     0.022523  p :     0.065552
      px      :     0.017527
      py      :     0.025502
 52 H s       :     0.805758  s :     0.805758
      pz      :     0.023476  p :     0.062406
      px      :     0.023555
      py      :     0.015375
 53 H s       :     0.805903  s :     0.805903
      pz      :     0.020440  p :     0.062325
      px      :     0.014028
      py      :     0.027858
 54 C s       :     2.734071  s :     2.734071
      pz      :     0.880639  p :     2.598106
      px      :     0.737143
      py      :     0.980324
      dz2     :     0.158793  d :     0.945003
      dxz     :     0.093754
      dyz     :     0.337219
      dx2y2   :     0.155674
      dxy     :     0.199562
      f0      :     0.033858  f :     0.156067
      f+1     :     0.013242
      f-1     :     0.021526
      f+2     :     0.033421
      f-2     :     0.014635
      f+3     :     0.023270
      f-3     :     0.016115
 55 C s       :     2.701540  s :     2.701540
      pz      :     0.966521  p :     2.880082
      px      :     0.894621
      py      :     1.018941
      dz2     :     0.107511  d :     0.497621
      dxz     :     0.055778
      dyz     :     0.173997
      dx2y2   :     0.076495
      dxy     :     0.083841
      f0      :     0.012637  f :     0.056369
      f+1     :     0.005959
      f-1     :     0.008724
      f+2     :     0.011573
      f-2     :     0.005916
      f+3     :     0.006645
      f-3     :     0.004914
 56 C s       :     2.758278  s :     2.758278
      pz      :     1.002797  p :     2.899807
      px      :     0.867637
      py      :     1.029373
      dz2     :     0.083022  d :     0.386197
      dxz     :     0.040019
      dyz     :     0.129384
      dx2y2   :     0.060606
      dxy     :     0.073167
      f0      :     0.009051  f :     0.043379
      f+1     :     0.004553
      f-1     :     0.006530
      f+2     :     0.008011
      f-2     :     0.004164
      f+3     :     0.005740
      f-3     :     0.005329
 57 H s       :     0.774450  s :     0.774450
      pz      :     0.030359  p :     0.062088
      px      :     0.015828
      py      :     0.015901
 58 C s       :     2.764286  s :     2.764286
      pz      :     1.046737  p :     2.942287
      px      :     0.900386
      py      :     0.995164
      dz2     :     0.131261  d :     0.385665
      dxz     :     0.072139
      dyz     :     0.094365
      dx2y2   :     0.061987
      dxy     :     0.025913
      f0      :     0.009648  f :     0.043184
      f+1     :     0.005453
      f-1     :     0.008046
      f+2     :     0.008251
      f-2     :     0.007085
      f+3     :     0.001771
      f-3     :     0.002930
 59 H s       :     0.780439  s :     0.780439
      pz      :     0.010897  p :     0.060515
      px      :     0.013142
      py      :     0.036475
 60 C s       :     2.767565  s :     2.767565
      pz      :     0.999919  p :     2.918472
      px      :     0.871432
      py      :     1.047121
      dz2     :     0.079293  d :     0.390862
      dxz     :     0.034964
      dyz     :     0.146447
      dx2y2   :     0.060442
      dxy     :     0.069716
      f0      :     0.009318  f :     0.043162
      f+1     :     0.004722
      f-1     :     0.006270
      f+2     :     0.008450
      f-2     :     0.003662
      f+3     :     0.006145
      f-3     :     0.004594
 61 H s       :     0.780439  s :     0.780439
      pz      :     0.028107  p :     0.060249
      px      :     0.013341
      py      :     0.018800
 62 C s       :     2.764081  s :     2.764081
      pz      :     0.997675  p :     2.942311
      px      :     0.892535
      py      :     1.052101
      dz2     :     0.080753  d :     0.385613
      dxz     :     0.037487
      dyz     :     0.137022
      dx2y2   :     0.062454
      dxy     :     0.067897
      f0      :     0.008996  f :     0.043225
      f+1     :     0.004319
      f-1     :     0.006583
      f+2     :     0.008415
      f-2     :     0.004178
      f+3     :     0.005435
      f-3     :     0.005298
 63 H s       :     0.780536  s :     0.780536
      pz      :     0.028822  p :     0.060495
      px      :     0.015849
      py      :     0.015823
 64 C s       :     2.756953  s :     2.756953
      pz      :     1.025740  p :     2.895668
      px      :     0.868639
      py      :     1.001289
      dz2     :     0.128514  d :     0.386311
      dxz     :     0.075659
      dyz     :     0.093480
      dx2y2   :     0.063413
      dxy     :     0.025245
      f0      :     0.009451  f :     0.043463
      f+1     :     0.005282
      f-1     :     0.008268
      f+2     :     0.008206
      f-2     :     0.007473
      f+3     :     0.001732
      f-3     :     0.003051
 65 H s       :     0.774808  s :     0.774808
      pz      :     0.011070  p :     0.061790
      px      :     0.012635
      py      :     0.038085
 66 H s       :     0.699016  s :     0.699016
      pz      :     0.039177  p :     0.121644
      px      :     0.049220
      py      :     0.033247


                      *****************************
                      * MAYER POPULATION ANALYSIS *
                      *****************************

  NA   - Mulliken gross atomic population
  ZA   - Total nuclear charge
  QA   - Mulliken gross atomic charge
  VA   - Mayer's total valence
  BVA  - Mayer's bonded valence
  FA   - Mayer's free valence

  ATOM       NA         ZA         QA         VA         BVA        FA
  0 O      8.2125     8.0000    -0.2125     2.1726     2.1726     0.0000
  1 O      8.4382     8.0000    -0.4382     2.0587     2.0587     0.0000
  2 N      7.1160     7.0000    -0.1160     3.0376     3.0376     0.0000
  3 N      7.2002     7.0000    -0.2002     3.1306     3.1306     0.0000
  4 C      5.9683     6.0000     0.0317     4.2729     4.2729     0.0000
  5 C      5.9197     6.0000     0.0803     3.7796     3.7796     0.0000
  6 H      0.8441     1.0000     0.1559     0.9707     0.9707     0.0000
  7 C      5.9118     6.0000     0.0882     3.5778     3.5778     0.0000
  8 C      6.2157     6.0000    -0.2157     3.9118     3.9118     0.0000
  9 H      0.8396     1.0000     0.1604     0.9714     0.9714     0.0000
 10 C      6.1545     6.0000    -0.1545     3.8871     3.8871     0.0000
 11 H      0.8459     1.0000     0.1541     0.9635     0.9635    -0.0000
 12 C      6.1528     6.0000    -0.1528     3.8672     3.8672    -0.0000
 13 H      0.8431     1.0000     0.1569     0.9602     0.9602    -0.0000
 14 C      6.1554     6.0000    -0.1554     3.8888     3.8888    -0.0000
 15 H      0.8451     1.0000     0.1549     0.9631     0.9631    -0.0000
 16 C      6.2882     6.0000    -0.2882     3.9932     3.9932     0.0000
 17 H      0.8415     1.0000     0.1585     0.9696     0.9696    -0.0000
 18 C      5.8600     6.0000     0.1400     3.9119     3.9119    -0.0000
 19 C      6.4159     6.0000    -0.4159     3.8759     3.8759     0.0000
 20 H      0.8476     1.0000     0.1524     0.9722     0.9722     0.0000
 21 H      0.8509     1.0000     0.1491     0.9680     0.9680     0.0000
 22 H      0.8550     1.0000     0.1450     0.9771     0.9771     0.0000
 23 C      6.4195     6.0000    -0.4195     3.8677     3.8677     0.0000
 24 H      0.8574     1.0000     0.1426     0.9765     0.9765     0.0000
 25 H      0.8519     1.0000     0.1481     0.9694     0.9694     0.0000
 26 H      0.8516     1.0000     0.1484     0.9738     0.9738    -0.0000
 27 C      6.3951     6.0000    -0.3951     3.8310     3.8310    -0.0000
 28 H      0.8654     1.0000     0.1346     0.9815     0.9815    -0.0000
 29 H      0.8644     1.0000     0.1356     0.9759     0.9759    -0.0000
 30 H      0.8663     1.0000     0.1337     0.9819     0.9819    -0.0000
 31 C      5.7806     6.0000     0.2194     3.8590     3.8590    -0.0000
 32 C      6.0652     6.0000    -0.0652     3.7672     3.7672     0.0000
 33 C      6.1817     6.0000    -0.1817     3.7798     3.7798     0.0000
 34 H      0.8454     1.0000     0.1546     0.9599     0.9599     0.0000
 35 C      6.2442     6.0000    -0.2442     3.9147     3.9147     0.0000
 36 H      0.8523     1.0000     0.1477     0.9641     0.9641     0.0000
 37 C      6.1811     6.0000    -0.1811     3.8648     3.8648    -0.0000
 38 H      0.8507     1.0000     0.1493     0.9628     0.9628    -0.0000
 39 C      6.3116     6.0000    -0.3116     3.9058     3.9058    -0.0000
 40 H      0.8434     1.0000     0.1566     0.9738     0.9738    -0.0000
 41 C      5.8961     6.0000     0.1039     3.8788     3.8788     0.0000
 42 C      6.4632     6.0000    -0.4632     3.8795     3.8795    -0.0000
 43 H      0.8526     1.0000     0.1474     0.9689     0.9689    -0.0000
 44 H      0.8533     1.0000     0.1467     0.9681     0.9681     0.0000
 45 H      0.8519     1.0000     0.1481     0.9706     0.9706     0.0000
 46 C      6.4443     6.0000    -0.4443     3.8637     3.8637     0.0000
 47 H      0.8488     1.0000     0.1512     0.9752     0.9752     0.0000
 48 H      0.8640     1.0000     0.1360     0.9719     0.9719     0.0000
 49 H      0.8601     1.0000     0.1399     0.9725     0.9725    -0.0000
 50 C      6.4433     6.0000    -0.4433     3.8606     3.8606     0.0000
 51 H      0.8466     1.0000     0.1534     0.9790     0.9790     0.0000
 52 H      0.8598     1.0000     0.1402     0.9728     0.9728     0.0000
 53 H      0.8600     1.0000     0.1400     0.9718     0.9718     0.0000
 54 C      5.5684     6.0000     0.4316     4.0755     4.0755    -0.0000
 55 C      5.8979     6.0000     0.1021     3.6124     3.6124     0.0000
 56 C      6.2461     6.0000    -0.2461     3.9731     3.9731     0.0000
 57 H      0.8295     1.0000     0.1705     0.9739     0.9739     0.0000
 58 C      6.1405     6.0000    -0.1405     3.8850     3.8850     0.0000
 59 H      0.8369     1.0000     0.1631     0.9611     0.9611     0.0000
 60 C      6.1263     6.0000    -0.1263     3.9062     3.9062     0.0000
 61 H      0.8347     1.0000     0.1653     0.9580     0.9580     0.0000
 62 C      6.1453     6.0000    -0.1453     3.8982     3.8982    -0.0000
 63 H      0.8364     1.0000     0.1636     0.9608     0.9608    -0.0000
 64 C      6.2173     6.0000    -0.2173     3.9589     3.9589    -0.0000
 65 H      0.8358     1.0000     0.1642     0.9809     0.9809    -0.0000
 66 H      0.7908     1.0000     0.2092     0.9885     0.9885     0.0000

  Mayer bond orders larger than 0.100000
B(  0-O ,  4-C ) :   0.9396 B(  0-O , 54-C ) :   1.1534 B(  1-O , 54-C ) :   1.8498 
B(  2-N ,  4-C ) :   2.1769 B(  2-N , 18-C ) :   0.8563 B(  3-N ,  5-C ) :   0.9824 
B(  3-N , 31-C ) :   1.1382 B(  3-N , 66-H ) :   0.8946 B(  4-C ,  5-C ) :   0.9328 
B(  5-C ,  6-H ) :   0.9809 B(  5-C ,  7-C ) :   0.8086 B(  7-C ,  8-C ) :   1.3462 
B(  7-C , 16-C ) :   1.3660 B(  8-C ,  9-H ) :   0.9683 B(  8-C , 10-C ) :   1.4104 
B( 10-C , 11-H ) :   0.9810 B( 10-C , 12-C ) :   1.3782 B( 12-C , 13-H ) :   0.9736 
B( 12-C , 14-C ) :   1.3785 B( 14-C , 15-H ) :   0.9781 B( 14-C , 16-C ) :   1.4246 
B( 16-C , 17-H ) :   0.9751 B( 18-C , 19-C ) :   0.9856 B( 18-C , 23-C ) :   0.9807 
B( 18-C , 27-C ) :   0.9614 B( 19-C , 20-H ) :   0.9487 B( 19-C , 21-H ) :   0.9575 
B( 19-C , 22-H ) :   0.9647 B( 23-C , 24-H ) :   0.9677 B( 23-C , 25-H ) :   0.9603 
B( 23-C , 26-H ) :   0.9458 B( 27-C , 28-H ) :   0.9688 B( 27-C , 29-H ) :   0.9701 
B( 27-C , 30-H ) :   0.9698 B( 31-C , 32-C ) :   1.3061 B( 31-C , 39-C ) :   1.3554 
B( 32-C , 33-C ) :   1.3242 B( 32-C , 41-C ) :   1.0106 B( 33-C , 34-H ) :   0.9719 
B( 33-C , 35-C ) :   1.3814 B( 35-C , 36-H ) :   0.9909 B( 35-C , 37-C ) :   1.3893 
B( 37-C , 38-H ) :   0.9836 B( 37-C , 39-C ) :   1.3819 B( 39-C , 40-H ) :   0.9740 
B( 41-C , 42-C ) :   0.9490 B( 41-C , 46-C ) :   0.9554 B( 41-C , 50-C ) :   0.9484 
B( 42-C , 43-H ) :   0.9690 B( 42-C , 44-H ) :   0.9657 B( 42-C , 45-H ) :   0.9680 
B( 46-C , 47-H ) :   0.9559 B( 46-C , 48-H ) :   0.9662 B( 46-C , 49-H ) :   0.9622 
B( 50-C , 51-H ) :   0.9509 B( 50-C , 52-H ) :   0.9611 B( 50-C , 53-H ) :   0.9647 
B( 54-C , 55-C ) :   0.9940 B( 55-C , 56-C ) :   1.3476 B( 55-C , 64-C ) :   1.3278 
B( 56-C , 57-H ) :   0.9630 B( 56-C , 58-C ) :   1.4277 B( 58-C , 59-H ) :   0.9710 
B( 58-C , 60-C ) :   1.3856 B( 60-C , 61-H ) :   0.9653 B( 60-C , 62-C ) :   1.3852 
B( 62-C , 63-H ) :   0.9705 B( 62-C , 64-C ) :   1.4329 B( 64-C , 65-H ) :   0.9617 


-------
TIMINGS
-------

Total SCF time: 0 days 0 hours 5 min 45 sec 

Total time                  ....     345.160 sec
Sum of individual times     ....     331.483 sec  ( 96.0%)

Fock matrix formation       ....     300.265 sec  ( 87.0%)
  Split-RI-J                ....      25.453 sec  (  8.5% of F)
  Chain of spheres X        ....     182.588 sec  ( 60.8% of F)
  XC integration            ....      36.758 sec  ( 12.2% of F)
    Basis function eval.    ....       2.598 sec  (  7.1% of XC)
    Density eval.           ....       6.276 sec  ( 17.1% of XC)
    XC-Functional eval.     ....       0.255 sec  (  0.7% of XC)
    XC-Potential eval.      ....       3.642 sec  (  9.9% of XC)
Diagonalization             ....       4.932 sec  (  1.4%)
Density matrix formation    ....       0.861 sec  (  0.2%)
Population analysis         ....       1.281 sec  (  0.4%)
Initial guess               ....       4.104 sec  (  1.2%)
Orbital Transformation      ....       0.000 sec  (  0.0%)
Orbital Orthonormalization  ....       0.000 sec  (  0.0%)
DIIS solution               ....       4.253 sec  (  1.2%)
SOSCF solution              ....       5.201 sec  (  1.5%)
Grid generation             ....      10.586 sec  (  3.1%)

Maximum memory used throughout the entire SCF-calculation: 393.2 MB
[1710266492.195603] [node001:3501018:0]          mpool.c:43   UCX  WARN  object 0x12c9e4c0 was not returned to mpool ucp_requests
[1710266492.195623] [node001:3501018:0]          mpool.c:43   UCX  WARN  object 0x12c9e680 was not returned to mpool ucp_requests
[1710266492.195626] [node001:3501018:0]          mpool.c:43   UCX  WARN  object 0x12c9e840 was not returned to mpool ucp_requests
[1710266492.195629] [node001:3501018:0]          mpool.c:43   UCX  WARN  object 0x12c9ea00 was not returned to mpool ucp_requests
[1710266492.195631] [node001:3501018:0]          mpool.c:43   UCX  WARN  object 0x12c9ebc0 was not returned to mpool ucp_requests
[1710266492.195634] [node001:3501018:0]          mpool.c:43   UCX  WARN  object 0x12c9ed80 was not returned to mpool ucp_requests
[1710266492.195636] [node001:3501018:0]          mpool.c:43   UCX  WARN  object 0x12c9ef40 was not returned to mpool ucp_requests
[1710266492.197137] [node001:3501032:0]          mpool.c:43   UCX  WARN  object 0x13a1a0c0 was not returned to mpool ucp_requests
[1710266492.197157] [node001:3501032:0]          mpool.c:43   UCX  WARN  object 0x13a1a600 was not returned to mpool ucp_requests
[1710266492.197160] [node001:3501032:0]          mpool.c:43   UCX  WARN  object 0x13a1a7c0 was not returned to mpool ucp_requests
[1710266492.197163] [node001:3501032:0]          mpool.c:43   UCX  WARN  object 0x13a1a980 was not returned to mpool ucp_requests
[1710266492.197166] [node001:3501032:0]          mpool.c:43   UCX  WARN  object 0x13a1ab40 was not returned to mpool ucp_requests
[1710266492.197185] [node001:3501032:0]          mpool.c:43   UCX  WARN  object 0x13a1aec0 was not returned to mpool ucp_requests
[1710266492.197189] [node001:3501032:0]          mpool.c:43   UCX  WARN  object 0x13a1b080 was not returned to mpool ucp_requests
[1710266492.205906] [node001:3501021:0]          mpool.c:43   UCX  WARN  object 0x130fc440 was not returned to mpool ucp_requests
[1710266492.205917] [node001:3501021:0]          mpool.c:43   UCX  WARN  object 0x130fc600 was not returned to mpool ucp_requests
[1710266492.205920] [node001:3501021:0]          mpool.c:43   UCX  WARN  object 0x130fc7c0 was not returned to mpool ucp_requests
[1710266492.205923] [node001:3501021:0]          mpool.c:43   UCX  WARN  object 0x130fc980 was not returned to mpool ucp_requests
[1710266492.205925] [node001:3501021:0]          mpool.c:43   UCX  WARN  object 0x130fcb40 was not returned to mpool ucp_requests
[1710266492.205927] [node001:3501021:0]          mpool.c:43   UCX  WARN  object 0x130fcd00 was not returned to mpool ucp_requests
[1710266492.205930] [node001:3501021:0]          mpool.c:43   UCX  WARN  object 0x130fcec0 was not returned to mpool ucp_requests
[1710266492.205932] [node001:3501021:0]          mpool.c:43   UCX  WARN  object 0x130fd080 was not returned to mpool ucp_requests
[1710266492.225202] [node001:3501029:0]          mpool.c:43   UCX  WARN  object 0x12c2d040 was not returned to mpool ucp_requests
[1710266492.225215] [node001:3501029:0]          mpool.c:43   UCX  WARN  object 0x12c2d200 was not returned to mpool ucp_requests
[1710266492.225219] [node001:3501029:0]          mpool.c:43   UCX  WARN  object 0x12c2d3c0 was not returned to mpool ucp_requests
[1710266492.225221] [node001:3501029:0]          mpool.c:43   UCX  WARN  object 0x12c2d580 was not returned to mpool ucp_requests
[1710266492.225224] [node001:3501029:0]          mpool.c:43   UCX  WARN  object 0x12c2d740 was not returned to mpool ucp_requests
[1710266492.225226] [node001:3501029:0]          mpool.c:43   UCX  WARN  object 0x12c2d900 was not returned to mpool ucp_requests
[1710266492.225229] [node001:3501029:0]          mpool.c:43   UCX  WARN  object 0x12c2de40 was not returned to mpool ucp_requests
[1710266492.225231] [node001:3501029:0]          mpool.c:43   UCX  WARN  object 0x12c2e000 was not returned to mpool ucp_requests
[1710266492.231230] [node001:3501024:0]          mpool.c:43   UCX  WARN  object 0x1377b2c0 was not returned to mpool ucp_requests
[1710266492.231251] [node001:3501024:0]          mpool.c:43   UCX  WARN  object 0x1377b480 was not returned to mpool ucp_requests
[1710266492.231257] [node001:3501024:0]          mpool.c:43   UCX  WARN  object 0x1377b640 was not returned to mpool ucp_requests
[1710266492.231261] [node001:3501024:0]          mpool.c:43   UCX  WARN  object 0x1377b800 was not returned to mpool ucp_requests
[1710266492.231264] [node001:3501024:0]          mpool.c:43   UCX  WARN  object 0x1377b9c0 was not returned to mpool ucp_requests
[1710266492.231266] [node001:3501024:0]          mpool.c:43   UCX  WARN  object 0x1377bb80 was not returned to mpool ucp_requests
[1710266492.231269] [node001:3501024:0]          mpool.c:43   UCX  WARN  object 0x1377bd40 was not returned to mpool ucp_requests
[1710266492.231271] [node001:3501024:0]          mpool.c:43   UCX  WARN  object 0x1377bf00 was not returned to mpool ucp_requests
[1710266492.236303] [node001:3501034:0]          mpool.c:43   UCX  WARN  object 0x146cf300 was not returned to mpool ucp_requests
[1710266492.236323] [node001:3501034:0]          mpool.c:43   UCX  WARN  object 0x146cf4c0 was not returned to mpool ucp_requests
[1710266492.236327] [node001:3501034:0]          mpool.c:43   UCX  WARN  object 0x146cf680 was not returned to mpool ucp_requests
[1710266492.236330] [node001:3501034:0]          mpool.c:43   UCX  WARN  object 0x146cfa00 was not returned to mpool ucp_requests
[1710266492.236332] [node001:3501034:0]          mpool.c:43   UCX  WARN  object 0x146cfbc0 was not returned to mpool ucp_requests
[1710266492.236335] [node001:3501034:0]          mpool.c:43   UCX  WARN  object 0x146cfd80 was not returned to mpool ucp_requests
[1710266492.236337] [node001:3501034:0]          mpool.c:43   UCX  WARN  object 0x146cff40 was not returned to mpool ucp_requests
[1710266492.241233] [node001:3501035:0]          mpool.c:43   UCX  WARN  object 0x13f031c0 was not returned to mpool ucp_requests
[1710266492.241244] [node001:3501035:0]          mpool.c:43   UCX  WARN  object 0x13f03700 was not returned to mpool ucp_requests
[1710266492.241247] [node001:3501035:0]          mpool.c:43   UCX  WARN  object 0x13f038c0 was not returned to mpool ucp_requests
[1710266492.241249] [node001:3501035:0]          mpool.c:43   UCX  WARN  object 0x13f03a80 was not returned to mpool ucp_requests
[1710266492.241252] [node001:3501035:0]          mpool.c:43   UCX  WARN  object 0x13f03e00 was not returned to mpool ucp_requests
[1710266492.241254] [node001:3501035:0]          mpool.c:43   UCX  WARN  object 0x13f03fc0 was not returned to mpool ucp_requests
[1710266492.241257] [node001:3501035:0]          mpool.c:43   UCX  WARN  object 0x13f04180 was not returned to mpool ucp_requests
[1710266492.243419] [node001:3501020:0]          mpool.c:43   UCX  WARN  object 0x143a5440 was not returned to mpool ucp_requests
[1710266492.243441] [node001:3501020:0]          mpool.c:43   UCX  WARN  object 0x143a5600 was not returned to mpool ucp_requests
[1710266492.243448] [node001:3501020:0]          mpool.c:43   UCX  WARN  object 0x143a57c0 was not returned to mpool ucp_requests
[1710266492.243452] [node001:3501020:0]          mpool.c:43   UCX  WARN  object 0x143a5980 was not returned to mpool ucp_requests
[1710266492.243455] [node001:3501020:0]          mpool.c:43   UCX  WARN  object 0x143a5b40 was not returned to mpool ucp_requests
[1710266492.243457] [node001:3501020:0]          mpool.c:43   UCX  WARN  object 0x143a5d00 was not returned to mpool ucp_requests
[1710266492.243460] [node001:3501020:0]          mpool.c:43   UCX  WARN  object 0x143a5ec0 was not returned to mpool ucp_requests
[1710266492.243462] [node001:3501020:0]          mpool.c:43   UCX  WARN  object 0x143a6080 was not returned to mpool ucp_requests
[1710266492.244894] [node001:3501017:0]          mpool.c:43   UCX  WARN  object 0x13fac500 was not returned to mpool ucp_requests
[1710266492.244908] [node001:3501017:0]          mpool.c:43   UCX  WARN  object 0x13fac6c0 was not returned to mpool ucp_requests
[1710266492.244911] [node001:3501017:0]          mpool.c:43   UCX  WARN  object 0x13fac880 was not returned to mpool ucp_requests
[1710266492.244914] [node001:3501017:0]          mpool.c:43   UCX  WARN  object 0x13faca40 was not returned to mpool ucp_requests
[1710266492.244916] [node001:3501017:0]          mpool.c:43   UCX  WARN  object 0x13facc00 was not returned to mpool ucp_requests
[1710266492.244919] [node001:3501017:0]          mpool.c:43   UCX  WARN  object 0x13facdc0 was not returned to mpool ucp_requests
[1710266492.244921] [node001:3501017:0]          mpool.c:43   UCX  WARN  object 0x13facf80 was not returned to mpool ucp_requests
[1710266492.244923] [node001:3501017:0]          mpool.c:43   UCX  WARN  object 0x13fad140 was not returned to mpool ucp_requests
[1710266492.245427] [node001:3501025:0]          mpool.c:43   UCX  WARN  object 0x1398e4c0 was not returned to mpool ucp_requests
[1710266492.245452] [node001:3501025:0]          mpool.c:43   UCX  WARN  object 0x1398e680 was not returned to mpool ucp_requests
[1710266492.245459] [node001:3501025:0]          mpool.c:43   UCX  WARN  object 0x1398e840 was not returned to mpool ucp_requests
[1710266492.245464] [node001:3501025:0]          mpool.c:43   UCX  WARN  object 0x1398ea00 was not returned to mpool ucp_requests
[1710266492.245468] [node001:3501025:0]          mpool.c:43   UCX  WARN  object 0x1398ebc0 was not returned to mpool ucp_requests
[1710266492.245471] [node001:3501025:0]          mpool.c:43   UCX  WARN  object 0x1398ed80 was not returned to mpool ucp_requests
[1710266492.245475] [node001:3501025:0]          mpool.c:43   UCX  WARN  object 0x1398ef40 was not returned to mpool ucp_requests
[1710266492.245479] [node001:3501025:0]          mpool.c:43   UCX  WARN  object 0x1398f100 was not returned to mpool ucp_requests
[1710266492.247082] [node001:3501026:0]          mpool.c:43   UCX  WARN  object 0x13b60400 was not returned to mpool ucp_requests
[1710266492.247096] [node001:3501026:0]          mpool.c:43   UCX  WARN  object 0x13b605c0 was not returned to mpool ucp_requests
[1710266492.247101] [node001:3501026:0]          mpool.c:43   UCX  WARN  object 0x13b60780 was not returned to mpool ucp_requests
[1710266492.247104] [node001:3501026:0]          mpool.c:43   UCX  WARN  object 0x13b60940 was not returned to mpool ucp_requests
[1710266492.247107] [node001:3501026:0]          mpool.c:43   UCX  WARN  object 0x13b60b00 was not returned to mpool ucp_requests
[1710266492.247110] [node001:3501026:0]          mpool.c:43   UCX  WARN  object 0x13b60cc0 was not returned to mpool ucp_requests
[1710266492.247113] [node001:3501026:0]          mpool.c:43   UCX  WARN  object 0x13b60e80 was not returned to mpool ucp_requests
[1710266492.247116] [node001:3501026:0]          mpool.c:43   UCX  WARN  object 0x13b61040 was not returned to mpool ucp_requests
[1710266492.249404] [node001:3501019:0]          mpool.c:43   UCX  WARN  object 0x13c98440 was not returned to mpool ucp_requests
[1710266492.249424] [node001:3501019:0]          mpool.c:43   UCX  WARN  object 0x13c98600 was not returned to mpool ucp_requests
[1710266492.249431] [node001:3501019:0]          mpool.c:43   UCX  WARN  object 0x13c987c0 was not returned to mpool ucp_requests
[1710266492.249435] [node001:3501019:0]          mpool.c:43   UCX  WARN  object 0x13c98980 was not returned to mpool ucp_requests
[1710266492.249441] [node001:3501019:0]          mpool.c:43   UCX  WARN  object 0x13c98b40 was not returned to mpool ucp_requests
[1710266492.249445] [node001:3501019:0]          mpool.c:43   UCX  WARN  object 0x13c98d00 was not returned to mpool ucp_requests
[1710266492.249448] [node001:3501019:0]          mpool.c:43   UCX  WARN  object 0x13c98ec0 was not returned to mpool ucp_requests
[1710266492.249452] [node001:3501019:0]          mpool.c:43   UCX  WARN  object 0x13c99080 was not returned to mpool ucp_requests
[1710266492.250536] [node001:3501027:0]          mpool.c:43   UCX  WARN  object 0x12d49540 was not returned to mpool ucp_requests
[1710266492.250547] [node001:3501027:0]          mpool.c:43   UCX  WARN  object 0x12d49700 was not returned to mpool ucp_requests
[1710266492.250551] [node001:3501027:0]          mpool.c:43   UCX  WARN  object 0x12d498c0 was not returned to mpool ucp_requests
[1710266492.250554] [node001:3501027:0]          mpool.c:43   UCX  WARN  object 0x12d49a80 was not returned to mpool ucp_requests
[1710266492.250557] [node001:3501027:0]          mpool.c:43   UCX  WARN  object 0x12d49c40 was not returned to mpool ucp_requests
[1710266492.250560] [node001:3501027:0]          mpool.c:43   UCX  WARN  object 0x12d49e00 was not returned to mpool ucp_requests
[1710266492.250562] [node001:3501027:0]          mpool.c:43   UCX  WARN  object 0x12d49fc0 was not returned to mpool ucp_requests
[1710266492.250565] [node001:3501027:0]          mpool.c:43   UCX  WARN  object 0x12d4a180 was not returned to mpool ucp_requests
[1710266492.250861] [node001:3501031:0]          mpool.c:43   UCX  WARN  object 0x14499f80 was not returned to mpool ucp_requests
[1710266492.250874] [node001:3501031:0]          mpool.c:43   UCX  WARN  object 0x1449a4c0 was not returned to mpool ucp_requests
[1710266492.250877] [node001:3501031:0]          mpool.c:43   UCX  WARN  object 0x1449a680 was not returned to mpool ucp_requests
[1710266492.250880] [node001:3501031:0]          mpool.c:43   UCX  WARN  object 0x1449aa00 was not returned to mpool ucp_requests
[1710266492.250883] [node001:3501031:0]          mpool.c:43   UCX  WARN  object 0x1449abc0 was not returned to mpool ucp_requests
[1710266492.250885] [node001:3501031:0]          mpool.c:43   UCX  WARN  object 0x1449ad80 was not returned to mpool ucp_requests
[1710266492.250887] [node001:3501031:0]          mpool.c:43   UCX  WARN  object 0x1449af40 was not returned to mpool ucp_requests
[1710266492.250890] [node001:3501031:0]          mpool.c:43   UCX  WARN  object 0x1449b100 was not returned to mpool ucp_requests
[1710266492.253533] [node001:3501022:0]          mpool.c:43   UCX  WARN  object 0x13ce2780 was not returned to mpool ucp_requests
[1710266492.253545] [node001:3501022:0]          mpool.c:43   UCX  WARN  object 0x13ce2940 was not returned to mpool ucp_requests
[1710266492.253549] [node001:3501022:0]          mpool.c:43   UCX  WARN  object 0x13ce2b00 was not returned to mpool ucp_requests
[1710266492.253552] [node001:3501022:0]          mpool.c:43   UCX  WARN  object 0x13ce2cc0 was not returned to mpool ucp_requests
[1710266492.253555] [node001:3501022:0]          mpool.c:43   UCX  WARN  object 0x13ce2e80 was not returned to mpool ucp_requests
[1710266492.253558] [node001:3501022:0]          mpool.c:43   UCX  WARN  object 0x13ce3040 was not returned to mpool ucp_requests
[1710266492.253561] [node001:3501022:0]          mpool.c:43   UCX  WARN  object 0x13ce3200 was not returned to mpool ucp_requests
[1710266492.253564] [node001:3501022:0]          mpool.c:43   UCX  WARN  object 0x13ce33c0 was not returned to mpool ucp_requests
[1710266492.254743] [node001:3501028:0]          mpool.c:43   UCX  WARN  object 0x12f73e40 was not returned to mpool ucp_requests
[1710266492.254754] [node001:3501028:0]          mpool.c:43   UCX  WARN  object 0x12f74380 was not returned to mpool ucp_requests
[1710266492.254758] [node001:3501028:0]          mpool.c:43   UCX  WARN  object 0x12f74540 was not returned to mpool ucp_requests
[1710266492.254762] [node001:3501028:0]          mpool.c:43   UCX  WARN  object 0x12f748c0 was not returned to mpool ucp_requests
[1710266492.254765] [node001:3501028:0]          mpool.c:43   UCX  WARN  object 0x12f74a80 was not returned to mpool ucp_requests
[1710266492.254767] [node001:3501028:0]          mpool.c:43   UCX  WARN  object 0x12f74c40 was not returned to mpool ucp_requests
[1710266492.254770] [node001:3501028:0]          mpool.c:43   UCX  WARN  object 0x12f74e00 was not returned to mpool ucp_requests
[1710266492.254773] [node001:3501028:0]          mpool.c:43   UCX  WARN  object 0x12f74fc0 was not returned to mpool ucp_requests
[1710266492.255711] [node001:3501033:0]          mpool.c:43   UCX  WARN  object 0x1317b600 was not returned to mpool ucp_requests
[1710266492.255731] [node001:3501033:0]          mpool.c:43   UCX  WARN  object 0x1317b7c0 was not returned to mpool ucp_requests
[1710266492.255739] [node001:3501033:0]          mpool.c:43   UCX  WARN  object 0x1317b980 was not returned to mpool ucp_requests
[1710266492.255742] [node001:3501033:0]          mpool.c:43   UCX  WARN  object 0x1317bb40 was not returned to mpool ucp_requests
[1710266492.255746] [node001:3501033:0]          mpool.c:43   UCX  WARN  object 0x1317bd00 was not returned to mpool ucp_requests
[1710266492.255749] [node001:3501033:0]          mpool.c:43   UCX  WARN  object 0x1317bec0 was not returned to mpool ucp_requests
[1710266492.255753] [node001:3501033:0]          mpool.c:43   UCX  WARN  object 0x1317c080 was not returned to mpool ucp_requests
[1710266492.255790] [node001:3501023:0]          mpool.c:43   UCX  WARN  object 0x143a1380 was not returned to mpool ucp_requests
[1710266492.255803] [node001:3501023:0]          mpool.c:43   UCX  WARN  object 0x143a1540 was not returned to mpool ucp_requests
[1710266492.255807] [node001:3501023:0]          mpool.c:43   UCX  WARN  object 0x143a1700 was not returned to mpool ucp_requests
[1710266492.255809] [node001:3501023:0]          mpool.c:43   UCX  WARN  object 0x143a18c0 was not returned to mpool ucp_requests
[1710266492.255812] [node001:3501023:0]          mpool.c:43   UCX  WARN  object 0x143a1a80 was not returned to mpool ucp_requests
[1710266492.255814] [node001:3501023:0]          mpool.c:43   UCX  WARN  object 0x143a1c40 was not returned to mpool ucp_requests
[1710266492.255816] [node001:3501023:0]          mpool.c:43   UCX  WARN  object 0x143a1e00 was not returned to mpool ucp_requests
[1710266492.255819] [node001:3501023:0]          mpool.c:43   UCX  WARN  object 0x143a1fc0 was not returned to mpool ucp_requests
[1710266492.281414] [node001:3501030:0]          mpool.c:43   UCX  WARN  object 0x12ba6e80 was not returned to mpool ucp_requests
[1710266492.281426] [node001:3501030:0]          mpool.c:43   UCX  WARN  object 0x12ba73c0 was not returned to mpool ucp_requests
[1710266492.281430] [node001:3501030:0]          mpool.c:43   UCX  WARN  object 0x12ba7580 was not returned to mpool ucp_requests
[1710266492.281433] [node001:3501030:0]          mpool.c:43   UCX  WARN  object 0x12ba7740 was not returned to mpool ucp_requests
[1710266492.281436] [node001:3501030:0]          mpool.c:43   UCX  WARN  object 0x12ba7900 was not returned to mpool ucp_requests
[1710266492.281439] [node001:3501030:0]          mpool.c:43   UCX  WARN  object 0x12ba7c80 was not returned to mpool ucp_requests
[1710266492.281442] [node001:3501030:0]          mpool.c:43   UCX  WARN  object 0x12ba7e40 was not returned to mpool ucp_requests
[1710266492.281445] [node001:3501030:0]          mpool.c:43   UCX  WARN  object 0x12ba8000 was not returned to mpool ucp_requests


-------------------------------------------------------------------------------
                          DFT DISPERSION CORRECTION                            
                                                                               
                              DFTD3 V3.1  Rev 1                                
                          USING Becke-Johnson damping                          
-------------------------------------------------------------------------------
The PBE0 functional is recognized
Active option DFTDOPT                   ...         4   

molecular C6(AA) [au] = 45443.437392 


            DFT-D V3
 parameters
 s6 scaling factor         :     1.0000 
 a1 scaling factor         :     0.4145 
 s8 scaling factor         :     1.2177 
 a2 scaling factor         :     4.8593 
 ad hoc parameters k1-k3   :    16.0000     1.3333    -4.0000 

 Edisp/kcal,au: -55.223529267100  -0.088004286244 
 E6   /kcal   : -35.586811793 
 E8   /kcal   : -19.636717474 
 % E8         :  35.558606512 

-------------------------   ----------------
Dispersion correction           -0.088004286
-------------------------   ----------------


-------------------------   --------------------
FINAL SINGLE POINT ENERGY     -1384.490647476585
-------------------------   --------------------


           ************************************************************
           *        Program running with 20 parallel MPI-processes    *
           *              working on a common directory               *
           ************************************************************
------------------------------------------------------------------------------
                         ORCA SCF GRADIENT CALCULATION
------------------------------------------------------------------------------

 ... reading COSX grid (gridx3)
Gradient of the Kohn-Sham DFT energy:
Kohn-Sham wavefunction type      ... RKS
Hartree-Fock exchange scaling    ...    0.250
Number of operators              ...    1
Number of atoms                  ...   67
Basis set dimensions             ... 1227
Integral neglect threshold       ... 2.5e-11
Integral primitive cutoff        ... 2.5e-12
SHARK Integral package           ... ON

Nuc. rep. gradient       (SHARK) ... done (  0.1 sec)
HCore & Overlap gradient (SHARK) ... done (  1.1 sec)
RI-J gradient            (SHARK) ... done (  4.7 sec)
COSX-gradient                    ... done ( 43.1 sec)
Exchange-correlation gradient    ... done
Dispersion correction            ... done

------------------
CARTESIAN GRADIENT
------------------

   1   O   :    0.000032807    0.000023060   -0.000052165
   2   O   :    0.000024136    0.000016938   -0.000054473
   3   N   :   -0.000075979   -0.000020668   -0.000022814
   4   N   :    0.000054632    0.000211921    0.000068827
   5   C   :    0.000004287    0.000047935    0.000020605
   6   C   :    0.000021738   -0.000108288   -0.000110283
   7   H   :    0.000012633   -0.000030039    0.000014919
   8   C   :    0.000009872    0.000019140    0.000053527
   9   C   :    0.000014422   -0.000021949   -0.000029916
  10   H   :   -0.000004944    0.000009465   -0.000001029
  11   C   :   -0.000005242    0.000001475   -0.000003141
  12   H   :   -0.000002952   -0.000004207   -0.000000893
  13   C   :   -0.000017048    0.000008103    0.000008358
  14   H   :   -0.000008490   -0.000002583   -0.000000740
  15   C   :    0.000000806   -0.000015249   -0.000017533
  16   H   :   -0.000012676    0.000002169    0.000003047
  17   C   :    0.000005569    0.000006162   -0.000002260
  18   H   :   -0.000019023    0.000025955    0.000003952
  19   C   :    0.000051061    0.000042421   -0.000041307
  20   C   :    0.000041340    0.000030591    0.000010704
  21   H   :   -0.000024370    0.000004172   -0.000008419
  22   H   :   -0.000011269   -0.000000751   -0.000002386
  23   H   :   -0.000018191   -0.000011355    0.000000659
  24   C   :   -0.000003741   -0.000026740    0.000018372
  25   H   :   -0.000029964    0.000016592   -0.000003888
  26   H   :   -0.000003914   -0.000003497   -0.000005737
  27   H   :    0.000000090    0.000016138   -0.000027202
  28   C   :   -0.000032146    0.000007974   -0.000003723
  29   H   :   -0.000002996    0.000010944   -0.000010066
  30   H   :    0.000000007    0.000007207   -0.000008675
  31   H   :   -0.000006822    0.000008262   -0.000016441
  32   C   :   -0.000038382   -0.000077718   -0.000055936
  33   C   :   -0.000004676   -0.000011815   -0.000032347
  34   C   :    0.000058857    0.000041108    0.000000387
  35   H   :   -0.000027013   -0.000010935   -0.000020818
  36   C   :   -0.000013549   -0.000058004    0.000012635
  37   H   :   -0.000005130    0.000010114   -0.000001868
  38   C   :    0.000004666    0.000045992   -0.000020434
  39   H   :   -0.000007935   -0.000023104   -0.000004364
  40   C   :    0.000000735   -0.000034240    0.000024431
  41   H   :   -0.000014406   -0.000010426   -0.000011524
  42   C   :    0.000003203   -0.000014932    0.000044647
  43   C   :    0.000026669    0.000002341   -0.000022147
  44   H   :    0.000007692   -0.000000888   -0.000001564
  45   H   :   -0.000004883    0.000005418   -0.000006912
  46   H   :    0.000010853    0.000004018   -0.000006007
  47   C   :   -0.000003931   -0.000019885   -0.000045642
  48   H   :   -0.000011050    0.000010190   -0.000002151
  49   H   :    0.000012758    0.000014578    0.000005387
  50   H   :    0.000014451   -0.000001651   -0.000009035
  51   C   :    0.000007215   -0.000022336    0.000020908
  52   H   :   -0.000003774    0.000032194   -0.000000001
  53   H   :    0.000004004   -0.000026999   -0.000029216
  54   H   :    0.000007547    0.000005242   -0.000022482
  55   C   :   -0.000069537   -0.000072574    0.000130393
  56   C   :    0.000002658    0.000048979   -0.000036926
  57   C   :   -0.000000466   -0.000008359   -0.000024720
  58   H   :   -0.000005436    0.000015875    0.000003467
  59   C   :   -0.000005289   -0.000007752   -0.000007255
  60   H   :   -0.000004428    0.000002332   -0.000005996
  61   C   :    0.000002537    0.000007921   -0.000002265
  62   H   :   -0.000000132    0.000000771   -0.000007656
  63   C   :   -0.000000785    0.000006906   -0.000001713
  64   H   :    0.000001666    0.000001347   -0.000010286
  65   C   :   -0.000001458   -0.000015194   -0.000036484
  66   H   :    0.000010334    0.000004939    0.000010789
  67   H   :   -0.000020249   -0.000066279   -0.000019964

Difference to translation invariance:
           :   -0.0000730314    0.0000484744   -0.0004127915

Difference to rotation invariance:
           :   -0.0072602138    0.0022097404   -0.0003401622

Norm of the cartesian gradient     ...    0.0004437965
RMS gradient                       ...    0.0000313030
MAX gradient                       ...    0.0002119211

-------
TIMINGS
-------

Total SCF gradient time            ...       68.873 sec

One electron gradient       ....       1.137 sec  (  1.7%)
RI-J Coulomb gradient       ....       4.662 sec  (  6.8%)
COSX gradient               ....      43.124 sec  ( 62.6%)
XC gradient                 ....       7.364 sec  ( 10.7%)
CPCM gradient               ....       2.370 sec  (  3.4%)
   A-Matrix (El+Nuc)        ....       0.593 sec  (  0.9%)
   Potential                ....       1.777 sec  (  2.6%)

Maximum memory used throughout the entire SCFGRAD-calculation: 258.2 MB

                            ***************************************
                            *     ORCA property calculations      *
                            ***************************************

                                    ---------------------
                                    Active property flags
                                    ---------------------
   (+) Dipole Moment


------------------------------------------------------------------------------
                       ORCA ELECTRIC PROPERTIES CALCULATION
------------------------------------------------------------------------------

Dipole Moment Calculation                       ... on
Quadrupole Moment Calculation                   ... off
Polarizability Calculation                      ... off
GBWName                                         ... ImineE1freq.gbw
Electron density                                ... ImineE1freq.scfp
The origin for moment calculation is the CENTER OF MASS  = ( 9.750089, 14.532559  6.356334)

-------------
DIPOLE MOMENT
-------------
                                X             Y             Z
Electronic contribution:     -1.66974     -20.22130      -8.89746
Nuclear contribution   :      1.59080      19.07192       8.76837
                        -----------------------------------------
Total Dipole Moment    :     -0.07894      -1.14938      -0.12909
                        -----------------------------------------
Magnitude (a.u.)       :      1.15929
Magnitude (Debye)      :      2.94669


--------------------
Rotational spectrum 
--------------------
 
Rotational constants in cm-1:     0.004751     0.003619     0.003264 
Rotational constants in MHz :   142.429632   108.507705    97.852358 

 Dipole components along the rotational axes: 
x,y,z [a.u.] :     0.873184     0.452616     0.613715 
x,y,z [Debye]:     2.219458     1.150460     1.559940 

 

----------------------------------------------------------------------------
                           ORCA NUMERICAL FREQUENCIES
                              (20-process run)
----------------------------------------------------------------------------

Number of atoms                ... 67
Central differences            ... used
Number of displacements        ... 402
Numerical increment            ... 5.000e-03 bohr
IR-spectrum generation         ... on
Raman-spectrum generation      ... off
Surface Crossing Hessian       ... off

The output will be reduced. Please look at the following files:
SCF program output             ... >ImineE1freq.lastscf
Integral program output        ... >ImineE1freq.lastint
Gradient program output        ... >ImineE1freq.lastgrad
Dipole moment program output   ... >ImineE1freq.lastmom
AutoCI program output          ... >ImineE1freq.lastautoci

	<< Calculating on displaced geometry  19 (of 402) >>
	<< Calculating on displaced geometry  12 (of 402) >>
	<< Calculating on displaced geometry   7 (of 402) >>
	<< Calculating on displaced geometry  13 (of 402) >>
	<< Calculating on displaced geometry  17 (of 402) >>
	<< Calculating on displaced geometry   1 (of 402) >>
	<< Calculating on displaced geometry  11 (of 402) >>
	<< Calculating on displaced geometry   9 (of 402) >>
	<< Calculating on displaced geometry  10 (of 402) >>
	<< Calculating on displaced geometry  14 (of 402) >>
	<< Calculating on displaced geometry  16 (of 402) >>
	<< Calculating on displaced geometry   4 (of 402) >>
	<< Calculating on displaced geometry  18 (of 402) >>
	<< Calculating on displaced geometry   2 (of 402) >>
	<< Calculating on displaced geometry  15 (of 402) >>
	<< Calculating on displaced geometry   8 (of 402) >>
	<< Calculating on displaced geometry  20 (of 402) >>
	<< Calculating on displaced geometry   5 (of 402) >>
	<< Calculating on displaced geometry   6 (of 402) >>
	<< Calculating on displaced geometry   3 (of 402) >>
	<< Calculating on displaced geometry  21 (of 402) >>
	<< Calculating on displaced geometry  22 (of 402) >>
	<< Calculating on displaced geometry  23 (of 402) >>
	<< Calculating on displaced geometry  24 (of 402) >>
	<< Calculating on displaced geometry  25 (of 402) >>
	<< Calculating on displaced geometry  26 (of 402) >>
	<< Calculating on displaced geometry  27 (of 402) >>
	<< Calculating on displaced geometry  29 (of 402) >>
	<< Calculating on displaced geometry  28 (of 402) >>
	<< Calculating on displaced geometry  30 (of 402) >>
	<< Calculating on displaced geometry  31 (of 402) >>
	<< Calculating on displaced geometry  32 (of 402) >>
	<< Calculating on displaced geometry  33 (of 402) >>
	<< Calculating on displaced geometry  34 (of 402) >>
	<< Calculating on displaced geometry  35 (of 402) >>
	<< Calculating on displaced geometry  36 (of 402) >>
	<< Calculating on displaced geometry  37 (of 402) >>
	<< Calculating on displaced geometry  38 (of 402) >>
	<< Calculating on displaced geometry  39 (of 402) >>
	<< Calculating on displaced geometry  40 (of 402) >>
	<< Calculating on displaced geometry  41 (of 402) >>
	<< Calculating on displaced geometry  42 (of 402) >>
	<< Calculating on displaced geometry  43 (of 402) >>
	<< Calculating on displaced geometry  45 (of 402) >>
	<< Calculating on displaced geometry  44 (of 402) >>
	<< Calculating on displaced geometry  46 (of 402) >>
	<< Calculating on displaced geometry  47 (of 402) >>
	<< Calculating on displaced geometry  48 (of 402) >>
	<< Calculating on displaced geometry  49 (of 402) >>
	<< Calculating on displaced geometry  50 (of 402) >>
	<< Calculating on displaced geometry  52 (of 402) >>
	<< Calculating on displaced geometry  51 (of 402) >>
	<< Calculating on displaced geometry  53 (of 402) >>
	<< Calculating on displaced geometry  54 (of 402) >>
	<< Calculating on displaced geometry  55 (of 402) >>
	<< Calculating on displaced geometry  56 (of 402) >>
	<< Calculating on displaced geometry  57 (of 402) >>
	<< Calculating on displaced geometry  58 (of 402) >>
	<< Calculating on displaced geometry  59 (of 402) >>
	<< Calculating on displaced geometry  60 (of 402) >>
	<< Calculating on displaced geometry  61 (of 402) >>
	<< Calculating on displaced geometry  62 (of 402) >>
	<< Calculating on displaced geometry  63 (of 402) >>
	<< Calculating on displaced geometry  64 (of 402) >>
	<< Calculating on displaced geometry  65 (of 402) >>
	<< Calculating on displaced geometry  67 (of 402) >>
	<< Calculating on displaced geometry  66 (of 402) >>
	<< Calculating on displaced geometry  68 (of 402) >>
	<< Calculating on displaced geometry  69 (of 402) >>
	<< Calculating on displaced geometry  70 (of 402) >>
	<< Calculating on displaced geometry  71 (of 402) >>
	<< Calculating on displaced geometry  72 (of 402) >>
	<< Calculating on displaced geometry  73 (of 402) >>
	<< Calculating on displaced geometry  74 (of 402) >>
	<< Calculating on displaced geometry  75 (of 402) >>
	<< Calculating on displaced geometry  76 (of 402) >>
	<< Calculating on displaced geometry  77 (of 402) >>
	<< Calculating on displaced geometry  78 (of 402) >>
	<< Calculating on displaced geometry  79 (of 402) >>
	<< Calculating on displaced geometry  80 (of 402) >>
	<< Calculating on displaced geometry  81 (of 402) >>
	<< Calculating on displaced geometry  82 (of 402) >>
	<< Calculating on displaced geometry  83 (of 402) >>
	<< Calculating on displaced geometry  84 (of 402) >>
	<< Calculating on displaced geometry  85 (of 402) >>
	<< Calculating on displaced geometry  86 (of 402) >>
	<< Calculating on displaced geometry  88 (of 402) >>
	<< Calculating on displaced geometry  87 (of 402) >>
	<< Calculating on displaced geometry  89 (of 402) >>
	<< Calculating on displaced geometry  90 (of 402) >>
	<< Calculating on displaced geometry  91 (of 402) >>
	<< Calculating on displaced geometry  92 (of 402) >>
	<< Calculating on displaced geometry  93 (of 402) >>
	<< Calculating on displaced geometry  94 (of 402) >>
	<< Calculating on displaced geometry  95 (of 402) >>
	<< Calculating on displaced geometry  96 (of 402) >>
	<< Calculating on displaced geometry  97 (of 402) >>
	<< Calculating on displaced geometry  99 (of 402) >>
	<< Calculating on displaced geometry  98 (of 402) >>
	<< Calculating on displaced geometry 100 (of 402) >>
	<< Calculating on displaced geometry 101 (of 402) >>
	<< Calculating on displaced geometry 103 (of 402) >>
	<< Calculating on displaced geometry 102 (of 402) >>
	<< Calculating on displaced geometry 104 (of 402) >>
	<< Calculating on displaced geometry 105 (of 402) >>
	<< Calculating on displaced geometry 106 (of 402) >>
	<< Calculating on displaced geometry 107 (of 402) >>
	<< Calculating on displaced geometry 108 (of 402) >>
	<< Calculating on displaced geometry 109 (of 402) >>
	<< Calculating on displaced geometry 110 (of 402) >>
	<< Calculating on displaced geometry 111 (of 402) >>
	<< Calculating on displaced geometry 112 (of 402) >>
	<< Calculating on displaced geometry 113 (of 402) >>
	<< Calculating on displaced geometry 114 (of 402) >>
	<< Calculating on displaced geometry 115 (of 402) >>
	<< Calculating on displaced geometry 116 (of 402) >>
	<< Calculating on displaced geometry 117 (of 402) >>
	<< Calculating on displaced geometry 118 (of 402) >>
	<< Calculating on displaced geometry 119 (of 402) >>
	<< Calculating on displaced geometry 120 (of 402) >>
	<< Calculating on displaced geometry 121 (of 402) >>
	<< Calculating on displaced geometry 122 (of 402) >>
	<< Calculating on displaced geometry 123 (of 402) >>
	<< Calculating on displaced geometry 124 (of 402) >>
	<< Calculating on displaced geometry 125 (of 402) >>
	<< Calculating on displaced geometry 126 (of 402) >>
	<< Calculating on displaced geometry 127 (of 402) >>
	<< Calculating on displaced geometry 129 (of 402) >>
	<< Calculating on displaced geometry 128 (of 402) >>
	<< Calculating on displaced geometry 130 (of 402) >>
	<< Calculating on displaced geometry 131 (of 402) >>
	<< Calculating on displaced geometry 132 (of 402) >>
	<< Calculating on displaced geometry 133 (of 402) >>
	<< Calculating on displaced geometry 134 (of 402) >>
	<< Calculating on displaced geometry 135 (of 402) >>
	<< Calculating on displaced geometry 136 (of 402) >>
	<< Calculating on displaced geometry 137 (of 402) >>
	<< Calculating on displaced geometry 138 (of 402) >>
	<< Calculating on displaced geometry 139 (of 402) >>
	<< Calculating on displaced geometry 140 (of 402) >>
	<< Calculating on displaced geometry 141 (of 402) >>
	<< Calculating on displaced geometry 142 (of 402) >>
	<< Calculating on displaced geometry 143 (of 402) >>
	<< Calculating on displaced geometry 144 (of 402) >>
	<< Calculating on displaced geometry 145 (of 402) >>
	<< Calculating on displaced geometry 146 (of 402) >>
	<< Calculating on displaced geometry 147 (of 402) >>
	<< Calculating on displaced geometry 148 (of 402) >>
	<< Calculating on displaced geometry 149 (of 402) >>
	<< Calculating on displaced geometry 150 (of 402) >>
	<< Calculating on displaced geometry 151 (of 402) >>
	<< Calculating on displaced geometry 152 (of 402) >>
	<< Calculating on displaced geometry 153 (of 402) >>
	<< Calculating on displaced geometry 154 (of 402) >>
	<< Calculating on displaced geometry 155 (of 402) >>
	<< Calculating on displaced geometry 156 (of 402) >>
	<< Calculating on displaced geometry 157 (of 402) >>
	<< Calculating on displaced geometry 158 (of 402) >>
	<< Calculating on displaced geometry 159 (of 402) >>
	<< Calculating on displaced geometry 160 (of 402) >>
	<< Calculating on displaced geometry 161 (of 402) >>
	<< Calculating on displaced geometry 162 (of 402) >>
	<< Calculating on displaced geometry 163 (of 402) >>
	<< Calculating on displaced geometry 164 (of 402) >>
	<< Calculating on displaced geometry 165 (of 402) >>
	<< Calculating on displaced geometry 166 (of 402) >>
	<< Calculating on displaced geometry 167 (of 402) >>
	<< Calculating on displaced geometry 168 (of 402) >>
	<< Calculating on displaced geometry 169 (of 402) >>
	<< Calculating on displaced geometry 170 (of 402) >>
	<< Calculating on displaced geometry 171 (of 402) >>
	<< Calculating on displaced geometry 172 (of 402) >>
	<< Calculating on displaced geometry 173 (of 402) >>
	<< Calculating on displaced geometry 174 (of 402) >>
	<< Calculating on displaced geometry 175 (of 402) >>
	<< Calculating on displaced geometry 176 (of 402) >>
	<< Calculating on displaced geometry 177 (of 402) >>
	<< Calculating on displaced geometry 178 (of 402) >>
	<< Calculating on displaced geometry 179 (of 402) >>
	<< Calculating on displaced geometry 180 (of 402) >>
	<< Calculating on displaced geometry 181 (of 402) >>
	<< Calculating on displaced geometry 182 (of 402) >>
	<< Calculating on displaced geometry 183 (of 402) >>
	<< Calculating on displaced geometry 184 (of 402) >>
	<< Calculating on displaced geometry 185 (of 402) >>
	<< Calculating on displaced geometry 186 (of 402) >>
	<< Calculating on displaced geometry 187 (of 402) >>
	<< Calculating on displaced geometry 188 (of 402) >>
	<< Calculating on displaced geometry 189 (of 402) >>
	<< Calculating on displaced geometry 190 (of 402) >>
	<< Calculating on displaced geometry 191 (of 402) >>
	<< Calculating on displaced geometry 192 (of 402) >>
	<< Calculating on displaced geometry 193 (of 402) >>
	<< Calculating on displaced geometry 194 (of 402) >>
	<< Calculating on displaced geometry 195 (of 402) >>
	<< Calculating on displaced geometry 196 (of 402) >>
	<< Calculating on displaced geometry 197 (of 402) >>
	<< Calculating on displaced geometry 198 (of 402) >>
	<< Calculating on displaced geometry 199 (of 402) >>
	<< Calculating on displaced geometry 200 (of 402) >>
	<< Calculating on displaced geometry 201 (of 402) >>
	<< Calculating on displaced geometry 202 (of 402) >>
	<< Calculating on displaced geometry 203 (of 402) >>
	<< Calculating on displaced geometry 204 (of 402) >>
	<< Calculating on displaced geometry 205 (of 402) >>
	<< Calculating on displaced geometry 206 (of 402) >>
	<< Calculating on displaced geometry 207 (of 402) >>
	<< Calculating on displaced geometry 208 (of 402) >>
	<< Calculating on displaced geometry 209 (of 402) >>
	<< Calculating on displaced geometry 210 (of 402) >>
	<< Calculating on displaced geometry 211 (of 402) >>
	<< Calculating on displaced geometry 212 (of 402) >>
	<< Calculating on displaced geometry 213 (of 402) >>
	<< Calculating on displaced geometry 214 (of 402) >>
	<< Calculating on displaced geometry 215 (of 402) >>
	<< Calculating on displaced geometry 216 (of 402) >>
	<< Calculating on displaced geometry 217 (of 402) >>
	<< Calculating on displaced geometry 218 (of 402) >>
	<< Calculating on displaced geometry 219 (of 402) >>
	<< Calculating on displaced geometry 220 (of 402) >>
	<< Calculating on displaced geometry 221 (of 402) >>
	<< Calculating on displaced geometry 222 (of 402) >>
	<< Calculating on displaced geometry 223 (of 402) >>
	<< Calculating on displaced geometry 224 (of 402) >>
	<< Calculating on displaced geometry 225 (of 402) >>
	<< Calculating on displaced geometry 226 (of 402) >>
	<< Calculating on displaced geometry 227 (of 402) >>
	<< Calculating on displaced geometry 228 (of 402) >>
	<< Calculating on displaced geometry 229 (of 402) >>
	<< Calculating on displaced geometry 230 (of 402) >>
	<< Calculating on displaced geometry 231 (of 402) >>
	<< Calculating on displaced geometry 233 (of 402) >>
	<< Calculating on displaced geometry 232 (of 402) >>
	<< Calculating on displaced geometry 234 (of 402) >>
	<< Calculating on displaced geometry 235 (of 402) >>
	<< Calculating on displaced geometry 236 (of 402) >>
	<< Calculating on displaced geometry 237 (of 402) >>
	<< Calculating on displaced geometry 238 (of 402) >>
	<< Calculating on displaced geometry 239 (of 402) >>
	<< Calculating on displaced geometry 240 (of 402) >>
	<< Calculating on displaced geometry 241 (of 402) >>
	<< Calculating on displaced geometry 242 (of 402) >>
	<< Calculating on displaced geometry 243 (of 402) >>
	<< Calculating on displaced geometry 244 (of 402) >>
	<< Calculating on displaced geometry 245 (of 402) >>
	<< Calculating on displaced geometry 246 (of 402) >>
	<< Calculating on displaced geometry 248 (of 402) >>
	<< Calculating on displaced geometry 247 (of 402) >>
	<< Calculating on displaced geometry 249 (of 402) >>
	<< Calculating on displaced geometry 250 (of 402) >>
	<< Calculating on displaced geometry 251 (of 402) >>
	<< Calculating on displaced geometry 252 (of 402) >>
	<< Calculating on displaced geometry 253 (of 402) >>
	<< Calculating on displaced geometry 254 (of 402) >>
	<< Calculating on displaced geometry 255 (of 402) >>
	<< Calculating on displaced geometry 256 (of 402) >>
	<< Calculating on displaced geometry 257 (of 402) >>
	<< Calculating on displaced geometry 258 (of 402) >>
	<< Calculating on displaced geometry 259 (of 402) >>
	<< Calculating on displaced geometry 260 (of 402) >>
	<< Calculating on displaced geometry 261 (of 402) >>
	<< Calculating on displaced geometry 262 (of 402) >>
	<< Calculating on displaced geometry 263 (of 402) >>
	<< Calculating on displaced geometry 264 (of 402) >>
	<< Calculating on displaced geometry 265 (of 402) >>
	<< Calculating on displaced geometry 266 (of 402) >>
	<< Calculating on displaced geometry 267 (of 402) >>
	<< Calculating on displaced geometry 268 (of 402) >>
	<< Calculating on displaced geometry 269 (of 402) >>
	<< Calculating on displaced geometry 270 (of 402) >>
	<< Calculating on displaced geometry 271 (of 402) >>
	<< Calculating on displaced geometry 272 (of 402) >>
	<< Calculating on displaced geometry 273 (of 402) >>
	<< Calculating on displaced geometry 274 (of 402) >>
	<< Calculating on displaced geometry 275 (of 402) >>
	<< Calculating on displaced geometry 276 (of 402) >>
	<< Calculating on displaced geometry 277 (of 402) >>
	<< Calculating on displaced geometry 278 (of 402) >>
	<< Calculating on displaced geometry 279 (of 402) >>
	<< Calculating on displaced geometry 280 (of 402) >>
	<< Calculating on displaced geometry 281 (of 402) >>
	<< Calculating on displaced geometry 282 (of 402) >>
	<< Calculating on displaced geometry 283 (of 402) >>
	<< Calculating on displaced geometry 284 (of 402) >>
	<< Calculating on displaced geometry 285 (of 402) >>
	<< Calculating on displaced geometry 286 (of 402) >>
	<< Calculating on displaced geometry 287 (of 402) >>
	<< Calculating on displaced geometry 288 (of 402) >>
	<< Calculating on displaced geometry 289 (of 402) >>
	<< Calculating on displaced geometry 290 (of 402) >>
	<< Calculating on displaced geometry 291 (of 402) >>
	<< Calculating on displaced geometry 292 (of 402) >>
	<< Calculating on displaced geometry 293 (of 402) >>
	<< Calculating on displaced geometry 294 (of 402) >>
	<< Calculating on displaced geometry 295 (of 402) >>
	<< Calculating on displaced geometry 296 (of 402) >>
	<< Calculating on displaced geometry 297 (of 402) >>
	<< Calculating on displaced geometry 298 (of 402) >>
	<< Calculating on displaced geometry 299 (of 402) >>
	<< Calculating on displaced geometry 300 (of 402) >>
	<< Calculating on displaced geometry 301 (of 402) >>
	<< Calculating on displaced geometry 302 (of 402) >>
	<< Calculating on displaced geometry 303 (of 402) >>
	<< Calculating on displaced geometry 304 (of 402) >>
	<< Calculating on displaced geometry 305 (of 402) >>
	<< Calculating on displaced geometry 306 (of 402) >>
	<< Calculating on displaced geometry 307 (of 402) >>
	<< Calculating on displaced geometry 308 (of 402) >>
	<< Calculating on displaced geometry 309 (of 402) >>
	<< Calculating on displaced geometry 310 (of 402) >>
	<< Calculating on displaced geometry 311 (of 402) >>
	<< Calculating on displaced geometry 312 (of 402) >>
	<< Calculating on displaced geometry 313 (of 402) >>
	<< Calculating on displaced geometry 314 (of 402) >>
	<< Calculating on displaced geometry 315 (of 402) >>
	<< Calculating on displaced geometry 316 (of 402) >>
	<< Calculating on displaced geometry 317 (of 402) >>
	<< Calculating on displaced geometry 318 (of 402) >>
	<< Calculating on displaced geometry 319 (of 402) >>
	<< Calculating on displaced geometry 320 (of 402) >>
	<< Calculating on displaced geometry 321 (of 402) >>
	<< Calculating on displaced geometry 322 (of 402) >>
	<< Calculating on displaced geometry 323 (of 402) >>
	<< Calculating on displaced geometry 324 (of 402) >>
	<< Calculating on displaced geometry 325 (of 402) >>
	<< Calculating on displaced geometry 326 (of 402) >>
	<< Calculating on displaced geometry 327 (of 402) >>
	<< Calculating on displaced geometry 328 (of 402) >>
	<< Calculating on displaced geometry 329 (of 402) >>
	<< Calculating on displaced geometry 330 (of 402) >>
	<< Calculating on displaced geometry 331 (of 402) >>
	<< Calculating on displaced geometry 332 (of 402) >>
	<< Calculating on displaced geometry 333 (of 402) >>
	<< Calculating on displaced geometry 334 (of 402) >>
	<< Calculating on displaced geometry 335 (of 402) >>
	<< Calculating on displaced geometry 336 (of 402) >>
	<< Calculating on displaced geometry 337 (of 402) >>
	<< Calculating on displaced geometry 338 (of 402) >>
	<< Calculating on displaced geometry 339 (of 402) >>
	<< Calculating on displaced geometry 340 (of 402) >>
	<< Calculating on displaced geometry 341 (of 402) >>
	<< Calculating on displaced geometry 342 (of 402) >>
	<< Calculating on displaced geometry 343 (of 402) >>
	<< Calculating on displaced geometry 344 (of 402) >>
	<< Calculating on displaced geometry 345 (of 402) >>
	<< Calculating on displaced geometry 346 (of 402) >>
	<< Calculating on displaced geometry 347 (of 402) >>
	<< Calculating on displaced geometry 348 (of 402) >>
	<< Calculating on displaced geometry 349 (of 402) >>
	<< Calculating on displaced geometry 350 (of 402) >>
	<< Calculating on displaced geometry 351 (of 402) >>
	<< Calculating on displaced geometry 352 (of 402) >>
	<< Calculating on displaced geometry 353 (of 402) >>
	<< Calculating on displaced geometry 354 (of 402) >>
	<< Calculating on displaced geometry 355 (of 402) >>
	<< Calculating on displaced geometry 356 (of 402) >>
	<< Calculating on displaced geometry 357 (of 402) >>
	<< Calculating on displaced geometry 358 (of 402) >>
	<< Calculating on displaced geometry 359 (of 402) >>
	<< Calculating on displaced geometry 360 (of 402) >>
	<< Calculating on displaced geometry 361 (of 402) >>
	<< Calculating on displaced geometry 362 (of 402) >>
	<< Calculating on displaced geometry 363 (of 402) >>
	<< Calculating on displaced geometry 364 (of 402) >>
	<< Calculating on displaced geometry 365 (of 402) >>
	<< Calculating on displaced geometry 366 (of 402) >>
	<< Calculating on displaced geometry 367 (of 402) >>
	<< Calculating on displaced geometry 368 (of 402) >>
	<< Calculating on displaced geometry 369 (of 402) >>
	<< Calculating on displaced geometry 370 (of 402) >>
	<< Calculating on displaced geometry 371 (of 402) >>
	<< Calculating on displaced geometry 372 (of 402) >>
	<< Calculating on displaced geometry 373 (of 402) >>
	<< Calculating on displaced geometry 374 (of 402) >>
	<< Calculating on displaced geometry 375 (of 402) >>
	<< Calculating on displaced geometry 376 (of 402) >>
	<< Calculating on displaced geometry 377 (of 402) >>
	<< Calculating on displaced geometry 378 (of 402) >>
	<< Calculating on displaced geometry 379 (of 402) >>
	<< Calculating on displaced geometry 380 (of 402) >>
	<< Calculating on displaced geometry 381 (of 402) >>
	<< Calculating on displaced geometry 382 (of 402) >>
	<< Calculating on displaced geometry 383 (of 402) >>
	<< Calculating on displaced geometry 384 (of 402) >>
	<< Calculating on displaced geometry 385 (of 402) >>
	<< Calculating on displaced geometry 386 (of 402) >>
	<< Calculating on displaced geometry 388 (of 402) >>
	<< Calculating on displaced geometry 387 (of 402) >>
	<< Calculating on displaced geometry 389 (of 402) >>
	<< Calculating on displaced geometry 390 (of 402) >>
	<< Calculating on displaced geometry 391 (of 402) >>
	<< Calculating on displaced geometry 392 (of 402) >>
	<< Calculating on displaced geometry 393 (of 402) >>
	<< Calculating on displaced geometry 394 (of 402) >>
	<< Calculating on displaced geometry 395 (of 402) >>
	<< Calculating on displaced geometry 396 (of 402) >>
	<< Calculating on displaced geometry 397 (of 402) >>
	<< Calculating on displaced geometry 398 (of 402) >>
	<< Calculating on displaced geometry 399 (of 402) >>
	<< Calculating on displaced geometry 400 (of 402) >>
	<< Calculating on displaced geometry 401 (of 402) >>
	<< Calculating on displaced geometry 402 (of 402) >>

-----------------------
VIBRATIONAL FREQUENCIES
-----------------------

Scaling factor for frequencies =  1.000000000 (already applied!)

   0:         0.00 cm**-1
   1:         0.00 cm**-1
   2:         0.00 cm**-1
   3:         0.00 cm**-1
   4:         0.00 cm**-1
   5:         0.00 cm**-1
   6:        12.14 cm**-1
   7:        19.94 cm**-1
   8:        23.22 cm**-1
   9:        31.08 cm**-1
  10:        38.47 cm**-1
  11:        45.26 cm**-1
  12:        51.07 cm**-1
  13:        63.07 cm**-1
  14:        71.24 cm**-1
  15:        81.84 cm**-1
  16:        93.51 cm**-1
  17:        97.63 cm**-1
  18:       111.67 cm**-1
  19:       128.96 cm**-1
  20:       145.70 cm**-1
  21:       162.03 cm**-1
  22:       172.55 cm**-1
  23:       177.28 cm**-1
  24:       182.88 cm**-1
  25:       199.61 cm**-1
  26:       206.20 cm**-1
  27:       217.48 cm**-1
  28:       224.16 cm**-1
  29:       251.40 cm**-1
  30:       264.48 cm**-1
  31:       270.05 cm**-1
  32:       280.83 cm**-1
  33:       282.29 cm**-1
  34:       292.00 cm**-1
  35:       317.57 cm**-1
  36:       331.54 cm**-1
  37:       333.23 cm**-1
  38:       362.95 cm**-1
  39:       369.13 cm**-1
  40:       377.79 cm**-1
  41:       387.80 cm**-1
  42:       396.53 cm**-1
  43:       408.88 cm**-1
  44:       414.65 cm**-1
  45:       416.21 cm**-1
  46:       442.52 cm**-1
  47:       446.80 cm**-1
  48:       461.51 cm**-1
  49:       471.49 cm**-1
  50:       495.91 cm**-1
  51:       502.10 cm**-1
  52:       513.28 cm**-1
  53:       529.08 cm**-1
  54:       536.48 cm**-1
  55:       563.87 cm**-1
  56:       585.20 cm**-1
  57:       590.39 cm**-1
  58:       626.39 cm**-1
  59:       627.29 cm**-1
  60:       631.77 cm**-1
  61:       670.38 cm**-1
  62:       683.79 cm**-1
  63:       706.89 cm**-1
  64:       710.01 cm**-1
  65:       719.63 cm**-1
  66:       722.18 cm**-1
  67:       730.01 cm**-1
  68:       757.86 cm**-1
  69:       767.62 cm**-1
  70:       775.54 cm**-1
  71:       806.20 cm**-1
  72:       828.30 cm**-1
  73:       840.84 cm**-1
  74:       858.74 cm**-1
  75:       866.78 cm**-1
  76:       868.39 cm**-1
  77:       868.48 cm**-1
  78:       873.27 cm**-1
  79:       887.16 cm**-1
  80:       918.56 cm**-1
  81:       937.90 cm**-1
  82:       939.01 cm**-1
  83:       939.13 cm**-1
  84:       949.68 cm**-1
  85:       951.15 cm**-1
  86:       953.71 cm**-1
  87:       961.00 cm**-1
  88:       966.11 cm**-1
  89:       972.21 cm**-1
  90:       976.03 cm**-1
  91:       979.39 cm**-1
  92:       995.58 cm**-1
  93:      1005.67 cm**-1
  94:      1014.03 cm**-1
  95:      1023.02 cm**-1
  96:      1023.34 cm**-1
  97:      1028.00 cm**-1
  98:      1031.98 cm**-1
  99:      1045.31 cm**-1
 100:      1045.87 cm**-1
 101:      1051.58 cm**-1
 102:      1053.54 cm**-1
 103:      1056.37 cm**-1
 104:      1082.98 cm**-1
 105:      1097.54 cm**-1
 106:      1104.54 cm**-1
 107:      1108.21 cm**-1
 108:      1129.46 cm**-1
 109:      1141.58 cm**-1
 110:      1164.79 cm**-1
 111:      1167.17 cm**-1
 112:      1169.51 cm**-1
 113:      1174.39 cm**-1
 114:      1183.19 cm**-1
 115:      1185.28 cm**-1
 116:      1196.99 cm**-1
 117:      1223.66 cm**-1
 118:      1226.43 cm**-1
 119:      1230.16 cm**-1
 120:      1233.72 cm**-1
 121:      1254.40 cm**-1
 122:      1259.68 cm**-1
 123:      1278.84 cm**-1
 124:      1294.63 cm**-1
 125:      1305.74 cm**-1
 126:      1309.90 cm**-1
 127:      1328.21 cm**-1
 128:      1340.17 cm**-1
 129:      1352.23 cm**-1
 130:      1353.92 cm**-1
 131:      1362.65 cm**-1
 132:      1376.88 cm**-1
 133:      1377.46 cm**-1
 134:      1384.41 cm**-1
 135:      1385.04 cm**-1
 136:      1388.75 cm**-1
 137:      1391.16 cm**-1
 138:      1404.54 cm**-1
 139:      1407.96 cm**-1
 140:      1452.87 cm**-1
 141:      1454.27 cm**-1
 142:      1456.91 cm**-1
 143:      1459.00 cm**-1
 144:      1461.97 cm**-1
 145:      1464.44 cm**-1
 146:      1470.96 cm**-1
 147:      1472.43 cm**-1
 148:      1475.98 cm**-1
 149:      1478.47 cm**-1
 150:      1482.96 cm**-1
 151:      1483.79 cm**-1
 152:      1486.89 cm**-1
 153:      1488.75 cm**-1
 154:      1493.12 cm**-1
 155:      1515.69 cm**-1
 156:      1529.75 cm**-1
 157:      1529.81 cm**-1
 158:      1562.61 cm**-1
 159:      1637.77 cm**-1
 160:      1646.82 cm**-1
 161:      1651.79 cm**-1
 162:      1661.94 cm**-1
 163:      1664.49 cm**-1
 164:      1665.44 cm**-1
 165:      1736.14 cm**-1
 166:      1812.26 cm**-1
 167:      3043.47 cm**-1
 168:      3047.77 cm**-1
 169:      3047.88 cm**-1
 170:      3052.14 cm**-1
 171:      3054.60 cm**-1
 172:      3058.97 cm**-1
 173:      3082.24 cm**-1
 174:      3110.95 cm**-1
 175:      3113.76 cm**-1
 176:      3118.54 cm**-1
 177:      3121.46 cm**-1
 178:      3127.33 cm**-1
 179:      3128.67 cm**-1
 180:      3129.64 cm**-1
 181:      3134.50 cm**-1
 182:      3141.79 cm**-1
 183:      3144.93 cm**-1
 184:      3148.79 cm**-1
 185:      3155.40 cm**-1
 186:      3185.33 cm**-1
 187:      3188.28 cm**-1
 188:      3190.44 cm**-1
 189:      3196.83 cm**-1
 190:      3197.45 cm**-1
 191:      3203.64 cm**-1
 192:      3204.39 cm**-1
 193:      3206.93 cm**-1
 194:      3212.02 cm**-1
 195:      3213.33 cm**-1
 196:      3220.93 cm**-1
 197:      3221.52 cm**-1
 198:      3228.20 cm**-1
 199:      3228.38 cm**-1
 200:      3660.22 cm**-1


------------
NORMAL MODES
------------

These modes are the cartesian displacements weighted by the diagonal matrix
M(i,i)=1/sqrt(m[i]) where m[i] is the mass of the displaced atom
Thus, these vectors are normalized but *not* orthogonal

                  0          1          2          3          4          5    
      0       0.000000   0.000000   0.000000   0.000000   0.000000   0.000000
      1       0.000000   0.000000   0.000000   0.000000   0.000000   0.000000
      2       0.000000   0.000000   0.000000   0.000000   0.000000   0.000000
      3       0.000000   0.000000   0.000000   0.000000   0.000000   0.000000
      4       0.000000   0.000000   0.000000   0.000000   0.000000   0.000000
      5       0.000000   0.000000   0.000000   0.000000   0.000000   0.000000
      6       0.000000   0.000000   0.000000   0.000000   0.000000   0.000000
      7       0.000000   0.000000   0.000000   0.000000   0.000000   0.000000
      8       0.000000   0.000000   0.000000   0.000000   0.000000   0.000000
      9       0.000000   0.000000   0.000000   0.000000   0.000000   0.000000
     10       0.000000   0.000000   0.000000   0.000000   0.000000   0.000000
     11       0.000000   0.000000   0.000000   0.000000   0.000000   0.000000
     12       0.000000   0.000000   0.000000   0.000000   0.000000   0.000000
     13       0.000000   0.000000   0.000000   0.000000   0.000000   0.000000
     14       0.000000   0.000000   0.000000   0.000000   0.000000   0.000000
     15       0.000000   0.000000   0.000000   0.000000   0.000000   0.000000
     16       0.000000   0.000000   0.000000   0.000000   0.000000   0.000000
     17       0.000000   0.000000   0.000000   0.000000   0.000000   0.000000
     18       0.000000   0.000000   0.000000   0.000000   0.000000   0.000000
     19       0.000000   0.000000   0.000000   0.000000   0.000000   0.000000
     20       0.000000   0.000000   0.000000   0.000000   0.000000   0.000000
     21       0.000000   0.000000   0.000000   0.000000   0.000000   0.000000
     22       0.000000   0.000000   0.000000   0.000000   0.000000   0.000000
     23       0.000000   0.000000   0.000000   0.000000   0.000000   0.000000
     24       0.000000   0.000000   0.000000   0.000000   0.000000   0.000000
     25       0.000000   0.000000   0.000000   0.000000   0.000000   0.000000
     26       0.000000   0.000000   0.000000   0.000000   0.000000   0.000000
     27       0.000000   0.000000   0.000000   0.000000   0.000000   0.000000
     28       0.000000   0.000000   0.000000   0.000000   0.000000   0.000000
     29       0.000000   0.000000   0.000000   0.000000   0.000000   0.000000
     30       0.000000   0.000000   0.000000   0.000000   0.000000   0.000000
     31       0.000000   0.000000   0.000000   0.000000   0.000000   0.000000
     32       0.000000   0.000000   0.000000   0.000000   0.000000   0.000000
     33       0.000000   0.000000   0.000000   0.000000   0.000000   0.000000
     34       0.000000   0.000000   0.000000   0.000000   0.000000   0.000000
     35       0.000000   0.000000   0.000000   0.000000   0.000000   0.000000
     36       0.000000   0.000000   0.000000   0.000000   0.000000   0.000000
     37       0.000000   0.000000   0.000000   0.000000   0.000000   0.000000
     38       0.000000   0.000000   0.000000   0.000000   0.000000   0.000000
     39       0.000000   0.000000   0.000000   0.000000   0.000000   0.000000
     40       0.000000   0.000000   0.000000   0.000000   0.000000   0.000000
     41       0.000000   0.000000   0.000000   0.000000   0.000000   0.000000
     42       0.000000   0.000000   0.000000   0.000000   0.000000   0.000000
     43       0.000000   0.000000   0.000000   0.000000   0.000000   0.000000
     44       0.000000   0.000000   0.000000   0.000000   0.000000   0.000000
     45       0.000000   0.000000   0.000000   0.000000   0.000000   0.000000
     46       0.000000   0.000000   0.000000   0.000000   0.000000   0.000000
     47       0.000000   0.000000   0.000000   0.000000   0.000000   0.000000
     48       0.000000   0.000000   0.000000   0.000000   0.000000   0.000000
     49       0.000000   0.000000   0.000000   0.000000   0.000000   0.000000
     50       0.000000   0.000000   0.000000   0.000000   0.000000   0.000000
     51       0.000000   0.000000   0.000000   0.000000   0.000000   0.000000
     52       0.000000   0.000000   0.000000   0.000000   0.000000   0.000000
     53       0.000000   0.000000   0.000000   0.000000   0.000000   0.000000
     54       0.000000   0.000000   0.000000   0.000000   0.000000   0.000000
     55       0.000000   0.000000   0.000000   0.000000   0.000000   0.000000
     56       0.000000   0.000000   0.000000   0.000000   0.000000   0.000000
     57       0.000000   0.000000   0.000000   0.000000   0.000000   0.000000
     58       0.000000   0.000000   0.000000   0.000000   0.000000   0.000000
     59       0.000000   0.000000   0.000000   0.000000   0.000000   0.000000
     60       0.000000   0.000000   0.000000   0.000000   0.000000   0.000000
     61       0.000000   0.000000   0.000000   0.000000   0.000000   0.000000
     62       0.000000   0.000000   0.000000   0.000000   0.000000   0.000000
     63       0.000000   0.000000   0.000000   0.000000   0.000000   0.000000
     64       0.000000   0.000000   0.000000   0.000000   0.000000   0.000000
     65       0.000000   0.000000   0.000000   0.000000   0.000000   0.000000
     66       0.000000   0.000000   0.000000   0.000000   0.000000   0.000000
     67       0.000000   0.000000   0.000000   0.000000   0.000000   0.000000
     68       0.000000   0.000000   0.000000   0.000000   0.000000   0.000000
     69       0.000000   0.000000   0.000000   0.000000   0.000000   0.000000
     70       0.000000   0.000000   0.000000   0.000000   0.000000   0.000000
     71       0.000000   0.000000   0.000000   0.000000   0.000000   0.000000
     72       0.000000   0.000000   0.000000   0.000000   0.000000   0.000000
     73       0.000000   0.000000   0.000000   0.000000   0.000000   0.000000
     74       0.000000   0.000000   0.000000   0.000000   0.000000   0.000000
     75       0.000000   0.000000   0.000000   0.000000   0.000000   0.000000
     76       0.000000   0.000000   0.000000   0.000000   0.000000   0.000000
     77       0.000000   0.000000   0.000000   0.000000   0.000000   0.000000
     78       0.000000   0.000000   0.000000   0.000000   0.000000   0.000000
     79       0.000000   0.000000   0.000000   0.000000   0.000000   0.000000
     80       0.000000   0.000000   0.000000   0.000000   0.000000   0.000000
     81       0.000000   0.000000   0.000000   0.000000   0.000000   0.000000
     82       0.000000   0.000000   0.000000   0.000000   0.000000   0.000000
     83       0.000000   0.000000   0.000000   0.000000   0.000000   0.000000
     84       0.000000   0.000000   0.000000   0.000000   0.000000   0.000000
     85       0.000000   0.000000   0.000000   0.000000   0.000000   0.000000
     86       0.000000   0.000000   0.000000   0.000000   0.000000   0.000000
     87       0.000000   0.000000   0.000000   0.000000   0.000000   0.000000
     88       0.000000   0.000000   0.000000   0.000000   0.000000   0.000000
     89       0.000000   0.000000   0.000000   0.000000   0.000000   0.000000
     90       0.000000   0.000000   0.000000   0.000000   0.000000   0.000000
     91       0.000000   0.000000   0.000000   0.000000   0.000000   0.000000
     92       0.000000   0.000000   0.000000   0.000000   0.000000   0.000000
     93       0.000000   0.000000   0.000000   0.000000   0.000000   0.000000
     94       0.000000   0.000000   0.000000   0.000000   0.000000   0.000000
     95       0.000000   0.000000   0.000000   0.000000   0.000000   0.000000
     96       0.000000   0.000000   0.000000   0.000000   0.000000   0.000000
     97       0.000000   0.000000   0.000000   0.000000   0.000000   0.000000
     98       0.000000   0.000000   0.000000   0.000000   0.000000   0.000000
     99       0.000000   0.000000   0.000000   0.000000   0.000000   0.000000
    100       0.000000   0.000000   0.000000   0.000000   0.000000   0.000000
    101       0.000000   0.000000   0.000000   0.000000   0.000000   0.000000
    102       0.000000   0.000000   0.000000   0.000000   0.000000   0.000000
    103       0.000000   0.000000   0.000000   0.000000   0.000000   0.000000
    104       0.000000   0.000000   0.000000   0.000000   0.000000   0.000000
    105       0.000000   0.000000   0.000000   0.000000   0.000000   0.000000
    106       0.000000   0.000000   0.000000   0.000000   0.000000   0.000000
    107       0.000000   0.000000   0.000000   0.000000   0.000000   0.000000
    108       0.000000   0.000000   0.000000   0.000000   0.000000   0.000000
    109       0.000000   0.000000   0.000000   0.000000   0.000000   0.000000
    110       0.000000   0.000000   0.000000   0.000000   0.000000   0.000000
    111       0.000000   0.000000   0.000000   0.000000   0.000000   0.000000
    112       0.000000   0.000000   0.000000   0.000000   0.000000   0.000000
    113       0.000000   0.000000   0.000000   0.000000   0.000000   0.000000
    114       0.000000   0.000000   0.000000   0.000000   0.000000   0.000000
    115       0.000000   0.000000   0.000000   0.000000   0.000000   0.000000
    116       0.000000   0.000000   0.000000   0.000000   0.000000   0.000000
    117       0.000000   0.000000   0.000000   0.000000   0.000000   0.000000
    118       0.000000   0.000000   0.000000   0.000000   0.000000   0.000000
    119       0.000000   0.000000   0.000000   0.000000   0.000000   0.000000
    120       0.000000   0.000000   0.000000   0.000000   0.000000   0.000000
    121       0.000000   0.000000   0.000000   0.000000   0.000000   0.000000
    122       0.000000   0.000000   0.000000   0.000000   0.000000   0.000000
    123       0.000000   0.000000   0.000000   0.000000   0.000000   0.000000
    124       0.000000   0.000000   0.000000   0.000000   0.000000   0.000000
    125       0.000000   0.000000   0.000000   0.000000   0.000000   0.000000
    126       0.000000   0.000000   0.000000   0.000000   0.000000   0.000000
    127       0.000000   0.000000   0.000000   0.000000   0.000000   0.000000
    128       0.000000   0.000000   0.000000   0.000000   0.000000   0.000000
    129       0.000000   0.000000   0.000000   0.000000   0.000000   0.000000
    130       0.000000   0.000000   0.000000   0.000000   0.000000   0.000000
    131       0.000000   0.000000   0.000000   0.000000   0.000000   0.000000
    132       0.000000   0.000000   0.000000   0.000000   0.000000   0.000000
    133       0.000000   0.000000   0.000000   0.000000   0.000000   0.000000
    134       0.000000   0.000000   0.000000   0.000000   0.000000   0.000000
    135       0.000000   0.000000   0.000000   0.000000   0.000000   0.000000
    136       0.000000   0.000000   0.000000   0.000000   0.000000   0.000000
    137       0.000000   0.000000   0.000000   0.000000   0.000000   0.000000
    138       0.000000   0.000000   0.000000   0.000000   0.000000   0.000000
    139       0.000000   0.000000   0.000000   0.000000   0.000000   0.000000
    140       0.000000   0.000000   0.000000   0.000000   0.000000   0.000000
    141       0.000000   0.000000   0.000000   0.000000   0.000000   0.000000
    142       0.000000   0.000000   0.000000   0.000000   0.000000   0.000000
    143       0.000000   0.000000   0.000000   0.000000   0.000000   0.000000
    144       0.000000   0.000000   0.000000   0.000000   0.000000   0.000000
    145       0.000000   0.000000   0.000000   0.000000   0.000000   0.000000
    146       0.000000   0.000000   0.000000   0.000000   0.000000   0.000000
    147       0.000000   0.000000   0.000000   0.000000   0.000000   0.000000
    148       0.000000   0.000000   0.000000   0.000000   0.000000   0.000000
    149       0.000000   0.000000   0.000000   0.000000   0.000000   0.000000
    150       0.000000   0.000000   0.000000   0.000000   0.000000   0.000000
    151       0.000000   0.000000   0.000000   0.000000   0.000000   0.000000
    152       0.000000   0.000000   0.000000   0.000000   0.000000   0.000000
    153       0.000000   0.000000   0.000000   0.000000   0.000000   0.000000
    154       0.000000   0.000000   0.000000   0.000000   0.000000   0.000000
    155       0.000000   0.000000   0.000000   0.000000   0.000000   0.000000
    156       0.000000   0.000000   0.000000   0.000000   0.000000   0.000000
    157       0.000000   0.000000   0.000000   0.000000   0.000000   0.000000
    158       0.000000   0.000000   0.000000   0.000000   0.000000   0.000000
    159       0.000000   0.000000   0.000000   0.000000   0.000000   0.000000
    160       0.000000   0.000000   0.000000   0.000000   0.000000   0.000000
    161       0.000000   0.000000   0.000000   0.000000   0.000000   0.000000
    162       0.000000   0.000000   0.000000   0.000000   0.000000   0.000000
    163       0.000000   0.000000   0.000000   0.000000   0.000000   0.000000
    164       0.000000   0.000000   0.000000   0.000000   0.000000   0.000000
    165       0.000000   0.000000   0.000000   0.000000   0.000000   0.000000
    166       0.000000   0.000000   0.000000   0.000000   0.000000   0.000000
    167       0.000000   0.000000   0.000000   0.000000   0.000000   0.000000
    168       0.000000   0.000000   0.000000   0.000000   0.000000   0.000000
    169       0.000000   0.000000   0.000000   0.000000   0.000000   0.000000
    170       0.000000   0.000000   0.000000   0.000000   0.000000   0.000000
    171       0.000000   0.000000   0.000000   0.000000   0.000000   0.000000
    172       0.000000   0.000000   0.000000   0.000000   0.000000   0.000000
    173       0.000000   0.000000   0.000000   0.000000   0.000000   0.000000
    174       0.000000   0.000000   0.000000   0.000000   0.000000   0.000000
    175       0.000000   0.000000   0.000000   0.000000   0.000000   0.000000
    176       0.000000   0.000000   0.000000   0.000000   0.000000   0.000000
    177       0.000000   0.000000   0.000000   0.000000   0.000000   0.000000
    178       0.000000   0.000000   0.000000   0.000000   0.000000   0.000000
    179       0.000000   0.000000   0.000000   0.000000   0.000000   0.000000
    180       0.000000   0.000000   0.000000   0.000000   0.000000   0.000000
    181       0.000000   0.000000   0.000000   0.000000   0.000000   0.000000
    182       0.000000   0.000000   0.000000   0.000000   0.000000   0.000000
    183       0.000000   0.000000   0.000000   0.000000   0.000000   0.000000
    184       0.000000   0.000000   0.000000   0.000000   0.000000   0.000000
    185       0.000000   0.000000   0.000000   0.000000   0.000000   0.000000
    186       0.000000   0.000000   0.000000   0.000000   0.000000   0.000000
    187       0.000000   0.000000   0.000000   0.000000   0.000000   0.000000
    188       0.000000   0.000000   0.000000   0.000000   0.000000   0.000000
    189       0.000000   0.000000   0.000000   0.000000   0.000000   0.000000
    190       0.000000   0.000000   0.000000   0.000000   0.000000   0.000000
    191       0.000000   0.000000   0.000000   0.000000   0.000000   0.000000
    192       0.000000   0.000000   0.000000   0.000000   0.000000   0.000000
    193       0.000000   0.000000   0.000000   0.000000   0.000000   0.000000
    194       0.000000   0.000000   0.000000   0.000000   0.000000   0.000000
    195       0.000000   0.000000   0.000000   0.000000   0.000000   0.000000
    196       0.000000   0.000000   0.000000   0.000000   0.000000   0.000000
    197       0.000000   0.000000   0.000000   0.000000   0.000000   0.000000
    198       0.000000   0.000000   0.000000   0.000000   0.000000   0.000000
    199       0.000000   0.000000   0.000000   0.000000   0.000000   0.000000
    200       0.000000   0.000000   0.000000   0.000000   0.000000   0.000000
                  6          7          8          9         10         11    
      0      -0.026699  -0.009162   0.051842   0.002644   0.039191   0.073785
      1      -0.013546   0.001694  -0.013779   0.008758  -0.000368   0.012754
      2       0.010009   0.010287  -0.067889  -0.005449  -0.013708  -0.025092
      3       0.071396  -0.033654   0.028448   0.012082  -0.030806   0.057406
      4      -0.034341  -0.006628  -0.008853  -0.004276  -0.006775   0.015666
      5      -0.080602   0.006714  -0.046600  -0.034174   0.011106  -0.009714
      6       0.015198   0.000095   0.017188  -0.049392   0.007037   0.026959
      7       0.052016   0.023423  -0.013909  -0.018559   0.005601  -0.025233
      8      -0.014258   0.003702  -0.077258  -0.010233  -0.023629  -0.019904
      9       0.015690  -0.002583   0.047504  -0.034897   0.020564   0.040393
     10       0.009945  -0.025348  -0.041438   0.075841   0.001147   0.006343
     11      -0.012252  -0.037409  -0.060588   0.069617   0.008612   0.002539
     12       0.001023  -0.004159   0.033469  -0.028987   0.020227   0.045986
     13       0.016452   0.008286  -0.017769   0.014436   0.000620   0.001991
     14      -0.018651   0.003955  -0.058491   0.001535  -0.007593  -0.007210
     15       0.005270  -0.002272   0.032271  -0.032280   0.019711   0.044784
     16      -0.007437  -0.002978  -0.016309   0.044821   0.001198   0.014131
     17      -0.037360  -0.007413  -0.031041   0.029503   0.007646   0.012407
     18       0.020029   0.010010   0.010009  -0.051209   0.014076   0.037076
     19      -0.032254   0.016596   0.016995   0.016437   0.000381   0.025252
     20      -0.035479  -0.015455  -0.033034   0.042962   0.009946   0.012262
     21      -0.018479  -0.019630   0.047277  -0.002665   0.015533   0.032698
     22      -0.010803  -0.018537  -0.022978   0.069079  -0.001477   0.001837
     23      -0.069235   0.014751   0.025053  -0.002406   0.008996   0.029889
     24      -0.007234  -0.020883   0.004246   0.016926   0.104698   0.167911
     25       0.021079  -0.047868  -0.097245   0.119655   0.036871   0.041424
     26      -0.071738   0.020284   0.026073  -0.006339   0.029617   0.064998
     27       0.023301  -0.007739  -0.047895   0.001861   0.184191   0.303375
     28       0.050634  -0.058739  -0.152828   0.137484   0.071326   0.089214
     29      -0.049189   0.006807  -0.017867   0.014395   0.047124   0.083831
     30      -0.038343  -0.040058   0.034343   0.058794   0.090493   0.127399
     31       0.013673  -0.063403  -0.097352   0.148664   0.029804   0.017570
     32      -0.103396   0.042649   0.084238  -0.035354   0.027693   0.075295
     33      -0.030042  -0.040982   0.001753   0.075613   0.161766   0.236300
     34       0.037871  -0.086066  -0.155105   0.188195   0.060449   0.049769
     35      -0.105420   0.046633   0.085118  -0.037617   0.043967   0.102915
     36      -0.081374  -0.058206   0.108746   0.080642  -0.017764  -0.059008
     37      -0.025104  -0.049894  -0.023127   0.127199  -0.016971  -0.049386
     38      -0.132604   0.059493   0.141860  -0.060594   0.003853   0.047634
     39      -0.106733  -0.073912   0.134667   0.115333  -0.032154  -0.098122
     40      -0.031187  -0.062323  -0.022235   0.150444  -0.023644  -0.070658
     41      -0.157366   0.076620   0.187299  -0.082585   0.001772   0.053793
     42      -0.091477  -0.056208   0.149734   0.057316  -0.108692  -0.197175
     43      -0.056236  -0.020323   0.050000   0.075521  -0.055574  -0.089558
     44      -0.129403   0.054236   0.139838  -0.057605  -0.016265   0.013299
     45      -0.124632  -0.070128   0.208028   0.072428  -0.195103  -0.345780
     46      -0.087304  -0.009401   0.109312   0.057613  -0.093318  -0.143349
     47      -0.152390   0.067573   0.184724  -0.077845  -0.034698  -0.007726
     48      -0.059467  -0.036509   0.117360   0.015287  -0.089777  -0.147015
     49      -0.048760  -0.004802   0.049400   0.047220  -0.047271  -0.063148
     50      -0.097576   0.032066   0.080958  -0.028533  -0.013061   0.005495
     51      -0.069301  -0.034797   0.151822  -0.001621  -0.161335  -0.256740
     52      -0.072621   0.017497   0.107190   0.009034  -0.078031  -0.097520
     53      -0.095661   0.028090   0.080091  -0.025985  -0.028989  -0.021842
     54       0.044228   0.006960  -0.012412  -0.092714  -0.014975  -0.011242
     55       0.069740   0.038042  -0.002196  -0.037729   0.013828  -0.048222
     56      -0.028354  -0.005476  -0.080018   0.005535  -0.025635  -0.002712
     57       0.090453   0.014790  -0.028823  -0.106968   0.004325  -0.025014
     58       0.043592   0.031325   0.005442  -0.024386   0.005628  -0.035419
     59      -0.048679  -0.024382  -0.085026   0.050514  -0.016941   0.039457
     60       0.088525   0.013726  -0.025243  -0.098294   0.011218  -0.018504
     61       0.004664   0.020260   0.016065  -0.004203  -0.006083  -0.015850
     62      -0.044038  -0.024985  -0.076312   0.073910   0.009518   0.055576
     63       0.106270   0.020755  -0.043081  -0.138452  -0.013557  -0.048693
     64       0.060000   0.043910   0.012101  -0.045211   0.010794  -0.057289
     65      -0.057878  -0.031589  -0.089241   0.061913  -0.020406   0.051698
     66       0.112190   0.017054  -0.030776  -0.096966   0.028678  -0.019368
     67       0.049471   0.025138  -0.007177  -0.016286   0.007169  -0.025375
     68      -0.059805  -0.030784  -0.093271   0.049693  -0.033210   0.043232
     69       0.017395   0.004163  -0.015327  -0.103855  -0.046680  -0.019810
     70       0.055181   0.046462   0.021102  -0.048223   0.009894  -0.059575
     71      -0.020006   0.003756  -0.057418   0.005081  -0.004949  -0.006483
     72      -0.028060  -0.003124   0.007723  -0.084217  -0.063876  -0.009815
     73       0.078081   0.050985   0.010137  -0.060214   0.017713  -0.066560
     74       0.007857   0.020084  -0.064194  -0.035751  -0.004997  -0.036686
     75       0.053858   0.012145  -0.052116  -0.142429  -0.055113  -0.043739
     76       0.078152   0.060918   0.024596  -0.076088   0.018196  -0.081366
     77      -0.029695  -0.002821  -0.060361   0.016939  -0.009172   0.003041
     78       0.007592   0.001848  -0.005304  -0.093250  -0.044399  -0.013678
     79      -0.001577   0.034537   0.046799  -0.017954  -0.009656  -0.039780
     80      -0.033024   0.000237  -0.030128   0.030881   0.011317   0.008336
     81       0.054175   0.009282  -0.024728  -0.110170  -0.025362  -0.026049
     82       0.126559   0.053477  -0.016765  -0.069884   0.033179  -0.079897
     83      -0.026565  -0.005933  -0.105399  -0.025655  -0.060654  -0.028018
     84       0.073407   0.011588  -0.022509  -0.101947  -0.001234  -0.019611
     85       0.138787   0.047400  -0.035826  -0.066597   0.035541  -0.072968
     86      -0.032084  -0.013009  -0.123437  -0.029772  -0.078777  -0.027536
     87       0.076238   0.013907  -0.048938  -0.143150  -0.042768  -0.054259
     88       0.137640   0.066231  -0.003033  -0.086496   0.039071  -0.100387
     89      -0.033561  -0.013114  -0.111910  -0.015133  -0.063129  -0.015582
     90       0.020653   0.004040  -0.012044  -0.098682  -0.039903  -0.015502
     91       0.146614   0.058347  -0.022986  -0.080700   0.039938  -0.090451
     92      -0.012706   0.007818  -0.101199  -0.056236  -0.067343  -0.060098
     93       0.006261   0.004726   0.032230   0.004678   0.019572   0.028620
     94       0.020088  -0.031502  -0.014952   0.011304   0.003099   0.025852
     95       0.026913  -0.053576  -0.019146   0.019497   0.006145  -0.014746
     96       0.005888  -0.018573   0.015754   0.051044   0.015544  -0.001872
     97       0.049263  -0.003052   0.019931  -0.017044   0.002011   0.025322
     98       0.068196  -0.018878   0.026794  -0.009646   0.003976  -0.024203
     99      -0.005911  -0.000744   0.004634   0.099459   0.015863  -0.009033
    100       0.061666  -0.028467   0.034622  -0.095245   0.002680   0.043776
    101       0.113441  -0.055366   0.057249  -0.069050  -0.001608  -0.048215
    102      -0.006486  -0.015397  -0.006607   0.135001   0.013485  -0.031287
    103       0.084351  -0.009230   0.060720  -0.120622   0.001781   0.042302
    104       0.146849  -0.031499   0.092421  -0.095280  -0.003683  -0.057537
    105      -0.016503   0.033301   0.006433   0.103424   0.018989   0.010289
    106       0.047483  -0.074160   0.020026  -0.141582   0.004188   0.064083
    107       0.118877  -0.117369   0.047882  -0.096342  -0.004456  -0.060661
    108      -0.025871   0.045119  -0.003229   0.143133   0.019170   0.003463
    109       0.059498  -0.091440   0.033762  -0.203765   0.004378   0.077595
    110       0.155343  -0.142986   0.073225  -0.144569  -0.008785  -0.078690
    111      -0.014202   0.048823   0.019600   0.052256   0.021929   0.037694
    112       0.017649  -0.092544  -0.009018  -0.104935   0.005703   0.066899
    113       0.075563  -0.140237   0.008515  -0.056546  -0.001230  -0.048326
    114      -0.020815   0.071430   0.020122   0.049164   0.024362   0.053109
    115       0.004603  -0.123787  -0.018809  -0.135962   0.007513   0.083549
    116       0.076035  -0.182627   0.002641  -0.069942  -0.002994  -0.056552
    117      -0.002280   0.033877   0.031618   0.004187   0.021890   0.046566
    118       0.003322  -0.070715  -0.025678  -0.027839   0.004980   0.047685
    119       0.029165  -0.108297  -0.024301   0.001973   0.003993  -0.025742
    120       0.000883   0.045717   0.041924  -0.034616   0.023184   0.066068
    121      -0.021437  -0.086239  -0.048824   0.000595   0.006065   0.049111
    122      -0.006383  -0.128231  -0.055991   0.034003   0.006067  -0.018261
    123       0.018586  -0.066851   0.006784   0.047102   0.010381  -0.026558
    124       0.065992   0.065384   0.050347   0.035780   0.000502   0.005778
    125       0.063391   0.067745   0.051864   0.022986   0.008446  -0.008593
    126       0.017494  -0.094866  -0.008730   0.080401   0.006396  -0.065389
    127       0.098977   0.101524   0.088948   0.015018   0.000178   0.020029
    128       0.113821   0.105964   0.101744   0.012309   0.005414  -0.011555
    129       0.032833  -0.126503  -0.006201   0.050125   0.003845  -0.068889
    130       0.131202   0.123351   0.123956  -0.024757  -0.000033   0.042084
    131       0.124379   0.049791   0.091880  -0.017738   0.001640  -0.025328
    132      -0.008068  -0.053705  -0.018874   0.143221   0.009193  -0.075166
    133       0.079935   0.064903   0.064364   0.001281   0.000627   0.022352
    134       0.147256   0.139418   0.137052   0.008749   0.003862  -0.011164
    135       0.027264  -0.126713  -0.013146   0.073879   0.003239  -0.082998
    136       0.111484   0.145232   0.108330   0.055891  -0.000483   0.004592
    137       0.108603   0.161888   0.115673   0.038260   0.008706   0.001218
    138       0.057678  -0.146679   0.009717  -0.034202   0.004432  -0.014014
    139       0.095407   0.128535   0.093189   0.052894   0.000087   0.001683
    140       0.021422   0.028726   0.007841   0.031211   0.010609  -0.008756
    141       0.047600  -0.087955   0.019765  -0.028840   0.002230   0.038325
    142       0.081195   0.095400   0.072661   0.056649   0.001605  -0.017574
    143      -0.019308   0.003449  -0.030388   0.044467   0.012352  -0.007761
    144       0.077288  -0.197536   0.007816  -0.071040   0.001986  -0.021201
    145       0.117310   0.183025   0.126068   0.038838  -0.003699   0.044331
    146       0.043242  -0.068868  -0.007229  -0.019570   0.008303  -0.035485
    147       0.077565  -0.217537   0.002632  -0.064617   0.003574  -0.048662
    148       0.112253   0.156735   0.116380   0.072486   0.001556  -0.024728
    149       0.008265   0.123793   0.028489   0.075986   0.012397   0.015923
    150      -0.005106  -0.014026   0.007101   0.092544   0.013814  -0.026477
    151       0.022737   0.045585   0.006964   0.092367   0.000098  -0.022321
    152       0.050651   0.170878   0.080431   0.063207   0.014571   0.010616
    153      -0.006385  -0.015860   0.011418   0.052965   0.014344  -0.000426
    154      -0.005897   0.000693  -0.030638   0.095931  -0.001731  -0.030397
    155       0.017383   0.118940   0.041011   0.039951   0.013064   0.019067
    156       0.005869  -0.034494   0.004063   0.101227   0.012014  -0.044096
    157       0.033412   0.147462   0.043796   0.174513   0.004367  -0.040076
    158       0.043557   0.234723   0.098894   0.088384   0.018237   0.021666
    159      -0.032268   0.051009   0.006701   0.162356   0.017393  -0.035356
    160       0.007482  -0.024105  -0.025586   0.050735  -0.002855  -0.015696
    161       0.082290   0.243237   0.125916   0.094815   0.017326   0.004744
    162       0.020344  -0.006375   0.014634   0.005665  -0.000148   0.052846
    163      -0.040019  -0.003938  -0.009791  -0.005394  -0.003638   0.015218
    164      -0.027253   0.004472  -0.049442  -0.014565   0.000712  -0.012748
    165      -0.002174   0.037154  -0.048422  -0.006069  -0.005011   0.021783
    166      -0.078166  -0.007656  -0.007416  -0.028818  -0.005551   0.016120
    167       0.007114  -0.005494  -0.033598   0.005372   0.003329  -0.004198
    168      -0.037920   0.066116  -0.088388  -0.030241   0.180057  -0.100978
    169      -0.081623  -0.003929  -0.012548  -0.031344   0.017589   0.000766
    170       0.065831  -0.005289  -0.032870   0.045576  -0.064404   0.037051
    171      -0.051025   0.051256  -0.063479  -0.034450   0.335671  -0.161417
    172      -0.053215   0.001083  -0.018359  -0.011022   0.036788  -0.008826
    173       0.086531   0.003714  -0.046655   0.058103  -0.121202   0.058066
    174      -0.054973   0.114265  -0.161952  -0.050730   0.168882  -0.152507
    175      -0.121330  -0.006453  -0.011152  -0.060307   0.017943  -0.003663
    176       0.097480  -0.016742  -0.013798   0.071023  -0.061614   0.054188
    177      -0.081955   0.136139  -0.192787  -0.070360   0.317664  -0.253032
    178      -0.123986  -0.003523  -0.015281  -0.062256   0.036707  -0.016405
    179       0.143914  -0.016472  -0.012832   0.103873  -0.117444   0.088729
    180      -0.037082   0.134600  -0.196497  -0.046829  -0.037873  -0.074267
    181      -0.157364  -0.012746  -0.004653  -0.086427  -0.006347   0.008449
    182       0.070619  -0.028717   0.004314   0.055416   0.013153   0.027407
    183      -0.051169   0.173078  -0.254873  -0.064066  -0.050557  -0.114229
    184      -0.187779  -0.014819  -0.003429  -0.108343  -0.006793   0.005360
    185       0.095202  -0.037668   0.019210   0.075034   0.016922   0.040271
    186      -0.002007   0.105395  -0.155951  -0.021462  -0.226204   0.054279
    187      -0.154059  -0.016673   0.000718  -0.084009  -0.029664   0.024474
    188       0.012266  -0.028778   0.003092   0.014697   0.081917  -0.015771
    189       0.011224   0.120774  -0.182042  -0.018413  -0.386748   0.116403
    190      -0.182696  -0.021543   0.005959  -0.104746  -0.048374   0.033713
    191      -0.008552  -0.037982   0.017066   0.002397   0.140050  -0.037153
    192       0.015995   0.056729  -0.082623  -0.001444  -0.205792   0.098970
    193      -0.114335  -0.014167  -0.000862  -0.055068  -0.028897   0.028091
    194      -0.019732  -0.017194  -0.015741  -0.010264   0.075636  -0.030329
    195       0.043223   0.034232  -0.051849   0.016143  -0.347429   0.192657
    196      -0.111464  -0.016965   0.002949  -0.053189  -0.046048   0.039464
    197      -0.065947  -0.017441  -0.016671  -0.042170   0.127853  -0.061771
    198       0.025147  -0.015891   0.041567  -0.023100   0.020620   0.038905
    199      -0.003274   0.011163  -0.019964   0.071049   0.001674  -0.020216
    200      -0.040976   0.020693  -0.031080   0.045575   0.009068  -0.020071
                 12         13         14         15         16         17    
      0       0.002978  -0.079229   0.049794   0.114547   0.020675  -0.001669
      1      -0.043450  -0.021065  -0.066491   0.008649   0.113263   0.052998
      2       0.023512   0.013231   0.028663  -0.047344  -0.050735  -0.049373
      3      -0.017460  -0.051945   0.065977  -0.395798  -0.118852   0.019263
      4      -0.029844  -0.017096  -0.050986  -0.025645   0.097848   0.049505
      5       0.058541   0.005662   0.053699   0.155231  -0.018744  -0.075393
      6      -0.007324  -0.014680   0.013294   0.046274  -0.017187  -0.011392
      7       0.024830  -0.013264  -0.062544  -0.035920   0.087495   0.049283
      8      -0.007471   0.031789   0.013676  -0.040677  -0.048301  -0.043077
      9      -0.010827  -0.045984   0.011506   0.041711   0.041144   0.014092
     10      -0.030391  -0.024216   0.012831  -0.011283  -0.030416  -0.010720
     11       0.051150  -0.063938   0.040455  -0.044007   0.017719   0.032772
     12       0.000372  -0.046950   0.029340   0.066798   0.003190  -0.007491
     13      -0.035425  -0.011717  -0.042972  -0.018606   0.052676   0.018788
     14       0.020203  -0.004540   0.025594  -0.023609  -0.016080  -0.030816
     15       0.002757  -0.051635   0.025346   0.061417   0.014122  -0.002818
     16      -0.051797  -0.005832   0.002103   0.002789  -0.020003  -0.019908
     17       0.027655  -0.042767   0.029565  -0.013162   0.017583   0.011580
     18       0.004955  -0.041307   0.016520   0.060186   0.019357  -0.023815
     19      -0.075168   0.019312   0.003724   0.014827  -0.015645  -0.033524
     20       0.033666  -0.052721   0.031905  -0.015065   0.014398   0.019548
     21       0.022034  -0.035937   0.031073   0.060348  -0.005068  -0.001556
     22      -0.031594  -0.004786   0.010591   0.001356  -0.029196  -0.017281
     23      -0.004809  -0.017465   0.009422  -0.011374   0.004646   0.006895
     24       0.073249   0.100989  -0.015578   0.043756  -0.002983  -0.001739
     25       0.030844   0.035069   0.019407  -0.012062  -0.001520  -0.010611
     26      -0.001239   0.017949  -0.007204  -0.014343  -0.001246   0.005143
     27       0.072524   0.158236  -0.020374   0.062196  -0.014513  -0.005399
     28       0.054203   0.048328   0.035317  -0.006971   0.010169  -0.008374
     29       0.022122   0.019388   0.009441  -0.012647   0.012997   0.008130
     30       0.135923   0.186823  -0.074044  -0.007898   0.023564   0.002808
     31       0.068216   0.066716   0.001794  -0.036348   0.018639  -0.006689
     32      -0.024484   0.056946  -0.048144  -0.020802  -0.024890  -0.001651
     33       0.181140   0.305429  -0.117599  -0.024633   0.026858   0.001680
     34       0.119463   0.103029   0.005400  -0.047653   0.045061  -0.000407
     35      -0.020131   0.086828  -0.062338  -0.023870  -0.028867  -0.003184
     36       0.143977   0.124712  -0.082675  -0.044387   0.050513   0.008985
     37       0.041841   0.054912  -0.023624  -0.048924   0.007841  -0.010358
     38      -0.052059   0.057260  -0.070756  -0.025347  -0.041106  -0.006566
     39       0.196354   0.194644  -0.133796  -0.091407   0.076299   0.013005
     40       0.072571   0.081844  -0.040752  -0.070812   0.024794  -0.007009
     41      -0.068869   0.088093  -0.102926  -0.031875  -0.056342  -0.011664
     42       0.082794  -0.031284  -0.022998  -0.019675   0.043325   0.010140
     43      -0.024738   0.007590  -0.026727  -0.032228  -0.023995  -0.017698
     44      -0.057444   0.018911  -0.051747  -0.021061  -0.037032  -0.004811
     45       0.085336  -0.086463  -0.025224  -0.046819   0.063125   0.015513
     46      -0.047495  -0.003820  -0.046107  -0.040934  -0.033242  -0.020001
     47      -0.079836   0.019341  -0.069890  -0.023837  -0.049962  -0.008131
     48       0.022612  -0.108469   0.033381   0.034321   0.014537   0.005105
     49      -0.060657  -0.022024  -0.008582  -0.006917  -0.043121  -0.021658
     50      -0.033679  -0.018043  -0.010837  -0.013834  -0.013505   0.001817
     51      -0.018880  -0.213257   0.069577   0.045544   0.017091   0.008176
     52      -0.107125  -0.053833  -0.012663   0.001977  -0.066426  -0.027784
     53      -0.036507  -0.044574   0.001683  -0.011945  -0.007956   0.003723
     54      -0.011568   0.050929  -0.039362  -0.002122  -0.030351   0.033388
     55       0.079473   0.015658   0.026390  -0.018655   0.033459   0.014665
     56      -0.037684   0.009878  -0.029333  -0.046945  -0.017309  -0.026764
     57       0.094080  -0.036380  -0.187422  -0.009078  -0.105591   0.003483
     58       0.023943   0.044775   0.079667  -0.014603   0.071457   0.028406
     59      -0.063628  -0.088828  -0.163281  -0.045077  -0.004852  -0.035797
     60       0.107662  -0.058010  -0.191833   0.004192  -0.126642  -0.014266
     61      -0.056656   0.085318   0.148577  -0.009717   0.116641   0.046519
     62       0.005867  -0.173053  -0.199507  -0.002582  -0.091866  -0.100287
     63       0.072446   0.014447  -0.204684  -0.051029  -0.054297   0.052420
     64       0.069881   0.076964   0.158784   0.002508   0.030920   0.008271
     65      -0.091139  -0.106467  -0.210160  -0.056152   0.020370  -0.022682
     66       0.178961  -0.127968  -0.274224   0.013766  -0.185351  -0.048325
     67       0.025035  -0.008885  -0.038586  -0.034114   0.081516   0.037025
     68      -0.123730  -0.064782  -0.192933  -0.076522   0.060381   0.008249
     69      -0.116226   0.169756   0.070773  -0.022488   0.036443   0.083562
     70       0.065279   0.090589   0.196264   0.003506   0.048814   0.009707
     71       0.029878  -0.015908   0.033094  -0.012988  -0.054729  -0.068128
     72      -0.200533   0.205361   0.150153  -0.015564   0.093103   0.104091
     73       0.106758   0.081028   0.169550   0.000550   0.020832  -0.000363
     74       0.066575   0.076514   0.162432  -0.010126  -0.079879  -0.076113
     75      -0.101244   0.236965   0.067490  -0.050614   0.016250   0.097175
     76       0.117657   0.141917   0.304625   0.017466   0.015990  -0.011550
     77       0.005567  -0.037856  -0.018169  -0.020463  -0.040019  -0.057708
     78      -0.119568   0.150894   0.071279  -0.015051   0.041707   0.080009
     79      -0.039843   0.107452   0.243561   0.008760   0.115303   0.033990
     80       0.058815  -0.090308   0.015748   0.011358  -0.060010  -0.087288
     81      -0.020107   0.084312  -0.055476  -0.024924  -0.029995   0.056333
     82       0.212066  -0.044591  -0.087581  -0.026491  -0.066030  -0.018544
     83      -0.115382   0.120909  -0.022199  -0.102667   0.025982   0.044583
     84       0.061458  -0.006707  -0.135974  -0.004091  -0.085864   0.012459
     85       0.224617  -0.091127  -0.212293  -0.044733  -0.082626  -0.011923
     86      -0.172754   0.157257  -0.061568  -0.135767   0.058816   0.087156
     87      -0.026707   0.138081  -0.100085  -0.069908  -0.037119   0.095719
     88       0.255581  -0.021850  -0.005642  -0.011059  -0.092581  -0.040450
     89      -0.138947   0.106138  -0.065200  -0.109188   0.040917   0.054881
     90      -0.101408   0.146828   0.055996  -0.019214   0.032695   0.078278
     91       0.258700  -0.068067  -0.134274  -0.030614  -0.102018  -0.029779
     92      -0.095830   0.186384   0.063845  -0.109486   0.012802   0.049045
     93      -0.012236  -0.040986   0.012678   0.037745   0.039835   0.007388
     94      -0.031496  -0.030318   0.009710   0.010639  -0.036407  -0.004494
     95       0.032578  -0.028156   0.025174  -0.018113   0.017523   0.046012
     96      -0.029322  -0.010015   0.010132   0.036673   0.003349   0.015738
     97      -0.038625  -0.017127  -0.000265   0.020591  -0.015650  -0.050690
     98       0.018804   0.000079   0.010002  -0.001909   0.042516  -0.015194
     99      -0.028772  -0.005418   0.015105   0.016005  -0.004996   0.014924
    100      -0.034824  -0.033768  -0.005059   0.051153   0.000834  -0.044939
    101      -0.008615   0.042412  -0.012742   0.049583   0.027788  -0.045285
    102      -0.040345   0.017908   0.012852   0.013600  -0.033413   0.025152
    103      -0.040551  -0.022225  -0.014286   0.065615   0.019847  -0.086188
    104      -0.020991   0.067116  -0.027196   0.070859   0.046255  -0.103835
    105      -0.013918  -0.028821   0.022519  -0.000683   0.024481  -0.008389
    106      -0.025756  -0.062686   0.000963   0.064743  -0.015705   0.018940
    107      -0.020982   0.054977  -0.018201   0.074746  -0.013115   0.014170
    108      -0.013298  -0.024783   0.026746  -0.019206   0.020113  -0.009160
    109      -0.024530  -0.072981  -0.004226   0.091855  -0.007229   0.022101
    110      -0.042237   0.087257  -0.036439   0.115819  -0.022271  -0.003143
    111       0.000464  -0.057024   0.023172   0.010562   0.062035  -0.033033
    112      -0.017866  -0.077028   0.013841   0.039708  -0.044392   0.085120
    113      -0.004924   0.025034   0.001143   0.039908  -0.043340   0.105747
    114       0.012448  -0.076216   0.027897   0.001029   0.089522  -0.055457
    115      -0.008613  -0.101330   0.019868   0.043718  -0.057498   0.149160
    116      -0.013447   0.033348  -0.000861   0.052692  -0.081260   0.165491
    117       0.000240  -0.062513   0.018629   0.029626   0.065398  -0.023337
    118      -0.021591  -0.060055   0.018306   0.012589  -0.054821   0.064870
    119       0.022318  -0.016914   0.023044  -0.008823  -0.022548   0.115032
    120       0.009318  -0.080568   0.020074   0.035942   0.089685  -0.041649
    121      -0.015113  -0.071645   0.027641  -0.001408  -0.075809   0.111051
    122       0.034287  -0.039436   0.037189  -0.028475  -0.046744   0.179372
    123      -0.049884   0.019247   0.000948   0.048218  -0.017554  -0.027344
    124      -0.056530   0.020682  -0.009083   0.033914  -0.063541  -0.056322
    125       0.031349  -0.010978   0.015757  -0.009238   0.041804   0.029447
    126      -0.073729   0.062913  -0.010637   0.113165  -0.092707  -0.036443
    127      -0.058290   0.019955  -0.010887  -0.034988  -0.004420  -0.109531
    128       0.014110   0.015690   0.005939  -0.075851   0.088267  -0.056644
    129      -0.081437   0.068900  -0.015865   0.108663  -0.083508  -0.070755
    130      -0.055134   0.007577  -0.010468  -0.114568   0.071621  -0.165859
    131       0.001305   0.029386  -0.002060  -0.052269   0.072619  -0.086620
    132      -0.070160   0.070441  -0.006526   0.147638  -0.136263   0.017979
    133      -0.051861   0.005761  -0.007809  -0.002892  -0.023004  -0.078829
    134       0.004560   0.031452   0.000608  -0.129742   0.127314  -0.115241
    135      -0.088008   0.083903  -0.018469   0.135547  -0.115730  -0.061525
    136      -0.070318   0.048652  -0.016091  -0.039955  -0.017746  -0.127505
    137       0.024665   0.005217   0.012345  -0.102959   0.108200  -0.036845
    138      -0.053881   0.006128  -0.001172  -0.072565   0.114861  -0.179682
    139      -0.068154   0.044537  -0.016677   0.022085  -0.075147  -0.061453
    140       0.043518  -0.030117   0.023987   0.042190   0.009593   0.079722
    141      -0.020398  -0.061056   0.019846  -0.229266   0.112328  -0.034838
    142      -0.075523   0.061638  -0.020802   0.099126  -0.090492  -0.094493
    143       0.054903  -0.048181   0.032388   0.082293  -0.024591   0.122044
    144      -0.063513   0.016013  -0.007066  -0.092567   0.176198  -0.282571
    145      -0.049102   0.000829  -0.005460  -0.144809  -0.038534   0.004207
    146       0.021822   0.001039   0.010886   0.073304   0.089782  -0.101515
    147      -0.079554   0.050925  -0.017215   0.000462   0.160645  -0.334547
    148      -0.088343   0.090022  -0.030363   0.103585  -0.103728  -0.093668
    149       0.061480  -0.055914   0.034588   0.004377  -0.057330   0.236766
    150      -0.043160   0.017789   0.004937   0.100500  -0.085611   0.075087
    151      -0.060534   0.036062  -0.010651   0.131263  -0.172329   0.030959
    152       0.046529  -0.025076   0.023450   0.012589   0.000278   0.151016
    153      -0.022993  -0.013517   0.011924   0.033271   0.016063   0.064179
    154      -0.052569   0.027748  -0.009964   0.136023  -0.157335   0.040807
    155       0.069062  -0.055619   0.028549  -0.024302   0.084680   0.155686
    156      -0.059843   0.040035  -0.000863   0.125116  -0.128383   0.041149
    157      -0.082437   0.074689  -0.014258   0.235115  -0.352866   0.134943
    158       0.054928  -0.032327   0.028013   0.029751  -0.029762   0.229781
    159      -0.042148   0.026661   0.007134   0.183411  -0.205404   0.212073
    160      -0.046615   0.012941  -0.008383   0.078303  -0.074140  -0.020149
    161       0.026697   0.003784   0.019484   0.054756  -0.091163   0.170042
    162      -0.010993  -0.055629   0.051673  -0.158567  -0.055415   0.010394
    163      -0.028453  -0.017464  -0.052730  -0.001095   0.105030   0.049608
    164       0.036502   0.003560   0.037648   0.061444  -0.024468  -0.059851
    165      -0.010012  -0.036812   0.030173  -0.093502  -0.030758   0.009576
    166      -0.001756  -0.010480  -0.023974  -0.004900   0.069445   0.029033
    167       0.017750  -0.006718   0.024278   0.043488  -0.005542  -0.046855
    168      -0.060645  -0.042569   0.006537  -0.091180  -0.000694   0.014470
    169      -0.008537  -0.011304  -0.027645  -0.004673   0.074692   0.030126
    170      -0.003310  -0.013580  -0.015085   0.065916   0.060998  -0.013767
    171      -0.100057  -0.061748   0.008659  -0.155735  -0.006379   0.027374
    172      -0.039748  -0.019682  -0.059516   0.002302   0.126368   0.055752
    173      -0.002725  -0.009603  -0.032727   0.097107   0.090225  -0.005944
    174      -0.062173  -0.022252  -0.021054  -0.012659   0.035943   0.000598
    175       0.024154  -0.001366   0.009527  -0.015613   0.013860  -0.002727
    176      -0.025479  -0.026121  -0.033359   0.052570   0.094332   0.012789
    177      -0.103633  -0.026681  -0.040016  -0.018460   0.058223   0.004055
    178       0.018239  -0.002081   0.006294  -0.015970   0.018048  -0.001640
    179      -0.042368  -0.031613  -0.066141   0.075041   0.149838   0.042152
    180      -0.008321   0.005643  -0.024954   0.081688   0.045054  -0.020267
    181       0.064069   0.009321   0.050149  -0.024197  -0.049974  -0.036926
    182      -0.027069  -0.032299  -0.010112   0.007998   0.056702   0.003559
    183      -0.007230   0.023083  -0.047022   0.155620   0.075504  -0.034772
    184       0.089012   0.016843   0.078150  -0.030055  -0.094979  -0.061994
    185      -0.044423  -0.042154  -0.023280  -0.008019   0.079204   0.024595
    186       0.044203   0.011516  -0.000181   0.079124   0.013604  -0.022005
    187       0.071511   0.010260   0.054320  -0.025044  -0.055483  -0.037928
    188      -0.006326  -0.025518   0.029605  -0.014703  -0.010306  -0.032203
    189       0.086741   0.033307  -0.002685   0.152888   0.019913  -0.037352
    190       0.103074   0.018991   0.086355  -0.031910  -0.107395  -0.064340
    191      -0.007557  -0.030108   0.047735  -0.049712  -0.040665  -0.039770
    192       0.041511  -0.010509   0.027756  -0.018354  -0.026220  -0.006431
    193       0.038028  -0.000007   0.016787  -0.016233   0.006201  -0.004384
    194       0.016844  -0.012547   0.046892   0.006712  -0.040282  -0.058334
    195       0.081139  -0.006157   0.047329  -0.021277  -0.050994  -0.011749
    196       0.043099   0.000589   0.019480  -0.016556   0.002787  -0.005276
    197       0.034980  -0.007008   0.079770  -0.011149  -0.094623  -0.088092
    198      -0.013686  -0.050014   0.010259   0.005206   0.065422   0.020006
    199      -0.038893   0.009511  -0.006562   0.090054  -0.047725  -0.005315
    200       0.048939  -0.025623   0.025399   0.113698  -0.039801   0.027285
                 18         19         20         21         22         23    
      0      -0.009320  -0.034045   0.057540  -0.075799   0.015976  -0.019176
      1       0.028024   0.014829   0.032691   0.011111  -0.002331  -0.010102
      2       0.012311   0.032932  -0.062035  -0.015663  -0.010100   0.013678
      3       0.115266   0.058948  -0.028397   0.106387   0.113328   0.011328
      4       0.053098   0.045843   0.083241   0.053991   0.020939  -0.005910
      5      -0.014830   0.037777   0.052057  -0.044513  -0.024007   0.008479
      6      -0.002341   0.014467   0.001289   0.018294  -0.016689   0.007071
      7       0.011142   0.013242  -0.140456  -0.146550   0.064348   0.034684
      8       0.010987   0.024266   0.008625   0.059227  -0.062434  -0.005658
      9      -0.005277   0.021686  -0.066601   0.020046  -0.028997  -0.006421
     10      -0.050345  -0.077077   0.002718   0.036438   0.007326  -0.002760
     11      -0.056700  -0.090134   0.012634   0.003166   0.087586  -0.023674
     12       0.002534   0.009024   0.009795  -0.016729   0.012530   0.001614
     13       0.006407   0.000992  -0.063191  -0.021754  -0.023213   0.002343
     14       0.018290   0.024103  -0.007721  -0.017901  -0.003452  -0.000545
     15       0.005845   0.016325  -0.010145  -0.016622   0.017938   0.004881
     16      -0.018108  -0.044946  -0.010449   0.011141  -0.053661  -0.016495
     17      -0.006089  -0.043713   0.013668  -0.045132   0.040285  -0.029062
     18       0.040352   0.055033  -0.021155  -0.015987   0.000239   0.018445
     19       0.000830  -0.016059  -0.017284  -0.036573  -0.080564  -0.026513
     20      -0.018388  -0.062194   0.017114  -0.032176   0.051378  -0.029837
     21      -0.012459  -0.006775   0.021232  -0.037292   0.040510  -0.000610
     22      -0.029466  -0.071033   0.007899   0.004178  -0.045986  -0.023465
     23      -0.012101  -0.040556   0.009152  -0.054003   0.018492  -0.040148
     24      -0.004190   0.008310   0.011550  -0.020508   0.039868   0.011272
     25      -0.018111  -0.072601   0.002237  -0.022841  -0.046452  -0.047419
     26      -0.012679  -0.037885   0.007803  -0.043017   0.017308  -0.033469
     27      -0.013147   0.001141   0.010989  -0.015938   0.045472   0.016072
     28      -0.015310  -0.078882   0.001060  -0.046011  -0.043025  -0.063417
     29      -0.007467  -0.042610   0.006724  -0.067353   0.018607  -0.050768
     30       0.024135   0.048175  -0.014054   0.016793   0.026269   0.025468
     31      -0.002590  -0.056044  -0.010278  -0.019346  -0.053477  -0.050850
     32      -0.017560  -0.031545   0.005403   0.006979   0.005626  -0.005877
     33       0.034379   0.063298  -0.028317   0.045137   0.019941   0.037554
     34       0.012049  -0.045665  -0.019061  -0.042189  -0.045812  -0.064265
     35      -0.017162  -0.028845   0.002640   0.020085   0.002185   0.000351
     36       0.043953   0.074587  -0.027575   0.025607   0.014977   0.026613
     37      -0.002454  -0.046524  -0.014640   0.015850  -0.069762  -0.033963
     38      -0.021896  -0.028286   0.004113   0.039895  -0.007899   0.010537
     39       0.070823   0.113222  -0.054884   0.063689  -0.003797   0.040087
     40       0.011348  -0.029584  -0.027099   0.025131  -0.075957  -0.032679
     41      -0.023117  -0.019182  -0.000665   0.077173  -0.020352   0.031156
     42       0.026101   0.044941  -0.003422  -0.019442   0.027336   0.006019
     43      -0.019543  -0.056085  -0.002046   0.034819  -0.070361  -0.015693
     44      -0.023888  -0.035262   0.009039   0.022163  -0.003891   0.000482
     45       0.037042   0.058529  -0.009979  -0.021439   0.019017   0.001268
     46      -0.020822  -0.048802  -0.003182   0.059230  -0.076889  -0.000226
     47      -0.027374  -0.031025   0.009281   0.045933  -0.008387   0.016315
     48      -0.002001   0.004047   0.021968  -0.052324   0.046127  -0.005345
     49      -0.034025  -0.072549   0.009618   0.028714  -0.061888  -0.013935
     50      -0.018653  -0.042561   0.011245  -0.027983   0.007875  -0.027991
     51      -0.007951  -0.007910   0.030914  -0.078575   0.056247  -0.014647
     52      -0.046203  -0.081436   0.015688   0.053851  -0.070185  -0.000137
     53      -0.017775  -0.043731   0.012697  -0.041048   0.012834  -0.033367
     54      -0.038813  -0.053420   0.036654   0.009531  -0.001176  -0.010505
     55       0.006422   0.009078  -0.068684  -0.069398   0.018908   0.018403
     56       0.015291   0.028411  -0.035863   0.013551  -0.043692   0.003905
     57      -0.055249  -0.068191   0.064693   0.022448  -0.013451  -0.018345
     58       0.014191   0.017516  -0.098555  -0.092027   0.028211   0.026306
     59       0.018649   0.049457  -0.161224  -0.096466  -0.019003   0.036670
     60      -0.049025  -0.068283   0.092597   0.060267  -0.037144  -0.025599
     61       0.018548   0.019290  -0.133574  -0.125048   0.039984   0.030898
     62       0.035032   0.043111  -0.052077   0.041939  -0.101951   0.008230
     63      -0.075735  -0.067459  -0.020010  -0.094019   0.055212   0.005847
     64       0.022569   0.004660   0.036412   0.047362  -0.020012  -0.009555
     65       0.013169   0.057069  -0.242901  -0.181547   0.011103   0.058480
     66      -0.049027  -0.072382   0.132929   0.105816  -0.065182  -0.035854
     67       0.000664   0.025030  -0.205036  -0.208087   0.067222   0.055298
     68       0.003608   0.058297  -0.293168  -0.246946   0.048636   0.071892
     69      -0.037890  -0.066921   0.020210  -0.012365   0.017631  -0.006818
     70       0.022352   0.026881  -0.003379   0.021041  -0.025703   0.008454
     71       0.026981   0.052230   0.031829   0.107474  -0.096198  -0.007712
     72      -0.028951  -0.054462  -0.038541  -0.062933   0.047512   0.017059
     73       0.018664   0.020947   0.033896   0.056227  -0.046062  -0.005438
     74       0.033036   0.049452   0.169052   0.266247  -0.184082  -0.046864
     75      -0.046541  -0.092127   0.093228   0.047038  -0.016653  -0.037101
     76       0.030100   0.033100   0.116514   0.167210  -0.107350  -0.023288
     77       0.023063   0.048448  -0.022035   0.040857  -0.059074   0.006190
     78      -0.035962  -0.060296   0.000851  -0.028045   0.026955   0.001343
     79       0.030047   0.040604  -0.103865  -0.073843   0.026692   0.044651
     80       0.029191   0.066350   0.001460   0.084592  -0.079041   0.006669
     81      -0.054379  -0.084622   0.046409  -0.004574   0.011277  -0.018650
     82      -0.019425  -0.025346   0.021890  -0.013516  -0.010557  -0.009744
     83      -0.011813  -0.032694  -0.054341  -0.046083  -0.001524  -0.003174
     84      -0.051735  -0.070117   0.072847   0.024137  -0.011315  -0.023011
     85      -0.031063  -0.048715  -0.005260  -0.066218   0.010007  -0.010979
     86      -0.023983  -0.064787  -0.099959  -0.115559   0.035209  -0.000507
     87      -0.084794  -0.144808   0.063138  -0.033236   0.031493  -0.035414
     88      -0.018872  -0.016573   0.089994   0.065473  -0.046140  -0.021571
     89      -0.010752  -0.034767  -0.092522  -0.088191   0.017108   0.004090
     90      -0.038854  -0.063396   0.008403  -0.017210   0.022531  -0.003992
     91      -0.029484  -0.039351   0.052565   0.002576  -0.020066  -0.020230
     92      -0.022643  -0.049110   0.010848   0.012513  -0.022695  -0.019536
     93       0.006265  -0.005922  -0.078369   0.032475  -0.053165  -0.018942
     94      -0.059190  -0.032068   0.018841   0.019696   0.046427   0.023832
     95      -0.064439  -0.064948   0.030272   0.007736   0.076196   0.011590
     96      -0.036210   0.025117  -0.056335   0.030792  -0.069889  -0.011367
     97       0.004212  -0.060112   0.005748   0.024292   0.044460   0.028991
     98       0.016037  -0.102767   0.019367   0.011090   0.061921   0.018384
     99      -0.094106   0.026123  -0.017565   0.023356  -0.034723   0.008128
    100       0.088581  -0.063473  -0.058453   0.038113  -0.004651  -0.001900
    101       0.130266  -0.083776  -0.017274   0.000652  -0.005359  -0.011274
    102      -0.143722   0.059338   0.020642   0.006927  -0.028880   0.021404
    103       0.169681  -0.099752  -0.081931   0.040669  -0.018712  -0.016259
    104       0.234560  -0.125942  -0.039411  -0.001991  -0.022084  -0.028636
    105      -0.081570  -0.030584  -0.018685   0.032758   0.013094   0.013522
    106       0.062672   0.010838  -0.095816   0.039451  -0.046487  -0.022143
    107       0.102571   0.016627  -0.034501  -0.008816  -0.083893  -0.027727
    108      -0.129623  -0.039598   0.014928   0.031070   0.047024   0.033281
    109       0.134357   0.023432  -0.148295   0.042551  -0.094867  -0.052601
    110       0.195939   0.040030  -0.077544  -0.010578  -0.169743  -0.056310
    111       0.010606  -0.085271  -0.065814   0.043103   0.010850  -0.011419
    112      -0.074964   0.079933  -0.052311   0.030325  -0.017925   0.002589
    113      -0.075064   0.101759   0.014736  -0.017811  -0.044292   0.001179
    114       0.042554  -0.141693  -0.076489   0.052869   0.039207  -0.014909
    115      -0.125285   0.149173  -0.067111   0.029352  -0.044633  -0.003299
    116      -0.138170   0.202450   0.018454  -0.029107  -0.090592   0.001869
    117       0.049874  -0.060978  -0.100488   0.044581  -0.030701  -0.028056
    118      -0.132594   0.048811   0.009849   0.019969   0.044736   0.028623
    119      -0.154669   0.042003   0.050319  -0.006552   0.049688   0.022782
    120       0.103897  -0.087833  -0.133930   0.054566  -0.033665  -0.037869
    121      -0.217108   0.087031   0.035596   0.015354   0.060897   0.038820
    122      -0.266327   0.091070   0.078179  -0.009095   0.072895   0.035325
    123      -0.018676   0.025804  -0.029060   0.013631  -0.030235  -0.004887
    124      -0.001389   0.008353   0.025639  -0.005916   0.052729   0.030596
    125      -0.007191  -0.071048  -0.003749   0.021444   0.012061   0.015523
    126       0.049069   0.016909   0.008931  -0.026158   0.053957   0.006148
    127      -0.089025   0.077923   0.027225  -0.019411   0.009840  -0.000524
    128      -0.101053   0.027872   0.022078  -0.022664  -0.006654  -0.025259
    129       0.086182   0.008413   0.003649  -0.044220   0.090747  -0.064078
    130      -0.168152   0.133044   0.016415  -0.026243  -0.032457  -0.061636
    131      -0.014462  -0.006330   0.018522  -0.047590   0.066524  -0.108966
    132       0.015420   0.024668   0.031395  -0.011986   0.023048   0.125519
    133      -0.015252   0.018551   0.005713  -0.001258   0.037102  -0.016789
    134      -0.185362   0.102129   0.042484  -0.051315  -0.030497  -0.046204
    135       0.100037   0.006705   0.019977  -0.053852   0.111158  -0.037567
    136      -0.155718   0.139247   0.065116  -0.044122  -0.007775   0.055535
    137      -0.189196   0.067527   0.027024  -0.003309  -0.078683   0.049304
    138      -0.094895  -0.023562   0.001617   0.025787  -0.004227  -0.012606
    139      -0.040949   0.106811   0.024122  -0.036526   0.021547   0.008734
    140       0.056127  -0.152585  -0.009224   0.045574   0.040228   0.040980
    141      -0.063943   0.027640  -0.081529   0.112680  -0.064510  -0.264754
    142      -0.024161   0.057472   0.057009  -0.061719   0.058394   0.105627
    143       0.112886  -0.214678  -0.004733   0.058895   0.071295   0.040527
    144      -0.135836  -0.063252   0.036211   0.014882   0.022203   0.051900
    145      -0.061447   0.182006  -0.037576   0.023736  -0.041822  -0.200042
    146       0.000800  -0.240820   0.066317   0.006576   0.103821   0.216375
    147      -0.139608  -0.083670   0.073603  -0.029136   0.048714   0.178617
    148      -0.060808   0.153483   0.048604  -0.091230   0.016110   0.104246
    149       0.095931  -0.059812  -0.077232   0.077962  -0.022750  -0.122101
    150       0.021160   0.054636  -0.063854   0.030890  -0.074253   0.001365
    151       0.111195  -0.039263   0.033065  -0.005836   0.111584   0.047657
    152      -0.015632   0.007961  -0.068760   0.054006  -0.108367   0.016301
    153      -0.059002   0.005976  -0.089790   0.174059  -0.309235   0.271864
    154       0.133882  -0.130243   0.047896   0.065273   0.045429   0.187574
    155      -0.042478  -0.130066  -0.069976   0.233129  -0.343533   0.364574
    156       0.057556   0.076198  -0.032817  -0.070090   0.101970  -0.172827
    157       0.200812   0.138749   0.003097  -0.199984   0.356772  -0.371855
    158      -0.016876   0.059481  -0.113602   0.078842  -0.190907   0.023676
    159       0.098698   0.111688  -0.104969   0.009910  -0.058830  -0.086711
    160       0.072249  -0.163690   0.053909   0.120749  -0.036480   0.318703
    161       0.009052   0.159794  -0.082163  -0.114472   0.092408  -0.328118
    162       0.064751   0.002226   0.049126  -0.046885  -0.004147   0.007583
    163       0.048318   0.039199   0.092221   0.039223   0.010605  -0.006449
    164      -0.003829   0.039574  -0.022301  -0.009109   0.007776   0.005971
    165       0.058072  -0.013700   0.109346  -0.152043  -0.112093   0.021997
    166       0.044692   0.043764   0.103373   0.029056   0.004028  -0.002073
    167       0.004346   0.050033  -0.038642   0.028063   0.048140   0.000263
    168       0.054830   0.005248   0.106964  -0.112416  -0.092370   0.019237
    169       0.045064   0.047419   0.105235   0.035131   0.007319  -0.002526
    170       0.033544   0.073022   0.038199   0.056538   0.054013  -0.002140
    171       0.077228   0.002820   0.144813  -0.150595  -0.126011   0.025612
    172       0.067346   0.067358   0.163759   0.061353   0.011632  -0.004266
    173       0.035226   0.083989   0.051308   0.086262   0.070508  -0.005823
    174       0.016824   0.036927   0.016589   0.038721   0.025860   0.000277
    175       0.017896   0.030579   0.030188   0.014748   0.013244  -0.000894
    176       0.064120   0.078839   0.119446   0.031698   0.019351   0.002045
    177       0.011344   0.055798  -0.008719   0.106395   0.073371  -0.006862
    178       0.017696   0.033454   0.028408   0.024172   0.019472  -0.001887
    179       0.087198   0.090872   0.189205   0.045951   0.010452   0.000301
    180      -0.021097   0.046521  -0.063463   0.130932   0.109140  -0.014196
    181      -0.007674   0.013855  -0.038912  -0.011758   0.015976   0.001776
    182       0.066746   0.066020   0.117305  -0.020814  -0.014287   0.009508
    183      -0.059893   0.074008  -0.162086   0.283977   0.236117  -0.035392
    184      -0.028511   0.002357  -0.096260  -0.021048   0.025110   0.002235
    185       0.091462   0.066473   0.183116  -0.055785  -0.054798   0.014921
    186      -0.008225   0.018209  -0.010152   0.011098   0.013653   0.001284
    187      -0.006578   0.009956  -0.033442  -0.027189   0.004068   0.003740
    188       0.034734   0.048709   0.021833  -0.023224   0.007816   0.008241
    189      -0.035100   0.021867  -0.055145   0.053315   0.050021  -0.005228
    190      -0.028987  -0.008783  -0.093095  -0.053325   0.000364   0.005718
    191       0.034210   0.037213   0.009196  -0.055106  -0.009591   0.012071
    192       0.034361  -0.010199   0.077880  -0.131648  -0.098313   0.020628
    193       0.022121   0.028788   0.045061  -0.003856  -0.000216   0.002099
    194       0.003694   0.043060  -0.054029   0.001717   0.041013   0.003720
    195       0.038675  -0.024068   0.090983  -0.184520  -0.132949   0.027634
    196       0.022525   0.027037   0.046526  -0.010351  -0.004442   0.002987
    197      -0.018517   0.031107  -0.118308  -0.018417   0.046206   0.005949
    198      -0.052577   0.037588  -0.102859   0.035051  -0.056400  -0.026424
    199       0.079352  -0.155574   0.050737   0.032026  -0.001502   0.031171
    200       0.146583  -0.194111   0.119037  -0.026552   0.123918   0.039739
                 24         25         26         27         28         29    
      0       0.073346  -0.034069  -0.017561  -0.007157  -0.007830   0.066067
      1      -0.034341  -0.070436  -0.018376   0.005961  -0.009872   0.013147
      2      -0.006451   0.030395   0.009616  -0.006256   0.004865  -0.013469
      3       0.100086  -0.003699  -0.020467   0.007592   0.031678  -0.003862
      4      -0.003970  -0.027980  -0.007709   0.009075  -0.001741  -0.008226
      5       0.047193   0.120815   0.035086  -0.013318   0.008374  -0.009422
      6      -0.008982  -0.098591   0.043641   0.009389   0.019912   0.043747
      7       0.019963  -0.019446   0.018088  -0.032309   0.004715   0.006215
      8      -0.075337  -0.048813  -0.000190   0.020910  -0.007075  -0.011389
      9      -0.032420   0.019847  -0.028342   0.003855   0.020544   0.026477
     10      -0.010181   0.029234   0.051678  -0.004938   0.002419  -0.041728
     11      -0.070685   0.038618  -0.021033   0.009422  -0.039533  -0.041052
     12       0.028343  -0.061375   0.018618  -0.000769   0.008978   0.036604
     13      -0.008541  -0.014905   0.001357  -0.008117   0.013547   0.020729
     14      -0.023424  -0.013691  -0.017312   0.002423  -0.018296  -0.012443
     15       0.007016  -0.048568   0.008482  -0.001832   0.001270   0.005090
     16       0.046152  -0.009196   0.012416  -0.001722   0.022011   0.010376
     17      -0.003105  -0.019587  -0.074066   0.009611  -0.040266   0.020463
     18      -0.005108  -0.022182   0.025700  -0.011072   0.009492   0.008165
     19       0.113653  -0.065104  -0.029015  -0.005395   0.018090   0.036261
     20      -0.017937  -0.015241  -0.066613   0.013643  -0.040955   0.010910
     21       0.051465  -0.112839   0.019946   0.001626  -0.011494  -0.089963
     22       0.075380  -0.036182   0.031472   0.002273   0.028478  -0.035442
     23       0.034750  -0.049798  -0.112586   0.014897  -0.046837   0.043026
     24       0.041514  -0.109636   0.047306   0.000639  -0.005734  -0.145380
     25       0.090901  -0.053785  -0.031262   0.014702   0.009211  -0.011006
     26       0.030625  -0.045032  -0.094553   0.013109  -0.041437   0.026357
     27       0.058988  -0.143417   0.079648   0.000568   0.000818  -0.212958
     28       0.111764  -0.084207  -0.071578   0.023038  -0.005038  -0.005964
     29       0.048661  -0.068656  -0.142428   0.021547  -0.056798   0.047025
     30      -0.029475  -0.006937   0.036721  -0.003703  -0.000466  -0.049907
     31       0.066811  -0.015927  -0.064792   0.016869   0.002088   0.050273
     32       0.004112   0.001715  -0.012027   0.001919  -0.005214   0.003788
     33      -0.053208   0.027998   0.061743  -0.004593   0.012510  -0.045038
     34       0.061770  -0.020349  -0.125273   0.024018  -0.024610   0.086345
     35      -0.002236   0.013366   0.007074   0.000318   0.003835  -0.001407
     36      -0.086910   0.079878  -0.009518  -0.009501  -0.007809   0.077193
     37       0.037989   0.039287  -0.023179   0.007943   0.027565   0.078974
     38      -0.012269   0.038165   0.039670  -0.005693   0.021945   0.004570
     39      -0.163713   0.199277  -0.025765  -0.016078   0.000823   0.212696
     40       0.005688   0.088099  -0.046123   0.006942   0.024776   0.146971
     41      -0.035650   0.080315   0.095738  -0.014380   0.049065   0.004618
     42      -0.029245  -0.011041  -0.030740  -0.002545  -0.025784  -0.013575
     43       0.049059   0.020688   0.049981  -0.000717   0.049923  -0.008278
     44       0.003351   0.013140   0.018050  -0.001461   0.011605  -0.005543
     45      -0.052354   0.022020  -0.064025  -0.001587  -0.033189   0.027549
     46       0.028657   0.050557   0.089110  -0.008321   0.066324  -0.021769
     47      -0.011518   0.034952   0.062322  -0.008953   0.028744  -0.026920
     48       0.042027  -0.118796  -0.008111   0.004018  -0.029759  -0.120498
     49       0.075508  -0.022139   0.077509  -0.000472   0.053199  -0.065908
     50       0.032083  -0.036039  -0.065633   0.011178  -0.025007   0.018591
     51       0.063789  -0.161937  -0.023043   0.010636  -0.043556  -0.157004
     52       0.079616  -0.022676   0.145019  -0.000960   0.081208  -0.111411
     53       0.037212  -0.049937  -0.083364   0.013895  -0.035180   0.016448
     54       0.013406  -0.037887   0.013572   0.012026   0.009616   0.050372
     55      -0.001097  -0.018439   0.016207  -0.008598   0.002143   0.004348
     56      -0.077158  -0.073258   0.001319   0.010234  -0.009242  -0.014398
     57       0.019189  -0.021177   0.006011   0.017785   0.006562   0.048163
     58       0.001709  -0.039864   0.027214  -0.015714   0.007990   0.016255
     59      -0.045936  -0.143193   0.055303  -0.009315   0.015918   0.029787
     60       0.001861  -0.096537  -0.014393  -0.069021   0.037696   0.134782
     61       0.016788  -0.059368   0.036978  -0.017648   0.012878   0.022445
     62      -0.103959  -0.380901  -0.018239  -0.291695   0.115344   0.311904
     63       0.072467   0.209188   0.072772   0.289264  -0.088976  -0.215900
     64      -0.045797  -0.075283  -0.048651  -0.125510   0.031072   0.094948
     65      -0.016525  -0.116760   0.101771   0.061936   0.000061  -0.022772
     66      -0.018893  -0.167158  -0.035760  -0.155046   0.069186   0.225486
     67       0.043832   0.010582   0.092716   0.094840  -0.017832  -0.064384
     68       0.014319   0.000931   0.136397   0.200860  -0.049191  -0.160571
     69       0.018154  -0.018824   0.009215  -0.006585   0.012855   0.060590
     70      -0.077140  -0.109016   0.021915   0.005945   0.001654   0.023159
     71      -0.147695  -0.168111   0.011043   0.042183  -0.013030  -0.001042
     72       0.052343  -0.017473   0.122467   0.175129   0.007597   0.246199
     73      -0.103300  -0.119074  -0.040148  -0.094791   0.005036  -0.077069
     74      -0.286290  -0.291110  -0.124990  -0.190766   0.000008  -0.201209
     75      -0.028026  -0.012283  -0.158751  -0.306938   0.031552  -0.198204
     76      -0.203203  -0.235477  -0.069088  -0.144446   0.009108  -0.112439
     77      -0.090060  -0.108711   0.048363   0.103118  -0.015884   0.054510
     78       0.029684  -0.022115   0.055357   0.075919   0.007594   0.131756
     79      -0.004924  -0.077955   0.180068   0.259355  -0.005600   0.274379
     80      -0.130851  -0.187669   0.112528   0.237646  -0.029488   0.156263
     81       0.027325   0.016000  -0.014170   0.006407  -0.003903   0.012694
     82      -0.001710   0.034789  -0.023864   0.020553  -0.024565  -0.056930
     83      -0.048647   0.039556  -0.052585  -0.016243  -0.034603  -0.097291
     84       0.024986  -0.036240  -0.024172  -0.063876   0.021413   0.029444
     85       0.026259   0.019354  -0.111013  -0.245871   0.023716  -0.110888
     86      -0.022756   0.070284  -0.118628  -0.184630  -0.014776  -0.157968
     87       0.046860   0.124661  -0.081240  -0.017332  -0.036301  -0.097429
     88      -0.031091   0.078744   0.046652   0.313562  -0.089836  -0.038952
     89      -0.033469   0.010885  -0.088397  -0.176021   0.002557  -0.103044
     90       0.017977   0.004522   0.036803   0.094007  -0.010731   0.061142
     91      -0.000228   0.056013  -0.044280   0.019241  -0.033864  -0.088271
     92      -0.071120   0.138048  -0.005205   0.286002  -0.119749  -0.129546
     93      -0.024634   0.037258  -0.025877   0.005990   0.021652   0.003100
     94      -0.038227   0.016078   0.034565  -0.010007  -0.012303  -0.001184
     95      -0.060574   0.014434   0.019688  -0.002764   0.001482   0.006946
     96       0.005479   0.030135  -0.002663  -0.000825   0.005515  -0.011907
     97      -0.037716   0.017787   0.030009  -0.010873  -0.016729   0.006492
     98      -0.040621   0.002788   0.030020  -0.005311   0.006809   0.014021
     99      -0.002545   0.016377   0.016737  -0.006015   0.004359   0.001223
    100      -0.038649   0.047078  -0.005600  -0.001974  -0.012787  -0.012358
    101       0.023651  -0.014366   0.021369  -0.001756  -0.006449  -0.001744
    102       0.023510  -0.013909   0.037620  -0.009741   0.006290   0.010430
    103      -0.027258   0.047676  -0.006982  -0.000940  -0.017335  -0.018183
    104       0.046462  -0.022442   0.023252  -0.000746  -0.012052  -0.007278
    105      -0.051613   0.035789   0.013238  -0.006124   0.003951   0.006974
    106      -0.047064   0.073898  -0.058932   0.009719  -0.005415  -0.023504
    107       0.079939  -0.026163   0.003478   0.003623  -0.000129  -0.013101
    108      -0.061683   0.025813   0.039705  -0.012914   0.002938   0.017664
    109      -0.037206   0.091744  -0.102297   0.020715  -0.003023  -0.039054
    110       0.146978  -0.034538  -0.010405   0.008458  -0.005497  -0.036005
    111      -0.077057   0.061577  -0.021349   0.003242   0.005973  -0.003245
    112      -0.066054   0.064370  -0.049499   0.005960   0.005610  -0.001355
    113       0.045118  -0.032098   0.009305   0.000526   0.017382   0.016485
    114      -0.109433   0.078906  -0.025414   0.004568   0.004831  -0.005861
    115      -0.071716   0.073463  -0.079370   0.012671   0.021771   0.004844
    116       0.078173  -0.046290  -0.002359   0.002688   0.027417   0.022631
    117      -0.062625   0.068938  -0.048829   0.010101   0.011678  -0.009942
    118      -0.071511   0.037108   0.000293  -0.005794  -0.006283   0.010589
    119      -0.034359  -0.010331   0.027273  -0.004740   0.016546   0.026259
    120      -0.084479   0.093656  -0.073460   0.014561   0.011390  -0.019104
    121      -0.083350   0.033043   0.004817  -0.007186  -0.002391   0.016946
    122      -0.060600  -0.006584   0.026337  -0.005500   0.022342   0.033933
    123      -0.005291   0.027317  -0.009027  -0.002788  -0.023370  -0.010157
    124      -0.026350   0.005708  -0.008754  -0.005461  -0.040103   0.012410
    125      -0.017191   0.004183   0.021799  -0.002166   0.023889   0.005721
    126      -0.034114   0.005886  -0.035520   0.005154  -0.025610   0.010446
    127      -0.006663   0.007194  -0.018700  -0.003622  -0.039311   0.004541
    128       0.000323  -0.009862  -0.005259   0.005558   0.029673   0.005849
    129      -0.067570   0.017697   0.011704  -0.005166  -0.041404   0.016760
    130       0.001008   0.021665   0.003386  -0.009572  -0.045136  -0.005797
    131      -0.054217   0.002638   0.058798  -0.008082   0.007422   0.019905
    132       0.013189  -0.025030  -0.119779   0.025635   0.006522   0.007193
    133      -0.035491   0.025312   0.022201  -0.014258  -0.054268   0.006181
    134       0.020812  -0.022660  -0.028054   0.012031   0.037991   0.005025
    135      -0.066991   0.004074  -0.011261   0.001118  -0.035134   0.023510
    136       0.031756  -0.027214  -0.094464   0.016013  -0.014248   0.007292
    137       0.054174  -0.023557  -0.067906   0.019520   0.053923  -0.008041
    138      -0.028354   0.041925   0.035218  -0.015387  -0.030763  -0.018852
    139      -0.003245  -0.003556  -0.055391   0.006888  -0.036077   0.009764
    140      -0.036984   0.009183   0.049902  -0.009674   0.023135   0.011298
    141       0.017007   0.103647   0.413945  -0.153685  -0.448999   0.085242
    142      -0.027063  -0.027359  -0.178159   0.052128   0.109394  -0.020310
    143      -0.052835   0.009594   0.093390  -0.025369  -0.010158   0.031230
    144      -0.049894   0.034895  -0.038170   0.013151   0.073354  -0.053623
    145       0.040756   0.046167   0.231551  -0.098294  -0.359006   0.083339
    146      -0.086081  -0.019891  -0.168081   0.072743   0.301126  -0.068862
    147      -0.069131   0.002169  -0.230908   0.083280   0.282898  -0.103973
    148       0.001137  -0.039140  -0.249078   0.074998   0.145753  -0.032638
    149       0.011540   0.034622   0.244153  -0.083740  -0.231385   0.084110
    150       0.016973   0.037794  -0.025504   0.000317  -0.024459  -0.034802
    151      -0.052883   0.000592  -0.005448  -0.005982  -0.037477   0.023753
    152       0.044013   0.022331  -0.003416   0.002407   0.022647  -0.040386
    153       0.233356   0.017532  -0.111782  -0.011883  -0.209654  -0.023564
    154       0.032879  -0.021576  -0.020652  -0.018713  -0.118996   0.052453
    155       0.289155  -0.017282  -0.081452  -0.020724  -0.199375   0.002080
    156      -0.134307   0.046907   0.033263   0.007806   0.091057  -0.030100
    157      -0.330628   0.060987   0.087158   0.021495   0.235944  -0.056513
    158       0.086741   0.037893  -0.025915   0.005909   0.015523  -0.078589
    159      -0.024934   0.063600  -0.013367   0.007608   0.036899  -0.080992
    160       0.121176  -0.038531  -0.061740  -0.024275  -0.210347   0.076112
    161      -0.182889   0.067193   0.070387   0.025126   0.240272  -0.096021
    162       0.028292   0.005896  -0.005024  -0.001962   0.009578   0.020240
    163      -0.010816  -0.027075  -0.006497   0.008342  -0.003921  -0.006314
    164       0.036215   0.052366   0.014438  -0.009852   0.005485  -0.000072
    165      -0.059132   0.053828   0.017717  -0.007166   0.002529   0.003682
    166       0.001363   0.011021   0.004239   0.007264   0.002283  -0.019667
    167       0.069640   0.033431   0.005223  -0.011128   0.009025   0.016785
    168      -0.051371   0.057222   0.019137  -0.005757   0.003259  -0.004166
    169       0.003426   0.012400   0.004727   0.007543   0.002857  -0.021575
    170       0.073327   0.039726   0.007178  -0.006225   0.011612   0.006857
    171      -0.075304   0.070768   0.024900  -0.006423   0.003709  -0.009235
    172       0.002680   0.017124   0.006808   0.012409   0.004335  -0.034033
    173       0.082689   0.035510   0.005578  -0.003401   0.012046   0.002724
    174       0.024508   0.016557   0.001782   0.000035   0.005033  -0.002387
    175       0.017689   0.013757   0.003383   0.000126   0.004447  -0.004833
    176       0.046423   0.054542   0.013983  -0.002888   0.011237  -0.006036
    177       0.050097  -0.000063  -0.005522   0.004042   0.005686  -0.006656
    178       0.020878   0.011568   0.002448   0.000815   0.004511  -0.005770
    179       0.029737   0.049886   0.014728   0.004452   0.008426  -0.021665
    180       0.085661  -0.018431  -0.011550   0.001907   0.005690   0.008762
    181       0.034514   0.022637   0.004240  -0.008450   0.007611   0.012965
    182       0.029299   0.073814   0.020041  -0.007994   0.012556  -0.001940
    183       0.171484  -0.068995  -0.032224   0.007288   0.007187   0.018007
    184       0.048916   0.022424   0.002663  -0.013538   0.008910   0.025351
    185      -0.003672   0.087662   0.026711  -0.005982   0.011283  -0.012889
    186       0.022501   0.016956   0.004739  -0.003374   0.003618   0.003779
    187       0.026845   0.027207   0.006292  -0.009148   0.007384   0.012263
    188       0.051610   0.061908   0.013643  -0.013860   0.012689   0.016595
    189       0.048120   0.003362   0.000811  -0.003130   0.003403   0.006640
    190       0.029282   0.024419   0.004973  -0.014589   0.006670   0.025079
    191       0.042148   0.066368   0.014645  -0.016904   0.012444   0.022265
    192      -0.050834   0.056825   0.019547  -0.008099   0.003183   0.000661
    193       0.014348   0.027796   0.007778  -0.001342   0.006422  -0.005916
    194       0.077604   0.047566   0.007905  -0.016730   0.012561   0.027719
    195      -0.067919   0.072764   0.024790  -0.011788   0.004867   0.004100
    196       0.012338   0.029904   0.008441  -0.001784   0.006663  -0.005554
    197       0.095006   0.057260   0.009021  -0.025269   0.015882   0.044971
    198      -0.047599   0.058263  -0.039092   0.011837   0.028353  -0.001728
    199      -0.001204  -0.010330   0.075764  -0.019469   0.038754   0.035854
    200      -0.036788  -0.062500   0.023966  -0.017793  -0.013783   0.077843
                 30         31         32         33         34         35    
      0      -0.079738  -0.041992   0.088760   0.121885  -0.030051   0.180091
      1      -0.020592  -0.002729   0.095847   0.058424  -0.020662  -0.075066
      2       0.022534   0.018098  -0.004198  -0.033136   0.007173  -0.043149
      3      -0.000033   0.001299  -0.039710  -0.026512   0.006887   0.084010
      4       0.001289  -0.000243   0.009983   0.007664  -0.004885  -0.017304
      5       0.018699  -0.003674  -0.123791  -0.071109   0.025566   0.215911
      6      -0.016835  -0.006588  -0.014818  -0.001018  -0.007339   0.016736
      7       0.013267  -0.013506   0.009927   0.012201   0.032795  -0.006041
      8       0.008623   0.017164   0.015242  -0.011488  -0.020279  -0.010236
      9      -0.011238   0.042376   0.033799  -0.102583  -0.009306   0.008428
     10       0.006934  -0.140758  -0.011389   0.091690   0.012572   0.009696
     11       0.024531  -0.252253  -0.053831   0.134865   0.024664  -0.009089
     12      -0.030207  -0.011914   0.024513   0.030422  -0.011370   0.051338
     13      -0.016101   0.011648   0.067535   0.007154  -0.004078  -0.023571
     14       0.002783  -0.000916   0.029162   0.025509  -0.010171   0.020103
     15      -0.016904  -0.001961   0.036108   0.010745  -0.010247   0.040284
     16      -0.015289   0.016799   0.026755  -0.005556  -0.005204   0.017980
     17      -0.000455  -0.033029  -0.012110   0.045986   0.001533   0.014795
     18      -0.038007  -0.008002   0.093817   0.043470  -0.022733   0.066841
     19      -0.022492   0.149393   0.024751  -0.059426  -0.006026   0.016749
     20       0.008072  -0.064859  -0.027721   0.048158   0.004890   0.009003
     21       0.026552   0.008125   0.007463  -0.015451   0.002665  -0.004007
     22       0.002845  -0.009256   0.011225  -0.021071  -0.000492   0.005296
     23       0.002442   0.076234  -0.051066  -0.017996   0.006913  -0.022993
     24       0.050123   0.003561   0.019627  -0.034313   0.006070  -0.046766
     25       0.007684   0.028300  -0.020424  -0.046501   0.002314  -0.023257
     26       0.007565   0.068853  -0.046737  -0.019899   0.007913  -0.032420
     27       0.072914  -0.006850   0.034759  -0.051386   0.008842  -0.076526
     28       0.014715   0.064565  -0.039734  -0.069361   0.004632  -0.045313
     29       0.009345   0.110498  -0.069077  -0.041283   0.009314  -0.047933
     30       0.019308  -0.014685   0.018441   0.001810  -0.000272  -0.016358
     31      -0.007947   0.044347  -0.034458  -0.039126   0.000125  -0.014642
     32       0.000966   0.001386  -0.013293   0.000710   0.003570  -0.009465
     33       0.019095  -0.037529   0.027389   0.006334  -0.003296  -0.020315
     34      -0.007065   0.088581  -0.057333  -0.043555   0.001918  -0.030980
     35       0.000681  -0.013994  -0.006324   0.002897   0.002309  -0.007661
     36      -0.028568  -0.014101   0.007829   0.048716  -0.004907   0.044047
     37      -0.030393   0.003609  -0.016313  -0.016550  -0.005030   0.023453
     38      -0.011121  -0.041733   0.007558   0.014221  -0.000657   0.016671
     39      -0.079573  -0.038643   0.007379   0.101451  -0.013758   0.109631
     40      -0.053124   0.002526  -0.023238   0.005534  -0.008202   0.049624
     41      -0.022198  -0.084435   0.032911   0.030746  -0.005436   0.042317
     42       0.009624   0.023609  -0.004744   0.000149   0.004781  -0.021338
     43      -0.010698  -0.030672   0.015982  -0.024464  -0.003504   0.008384
     44      -0.002861  -0.021999  -0.003722   0.000153   0.001961  -0.001503
     45      -0.000100   0.037751  -0.016692  -0.000378   0.005392  -0.029268
     46      -0.013602  -0.062481   0.035717  -0.013268  -0.004615   0.014954
     47      -0.003557  -0.055232   0.017593   0.011054   0.000787   0.006328
     48       0.048465   0.031868  -0.000869  -0.033581   0.008467  -0.055743
     49       0.007666  -0.037895   0.025495  -0.034093  -0.002292  -0.004107
     50       0.004849   0.048459  -0.039298  -0.022841   0.005587  -0.026326
     51       0.071579   0.051916  -0.006000  -0.051926   0.010144  -0.092102
     52       0.018717  -0.087205   0.048126  -0.036834  -0.007722  -0.004021
     53       0.010377   0.064256  -0.045321  -0.027462   0.006702  -0.037368
     54      -0.001922  -0.016199  -0.042465   0.005605   0.003388  -0.029256
     55       0.010823  -0.005742  -0.009227  -0.000560   0.012764   0.024161
     56       0.005504   0.009880   0.031953   0.003329  -0.015097   0.020638
     57      -0.009630  -0.020042  -0.049423   0.012285   0.019517  -0.070518
     58       0.010893  -0.007582  -0.025972  -0.004786   0.019402   0.051478
     59      -0.034299  -0.014703  -0.083445  -0.004018   0.055152   0.052951
     60       0.095620  -0.027408  -0.006927   0.033076   0.082981  -0.029559
     61      -0.001744  -0.000111  -0.055209  -0.018483   0.015589   0.106026
     62       0.315392  -0.040941   0.065646   0.069408   0.262702   0.169153
     63      -0.343608   0.003276  -0.192869  -0.053205  -0.171476  -0.215920
     64       0.201499   0.007057   0.162258   0.031640   0.045408   0.070829
     65      -0.154579  -0.023128  -0.198847  -0.027101   0.034083   0.037565
     66       0.200587  -0.044572   0.033458   0.063437   0.164660  -0.025759
     67      -0.168675  -0.022233  -0.191879  -0.034280  -0.006235   0.003113
     68      -0.325757  -0.008794  -0.273484  -0.063788  -0.069463  -0.017309
     69       0.001230  -0.028733  -0.075674   0.008963   0.017287  -0.064345
     70      -0.018541  -0.033931  -0.066676   0.014414  -0.011445   0.000817
     71      -0.018078  -0.007279   0.005707   0.015502  -0.053656   0.025635
     72       0.207845  -0.065867  -0.111564   0.047609  -0.111841  -0.071966
     73      -0.136965  -0.017346  -0.056305  -0.005300   0.059481  -0.000552
     74      -0.330193  -0.012439  -0.072420  -0.010933   0.095187  -0.035957
     75      -0.312478   0.011986  -0.089221  -0.049979   0.231383  -0.121567
     76      -0.249990  -0.046838  -0.134528   0.001749   0.079521  -0.038881
     77       0.080360   0.000248   0.037486   0.019617  -0.088246   0.042261
     78       0.086239  -0.041433  -0.074338   0.025783  -0.040821  -0.050162
     79       0.281689  -0.071337  -0.083107   0.062173  -0.183661   0.009186
     80       0.170454  -0.040320   0.017687   0.058405  -0.193117   0.074635
     81       0.005886  -0.006159   0.001446   0.008890  -0.005784   0.027528
     82       0.009764   0.025394   0.046316  -0.003226  -0.029047   0.089382
     83       0.030378   0.028701   0.135983   0.009054  -0.023489   0.158559
     84       0.004394  -0.038514  -0.131135  -0.007460  -0.155944  -0.057556
     85       0.052664  -0.055597  -0.156528  -0.031917  -0.435929   0.087513
     86       0.067732  -0.013348   0.073758  -0.001773  -0.245618   0.228394
     87       0.031872   0.023592   0.126512   0.012740  -0.062250   0.223973
     88      -0.036658   0.130006   0.295559   0.024316   0.374668   0.148360
     89       0.054053  -0.029872  -0.006322  -0.006457  -0.242758   0.117590
     90      -0.008866   0.009814   0.063880   0.023057   0.183985  -0.001228
     91       0.011688   0.035921   0.063834  -0.005857  -0.067343   0.129911
     92      -0.006782   0.153175   0.471460   0.042960   0.394273   0.321200
     93      -0.000803  -0.021186   0.026310  -0.082371  -0.003590   0.014254
     94      -0.004895   0.012434  -0.003497   0.041968   0.000701   0.003320
     95       0.000914  -0.047539  -0.004112  -0.020040   0.005683  -0.025745
     96       0.003702  -0.004403   0.008821  -0.010823  -0.001068   0.021656
     97      -0.007276   0.058964  -0.000171   0.020354  -0.003570   0.010104
     98      -0.006226   0.024787   0.006734  -0.041054  -0.001616  -0.019105
     99      -0.005783   0.015315   0.023569  -0.019612  -0.005677   0.043777
    100       0.008153   0.025529  -0.019694   0.015267   0.003290  -0.024979
    101      -0.004105  -0.021885   0.004360  -0.001359   0.000616  -0.013530
    102      -0.017549   0.011976   0.043665  -0.010809  -0.010322   0.074797
    103       0.009970   0.022388  -0.024218   0.018397   0.004378  -0.038616
    104      -0.004538  -0.030644   0.003667   0.001377   0.001138  -0.028179
    105      -0.003193   0.027524   0.015899  -0.056083  -0.003535   0.006328
    106       0.022966  -0.037309  -0.026820  -0.004158   0.008399  -0.019200
    107      -0.002069  -0.070161   0.015018   0.030058  -0.000320   0.041657
    108      -0.011072   0.071252   0.020193  -0.055532  -0.006749   0.003090
    109       0.035586  -0.106630  -0.033485  -0.011544   0.013587  -0.017217
    110       0.004587  -0.113869   0.011244   0.084415   0.001482   0.076642
    111       0.007974  -0.042668   0.004853  -0.076098   0.003673  -0.017903
    112       0.013113   0.018368  -0.009836  -0.045142   0.001579  -0.012644
    113      -0.013703  -0.009556   0.037448  -0.035285  -0.008330   0.045919
    114       0.012686  -0.064094  -0.006789  -0.083395   0.008551  -0.048154
    115       0.015666   0.015306   0.000288  -0.091938  -0.000679  -0.001597
    116      -0.017484   0.012432   0.055862  -0.052566  -0.014961   0.085749
    117       0.012984  -0.070821   0.006284  -0.079710   0.004218  -0.001738
    118       0.000292   0.059616  -0.006751  -0.019291  -0.001002  -0.024017
    119      -0.011577   0.017038   0.019304  -0.062260  -0.003260  -0.022354
    120       0.022458  -0.089087  -0.005303  -0.087586   0.008343  -0.020215
    121      -0.000421   0.084994  -0.004579  -0.040220  -0.002590  -0.032673
    122      -0.009648   0.049278   0.018594  -0.097931  -0.004261  -0.040995
    123       0.009565   0.007567  -0.015988   0.019653   0.002768  -0.002023
    124      -0.002530   0.035563  -0.007527   0.018370  -0.002474   0.015918
    125      -0.004571   0.034879   0.011448  -0.040116  -0.003398  -0.007980
    126       0.003233  -0.071852   0.003782  -0.082805   0.004646  -0.060855
    127       0.004692   0.019280  -0.011207   0.035009  -0.000992   0.034101
    128       0.000971  -0.043069   0.023968  -0.088968  -0.000519  -0.021578
    129       0.002431  -0.061016   0.001475  -0.113982   0.005929  -0.112970
    130       0.013155   0.042245  -0.022836   0.071229  -0.000115   0.052497
    131      -0.003626  -0.035205   0.025214  -0.151814   0.001056  -0.108447
    132      -0.000076  -0.124446   0.020658  -0.076272   0.002623  -0.000085
    133       0.002686   0.080384  -0.025961   0.059508  -0.001442   0.013685
    134       0.004543  -0.102572   0.037382  -0.122577   0.000627  -0.015431
    135      -0.001098  -0.100923   0.013747  -0.153471   0.006104  -0.125545
    136       0.004011  -0.085770   0.016079  -0.020724  -0.000584   0.056252
    137       0.005521  -0.058289   0.025403  -0.034746  -0.001993   0.061489
    138       0.017767   0.161082  -0.063661   0.130022   0.002722  -0.004026
    139       0.001754  -0.084479   0.003050  -0.030621   0.003811  -0.014754
    140      -0.010605   0.116377   0.013433  -0.022027  -0.010148   0.026177
    141       0.005819   0.233171  -0.054995   0.013961  -0.001988  -0.006428
    142       0.003069  -0.075277   0.006214   0.005555   0.001386   0.006871
    143      -0.016223   0.186074   0.025201  -0.035774  -0.018329   0.071162
    144       0.027123   0.246199  -0.100049   0.240302   0.004159  -0.005151
    145      -0.002457  -0.044865  -0.002982  -0.105656   0.004839  -0.044000
    146       0.005125   0.230005  -0.039487   0.173224  -0.008310   0.035305
    147       0.031663   0.192283  -0.097476   0.282089   0.006331  -0.004038
    148       0.005429  -0.238202   0.022797  -0.052707   0.010100  -0.041274
    149      -0.024291  -0.002743   0.062353  -0.205535  -0.010785   0.011395
    150       0.023005   0.042638  -0.057763   0.118044   0.008823  -0.019074
    151      -0.004569   0.059875  -0.006442  -0.005399  -0.003550   0.015243
    152       0.017126   0.076607  -0.051784   0.128010   0.006315  -0.031016
    153       0.032757  -0.054730  -0.086212   0.142957   0.017918  -0.068219
    154      -0.006247   0.035791   0.009519  -0.070788  -0.004378   0.015692
    155       0.021498  -0.016883  -0.052337   0.066741   0.011522  -0.065107
    156       0.009464   0.076502  -0.019593   0.052133   0.000294   0.019720
    157       0.008534   0.247331  -0.060225   0.196567  -0.002213   0.038768
    158       0.036663   0.119258  -0.113793   0.280506   0.015731  -0.061588
    159       0.042835   0.147674  -0.123959   0.287667   0.016595  -0.034959
    160      -0.012300  -0.049807   0.026574  -0.133867  -0.004372   0.003352
    161       0.020528   0.189752  -0.073089   0.243758   0.004599  -0.008428
    162      -0.024157  -0.007074   0.025579   0.029633  -0.009248   0.071101
    163      -0.000434  -0.000910   0.013137   0.010498  -0.005846  -0.014069
    164       0.006813   0.004720  -0.015093  -0.016890   0.005887   0.022395
    165       0.000194   0.001125   0.020402   0.009721  -0.002244  -0.035952
    166       0.015032  -0.002991  -0.062249  -0.031775   0.009579   0.081461
    167      -0.012644   0.003029   0.049142   0.025596  -0.005915  -0.075732
    168       0.010099   0.000976  -0.002257  -0.006045   0.004290  -0.061008
    169       0.016985  -0.003120  -0.067592  -0.034951   0.011047   0.077393
    170      -0.006841   0.000453   0.020027   0.013338  -0.001428  -0.061101
    171       0.016942   0.001617  -0.012839  -0.015220   0.007891  -0.076479
    172       0.026907  -0.005207  -0.107869  -0.055948   0.018087   0.108253
    173      -0.004798  -0.000852   0.004628   0.006815   0.000485  -0.038666
    174       0.003697  -0.000991  -0.010769  -0.005869   0.003249  -0.017136
    175       0.003871  -0.000698  -0.011301  -0.004839   0.002693  -0.002966
    176       0.004832  -0.001063  -0.020805  -0.009390   0.005781  -0.020523
    177       0.006361  -0.002022  -0.029282  -0.015537   0.005954   0.009504
    178       0.004510  -0.000919  -0.015064  -0.006770   0.003248   0.002475
    179       0.016479  -0.003427  -0.073600  -0.037160   0.012848   0.070990
    180      -0.012430  -0.002167   0.011297   0.013027  -0.004394   0.018910
    181      -0.009873   0.001627   0.045298   0.025858  -0.005223  -0.091272
    182       0.004907   0.000596  -0.002957  -0.002639   0.005244  -0.077040
    183      -0.028813  -0.004884   0.022460   0.028136  -0.011161   0.077873
    184      -0.019947   0.003193   0.082239   0.045990  -0.011070  -0.132857
    185       0.016215   0.000248  -0.031177  -0.020440   0.011068  -0.064804
    186      -0.000769   0.000960   0.009414   0.003473   0.000154  -0.037723
    187      -0.008290   0.001982   0.044083   0.024161  -0.004464  -0.096057
    188      -0.011588   0.002667   0.051047   0.027528  -0.004883  -0.107224
    189      -0.003611   0.001040   0.013703   0.006075  -0.000507  -0.043497
    190      -0.018128   0.004354   0.087119   0.046084  -0.011427  -0.141437
    191      -0.015652   0.003877   0.072362   0.038253  -0.008325  -0.129780
    192       0.006571   0.002719   0.014628   0.001902   0.001690  -0.078036
    193       0.006106  -0.000998  -0.018561  -0.008864   0.005090  -0.009304
    194      -0.021749   0.003939   0.083098   0.045279  -0.010778  -0.130896
    195       0.006164   0.003308   0.029842   0.009350   0.001182  -0.129848
    196       0.006143  -0.000929  -0.017300  -0.008308   0.005120  -0.014238
    197      -0.035146   0.006701   0.142255   0.076747  -0.018919  -0.231808
    198      -0.002539  -0.070761   0.015047  -0.075432   0.002713  -0.030118
    199      -0.010313   0.148649   0.071400  -0.143710  -0.019885   0.068114
    200      -0.005942   0.213084   0.055285  -0.133208  -0.026229   0.115139
                 36         37         38         39         40         41    
      0       0.083357  -0.021399   0.005838  -0.010334   0.054760  -0.001546
      1      -0.002353  -0.006598  -0.000675   0.017860  -0.026870   0.009922
      2      -0.029268   0.010594  -0.003435   0.007600  -0.066834   0.004852
      3       0.007681   0.007564  -0.002146  -0.011030  -0.012459  -0.010106
      4      -0.002392  -0.003348  -0.000801   0.012886  -0.017515   0.009644
      5       0.023010   0.017535   0.000921  -0.035762  -0.029654  -0.002763
      6       0.000988   0.017629   0.002860   0.041561  -0.122823   0.026011
      7      -0.002670  -0.011069  -0.003436  -0.107220  -0.082238   0.000325
      8      -0.010019   0.013875   0.000444   0.077146  -0.052298   0.015913
      9      -0.015928   0.050646   0.007719  -0.016023   0.013063   0.049368
     10      -0.050800   0.010786  -0.016289   0.029160  -0.025016  -0.063625
     11      -0.052448  -0.028022  -0.020436   0.010899  -0.026405   0.022744
     12       0.016780   0.005633   0.002108   0.015708  -0.068400   0.014390
     13      -0.010216   0.020684  -0.000519  -0.018248  -0.034451  -0.014554
     14       0.005588  -0.008384  -0.001678   0.023951  -0.032136   0.011435
     15       0.002139   0.010443   0.000104   0.006555  -0.050031   0.008665
     16      -0.006508   0.021207  -0.001238   0.020896  -0.010354  -0.037203
     17      -0.011213  -0.021626  -0.007294   0.001552  -0.015095   0.016001
     18       0.027154  -0.009032   0.001660   0.009433  -0.050095   0.013405
     19       0.018846   0.052159   0.010578   0.041443  -0.006788  -0.060659
     20      -0.025714  -0.026156  -0.011137  -0.004515  -0.020096   0.022672
     21      -0.001279   0.000601  -0.000466   0.006070  -0.022076  -0.000193
     22       0.012248  -0.008455   0.000849   0.001998  -0.006477   0.004662
     23      -0.028988   0.029014  -0.001941   0.006709  -0.011630  -0.035293
     24      -0.003636  -0.006449   0.000728  -0.005324   0.023840   0.004059
     25       0.008927  -0.002775   0.003649  -0.013785   0.000962   0.019850
     26      -0.030247   0.027537  -0.001987   0.004985  -0.002455  -0.038030
     27      -0.004572  -0.010619   0.001936  -0.010697   0.048348   0.010939
     28       0.002292   0.007659   0.005574  -0.020826   0.004983   0.019852
     29      -0.036054   0.038555  -0.000095  -0.001491  -0.003397  -0.038708
     30      -0.004095  -0.009244  -0.001837  -0.001796   0.019280   0.002533
     31       0.004347   0.004698   0.003210  -0.013619  -0.003254   0.013187
     32      -0.009211   0.002155  -0.001693   0.001626  -0.001097  -0.008030
     33       0.001089  -0.022615  -0.002007  -0.010886   0.035482   0.021452
     34      -0.016804   0.021146   0.000834  -0.009313   0.003921  -0.015193
     35      -0.003631  -0.005044  -0.001288  -0.002022   0.002431   0.003204
     36      -0.007764   0.009775  -0.003592   0.018830  -0.022900  -0.024558
     37       0.023015  -0.003605   0.005008  -0.011867  -0.021563   0.030267
     38       0.011014  -0.011142   0.000469  -0.001406  -0.009859   0.016606
     39      -0.002641   0.016521  -0.004938   0.031948  -0.057262  -0.031971
     40       0.021185   0.003119   0.004051  -0.005378  -0.038004   0.022385
     41       0.027894  -0.023898   0.001580  -0.001090  -0.013200   0.032780
     42      -0.016858   0.012712  -0.001149   0.002855   0.013708  -0.019927
     43       0.032367  -0.019052   0.005728  -0.015108   0.004129   0.039821
     44       0.005776  -0.006510   0.001102  -0.005974  -0.004042   0.015265
     45      -0.020275   0.022946   0.000869  -0.003629   0.025785  -0.021052
     46       0.040021  -0.027854   0.006047  -0.015452   0.014705   0.047582
     47       0.013617  -0.016866   0.000961  -0.004874   0.003720   0.022483
     48      -0.018404   0.000126  -0.002315  -0.004218   0.020817  -0.008124
     49       0.032031  -0.026684   0.004553  -0.016085   0.009857   0.042102
     50      -0.016046   0.016791   0.000277  -0.004038  -0.005777  -0.012627
     51      -0.031162   0.000502  -0.003829  -0.010870   0.046326  -0.011943
     52       0.053623  -0.051495   0.006864  -0.033538   0.021667   0.083532
     53      -0.024409   0.021967  -0.000712  -0.003197   0.000030  -0.022712
     54      -0.009876   0.004140   0.000032   0.027502  -0.102394   0.023586
     55       0.002289  -0.001646  -0.001173  -0.044406  -0.050239  -0.002761
     56       0.004332   0.006531   0.000987   0.040965  -0.038089   0.014451
     57      -0.012553  -0.017697  -0.005574  -0.158538   0.018568  -0.039739
     58       0.006532   0.006361   0.002015   0.052804  -0.098888   0.028316
     59       0.022457  -0.014006   0.003323   0.064723   0.124429  -0.001266
     60       0.000755  -0.014930  -0.003673  -0.134996   0.059768  -0.040873
     61       0.014440   0.027781   0.009808   0.283314  -0.178577   0.091628
     62       0.062603  -0.010382   0.006990   0.074047   0.283521  -0.025773
     63      -0.053206  -0.037408  -0.013396  -0.307815  -0.049036  -0.061956
     64       0.003308   0.031183   0.001106   0.020748  -0.238819   0.040253
     65       0.023302  -0.029122   0.003648   0.079693   0.204965  -0.008895
     66       0.009907  -0.032438  -0.007283  -0.286114   0.202228  -0.098206
     67       0.005190  -0.027138  -0.000982  -0.041939   0.077112  -0.019488
     68       0.005293  -0.029831   0.002189   0.082020   0.131833   0.003129
     69      -0.014716  -0.011686  -0.001211   0.111974   0.091641   0.009088
     70       0.011878  -0.021896  -0.001386  -0.088820   0.131631  -0.036864
     71       0.015776   0.001764   0.001786  -0.058388  -0.040967   0.000200
     72      -0.002027  -0.028406  -0.001254   0.135351   0.366105  -0.034656
     73       0.005675  -0.016329  -0.001503  -0.103196   0.016258  -0.018325
     74       0.010743  -0.024065   0.000264  -0.098961   0.081643  -0.015821
     75      -0.041776  -0.011789  -0.002377   0.243606   0.045024   0.045289
     76       0.014062  -0.043607  -0.002398  -0.181858   0.215510  -0.057731
     77       0.013834   0.011890   0.002218  -0.010024  -0.081891   0.011316
     78      -0.007341  -0.012374  -0.000965   0.074687   0.109368  -0.001402
     79       0.028275  -0.033623  -0.000819  -0.061130   0.396548  -0.081368
     80       0.035380   0.003060   0.002153  -0.206711  -0.088182  -0.018429
     81       0.006836   0.004859   0.001789   0.012942  -0.056519   0.014948
     82       0.023848   0.011017   0.005869   0.157421   0.086800   0.017311
     83       0.043251   0.004560   0.003102  -0.088338   0.049442  -0.023064
     84      -0.014979   0.013131   0.003800   0.238375  -0.036383   0.056411
     85       0.029211   0.020084   0.008921   0.222200   0.150038   0.017878
     86       0.066175   0.005353   0.004020  -0.222909   0.085625  -0.057311
     87       0.065043   0.014039   0.009472  -0.001857   0.100149  -0.009615
     88       0.035764   0.011958   0.008530   0.257782   0.120575   0.036899
     89       0.034134   0.003692   0.001311  -0.142734   0.023832  -0.032705
     90      -0.005552  -0.008552  -0.004822  -0.211951  -0.178482  -0.012121
     91       0.036937   0.018669   0.010233   0.282402   0.165306   0.031584
     92       0.085287   0.006579   0.008152  -0.070638   0.135240  -0.026881
     93      -0.052042  -0.000026  -0.013635  -0.008919   0.020143   0.052189
     94      -0.008397   0.077965   0.013011   0.012899  -0.017028  -0.088292
     95       0.033832   0.038888   0.028808  -0.009836   0.008728   0.079134
     96      -0.065271   0.023816  -0.021655   0.003609   0.015223  -0.046520
     97      -0.031137   0.077110   0.010777   0.006840  -0.003057  -0.087971
     98       0.031499   0.029884   0.028899  -0.005852   0.011441   0.033961
     99      -0.117809   0.024366  -0.036497   0.009336   0.014461  -0.080908
    100       0.045498   0.077974   0.032256   0.000140   0.003178  -0.056783
    101       0.017217   0.132400   0.041290  -0.014838   0.017134   0.032329
    102      -0.177330   0.024220  -0.037379   0.020638  -0.002362  -0.136619
    103       0.076740   0.138196   0.030585  -0.007880   0.011163  -0.039972
    104       0.056698   0.211056   0.041184  -0.021531   0.020731   0.035645
    105      -0.042089   0.072175  -0.006294  -0.004099   0.029870  -0.026141
    106       0.020325  -0.080780   0.004754   0.007989   0.001560  -0.027555
    107      -0.108610   0.021217  -0.010810   0.002227   0.004085  -0.010079
    108      -0.027165   0.125326   0.005927  -0.005305   0.030039  -0.047663
    109       0.003023  -0.165274  -0.012130   0.008496   0.002683   0.015902
    110      -0.190687  -0.025973  -0.047357   0.015279  -0.005472  -0.071804
    111      -0.005361   0.047883   0.016081  -0.014234   0.032357   0.069423
    112       0.023211  -0.105527  -0.013596   0.006210   0.004762  -0.014368
    113      -0.099578  -0.016383  -0.032856  -0.003267   0.010855   0.036062
    114       0.053161   0.077996   0.047945  -0.021804   0.034144   0.119389
    115       0.003912  -0.220480  -0.047293   0.004627   0.008352   0.042413
    116      -0.175842  -0.112013  -0.086794   0.004344   0.011154   0.011011
    117      -0.042843  -0.046267  -0.008331  -0.007338   0.026016   0.072140
    118       0.059956   0.057449   0.019050  -0.000649   0.003249  -0.045569
    119       0.053384   0.087487   0.026635  -0.021252   0.020147   0.106824
    120      -0.004622  -0.104558   0.003180  -0.003832   0.025904   0.089467
    121       0.087628   0.066441   0.014932  -0.008247   0.010703  -0.022558
    122       0.103532   0.085280   0.023545  -0.032326   0.033114   0.147776
    123      -0.005446   0.009921  -0.001759  -0.000122   0.007284  -0.042696
    124      -0.053291   0.018067  -0.015990  -0.003832   0.006752  -0.029550
    125       0.018630  -0.031401  -0.002108   0.006633   0.002664  -0.008549
    126       0.160312  -0.063131   0.026253   0.027916  -0.038934  -0.139823
    127      -0.087914  -0.017800  -0.034232  -0.008743   0.009154  -0.005044
    128       0.090532  -0.143301  -0.008771   0.024892  -0.031666  -0.055105
    129       0.351567   0.018354  -0.284828   0.037432  -0.043556  -0.127535
    130      -0.101751  -0.006683  -0.225837  -0.020998   0.028878   0.085186
    131       0.388246  -0.025647  -0.407706   0.044348  -0.046702  -0.071259
    132      -0.077626  -0.217705   0.553897   0.031839  -0.059278  -0.249305
    133      -0.034010   0.113895  -0.192999  -0.022961   0.038351   0.068548
    134       0.101470  -0.259090   0.012211   0.041807  -0.062000  -0.112622
    135       0.376227  -0.035905  -0.169366   0.052302  -0.068598  -0.204813
    136      -0.166064  -0.229078   0.313911   0.018085  -0.044789  -0.160341
    137      -0.188590  -0.270248   0.370904   0.009760  -0.022841  -0.052987
    138       0.024381  -0.078722   0.016573  -0.008865  -0.003956   0.074481
    139       0.011236   0.072925   0.003555  -0.013358   0.018887   0.055731
    140      -0.061290  -0.073343  -0.032848   0.019167  -0.005781  -0.142937
    141       0.027660  -0.200127   0.100788  -0.010017  -0.017782   0.089576
    142      -0.029147   0.080897  -0.042622  -0.007862   0.018223  -0.015535
    143      -0.146884  -0.158467  -0.063469   0.029176  -0.019485  -0.278250
    144       0.045300  -0.117698   0.004120  -0.014352  -0.009202   0.160307
    145       0.076814   0.007740   0.100586  -0.026186   0.015581   0.197395
    146      -0.054372  -0.108061  -0.086483   0.015658  -0.012570  -0.065746
    147       0.041794  -0.040971  -0.040253  -0.013036   0.000228   0.138648
    148       0.060155   0.222745  -0.014242  -0.019498   0.041770   0.098053
    149      -0.053716  -0.033650   0.020465   0.020527   0.002077  -0.192018
    150       0.047343  -0.001409   0.005049  -0.006864  -0.002696   0.022926
    151      -0.047747  -0.098471  -0.016380  -0.015600   0.011289   0.164917
    152       0.093427   0.014785   0.004756   0.003661  -0.016004  -0.005234
    153       0.155357   0.073255  -0.029757  -0.002739  -0.020785  -0.038684
    154      -0.034615  -0.199151  -0.041865  -0.023936   0.015705   0.307803
    155       0.182670  -0.049899  -0.048252  -0.003963  -0.022180   0.122655
    156      -0.055156  -0.041007   0.024430  -0.005336   0.014846   0.025882
    157      -0.084523  -0.090866   0.061527  -0.021661   0.007948   0.195671
    158       0.184569   0.058766   0.017856  -0.000469  -0.035684   0.004324
    159       0.111918  -0.053276   0.033990  -0.021704  -0.015328   0.195465
    160      -0.028416  -0.141192  -0.067214  -0.015975   0.015688   0.212173
    161       0.041736   0.094121   0.065958   0.009731  -0.017351  -0.136392
    162       0.028687  -0.009344   0.001285  -0.005354   0.022118  -0.000440
    163      -0.000345  -0.005719  -0.000600   0.012275  -0.013043   0.010677
    164      -0.004318   0.006603  -0.000872  -0.002427  -0.037080   0.003005
    165       0.000254  -0.004902   0.000498  -0.000502   0.016511   0.003649
    166       0.006697   0.007964  -0.000015  -0.001244  -0.008958  -0.004876
    167      -0.006638  -0.005676  -0.000102   0.001745  -0.002069   0.004369
    168      -0.013713   0.003967  -0.000176   0.000864  -0.002350  -0.000615
    169       0.004694   0.009706   0.000027  -0.001162  -0.007137  -0.007773
    170      -0.002185  -0.005361   0.000975  -0.002279   0.034015  -0.004350
    171      -0.021960   0.008959  -0.000630   0.001980  -0.018036  -0.001272
    172       0.005692   0.015357   0.000408  -0.004027   0.003413  -0.016081
    173       0.001833  -0.004589   0.001343  -0.004113   0.045472  -0.008221
    174      -0.005404   0.003397  -0.000282  -0.000359   0.001183  -0.004735
    175      -0.001215   0.002091   0.000159   0.000699   0.004928  -0.004151
    176      -0.000610   0.000554   0.001140  -0.004513   0.032256  -0.008246
    177      -0.006184   0.008059  -0.001042   0.000586  -0.015942  -0.007761
    178      -0.001141   0.002887   0.000061   0.000766   0.002512  -0.004684
    179       0.008058   0.007002   0.000976  -0.005485   0.015405  -0.009089
    180       0.012424  -0.007155   0.001084  -0.003561   0.030174  -0.001000
    181      -0.006463  -0.006504   0.000833  -0.000390   0.032194  -0.002804
    182      -0.010478   0.000939   0.000898  -0.003845   0.033237  -0.009436
    183       0.032521  -0.015974   0.002130  -0.006441   0.054506   0.000145
    184      -0.007657  -0.012215   0.001029  -0.000530   0.040350   0.000481
    185      -0.015117   0.007219   0.000484  -0.002984   0.021230  -0.012022
    186      -0.006821   0.000607  -0.000006   0.000192  -0.003109   0.000615
    187      -0.008635  -0.005272   0.000703  -0.000121   0.027903  -0.002985
    188      -0.006983  -0.008322   0.000852  -0.002430   0.032783  -0.000640
    189      -0.009345   0.001730  -0.000124   0.001121  -0.014437   0.001347
    190      -0.012222  -0.010541   0.000380   0.002955   0.018923   0.004339
    191      -0.007901  -0.011639   0.000737  -0.001221   0.033150   0.002909
    192      -0.015274   0.002272  -0.000561   0.002031  -0.005327  -0.000026
    193      -0.002174   0.003444   0.000566  -0.002838   0.017831  -0.008717
    194      -0.006849  -0.013142   0.000884  -0.001060   0.030989   0.004214
    195      -0.024448   0.003754  -0.000992   0.003590  -0.007397  -0.002890
    196      -0.003147   0.003709   0.000504  -0.002781   0.017246  -0.009014
    197      -0.013547  -0.022787   0.001698  -0.001725   0.064292   0.005689
    198      -0.017958   0.107845   0.011446  -0.009407   0.027535   0.057824
    199      -0.060176  -0.176570  -0.023698  -0.013629   0.018773   0.077886
    200      -0.061243  -0.301860  -0.034856  -0.039270  -0.011433   0.131023
                 42         43         44         45         46         47    
      0      -0.008758  -0.024866   0.006868   0.002015  -0.013562  -0.036482
      1       0.009037  -0.101013  -0.000651   0.007362  -0.001761  -0.004330
      2       0.011272  -0.088832  -0.002652   0.005328   0.005855   0.003887
      3       0.003867  -0.030874  -0.003210   0.001216  -0.028780  -0.047453
      4       0.010407  -0.065738  -0.002254   0.004871   0.007278  -0.005862
      5      -0.001456  -0.102934  -0.001470   0.008115  -0.015099   0.051350
      6      -0.008263   0.042177   0.001226  -0.004053  -0.009115  -0.016444
      7       0.005845  -0.042437  -0.000351   0.001943   0.025393  -0.014801
      8       0.005135  -0.072090  -0.001479   0.006118   0.007832   0.020320
      9      -0.024249  -0.008954   0.000660   0.000098  -0.019868  -0.012589
     10      -0.006925   0.003629  -0.002511   0.003790  -0.100004   0.086997
     11      -0.015693   0.012285  -0.000773  -0.000041   0.017551  -0.023217
     12      -0.002736  -0.007009   0.002002  -0.002270  -0.009714  -0.048900
     13      -0.007679  -0.091871  -0.002362   0.008157  -0.065969   0.054840
     14       0.014243  -0.111837   0.000054   0.006196   0.037000  -0.034601
     15       0.000926  -0.031193   0.002332  -0.001639  -0.005221  -0.053119
     16      -0.002328  -0.028989  -0.002052   0.007545  -0.087760   0.069954
     17       0.021749  -0.030424   0.000808   0.000656   0.050068  -0.045925
     18      -0.003376  -0.145385   0.002632   0.002522   0.010716  -0.075410
     19      -0.023034  -0.029751  -0.002966   0.013731  -0.126143   0.083794
     20       0.029900   0.007587   0.001095  -0.002887   0.057410  -0.042700
     21       0.006760   0.011076   0.002347  -0.002749  -0.009596  -0.037088
     22       0.006558  -0.003304   0.000380   0.001545  -0.014462   0.002515
     23      -0.003497   0.015873   0.000251  -0.003886  -0.043158   0.030744
     24      -0.013394   0.000300  -0.044021   0.187681   0.015597  -0.000558
     25      -0.011987   0.012239  -0.018253   0.079172   0.030363  -0.029131
     26      -0.008382   0.013943  -0.010507   0.039796  -0.045460   0.047394
     27      -0.034377  -0.006884  -0.096047   0.409122   0.038114   0.012249
     28      -0.026250   0.023967  -0.040631   0.173754   0.044885  -0.035405
     29      -0.017364   0.027320  -0.021639   0.086676  -0.034212   0.037028
     30       0.010119  -0.026939   0.040402  -0.170128  -0.002796   0.023489
     31      -0.006009   0.008003   0.019691  -0.082363   0.015156  -0.015313
     32       0.002887  -0.003114   0.008430  -0.036632  -0.011194   0.017934
     33       0.017502  -0.055119   0.090527  -0.379865   0.020655   0.030529
     34      -0.004228   0.000111   0.040669  -0.174214  -0.025033   0.041188
     35       0.004738  -0.010192   0.019967  -0.084152   0.003672   0.009277
     36       0.012430   0.002130   0.000732  -0.002331  -0.039190   0.011617
     37      -0.005775   0.018846   0.003050  -0.009155   0.035875  -0.061296
     38       0.002818   0.001095   0.000745  -0.000821   0.020321  -0.028395
     39       0.021636   0.011192   0.002810  -0.009389  -0.053456  -0.006924
     40      -0.002336   0.024926   0.003911  -0.012498   0.025251  -0.065729
     41       0.007083  -0.004588   0.001359  -0.001244   0.034034  -0.047712
     42      -0.013982   0.007310  -0.043489   0.179595  -0.006283   0.028501
     43      -0.009759   0.003275  -0.017665   0.077089   0.045961  -0.038834
     44      -0.004962   0.006798  -0.008935   0.038592   0.027401  -0.027071
     45      -0.037326   0.020494  -0.095037   0.392835   0.018357   0.034178
     46      -0.013740  -0.003862  -0.041502   0.176963   0.061456  -0.033271
     47      -0.003994  -0.002766  -0.021216   0.090577   0.036496  -0.022098
     48       0.006748  -0.021715   0.041297  -0.176577  -0.016419   0.028879
     49       0.001344  -0.013325   0.019519  -0.079219   0.034857  -0.029387
     50      -0.007116   0.014018   0.009945  -0.044546  -0.013095   0.006432
     51       0.011189  -0.055374   0.090128  -0.388340  -0.026978   0.071990
     52       0.003264  -0.028546   0.042859  -0.175438   0.090315  -0.075474
     53      -0.006166   0.006942   0.020442  -0.091084  -0.028221   0.029668
     54      -0.004264   0.089810   0.000600  -0.005278   0.021446   0.028536
     55       0.000699  -0.002704  -0.000222   0.001234   0.009741   0.012860
     56       0.004190  -0.072251  -0.001140   0.005663   0.015446   0.002238
     57       0.003959  -0.068929  -0.001330   0.006708  -0.007412   0.010094
     58      -0.004527   0.110623   0.001156  -0.007030   0.027046   0.028906
     59      -0.000977   0.055519   0.001051  -0.004637  -0.000725  -0.009363
     60      -0.002554  -0.031580  -0.000635   0.003444  -0.009068   0.008290
     61      -0.016640   0.353774   0.004087  -0.024986   0.051072   0.062702
     62      -0.019341   0.103612   0.002326  -0.009537  -0.016817  -0.023365
     63       0.030348  -0.250811  -0.004232   0.021783  -0.013901   0.005965
     64      -0.006836  -0.006770  -0.000503   0.001208   0.041266   0.031497
     65       0.000998   0.120313   0.001947  -0.009091  -0.009156  -0.010623
     66      -0.001836  -0.152888  -0.001836   0.012060  -0.037077  -0.018425
     67       0.003225   0.094962   0.001134  -0.005251  -0.002436   0.012898
     68       0.009221   0.102634   0.001384  -0.007018  -0.002822  -0.001619
     69       0.012984  -0.108172  -0.001544   0.007943   0.010475  -0.013853
     70      -0.000642  -0.004991  -0.000251   0.001794  -0.020490  -0.013352
     71      -0.010504   0.084704   0.000389  -0.004163   0.003812   0.017074
     72       0.020922  -0.260203  -0.004682   0.024667  -0.026060  -0.056356
     73      -0.004029   0.064324   0.001412  -0.006834  -0.005077   0.003934
     74      -0.007668   0.087449   0.002846  -0.014708  -0.011210  -0.010101
     75       0.032322  -0.264685  -0.000297   0.005733   0.033403  -0.033906
     76      -0.006762   0.085781   0.002382  -0.011337  -0.037640  -0.024193
     77      -0.006925   0.036592  -0.000809   0.001940   0.012869   0.021604
     78       0.007723  -0.065281  -0.001837   0.008274   0.004265  -0.009116
     79       0.005857  -0.165115  -0.004356   0.022865  -0.057451  -0.051603
     80      -0.031693   0.308130   0.001154  -0.012110  -0.000996   0.048350
     81      -0.010709   0.151108   0.001709  -0.010237   0.007810   0.021724
     82      -0.000651  -0.001413   0.000443  -0.001203  -0.005740  -0.020785
     83      -0.010219   0.036685   0.000946  -0.002910  -0.022516  -0.018105
     84       0.001657   0.058194   0.000155  -0.003821   0.031280   0.017911
     85      -0.004054   0.019148   0.000587  -0.001851  -0.023334  -0.034497
     86      -0.023562   0.133214   0.002382  -0.008909  -0.057103  -0.026524
     87      -0.032141   0.308456   0.005013  -0.023691  -0.049654  -0.024879
     88       0.000870  -0.011850   0.001062  -0.003372   0.000310  -0.037053
     89      -0.010076   0.034953   0.000456  -0.001102  -0.023423  -0.007314
     90      -0.011398   0.162728   0.001430  -0.009429   0.018395   0.055400
     91      -0.002003   0.005295   0.000975  -0.003134  -0.015145  -0.044074
     92      -0.021259   0.116459   0.003374  -0.012272  -0.047250  -0.053013
     93      -0.013430   0.000068   0.000133  -0.000086  -0.021470   0.011762
     94       0.021594  -0.004132  -0.001374   0.002772  -0.041656   0.036554
     95       0.028301   0.002812  -0.000364   0.002583   0.024821  -0.004521
     96       0.029708   0.010986  -0.000173   0.000458  -0.011274   0.019460
     97      -0.028123  -0.007077  -0.000199  -0.003457  -0.015039   0.016846
     98      -0.037288  -0.006817   0.000666  -0.003748   0.023368  -0.004511
     99      -0.022822   0.002551  -0.000232  -0.003793  -0.008451   0.029639
    100       0.053640   0.007651  -0.000232   0.002645  -0.028090   0.016544
    101       0.061938   0.005187   0.000423   0.003664  -0.014529  -0.003396
    102      -0.051826  -0.008084  -0.001048  -0.004323  -0.039021   0.054171
    103       0.092938   0.013140   0.000078   0.005081  -0.045623   0.012821
    104       0.110629   0.009554   0.000583   0.007251  -0.051041  -0.001072
    105       0.006124   0.006515   0.000549  -0.002756   0.000157   0.013898
    106       0.010182   0.011239  -0.000224  -0.000302   0.019137   0.003553
    107       0.006773   0.002236  -0.000480   0.000800  -0.010529   0.016143
    108       0.010785   0.003010   0.000611  -0.002756  -0.010572   0.018324
    109       0.003354   0.016705  -0.000260  -0.000240   0.038024  -0.005336
    110       0.000564   0.007837  -0.001150   0.000250  -0.017458   0.032583
    111       0.034867   0.010879   0.000278   0.001528   0.004986   0.003418
    112      -0.036415   0.001091   0.000532  -0.004537   0.031034  -0.007762
    113      -0.056145  -0.010603   0.000441  -0.003960   0.002772   0.001198
    114       0.070081   0.014331  -0.000014   0.005772  -0.000088   0.000319
    115      -0.094242  -0.002651   0.001207  -0.009159   0.059296  -0.023603
    116      -0.127045  -0.016278   0.001144  -0.011258   0.023715  -0.003702
    117      -0.028428   0.004921   0.000322  -0.002257   0.020486  -0.001155
    118       0.052197   0.004277   0.000152   0.001928  -0.011910   0.003310
    119       0.054193   0.002282   0.000532   0.004314  -0.008478  -0.008757
    120      -0.053298  -0.002401   0.000739  -0.003921   0.051700  -0.015296
    121       0.095211   0.014303   0.000805   0.002438  -0.008377  -0.006518
    122       0.111931   0.016718   0.001545   0.004744   0.006810  -0.026846
    123       0.062631   0.017427   0.000371   0.001219   0.058791  -0.038943
    124      -0.057180  -0.003144   0.001278  -0.009624   0.088205  -0.057920
    125      -0.088381  -0.012784   0.000742  -0.007698   0.002587   0.016608
    126      -0.041729  -0.010986   0.000210  -0.006599   0.037779  -0.023615
    127       0.092530   0.026775  -0.000106   0.006735   0.056990  -0.065742
    128       0.068919   0.010207  -0.002037   0.014152  -0.117704   0.059531
    129      -0.013302  -0.003885  -0.001201  -0.000419  -0.000050  -0.006067
    130       0.332836   0.082392  -0.002777   0.036834  -0.027295  -0.059320
    131       0.017355  -0.000925  -0.003151   0.011833  -0.143583   0.084631
    132      -0.151199  -0.041264   0.002342  -0.022557   0.080097  -0.033393
    133      -0.016670   0.010313   0.001707  -0.009107   0.154481  -0.095903
    134       0.248028   0.042135  -0.005109   0.040084  -0.257024   0.101012
    135      -0.093034  -0.026108  -0.000770  -0.009063   0.000555   0.004954
    136       0.146973   0.026266  -0.001492   0.016627  -0.047878  -0.027773
    137       0.151478   0.026880  -0.001588   0.021476  -0.124876   0.045834
    138      -0.065950  -0.014017   0.001013  -0.005283   0.012906   0.000106
    139      -0.084917  -0.019100   0.001893  -0.015384   0.093786  -0.024985
    140      -0.028985   0.013619   0.000523  -0.003329   0.058959  -0.056886
    141      -0.127396  -0.023987   0.003160  -0.007058   0.002615  -0.003292
    142       0.008390   0.001160   0.000943  -0.011354   0.146055  -0.069577
    143       0.128371   0.049698   0.000391   0.004137   0.167687  -0.158363
    144      -0.141798  -0.032941   0.000606  -0.008261  -0.031329   0.034185
    145      -0.239003  -0.058699   0.004211  -0.024059   0.026610   0.045936
    146      -0.088182  -0.000681  -0.000931  -0.004812   0.017267  -0.031448
    147      -0.093989  -0.024412  -0.000289  -0.006663  -0.020217   0.032439
    148      -0.068904  -0.025967   0.001670  -0.018194   0.083117   0.021253
    149       0.010736   0.021539   0.001872  -0.003352   0.090696  -0.068223
    150       0.111550   0.021002  -0.000580   0.010234   0.003537  -0.019477
    151      -0.027512   0.004189  -0.000900   0.011485  -0.129111   0.056396
    152      -0.058910  -0.019653   0.000325  -0.007395   0.011432   0.008610
    153       0.076855   0.017278   0.000388   0.001789   0.090767  -0.090457
    154       0.042649   0.012974  -0.002709   0.027931  -0.269231   0.146424
    155      -0.007566  -0.012022  -0.001103   0.005938  -0.095229   0.064807
    156       0.098743   0.025206  -0.000698   0.012296  -0.038208   0.013697
    157      -0.010722  -0.004126  -0.001572   0.015487  -0.179527   0.088813
    158      -0.037771  -0.027434   0.000163  -0.007849   0.034441  -0.012562
    159       0.176608   0.019745  -0.002821   0.029377  -0.173220   0.072062
    160      -0.020700   0.012473  -0.001289   0.016677  -0.176225   0.079992
    161      -0.094532  -0.031018   0.001737  -0.022084   0.144815  -0.059182
    162       0.009593  -0.025215  -0.012224  -0.000253   0.055510   0.117928
    163       0.012170  -0.059499  -0.002906   0.004252   0.017430   0.008372
    164       0.002699  -0.070079   0.003963   0.005279  -0.022544  -0.047453
    165       0.009628  -0.016201  -0.015430   0.000485   0.106626   0.244696
    166      -0.001649  -0.002512  -0.001204  -0.000262   0.012569   0.021905
    167       0.001758  -0.023118   0.004534   0.002199  -0.036274  -0.086718
    168      -0.005840   0.023437  -0.179767  -0.046967  -0.034514  -0.070570
    169      -0.005908   0.021580  -0.021505  -0.007703  -0.004725  -0.019367
    170      -0.004407   0.060094   0.065001   0.012154   0.012663   0.028571
    171      -0.012284   0.034031  -0.418454  -0.106979  -0.126727  -0.280593
    172      -0.015077   0.081997  -0.051504  -0.019953  -0.018664  -0.047708
    173      -0.006205   0.084827   0.151624   0.031689   0.044774   0.103673
    174      -0.008787   0.029804   0.192854   0.041787  -0.045233  -0.100745
    175      -0.004080   0.025406   0.025184   0.003833  -0.004624  -0.018154
    176      -0.007776   0.078992  -0.067372  -0.021477   0.014903   0.036700
    177      -0.015474   0.025333   0.412053   0.092015  -0.123311  -0.285095
    178      -0.005032   0.024924   0.053023   0.010192  -0.014510  -0.041550
    179      -0.004485   0.046793  -0.146774  -0.037772   0.042603   0.094933
    180       0.005396   0.020419  -0.013339  -0.001627   0.079403   0.180279
    181      -0.004115   0.061589  -0.001066  -0.004081   0.010457   0.026038
    182      -0.013925   0.101733   0.005998  -0.007358  -0.030004  -0.060002
    183       0.015627   0.014273  -0.027814  -0.000577   0.167510   0.372227
    184      -0.000674   0.054180  -0.003700  -0.003409   0.021293   0.054124
    185      -0.019088   0.108835   0.011644  -0.008148  -0.061268  -0.131138
    186      -0.003748   0.010961  -0.177707  -0.044753  -0.055653  -0.123378
    187      -0.005576   0.061770  -0.021630  -0.009619  -0.006384  -0.011625
    188      -0.001242   0.038703   0.062744   0.012985   0.019661   0.050443
    189      -0.008234   0.013983  -0.375842  -0.094488  -0.147121  -0.334495
    190       0.000889   0.016204  -0.047821  -0.012261  -0.015783  -0.036263
    191       0.004014   0.013829   0.132760   0.032604   0.053304   0.126738
    192      -0.004816   0.003569   0.193276   0.044592  -0.022580  -0.044918
    193      -0.009507   0.065864   0.024886   0.000528  -0.004512  -0.006861
    194       0.003342   0.017595  -0.069598  -0.016749   0.009308   0.024294
    195      -0.015149   0.029365   0.449947   0.101506  -0.101071  -0.222976
    196      -0.010691   0.068026   0.056051   0.007519  -0.014081  -0.028261
    197       0.004040   0.064906  -0.161234  -0.040699   0.037812   0.097427
    198      -0.149100  -0.002140  -0.001125   0.002049  -0.131161   0.037614
    199       0.317291   0.004745  -0.001485   0.002256   0.165058   0.054122
    200       0.505784   0.001917   0.003007  -0.005355   0.464034  -0.140999
                 48         49         50         51         52         53    
      0      -0.019327   0.008381  -0.149772   0.032896   0.030979  -0.020091
      1      -0.002280   0.098209   0.027299   0.025062  -0.002503  -0.002620
      2       0.001801  -0.072143   0.006199  -0.003861   0.004303   0.014202
      3       0.008530   0.068917  -0.004556  -0.012310   0.003014  -0.001634
      4       0.010124   0.159005   0.114946   0.064152  -0.027833  -0.020653
      5      -0.006203   0.188301   0.044326  -0.040710  -0.004201  -0.000142
      6      -0.006066  -0.081488   0.045729   0.018155  -0.049786   0.020693
      7      -0.021949  -0.007273  -0.029851  -0.273302   0.010119  -0.051455
      8      -0.009007  -0.078015  -0.054507   0.156907   0.005643   0.013812
      9      -0.041951  -0.015022   0.037727  -0.018895  -0.043718   0.100539
     10       0.052888  -0.002181  -0.003077  -0.004404   0.053615   0.029241
     11      -0.036044  -0.004973   0.039643  -0.004356   0.044301   0.030725
     12      -0.001107  -0.071293   0.054862  -0.001647  -0.041168   0.008439
     13      -0.005904   0.053106  -0.087998  -0.090343   0.034648   0.064926
     14      -0.012801  -0.084247  -0.028217   0.073327   0.003493  -0.034274
     15      -0.000347  -0.092709   0.087671  -0.024478  -0.038601   0.019589
     16       0.050277  -0.002870  -0.025894   0.014359   0.050132   0.038439
     17       0.008516  -0.022341   0.004429   0.005063   0.037073   0.001589
     18      -0.028674  -0.114106  -0.016965   0.025039  -0.065640   0.000705
     19       0.050480  -0.036418   0.008787   0.023393   0.017984  -0.026932
     20       0.020696  -0.006785   0.027418  -0.013751   0.054203   0.025333
     21       0.040930  -0.130016   0.228259  -0.044953   0.001704  -0.070275
     22       0.037496  -0.045530   0.075043  -0.011496   0.043327  -0.019737
     23       0.027116  -0.021669   0.038912  -0.011394   0.006425  -0.008701
     24      -0.002049   0.018036  -0.006405   0.000880   0.007344  -0.006249
     25      -0.020084  -0.002752   0.010549  -0.004672  -0.015635  -0.007235
     26       0.022270   0.013445  -0.019577  -0.000874   0.011591   0.008721
     27      -0.035568   0.123170  -0.191496   0.039235   0.006104   0.063560
     28      -0.047099   0.032676  -0.052296   0.002203  -0.056505   0.016680
     29       0.002656   0.026110  -0.042674  -0.002388  -0.029468   0.017647
     30      -0.019856   0.059686  -0.096384   0.022611   0.000099   0.029642
     31      -0.032142   0.013525  -0.024694   0.001220  -0.032439   0.007419
     32       0.006272   0.016694  -0.033068   0.006239   0.013360   0.012628
     33      -0.079176   0.164557  -0.294245   0.063502  -0.032832   0.102547
     34      -0.028230   0.075523  -0.139267   0.023529  -0.019534   0.053182
     35      -0.012981   0.037244  -0.072250   0.014566   0.000408   0.026425
     36       0.055394  -0.073929   0.119366  -0.022697   0.035476  -0.033589
     37      -0.025196  -0.058207   0.095256  -0.023275  -0.044877  -0.032317
     38      -0.004618  -0.026631   0.040774  -0.008240  -0.006840  -0.013832
     39       0.082947  -0.144294   0.209351  -0.042449   0.037627  -0.047059
     40      -0.011283  -0.089149   0.134419  -0.032621  -0.044683  -0.037723
     41      -0.005574  -0.043581   0.063985  -0.010511  -0.004140  -0.019255
     42      -0.002202   0.058321  -0.098039   0.019352   0.003900   0.031869
     43      -0.032159   0.013786  -0.026995   0.006707  -0.013358   0.007047
     44      -0.021188  -0.000414  -0.000714  -0.001999  -0.025665  -0.001820
     45      -0.049153   0.160236  -0.292777   0.054144  -0.034252   0.105205
     46      -0.042411   0.065988  -0.129412   0.030027   0.001076   0.045632
     47      -0.020984   0.029011  -0.059438   0.013271  -0.003656   0.020313
     48      -0.004604   0.024400  -0.016348   0.003852   0.005679  -0.002602
     49      -0.025596   0.003580   0.000572   0.002707  -0.000568  -0.004692
     50      -0.010941  -0.002756   0.012722  -0.008676  -0.033909  -0.005556
     51      -0.044617   0.133680  -0.211510   0.038765  -0.006683   0.070219
     52      -0.081668   0.033986  -0.051580   0.011715  -0.041380   0.012634
     53      -0.011659   0.025307  -0.037224   0.000397  -0.029210   0.013603
     54      -0.002651   0.080096  -0.037891  -0.012323   0.020933  -0.009715
     55      -0.000789  -0.059135  -0.035652   0.140933   0.002912   0.000351
     56      -0.024669  -0.067918  -0.086381  -0.061381   0.016908  -0.026538
     57       0.004994  -0.051307  -0.018485   0.098161   0.005949   0.000335
     58       0.001826   0.022152  -0.045136   0.165119   0.013238  -0.000118
     59       0.008197   0.029869   0.023765   0.022877  -0.005611   0.006451
     60       0.006589  -0.018714   0.002207   0.121419   0.002595   0.006642
     61       0.012744   0.237288  -0.041613   0.126353   0.038064   0.002169
     62       0.011436   0.073469   0.091761   0.106710  -0.022103   0.026335
     63       0.008005  -0.209492  -0.069248   0.085298   0.006310  -0.009818
     64      -0.040666  -0.075197  -0.149657   0.007650   0.030162  -0.039525
     65       0.033293   0.083318   0.083427   0.117770  -0.015336   0.029408
     66       0.009853  -0.127435   0.046696   0.208632  -0.021661   0.018870
     67       0.038341   0.003710   0.049370   0.349693  -0.013051   0.036617
     68       0.033253   0.069796   0.051634   0.087839  -0.006516   0.021865
     69      -0.014447  -0.019071  -0.035753  -0.099884   0.014487  -0.015092
     70       0.015730  -0.006472   0.053967   0.060286  -0.016254   0.016687
     71      -0.008326   0.074853  -0.045078  -0.151875   0.021908  -0.025289
     72      -0.011331  -0.069722   0.018501  -0.207215  -0.003055  -0.009371
     73       0.014794   0.022427   0.034233   0.093793  -0.008710   0.014248
     74      -0.002151   0.152338   0.018952  -0.356537   0.016621  -0.024771
     75      -0.038341  -0.168926  -0.088332  -0.043099   0.008213  -0.019725
     76       0.030492   0.132677   0.128863  -0.134454  -0.017576   0.019573
     77      -0.016237   0.005089  -0.082994  -0.060838   0.022802  -0.027302
     78      -0.008316   0.025385  -0.020639  -0.123985   0.016908  -0.014449
     79       0.017044  -0.073406   0.097480  -0.020651  -0.034498   0.020294
     80       0.013748   0.264395  -0.006359  -0.202774   0.038574  -0.023769
     81       0.011032   0.134706   0.015473  -0.012595   0.012204   0.003638
     82      -0.003502  -0.009016   0.015665  -0.048091  -0.008763   0.000135
     83       0.006646  -0.049756   0.033031   0.030389  -0.019975   0.007390
     84      -0.016499   0.152342  -0.056206  -0.219211   0.039741  -0.027668
     85       0.003718   0.004174   0.063696  -0.076030  -0.025920   0.013432
     86       0.035913  -0.052522   0.134196   0.179064  -0.057668   0.044824
     87       0.046854   0.188934   0.210359  -0.014181  -0.053422   0.053641
     88      -0.014601   0.014543   0.014357  -0.187958  -0.006137  -0.011736
     89       0.011117  -0.066398   0.025349   0.107488  -0.018909   0.011807
     90       0.018897   0.091074  -0.024634   0.206503   0.022931   0.007646
     91      -0.005951   0.020043   0.052447  -0.176798  -0.019727   0.000832
     92       0.018186  -0.016996   0.133277  -0.042730  -0.054467   0.025102
     93      -0.008989  -0.003784   0.033508  -0.001949   0.093354   0.080603
     94       0.048896  -0.013352  -0.027421  -0.027048  -0.148808   0.045830
     95       0.039441   0.005373  -0.049922  -0.012150  -0.184738   0.009497
     96       0.012608   0.006353  -0.009845   0.013031   0.080622  -0.078176
     97       0.016802  -0.006045  -0.013994  -0.016947  -0.115750   0.032284
     98       0.016898   0.006459  -0.043611   0.005086  -0.139879  -0.077389
     99       0.043169   0.000336  -0.033524  -0.000374  -0.043328  -0.061460
    100      -0.012783   0.003235   0.005542   0.006806   0.069851  -0.039727
    101      -0.032501  -0.002744   0.019547   0.013599   0.085497  -0.003897
    102       0.080386  -0.015883  -0.044526  -0.032787  -0.201918   0.041907
    103      -0.057393   0.003081   0.058372   0.023782   0.300748  -0.026145
    104      -0.087022  -0.008102   0.094607   0.028262   0.376757   0.049161
    105       0.006739   0.004718  -0.019048   0.018006   0.034551  -0.073557
    106       0.022861   0.012248  -0.033714   0.005970  -0.041535  -0.070111
    107       0.032610  -0.006720  -0.014706  -0.011075  -0.061754   0.019942
    108       0.000725   0.003326  -0.028108   0.018609  -0.004566  -0.102119
    109       0.030991   0.014419  -0.018954   0.005089   0.016406  -0.016037
    110       0.059380  -0.004876  -0.012113  -0.013306   0.015005  -0.023914
    111       0.007824   0.001825  -0.003886   0.003177   0.004175   0.058257
    112       0.005935   0.011189  -0.018475   0.012158  -0.002876  -0.056578
    113       0.008488  -0.008226   0.010451  -0.005857  -0.013038   0.072420
    114       0.001564   0.003809  -0.013169  -0.002019  -0.066337   0.088345
    115       0.001434   0.017429   0.010214   0.016010   0.103126  -0.010970
    116       0.013001  -0.006844   0.035975   0.002364   0.123185   0.062569
    117       0.016044   0.003527  -0.007433  -0.000168  -0.033890   0.050588
    118      -0.012584  -0.002437   0.004254   0.006074   0.050158  -0.011716
    119      -0.029242   0.000978   0.017332   0.008044   0.063877   0.039890
    120       0.027999   0.005995  -0.059599   0.010256  -0.197718  -0.046754
    121      -0.038833   0.002247   0.055993   0.022012   0.306523  -0.012193
    122      -0.064713   0.010894   0.078415   0.034690   0.401128   0.015691
    123      -0.023182   0.020762  -0.024715   0.017862  -0.015338  -0.120931
    124      -0.028926   0.011701   0.026220  -0.002403   0.031725   0.077911
    125       0.026445   0.004425  -0.017442   0.016383   0.045333  -0.128143
    126      -0.003493   0.002802   0.020954  -0.010798   0.008489   0.086790
    127      -0.079422   0.014643   0.025104  -0.001987  -0.017850   0.098594
    128      -0.007972  -0.014424  -0.006362  -0.000143  -0.014091  -0.049818
    129      -0.005271  -0.005253   0.023360  -0.021134  -0.033661   0.137555
    130      -0.173234   0.019258  -0.002858   0.013176  -0.142877  -0.012551
    131       0.026499  -0.028754   0.007980  -0.021883  -0.029872   0.070053
    132       0.024986   0.001960   0.046856  -0.016304   0.101849   0.155145
    133      -0.030801   0.028755   0.004989   0.011467   0.027278   0.008001
    134      -0.081024  -0.032126   0.010696  -0.015621  -0.105266   0.044410
    135       0.026735  -0.014876   0.046283  -0.037464   0.003003   0.247240
    136      -0.116811  -0.007803   0.072582  -0.028243  -0.019836   0.292828
    137      -0.058134  -0.004882  -0.013860   0.018063  -0.008782  -0.144553
    138       0.024019  -0.004456   0.003347  -0.001172   0.038040  -0.004793
    139       0.065870   0.010201  -0.020179   0.008952   0.050583  -0.081172
    140      -0.086966   0.023362   0.021097   0.017958   0.048272  -0.045107
    141       0.008871  -0.015785   0.033320  -0.013556   0.071356   0.103601
    142       0.039679   0.023085  -0.016838   0.006333   0.040450  -0.038590
    143      -0.151253   0.040729   0.053299  -0.000138   0.055260   0.145147
    144       0.053128  -0.021784   0.023909  -0.011958   0.081547   0.069799
    145       0.155677  -0.018346  -0.027547   0.000327   0.090172  -0.095306
    146      -0.075566   0.007682   0.055000   0.004794   0.100126   0.073033
    147       0.058696  -0.012351   0.002009  -0.002571   0.054730  -0.008414
    148       0.157846   0.015417  -0.094326   0.029498   0.003171  -0.331265
    149      -0.076165   0.035215  -0.017750   0.030949   0.004178  -0.178288
    150      -0.033925   0.006880  -0.021177   0.007147  -0.070475  -0.077538
    151      -0.044382  -0.022516   0.013759   0.003067   0.002846  -0.011919
    152       0.045356  -0.008157   0.009807  -0.013824   0.021273   0.080338
    153      -0.087830   0.009102   0.021906  -0.009948  -0.115127   0.099901
    154       0.002791  -0.044571  -0.019220   0.003596   0.002466  -0.096369
    155       0.056027  -0.033881   0.003269  -0.024768  -0.011810   0.105362
    156      -0.031632   0.013963  -0.046947   0.033187  -0.022162  -0.267733
    157      -0.021976  -0.031426   0.012406  -0.007362  -0.032778   0.037059
    158       0.052779  -0.019150   0.035704  -0.045284  -0.044241   0.298496
    159      -0.020781  -0.031819  -0.019563  -0.016165  -0.157362   0.013637
    160      -0.056426  -0.028816   0.006287   0.012035   0.019030  -0.087167
    161       0.057634   0.015256   0.019736  -0.017518   0.032029   0.151271
    162      -0.016514  -0.017886  -0.025006   0.001607   0.007634  -0.001735
    163       0.009307   0.137622   0.103518   0.059997  -0.024145  -0.018598
    164       0.005573   0.026678   0.009027   0.013987  -0.002014  -0.001063
    165      -0.035075  -0.012545   0.086638  -0.004810  -0.021518  -0.000755
    166      -0.008301  -0.068077  -0.019087   0.000174   0.003078   0.001183
    167       0.018759   0.103780   0.027051   0.030960  -0.005154  -0.009407
    168       0.007211   0.012298  -0.001373  -0.001131  -0.000932  -0.000563
    169      -0.005404  -0.118555  -0.059183  -0.007860   0.012101   0.005435
    170      -0.002680  -0.028314  -0.007164  -0.009631   0.001128   0.002090
    171       0.036948   0.045150  -0.061062   0.008917   0.014556  -0.002457
    172      -0.008333  -0.235795  -0.135925  -0.039440   0.029016   0.016612
    173      -0.016889  -0.101675  -0.021163  -0.030190   0.003324   0.008741
    174       0.014798  -0.003730  -0.039298  -0.002860   0.009333   0.001663
    175      -0.000230  -0.056329  -0.027476   0.000787   0.005506   0.001551
    176      -0.010142  -0.099124  -0.036993  -0.025078   0.006720   0.007094
    177       0.044412   0.027046  -0.102343   0.012078   0.026424  -0.000459
    178       0.003330  -0.054713  -0.036658   0.002490   0.007934   0.001374
    179      -0.023869  -0.149231  -0.033138  -0.021799   0.004483   0.007125
    180      -0.026700  -0.060137   0.025058  -0.017745  -0.006966   0.003981
    181      -0.003438  -0.034048  -0.009078  -0.015497   0.001505   0.003987
    182       0.005290  -0.073749  -0.060630  -0.028325   0.012915   0.008140
    183      -0.053090  -0.110463   0.046794  -0.025832  -0.011577   0.005705
    184      -0.003465   0.017932   0.022689  -0.011646  -0.005312   0.001041
    185       0.012436  -0.095915  -0.088370  -0.028874   0.018854   0.009700
    186       0.018496   0.041755  -0.019840   0.008782   0.005273  -0.002904
    187       0.001541  -0.030786  -0.020797  -0.014561   0.004523   0.004140
    188      -0.002982   0.033230   0.034392  -0.001892  -0.008621  -0.002109
    189       0.050792   0.094106  -0.081404   0.025204   0.022311  -0.006993
    190       0.011786   0.083497   0.033841   0.016505  -0.007034  -0.006367
    191      -0.011186   0.072520   0.089870   0.007605  -0.022067  -0.006033
    192       0.008748   0.051542   0.026842   0.007130  -0.007081  -0.002476
    193      -0.005411  -0.110578  -0.061758  -0.028408   0.013168   0.009521
    194       0.004213   0.089694   0.051186   0.012663  -0.011298  -0.006786
    195       0.038477   0.098704  -0.025007   0.013586   0.006830  -0.004093
    196      -0.001766  -0.103445  -0.067583  -0.027725   0.014789   0.009305
    197      -0.003711   0.095658   0.079719  -0.005046  -0.018417  -0.003750
    198      -0.193859   0.005322   0.071527   0.011649  -0.045406   0.063856
    199       0.486041   0.027754  -0.151267  -0.060453   0.157790   0.192343
    200       0.634476  -0.010002  -0.154360  -0.110304   0.149621   0.254835
                 54         55         56         57         58         59    
      0       0.023649   0.072174  -0.020641  -0.012817  -0.000401   0.005969
      1       0.013615   0.010523   0.020001   0.047862   0.007441  -0.013703
      2       0.003129   0.003407   0.096826   0.190998   0.063555  -0.002462
      3       0.010452  -0.000308  -0.010950  -0.021868  -0.008536   0.008952
      4      -0.035226  -0.003760  -0.026839  -0.051859  -0.006603  -0.008194
      5       0.023871  -0.014830  -0.039499  -0.078507  -0.033550   0.023451
      6      -0.046057  -0.234403  -0.028964  -0.105748   0.102814  -0.010940
      7      -0.040642   0.001225  -0.010539  -0.023181   0.039425   0.000094
      8       0.027300   0.008447  -0.019383  -0.028474  -0.011156  -0.000824
      9       0.025247  -0.012615   0.011165   0.056767  -0.174833   0.021278
     10       0.050995  -0.113649   0.020747  -0.060007   0.051579  -0.002640
     11      -0.050477  -0.047884   0.041521  -0.020364  -0.039450   0.004198
     12      -0.057703  -0.141030   0.033378   0.037004   0.086176  -0.011168
     13       0.134576  -0.054379   0.034224   0.058688   0.001327  -0.008693
     14      -0.045577   0.092213   0.042381   0.107916   0.018875  -0.004786
     15      -0.057033  -0.077587   0.045095   0.068381  -0.008814  -0.001243
     16       0.159011  -0.007498   0.028947   0.036682   0.047608  -0.005005
     17      -0.027894   0.099300   0.058936   0.101374  -0.067555   0.004174
     18      -0.090967  -0.044607   0.098397   0.168582   0.051570  -0.010220
[truncated: 415,461 more chars]
