# Supplementary material for: A stereodivergent multicomponent approach for the synthesis of C–N atropisomeric peptide analogues
Source: Chem Sci. 2024 Sep 16;15(40):16743–51. doi: 10.1039/d4sc04700a (PMC11418089; doi:10.1039/d4sc04700a)
Supplement: SC-015-D4SC04700A-s001 [file SC-015-D4SC04700A-s001.zip › CompData/_1_2a/ImineE1opt.out]

                                 *****************
                                 * O   R   C   A *
                                 *****************

                                            #,                                       
                                            ###                                      
                                            ####                                     
                                            #####                                    
                                            ######                                   
                                           ########,                                 
                                     ,,################,,,,,                         
                               ,,#################################,,                 
                          ,,##########################################,,             
                       ,#########################################, ''#####,          
                    ,#############################################,,   '####,        
                  ,##################################################,,,,####,       
                ,###########''''           ''''###############################       
              ,#####''   ,,,,##########,,,,          '''####'''          '####       
            ,##' ,,,,###########################,,,                        '##       
           ' ,,###''''                  '''############,,,                           
         ,,##''                                '''############,,,,        ,,,,,,###''
      ,#''                                            '''#######################'''  
     '                                                          ''''####''''         
             ,#######,   #######,   ,#######,      ##                                
            ,#'     '#,  ##    ##  ,#'     '#,    #''#        ######   ,####,        
            ##       ##  ##   ,#'  ##            #'  '#       #        #'  '#        
            ##       ##  #######   ##           ,######,      #####,   #    #        
            '#,     ,#'  ##    ##  '#,     ,#' ,#      #,         ##   #,  ,#        
             '#######'   ##     ##  '#######'  #'      '#     #####' # '####'        


                  #######################################################
                  #                        -***-                        #
                  #          Department of theory and spectroscopy      #
                  #    Directorship and core code : Frank Neese         #
                  #        Max Planck Institute fuer Kohlenforschung    #
                  #                Kaiser Wilhelm Platz 1               #
                  #                 D-45470 Muelheim/Ruhr               #
                  #                      Germany                        #
                  #                                                     #
                  #                  All rights reserved                #
                  #                        -***-                        #
                  #######################################################


                         Program Version 5.0.2 -  RELEASE  -


 With contributions from (in alphabetic order):
   Daniel Aravena         : Magnetic Suceptibility
   Michael Atanasov       : Ab Initio Ligand Field Theory (pilot matlab implementation)
   Alexander A. Auer      : GIAO ZORA, VPT2 properties, NMR spectrum
   Ute Becker             : Parallelization
   Giovanni Bistoni       : ED, misc. LED, open-shell LED, HFLD
   Martin Brehm           : Molecular dynamics
   Dmytro Bykov           : SCF Hessian
   Vijay G. Chilkuri      : MRCI spin determinant printing, contributions to CSF-ICE
   Dipayan Datta          : RHF DLPNO-CCSD density
   Achintya Kumar Dutta   : EOM-CC, STEOM-CC
   Dmitry Ganyushin       : Spin-Orbit,Spin-Spin,Magnetic field MRCI
   Miquel Garcia          : C-PCM and meta-GGA Hessian, CC/C-PCM, Gaussian charge scheme
   Yang Guo               : DLPNO-NEVPT2, F12-NEVPT2, CIM, IAO-localization
   Andreas Hansen         : Spin unrestricted coupled pair/coupled cluster methods
   Benjamin Helmich-Paris : MC-RPA, TRAH-SCF, COSX integrals
   Lee Huntington         : MR-EOM, pCC
   Robert Izsak           : Overlap fitted RIJCOSX, COSX-SCS-MP3, EOM
   Marcus Kettner         : VPT2
   Christian Kollmar      : KDIIS, OOCD, Brueckner-CCSD(T), CCSD density, CASPT2, CASPT2-K
   Simone Kossmann        : Meta GGA functionals, TD-DFT gradient, OOMP2, MP2 Hessian
   Martin Krupicka        : Initial AUTO-CI
   Lucas Lang             : DCDCAS
   Marvin Lechner         : AUTO-CI (C++ implementation), FIC-MRCC
   Dagmar Lenk            : GEPOL surface, SMD
   Dimitrios Liakos       : Extrapolation schemes; Compound Job, initial MDCI parallelization
   Dimitrios Manganas     : Further ROCIS development; embedding schemes
   Dimitrios Pantazis     : SARC Basis sets
   Anastasios Papadopoulos: AUTO-CI, single reference methods and gradients
   Taras Petrenko         : DFT Hessian,TD-DFT gradient, ASA, ECA, R-Raman, ABS, FL, XAS/XES, NRVS
   Peter Pinski           : DLPNO-MP2, DLPNO-MP2 Gradient
   Christoph Reimann      : Effective Core Potentials
   Marius Retegan         : Local ZFS, SOC
   Christoph Riplinger    : Optimizer, TS searches, QM/MM, DLPNO-CCSD(T), (RO)-DLPNO pert. Triples
   Tobias Risthaus        : Range-separated hybrids, TD-DFT gradient, RPA, STAB
   Michael Roemelt        : Original ROCIS implementation
   Masaaki Saitow         : Open-shell DLPNO-CCSD energy and density
   Barbara Sandhoefer     : DKH picture change effects
   Avijit Sen             : IP-ROCIS
   Kantharuban Sivalingam : CASSCF convergence, NEVPT2, FIC-MRCI
   Bernardo de Souza      : ESD, SOC TD-DFT
   Georgi Stoychev        : AutoAux, RI-MP2 NMR, DLPNO-MP2 response
   Willem Van den Heuvel  : Paramagnetic NMR
   Boris Wezisla          : Elementary symmetry handling
   Frank Wennmohs         : Technical directorship


 We gratefully acknowledge several colleagues who have allowed us to
 interface, adapt or use parts of their codes:
   Stefan Grimme, W. Hujo, H. Kruse, P. Pracht,  : VdW corrections, initial TS optimization,
                  C. Bannwarth, S. Ehlert          DFT functionals, gCP, sTDA/sTD-DF
   Ed Valeev, F. Pavosevic, A. Kumar             : LibInt (2-el integral package), F12 methods
   Garnet Chan, S. Sharma, J. Yang, R. Olivares  : DMRG
   Ulf Ekstrom                                   : XCFun DFT Library
   Mihaly Kallay                                 : mrcc  (arbitrary order and MRCC methods)
   Jiri Pittner, Ondrej Demel                    : Mk-CCSD
   Frank Weinhold                                : gennbo (NPA and NBO analysis)
   Christopher J. Cramer and Donald G. Truhlar   : smd solvation model
   Lars Goerigk                                  : TD-DFT with DH, B97 family of functionals
   V. Asgeirsson, H. Jonsson                     : NEB implementation
   FAccTs GmbH                                   : IRC, NEB, NEB-TS, DLPNO-Multilevel, CI-OPT
                                                   MM, QMMM, 2- and 3-layer-ONIOM, Crystal-QMMM,
                                                   LR-CPCM, SF, NACMEs, symmetry and pop. for TD-DFT,
                                                   nearIR, NL-DFT gradient (VV10), updates on ESD,
                                                   ML-optimized integration grids
   S Lehtola, MJT Oliveira, MAL Marques          : LibXC Library
   Liviu Ungur et al                             : ANISO software


 Your calculation uses the libint2 library for the computation of 2-el integrals
 For citations please refer to: http://libint.valeyev.net

 Your ORCA version has been built with support for libXC version: 5.1.0
 For citations please refer to: https://tddft.org/programs/libxc/

 This ORCA versions uses:
   CBLAS   interface :  Fast vector & matrix operations
   LAPACKE interface :  Fast linear algebra routines
   SCALAPACK package :  Parallel linear algebra routines
   Shared memory     :  Shared parallel matrices
   BLAS/LAPACK       :  OpenBLAS 0.3.15  USE64BITINT DYNAMIC_ARCH NO_AFFINITY Zen SINGLE_THREADED
        Core in use  :  Zen
   Copyright (c) 2011-2014, The OpenBLAS Project


Your calculation utilizes the atom-pairwise dispersion correction
with the Becke-Johnson damping scheme (D3BJ)
Cite in your paper:
S.Grimme, S.Ehrlich, L.Goerigk, J Comput Chem, (2011), 32, 1456–1465 
S.Grimme, J.Antony, S.Ehrlich and H.Krieg, J.Chem.Phys., 132, (2010), 154104 
   

Your calculation utilizes the SMD solvation module
Please cite in your paper:
A.V. Marenich, C.J. Cramer, D.G. Truhlar J. Phys. Chem. B, 113, (2009), 6378 

================================================================================

----- Orbital basis set information -----
Your calculation utilizes the basis: def2-TZVP
   F. Weigend and R. Ahlrichs, Phys. Chem. Chem. Phys. 7, 3297 (2005).

----- AuxJ basis set information -----
Your calculation utilizes the auxiliary basis: def2/J
   F. Weigend, Phys. Chem. Chem. Phys. 8, 1057 (2006).

================================================================================
                                        WARNINGS
                       Please study these warnings very carefully!
================================================================================


WARNING: Geometry Optimization
  ===> : Switching off AutoStart
         For restart on a previous wavefunction, please use MOREAD

INFO   : the flag for use of the SHARK integral package has been found!

================================================================================
                                       INPUT FILE
================================================================================
NAME = ImineE1opt.inp
|  1> ! PBE0 D3 def2-tzvp Opt
|  2> %maxcore 2660
|  3> %geom
|  4> maxiter 50
|  5> MaxStep 0.15
|  6> end
|  7> %pal nprocs 20
|  8> end
|  9> %CPCM SMD TRUE
| 10>    SMDSOLVENT "2,2,2-TRIFLUOROETHANOL"
| 11> end
| 12> 
| 13> *xyz 0 1
| 14> O  3.482800  6.457000  3.548300
| 15> O  3.006800  8.386600  2.362800
| 16> N  3.087800  7.448400  5.547600
| 17> N  5.825600  8.507300  3.826000
| 18> C  3.946300  7.132700  4.647400
| 19> C  5.491500  7.314400  4.631600
| 20> H  5.813000  7.508300  5.649300
| 21> C  6.258000  6.048700  4.202100
| 22> C  6.695600  5.866000  2.882600
| 23> H  6.509800  6.625500  2.136300
| 24> C  7.369200  4.703100  2.520300
| 25> H  7.704100  4.568500  1.501900
| 26> C  7.605100  3.717000  3.475100
| 27> H  8.127200  2.813800  3.193000
| 28> C  7.170600  3.883000  4.788000
| 29> H  7.352300  3.110400  5.521100
| 30> C  6.496100  5.046300  5.149800
| 31> H  6.152300  5.162500  6.167600
| 32> C  3.337500  8.242500  6.743700
| 33> C  4.125400  9.549700  6.478900
| 34> H  5.195400  9.399700  6.360600
| 35> H  4.020200  10.244600  7.312200
| 36> H  3.757700  10.062300  5.589600
| 37> C  4.000700  7.369200  7.828500
| 38> H  3.456600  6.434600  7.972800
| 39> H  4.017200  7.884600  8.789100
| 40> H  5.031000  7.112600  7.593400
| 41> C  1.930800  8.640200  7.228300
| 42> H  1.411500  9.252900  6.489600
| 43> H  1.969700  9.213200  8.154900
| 44> H  1.306400  7.765400  7.417300
| 45> C  7.054900  9.192100  3.852200
| 46> C  7.259600  10.348100  3.049500
| 47> C  8.511300  10.991700  3.144700
| 48> H  8.743300  11.873200  2.569500
| 49> C  9.518400  10.522700  3.982500
| 50> H  10.467000  11.038500  4.028600
| 51> C  9.306800  9.389800  4.753600
| 52> H  10.087800  9.017200  5.400300
| 53> C  8.084100  8.733300  4.687200
| 54> H  7.958700  7.852200  5.294100
| 55> C  6.170100  10.913500  2.076700
| 56> C  6.624600  12.193100  1.319200
| 57> H  7.502200  12.009400  0.697700
| 58> H  6.858800  13.009600  2.003800
| 59> H  5.847100  12.564100  0.649600
| 60> C  5.833800  9.879500  0.973300
| 61> H  5.415700  8.953000  1.358100
| 62> H  6.723400  9.608700  0.403400
| 63> H  5.101500  10.270300  0.265600
| 64> C  4.892400  11.328200  2.849700
| 65> H  4.350600  10.490700  3.280000
| 66> H  4.176000  11.834400  2.201100
| 67> H  5.128900  12.012000  3.665900
| 68> C  3.098500  7.154000  2.439000
| 69> C  2.798600  6.253100  1.274100
| 70> C  3.018000  4.865900  1.334500
| 71> H  3.406200  4.398000  2.230400
| 72> C  2.742900  4.060600  0.232700
| 73> H  2.913100  2.995000  0.287000
| 74> C  2.249200  4.632400  -0.936400
| 75> H  2.035200  4.006100  -1.790200
| 76> C  2.029700  6.004700  -1.014300
| 77> H  1.646800  6.442600  -1.924900
| 78> C  2.304600  6.812800  0.085700
| 79> H  2.127800  7.878000  0.006000
| 80> H  5.070000  8.958000  3.323800
| 81> *
| 82> 
| 83>                          ****END OF INPUT****
================================================================================

                       *****************************
                       * Geometry Optimization Run *
                       *****************************

Geometry optimization settings:
Update method            Update   .... BFGS
Choice of coordinates    CoordSys .... Z-matrix Internals
Initial Hessian          InHess   .... Almoef's Model

Convergence Tolerances:
Energy Change            TolE     ....  5.0000e-06 Eh
Max. Gradient            TolMAXG  ....  3.0000e-04 Eh/bohr
RMS Gradient             TolRMSG  ....  1.0000e-04 Eh/bohr
Max. Displacement        TolMAXD  ....  4.0000e-03 bohr
RMS Displacement         TolRMSD  ....  2.0000e-03 bohr
Strict Convergence                ....  False
------------------------------------------------------------------------------
                        ORCA OPTIMIZATION COORDINATE SETUP
------------------------------------------------------------------------------

The optimization will be done in new redundant internal coordinates
Making redundant internal coordinates   ...  (new redundants) done
Evaluating the initial hessian          ...  (Almloef) done
Evaluating the coordinates              ...  done
Calculating the B-matrix                .... done
Calculating the G-matrix                .... done
Diagonalizing the G-matrix              .... done
Small eigenvalue found = 1.330e-03
Small eigenvalue found = 2.615e-03
Small eigenvalue found = 3.064e-03
Small eigenvalue found = 3.821e-03
Small eigenvalue found = 4.172e-03
Small eigenvalue found = 8.006e-03
Small eigenvalue found = 1.193e-02
Small eigenvalue found = 1.417e-02
Small eigenvalue found = 1.539e-02
Small eigenvalue found = 2.254e-02
Small eigenvalue found = 2.686e-02
The first mode is                       ....  162
The number of degrees of freedom        ....  195

    -----------------------------------------------------------------
                    Redundant Internal Coordinates


    -----------------------------------------------------------------
         Definition                    Initial Value    Approx d2E/dq
    -----------------------------------------------------------------
      1. B(C   4,O   0)                  1.3709         0.600227   
      2. B(C   4,N   2)                  1.2834         0.827924   
      3. B(C   5,C   4)                  1.5559         0.339636   
      4. B(C   5,N   3)                  1.4777         0.405453   
      5. B(H   6,C   5)                  1.0847         0.367119   
      6. B(C   7,C   5)                  1.5408         0.359076   
      7. B(C   8,C   7)                  1.4021         0.597578   
      8. B(H   9,C   8)                  1.0809         0.372354   
      9. B(C  10,C   8)                  1.3919         0.620492   
     10. B(H  11,C  10)                  1.0805         0.372931   
     11. B(C  12,C  10)                  1.3927         0.618571   
     12. B(H  13,C  12)                  1.0807         0.372598   
     13. B(C  14,C  12)                  1.3929         0.618271   
     14. B(H  15,C  14)                  1.0804         0.372965   
     15. B(C  16,C   7)                  1.3999         0.602551   
     16. B(C  16,C  14)                  1.3925         0.619035   
     17. B(H  17,C  16)                  1.0806         0.372802   
     18. B(C  18,N   2)                  1.4573         0.437089   
     19. B(C  19,C  18)                  1.5491         0.348275   
     20. B(H  20,C  19)                  1.0869         0.364198   
     21. B(H  21,C  19)                  1.0901         0.359953   
     22. B(H  22,C  19)                  1.0903         0.359666   
     23. B(C  23,C  18)                  1.5425         0.356820   
     24. B(H  24,C  23)                  1.0910         0.358741   
     25. B(H  25,C  23)                  1.0903         0.359759   
     26. B(H  26,C  23)                  1.0875         0.363436   
     27. B(C  27,C  18)                  1.5401         0.360011   
     28. B(H  28,C  27)                  1.0912         0.358496   
     29. B(H  29,C  27)                  1.0902         0.359900   
     30. B(H  30,C  27)                  1.0913         0.358423   
     31. B(C  31,N   3)                  1.4074         0.524918   
     32. B(C  32,C  31)                  1.4222         0.555155   
     33. B(C  33,C  32)                  1.4107         0.579074   
     34. B(H  34,C  33)                  1.0778         0.376562   
     35. B(C  35,C  33)                  1.3914         0.621488   
     36. B(H  36,C  35)                  1.0807         0.372549   
     37. B(C  37,C  35)                  1.3867         0.632505   
     38. B(H  38,C  37)                  1.0803         0.373186   
     39. B(C  39,C  37)                  1.3894         0.626205   
     40. B(C  39,C  31)                  1.4025         0.596779   
     41. B(H  40,C  39)                  1.0772         0.377418   
     42. B(C  41,C  32)                  1.5662         0.327039   
     43. B(C  42,C  41)                  1.5549         0.340903   
     44. B(H  43,C  42)                  1.0910         0.358835   
     45. B(H  44,C  42)                  1.0910         0.358829   
     46. B(H  45,C  42)                  1.0911         0.358640   
     47. B(C  46,C  41)                  1.5491         0.348247   
     48. B(H  47,C  46)                  1.0869         0.364268   
     49. B(H  48,C  46)                  1.0906         0.359248   
     50. B(H  49,C  46)                  1.0908         0.359054   
     51. B(C  50,C  41)                  1.5498         0.347308   
     52. B(H  51,C  50)                  1.0863         0.364989   
     53. B(H  51,H  22)                  2.4227         0.000516   
     54. B(H  52,C  50)                  1.0909         0.358859   
     55. B(H  53,C  50)                  1.0907         0.359132   
     56. B(C  54,O   1)                  1.2384         0.976829   
     57. B(C  54,O   0)                  1.3653         0.612751   
     58. B(C  55,C  54)                  1.5028         0.412759   
     59. B(C  56,C  55)                  1.4057         0.589691   
     60. B(H  57,C  56)                  1.0827         0.369871   
     61. B(C  58,C  56)                  1.3922         0.619824   
     62. B(H  59,C  58)                  1.0805         0.372927   
     63. B(C  60,C  58)                  1.3919         0.620365   
     64. B(H  61,C  60)                  1.0803         0.373180   
     65. B(C  62,C  60)                  1.3919         0.620393   
     66. B(H  63,C  62)                  1.0805         0.372838   
     67. B(C  64,C  62)                  1.3923         0.619461   
     68. B(C  64,C  55)                  1.4034         0.594735   
     69. B(H  65,H  47)                  3.7140         0.000004   
     70. B(H  65,C  64)                  1.0827         0.369874   
     71. B(H  66,N   3)                  1.0130         0.427890   
     72. A(C   4,O   0,C  54)          119.6659         0.425034   
     73. A(C   4,N   2,C  18)          126.5235         0.423804   
     74. A(C   5,N   3,H  66)          117.4367         0.333333   
     75. A(C  31,N   3,H  66)          116.3742         0.348039   
     76. A(C   5,N   3,C  31)          125.4588         0.385902   
     77. A(O   0,C   4,N   2)          117.2217         0.448722   
     78. A(N   2,C   4,C   5)          129.9953         0.407847   
     79. A(O   0,C   4,C   5)          112.6549         0.385461   
     80. A(H   6,C   5,C   7)          105.1248         0.323241   
     81. A(C   4,C   5,H   6)          107.7995         0.320309   
     82. A(N   3,C   5,H   6)          107.4674         0.327789   
     83. A(C   4,C   5,C   7)          113.6374         0.355106   
     84. A(N   3,C   5,C   7)          113.4968         0.363712   
     85. A(N   3,C   5,C   4)          108.9257         0.360273   
     86. A(C   5,C   7,C   8)          121.6433         0.391408   
     87. A(C   8,C   7,C  16)          119.3872         0.428997   
     88. A(C   5,C   7,C  16)          118.9553         0.391975   
     89. A(H   9,C   8,C  10)          119.3756         0.354963   
     90. A(C   7,C   8,C  10)          120.3222         0.431263   
     91. A(C   7,C   8,H   9)          120.3019         0.352708   
     92. A(H  11,C  10,C  12)          120.3628         0.354870   
     93. A(C   8,C  10,H  11)          119.9621         0.355056   
     94. A(C   8,C  10,C  12)          119.6749         0.433948   
     95. A(H  13,C  12,C  14)          119.7592         0.354787   
     96. A(C  10,C  12,C  14)          120.5963         0.433668   
     97. A(C  10,C  12,H  13)          119.6442         0.354816   
     98. A(H  15,C  14,C  16)          120.1679         0.354920   
     99. A(C  12,C  14,C  16)          119.7068         0.433727   
    100. A(C  12,C  14,H  15)          120.1247         0.354846   
    101. A(C  14,C  16,H  17)          119.2533         0.354894   
    102. A(C   7,C  16,H  17)          120.4343         0.353275   
    103. A(C   7,C  16,C  14)          120.3107         0.431723   
    104. A(N   2,C  18,C  19)          113.9967         0.366498   
    105. A(C  23,C  18,C  27)          108.5196         0.358253   
    106. A(C  19,C  18,C  27)          107.4847         0.356780   
    107. A(N   2,C  18,C  27)          104.0329         0.368588   
    108. A(C  19,C  18,C  23)          112.2897         0.356241   
    109. A(N   2,C  18,C  23)          110.0230         0.368025   
    110. A(C  18,C  19,H  21)          110.9876         0.320592   
    111. A(C  18,C  19,H  20)          113.7567         0.321207   
    112. A(H  21,C  19,H  22)          106.9324         0.290766   
    113. A(H  20,C  19,H  22)          107.9445         0.291302   
    114. A(C  18,C  19,H  22)          111.3841         0.320550   
    115. A(H  20,C  19,H  21)          105.4367         0.291338   
    116. A(H  25,C  23,H  26)          106.7192         0.291218   
    117. A(H  24,C  23,H  26)          107.3942         0.291088   
    118. A(C  18,C  23,H  26)          112.8857         0.322374   
    119. A(H  24,C  23,H  25)          107.2156         0.290624   
    120. A(C  18,C  23,H  25)          111.0084         0.321838   
    121. A(C  18,C  23,H  24)          111.3204         0.321688   
    122. A(H  29,C  27,H  30)          107.1311         0.290601   
    123. A(H  28,C  27,H  30)          107.1608         0.290423   
    124. A(C  18,C  27,H  30)          111.7227         0.322111   
    125. A(H  28,C  27,H  29)          107.2924         0.290610   
    126. A(C  18,C  27,H  29)          111.7522         0.322328   
    127. A(C  18,C  27,H  28)          111.5100         0.322121   
    128. A(N   3,C  31,C  39)          119.5300         0.415736   
    129. A(N   3,C  31,C  32)          120.7114         0.410433   
    130. A(C  32,C  31,C  39)          119.7569         0.422650   
    131. A(C  31,C  32,C  33)          117.4173         0.420383   
    132. A(C  33,C  32,C  41)          119.6332         0.382978   
    133. A(C  31,C  32,C  41)          122.9481         0.380185   
    134. A(H  34,C  33,C  35)          116.1801         0.355737   
    135. A(C  32,C  33,C  35)          121.9423         0.428958   
    136. A(C  32,C  33,H  34)          121.8772         0.351504   
    137. A(H  36,C  35,C  37)          120.0092         0.356152   
    138. A(C  33,C  35,C  37)          119.9836         0.435817   
    139. A(C  33,C  35,H  36)          120.0064         0.355091   
    140. A(C  35,C  37,H  38)          120.2890         0.356255   
    141. A(H  38,C  37,C  39)          120.1231         0.355650   
    142. A(C  35,C  37,C  39)          119.5876         0.436411   
    143. A(C  37,C  39,H  40)          117.5167         0.356331   
    144. A(C  31,C  39,H  40)          121.1700         0.353435   
    145. A(C  31,C  39,C  37)          121.3107         0.431869   
    146. A(C  46,C  41,C  50)          110.7864         0.354607   
    147. A(C  42,C  41,C  50)          105.2929         0.353329   
    148. A(C  32,C  41,C  50)          111.1177         0.350857   
    149. A(C  42,C  41,C  46)          105.4117         0.353490   
    150. A(C  32,C  41,C  46)          110.6381         0.351017   
    151. A(C  32,C  41,C  42)          113.3492         0.349756   
    152. A(H  44,C  42,H  45)          106.4748         0.290493   
    153. A(H  43,C  42,H  45)          106.3120         0.290493   
    154. A(C  41,C  42,H  45)          111.7464         0.319283   
    155. A(H  43,C  42,H  44)          108.1086         0.290517   
    156. A(C  41,C  42,H  44)          111.8976         0.319310   
    157. A(C  41,C  42,H  43)          111.9684         0.319311   
    158. A(H  48,C  46,H  49)          107.3095         0.290598   
    159. A(H  47,C  46,H  49)          106.0726         0.291233   
    160. A(C  41,C  46,H  49)          111.6372         0.320457   
    161. A(H  47,C  46,H  48)          106.6854         0.291257   
    162. A(C  41,C  46,H  48)          111.1522         0.320485   
    163. A(C  41,C  46,H  47)          113.5985         0.321213   
    164. A(H  52,C  50,H  53)          107.2407         0.290559   
    165. A(H  51,C  50,H  53)          107.1607         0.291333   
    166. A(C  41,C  50,H  53)          111.2365         0.320327   
    167. A(H  51,C  50,H  52)          105.4087         0.291298   
    168. A(C  41,C  50,H  52)          111.6538         0.320287   
    169. A(C  41,C  50,H  51)          113.7309         0.321175   
    170. A(O   1,C  54,C  55)          122.2899         0.434944   
    171. A(O   0,C  54,C  55)          112.3291         0.400290   
    172. A(O   0,C  54,O   1)          125.3787         0.464193   
    173. A(C  56,C  55,C  64)          119.0041         0.426976   
    174. A(C  54,C  55,C  64)          119.1790         0.400760   
    175. A(C  54,C  55,C  56)          121.8101         0.400159   
    176. A(H  57,C  56,C  58)          118.4076         0.354496   
    177. A(C  55,C  56,C  58)          120.3959         0.430152   
    178. A(C  55,C  56,H  57)          121.1960         0.351518   
    179. A(H  59,C  58,C  60)          120.2134         0.355043   
    180. A(C  56,C  58,C  60)          119.8141         0.434090   
    181. A(C  56,C  58,H  59)          119.9725         0.354991   
    182. A(H  61,C  60,C  62)          119.7428         0.355087   
    183. A(C  58,C  60,C  62)          120.5268         0.434162   
    184. A(C  58,C  60,H  61)          119.7304         0.355084   
    185. A(H  63,C  62,C  64)          120.0360         0.354941   
    186. A(C  60,C  62,C  64)          119.7924         0.434048   
    187. A(C  60,C  62,H  63)          120.1716         0.355032   
    188. A(C  62,C  64,H  65)          118.7252         0.354461   
    189. A(C  55,C  64,H  65)          120.8087         0.352025   
    190. A(C  55,C  64,C  62)          120.4660         0.430765   
    191. D(N   2,C   4,O   0,C  54)     92.1980         0.026314   
    192. D(C   5,C   4,O   0,C  54)    -91.5026         0.026314   
    193. D(O   0,C   4,N   2,C  18)   -175.4131         0.053273   
    194. D(C   5,C   4,N   2,C  18)      9.0459         0.053273   
    195. D(N   3,C   5,C   4,N   2)   -100.0609         0.008767   
    196. D(C   7,C   5,C   4,O   0)    -43.3648         0.008767   
    197. D(C   7,C   5,N   3,H  66)    120.6246         0.014029   
    198. D(H   6,C   5,N   3,H  66)   -123.5857         0.014029   
    199. D(C   4,C   5,N   3,C  31)    162.7644         0.014029   
    200. D(H   6,C   5,C   4,O   0)   -159.4465         0.008767   
    201. D(C   4,C   5,N   3,H  66)     -7.0553         0.014029   
    202. D(C   7,C   5,C   4,N   2)    132.3388         0.008767   
    203. D(H   6,C   5,C   4,N   2)     16.2571         0.008767   
    204. D(H   6,C   5,N   3,C  31)     46.2340         0.014029   
    205. D(N   3,C   5,C   4,O   0)     84.2355         0.008767   
    206. D(C   7,C   5,N   3,C  31)    -69.5557         0.014029   
    207. D(C  16,C   7,C   5,C   4)    -81.7017         0.009700   
    208. D(C  16,C   7,C   5,H   6)     35.9407         0.009700   
    209. D(C  16,C   7,C   5,N   3)    153.1055         0.009700   
    210. D(C   8,C   7,C   5,C   4)     96.9179         0.009700   
    211. D(C   8,C   7,C   5,H   6)   -145.4398         0.009700   
    212. D(C   8,C   7,C   5,N   3)    -28.2750         0.009700   
    213. D(C  10,C   8,C   7,C  16)     -0.4683         0.024607   
    214. D(C  10,C   8,C   7,C   5)   -179.0820         0.024607   
    215. D(H   9,C   8,C   7,C  16)    179.3096         0.024607   
    216. D(H   9,C   8,C   7,C   5)      0.6958         0.024607   
    217. D(C  12,C  10,C   8,H   9)   -179.6286         0.026644   
    218. D(H  11,C  10,C   8,H   9)      0.2385         0.026644   
    219. D(H  11,C  10,C   8,C   7)   -179.9816         0.026644   
    220. D(C  12,C  10,C   8,C   7)      0.1513         0.026644   
    221. D(H  13,C  12,C  10,C   8)    179.9331         0.026470   
    222. D(C  14,C  12,C  10,C   8)      0.1365         0.026470   
    223. D(C  14,C  12,C  10,H  11)   -179.7301         0.026470   
    224. D(H  13,C  12,C  10,H  11)      0.0665         0.026470   
    225. D(C  16,C  14,C  12,H  13)   -179.8984         0.026442   
    226. D(C  16,C  14,C  12,C  10)     -0.1021         0.026442   
    227. D(H  15,C  14,C  12,H  13)     -0.1772         0.026442   
    228. D(H  15,C  14,C  12,C  10)    179.6192         0.026442   
    229. D(H  17,C  16,C  14,H  15)     -0.4178         0.026512   
    230. D(H  17,C  16,C  14,C  12)    179.3033         0.026512   
    231. D(C   7,C  16,C  14,H  15)   -179.9417         0.026512   
    232. D(C   7,C  16,C  14,C  12)     -0.2206         0.026512   
    233. D(H  17,C  16,C   7,C   8)   -179.0154         0.025041   
    234. D(H  17,C  16,C   7,C   5)     -0.3641         0.025041   
    235. D(C  14,C  16,C   7,C   8)      0.5029         0.025041   
    236. D(C  14,C  16,C   7,C   5)    179.1542         0.025041   
    237. D(C  27,C  18,N   2,C   4)    164.4071         0.015045   
    238. D(C  23,C  18,N   2,C   4)    -79.5180         0.015045   
    239. D(C  19,C  18,N   2,C   4)     47.6469         0.015045   
    240. D(H  22,C  19,C  18,C  27)    -71.4637         0.009780   
    241. D(H  22,C  19,C  18,C  23)    169.2591         0.009780   
    242. D(H  22,C  19,C  18,N   2)     43.2766         0.009780   
    243. D(H  21,C  19,C  18,C  23)    -71.7144         0.009780   
    244. D(H  21,C  19,C  18,C  27)     47.5629         0.009780   
    245. D(H  21,C  19,C  18,N   2)    162.3031         0.009780   
    246. D(H  20,C  19,C  18,C  27)    166.2697         0.009780   
    247. D(H  20,C  19,C  18,C  23)     46.9925         0.009780   
    248. D(H  20,C  19,C  18,N   2)    -78.9900         0.009780   
    249. D(H  25,C  23,C  18,C  19)     63.0122         0.010228   
    250. D(H  25,C  23,C  18,N   2)   -168.8767         0.010228   
    251. D(H  24,C  23,C  18,C  27)     63.6975         0.010228   
    252. D(H  24,C  23,C  18,C  19)   -177.6326         0.010228   
    253. D(H  24,C  23,C  18,N   2)    -49.5215         0.010228   
    254. D(H  26,C  23,C  18,C  27)   -175.4334         0.010228   
    255. D(H  26,C  23,C  18,C  19)    -56.7635         0.010228   
    256. D(H  26,C  23,C  18,N   2)     71.3476         0.010228   
    257. D(H  25,C  23,C  18,C  27)    -55.6576         0.010228   
    258. D(H  30,C  27,C  18,C  23)    -59.4904         0.010398   
    259. D(H  30,C  27,C  18,N   2)     57.6342         0.010398   
    260. D(H  29,C  27,C  18,C  23)     60.5328         0.010398   
    261. D(H  29,C  27,C  18,C  19)    -61.1288         0.010398   
    262. D(H  29,C  27,C  18,N   2)    177.6574         0.010398   
    263. D(H  28,C  27,C  18,C  23)   -179.3847         0.010398   
    264. D(H  30,C  27,C  18,C  19)    178.8481         0.010398   
    265. D(H  28,C  27,C  18,C  19)     58.9537         0.010398   
    266. D(H  28,C  27,C  18,N   2)    -62.2601         0.010398   
    267. D(C  39,C  31,N   3,H  66)    170.6061         0.021863   
    268. D(C  39,C  31,N   3,C   5)      0.6901         0.021863   
    269. D(C  32,C  31,N   3,H  66)     -8.9178         0.021863   
    270. D(C  32,C  31,N   3,C   5)   -178.8339         0.021863   
    271. D(C  41,C  32,C  31,C  39)    179.1288         0.021097   
    272. D(C  41,C  32,C  31,N   3)     -1.3484         0.021097   
    273. D(C  33,C  32,C  31,C  39)     -0.4406         0.021097   
    274. D(C  33,C  32,C  31,N   3)    179.0823         0.021097   
    275. D(C  35,C  33,C  32,C  41)   -179.3230         0.023035   
    276. D(C  35,C  33,C  32,C  31)      0.2613         0.023035   
    277. D(H  34,C  33,C  32,C  41)      0.4493         0.023035   
    278. D(H  34,C  33,C  32,C  31)   -179.9665         0.023035   
    279. D(C  37,C  35,C  33,H  34)   -179.6870         0.026735   
    280. D(C  37,C  35,C  33,C  32)      0.0975         0.026735   
    281. D(H  36,C  35,C  33,H  34)      0.0152         0.026735   
    282. D(H  36,C  35,C  33,C  32)    179.7997         0.026735   
    283. D(C  39,C  37,C  35,H  36)   -179.9797         0.027753   
    284. D(C  39,C  37,C  35,C  33)     -0.2775         0.027753   
    285. D(H  38,C  37,C  35,H  36)     -0.1511         0.027753   
    286. D(H  38,C  37,C  35,C  33)    179.5511         0.027753   
    287. D(H  40,C  39,C  37,H  38)     -0.3236         0.027168   
    288. D(H  40,C  39,C  37,C  35)    179.5053         0.027168   
    289. D(C  31,C  39,C  37,H  38)   -179.7375         0.027168   
    290. D(C  31,C  39,C  37,C  35)      0.0914         0.027168   
    291. D(H  40,C  39,C  31,C  32)   -179.1172         0.024538   
    292. D(H  40,C  39,C  31,N   3)      1.3543         0.024538   
    293. D(C  37,C  39,C  31,C  32)      0.2754         0.024538   
    294. D(C  37,C  39,C  31,N   3)   -179.2532         0.024538   
    295. D(C  50,C  41,C  32,C  33)   -119.3655         0.008196   
    296. D(C  50,C  41,C  32,C  31)     61.0743         0.008196   
    297. D(C  46,C  41,C  32,C  33)    117.1310         0.008196   
    298. D(C  46,C  41,C  32,C  31)    -62.4292         0.008196   
    299. D(C  42,C  41,C  32,C  33)     -1.0265         0.008196   
    300. D(C  42,C  41,C  32,C  31)    179.4133         0.008196   
    301. D(H  45,C  42,C  41,C  46)     58.8404         0.009405   
    302. D(H  45,C  42,C  41,C  32)    179.9867         0.009405   
    303. D(H  44,C  42,C  41,C  50)     60.9468         0.009405   
    304. D(H  44,C  42,C  41,C  46)    178.1413         0.009405   
    305. D(H  44,C  42,C  41,C  32)    -60.7124         0.009405   
    306. D(H  43,C  42,C  41,C  50)   -177.4955         0.009405   
    307. D(H  43,C  42,C  41,C  46)    -60.3010         0.009405   
    308. D(H  45,C  42,C  41,C  50)    -58.3541         0.009405   
    309. D(H  43,C  42,C  41,C  32)     60.8453         0.009405   
    310. D(H  49,C  46,C  41,C  32)   -178.0008         0.009779   
    311. D(H  48,C  46,C  41,C  50)    178.0862         0.009779   
    312. D(H  48,C  46,C  41,C  42)     64.6780         0.009779   
    313. D(H  48,C  46,C  41,C  32)    -58.2194         0.009779   
    314. D(H  47,C  46,C  41,C  50)    -61.5838         0.009779   
    315. D(H  47,C  46,C  41,C  42)   -174.9920         0.009779   
    316. D(H  49,C  46,C  41,C  42)    -55.1034         0.009779   
    317. D(H  47,C  46,C  41,C  32)     62.1106         0.009779   
    318. D(H  49,C  46,C  41,C  50)     58.3049         0.009779   
    319. D(H  53,C  50,C  41,C  46)    176.7049         0.009731   
    320. D(H  53,C  50,C  41,C  42)    -69.8116         0.009731   
    321. D(H  53,C  50,C  41,C  32)     53.2863         0.009731   
    322. D(H  52,C  50,C  41,C  46)    -63.5326         0.009731   
    323. D(H  52,C  50,C  41,C  42)     49.9509         0.009731   
    324. D(H  52,C  50,C  41,C  32)    173.0488         0.009731   
    325. D(H  51,C  50,C  41,C  46)     55.5988         0.009731   
    326. D(H  51,C  50,C  41,C  42)    169.0823         0.009731   
    327. D(H  51,C  50,C  41,C  32)    -67.8198         0.009731   
    328. D(C  55,C  54,O   0,C   4)    172.1968         0.027501   
    329. D(O   1,C  54,O   0,C   4)     -7.2664         0.027501   
    330. D(C  64,C  55,C  54,O   1)     -4.7237         0.011677   
    331. D(C  64,C  55,C  54,O   0)    175.7940         0.011677   
    332. D(C  56,C  55,C  54,O   1)    174.3114         0.011677   
    333. D(C  56,C  55,C  54,O   0)     -5.1709         0.011677   
    334. D(C  58,C  56,C  55,C  64)     -0.2881         0.023929   
    335. D(C  58,C  56,C  55,C  54)   -179.3248         0.023929   
    336. D(H  57,C  56,C  55,C  64)    179.4664         0.023929   
    337. D(H  57,C  56,C  55,C  54)      0.4297         0.023929   
    338. D(C  60,C  58,C  56,H  57)   -179.6815         0.026583   
    339. D(C  60,C  58,C  56,C  55)      0.0798         0.026583   
    340. D(H  59,C  58,C  56,H  57)      0.3035         0.026583   
    341. D(H  59,C  58,C  56,C  55)   -179.9352         0.026583   
    342. D(C  62,C  60,C  58,H  59)   -179.8883         0.026633   
    343. D(C  62,C  60,C  58,C  56)      0.0966         0.026633   
    344. D(H  61,C  60,C  58,H  59)      0.0802         0.026633   
    345. D(H  61,C  60,C  58,C  56)   -179.9349         0.026633   
    346. D(C  64,C  62,C  60,H  61)    179.9716         0.026635   
    347. D(C  64,C  62,C  60,C  58)     -0.0599         0.026635   
    348. D(H  63,C  62,C  60,H  61)     -0.0025         0.026635   
    349. D(H  63,C  62,C  60,C  58)    179.9660         0.026635   
    350. D(H  65,C  64,C  62,C  60)    179.9795         0.026550   
    351. D(C  55,C  64,C  62,H  63)    179.8203         0.026550   
    352. D(C  55,C  64,C  62,C  60)     -0.1538         0.026550   
    353. D(H  65,C  64,C  55,C  56)   -179.8109         0.024361   
    354. D(H  65,C  64,C  55,C  54)     -0.7485         0.024361   
    355. D(C  62,C  64,C  55,C  56)      0.3252         0.024361   
    356. D(H  65,C  64,C  62,H  63)     -0.0463         0.026550   
    357. D(C  62,C  64,C  55,C  54)    179.3877         0.024361   
    -----------------------------------------------------------------

Number of atoms                         .... 67
Number of degrees of freedom            .... 357

         *************************************************************
         *                GEOMETRY OPTIMIZATION CYCLE   1            *
         *************************************************************
---------------------------------
CARTESIAN COORDINATES (ANGSTROEM)
---------------------------------
  O      3.482800    6.457000    3.548300
  O      3.006800    8.386600    2.362800
  N      3.087800    7.448400    5.547600
  N      5.825600    8.507300    3.826000
  C      3.946300    7.132700    4.647400
  C      5.491500    7.314400    4.631600
  H      5.813000    7.508300    5.649300
  C      6.258000    6.048700    4.202100
  C      6.695600    5.866000    2.882600
  H      6.509800    6.625500    2.136300
  C      7.369200    4.703100    2.520300
  H      7.704100    4.568500    1.501900
  C      7.605100    3.717000    3.475100
  H      8.127200    2.813800    3.193000
  C      7.170600    3.883000    4.788000
  H      7.352300    3.110400    5.521100
  C      6.496100    5.046300    5.149800
  H      6.152300    5.162500    6.167600
  C      3.337500    8.242500    6.743700
  C      4.125400    9.549700    6.478900
  H      5.195400    9.399700    6.360600
  H      4.020200   10.244600    7.312200
  H      3.757700   10.062300    5.589600
  C      4.000700    7.369200    7.828500
  H      3.456600    6.434600    7.972800
  H      4.017200    7.884600    8.789100
  H      5.031000    7.112600    7.593400
  C      1.930800    8.640200    7.228300
  H      1.411500    9.252900    6.489600
  H      1.969700    9.213200    8.154900
  H      1.306400    7.765400    7.417300
  C      7.054900    9.192100    3.852200
  C      7.259600   10.348100    3.049500
  C      8.511300   10.991700    3.144700
  H      8.743300   11.873200    2.569500
  C      9.518400   10.522700    3.982500
  H     10.467000   11.038500    4.028600
  C      9.306800    9.389800    4.753600
  H     10.087800    9.017200    5.400300
  C      8.084100    8.733300    4.687200
  H      7.958700    7.852200    5.294100
  C      6.170100   10.913500    2.076700
  C      6.624600   12.193100    1.319200
  H      7.502200   12.009400    0.697700
  H      6.858800   13.009600    2.003800
  H      5.847100   12.564100    0.649600
  C      5.833800    9.879500    0.973300
  H      5.415700    8.953000    1.358100
  H      6.723400    9.608700    0.403400
  H      5.101500   10.270300    0.265600
  C      4.892400   11.328200    2.849700
  H      4.350600   10.490700    3.280000
  H      4.176000   11.834400    2.201100
  H      5.128900   12.012000    3.665900
  C      3.098500    7.154000    2.439000
  C      2.798600    6.253100    1.274100
  C      3.018000    4.865900    1.334500
  H      3.406200    4.398000    2.230400
  C      2.742900    4.060600    0.232700
  H      2.913100    2.995000    0.287000
  C      2.249200    4.632400   -0.936400
  H      2.035200    4.006100   -1.790200
  C      2.029700    6.004700   -1.014300
  H      1.646800    6.442600   -1.924900
  C      2.304600    6.812800    0.085700
  H      2.127800    7.878000    0.006000
  H      5.070000    8.958000    3.323800

----------------------------
CARTESIAN COORDINATES (A.U.)
----------------------------
  NO LB      ZA    FRAG     MASS         X           Y           Z
   0 O     8.0000    0    15.999    6.581538   12.201962    6.705315
   1 O     8.0000    0    15.999    5.682029   15.848377    4.465045
   2 N     7.0000    0    14.007    5.835096   14.075436   10.483445
   3 N     7.0000    0    14.007   11.008789   16.076467    7.230092
   4 C     6.0000    0    12.011    7.457426   13.478850    8.782313
   5 C     6.0000    0    12.011   10.377431   13.822213    8.752456
   6 H     1.0000    0     1.008   10.984978   14.188631   10.675630
   7 C     6.0000    0    12.011   11.825906   11.430386    7.940818
   8 C     6.0000    0    12.011   12.652850   11.085134    5.447325
   9 H     1.0000    0     1.008   12.301739   12.520381    4.037022
  10 C     6.0000    0    12.011   13.925770    8.887571    4.762677
  11 H     1.0000    0     1.008   14.558639    8.633214    2.838180
  12 C     6.0000    0    12.011   14.371556    7.024112    6.566987
  13 H     1.0000    0     1.008   15.358182    5.317311    6.033896
  14 C     6.0000    0    12.011   13.550470    7.337807    9.048009
  15 H     1.0000    0     1.008   13.893833    5.877804   10.433367
  16 C     6.0000    0    12.011   12.275850    9.536125    9.731712
  17 H     1.0000    0     1.008   11.626162    9.755711   11.655075
  18 C     6.0000    0    12.011    6.306961   15.576068   12.743746
  19 C     6.0000    0    12.011    7.795876   18.046318   12.243347
  20 H     1.0000    0     1.008    9.817883   17.762859   12.019792
  21 H     1.0000    0     1.008    7.597077   19.359488   13.818055
  22 H     1.0000    0     1.008    7.101024   19.014991   10.562813
  23 C     6.0000    0    12.011    7.560227   13.925770   14.793721
  24 H     1.0000    0     1.008    6.532027   12.159632   15.066409
  25 H     1.0000    0     1.008    7.591408   14.899735   16.608992
  26 H     1.0000    0     1.008    9.507212   13.440866   14.349446
  27 C     6.0000    0    12.011    3.648683   16.327612   13.659507
  28 H     1.0000    0     1.008    2.667348   17.485447   12.263567
  29 H     1.0000    0     1.008    3.722194   17.410425   15.410528
  30 H     1.0000    0     1.008    2.468738   14.674479   14.016666
  31 C     6.0000    0    12.011   13.331829   17.370552    7.279603
  32 C     6.0000    0    12.011   13.718656   19.555075    5.762720
  33 C     6.0000    0    12.011   16.084026   20.771303    5.942622
  34 H     1.0000    0     1.008   16.522443   22.437096    4.855651
  35 C     6.0000    0    12.011   17.987169   19.885021    7.525834
  36 H     1.0000    0     1.008   19.779763   20.859742    7.612951
  37 C     6.0000    0    12.011   17.587303   17.744150    8.983002
  38 H     1.0000    0     1.008   19.063179   17.040038   10.205088
  39 C     6.0000    0    12.011   15.276735   16.503545    8.857524
  40 H     1.0000    0     1.008   15.039763   14.838508   10.004399
  41 C     6.0000    0    12.011   11.659799   20.623526    3.924394
  42 C     6.0000    0    12.011   12.518680   23.041620    2.492927
  43 H     1.0000    0     1.008   14.177103   22.694477    1.318462
  44 H     1.0000    0     1.008   12.961254   24.584581    3.786633
  45 H     1.0000    0     1.008   11.049418   23.742708    1.227566
  46 C     6.0000    0    12.011   11.024284   18.669549    1.839270
  47 H     1.0000    0     1.008   10.234190   16.918718    2.566437
  48 H     1.0000    0     1.008   12.705385   18.157812    0.762316
  49 H     1.0000    0     1.008    9.640438   19.408054    0.501911
  50 C     6.0000    0    12.011    9.245296   21.407196    5.385153
  51 H     1.0000    0     1.008    8.221443   19.824550    6.198302
  52 H     1.0000    0     1.008    7.891496   22.363775    4.159476
  53 H     1.0000    0     1.008    9.692216   22.699390    6.927547
  54 C     6.0000    0    12.011    5.855316   13.519101    4.609042
  55 C     6.0000    0    12.011    5.288588   11.816646    2.407700
  56 C     6.0000    0    12.011    5.703193    9.195218    2.521840
  57 H     1.0000    0     1.008    6.436785    8.311016    4.214845
  58 C     6.0000    0    12.011    5.183330    7.673422    0.439739
  59 H     1.0000    0     1.008    5.504961    5.659730    0.542351
  60 C     6.0000    0    12.011    4.250372    8.753967   -1.769540
  61 H     1.0000    0     1.008    3.845971    7.570432   -3.382988
  62 C     6.0000    0    12.011    3.835577   11.347239   -1.916749
  63 H     1.0000    0     1.008    3.112001   12.174750   -3.637534
  64 C     6.0000    0    12.011    4.355063   12.874326    0.161950
  65 H     1.0000    0     1.008    4.020959   14.887262    0.011338
  66 H     1.0000    0     1.008    9.580911   16.928167    6.281072

--------------------------------
INTERNAL COORDINATES (ANGSTROEM)
--------------------------------
 O      0   0   0     0.000000000000     0.00000000     0.00000000
 O      1   0   0     2.314161275711     0.00000000     0.00000000
 N      1   2   0     2.266296417065    92.94163618     0.00000000
 N      1   2   3     3.125629411815    69.67960955   285.64207279
 C      3   1   2     1.283373982906    32.54201521   267.15761513
 C      4   1   2     1.477709233916    49.41568495   162.69989505
 H      6   4   1     1.084745477059   107.46738825   211.44550568
 C      6   4   1     1.540775450869   113.49675045    95.65580837
 C      8   6   4     1.402124566506   121.64333338   331.72502498
 H      9   8   6     1.080891104598   120.30185314     0.69581025
 C      9   8   6     1.391881697559   120.32217984   180.91797032
 H     11   9   8     1.080469217516   119.96211378   180.01839567
 C     11   9   8     1.392725766258   119.67491027     0.15125447
 H     13  11   9     1.080712292888   119.64423737   179.93305905
 C     13  11   9     1.392857731428   120.59630041     0.13648814
 H     15  13  11     1.080444936126   120.12465493   179.61915675
 C     15  13  11     1.392521590497   119.70684717   359.89793376
 H     17  15  13     1.080563612195   119.25332694   179.30332521
 C      3   1   2     1.457257736298   158.84465685   277.41499000
 C     19   3   1     1.549089180777   113.99673679    40.80124288
 H     20  19   3     1.086919909653   113.75668434   281.00998508
 H     20  19   3     1.090110976002   110.98763969   162.30314754
 H     20  19   3     1.090328638531   111.38410429    43.27655534
 C     19   3   1     1.542490897866   110.02299294   273.63631284
 H     24  19   3     1.091029083022   111.32044012   310.47849274
 H     24  19   3     1.090257662207   111.00843003   191.12334409
 H     24  19   3     1.087489613744   112.88569122    71.34760489
 C     19   3   1     1.540067316711   104.03292767   157.56136714
 H     28  19   3     1.091215592814   111.51004441   297.73993366
 H     28  19   3     1.090151260147   111.75222676   177.65740431
 H     28  19   3     1.091270543907   111.72265517    57.63424819
 C      4   1   2     1.407414640396   167.29369509   233.65198607
 C     32   4   6     1.422169251531   120.71139762   181.16613854
 C     33  32   4     1.410686673220   117.41732481   179.08227237
 H     34  33  32     1.077831754032   121.87724658   180.03354200
 C     34  33  32     1.391445381609   121.94226811     0.26128238
 H     36  34  33     1.080748263936   120.00643884   179.79969897
 C     36  34  33     1.386662244384   119.98364315     0.09752773
 H     38  36  34     1.080283597024   120.28904711   179.55108251
 C     38  36  34     1.389387095089   119.58760158   359.72247294
 H     40  38  36     1.077213989883   117.51668463   179.50529675
 C     33  32   4     1.566214305260   122.94810253   358.65162581
 C     42  33  32     1.554912428402   113.34923820   179.41333558
 H     43  42  33     1.090958156851   111.96835195    60.84528218
 H     43  42  33     1.090962442067   111.89761853   299.28763487
 H     43  42  33     1.091105590674   111.74643197   179.98671404
 C     42  33  32     1.549111116092   110.63811169   297.57081454
 H     47  42  33     1.086867471222   113.59853903    62.11060958
 H     47  42  33     1.090645134771   111.15223564   301.78059607
 H     47  42  33     1.090792015006   111.63720458   181.99922011
 C     42  33  32     1.549845921374   111.11766487    61.07425510
 H     51  42  33     1.086329406764   113.73092028   292.18021328
 H     51  42  33     1.090939668359   111.65383767   173.04875952
 H     51  42  33     1.090732382393   111.23650219    53.28629326
 C      2   1   3     1.238352974721    28.75287319   203.95040790
 C     55   2   1     1.502848239178   122.28991768   180.58733269
 C     56  55   2     1.405741213737   121.81006424   174.31142697
 H     57  56  55     1.082712547263   121.19604535     0.42969210
 C     57  56  55     1.392175039282   120.39590244   180.67516794
 H     59  57  56     1.080472068126   119.97250557   180.06481587
 C     59  57  56     1.391937405202   119.81411986     0.07982362
 H     61  59  57     1.080287984752   119.73041173   180.06514998
 C     61  59  57     1.391925267390   120.52675333     0.09663835
 H     63  61  59     1.080537449606   120.17164864   179.96599399
 C     63  61  59     1.392334593408   119.79239507   359.94011586
 H     65  63  61     1.082710196682   118.72519308   179.97953344
 H      4   1   2     1.013048217016    71.86419882     5.91776403

---------------------------
INTERNAL COORDINATES (A.U.)
---------------------------
 O      0   0   0     0.000000000000     0.00000000     0.00000000
 O      1   0   0     4.373131040819     0.00000000     0.00000000
 N      1   2   0     4.282679566539    92.94163618     0.00000000
 N      1   2   3     5.906583584459    69.67960955   285.64207279
 C      3   1   2     2.425225355092    32.54201521   267.15761513
 C      4   1   2     2.792465757667    49.41568495   162.69989505
 H      6   4   1     2.049871876651   107.46738825   211.44550568
 C      6   4   1     2.911643636011   113.49675045    95.65580837
 C      8   6   4     2.649631436340   121.64333338   331.72502498
 H      9   8   6     2.042588168283   120.30185314     0.69581025
 C      9   8   6     2.630275219204   120.32217984   180.91797032
 H     11   9   8     2.041790917238   119.96211378   180.01839567
 C     11   9   8     2.631870277884   119.67491027     0.15125447
 H     13  11   9     2.042250263121   119.64423737   179.93305905
 C     13  11   9     2.632119655915   120.59630041     0.13648814
 H     15  13  11     2.041745032060   120.12465493   179.61915675
 C     15  13  11     2.631484441612   119.70684717   359.89793376
 H     17  15  13     2.041969297329   119.25332694   179.30332521
 C      3   1   2     2.753818028141   158.84465685   277.41499000
 C     19   3   1     2.927354308689   113.99673679    40.80124288
 H     20  19   3     2.053980958751   113.75668434   281.00998508
 H     20  19   3     2.060011200225   110.98763969   162.30314754
 H     20  19   3     2.060422522794   111.38410429    43.27655534
 C     19   3   1     2.914885361033   110.02299294   273.63631284
 H     24  19   3     2.061746171055   111.32044012   310.47849274
 H     24  19   3     2.060288396980   111.00843003   191.12334409
 H     24  19   3     2.055057543459   112.88569122    71.34760489
 C     19   3   1     2.910305456386   104.03292767   157.56136714
 H     28  19   3     2.062098623483   111.51004441   297.73993366
 H     28  19   3     2.060087326227   111.75222676   177.65740431
 H     28  19   3     2.062202466000   111.72265517    57.63424819
 C      4   1   2     2.659628227219   167.29369509   233.65198607
 C     32   4   6     2.687510401477   120.71139762   181.16613854
 C     33  32   4     2.665811473158   117.41732481   179.08227237
 H     34  33  32     2.036806833565   121.87724658   180.03354200
 C     34  33  32     2.629450701550   121.94226811     0.26128238
 H     36  34  33     2.042318238549   120.00643884   179.79969897
 C     36  34  33     2.620411882134   119.98364315     0.09752773
 H     38  36  34     2.041440145343   120.28904711   179.55108251
 C     38  36  34     2.625561103723   119.58760158   359.72247294
 H     40  38  36     2.035639428508   117.51668463   179.50529675
 C     33  32   4     2.959716103970   122.94810253   358.65162581
 C     42  33  32     2.938358651911   113.34923820   179.41333558
 H     43  42  33     2.061612140016   111.96835195    60.84528218
 H     43  42  33     2.061620237900   111.89761853   299.28763487
 H     43  42  33     2.061890749564   111.74643197   179.98671404
 C     42  33  32     2.927395760427   110.63811169   297.57081454
 H     47  42  33     2.053881864477   113.59853903    62.11060958
 H     47  42  33     2.061020614011   111.15223564   301.78059607
 H     47  42  33     2.061298177429   111.63720458   181.99922011
 C     42  33  32     2.928784341172   111.11766487    61.07425510
 H     51  42  33     2.052865070009   113.73092028   292.18021328
 H     51  42  33     2.061577201830   111.65383767   173.04875952
 H     51  42  33     2.061185488122   111.23650219    53.28629326
 C      2   1   3     2.340147979349    28.75287319   203.95040790
 C     55   2   1     2.839971592892   122.28991768   180.58733269
 C     56  55   2     2.656465909130   121.81006424   174.31142697
 H     57  56  55     2.046030196087   121.19604535     0.42969210
 C     57  56  55     2.630829554724   120.39590244   180.67516794
 H     59  57  56     2.041796304109   119.97250557   180.06481587
 C     59  57  56     2.630380491392   119.81411986     0.07982362
 H     61  59  57     2.041448436947   119.73041173   180.06514998
 C     61  59  57     2.630357554253   120.52675333     0.09663835
 H     63  61  59     2.041919857200   120.17164864   179.96599399
 C     63  61  59     2.631131068325   119.79239507   359.94011586
 H     65  63  61     2.046025754134   118.72519308   179.97953344
 H      4   1   2     1.914383690618    71.86419882     5.91776403

---------------------
BASIS SET INFORMATION
---------------------
There are 4 groups of distinct atoms

 Group   1 Type O   : 11s6p2d1f contracted to 5s3p2d1f pattern {62111/411/11/1}
 Group   2 Type N   : 11s6p2d1f contracted to 5s3p2d1f pattern {62111/411/11/1}
 Group   3 Type C   : 11s6p2d1f contracted to 5s3p2d1f pattern {62111/411/11/1}
 Group   4 Type H   : 5s1p contracted to 3s1p pattern {311/1}

Atom   0O    basis set group =>   1
Atom   1O    basis set group =>   1
Atom   2N    basis set group =>   2
Atom   3N    basis set group =>   2
Atom   4C    basis set group =>   3
Atom   5C    basis set group =>   3
Atom   6H    basis set group =>   4
Atom   7C    basis set group =>   3
Atom   8C    basis set group =>   3
Atom   9H    basis set group =>   4
Atom  10C    basis set group =>   3
Atom  11H    basis set group =>   4
Atom  12C    basis set group =>   3
Atom  13H    basis set group =>   4
Atom  14C    basis set group =>   3
Atom  15H    basis set group =>   4
Atom  16C    basis set group =>   3
Atom  17H    basis set group =>   4
Atom  18C    basis set group =>   3
Atom  19C    basis set group =>   3
Atom  20H    basis set group =>   4
Atom  21H    basis set group =>   4
Atom  22H    basis set group =>   4
Atom  23C    basis set group =>   3
Atom  24H    basis set group =>   4
Atom  25H    basis set group =>   4
Atom  26H    basis set group =>   4
Atom  27C    basis set group =>   3
Atom  28H    basis set group =>   4
Atom  29H    basis set group =>   4
Atom  30H    basis set group =>   4
Atom  31C    basis set group =>   3
Atom  32C    basis set group =>   3
Atom  33C    basis set group =>   3
Atom  34H    basis set group =>   4
Atom  35C    basis set group =>   3
Atom  36H    basis set group =>   4
Atom  37C    basis set group =>   3
Atom  38H    basis set group =>   4
Atom  39C    basis set group =>   3
Atom  40H    basis set group =>   4
Atom  41C    basis set group =>   3
Atom  42C    basis set group =>   3
Atom  43H    basis set group =>   4
Atom  44H    basis set group =>   4
Atom  45H    basis set group =>   4
Atom  46C    basis set group =>   3
Atom  47H    basis set group =>   4
Atom  48H    basis set group =>   4
Atom  49H    basis set group =>   4
Atom  50C    basis set group =>   3
Atom  51H    basis set group =>   4
Atom  52H    basis set group =>   4
Atom  53H    basis set group =>   4
Atom  54C    basis set group =>   3
Atom  55C    basis set group =>   3
Atom  56C    basis set group =>   3
Atom  57H    basis set group =>   4
Atom  58C    basis set group =>   3
Atom  59H    basis set group =>   4
Atom  60C    basis set group =>   3
Atom  61H    basis set group =>   4
Atom  62C    basis set group =>   3
Atom  63H    basis set group =>   4
Atom  64C    basis set group =>   3
Atom  65H    basis set group =>   4
Atom  66H    basis set group =>   4
---------------------------------
AUXILIARY/J BASIS SET INFORMATION
---------------------------------
There are 4 groups of distinct atoms

 Group   1 Type O   : 12s5p4d2f1g contracted to 6s4p3d1f1g pattern {711111/2111/211/2/1}
 Group   2 Type N   : 12s5p4d2f1g contracted to 6s4p3d1f1g pattern {711111/2111/211/2/1}
 Group   3 Type C   : 12s5p4d2f1g contracted to 6s4p3d1f1g pattern {711111/2111/211/2/1}
 Group   4 Type H   : 5s2p1d contracted to 3s1p1d pattern {311/2/1}

Atom   0O    basis set group =>   1
Atom   1O    basis set group =>   1
Atom   2N    basis set group =>   2
Atom   3N    basis set group =>   2
Atom   4C    basis set group =>   3
Atom   5C    basis set group =>   3
Atom   6H    basis set group =>   4
Atom   7C    basis set group =>   3
Atom   8C    basis set group =>   3
Atom   9H    basis set group =>   4
Atom  10C    basis set group =>   3
Atom  11H    basis set group =>   4
Atom  12C    basis set group =>   3
Atom  13H    basis set group =>   4
Atom  14C    basis set group =>   3
Atom  15H    basis set group =>   4
Atom  16C    basis set group =>   3
Atom  17H    basis set group =>   4
Atom  18C    basis set group =>   3
Atom  19C    basis set group =>   3
Atom  20H    basis set group =>   4
Atom  21H    basis set group =>   4
Atom  22H    basis set group =>   4
Atom  23C    basis set group =>   3
Atom  24H    basis set group =>   4
Atom  25H    basis set group =>   4
Atom  26H    basis set group =>   4
Atom  27C    basis set group =>   3
Atom  28H    basis set group =>   4
Atom  29H    basis set group =>   4
Atom  30H    basis set group =>   4
Atom  31C    basis set group =>   3
Atom  32C    basis set group =>   3
Atom  33C    basis set group =>   3
Atom  34H    basis set group =>   4
Atom  35C    basis set group =>   3
Atom  36H    basis set group =>   4
Atom  37C    basis set group =>   3
Atom  38H    basis set group =>   4
Atom  39C    basis set group =>   3
Atom  40H    basis set group =>   4
Atom  41C    basis set group =>   3
Atom  42C    basis set group =>   3
Atom  43H    basis set group =>   4
Atom  44H    basis set group =>   4
Atom  45H    basis set group =>   4
Atom  46C    basis set group =>   3
Atom  47H    basis set group =>   4
Atom  48H    basis set group =>   4
Atom  49H    basis set group =>   4
Atom  50C    basis set group =>   3
Atom  51H    basis set group =>   4
Atom  52H    basis set group =>   4
Atom  53H    basis set group =>   4
Atom  54C    basis set group =>   3
Atom  55C    basis set group =>   3
Atom  56C    basis set group =>   3
Atom  57H    basis set group =>   4
Atom  58C    basis set group =>   3
Atom  59H    basis set group =>   4
Atom  60C    basis set group =>   3
Atom  61H    basis set group =>   4
Atom  62C    basis set group =>   3
Atom  63H    basis set group =>   4
Atom  64C    basis set group =>   3
Atom  65H    basis set group =>   4
Atom  66H    basis set group =>   4


           ************************************************************
           *        Program running with 20 parallel MPI-processes    *
           *              working on a common directory               *
           ************************************************************
------------------------------------------------------------------------------
                           ORCA GTO INTEGRAL CALCULATION
                           -- RI-GTO INTEGRALS CHOSEN --
------------------------------------------------------------------------------
------------------------------------------------------------------------------
                   ___                                                        
                  /   \      - P O W E R E D   B Y -                         
                 /     \                                                     
                 |  |  |   _    _      __       _____    __    __             
                 |  |  |  | |  | |    /  \     |  _  \  |  |  /  |          
                  \  \/   | |  | |   /    \    | | | |  |  | /  /          
                 / \  \   | |__| |  /  /\  \   | |_| |  |  |/  /          
                |  |  |   |  __  | /  /__\  \  |    /   |      \           
                |  |  |   | |  | | |   __   |  |    \   |  |\   \          
                \     /   | |  | | |  |  |  |  | |\  \  |  | \   \       
                 \___/    |_|  |_| |__|  |__|  |_| \__\ |__|  \__/        
                                                                              
                      - O R C A' S   B I G   F R I E N D -                    
                                      &                                       
                       - I N T E G R A L  F E E D E R -                       
                                                                              
 v1 FN, 2020, v2 2021                                                         
------------------------------------------------------------------------------


Reading SHARK input file ImineE1opt.SHARKINP.tmp ... ok
----------------------
SHARK INTEGRAL PACKAGE
----------------------

Number of atoms                             ...     67
Number of basis functions                   ...   1227
Number of shells                            ...    499
Maximum angular momentum                    ...      3
Integral batch strategy                     ... SHARK/LIBINT Hybrid
RI-J (if used) integral strategy            ... SPLIT-RIJ (Revised 2003 algorithm where possible)
Printlevel                                  ...      1
Contraction scheme used                     ... SEGMENTED contraction
Coulomb Range Separation                    ... NOT USED
Exchange Range Separation                   ... NOT USED
Finite Nucleus Model                        ... NOT USED
Auxiliary Coulomb fitting basis             ... AVAILABLE
   # of basis functions in Aux-J            ...   1991
   # of shells in Aux-J                     ...    665
   Maximum angular momentum in Aux-J        ...      4
Auxiliary J/K fitting basis                 ... NOT available
Auxiliary Correlation fitting basis         ... NOT available
Auxiliary 'external' fitting basis          ... NOT available
Integral threshold                          ...     2.500000e-11
Primitive cut-off                           ...     2.500000e-12
Primitive pair pre-selection threshold      ...     2.500000e-12

Calculating pre-screening integrals         ... done (  0.1 sec) Dimension = 499
Organizing shell pair data                  ... done (  0.6 sec)
Shell pair information
Total number of shell pairs                 ...    124750
Shell pairs after pre-screening             ...     79712
Total number of primitive shell pairs       ...    374508
Primitive shell pairs kept                  ...    152365
          la=0 lb=0:  22443 shell pairs
          la=1 lb=0:  23848 shell pairs
          la=1 lb=1:   6373 shell pairs
          la=2 lb=0:  10783 shell pairs
          la=2 lb=1:   5817 shell pairs
          la=2 lb=2:   1362 shell pairs
          la=3 lb=0:   4937 shell pairs
          la=3 lb=1:   2697 shell pairs
          la=3 lb=2:   1181 shell pairs
          la=3 lb=3:    271 shell pairs

Calculating one electron integrals          ... done (  0.5 sec)
Calculating RI/J V-Matrix + Cholesky decomp.... done (  5.6 sec)
Calculating Nuclear repulsion               ... done (  0.2 sec) ENN=   3493.938852428376 Eh

SHARK setup successfully completed in   9.5 seconds

Maximum memory used throughout the entire GTOINT-calculation: 115.5 MB
[1710175430.671922] [node049:2194991:0]          mpool.c:43   UCX  WARN  object 0xc45adc0 was not returned to mpool ucp_requests
[1710175430.671938] [node049:2194991:0]          mpool.c:43   UCX  WARN  object 0xc45af80 was not returned to mpool ucp_requests
[1710175430.671942] [node049:2194991:0]          mpool.c:43   UCX  WARN  object 0xc45b140 was not returned to mpool ucp_requests
[1710175430.671946] [node049:2194991:0]          mpool.c:43   UCX  WARN  object 0xc45b300 was not returned to mpool ucp_requests
[1710175430.671950] [node049:2194991:0]          mpool.c:43   UCX  WARN  object 0xc45b4c0 was not returned to mpool ucp_requests
[1710175430.671953] [node049:2194991:0]          mpool.c:43   UCX  WARN  object 0xc45b680 was not returned to mpool ucp_requests
[1710175430.671956] [node049:2194991:0]          mpool.c:43   UCX  WARN  object 0xc45b840 was not returned to mpool ucp_requests
[1710175430.671960] [node049:2194991:0]          mpool.c:43   UCX  WARN  object 0xc45ba00 was not returned to mpool ucp_requests
[1710175430.671963] [node049:2194991:0]          mpool.c:43   UCX  WARN  object 0xc45bbc0 was not returned to mpool ucp_requests
[1710175430.671967] [node049:2194991:0]          mpool.c:43   UCX  WARN  object 0xc45bd80 was not returned to mpool ucp_requests
[1710175430.671970] [node049:2194991:0]          mpool.c:43   UCX  WARN  object 0xc45bf40 was not returned to mpool ucp_requests
[1710175430.671973] [node049:2194991:0]          mpool.c:43   UCX  WARN  object 0xc45c100 was not returned to mpool ucp_requests
[1710175430.673637] [node049:2194987:0]          mpool.c:43   UCX  WARN  object 0xaa3ed40 was not returned to mpool ucp_requests
[1710175430.673654] [node049:2194987:0]          mpool.c:43   UCX  WARN  object 0xaa3ef00 was not returned to mpool ucp_requests
[1710175430.673658] [node049:2194987:0]          mpool.c:43   UCX  WARN  object 0xaa3f0c0 was not returned to mpool ucp_requests
[1710175430.673661] [node049:2194987:0]          mpool.c:43   UCX  WARN  object 0xaa3f280 was not returned to mpool ucp_requests
[1710175430.673664] [node049:2194987:0]          mpool.c:43   UCX  WARN  object 0xaa3f440 was not returned to mpool ucp_requests
[1710175430.673666] [node049:2194987:0]          mpool.c:43   UCX  WARN  object 0xaa3f600 was not returned to mpool ucp_requests
[1710175430.673669] [node049:2194987:0]          mpool.c:43   UCX  WARN  object 0xaa3f7c0 was not returned to mpool ucp_requests
[1710175430.673671] [node049:2194987:0]          mpool.c:43   UCX  WARN  object 0xaa3f980 was not returned to mpool ucp_requests
[1710175430.673674] [node049:2194987:0]          mpool.c:43   UCX  WARN  object 0xaa3fb40 was not returned to mpool ucp_requests
[1710175430.673677] [node049:2194987:0]          mpool.c:43   UCX  WARN  object 0xaa3fd00 was not returned to mpool ucp_requests
[1710175430.673679] [node049:2194987:0]          mpool.c:43   UCX  WARN  object 0xaa3fec0 was not returned to mpool ucp_requests
[1710175430.673682] [node049:2194987:0]          mpool.c:43   UCX  WARN  object 0xaa40080 was not returned to mpool ucp_requests
[1710175430.674884] [node049:2194979:0]          mpool.c:43   UCX  WARN  object 0xb939a40 was not returned to mpool ucp_requests
[1710175430.674896] [node049:2194979:0]          mpool.c:43   UCX  WARN  object 0xb939c00 was not returned to mpool ucp_requests
[1710175430.674900] [node049:2194979:0]          mpool.c:43   UCX  WARN  object 0xb939dc0 was not returned to mpool ucp_requests
[1710175430.674904] [node049:2194979:0]          mpool.c:43   UCX  WARN  object 0xb939f80 was not returned to mpool ucp_requests
[1710175430.674908] [node049:2194979:0]          mpool.c:43   UCX  WARN  object 0xb93a140 was not returned to mpool ucp_requests
[1710175430.674911] [node049:2194979:0]          mpool.c:43   UCX  WARN  object 0xb93a300 was not returned to mpool ucp_requests
[1710175430.674916] [node049:2194979:0]          mpool.c:43   UCX  WARN  object 0xb93a4c0 was not returned to mpool ucp_requests
[1710175430.674920] [node049:2194979:0]          mpool.c:43   UCX  WARN  object 0xb93a680 was not returned to mpool ucp_requests
[1710175430.674923] [node049:2194979:0]          mpool.c:43   UCX  WARN  object 0xb93a840 was not returned to mpool ucp_requests
[1710175430.674926] [node049:2194979:0]          mpool.c:43   UCX  WARN  object 0xb93aa00 was not returned to mpool ucp_requests
[1710175430.674929] [node049:2194979:0]          mpool.c:43   UCX  WARN  object 0xb93abc0 was not returned to mpool ucp_requests
[1710175430.674932] [node049:2194979:0]          mpool.c:43   UCX  WARN  object 0xb93ad80 was not returned to mpool ucp_requests
[1710175430.674936] [node049:2194979:0]          mpool.c:43   UCX  WARN  object 0xb93af40 was not returned to mpool ucp_requests
[1710175430.675407] [node049:2194985:0]          mpool.c:43   UCX  WARN  object 0xaee36c0 was not returned to mpool ucp_requests
[1710175430.675425] [node049:2194985:0]          mpool.c:43   UCX  WARN  object 0xaee3880 was not returned to mpool ucp_requests
[1710175430.675430] [node049:2194985:0]          mpool.c:43   UCX  WARN  object 0xaee3a40 was not returned to mpool ucp_requests
[1710175430.675432] [node049:2194985:0]          mpool.c:43   UCX  WARN  object 0xaee3c00 was not returned to mpool ucp_requests
[1710175430.675435] [node049:2194985:0]          mpool.c:43   UCX  WARN  object 0xaee3dc0 was not returned to mpool ucp_requests
[1710175430.675438] [node049:2194985:0]          mpool.c:43   UCX  WARN  object 0xaee3f80 was not returned to mpool ucp_requests
[1710175430.675441] [node049:2194985:0]          mpool.c:43   UCX  WARN  object 0xaee4140 was not returned to mpool ucp_requests
[1710175430.675443] [node049:2194985:0]          mpool.c:43   UCX  WARN  object 0xaee4300 was not returned to mpool ucp_requests
[1710175430.675447] [node049:2194985:0]          mpool.c:43   UCX  WARN  object 0xaee44c0 was not returned to mpool ucp_requests
[1710175430.675451] [node049:2194985:0]          mpool.c:43   UCX  WARN  object 0xaee4680 was not returned to mpool ucp_requests
[1710175430.675454] [node049:2194985:0]          mpool.c:43   UCX  WARN  object 0xaee4840 was not returned to mpool ucp_requests
[1710175430.675456] [node049:2194985:0]          mpool.c:43   UCX  WARN  object 0xaee4a00 was not returned to mpool ucp_requests
[1710175430.675430] [node049:2194977:0]          mpool.c:43   UCX  WARN  object 0xb76eac0 was not returned to mpool ucp_requests
[1710175430.675442] [node049:2194977:0]          mpool.c:43   UCX  WARN  object 0xb76ec80 was not returned to mpool ucp_requests
[1710175430.675446] [node049:2194977:0]          mpool.c:43   UCX  WARN  object 0xb76ee40 was not returned to mpool ucp_requests
[1710175430.675451] [node049:2194977:0]          mpool.c:43   UCX  WARN  object 0xb76f000 was not returned to mpool ucp_requests
[1710175430.675455] [node049:2194977:0]          mpool.c:43   UCX  WARN  object 0xb76f1c0 was not returned to mpool ucp_requests
[1710175430.675457] [node049:2194977:0]          mpool.c:43   UCX  WARN  object 0xb76f380 was not returned to mpool ucp_requests
[1710175430.675461] [node049:2194977:0]          mpool.c:43   UCX  WARN  object 0xb76f540 was not returned to mpool ucp_requests
[1710175430.675464] [node049:2194977:0]          mpool.c:43   UCX  WARN  object 0xb76f700 was not returned to mpool ucp_requests
[1710175430.675467] [node049:2194977:0]          mpool.c:43   UCX  WARN  object 0xb76f8c0 was not returned to mpool ucp_requests
[1710175430.675471] [node049:2194977:0]          mpool.c:43   UCX  WARN  object 0xb76fa80 was not returned to mpool ucp_requests
[1710175430.675475] [node049:2194977:0]          mpool.c:43   UCX  WARN  object 0xb76fc40 was not returned to mpool ucp_requests
[1710175430.675478] [node049:2194977:0]          mpool.c:43   UCX  WARN  object 0xb76fe00 was not returned to mpool ucp_requests
[1710175430.675481] [node049:2194977:0]          mpool.c:43   UCX  WARN  object 0xb76ffc0 was not returned to mpool ucp_requests
[1710175430.676093] [node049:2194981:0]          mpool.c:43   UCX  WARN  object 0xabcc840 was not returned to mpool ucp_requests
[1710175430.676115] [node049:2194981:0]          mpool.c:43   UCX  WARN  object 0xabcca00 was not returned to mpool ucp_requests
[1710175430.676118] [node049:2194981:0]          mpool.c:43   UCX  WARN  object 0xabccbc0 was not returned to mpool ucp_requests
[1710175430.676121] [node049:2194981:0]          mpool.c:43   UCX  WARN  object 0xabccd80 was not returned to mpool ucp_requests
[1710175430.676124] [node049:2194981:0]          mpool.c:43   UCX  WARN  object 0xabccf40 was not returned to mpool ucp_requests
[1710175430.676126] [node049:2194981:0]          mpool.c:43   UCX  WARN  object 0xabcd100 was not returned to mpool ucp_requests
[1710175430.676128] [node049:2194981:0]          mpool.c:43   UCX  WARN  object 0xabcd2c0 was not returned to mpool ucp_requests
[1710175430.676131] [node049:2194981:0]          mpool.c:43   UCX  WARN  object 0xabcd480 was not returned to mpool ucp_requests
[1710175430.676133] [node049:2194981:0]          mpool.c:43   UCX  WARN  object 0xabcd640 was not returned to mpool ucp_requests
[1710175430.676135] [node049:2194981:0]          mpool.c:43   UCX  WARN  object 0xabcd800 was not returned to mpool ucp_requests
[1710175430.676137] [node049:2194981:0]          mpool.c:43   UCX  WARN  object 0xabcd9c0 was not returned to mpool ucp_requests
[1710175430.676140] [node049:2194981:0]          mpool.c:43   UCX  WARN  object 0xabcdb80 was not returned to mpool ucp_requests
[1710175430.676142] [node049:2194981:0]          mpool.c:43   UCX  WARN  object 0xabcdd40 was not returned to mpool ucp_requests
[1710175430.676144] [node049:2194981:0]          mpool.c:43   UCX  WARN  object 0xabcdf00 was not returned to mpool ucp_requests
[1710175430.676099] [node049:2194989:0]          mpool.c:43   UCX  WARN  object 0xb6efc40 was not returned to mpool ucp_requests
[1710175430.676121] [node049:2194989:0]          mpool.c:43   UCX  WARN  object 0xb6efe00 was not returned to mpool ucp_requests
[1710175430.676124] [node049:2194989:0]          mpool.c:43   UCX  WARN  object 0xb6effc0 was not returned to mpool ucp_requests
[1710175430.676127] [node049:2194989:0]          mpool.c:43   UCX  WARN  object 0xb6f0180 was not returned to mpool ucp_requests
[1710175430.676129] [node049:2194989:0]          mpool.c:43   UCX  WARN  object 0xb6f0340 was not returned to mpool ucp_requests
[1710175430.676131] [node049:2194989:0]          mpool.c:43   UCX  WARN  object 0xb6f0500 was not returned to mpool ucp_requests
[1710175430.676133] [node049:2194989:0]          mpool.c:43   UCX  WARN  object 0xb6f06c0 was not returned to mpool ucp_requests
[1710175430.676136] [node049:2194989:0]          mpool.c:43   UCX  WARN  object 0xb6f0880 was not returned to mpool ucp_requests
[1710175430.676138] [node049:2194989:0]          mpool.c:43   UCX  WARN  object 0xb6f0a40 was not returned to mpool ucp_requests
[1710175430.676140] [node049:2194989:0]          mpool.c:43   UCX  WARN  object 0xb6f0c00 was not returned to mpool ucp_requests
[1710175430.676142] [node049:2194989:0]          mpool.c:43   UCX  WARN  object 0xb6f0dc0 was not returned to mpool ucp_requests
[1710175430.676144] [node049:2194989:0]          mpool.c:43   UCX  WARN  object 0xb6f0f80 was not returned to mpool ucp_requests
[1710175430.676640] [node049:2194975:0]          mpool.c:43   UCX  WARN  object 0xb99db00 was not returned to mpool ucp_requests
[1710175430.676651] [node049:2194975:0]          mpool.c:43   UCX  WARN  object 0xb99dcc0 was not returned to mpool ucp_requests
[1710175430.676656] [node049:2194975:0]          mpool.c:43   UCX  WARN  object 0xb99de80 was not returned to mpool ucp_requests
[1710175430.676660] [node049:2194975:0]          mpool.c:43   UCX  WARN  object 0xb99e040 was not returned to mpool ucp_requests
[1710175430.676663] [node049:2194975:0]          mpool.c:43   UCX  WARN  object 0xb99e200 was not returned to mpool ucp_requests
[1710175430.676666] [node049:2194975:0]          mpool.c:43   UCX  WARN  object 0xb99e3c0 was not returned to mpool ucp_requests
[1710175430.676668] [node049:2194975:0]          mpool.c:43   UCX  WARN  object 0xb99e580 was not returned to mpool ucp_requests
[1710175430.676671] [node049:2194975:0]          mpool.c:43   UCX  WARN  object 0xb99e740 was not returned to mpool ucp_requests
[1710175430.676674] [node049:2194975:0]          mpool.c:43   UCX  WARN  object 0xb99e900 was not returned to mpool ucp_requests
[1710175430.676676] [node049:2194975:0]          mpool.c:43   UCX  WARN  object 0xb99eac0 was not returned to mpool ucp_requests
[1710175430.676680] [node049:2194975:0]          mpool.c:43   UCX  WARN  object 0xb99ec80 was not returned to mpool ucp_requests
[1710175430.676682] [node049:2194975:0]          mpool.c:43   UCX  WARN  object 0xb99ee40 was not returned to mpool ucp_requests
[1710175430.676685] [node049:2194975:0]          mpool.c:43   UCX  WARN  object 0xb99f000 was not returned to mpool ucp_requests
[1710175430.678714] [node049:2194992:0]          mpool.c:43   UCX  WARN  object 0xbd83d40 was not returned to mpool ucp_requests
[1710175430.678735] [node049:2194992:0]          mpool.c:43   UCX  WARN  object 0xbd83f00 was not returned to mpool ucp_requests
[1710175430.678739] [node049:2194992:0]          mpool.c:43   UCX  WARN  object 0xbd840c0 was not returned to mpool ucp_requests
[1710175430.678741] [node049:2194992:0]          mpool.c:43   UCX  WARN  object 0xbd84280 was not returned to mpool ucp_requests
[1710175430.678743] [node049:2194992:0]          mpool.c:43   UCX  WARN  object 0xbd84440 was not returned to mpool ucp_requests
[1710175430.678746] [node049:2194992:0]          mpool.c:43   UCX  WARN  object 0xbd84600 was not returned to mpool ucp_requests
[1710175430.678748] [node049:2194992:0]          mpool.c:43   UCX  WARN  object 0xbd847c0 was not returned to mpool ucp_requests
[1710175430.678750] [node049:2194992:0]          mpool.c:43   UCX  WARN  object 0xbd84980 was not returned to mpool ucp_requests
[1710175430.678752] [node049:2194992:0]          mpool.c:43   UCX  WARN  object 0xbd84b40 was not returned to mpool ucp_requests
[1710175430.678754] [node049:2194992:0]          mpool.c:43   UCX  WARN  object 0xbd84d00 was not returned to mpool ucp_requests
[1710175430.678757] [node049:2194992:0]          mpool.c:43   UCX  WARN  object 0xbd84ec0 was not returned to mpool ucp_requests
[1710175430.678759] [node049:2194992:0]          mpool.c:43   UCX  WARN  object 0xbd85080 was not returned to mpool ucp_requests
[1710175430.689930] [node049:2194983:0]          mpool.c:43   UCX  WARN  object 0xa9ac7c0 was not returned to mpool ucp_requests
[1710175430.689942] [node049:2194983:0]          mpool.c:43   UCX  WARN  object 0xa9ac980 was not returned to mpool ucp_requests
[1710175430.689946] [node049:2194983:0]          mpool.c:43   UCX  WARN  object 0xa9acb40 was not returned to mpool ucp_requests
[1710175430.689949] [node049:2194983:0]          mpool.c:43   UCX  WARN  object 0xa9acd00 was not returned to mpool ucp_requests
[1710175430.689953] [node049:2194983:0]          mpool.c:43   UCX  WARN  object 0xa9acec0 was not returned to mpool ucp_requests
[1710175430.689957] [node049:2194983:0]          mpool.c:43   UCX  WARN  object 0xa9ad080 was not returned to mpool ucp_requests
[1710175430.689961] [node049:2194983:0]          mpool.c:43   UCX  WARN  object 0xa9ad240 was not returned to mpool ucp_requests
[1710175430.689964] [node049:2194983:0]          mpool.c:43   UCX  WARN  object 0xa9ad400 was not returned to mpool ucp_requests
[1710175430.689967] [node049:2194983:0]          mpool.c:43   UCX  WARN  object 0xa9ad5c0 was not returned to mpool ucp_requests
[1710175430.689969] [node049:2194983:0]          mpool.c:43   UCX  WARN  object 0xa9ad780 was not returned to mpool ucp_requests
[1710175430.689972] [node049:2194983:0]          mpool.c:43   UCX  WARN  object 0xa9ad940 was not returned to mpool ucp_requests
[1710175430.689975] [node049:2194983:0]          mpool.c:43   UCX  WARN  object 0xa9adb00 was not returned to mpool ucp_requests
[1710175430.689978] [node049:2194983:0]          mpool.c:43   UCX  WARN  object 0xa9adcc0 was not returned to mpool ucp_requests
[1710175430.689981] [node049:2194983:0]          mpool.c:43   UCX  WARN  object 0xa9ade80 was not returned to mpool ucp_requests
[1710175430.692800] [node049:2194988:0]          mpool.c:43   UCX  WARN  object 0xa877d40 was not returned to mpool ucp_requests
[1710175430.692821] [node049:2194988:0]          mpool.c:43   UCX  WARN  object 0xa877f00 was not returned to mpool ucp_requests
[1710175430.692824] [node049:2194988:0]          mpool.c:43   UCX  WARN  object 0xa8780c0 was not returned to mpool ucp_requests
[1710175430.692826] [node049:2194988:0]          mpool.c:43   UCX  WARN  object 0xa878280 was not returned to mpool ucp_requests
[1710175430.692829] [node049:2194988:0]          mpool.c:43   UCX  WARN  object 0xa878440 was not returned to mpool ucp_requests
[1710175430.692831] [node049:2194988:0]          mpool.c:43   UCX  WARN  object 0xa878600 was not returned to mpool ucp_requests
[1710175430.692833] [node049:2194988:0]          mpool.c:43   UCX  WARN  object 0xa8787c0 was not returned to mpool ucp_requests
[1710175430.692835] [node049:2194988:0]          mpool.c:43   UCX  WARN  object 0xa878980 was not returned to mpool ucp_requests
[1710175430.692838] [node049:2194988:0]          mpool.c:43   UCX  WARN  object 0xa878b40 was not returned to mpool ucp_requests
[1710175430.692840] [node049:2194988:0]          mpool.c:43   UCX  WARN  object 0xa878d00 was not returned to mpool ucp_requests
[1710175430.692842] [node049:2194988:0]          mpool.c:43   UCX  WARN  object 0xa878ec0 was not returned to mpool ucp_requests
[1710175430.692844] [node049:2194988:0]          mpool.c:43   UCX  WARN  object 0xa879080 was not returned to mpool ucp_requests
[1710175430.697631] [node049:2194986:0]          mpool.c:43   UCX  WARN  object 0xc45ed40 was not returned to mpool ucp_requests
[1710175430.697650] [node049:2194986:0]          mpool.c:43   UCX  WARN  object 0xc45ef00 was not returned to mpool ucp_requests
[1710175430.697653] [node049:2194986:0]          mpool.c:43   UCX  WARN  object 0xc45f0c0 was not returned to mpool ucp_requests
[1710175430.697655] [node049:2194986:0]          mpool.c:43   UCX  WARN  object 0xc45f280 was not returned to mpool ucp_requests
[1710175430.697658] [node049:2194986:0]          mpool.c:43   UCX  WARN  object 0xc45f440 was not returned to mpool ucp_requests
[1710175430.697660] [node049:2194986:0]          mpool.c:43   UCX  WARN  object 0xc45f600 was not returned to mpool ucp_requests
[1710175430.697662] [node049:2194986:0]          mpool.c:43   UCX  WARN  object 0xc45f7c0 was not returned to mpool ucp_requests
[1710175430.697664] [node049:2194986:0]          mpool.c:43   UCX  WARN  object 0xc45f980 was not returned to mpool ucp_requests
[1710175430.697667] [node049:2194986:0]          mpool.c:43   UCX  WARN  object 0xc45fb40 was not returned to mpool ucp_requests
[1710175430.697669] [node049:2194986:0]          mpool.c:43   UCX  WARN  object 0xc45fd00 was not returned to mpool ucp_requests
[1710175430.697671] [node049:2194986:0]          mpool.c:43   UCX  WARN  object 0xc45fec0 was not returned to mpool ucp_requests
[1710175430.697673] [node049:2194986:0]          mpool.c:43   UCX  WARN  object 0xc460080 was not returned to mpool ucp_requests
[1710175430.702505] [node049:2194976:0]          mpool.c:43   UCX  WARN  object 0xa9e5b00 was not returned to mpool ucp_requests
[1710175430.702518] [node049:2194976:0]          mpool.c:43   UCX  WARN  object 0xa9e5cc0 was not returned to mpool ucp_requests
[1710175430.702521] [node049:2194976:0]          mpool.c:43   UCX  WARN  object 0xa9e5e80 was not returned to mpool ucp_requests
[1710175430.702523] [node049:2194976:0]          mpool.c:43   UCX  WARN  object 0xa9e6040 was not returned to mpool ucp_requests
[1710175430.702526] [node049:2194976:0]          mpool.c:43   UCX  WARN  object 0xa9e6200 was not returned to mpool ucp_requests
[1710175430.702528] [node049:2194976:0]          mpool.c:43   UCX  WARN  object 0xa9e63c0 was not returned to mpool ucp_requests
[1710175430.702530] [node049:2194976:0]          mpool.c:43   UCX  WARN  object 0xa9e6580 was not returned to mpool ucp_requests
[1710175430.702533] [node049:2194976:0]          mpool.c:43   UCX  WARN  object 0xa9e6740 was not returned to mpool ucp_requests
[1710175430.702535] [node049:2194976:0]          mpool.c:43   UCX  WARN  object 0xa9e6900 was not returned to mpool ucp_requests
[1710175430.702537] [node049:2194976:0]          mpool.c:43   UCX  WARN  object 0xa9e6ac0 was not returned to mpool ucp_requests
[1710175430.702539] [node049:2194976:0]          mpool.c:43   UCX  WARN  object 0xa9e6c80 was not returned to mpool ucp_requests
[1710175430.702542] [node049:2194976:0]          mpool.c:43   UCX  WARN  object 0xa9e6e40 was not returned to mpool ucp_requests
[1710175430.702544] [node049:2194976:0]          mpool.c:43   UCX  WARN  object 0xa9e7000 was not returned to mpool ucp_requests
[1710175430.703231] [node049:2194990:0]          mpool.c:43   UCX  WARN  object 0xbf12d00 was not returned to mpool ucp_requests
[1710175430.703243] [node049:2194990:0]          mpool.c:43   UCX  WARN  object 0xbf12ec0 was not returned to mpool ucp_requests
[1710175430.703246] [node049:2194990:0]          mpool.c:43   UCX  WARN  object 0xbf13080 was not returned to mpool ucp_requests
[1710175430.703248] [node049:2194990:0]          mpool.c:43   UCX  WARN  object 0xbf13240 was not returned to mpool ucp_requests
[1710175430.703250] [node049:2194990:0]          mpool.c:43   UCX  WARN  object 0xbf13400 was not returned to mpool ucp_requests
[1710175430.703253] [node049:2194990:0]          mpool.c:43   UCX  WARN  object 0xbf135c0 was not returned to mpool ucp_requests
[1710175430.703255] [node049:2194990:0]          mpool.c:43   UCX  WARN  object 0xbf13780 was not returned to mpool ucp_requests
[1710175430.703257] [node049:2194990:0]          mpool.c:43   UCX  WARN  object 0xbf13940 was not returned to mpool ucp_requests
[1710175430.703259] [node049:2194990:0]          mpool.c:43   UCX  WARN  object 0xbf13b00 was not returned to mpool ucp_requests
[1710175430.703262] [node049:2194990:0]          mpool.c:43   UCX  WARN  object 0xbf13cc0 was not returned to mpool ucp_requests
[1710175430.703264] [node049:2194990:0]          mpool.c:43   UCX  WARN  object 0xbf13e80 was not returned to mpool ucp_requests
[1710175430.703266] [node049:2194990:0]          mpool.c:43   UCX  WARN  object 0xbf14040 was not returned to mpool ucp_requests
[1710175430.705952] [node049:2194978:0]          mpool.c:43   UCX  WARN  object 0xa8e4b40 was not returned to mpool ucp_requests
[1710175430.705964] [node049:2194978:0]          mpool.c:43   UCX  WARN  object 0xa8e4d00 was not returned to mpool ucp_requests
[1710175430.705967] [node049:2194978:0]          mpool.c:43   UCX  WARN  object 0xa8e4ec0 was not returned to mpool ucp_requests
[1710175430.705969] [node049:2194978:0]          mpool.c:43   UCX  WARN  object 0xa8e5080 was not returned to mpool ucp_requests
[1710175430.705972] [node049:2194978:0]          mpool.c:43   UCX  WARN  object 0xa8e5240 was not returned to mpool ucp_requests
[1710175430.705974] [node049:2194978:0]          mpool.c:43   UCX  WARN  object 0xa8e5400 was not returned to mpool ucp_requests
[1710175430.705976] [node049:2194978:0]          mpool.c:43   UCX  WARN  object 0xa8e55c0 was not returned to mpool ucp_requests
[1710175430.705978] [node049:2194978:0]          mpool.c:43   UCX  WARN  object 0xa8e5780 was not returned to mpool ucp_requests
[1710175430.705980] [node049:2194978:0]          mpool.c:43   UCX  WARN  object 0xa8e5940 was not returned to mpool ucp_requests
[1710175430.705983] [node049:2194978:0]          mpool.c:43   UCX  WARN  object 0xa8e5b00 was not returned to mpool ucp_requests
[1710175430.705985] [node049:2194978:0]          mpool.c:43   UCX  WARN  object 0xa8e5cc0 was not returned to mpool ucp_requests
[1710175430.705987] [node049:2194978:0]          mpool.c:43   UCX  WARN  object 0xa8e5e80 was not returned to mpool ucp_requests
[1710175430.705989] [node049:2194978:0]          mpool.c:43   UCX  WARN  object 0xa8e6040 was not returned to mpool ucp_requests
[1710175430.706031] [node049:2194982:0]          mpool.c:43   UCX  WARN  object 0xb4f4980 was not returned to mpool ucp_requests
[1710175430.706041] [node049:2194982:0]          mpool.c:43   UCX  WARN  object 0xb4f4b40 was not returned to mpool ucp_requests
[1710175430.706044] [node049:2194982:0]          mpool.c:43   UCX  WARN  object 0xb4f4d00 was not returned to mpool ucp_requests
[1710175430.706046] [node049:2194982:0]          mpool.c:43   UCX  WARN  object 0xb4f4ec0 was not returned to mpool ucp_requests
[1710175430.706049] [node049:2194982:0]          mpool.c:43   UCX  WARN  object 0xb4f5080 was not returned to mpool ucp_requests
[1710175430.706051] [node049:2194982:0]          mpool.c:43   UCX  WARN  object 0xb4f5240 was not returned to mpool ucp_requests
[1710175430.706053] [node049:2194982:0]          mpool.c:43   UCX  WARN  object 0xb4f5400 was not returned to mpool ucp_requests
[1710175430.706056] [node049:2194982:0]          mpool.c:43   UCX  WARN  object 0xb4f55c0 was not returned to mpool ucp_requests
[1710175430.706058] [node049:2194982:0]          mpool.c:43   UCX  WARN  object 0xb4f5780 was not returned to mpool ucp_requests
[1710175430.706060] [node049:2194982:0]          mpool.c:43   UCX  WARN  object 0xb4f5940 was not returned to mpool ucp_requests
[1710175430.706062] [node049:2194982:0]          mpool.c:43   UCX  WARN  object 0xb4f5b00 was not returned to mpool ucp_requests
[1710175430.706064] [node049:2194982:0]          mpool.c:43   UCX  WARN  object 0xb4f5cc0 was not returned to mpool ucp_requests
[1710175430.706067] [node049:2194982:0]          mpool.c:43   UCX  WARN  object 0xb4f5e80 was not returned to mpool ucp_requests
[1710175430.706069] [node049:2194982:0]          mpool.c:43   UCX  WARN  object 0xb4f6040 was not returned to mpool ucp_requests
[1710175430.706021] [node049:2194984:0]          mpool.c:43   UCX  WARN  object 0xbedea40 was not returned to mpool ucp_requests
[1710175430.706031] [node049:2194984:0]          mpool.c:43   UCX  WARN  object 0xbedec00 was not returned to mpool ucp_requests
[1710175430.706034] [node049:2194984:0]          mpool.c:43   UCX  WARN  object 0xbededc0 was not returned to mpool ucp_requests
[1710175430.706037] [node049:2194984:0]          mpool.c:43   UCX  WARN  object 0xbedef80 was not returned to mpool ucp_requests
[1710175430.706039] [node049:2194984:0]          mpool.c:43   UCX  WARN  object 0xbedf140 was not returned to mpool ucp_requests
[1710175430.706041] [node049:2194984:0]          mpool.c:43   UCX  WARN  object 0xbedf300 was not returned to mpool ucp_requests
[1710175430.706044] [node049:2194984:0]          mpool.c:43   UCX  WARN  object 0xbedf4c0 was not returned to mpool ucp_requests
[1710175430.706046] [node049:2194984:0]          mpool.c:43   UCX  WARN  object 0xbedf680 was not returned to mpool ucp_requests
[1710175430.706048] [node049:2194984:0]          mpool.c:43   UCX  WARN  object 0xbedf840 was not returned to mpool ucp_requests
[1710175430.706051] [node049:2194984:0]          mpool.c:43   UCX  WARN  object 0xbedfa00 was not returned to mpool ucp_requests
[1710175430.706053] [node049:2194984:0]          mpool.c:43   UCX  WARN  object 0xbedfbc0 was not returned to mpool ucp_requests
[1710175430.706055] [node049:2194984:0]          mpool.c:43   UCX  WARN  object 0xbedfd80 was not returned to mpool ucp_requests
[1710175430.706057] [node049:2194984:0]          mpool.c:43   UCX  WARN  object 0xbedff40 was not returned to mpool ucp_requests
[1710175430.706060] [node049:2194984:0]          mpool.c:43   UCX  WARN  object 0xbee0100 was not returned to mpool ucp_requests
[1710175430.710351] [node049:2194972:0]          mpool.c:43   UCX  WARN  object 0xb211c40 was not returned to mpool ucp_requests
[1710175430.710363] [node049:2194972:0]          mpool.c:43   UCX  WARN  object 0xb211e00 was not returned to mpool ucp_requests
[1710175430.710366] [node049:2194972:0]          mpool.c:43   UCX  WARN  object 0xb211fc0 was not returned to mpool ucp_requests
[1710175430.710368] [node049:2194972:0]          mpool.c:43   UCX  WARN  object 0xb212180 was not returned to mpool ucp_requests
[1710175430.710371] [node049:2194972:0]          mpool.c:43   UCX  WARN  object 0xb212340 was not returned to mpool ucp_requests
[1710175430.710373] [node049:2194972:0]          mpool.c:43   UCX  WARN  object 0xb212500 was not returned to mpool ucp_requests
[1710175430.710375] [node049:2194972:0]          mpool.c:43   UCX  WARN  object 0xb2126c0 was not returned to mpool ucp_requests
[1710175430.710378] [node049:2194972:0]          mpool.c:43   UCX  WARN  object 0xb212880 was not returned to mpool ucp_requests
[1710175430.710380] [node049:2194972:0]          mpool.c:43   UCX  WARN  object 0xb212a40 was not returned to mpool ucp_requests
[1710175430.710382] [node049:2194972:0]          mpool.c:43   UCX  WARN  object 0xb212c00 was not returned to mpool ucp_requests
[1710175430.710384] [node049:2194972:0]          mpool.c:43   UCX  WARN  object 0xb212dc0 was not returned to mpool ucp_requests
[1710175430.710386] [node049:2194972:0]          mpool.c:43   UCX  WARN  object 0xb212f80 was not returned to mpool ucp_requests
[1710175430.710388] [node049:2194972:0]          mpool.c:43   UCX  WARN  object 0xb213140 was not returned to mpool ucp_requests
[1710175430.713051] [node049:2194980:0]          mpool.c:43   UCX  WARN  object 0xb0fda80 was not returned to mpool ucp_requests
[1710175430.713062] [node049:2194980:0]          mpool.c:43   UCX  WARN  object 0xb0fdc40 was not returned to mpool ucp_requests
[1710175430.713065] [node049:2194980:0]          mpool.c:43   UCX  WARN  object 0xb0fde00 was not returned to mpool ucp_requests
[1710175430.713068] [node049:2194980:0]          mpool.c:43   UCX  WARN  object 0xb0fdfc0 was not returned to mpool ucp_requests
[1710175430.713070] [node049:2194980:0]          mpool.c:43   UCX  WARN  object 0xb0fe180 was not returned to mpool ucp_requests
[1710175430.713072] [node049:2194980:0]          mpool.c:43   UCX  WARN  object 0xb0fe340 was not returned to mpool ucp_requests
[1710175430.713074] [node049:2194980:0]          mpool.c:43   UCX  WARN  object 0xb0fe500 was not returned to mpool ucp_requests
[1710175430.713077] [node049:2194980:0]          mpool.c:43   UCX  WARN  object 0xb0fe6c0 was not returned to mpool ucp_requests
[1710175430.713079] [node049:2194980:0]          mpool.c:43   UCX  WARN  object 0xb0fe880 was not returned to mpool ucp_requests
[1710175430.713081] [node049:2194980:0]          mpool.c:43   UCX  WARN  object 0xb0fea40 was not returned to mpool ucp_requests
[1710175430.713083] [node049:2194980:0]          mpool.c:43   UCX  WARN  object 0xb0fec00 was not returned to mpool ucp_requests
[1710175430.713085] [node049:2194980:0]          mpool.c:43   UCX  WARN  object 0xb0fedc0 was not returned to mpool ucp_requests
[1710175430.713087] [node049:2194980:0]          mpool.c:43   UCX  WARN  object 0xb0fef80 was not returned to mpool ucp_requests


           ************************************************************
           *        Program running with 20 parallel MPI-processes    *
           *              working on a common directory               *
           ************************************************************
-------------------------------------------------------------------------------
                                 ORCA SCF
-------------------------------------------------------------------------------

------------
SCF SETTINGS
------------
Hamiltonian:
 Density Functional     Method          .... DFT(GTOs)
 Exchange Functional    Exchange        .... PBE
   PBE kappa parameter   XKappa         ....  0.804000
   PBE mue parameter    XMuePBE         ....  0.219520
 Correlation Functional Correlation     .... PBE
   PBE beta parameter  CBetaPBE         ....  0.066725
 LDA part of GGA corr.  LDAOpt          .... PW91-LDA
 Gradients option       PostSCFGGA      .... off
 Hybrid DFT is turned on
   Fraction HF Exchange ScalHFX         ....  0.250000
   Scaling of DF-GGA-X  ScalDFX         ....  0.750000
   Scaling of DF-GGA-C  ScalDFC         ....  1.000000
   Scaling of DF-LDA-C  ScalLDAC        ....  1.000000
   Perturbative correction              ....  0.000000
   Density functional embedding theory  .... OFF
   NL short-range parameter             ....  6.900000
 RI-approximation to the Coulomb term is turned on
   Number of AuxJ basis functions       .... 1991
   RIJ-COSX (HFX calculated with COS-X)).... on


General Settings:
 Integral files         IntName         .... ImineE1opt
 Hartree-Fock type      HFTyp           .... RHF
 Total Charge           Charge          ....    0
 Multiplicity           Mult            ....    1
 Number of Electrons    NEL             ....  238
 Basis Dimension        Dim             .... 1227
 Nuclear Repulsion      ENuc            ....   3493.9388524284 Eh

Convergence Acceleration:
 DIIS                   CNVDIIS         .... on
   Start iteration      DIISMaxIt       ....    12
   Startup error        DIISStart       ....  0.200000
   # of expansion vecs  DIISMaxEq       ....     5
   Bias factor          DIISBfac        ....   1.050
   Max. coefficient     DIISMaxC        ....  10.000
 Trust-Rad. Augm. Hess. CNVTRAH         .... auto
   Auto Start mean grad. ratio tolernc. ....  1.125000
   Auto Start start iteration           ....    20
   Auto Start num. interpolation iter.  ....    10
   Max. Number of Micro iterations      ....    16
   Max. Number of Macro iterations      .... Maxiter - #DIIS iter
   Number of Davidson start vectors     ....     2
   Converg. threshold I  (grad. norm)   ....   1.000e-05
   Converg. threshold II (energy diff.) ....   1.000e-08
   Grad. Scal. Fac. for Micro threshold ....   0.100
   Minimum threshold for Micro iter.    ....   0.010
   NR start threshold (gradient norm)   ....   0.001
   Initial trust radius                 ....   0.400
   Minimum AH scaling param. (alpha)    ....   1.000
   Maximum AH scaling param. (alpha)    .... 1000.000
   Orbital update algorithm             .... Taylor
   White noise on init. David. guess    .... on
   Maximum white noise                  ....   0.010
   Quad. conv. algorithm                .... NR
 SOSCF                  CNVSOSCF        .... on
   Start iteration      SOSCFMaxIt      ....   150
   Startup grad/error   SOSCFStart      ....  0.003300
 Level Shifting         CNVShift        .... on
   Level shift para.    LevelShift      ....    0.2500
   Turn off err/grad.   ShiftErr        ....    0.0010
 Zerner damping         CNVZerner       .... off
 Static damping         CNVDamp         .... on
   Fraction old density DampFac         ....    0.7000
   Max. Damping (<1)    DampMax         ....    0.9800
   Min. Damping (>=0)   DampMin         ....    0.0000
   Turn off err/grad.   DampErr         ....    0.1000
 Fernandez-Rico         CNVRico         .... off

SCF Procedure:
 Maximum # iterations   MaxIter         ....   125
 SCF integral mode      SCFMode         .... Direct
   Integral package                     .... SHARK and LIBINT hybrid scheme
 Reset frequency        DirectResetFreq ....    20
 Integral Threshold     Thresh          ....  2.500e-11 Eh
 Primitive CutOff       TCut            ....  2.500e-12 Eh

Convergence Tolerance:
 Convergence Check Mode ConvCheckMode   .... Total+1el-Energy
 Convergence forced     ConvForced      .... 0
 Energy Change          TolE            ....  1.000e-08 Eh
 1-El. energy change                    ....  1.000e-05 Eh
 Orbital Gradient       TolG            ....  1.000e-05
 Orbital Rotation angle TolX            ....  1.000e-05
 DIIS Error             TolErr          ....  5.000e-07


Diagonalization of the overlap matrix:
Smallest eigenvalue                        ... 4.397e-06
Time for diagonalization                   ...    9.614 sec
Threshold for overlap eigenvalues          ... 1.000e-08
Number of eigenvalues below threshold      ... 0
Time for construction of square roots      ...    2.564 sec
Total time needed                          ...   13.462 sec

Time for model grid setup =    0.431 sec

------------------------------
INITIAL GUESS: MODEL POTENTIAL
------------------------------
Loading Hartree-Fock densities                     ... done
Calculating cut-offs                               ... done
Initializing the effective Hamiltonian             ... done
Setting up the integral package (SHARK)            ... done
Starting the Coulomb interaction                   ... done (   2.6 sec)
Reading the grid                                   ... done
Mapping shells                                     ... done
Starting the XC term evaluation                    ... done (   0.7 sec)
  promolecular density results
     # of electrons  =    237.994969607
     EX              =   -187.735550002
     EC              =     -7.945937610
     EX+EC           =   -195.681487612
Transforming the Hamiltonian                       ... done (   2.9 sec)
Diagonalizing the Hamiltonian                      ... done (   1.0 sec)
Back transforming the eigenvectors                 ... done (   0.0 sec)
Now organizing SCF variables                       ... done
                      ------------------
                      INITIAL GUESS DONE (   9.1 sec)
                      ------------------
-------------------
DFT GRID GENERATION
-------------------

General Integration Accuracy     IntAcc      ... 4.388
Radial Grid Type                 RadialGrid  ... OptM3 with GC (2021)
Angular Grid (max. ang.)         AngularGrid ... 4 (Lebedev-302)
Angular grid pruning method      GridPruning ... 4 (adaptive)
Weight generation scheme         WeightScheme... Becke
Basis function cutoff            BFCut       ... 1.0000e-11
Integration weight cutoff        WCut        ... 1.0000e-14
Angular grids for H and He will be reduced by one unit
Partially contracted basis set               ... off
Rotationally invariant grid construction     ... off

Total number of grid points                  ...   303075
Total number of batches                      ...     4771
Average number of points per batch           ...       63
Average number of grid points per atom       ...     4524
Time for grid setup =    2.365 sec

--------------------
COSX GRID GENERATION
--------------------

GRIDX 1
-------
General Integration Accuracy     IntAcc      ... 3.816
Radial Grid Type                 RadialGrid  ... OptM3 with GC (2021)
Angular Grid (max. ang.)         AngularGrid ... 1 (Lebedev-50)
Angular grid pruning method      GridPruning ... 4 (adaptive)
Weight generation scheme         WeightScheme... Becke
Basis function cutoff            BFCut       ... 1.0000e-11
Integration weight cutoff        WCut        ... 1.0000e-14
Angular grids for H and He will be reduced by one unit
Partially contracted basis set               ... on
Rotationally invariant grid construction     ... off

Total number of grid points                  ...    38498
Total number of batches                      ...      631
Average number of points per batch           ...       61
Average number of grid points per atom       ...      575
UseSFitting                                  ... on

GRIDX 2
-------
General Integration Accuracy     IntAcc      ... 4.020
Radial Grid Type                 RadialGrid  ... OptM3 with GC (2021)
Angular Grid (max. ang.)         AngularGrid ... 2 (Lebedev-110)
Angular grid pruning method      GridPruning ... 4 (adaptive)
Weight generation scheme         WeightScheme... Becke
Basis function cutoff            BFCut       ... 1.0000e-11
Integration weight cutoff        WCut        ... 1.0000e-14
Angular grids for H and He will be reduced by one unit
Partially contracted basis set               ... on
Rotationally invariant grid construction     ... off

Total number of grid points                  ...    81360
Total number of batches                      ...     1305
Average number of points per batch           ...       62
Average number of grid points per atom       ...     1214
UseSFitting                                  ... on

GRIDX 3
-------
General Integration Accuracy     IntAcc      ... 4.338
Radial Grid Type                 RadialGrid  ... OptM3 with GC (2021)
Angular Grid (max. ang.)         AngularGrid ... 3 (Lebedev-194)
Angular grid pruning method      GridPruning ... 4 (adaptive)
Weight generation scheme         WeightScheme... Becke
Basis function cutoff            BFCut       ... 1.0000e-11
Integration weight cutoff        WCut        ... 1.0000e-14
Angular grids for H and He will be reduced by one unit
Partially contracted basis set               ... on
Rotationally invariant grid construction     ... off

Total number of grid points                  ...   176731
Total number of batches                      ...     2798
Average number of points per batch           ...       63
Average number of grid points per atom       ...     2638
UseSFitting                                  ... on

Time for X-Grid setup             =    7.800 sec


--------------------
CPCM SOLVATION MODEL
--------------------
CPCM parameters:
  Epsilon                                         ...      26.7260
  Refrac                                          ...       1.2907
  Rsolv                                           ...       1.3000
  Surface type                                    ... GAUSSIAN VDW
  Epsilon function type                           ...         CPCM
Solvent:                                     ... 2,2,2-TRIFLUOROETHANOL
SMD-CDS solvent descriptors:
  Soln                                       ...    1.2907
  Soln25                                     ... Unavailable
  Sola                                       ...    0.5700
  Solb                                       ...    0.2500
  Solg                                       ...   42.0200
  Solc                                       ...    0.0000
  Solh                                       ...    0.5000
Radii:
 Radius for O  used is    2.8724 Bohr (=   1.5200 Ang.)
 Radius for N  used is    3.5716 Bohr (=   1.8900 Ang.)
 Radius for C  used is    3.4960 Bohr (=   1.8500 Ang.)
 Radius for H  used is    2.2677 Bohr (=   1.2000 Ang.)
Calculating surface                               ...        done! (  0.0s)
GEPOL surface points                              ...         3839
GEPOL Volume                                      ...    3236.9123
GEPOL Surface-area                                ...    1790.2755
Calculating surface distance matrix               ...        done! (  0.2s)
Performing Cholesky decomposition & store         ...        done! (  1.2s)
Overall time for CPCM initialization              ...                 1.4s
--------------
SCF ITERATIONS
--------------
ITER       Energy         Delta-E        Max-DP      RMS-DP      [F,P]     Damp
               ***  Starting incremental Fock matrix formation  ***
  0  -1383.5144913403   0.000000000000 0.05016792  0.00051278  0.2622511 0.7000
  1  -1383.9101095450  -0.395618204708 0.05671875  0.00040548  0.1051400 0.7000
                               ***Turning on DIIS***
  2  -1384.0755652657  -0.165455720657 0.08802093  0.00078395  0.0394008 0.0000
  3  -1384.3252617140  -0.249696448279 0.06232421  0.00027544  0.0500581 0.0000
  4  -1384.3831023540  -0.057840640000 0.02073971  0.00010663  0.0203808 0.0000
  5  -1384.3861987024  -0.003096348383 0.01365971  0.00004857  0.0111213 0.0000
                      *** Initiating the SOSCF procedure ***
                           *** Shutting down DIIS ***
                      *** Re-Reading the Fockian *** 
                      *** Removing any level shift *** 
ITER      Energy       Delta-E        Grad      Rot      Max-DP    RMS-DP
  6  -1384.38653666  -0.0003379542  0.000324  0.000324  0.004116  0.000019
               *** Restarting incremental Fock matrix formation ***
  7  -1384.38653146   0.0000051942  0.000230  0.000810  0.002812  0.000039
  8  -1384.38652918   0.0000022860  0.000429  0.000550  0.001041  0.000007
  9  -1384.38653601  -0.0000068373  0.000036  0.000085  0.000416  0.000006
 10  -1384.38653593   0.0000000811  0.000049  0.000048  0.000083  0.000001
 11  -1384.38653617  -0.0000002358  0.000005  0.000018  0.000290  0.000002
 12  -1384.38653621  -0.0000000370  0.000008  0.000013  0.000077  0.000001
 13  -1384.38653603   0.0000001741  0.000003  0.000007  0.000252  0.000001
 14  -1384.38653598   0.0000000501  0.000004  0.000004  0.000056  0.000000
                  ***Gradient check signals convergence***
              ***Rediagonalizing the Fockian in SOSCF/NRSCF***

               *****************************************************
               *                     SUCCESS                       *
               *           SCF CONVERGED AFTER  15 CYCLES          *
               *****************************************************

Old exchange energy                            =    -48.036836122 Eh
New exchange energy                            =    -48.036824219 Eh
Exchange energy change after final integration =      0.000011903 Eh
Total energy after final integration           =  -1384.386524246 Eh
Final COS-X integration done in                =    32.319 sec

SMD CDS free energy correction energy :                 0.58304     Kcal/mol
Total Energy after SMD CDS correction =             -1384.385595112 Eh

----------------
TOTAL SCF ENERGY
----------------

Total Energy       :        -1384.38559511 Eh          -37671.04720 eV

Components:
Nuclear Repulsion  :         3493.93885243 Eh           95074.90969 eV
Electronic Energy  :        -4878.32444754 Eh         -132745.95689 eV
One Electron Energy:        -8830.72278155 Eh         -240296.18331 eV
Two Electron Energy:         3952.39833401 Eh          107550.22642 eV
Max COSX asymmetry :            0.00000301 Eh               0.00008 eV
CPCM Dielectric    :           -0.03386971 Eh              -0.92164 eV
SMD CDS (Gcds)     :            0.00092913 Eh               0.02528 eV

Virial components:
Potential Energy   :        -2761.20057018 Eh          -75136.08736 eV
Kinetic Energy     :         1376.81497507 Eh           37465.04016 eV
Virial Ratio       :            2.00549865


DFT components:
N(Alpha)           :      118.999981656020 electrons
N(Beta)            :      118.999981656020 electrons
N(Total)           :      237.999963312041 electrons
E(X)               :     -143.643274302573 Eh       
E(C)               :       -7.934516634470 Eh       
E(XC)              :     -151.577790937043 Eh       
DFET-embed. en.    :        0.000000000000 Eh       
CPCM Solvation Model Properties:
Surface-charge          :           -0.08093490
Charge-correction       :           -0.00022012 Eh              -0.00599 eV
Free-energy (cav+disp)  :            0.00092913 Eh               0.02528 eV

---------------
SCF CONVERGENCE
---------------

  Last Energy change         ...   -1.6807e-07  Tolerance :   1.0000e-08
  Last MAX-Density change    ...    2.5535e-15  Tolerance :   1.0000e-07
  Last RMS-Density change    ...    1.1323e-17  Tolerance :   5.0000e-09
  Last Orbital Gradient      ...    2.7412e-07  Tolerance :   1.0000e-05
  Last Orbital Rotation      ...    9.8070e-07  Tolerance :   1.0000e-05

             **** THE GBW FILE WAS UPDATED (ImineE1opt.gbw) ****
             **** DENSITY ImineE1opt.scfp WAS UPDATED ****
             **** ENERGY FILE WAS UPDATED (ImineE1opt.en.tmp) ****
             **** THE GBW FILE WAS UPDATED (ImineE1opt.gbw) ****
             **** DENSITY ImineE1opt.scfp WAS UPDATED ****
----------------
ORBITAL ENERGIES
----------------

  NO   OCC          E(Eh)            E(eV) 
   0   2.0000     -19.282216      -524.6958 
   1   2.0000     -19.218101      -522.9511 
   2   2.0000     -14.394182      -391.6856 
   3   2.0000     -14.392098      -391.6289 
   4   2.0000     -10.386989      -282.6443 
   5   2.0000     -10.344499      -281.4881 
   6   2.0000     -10.287567      -279.9389 
   7   2.0000     -10.271093      -279.4906 
   8   2.0000     -10.271057      -279.4897 
   9   2.0000     -10.257862      -279.1306 
  10   2.0000     -10.246383      -278.8183 
  11   2.0000     -10.243366      -278.7362 
  12   2.0000     -10.242711      -278.7183 
  13   2.0000     -10.242405      -278.7100 
  14   2.0000     -10.237698      -278.5819 
  15   2.0000     -10.234423      -278.4928 
  16   2.0000     -10.234196      -278.4866 
  17   2.0000     -10.233932      -278.4794 
  18   2.0000     -10.228289      -278.3259 
  19   2.0000     -10.227108      -278.2938 
  20   2.0000     -10.226987      -278.2905 
  21   2.0000     -10.226443      -278.2757 
  22   2.0000     -10.225281      -278.2440 
  23   2.0000     -10.219449      -278.0853 
  24   2.0000     -10.218388      -278.0565 
  25   2.0000     -10.215173      -277.9690 
  26   2.0000     -10.208799      -277.7956 
  27   2.0000     -10.205111      -277.6952 
  28   2.0000     -10.202956      -277.6365 
  29   2.0000     -10.201273      -277.5908 
  30   2.0000     -10.199778      -277.5501 
  31   2.0000     -10.198651      -277.5194 
  32   2.0000     -10.198016      -277.5021 
  33   2.0000      -1.166568       -31.7439 
  34   2.0000      -1.070983       -29.1429 
  35   2.0000      -0.965638       -26.2763 
  36   2.0000      -0.948815       -25.8186 
  37   2.0000      -0.896425       -24.3930 
  38   2.0000      -0.887280       -24.1441 
  39   2.0000      -0.869227       -23.6529 
  40   2.0000      -0.831767       -22.6335 
  41   2.0000      -0.826833       -22.4993 
  42   2.0000      -0.796785       -21.6816 
  43   2.0000      -0.796161       -21.6646 
  44   2.0000      -0.780628       -21.2420 
  45   2.0000      -0.771488       -20.9932 
  46   2.0000      -0.757403       -20.6100 
  47   2.0000      -0.752459       -20.4755 
  48   2.0000      -0.727502       -19.7963 
  49   2.0000      -0.707445       -19.2505 
  50   2.0000      -0.705964       -19.2103 
  51   2.0000      -0.702003       -19.1025 
  52   2.0000      -0.699599       -19.0371 
  53   2.0000      -0.692215       -18.8361 
  54   2.0000      -0.645469       -17.5641 
  55   2.0000      -0.633533       -17.2393 
  56   2.0000      -0.629246       -17.1226 
  57   2.0000      -0.627170       -17.0662 
  58   2.0000      -0.618920       -16.8417 
  59   2.0000      -0.604375       -16.4459 
  60   2.0000      -0.598291       -16.2803 
  61   2.0000      -0.577690       -15.7197 
  62   2.0000      -0.565847       -15.3975 
  63   2.0000      -0.549145       -14.9430 
  64   2.0000      -0.534076       -14.5329 
  65   2.0000      -0.530926       -14.4472 
  66   2.0000      -0.524109       -14.2617 
  67   2.0000      -0.507013       -13.7965 
  68   2.0000      -0.501562       -13.6482 
  69   2.0000      -0.494176       -13.4472 
  70   2.0000      -0.483682       -13.1616 
  71   2.0000      -0.477208       -12.9855 
  72   2.0000      -0.472739       -12.8639 
  73   2.0000      -0.468587       -12.7509 
  74   2.0000      -0.465815       -12.6755 
  75   2.0000      -0.459291       -12.4979 
  76   2.0000      -0.457276       -12.4431 
  77   2.0000      -0.453781       -12.3480 
  78   2.0000      -0.451248       -12.2791 
  79   2.0000      -0.447984       -12.1903 
  80   2.0000      -0.444175       -12.0866 
  81   2.0000      -0.437442       -11.9034 
  82   2.0000      -0.437154       -11.8956 
  83   2.0000      -0.435828       -11.8595 
  84   2.0000      -0.432005       -11.7555 
  85   2.0000      -0.429415       -11.6850 
  86   2.0000      -0.419140       -11.4054 
  87   2.0000      -0.406190       -11.0530 
  88   2.0000      -0.402149       -10.9430 
  89   2.0000      -0.401566       -10.9272 
  90   2.0000      -0.394485       -10.7345 
  91   2.0000      -0.388277       -10.5656 
  92   2.0000      -0.387229       -10.5370 
  93   2.0000      -0.382684       -10.4134 
  94   2.0000      -0.377939       -10.2843 
  95   2.0000      -0.375499       -10.2178 
  96   2.0000      -0.374685       -10.1957 
  97   2.0000      -0.371235       -10.1018 
  98   2.0000      -0.367907       -10.0113 
  99   2.0000      -0.363848        -9.9008 
 100   2.0000      -0.360871        -9.8198 
 101   2.0000      -0.359173        -9.7736 
 102   2.0000      -0.353924        -9.6308 
 103   2.0000      -0.352826        -9.6009 
 104   2.0000      -0.348773        -9.4906 
 105   2.0000      -0.342598        -9.3226 
 106   2.0000      -0.337784        -9.1916 
 107   2.0000      -0.325780        -8.8649 
 108   2.0000      -0.322247        -8.7688 
 109   2.0000      -0.320821        -8.7300 
 110   2.0000      -0.312209        -8.4956 
 111   2.0000      -0.306486        -8.3399 
 112   2.0000      -0.283087        -7.7032 
 113   2.0000      -0.279872        -7.6157 
 114   2.0000      -0.278831        -7.5874 
 115   2.0000      -0.270792        -7.3686 
 116   2.0000      -0.262103        -7.1322 
 117   2.0000      -0.256534        -6.9806 
 118   2.0000      -0.209706        -5.7064 
 119   0.0000      -0.065236        -1.7752 
 120   0.0000      -0.033327        -0.9069 
 121   0.0000      -0.017626        -0.4796 
 122   0.0000      -0.015866        -0.4317 
 123   0.0000      -0.005076        -0.1381 
 124   0.0000      -0.001406        -0.0383 
 125   0.0000       0.012109         0.3295 
 126   0.0000       0.035724         0.9721 
 127   0.0000       0.044995         1.2244 
 128   0.0000       0.056029         1.5246 
 129   0.0000       0.065615         1.7855 
 130   0.0000       0.069887         1.9017 
 131   0.0000       0.072955         1.9852 
 132   0.0000       0.084636         2.3031 
 133   0.0000       0.085936         2.3384 
 134   0.0000       0.088479         2.4076 
 135   0.0000       0.091183         2.4812 
 136   0.0000       0.095518         2.5992 
 137   0.0000       0.097887         2.6636 
 138   0.0000       0.103779         2.8240 
 139   0.0000       0.106074         2.8864 
 140   0.0000       0.108184         2.9438 
 141   0.0000       0.111100         3.0232 
 142   0.0000       0.113550         3.0899 
 143   0.0000       0.116783         3.1778 
 144   0.0000       0.117857         3.2071 
 145   0.0000       0.121945         3.3183 
 146   0.0000       0.122779         3.3410 
 147   0.0000       0.130374         3.5477 
 148   0.0000       0.132729         3.6118 
 149   0.0000       0.134350         3.6558 
 150   0.0000       0.136870         3.7244 
 151   0.0000       0.139410         3.7935 
 152   0.0000       0.143220         3.8972 
 153   0.0000       0.145517         3.9597 
 154   0.0000       0.146139         3.9766 
 155   0.0000       0.149173         4.0592 
 156   0.0000       0.150294         4.0897 
 157   0.0000       0.156868         4.2686 
 158   0.0000       0.158088         4.3018 
 159   0.0000       0.161064         4.3828 
 160   0.0000       0.165489         4.5032 
 161   0.0000       0.168867         4.5951 
 162   0.0000       0.169550         4.6137 
 163   0.0000       0.174781         4.7560 
 164   0.0000       0.179016         4.8713 
 165   0.0000       0.179837         4.8936 
 166   0.0000       0.182206         4.9581 
 167   0.0000       0.183893         5.0040 
 168   0.0000       0.185836         5.0569 
 169   0.0000       0.189626         5.1600 
 170   0.0000       0.190504         5.1839 
 171   0.0000       0.194831         5.3016 
 172   0.0000       0.196923         5.3586 
 173   0.0000       0.199956         5.4411 
 174   0.0000       0.201658         5.4874 
 175   0.0000       0.204664         5.5692 
 176   0.0000       0.206274         5.6130 
 177   0.0000       0.212947         5.7946 
 178   0.0000       0.214513         5.8372 
 179   0.0000       0.216642         5.8951 
 180   0.0000       0.221888         6.0379 
 181   0.0000       0.223161         6.0725 
 182   0.0000       0.226611         6.1664 
 183   0.0000       0.228227         6.2104 
 184   0.0000       0.230091         6.2611 
 185   0.0000       0.235147         6.3987 
 186   0.0000       0.237009         6.4494 
 187   0.0000       0.238582         6.4922 
 188   0.0000       0.241276         6.5655 
 189   0.0000       0.243589         6.6284 
 190   0.0000       0.246110         6.6970 
 191   0.0000       0.248997         6.7756 
 192   0.0000       0.250103         6.8057 
 193   0.0000       0.253983         6.9112 
 194   0.0000       0.256910         6.9909 
 195   0.0000       0.262335         7.1385 
 196   0.0000       0.264359         7.1936 
 197   0.0000       0.267071         7.2674 
 198   0.0000       0.270352         7.3567 
 199   0.0000       0.276489         7.5237 
 200   0.0000       0.280137         7.6229 
 201   0.0000       0.283966         7.7271 
 202   0.0000       0.285375         7.7655 
 203   0.0000       0.289498         7.8776 
 204   0.0000       0.290416         7.9026 
 205   0.0000       0.294548         8.0151 
 206   0.0000       0.296279         8.0622 
 207   0.0000       0.299033         8.1371 
 208   0.0000       0.302873         8.2416 
 209   0.0000       0.305875         8.3233 
 210   0.0000       0.308290         8.3890 
 211   0.0000       0.309170         8.4130 
 212   0.0000       0.313469         8.5299 
 213   0.0000       0.316388         8.6094 
 214   0.0000       0.321278         8.7424 
 215   0.0000       0.329854         8.9758 
 216   0.0000       0.331935         9.0324 
 217   0.0000       0.336216         9.1489 
 218   0.0000       0.338473         9.2103 
 219   0.0000       0.340054         9.2533 
 220   0.0000       0.342481         9.3194 
 221   0.0000       0.346005         9.4153 
 222   0.0000       0.349258         9.5038 
 223   0.0000       0.349911         9.5216 
 224   0.0000       0.353856         9.6289 
 225   0.0000       0.357123         9.7178 
 226   0.0000       0.358828         9.7642 
 227   0.0000       0.362059         9.8521 
 228   0.0000       0.364837         9.9277 
 229   0.0000       0.367748        10.0069 
 230   0.0000       0.370247        10.0749 
 231   0.0000       0.375608        10.2208 
 232   0.0000       0.379806        10.3350 
 233   0.0000       0.380520        10.3545 
 234   0.0000       0.382015        10.3952 
 235   0.0000       0.388785        10.5794 
 236   0.0000       0.391613        10.6563 
 237   0.0000       0.392653        10.6846 
 238   0.0000       0.396958        10.8018 
 239   0.0000       0.401218        10.9177 
 240   0.0000       0.405528        11.0350 
 241   0.0000       0.410669        11.1749 
 242   0.0000       0.411445        11.1960 
 243   0.0000       0.414343        11.2749 
 244   0.0000       0.419581        11.4174 
 245   0.0000       0.420085        11.4311 
 246   0.0000       0.421498        11.4695 
 247   0.0000       0.425601        11.5812 
 248   0.0000       0.427730        11.6391 
 249   0.0000       0.428916        11.6714 
 250   0.0000       0.430056        11.7024 
 251   0.0000       0.430936        11.7264 
 252   0.0000       0.434417        11.8211 
 253   0.0000       0.438001        11.9186 
 254   0.0000       0.438803        11.9404 
 255   0.0000       0.440405        11.9840 
 256   0.0000       0.445203        12.1146 
 257   0.0000       0.446465        12.1489 
 258   0.0000       0.450308        12.2535 
 259   0.0000       0.452724        12.3192 
 260   0.0000       0.455357        12.3909 
 261   0.0000       0.456960        12.4345 
 262   0.0000       0.459178        12.4949 
 263   0.0000       0.463780        12.6201 
 264   0.0000       0.464561        12.6413 
 265   0.0000       0.469455        12.7745 
 266   0.0000       0.470552        12.8044 
 267   0.0000       0.475292        12.9333 
 268   0.0000       0.476421        12.9641 
 269   0.0000       0.479653        13.0520 
 270   0.0000       0.481465        13.1013 
 271   0.0000       0.483113        13.1462 
 272   0.0000       0.485808        13.2195 
 273   0.0000       0.487067        13.2538 
 274   0.0000       0.490291        13.3415 
 275   0.0000       0.490985        13.3604 
 276   0.0000       0.493911        13.4400 
 277   0.0000       0.495979        13.4963 
 278   0.0000       0.498750        13.5717 
 279   0.0000       0.499240        13.5850 
 280   0.0000       0.502316        13.6687 
 281   0.0000       0.504338        13.7237 
 282   0.0000       0.507955        13.8222 
 283   0.0000       0.508061        13.8250 
 284   0.0000       0.512741        13.9524 
 285   0.0000       0.514560        14.0019 
 286   0.0000       0.518441        14.1075 
 287   0.0000       0.519485        14.1359 
 288   0.0000       0.522904        14.2289 
 289   0.0000       0.524284        14.2665 
 290   0.0000       0.527989        14.3673 
 291   0.0000       0.530430        14.4337 
 292   0.0000       0.535820        14.5804 
 293   0.0000       0.537315        14.6211 
 294   0.0000       0.543681        14.7943 
 295   0.0000       0.548822        14.9342 
 296   0.0000       0.551220        14.9994 
 297   0.0000       0.554721        15.0947 
 298   0.0000       0.557367        15.1667 
 299   0.0000       0.564443        15.3593 
 300   0.0000       0.567792        15.4504 
 301   0.0000       0.571240        15.5442 
 302   0.0000       0.574697        15.6383 
 303   0.0000       0.581902        15.8344 
 304   0.0000       0.582657        15.8549 
 305   0.0000       0.585303        15.9269 
 306   0.0000       0.597010        16.2455 
 307   0.0000       0.600559        16.3420 
 308   0.0000       0.605918        16.4879 
 309   0.0000       0.611769        16.6471 
 310   0.0000       0.616590        16.7783 
 311   0.0000       0.619955        16.8698 
 312   0.0000       0.624986        17.0067 
 313   0.0000       0.629003        17.1160 
 314   0.0000       0.634731        17.2719 
 315   0.0000       0.639084        17.3904 
 316   0.0000       0.644103        17.5269 
 317   0.0000       0.647271        17.6131 
 318   0.0000       0.650965        17.7137 
 319   0.0000       0.658310        17.9135 
 320   0.0000       0.661736        18.0067 
 321   0.0000       0.666467        18.1355 
 322   0.0000       0.669521        18.2186 
 323   0.0000       0.673534        18.3278 
 324   0.0000       0.674166        18.3450 
 325   0.0000       0.679147        18.4805 
 326   0.0000       0.685757        18.6604 
 327   0.0000       0.687062        18.6959 
 328   0.0000       0.694206        18.8903 
 329   0.0000       0.699579        19.0365 
 330   0.0000       0.701169        19.0798 
 331   0.0000       0.704654        19.1746 
 332   0.0000       0.707205        19.2440 
 333   0.0000       0.708720        19.2852 
 334   0.0000       0.713782        19.4230 
 335   0.0000       0.716618        19.5002 
 336   0.0000       0.719131        19.5685 
 337   0.0000       0.723135        19.6775 
 338   0.0000       0.725503        19.7419 
 339   0.0000       0.728569        19.8254 
 340   0.0000       0.730487        19.8776 
 341   0.0000       0.738505        20.0957 
 342   0.0000       0.741228        20.1699 
 343   0.0000       0.746411        20.3109 
 344   0.0000       0.748000        20.3541 
 345   0.0000       0.750739        20.4286 
 346   0.0000       0.754104        20.5202 
 347   0.0000       0.759840        20.6763 
 348   0.0000       0.762897        20.7595 
 349   0.0000       0.765382        20.8271 
 350   0.0000       0.768665        20.9164 
 351   0.0000       0.777268        21.1505 
 352   0.0000       0.781306        21.2604 
 353   0.0000       0.783979        21.3332 
 354   0.0000       0.785542        21.3757 
 355   0.0000       0.790272        21.5044 
 356   0.0000       0.790941        21.5226 
 357   0.0000       0.799431        21.7536 
 358   0.0000       0.801396        21.8071 
 359   0.0000       0.803027        21.8515 
 360   0.0000       0.808691        22.0056 
 361   0.0000       0.815233        22.1836 
 362   0.0000       0.819374        22.2963 
 363   0.0000       0.823214        22.4008 
 364   0.0000       0.825985        22.4762 
 365   0.0000       0.829695        22.5772 
 366   0.0000       0.832758        22.6605 
 367   0.0000       0.835020        22.7221 
 368   0.0000       0.836774        22.7698 
 369   0.0000       0.845875        23.0174 
 370   0.0000       0.853694        23.2302 
 371   0.0000       0.857082        23.3224 
 372   0.0000       0.860997        23.4289 
 373   0.0000       0.861832        23.4517 
 374   0.0000       0.872535        23.7429 
 375   0.0000       0.875312        23.8185 
 376   0.0000       0.877074        23.8664 
 377   0.0000       0.879225        23.9249 
 378   0.0000       0.883983        24.0544 
 379   0.0000       0.886089        24.1117 
 380   0.0000       0.888811        24.1858 
 381   0.0000       0.895993        24.3812 
 382   0.0000       0.901897        24.5419 
 383   0.0000       0.903369        24.5819 
 384   0.0000       0.909473        24.7480 
 385   0.0000       0.912127        24.8202 
 386   0.0000       0.921319        25.0704 
 387   0.0000       0.922397        25.0997 
 388   0.0000       0.927170        25.2296 
 389   0.0000       0.930076        25.3087 
 390   0.0000       0.938776        25.5454 
 391   0.0000       0.940071        25.5806 
 392   0.0000       0.940924        25.6039 
 393   0.0000       0.945359        25.7245 
 394   0.0000       0.948908        25.8211 
 395   0.0000       0.954981        25.9864 
 396   0.0000       0.957924        26.0665 
 397   0.0000       0.968128        26.3441 
 398   0.0000       0.969170        26.3725 
 399   0.0000       0.978650        26.6304 
 400   0.0000       0.982041        26.7227 
 401   0.0000       0.989348        26.9215 
 402   0.0000       0.994911        27.0729 
 403   0.0000       0.995530        27.0898 
 404   0.0000       1.005120        27.3507 
 405   0.0000       1.013897        27.5895 
 406   0.0000       1.017001        27.6740 
 407   0.0000       1.022876        27.8339 
 408   0.0000       1.027317        27.9547 
 409   0.0000       1.027625        27.9631 
 410   0.0000       1.035429        28.1755 
 411   0.0000       1.042145        28.3582 
 412   0.0000       1.044193        28.4139 
 413   0.0000       1.049633        28.5620 
 414   0.0000       1.057967        28.7887 
 415   0.0000       1.062411        28.9097 
 416   0.0000       1.065052        28.9815 
 417   0.0000       1.068597        29.0780 
 418   0.0000       1.076547        29.2943 
 419   0.0000       1.082049        29.4440 
 420   0.0000       1.086454        29.5639 
 421   0.0000       1.087685        29.5974 
 422   0.0000       1.095059        29.7981 
 423   0.0000       1.102814        30.0091 
 424   0.0000       1.110419        30.2160 
 425   0.0000       1.111891        30.2561 
 426   0.0000       1.120043        30.4779 
 427   0.0000       1.122199        30.5366 
 428   0.0000       1.130421        30.7603 
 429   0.0000       1.131896        30.8005 
 430   0.0000       1.137024        30.9400 
 431   0.0000       1.139566        31.0092 
 432   0.0000       1.147961        31.2376 
 433   0.0000       1.153604        31.3911 
 434   0.0000       1.157638        31.5009 
 435   0.0000       1.161000        31.5924 
 436   0.0000       1.164638        31.6914 
 437   0.0000       1.168258        31.7899 
 438   0.0000       1.170905        31.8619 
 439   0.0000       1.173102        31.9217 
 440   0.0000       1.181177        32.1415 
 441   0.0000       1.188497        32.3406 
 442   0.0000       1.192142        32.4398 
 443   0.0000       1.194374        32.5006 
 444   0.0000       1.208797        32.8930 
 445   0.0000       1.209977        32.9251 
 446   0.0000       1.212304        32.9885 
 447   0.0000       1.218214        33.1493 
 448   0.0000       1.220857        33.2212 
 449   0.0000       1.224856        33.3300 
 450   0.0000       1.231489        33.5105 
 451   0.0000       1.238081        33.6899 
 452   0.0000       1.242311        33.8050 
 453   0.0000       1.244776        33.8721 
 454   0.0000       1.248170        33.9644 
 455   0.0000       1.250802        34.0361 
 456   0.0000       1.259699        34.2782 
 457   0.0000       1.262753        34.3613 
 458   0.0000       1.264577        34.4109 
 459   0.0000       1.267562        34.4921 
 460   0.0000       1.269646        34.5488 
 461   0.0000       1.278833        34.7988 
 462   0.0000       1.281770        34.8787 
 463   0.0000       1.282857        34.9083 
 464   0.0000       1.289482        35.0886 
 465   0.0000       1.295729        35.2586 
 466   0.0000       1.299779        35.3688 
 467   0.0000       1.308483        35.6056 
 468   0.0000       1.308831        35.6151 
 469   0.0000       1.314895        35.7801 
 470   0.0000       1.324942        36.0535 
 471   0.0000       1.330821        36.2135 
 472   0.0000       1.332364        36.2555 
 473   0.0000       1.341568        36.5059 
 474   0.0000       1.350305        36.7437 
 475   0.0000       1.358107        36.9560 
 476   0.0000       1.362599        37.0782 
 477   0.0000       1.368783        37.2465 
 478   0.0000       1.371927        37.3320 
 479   0.0000       1.378360        37.5071 
 480   0.0000       1.379864        37.5480 
 481   0.0000       1.381652        37.5967 
 482   0.0000       1.387717        37.7617 
 483   0.0000       1.393619        37.9223 
 484   0.0000       1.401654        38.1410 
 485   0.0000       1.412890        38.4467 
 486   0.0000       1.414397        38.4877 
 487   0.0000       1.420047        38.6414 
 488   0.0000       1.427773        38.8517 
 489   0.0000       1.430196        38.9176 
 490   0.0000       1.431781        38.9607 
 491   0.0000       1.437557        39.1179 
 492   0.0000       1.439128        39.1607 
 493   0.0000       1.451494        39.4972 
 494   0.0000       1.458721        39.6938 
 495   0.0000       1.465871        39.8884 
 496   0.0000       1.473334        40.0914 
 497   0.0000       1.474504        40.1233 
 498   0.0000       1.481085        40.3024 
 499   0.0000       1.486177        40.4409 
 500   0.0000       1.491175        40.5769 
 501   0.0000       1.493463        40.6392 
 502   0.0000       1.503895        40.9231 
 503   0.0000       1.509378        41.0723 
 504   0.0000       1.515486        41.2385 
 505   0.0000       1.519684        41.3527 
 506   0.0000       1.522343        41.4251 
 507   0.0000       1.530127        41.6369 
 508   0.0000       1.536008        41.7969 
 509   0.0000       1.539574        41.8939 
 510   0.0000       1.540488        41.9188 
 511   0.0000       1.552492        42.2455 
 512   0.0000       1.562923        42.5293 
 513   0.0000       1.569167        42.6992 
 514   0.0000       1.572550        42.7913 
 515   0.0000       1.574575        42.8464 
 516   0.0000       1.580361        43.0038 
 517   0.0000       1.583501        43.0892 
 518   0.0000       1.587066        43.1863 
 519   0.0000       1.593013        43.3481 
 520   0.0000       1.596742        43.4495 
 521   0.0000       1.598617        43.5006 
 522   0.0000       1.602220        43.5986 
 523   0.0000       1.605495        43.6878 
 524   0.0000       1.608122        43.7592 
 525   0.0000       1.612098        43.8674 
 526   0.0000       1.613314        43.9005 
 527   0.0000       1.620411        44.0936 
 528   0.0000       1.622117        44.1401 
 529   0.0000       1.627026        44.2736 
 530   0.0000       1.628260        44.3072 
 531   0.0000       1.635163        44.4950 
 532   0.0000       1.636335        44.5269 
 533   0.0000       1.638835        44.5950 
 534   0.0000       1.641477        44.6669 
 535   0.0000       1.643152        44.7124 
 536   0.0000       1.644895        44.7599 
 537   0.0000       1.645935        44.7882 
 538   0.0000       1.651279        44.9336 
 539   0.0000       1.652902        44.9777 
 540   0.0000       1.656560        45.0773 
 541   0.0000       1.657773        45.1103 
 542   0.0000       1.662694        45.2442 
 543   0.0000       1.663873        45.2763 
 544   0.0000       1.669209        45.4215 
 545   0.0000       1.676492        45.6197 
 546   0.0000       1.684314        45.8325 
 547   0.0000       1.686036        45.8794 
 548   0.0000       1.692768        46.0626 
 549   0.0000       1.696398        46.1613 
 550   0.0000       1.698669        46.2231 
 551   0.0000       1.700395        46.2701 
 552   0.0000       1.704895        46.3925 
 553   0.0000       1.710699        46.5505 
 554   0.0000       1.714491        46.6537 
 555   0.0000       1.716776        46.7159 
 556   0.0000       1.719727        46.7962 
 557   0.0000       1.725013        46.9400 
 558   0.0000       1.727800        47.0158 
 559   0.0000       1.730035        47.0766 
 560   0.0000       1.732808        47.1521 
 561   0.0000       1.734933        47.2099 
 562   0.0000       1.742005        47.4024 
 563   0.0000       1.745740        47.5040 
 564   0.0000       1.751148        47.6512 
 565   0.0000       1.752324        47.6831 
 566   0.0000       1.761268        47.9265 
 567   0.0000       1.763242        47.9803 
 568   0.0000       1.768356        48.1194 
 569   0.0000       1.772305        48.2269 
 570   0.0000       1.775371        48.3103 
 571   0.0000       1.786498        48.6131 
 572   0.0000       1.794687        48.8359 
 573   0.0000       1.796300        48.8798 
 574   0.0000       1.800980        49.0072 
 575   0.0000       1.812667        49.3252 
 576   0.0000       1.816282        49.4235 
 577   0.0000       1.823103        49.6092 
 578   0.0000       1.829503        49.7833 
 579   0.0000       1.833811        49.9005 
 580   0.0000       1.849648        50.3315 
 581   0.0000       1.856939        50.5299 
 582   0.0000       1.861361        50.6502 
 583   0.0000       1.864019        50.7225 
 584   0.0000       1.874127        50.9976 
 585   0.0000       1.879083        51.1324 
 586   0.0000       1.883397        51.2498 
 587   0.0000       1.889165        51.4068 
 588   0.0000       1.891814        51.4789 
 589   0.0000       1.901650        51.7465 
 590   0.0000       1.903899        51.8077 
 591   0.0000       1.912038        52.0292 
 592   0.0000       1.915707        52.1290 
 593   0.0000       1.916266        52.1442 
 594   0.0000       1.923180        52.3324 
 595   0.0000       1.927595        52.4525 
 596   0.0000       1.934727        52.6466 
 597   0.0000       1.942461        52.8571 
 598   0.0000       1.943472        52.8846 
 599   0.0000       1.957005        53.2528 
 600   0.0000       1.960988        53.3612 
 601   0.0000       1.968111        53.5550 
 602   0.0000       1.975865        53.7660 
 603   0.0000       1.983841        53.9831 
 604   0.0000       1.986802        54.0636 
 605   0.0000       1.990873        54.1744 
 606   0.0000       1.994864        54.2830 
 607   0.0000       2.010489        54.7082 
 608   0.0000       2.015309        54.8394 
 609   0.0000       2.017864        54.9089 
 610   0.0000       2.022503        55.0351 
 611   0.0000       2.024307        55.0842 
 612   0.0000       2.033497        55.3343 
 613   0.0000       2.043757        55.6135 
 614   0.0000       2.050590        55.7994 
 615   0.0000       2.053928        55.8902 
 616   0.0000       2.063503        56.1508 
 617   0.0000       2.065828        56.2140 
 618   0.0000       2.073694        56.4281 
 619   0.0000       2.080281        56.6073 
 620   0.0000       2.080543        56.6145 
 621   0.0000       2.087260        56.7972 
 622   0.0000       2.096749        57.0554 
 623   0.0000       2.098543        57.1043 
 624   0.0000       2.106326        57.3161 
 625   0.0000       2.112069        57.4723 
 626   0.0000       2.121116        57.7185 
 627   0.0000       2.123826        57.7922 
 628   0.0000       2.126034        57.8523 
 629   0.0000       2.131853        58.0107 
 630   0.0000       2.135673        58.1146 
 631   0.0000       2.139631        58.2223 
 632   0.0000       2.148672        58.4683 
 633   0.0000       2.156422        58.6792 
 634   0.0000       2.158167        58.7267 
 635   0.0000       2.163647        58.8758 
 636   0.0000       2.166369        58.9499 
 637   0.0000       2.170929        59.0740 
 638   0.0000       2.178447        59.2785 
 639   0.0000       2.190782        59.6142 
 640   0.0000       2.193802        59.6964 
 641   0.0000       2.197822        59.8058 
 642   0.0000       2.202949        59.9453 
 643   0.0000       2.212981        60.2183 
 644   0.0000       2.214560        60.2612 
 645   0.0000       2.221482        60.4496 
 646   0.0000       2.225891        60.5696 
 647   0.0000       2.231522        60.7228 
 648   0.0000       2.237293        60.8798 
 649   0.0000       2.239907        60.9510 
 650   0.0000       2.250193        61.2309 
 651   0.0000       2.254330        61.3434 
 652   0.0000       2.255043        61.3628 
 653   0.0000       2.257358        61.4258 
 654   0.0000       2.261930        61.5502 
 655   0.0000       2.273159        61.8558 
 656   0.0000       2.281037        62.0702 
 657   0.0000       2.286811        62.2273 
 658   0.0000       2.289715        62.3063 
 659   0.0000       2.293232        62.4020 
 660   0.0000       2.296215        62.4832 
 661   0.0000       2.303599        62.6841 
 662   0.0000       2.314535        62.9817 
 663   0.0000       2.321993        63.1846 
 664   0.0000       2.325236        63.2729 
 665   0.0000       2.338505        63.6340 
 666   0.0000       2.344635        63.8008 
 667   0.0000       2.352058        64.0027 
 668   0.0000       2.353601        64.0447 
 669   0.0000       2.362500        64.2869 
 670   0.0000       2.364219        64.3337 
 671   0.0000       2.369362        64.4736 
 672   0.0000       2.374307        64.6082 
 673   0.0000       2.375026        64.6277 
 674   0.0000       2.379161        64.7403 
 675   0.0000       2.383038        64.8458 
 676   0.0000       2.389569        65.0235 
 677   0.0000       2.391607        65.0789 
 678   0.0000       2.398265        65.2601 
 679   0.0000       2.404671        65.4344 
 680   0.0000       2.411162        65.6111 
 681   0.0000       2.412339        65.6431 
 682   0.0000       2.419452        65.8366 
 683   0.0000       2.424428        65.9720 
 684   0.0000       2.438377        66.3516 
 685   0.0000       2.441851        66.4461 
 686   0.0000       2.453080        66.7517 
 687   0.0000       2.462762        67.0152 
 688   0.0000       2.464595        67.0650 
 689   0.0000       2.473140        67.2976 
 690   0.0000       2.473982        67.3205 
 691   0.0000       2.479197        67.4624 
 692   0.0000       2.489661        67.7471 
 693   0.0000       2.501650        68.0734 
 694   0.0000       2.505013        68.1649 
 695   0.0000       2.508687        68.2648 
 696   0.0000       2.511366        68.3378 
 697   0.0000       2.514572        68.4250 
 698   0.0000       2.517082        68.4933 
 699   0.0000       2.522291        68.6350 
 700   0.0000       2.534826        68.9761 
 701   0.0000       2.535922        69.0059 
 702   0.0000       2.542406        69.1824 
 703   0.0000       2.548705        69.3538 
 704   0.0000       2.553100        69.4734 
 705   0.0000       2.555909        69.5498 
 706   0.0000       2.563185        69.7478 
 707   0.0000       2.564945        69.7957 
 708   0.0000       2.570686        69.9519 
 709   0.0000       2.573354        70.0245 
 710   0.0000       2.581267        70.2399 
 711   0.0000       2.587403        70.4068 
 712   0.0000       2.591491        70.5180 
 713   0.0000       2.596187        70.6458 
 714   0.0000       2.598008        70.6954 
 715   0.0000       2.606707        70.9321 
 716   0.0000       2.612586        71.0921 
 717   0.0000       2.613933        71.1287 
 718   0.0000       2.617079        71.2144 
 719   0.0000       2.620747        71.3141 
 720   0.0000       2.623504        71.3892 
 721   0.0000       2.629631        71.5559 
 722   0.0000       2.631776        71.6143 
 723   0.0000       2.633200        71.6530 
 724   0.0000       2.640508        71.8519 
 725   0.0000       2.644710        71.9662 
 726   0.0000       2.646709        72.0206 
 727   0.0000       2.650547        72.1251 
 728   0.0000       2.651157        72.1416 
 729   0.0000       2.657728        72.3205 
 730   0.0000       2.659371        72.3652 
 731   0.0000       2.667169        72.5774 
 732   0.0000       2.669735        72.6472 
 733   0.0000       2.671361        72.6914 
 734   0.0000       2.675572        72.8060 
 735   0.0000       2.677897        72.8693 
 736   0.0000       2.680797        72.9482 
 737   0.0000       2.681690        72.9725 
 738   0.0000       2.687959        73.1431 
 739   0.0000       2.689615        73.1881 
 740   0.0000       2.694681        73.3260 
 741   0.0000       2.697308        73.3975 
 742   0.0000       2.700998        73.4979 
 743   0.0000       2.703146        73.5563 
 744   0.0000       2.705750        73.6272 
 745   0.0000       2.710503        73.7565 
 746   0.0000       2.714107        73.8546 
 747   0.0000       2.717228        73.9395 
 748   0.0000       2.719395        73.9985 
 749   0.0000       2.724755        74.1443 
 750   0.0000       2.726259        74.1853 
 751   0.0000       2.730619        74.3039 
 752   0.0000       2.733545        74.3835 
 753   0.0000       2.735304        74.4314 
 754   0.0000       2.740015        74.5596 
 755   0.0000       2.744085        74.6704 
 756   0.0000       2.745281        74.7029 
 757   0.0000       2.750619        74.8482 
 758   0.0000       2.754784        74.9615 
 759   0.0000       2.756171        74.9992 
 760   0.0000       2.764005        75.2124 
 761   0.0000       2.765596        75.2557 
 762   0.0000       2.769744        75.3686 
 763   0.0000       2.776124        75.5422 
 764   0.0000       2.778532        75.6077 
 765   0.0000       2.782107        75.7050 
 766   0.0000       2.787036        75.8391 
 767   0.0000       2.790174        75.9245 
 768   0.0000       2.799507        76.1785 
 769   0.0000       2.807533        76.3969 
 770   0.0000       2.812454        76.5308 
 771   0.0000       2.816264        76.6344 
 772   0.0000       2.821542        76.7781 
 773   0.0000       2.825505        76.8859 
 774   0.0000       2.831235        77.0418 
 775   0.0000       2.836710        77.1908 
 776   0.0000       2.838103        77.2287 
 777   0.0000       2.844811        77.4113 
 778   0.0000       2.849114        77.5283 
 779   0.0000       2.853866        77.6576 
 780   0.0000       2.855091        77.6910 
 781   0.0000       2.864804        77.9553 
 782   0.0000       2.867643        78.0325 
 783   0.0000       2.869191        78.0747 
 784   0.0000       2.870976        78.1232 
 785   0.0000       2.872692        78.1699 
 786   0.0000       2.875896        78.2571 
 787   0.0000       2.879426        78.3532 
 788   0.0000       2.882252        78.4301 
 789   0.0000       2.890772        78.6619 
 790   0.0000       2.897235        78.8378 
 791   0.0000       2.900234        78.9194 
 792   0.0000       2.906250        79.0831 
 793   0.0000       2.907406        79.1145 
 794   0.0000       2.914428        79.3056 
 795   0.0000       2.916134        79.3520 
 796   0.0000       2.919287        79.4378 
 797   0.0000       2.924952        79.5920 
 798   0.0000       2.927194        79.6530 
 799   0.0000       2.937295        79.9279 
 800   0.0000       2.939840        79.9971 
 801   0.0000       2.943057        80.0846 
 802   0.0000       2.956441        80.4489 
 803   0.0000       2.961515        80.5869 
 804   0.0000       2.963987        80.6542 
 805   0.0000       2.970316        80.8264 
 806   0.0000       2.971306        80.8533 
 807   0.0000       2.975140        80.9577 
 808   0.0000       2.981697        81.1361 
 809   0.0000       2.993460        81.4562 
 810   0.0000       3.003203        81.7213 
 811   0.0000       3.007792        81.8462 
 812   0.0000       3.009245        81.8857 
 813   0.0000       3.016121        82.0728 
 814   0.0000       3.022054        82.2343 
 815   0.0000       3.023311        82.2685 
 816   0.0000       3.030529        82.4649 
 817   0.0000       3.031230        82.4840 
 818   0.0000       3.042553        82.7921 
 819   0.0000       3.044536        82.8460 
 820   0.0000       3.052766        83.0700 
 821   0.0000       3.054792        83.1251 
 822   0.0000       3.067052        83.4587 
 823   0.0000       3.075199        83.6804 
 824   0.0000       3.080289        83.8189 
 825   0.0000       3.084149        83.9239 
 826   0.0000       3.094445        84.2041 
 827   0.0000       3.098518        84.3150 
 828   0.0000       3.102433        84.4215 
 829   0.0000       3.106720        84.5382 
 830   0.0000       3.113859        84.7324 
 831   0.0000       3.120266        84.9068 
 832   0.0000       3.121644        84.9442 
 833   0.0000       3.126592        85.0789 
 834   0.0000       3.130266        85.1789 
 835   0.0000       3.133470        85.2661 
 836   0.0000       3.138359        85.3991 
 837   0.0000       3.142648        85.5158 
 838   0.0000       3.144088        85.5550 
 839   0.0000       3.146246        85.6137 
 840   0.0000       3.151453        85.7554 
 841   0.0000       3.158540        85.9483 
 842   0.0000       3.163407        86.0807 
 843   0.0000       3.165377        86.1343 
 844   0.0000       3.171944        86.3130 
 845   0.0000       3.173837        86.3645 
 846   0.0000       3.179131        86.5085 
 847   0.0000       3.183124        86.6172 
 848   0.0000       3.187039        86.7237 
 849   0.0000       3.187860        86.7461 
 850   0.0000       3.194791        86.9347 
 851   0.0000       3.196838        86.9904 
 852   0.0000       3.200574        87.0921 
 853   0.0000       3.205981        87.2392 
 854   0.0000       3.206860        87.2631 
 855   0.0000       3.213066        87.4320 
 856   0.0000       3.214262        87.4645 
 857   0.0000       3.217509        87.5529 
 858   0.0000       3.224265        87.7367 
 859   0.0000       3.225980        87.7834 
 860   0.0000       3.227502        87.8248 
 861   0.0000       3.237707        88.1025 
 862   0.0000       3.243514        88.2605 
 863   0.0000       3.251745        88.4845 
 864   0.0000       3.253005        88.5188 
 865   0.0000       3.255562        88.5883 
 866   0.0000       3.259425        88.6935 
 867   0.0000       3.261200        88.7418 
 868   0.0000       3.266318        88.8810 
 869   0.0000       3.266651        88.8901 
 870   0.0000       3.271199        89.0138 
 871   0.0000       3.279199        89.2315 
 872   0.0000       3.281401        89.2915 
 873   0.0000       3.282610        89.3243 
 874   0.0000       3.288775        89.4921 
 875   0.0000       3.294161        89.6387 
 876   0.0000       3.300438        89.8095 
 877   0.0000       3.306245        89.9675 
 878   0.0000       3.308169        90.0198 
 879   0.0000       3.313849        90.1744 
 880   0.0000       3.317916        90.2851 
 881   0.0000       3.325944        90.5036 
 882   0.0000       3.326839        90.5279 
 883   0.0000       3.330260        90.6210 
 884   0.0000       3.333921        90.7206 
 885   0.0000       3.336323        90.7860 
 886   0.0000       3.338307        90.8399 
 887   0.0000       3.339173        90.8635 
 888   0.0000       3.344976        91.0214 
 889   0.0000       3.350498        91.1717 
 890   0.0000       3.352131        91.2161 
 891   0.0000       3.356492        91.3348 
 892   0.0000       3.359681        91.4216 
 893   0.0000       3.361657        91.4753 
 894   0.0000       3.366203        91.5991 
 895   0.0000       3.368588        91.6639 
 896   0.0000       3.371467        91.7423 
 897   0.0000       3.376167        91.8702 
 898   0.0000       3.377080        91.8950 
 899   0.0000       3.381242        92.0083 
 900   0.0000       3.384542        92.0981 
 901   0.0000       3.387315        92.1735 
 902   0.0000       3.390933        92.2720 
 903   0.0000       3.392523        92.3152 
 904   0.0000       3.394009        92.3557 
 905   0.0000       3.397405        92.4481 
 906   0.0000       3.399448        92.5037 
 907   0.0000       3.403797        92.6220 
 908   0.0000       3.406425        92.6935 
 909   0.0000       3.407723        92.7289 
 910   0.0000       3.413006        92.8726 
 911   0.0000       3.416582        92.9699 
 912   0.0000       3.418782        93.0298 
 913   0.0000       3.423156        93.1488 
 914   0.0000       3.424534        93.1863 
 915   0.0000       3.426574        93.2418 
 916   0.0000       3.438009        93.5530 
 917   0.0000       3.440633        93.6244 
 918   0.0000       3.444981        93.7427 
 919   0.0000       3.448196        93.8302 
 920   0.0000       3.455781        94.0366 
 921   0.0000       3.464706        94.2795 
 922   0.0000       3.465376        94.2977 
 923   0.0000       3.467507        94.3557 
 924   0.0000       3.475839        94.5824 
 925   0.0000       3.478150        94.6453 
 926   0.0000       3.480380        94.7060 
 927   0.0000       3.483862        94.8007 
 928   0.0000       3.494519        95.0907 
 929   0.0000       3.496753        95.1515 
 930   0.0000       3.502190        95.2994 
 931   0.0000       3.503827        95.3440 
 932   0.0000       3.506429        95.4148 
 933   0.0000       3.508627        95.4746 
 934   0.0000       3.516213        95.6810 
 935   0.0000       3.518537        95.7443 
 936   0.0000       3.526946        95.9731 
 937   0.0000       3.532412        96.1218 
 938   0.0000       3.543224        96.4160 
 939   0.0000       3.545318        96.4730 
 940   0.0000       3.548488        96.5593 
 941   0.0000       3.556401        96.7746 
 942   0.0000       3.562699        96.9460 
 943   0.0000       3.565590        97.0246 
 944   0.0000       3.568300        97.0984 
 945   0.0000       3.574821        97.2758 
 946   0.0000       3.579374        97.3997 
 947   0.0000       3.582055        97.4727 
 948   0.0000       3.590055        97.6904 
 949   0.0000       3.598688        97.9253 
 950   0.0000       3.604154        98.0740 
 951   0.0000       3.608232        98.1850 
 952   0.0000       3.613363        98.3246 
 953   0.0000       3.617926        98.4488 
 954   0.0000       3.624359        98.6238 
 955   0.0000       3.633782        98.8802 
 956   0.0000       3.640828        99.0720 
 957   0.0000       3.644811        99.1804 
 958   0.0000       3.649678        99.3128 
 959   0.0000       3.654412        99.4416 
 960   0.0000       3.658644        99.5568 
 961   0.0000       3.661750        99.6413 
 962   0.0000       3.667518        99.7983 
 963   0.0000       3.676870       100.0527 
 964   0.0000       3.686738       100.3212 
 965   0.0000       3.692221       100.4704 
 966   0.0000       3.697921       100.6255 
 967   0.0000       3.705292       100.8261 
 968   0.0000       3.708632       100.9170 
 969   0.0000       3.718467       101.1846 
 970   0.0000       3.723235       101.3144 
 971   0.0000       3.726436       101.4015 
 972   0.0000       3.739644       101.7609 
 973   0.0000       3.748598       102.0045 
 974   0.0000       3.752103       102.0999 
 975   0.0000       3.757045       102.2344 
 976   0.0000       3.770576       102.6026 
 977   0.0000       3.774417       102.7071 
 978   0.0000       3.778859       102.8280 
 979   0.0000       3.783139       102.9444 
 980   0.0000       3.787136       103.0532 
 981   0.0000       3.793440       103.2248 
 982   0.0000       3.807160       103.5981 
 983   0.0000       3.815999       103.8386 
 984   0.0000       3.822903       104.0265 
 985   0.0000       3.835242       104.3622 
 986   0.0000       3.847197       104.6875 
 987   0.0000       3.848447       104.7216 
 988   0.0000       3.853400       104.8563 
 989   0.0000       3.862555       105.1055 
 990   0.0000       3.868323       105.2624 
 991   0.0000       3.884214       105.6948 
 992   0.0000       3.893917       105.9589 
 993   0.0000       3.895591       106.0044 
 994   0.0000       3.905343       106.2698 
 995   0.0000       3.914624       106.5223 
 996   0.0000       3.925394       106.8154 
 997   0.0000       3.937194       107.1365 
 998   0.0000       3.940699       107.2319 
 999   0.0000       3.961817       107.8065 
 1000   0.0000       3.963025       107.8394 
 1001   0.0000       3.967387       107.9581 
 1002   0.0000       3.975865       108.1888 
 1003   0.0000       3.990904       108.5980 
 1004   0.0000       4.004301       108.9626 
 1005   0.0000       4.013699       109.2183 
 1006   0.0000       4.025795       109.5475 
 1007   0.0000       4.028976       109.6340 
 1008   0.0000       4.031445       109.7012 
 1009   0.0000       4.037528       109.8667 
 1010   0.0000       4.048857       110.1750 
 1011   0.0000       4.055597       110.3584 
 1012   0.0000       4.065604       110.6307 
 1013   0.0000       4.070263       110.7575 
 1014   0.0000       4.074444       110.8713 
 1015   0.0000       4.076590       110.9297 
 1016   0.0000       4.087945       111.2387 
 1017   0.0000       4.094953       111.4293 
 1018   0.0000       4.103935       111.6737 
 1019   0.0000       4.109153       111.8157 
 1020   0.0000       4.116658       112.0199 
 1021   0.0000       4.118107       112.0594 
 1022   0.0000       4.130029       112.3838 
 1023   0.0000       4.139102       112.6307 
 1024   0.0000       4.143460       112.7493 
 1025   0.0000       4.150207       112.9329 
 1026   0.0000       4.158269       113.1523 
 1027   0.0000       4.165040       113.3365 
 1028   0.0000       4.166154       113.3668 
 1029   0.0000       4.168632       113.4343 
 1030   0.0000       4.176442       113.6468 
 1031   0.0000       4.180282       113.7513 
 1032   0.0000       4.183180       113.8301 
 1033   0.0000       4.189389       113.9991 
 1034   0.0000       4.195128       114.1552 
 1035   0.0000       4.202054       114.3437 
 1036   0.0000       4.203187       114.3745 
 1037   0.0000       4.209945       114.5584 
 1038   0.0000       4.213165       114.6461 
 1039   0.0000       4.217803       114.7723 
 1040   0.0000       4.219808       114.8268 
 1041   0.0000       4.225986       114.9949 
 1042   0.0000       4.227843       115.0455 
 1043   0.0000       4.231477       115.1443 
 1044   0.0000       4.234306       115.2213 
 1045   0.0000       4.235780       115.2614 
 1046   0.0000       4.241000       115.4035 
 1047   0.0000       4.245823       115.5347 
 1048   0.0000       4.254984       115.7840 
 1049   0.0000       4.257694       115.8578 
 1050   0.0000       4.262235       115.9813 
 1051   0.0000       4.265990       116.0835 
 1052   0.0000       4.283132       116.5499 
 1053   0.0000       4.287969       116.6816 
 1054   0.0000       4.290954       116.7628 
 1055   0.0000       4.298426       116.9661 
 1056   0.0000       4.328968       117.7972 
 1057   0.0000       4.330464       117.8379 
 1058   0.0000       4.332572       117.8953 
 1059   0.0000       4.337670       118.0340 
 1060   0.0000       4.342423       118.1633 
 1061   0.0000       4.347786       118.3093 
 1062   0.0000       4.358412       118.5984 
 1063   0.0000       4.362389       118.7066 
 1064   0.0000       4.368110       118.8623 
 1065   0.0000       4.376321       119.0858 
 1066   0.0000       4.388077       119.4056 
 1067   0.0000       4.401811       119.7794 
 1068   0.0000       4.404309       119.8473 
 1069   0.0000       4.409953       120.0009 
 1070   0.0000       4.420600       120.2906 
 1071   0.0000       4.431253       120.5805 
 1072   0.0000       4.434195       120.6606 
 1073   0.0000       4.441065       120.8475 
 1074   0.0000       4.443449       120.9124 
 1075   0.0000       4.450838       121.1135 
 1076   0.0000       4.459758       121.3562 
 1077   0.0000       4.471580       121.6779 
 1078   0.0000       4.477866       121.8489 
 1079   0.0000       4.491793       122.2279 
 1080   0.0000       4.495911       122.3400 
 1081   0.0000       4.498610       122.4134 
 1082   0.0000       4.509490       122.7095 
 1083   0.0000       4.510189       122.7285 
 1084   0.0000       4.530708       123.2868 
 1085   0.0000       4.534936       123.4019 
 1086   0.0000       4.553164       123.8979 
 1087   0.0000       4.559719       124.0763 
 1088   0.0000       4.573246       124.4444 
 1089   0.0000       4.582159       124.6869 
 1090   0.0000       4.612027       125.4996 
 1091   0.0000       4.613786       125.5475 
 1092   0.0000       4.629923       125.9866 
 1093   0.0000       4.638898       126.2308 
 1094   0.0000       4.644290       126.3775 
 1095   0.0000       4.652573       126.6029 
 1096   0.0000       4.653657       126.6324 
 1097   0.0000       4.665972       126.9676 
 1098   0.0000       4.687294       127.5477 
 1099   0.0000       4.696924       127.8098 
 1100   0.0000       4.707567       128.0994 
 1101   0.0000       4.722088       128.4946 
 1102   0.0000       4.737105       128.9032 
 1103   0.0000       4.740237       128.9884 
 1104   0.0000       4.748723       129.2193 
 1105   0.0000       4.757882       129.4686 
 1106   0.0000       4.761579       129.5691 
 1107   0.0000       4.771898       129.8499 
 1108   0.0000       4.792053       130.3984 
 1109   0.0000       4.800896       130.6390 
 1110   0.0000       4.827856       131.3726 
 1111   0.0000       4.852395       132.0404 
 1112   0.0000       4.869996       132.5193 
 1113   0.0000       4.880281       132.7992 
 1114   0.0000       4.890369       133.0737 
 1115   0.0000       4.893545       133.1601 
 1116   0.0000       4.898806       133.3033 
 1117   0.0000       4.908289       133.5613 
 1118   0.0000       4.919227       133.8590 
 1119   0.0000       4.930789       134.1736 
 1120   0.0000       4.941413       134.4627 
 1121   0.0000       4.950556       134.7115 
 1122   0.0000       4.962102       135.0257 
 1123   0.0000       4.965283       135.1122 
 1124   0.0000       4.983167       135.5989 
 1125   0.0000       4.990630       135.8019 
 1126   0.0000       4.993680       135.8850 
 1127   0.0000       5.023080       136.6850 
 1128   0.0000       5.033380       136.9652 
 1129   0.0000       5.034426       136.9937 
 1130   0.0000       5.079515       138.2206 
 1131   0.0000       5.101663       138.8233 
 1132   0.0000       5.114889       139.1832 
 1133   0.0000       5.129119       139.5704 
 1134   0.0000       5.145991       140.0295 
 1135   0.0000       5.152841       140.2159 
 1136   0.0000       5.156965       140.3282 
 1137   0.0000       5.172921       140.7623 
 1138   0.0000       5.182704       141.0286 
 1139   0.0000       5.196929       141.4156 
 1140   0.0000       5.220644       142.0610 
 1141   0.0000       5.230261       142.3226 
 1142   0.0000       5.234377       142.4346 
 1143   0.0000       5.258372       143.0876 
 1144   0.0000       5.263217       143.2194 
 1145   0.0000       5.289802       143.9428 
 1146   0.0000       5.315832       144.6511 
 1147   0.0000       5.323113       144.8493 
 1148   0.0000       5.339918       145.3066 
 1149   0.0000       5.345786       145.4662 
 1150   0.0000       5.350672       145.5992 
 1151   0.0000       5.365959       146.0152 
 1152   0.0000       5.390574       146.6850 
 1153   0.0000       5.400733       146.9614 
 1154   0.0000       5.423819       147.5896 
 1155   0.0000       5.437641       147.9657 
 1156   0.0000       5.457923       148.5176 
 1157   0.0000       5.468242       148.7984 
 1158   0.0000       5.476013       149.0099 
 1159   0.0000       5.488468       149.3488 
 1160   0.0000       5.514858       150.0669 
 1161   0.0000       5.546118       150.9176 
 1162   0.0000       5.557008       151.2139 
 1163   0.0000       5.577898       151.7823 
 1164   0.0000       5.601544       152.4258 
 1165   0.0000       5.656998       153.9347 
 1166   0.0000       5.669150       154.2654 
 1167   0.0000       5.685202       154.7022 
 1168   0.0000       5.721069       155.6782 
 1169   0.0000       5.740408       156.2044 
 1170   0.0000       5.781210       157.3147 
 1171   0.0000       5.838223       158.8661 
 1172   0.0000       5.890708       160.2943 
 1173   0.0000       5.903441       160.6408 
 1174   0.0000       5.957182       162.1032 
 1175   0.0000       5.990310       163.0046 
 1176   0.0000       6.026935       164.0012 
 1177   0.0000       6.076495       165.3498 
 1178   0.0000       6.194226       168.5535 
 1179   0.0000       6.215503       169.1324 
 1180   0.0000       6.283762       170.9899 
 1181   0.0000       6.395741       174.0370 
 1182   0.0000       6.470824       176.0801 
 1183   0.0000       6.475860       176.2171 
 1184   0.0000       6.571439       178.8179 
 1185   0.0000       6.700932       182.3416 
 1186   0.0000       6.768080       184.1688 
 1187   0.0000       6.858553       186.6307 
 1188   0.0000       6.898913       187.7290 
 1189   0.0000       7.065219       192.2544 
 1190   0.0000       7.115042       193.6101 
 1191   0.0000       7.147110       194.4827 
 1192   0.0000       7.341601       199.7751 
 1193   0.0000       7.498256       204.0379 
 1194   0.0000      22.173144       603.3619 
 1195   0.0000      22.246465       605.3571 
 1196   0.0000      22.353902       608.2806 
 1197   0.0000      22.505855       612.4154 
 1198   0.0000      22.530783       613.0938 
 1199   0.0000      22.536264       613.2429 
 1200   0.0000      22.549781       613.6107 
 1201   0.0000      22.601333       615.0135 
 1202   0.0000      22.613182       615.3360 
 1203   0.0000      22.649378       616.3209 
 1204   0.0000      22.663958       616.7176 
 1205   0.0000      22.686879       617.3414 
 1206   0.0000      22.696237       617.5960 
 1207   0.0000      22.726419       618.4173 
 1208   0.0000      22.795492       620.2969 
 1209   0.0000      22.805515       620.5696 
 1210   0.0000      22.810886       620.7158 
 1211   0.0000      22.870586       622.3403 
 1212   0.0000      22.872979       622.4054 
 1213   0.0000      22.880965       622.6227 
 1214   0.0000      22.890802       622.8904 
 1215   0.0000      22.962934       624.8532 
 1216   0.0000      23.006301       626.0333 
 1217   0.0000      23.050275       627.2299 
 1218   0.0000      23.190826       631.0545 
 1219   0.0000      23.254958       632.7996 
 1220   0.0000      23.316512       634.4745 
 1221   0.0000      23.427758       637.5017 
 1222   0.0000      23.450057       638.1085 
 1223   0.0000      32.910645       895.5442 
 1224   0.0000      33.003628       898.0744 
 1225   0.0000      44.094270      1199.8661 
 1226   0.0000      44.543466      1212.0893 

                    ********************************
                    * MULLIKEN POPULATION ANALYSIS *
                    ********************************

-----------------------
MULLIKEN ATOMIC CHARGES
-----------------------
   0 O :   -0.198185
   1 O :   -0.441209
   2 N :   -0.171082
   3 N :   -0.196489
   4 C :    0.086654
   5 C :    0.055171
   6 H :    0.157635
   7 C :    0.106658
   8 C :   -0.230563
   9 H :    0.160947
  10 C :   -0.147762
  11 H :    0.157236
  12 C :   -0.153505
  13 H :    0.156817
  14 C :   -0.155562
  15 H :    0.157368
  16 C :   -0.277681
  17 H :    0.159877
  18 C :    0.171060
  19 C :   -0.424815
  20 H :    0.147446
  21 H :    0.151353
  22 H :    0.145060
  23 C :   -0.438039
  24 H :    0.143975
  25 H :    0.146904
  26 H :    0.148243
  27 C :   -0.404689
  28 H :    0.135376
  29 H :    0.134234
  30 H :    0.132580
  31 C :    0.201169
  32 C :   -0.035672
  33 C :   -0.187218
  34 H :    0.159320
  35 C :   -0.237777
  36 H :    0.147874
  37 C :   -0.169568
  38 H :    0.151971
  39 C :   -0.332721
  40 H :    0.155845
  41 C :    0.083125
  42 C :   -0.464367
  43 H :    0.144933
  44 H :    0.144370
  45 H :    0.153117
  46 C :   -0.436291
  47 H :    0.141961
  48 H :    0.138443
  49 H :    0.142106
  50 C :   -0.440471
  51 H :    0.141487
  52 H :    0.144338
  53 H :    0.143934
  54 C :    0.412365
  55 C :    0.118109
  56 C :   -0.239723
  57 H :    0.171348
  58 C :   -0.140034
  59 H :    0.165903
  60 C :   -0.130648
  61 H :    0.165343
  62 C :   -0.141258
  63 H :    0.166700
  64 C :   -0.219673
  65 H :    0.164875
  66 H :    0.201774
Sum of atomic charges:   -0.0000000

--------------------------------
MULLIKEN REDUCED ORBITAL CHARGES
--------------------------------
  0 O s       :     3.747901  s :     3.747901
      pz      :     1.233309  p :     4.407173
      px      :     1.638697
      py      :     1.535167
      dz2     :     0.008512  d :     0.040894
      dxz     :     0.006648
      dyz     :     0.015140
      dx2y2   :     0.005142
      dxy     :     0.005452
      f0      :     0.000438  f :     0.002217
      f+1     :     0.000475
      f-1     :     0.000462
      f+2     :     0.000328
      f-2     :     0.000367
      f+3     :     0.000074
      f-3     :     0.000074
  1 O s       :     3.858283  s :     3.858283
      pz      :     1.759338  p :     4.552009
      px      :     1.474168
      py      :     1.318503
      dz2     :     0.003274  d :     0.029152
      dxz     :     0.000297
      dyz     :     0.007472
      dx2y2   :     0.008316
      dxy     :     0.009793
      f0      :     0.000230  f :     0.001764
      f+1     :     0.000059
      f-1     :     0.000292
      f+2     :     0.000297
      f-2     :     0.000025
      f+3     :     0.000520
      f-3     :     0.000342
  2 N s       :     3.520066  s :     3.520066
      pz      :     1.021615  p :     3.584141
      px      :     1.460454
      py      :     1.102071
      dz2     :     0.015067  d :     0.062945
      dxz     :     0.015383
      dyz     :     0.013016
      dx2y2   :     0.008071
      dxy     :     0.011408
      f0      :     0.000705  f :     0.003931
      f+1     :     0.000749
      f-1     :     0.000710
      f+2     :     0.000651
      f-2     :     0.000743
      f+3     :     0.000199
      f-3     :     0.000174
  3 N s       :     3.385956  s :     3.385956
      pz      :     1.463986  p :     3.747434
      px      :     1.046206
      py      :     1.237242
      dz2     :     0.008280  d :     0.059248
      dxz     :     0.011488
      dyz     :     0.009292
      dx2y2   :     0.014758
      dxy     :     0.015430
      f0      :     0.000619  f :     0.003851
      f+1     :     0.000283
      f-1     :     0.000575
      f+2     :     0.000551
      f-2     :     0.000695
      f+3     :     0.000558
      f-3     :     0.000568
  4 C s       :     3.155760  s :     3.155760
      pz      :     0.761137  p :     2.527963
      px      :     0.936243
      py      :     0.830584
      dz2     :     0.056863  d :     0.210481
      dxz     :     0.051240
      dyz     :     0.034111
      dx2y2   :     0.037871
      dxy     :     0.030397
      f0      :     0.003713  f :     0.019141
      f+1     :     0.003150
      f-1     :     0.002151
      f+2     :     0.003904
      f-2     :     0.002899
      f+3     :     0.001552
      f-3     :     0.001773
  5 C s       :     3.117176  s :     3.117176
      pz      :     0.969242  p :     2.660675
      px      :     0.883352
      py      :     0.808081
      dz2     :     0.040217  d :     0.157283
      dxz     :     0.019202
      dyz     :     0.023514
      dx2y2   :     0.043413
      dxy     :     0.030937
      f0      :     0.000988  f :     0.009695
      f+1     :     0.000868
      f-1     :     0.001996
      f+2     :     0.001377
      f-2     :     0.001199
      f+3     :     0.001517
      f-3     :     0.001750
  6 H s       :     0.818566  s :     0.818566
      pz      :     0.013966  p :     0.023798
      px      :     0.005254
      py      :     0.004578
  7 C s       :     3.273523  s :     3.273523
      pz      :     0.796469  p :     2.470251
      px      :     0.897797
      py      :     0.775985
      dz2     :     0.036799  d :     0.139989
      dxz     :     0.024772
      dyz     :     0.039711
      dx2y2   :     0.018007
      dxy     :     0.020700
      f0      :     0.001694  f :     0.009580
      f+1     :     0.001165
      f-1     :     0.002215
      f+2     :     0.000999
      f-2     :     0.001457
      f+3     :     0.000976
      f-3     :     0.001076
  8 C s       :     3.238372  s :     3.238372
      pz      :     0.940012  p :     2.887727
      px      :     0.971063
      py      :     0.976652
      dz2     :     0.018097  d :     0.097256
      dxz     :     0.017623
      dyz     :     0.034043
      dx2y2   :     0.015972
      dxy     :     0.011521
      f0      :     0.001178  f :     0.007208
      f+1     :     0.000972
      f-1     :     0.001500
      f+2     :     0.000772
      f-2     :     0.000888
      f+3     :     0.000572
      f-3     :     0.001326
  9 H s       :     0.816243  s :     0.816243
      pz      :     0.008571  p :     0.022811
      px      :     0.004808
      py      :     0.009431
 10 C s       :     3.191245  s :     3.191245
      pz      :     0.978001  p :     2.855558
      px      :     0.956885
      py      :     0.920672
      dz2     :     0.023866  d :     0.093805
      dxz     :     0.012787
      dyz     :     0.021290
      dx2y2   :     0.019532
      dxy     :     0.016330
      f0      :     0.001045  f :     0.007155
      f+1     :     0.000691
      f-1     :     0.001195
      f+2     :     0.000764
      f-2     :     0.001270
      f+3     :     0.000746
      f-3     :     0.001444
 11 H s       :     0.820613  s :     0.820613
      pz      :     0.012775  p :     0.022151
      px      :     0.005390
      py      :     0.003986
 12 C s       :     3.184145  s :     3.184145
      pz      :     0.927772  p :     2.868866
      px      :     0.968254
      py      :     0.972840
      dz2     :     0.028795  d :     0.093351
      dxz     :     0.019492
      dyz     :     0.025140
      dx2y2   :     0.007720
      dxy     :     0.012204
      f0      :     0.001410  f :     0.007144
      f+1     :     0.000924
      f-1     :     0.001628
      f+2     :     0.000773
      f-2     :     0.001129
      f+3     :     0.000757
      f-3     :     0.000521
 13 H s       :     0.821024  s :     0.821024
      pz      :     0.004425  p :     0.022159
      px      :     0.006809
      py      :     0.010925
 14 C s       :     3.190283  s :     3.190283
      pz      :     0.950766  p :     2.863916
      px      :     0.952781
      py      :     0.960369
      dz2     :     0.018100  d :     0.094181
      dxz     :     0.017027
      dyz     :     0.033573
      dx2y2   :     0.015152
      dxy     :     0.010330
      f0      :     0.001209  f :     0.007182
      f+1     :     0.000974
      f-1     :     0.001491
      f+2     :     0.000761
      f-2     :     0.000858
      f+3     :     0.000563
      f-3     :     0.001327
 15 H s       :     0.820460  s :     0.820460
      pz      :     0.008391  p :     0.022172
      px      :     0.004704
      py      :     0.009076
 16 C s       :     3.255553  s :     3.255553
      pz      :     1.000891  p :     2.919502
      px      :     0.962292
      py      :     0.956319
      dz2     :     0.023749  d :     0.095420
      dxz     :     0.013289
      dyz     :     0.021825
      dx2y2   :     0.019139
      dxy     :     0.017420
      f0      :     0.001016  f :     0.007205
      f+1     :     0.000688
      f-1     :     0.001217
      f+2     :     0.000767
      f-2     :     0.001249
      f+3     :     0.000795
      f-3     :     0.001472
 17 H s       :     0.817798  s :     0.817798
      pz      :     0.012821  p :     0.022326
      px      :     0.005507
      py      :     0.003997
 18 C s       :     3.063449  s :     3.063449
      pz      :     0.787657  p :     2.549874
      px      :     0.913423
      py      :     0.848793
      dz2     :     0.039491  d :     0.202862
      dxz     :     0.038867
      dyz     :     0.043786
      dx2y2   :     0.039171
      dxy     :     0.041547
      f0      :     0.001996  f :     0.012755
      f+1     :     0.001686
      f-1     :     0.001936
      f+2     :     0.001923
      f-2     :     0.002085
      f+3     :     0.001364
      f-3     :     0.001766
 19 C s       :     3.249326  s :     3.249326
      pz      :     1.091133  p :     3.116425
      px      :     1.054851
      py      :     0.970442
      dz2     :     0.006759  d :     0.055794
      dxz     :     0.004122
      dyz     :     0.019639
      dx2y2   :     0.017979
      dxy     :     0.007294
      f0      :     0.000231  f :     0.003270
      f+1     :     0.000225
      f-1     :     0.000793
      f+2     :     0.000237
      f-2     :     0.000396
      f+3     :     0.000724
      f-3     :     0.000664
 20 H s       :     0.830346  s :     0.830346
      pz      :     0.004915  p :     0.022209
      px      :     0.012684
      py      :     0.004610
 21 H s       :     0.827113  s :     0.827113
      pz      :     0.008844  p :     0.021535
      px      :     0.004637
      py      :     0.008054
 22 H s       :     0.833362  s :     0.833362
      pz      :     0.009947  p :     0.021578
      px      :     0.005208
      py      :     0.006424
 23 C s       :     3.276929  s :     3.276929
      pz      :     1.001315  p :     3.101397
      px      :     1.060793
      py      :     1.039289
      dz2     :     0.017746  d :     0.056392
      dxz     :     0.005608
      dyz     :     0.010450
      dx2y2   :     0.011916
      dxy     :     0.010671
      f0      :     0.000392  f :     0.003321
      f+1     :     0.000310
      f-1     :     0.000948
      f+2     :     0.000521
      f-2     :     0.000411
      f+3     :     0.000527
      f-3     :     0.000212
 24 H s       :     0.834757  s :     0.834757
      pz      :     0.004594  p :     0.021267
      px      :     0.006199
      py      :     0.010474
 25 H s       :     0.831635  s :     0.831635
      pz      :     0.011006  p :     0.021461
      px      :     0.004545
      py      :     0.005909
 26 H s       :     0.829791  s :     0.829791
      pz      :     0.004814  p :     0.021967
      px      :     0.012029
      py      :     0.005123
 27 C s       :     3.258730  s :     3.258730
      pz      :     1.064753  p :     3.086041
      px      :     0.947647
      py      :     1.073641
      dz2     :     0.008174  d :     0.056463
      dxz     :     0.011166
      dyz     :     0.012108
      dx2y2   :     0.006355
      dxy     :     0.018660
      f0      :     0.000182  f :     0.003455
      f+1     :     0.000440
      f-1     :     0.000649
      f+2     :     0.000453
      f-2     :     0.000550
      f+3     :     0.000734
      f-3     :     0.000448
 28 H s       :     0.843405  s :     0.843405
      pz      :     0.007706  p :     0.021219
      px      :     0.006520
      py      :     0.006993
 29 H s       :     0.844600  s :     0.844600
      pz      :     0.010192  p :     0.021166
      px      :     0.004218
      py      :     0.006756
 30 H s       :     0.846219  s :     0.846219
      pz      :     0.004719  p :     0.021202
      px      :     0.007344
      py      :     0.009139
 31 C s       :     2.982919  s :     2.982919
      pz      :     0.895996  p :     2.632035
      px      :     0.824248
      py      :     0.911791
      dz2     :     0.026426  d :     0.170976
      dxz     :     0.042080
      dyz     :     0.023175
      dx2y2   :     0.036673
      dxy     :     0.042622
      f0      :     0.001534  f :     0.012902
      f+1     :     0.001440
      f-1     :     0.001659
      f+2     :     0.001385
      f-2     :     0.002267
      f+3     :     0.002892
      f-3     :     0.001723
 32 C s       :     3.346746  s :     3.346746
      pz      :     0.931577  p :     2.555175
      px      :     0.763509
      py      :     0.860090
      dz2     :     0.020656  d :     0.124742
      dxz     :     0.026648
      dyz     :     0.017849
      dx2y2   :     0.031031
      dxy     :     0.028558
      f0      :     0.000920  f :     0.009008
      f+1     :     0.000865
      f-1     :     0.001425
      f+2     :     0.001254
      f-2     :     0.001703
      f+3     :     0.001794
      f-3     :     0.001046
 33 C s       :     3.204298  s :     3.204298
      pz      :     0.990907  p :     2.877178
      px      :     0.914294
      py      :     0.971977
      dz2     :     0.013313  d :     0.098412
      dxz     :     0.022725
      dyz     :     0.014546
      dx2y2   :     0.027325
      dxy     :     0.020504
      f0      :     0.000948  f :     0.007329
      f+1     :     0.001053
      f-1     :     0.000553
      f+2     :     0.001130
      f-2     :     0.001239
      f+3     :     0.001662
      f-3     :     0.000745
 34 H s       :     0.817557  s :     0.817557
      pz      :     0.007528  p :     0.023123
      px      :     0.004487
      py      :     0.011107
 35 C s       :     3.213682  s :     3.213682
      pz      :     0.982189  p :     2.923542
      px      :     0.970141
      py      :     0.971212
      dz2     :     0.022490  d :     0.093341
      dxz     :     0.011946
      dyz     :     0.015927
      dx2y2   :     0.019173
      dxy     :     0.023804
      f0      :     0.000482  f :     0.007212
      f+1     :     0.001088
      f-1     :     0.001434
      f+2     :     0.001055
      f-2     :     0.001277
      f+3     :     0.000901
      f-3     :     0.000975
 36 H s       :     0.829877  s :     0.829877
      pz      :     0.004514  p :     0.022249
      px      :     0.011367
      py      :     0.006368
 37 C s       :     3.200535  s :     3.200535
      pz      :     0.961769  p :     2.865984
      px      :     0.958982
      py      :     0.945233
      dz2     :     0.010944  d :     0.095796
      dxz     :     0.023956
      dyz     :     0.013008
      dx2y2   :     0.024663
      dxy     :     0.023226
      f0      :     0.000819  f :     0.007253
      f+1     :     0.000376
      f-1     :     0.001335
      f+2     :     0.000841
      f-2     :     0.001511
      f+3     :     0.001629
      f-3     :     0.000741
 38 H s       :     0.825990  s :     0.825990
      pz      :     0.007822  p :     0.022039
      px      :     0.009027
      py      :     0.005190
 39 C s       :     3.328578  s :     3.328578
      pz      :     1.000486  p :     2.905695
      px      :     0.911583
      py      :     0.993626
      dz2     :     0.011997  d :     0.091095
      dxz     :     0.020482
      dyz     :     0.013266
      dx2y2   :     0.025152
      dxy     :     0.020197
      f0      :     0.000907  f :     0.007353
      f+1     :     0.001077
      f-1     :     0.000570
      f+2     :     0.001208
      f-2     :     0.001281
      f+3     :     0.001591
      f-3     :     0.000718
 40 H s       :     0.820815  s :     0.820815
      pz      :     0.007883  p :     0.023341
      px      :     0.004205
      py      :     0.011253
 41 C s       :     3.001846  s :     3.001846
      pz      :     0.894373  p :     2.728498
      px      :     0.904816
      py      :     0.929308
      dz2     :     0.032861  d :     0.176985
      dxz     :     0.039321
      dyz     :     0.037846
      dx2y2   :     0.031252
      dxy     :     0.035704
      f0      :     0.000723  f :     0.009546
      f+1     :     0.001420
      f-1     :     0.001460
      f+2     :     0.001830
      f-2     :     0.001901
      f+3     :     0.001057
      f-3     :     0.001154
 42 C s       :     3.293313  s :     3.293313
      pz      :     1.046557  p :     3.107439
      px      :     1.084851
      py      :     0.976031
      dz2     :     0.005268  d :     0.060213
      dxz     :     0.016824
      dyz     :     0.014950
      dx2y2   :     0.013661
      dxy     :     0.009511
      f0      :     0.000056  f :     0.003402
      f+1     :     0.000082
      f-1     :     0.000613
      f+2     :     0.001247
      f-2     :     0.000772
      f+3     :     0.000255
      f-3     :     0.000377
 43 H s       :     0.833928  s :     0.833928
      pz      :     0.007014  p :     0.021139
      px      :     0.009651
      py      :     0.004475
 44 H s       :     0.834506  s :     0.834506
      pz      :     0.007204  p :     0.021124
      px      :     0.004913
      py      :     0.009007
 45 H s       :     0.825492  s :     0.825492
      pz      :     0.007634  p :     0.021390
      px      :     0.008205
      py      :     0.005552
 46 C s       :     3.264021  s :     3.264021
      pz      :     1.010028  p :     3.109984
      px      :     1.076402
      py      :     1.023555
      dz2     :     0.009701  d :     0.059048
      dxz     :     0.019092
      dyz     :     0.008651
      dx2y2   :     0.010770
      dxy     :     0.010834
      f0      :     0.000347  f :     0.003238
      f+1     :     0.000130
      f-1     :     0.000526
      f+2     :     0.000933
      f-2     :     0.000960
      f+3     :     0.000190
      f-3     :     0.000152
 47 H s       :     0.835218  s :     0.835218
      pz      :     0.005732  p :     0.022821
      px      :     0.006010
      py      :     0.011079
 48 H s       :     0.840241  s :     0.840241
      pz      :     0.006846  p :     0.021316
      px      :     0.009342
      py      :     0.005128
 49 H s       :     0.836445  s :     0.836445
      pz      :     0.008143  p :     0.021449
      px      :     0.008037
      py      :     0.005269
 50 C s       :     3.271763  s :     3.271763
      pz      :     1.050921  p :     3.107026
      px      :     0.981967
      py      :     1.074139
      dz2     :     0.007624  d :     0.058466
      dxz     :     0.014136
      dyz     :     0.014606
      dx2y2   :     0.008166
      dxy     :     0.013934
      f0      :     0.000062  f :     0.003216
      f+1     :     0.000571
      f-1     :     0.000226
      f+2     :     0.000651
      f-2     :     0.001063
      f+3     :     0.000427
      f-3     :     0.000217
 51 H s       :     0.835329  s :     0.835329
      pz      :     0.006350  p :     0.023185
      px      :     0.007590
      py      :     0.009244
 52 H s       :     0.834124  s :     0.834124
      pz      :     0.006900  p :     0.021538
      px      :     0.008165
      py      :     0.006474
 53 H s       :     0.834682  s :     0.834682
      pz      :     0.009023  p :     0.021385
      px      :     0.004565
      py      :     0.007797
 54 C s       :     3.097349  s :     3.097349
      pz      :     0.736840  p :     2.211928
      px      :     0.734261
      py      :     0.740827
      dz2     :     0.041747  d :     0.255158
      dxz     :     0.029549
      dyz     :     0.093803
      dx2y2   :     0.025598
      dxy     :     0.064460
      f0      :     0.005127  f :     0.023201
      f+1     :     0.001851
      f-1     :     0.003195
      f+2     :     0.005078
      f-2     :     0.002017
      f+3     :     0.003865
      f-3     :     0.002068
 55 C s       :     3.207477  s :     3.207477
      pz      :     0.785159  p :     2.537584
      px      :     0.976182
      py      :     0.776243
      dz2     :     0.024985  d :     0.127165
      dxz     :     0.014992
      dyz     :     0.045643
      dx2y2   :     0.018248
      dxy     :     0.023296
      f0      :     0.002058  f :     0.009665
      f+1     :     0.001009
      f-1     :     0.001405
      f+2     :     0.002091
      f-2     :     0.000845
      f+3     :     0.001392
      f-3     :     0.000865
 56 C s       :     3.269296  s :     3.269296
      pz      :     0.991890  p :     2.863944
      px      :     0.939430
      py      :     0.932623
      dz2     :     0.021730  d :     0.099216
      dxz     :     0.011732
      dyz     :     0.030444
      dx2y2   :     0.014212
      dxy     :     0.021098
      f0      :     0.001321  f :     0.007267
      f+1     :     0.000748
      f-1     :     0.000888
      f+2     :     0.001384
      f-2     :     0.000793
      f+3     :     0.001310
      f-3     :     0.000824
 57 H s       :     0.806169  s :     0.806169
      pz      :     0.011265  p :     0.022483
      px      :     0.005622
      py      :     0.005596
 58 C s       :     3.181007  s :     3.181007
      pz      :     0.920355  p :     2.859668
      px      :     0.956509
      py      :     0.982804
      dz2     :     0.030817  d :     0.092178
      dxz     :     0.018036
      dyz     :     0.020599
      dx2y2   :     0.014205
      dxy     :     0.008520
      f0      :     0.001684  f :     0.007181
      f+1     :     0.000898
      f-1     :     0.001031
      f+2     :     0.001379
      f-2     :     0.001002
      f+3     :     0.000501
      f-3     :     0.000685
 59 H s       :     0.811865  s :     0.811865
      pz      :     0.003737  p :     0.022232
      px      :     0.004729
      py      :     0.013765
 60 C s       :     3.188331  s :     3.188331
      pz      :     0.969761  p :     2.840546
      px      :     0.922505
      py      :     0.948279
      dz2     :     0.017945  d :     0.094639
      dxz     :     0.009622
      dyz     :     0.035344
      dx2y2   :     0.013052
      dxy     :     0.018677
      f0      :     0.001399  f :     0.007132
      f+1     :     0.000707
      f-1     :     0.000911
      f+2     :     0.001600
      f-2     :     0.000515
      f+3     :     0.001268
      f-3     :     0.000732
 61 H s       :     0.812529  s :     0.812529
      pz      :     0.010260  p :     0.022128
      px      :     0.004675
      py      :     0.007192
 62 C s       :     3.178268  s :     3.178268
      pz      :     0.968293  p :     2.863034
      px      :     0.963156
      py      :     0.931585
      dz2     :     0.019755  d :     0.092781
      dxz     :     0.010316
      dyz     :     0.030178
      dx2y2   :     0.014213
      dxy     :     0.018321
      f0      :     0.001310  f :     0.007175
      f+1     :     0.000758
      f-1     :     0.000862
      f+2     :     0.001386
      f-2     :     0.000783
      f+3     :     0.001278
      f-3     :     0.000798
 63 H s       :     0.811059  s :     0.811059
      pz      :     0.011126  p :     0.022240
      px      :     0.005784
      py      :     0.005330
 64 C s       :     3.246440  s :     3.246440
      pz      :     0.934193  p :     2.868849
      px      :     0.925339
      py      :     1.009317
      dz2     :     0.031760  d :     0.097140
      dxz     :     0.020441
      dyz     :     0.020748
      dx2y2   :     0.015960
      dxy     :     0.008231
      f0      :     0.001692  f :     0.007244
      f+1     :     0.000937
      f-1     :     0.001082
      f+2     :     0.001336
      f-2     :     0.001050
      f+3     :     0.000494
      f-3     :     0.000652
 65 H s       :     0.812610  s :     0.812610
      pz      :     0.003862  p :     0.022515
      px      :     0.004528
      py      :     0.014125
 66 H s       :     0.753086  s :     0.753086
      pz      :     0.016011  p :     0.045139
      px      :     0.016610
      py      :     0.012518


                     *******************************
                     * LOEWDIN POPULATION ANALYSIS *
                     *******************************

----------------------
LOEWDIN ATOMIC CHARGES
----------------------
   0 O :    0.344886
   1 O :    0.046459
   2 N :    0.177333
   3 N :    0.136628
   4 C :   -0.290681
   5 C :   -0.198240
   6 H :    0.170333
   7 C :   -0.129654
   8 C :   -0.112618
   9 H :    0.158368
  10 C :   -0.146708
  11 H :    0.154530
  12 C :   -0.149271
  13 H :    0.153198
  14 C :   -0.146087
  15 H :    0.154408
  16 C :   -0.112515
  17 H :    0.159180
  18 C :   -0.388573
  19 C :   -0.264180
  20 H :    0.127631
  21 H :    0.132843
  22 H :    0.130297
  23 C :   -0.263931
  24 H :    0.130220
  25 H :    0.133264
  26 H :    0.123588
  27 C :   -0.278787
  28 H :    0.125269
  29 H :    0.126182
  30 H :    0.123674
  31 C :   -0.182370
  32 C :   -0.075810
  33 C :   -0.128166
  34 H :    0.158372
  35 C :   -0.191565
  36 H :    0.148555
  37 C :   -0.165389
  38 H :    0.152154
  39 C :   -0.146813
  40 H :    0.158988
  41 C :   -0.287480
  42 C :   -0.273153
  43 H :    0.125768
  44 H :    0.126030
  45 H :    0.129024
  46 C :   -0.272099
  47 H :    0.117929
  48 H :    0.128165
  49 H :    0.128893
  50 C :   -0.269894
  51 H :    0.113618
  52 H :    0.130501
  53 H :    0.129633
  54 C :   -0.365740
  55 C :   -0.129553
  56 C :   -0.089095
  57 H :    0.162377
  58 C :   -0.134971
  59 H :    0.158139
  60 C :   -0.119982
  61 H :    0.158040
  62 C :   -0.134258
  63 H :    0.158223
  64 C :   -0.083481
  65 H :    0.162217
  66 H :    0.176147

-------------------------------
LOEWDIN REDUCED ORBITAL CHARGES
-------------------------------
  0 O s       :     3.218460  s :     3.218460
      pz      :     1.285721  p :     4.321621
      px      :     1.511439
      py      :     1.524461
      dz2     :     0.028929  d :     0.108282
      dxz     :     0.021685
      dyz     :     0.037612
      dx2y2   :     0.009024
      dxy     :     0.011032
      f0      :     0.001377  f :     0.006751
      f+1     :     0.000997
      f-1     :     0.001370
      f+2     :     0.001350
      f-2     :     0.001094
      f+3     :     0.000299
      f-3     :     0.000264
  1 O s       :     3.416289  s :     3.416289
      pz      :     1.611035  p :     4.469222
      px      :     1.381978
      py      :     1.476209
      dz2     :     0.008825  d :     0.062642
      dxz     :     0.000494
      dyz     :     0.016294
      dx2y2   :     0.023615
      dxy     :     0.013414
      f0      :     0.000629  f :     0.005388
      f+1     :     0.000089
      f-1     :     0.001044
      f+2     :     0.000982
      f-2     :     0.000076
      f+3     :     0.001079
      f-3     :     0.001489
  2 N s       :     3.041834  s :     3.041834
      pz      :     1.103354  p :     3.564058
      px      :     1.403760
      py      :     1.056945
      dz2     :     0.051858  d :     0.201285
      dxz     :     0.057029
      dyz     :     0.043809
      dx2y2   :     0.023948
      dxy     :     0.024641
      f0      :     0.002333  f :     0.015490
      f+1     :     0.003453
      f-1     :     0.002316
      f+2     :     0.002642
      f-2     :     0.002720
      f+3     :     0.001073
      f-3     :     0.000952
  3 N s       :     2.924971  s :     2.924971
      pz      :     1.358767  p :     3.720877
      px      :     1.153017
      py      :     1.209093
      dz2     :     0.025610  d :     0.204579
      dxz     :     0.040874
      dyz     :     0.029435
      dx2y2   :     0.048934
      dxy     :     0.059727
      f0      :     0.001852  f :     0.012944
      f+1     :     0.000821
      f-1     :     0.001945
      f+2     :     0.001704
      f-2     :     0.002233
      f+3     :     0.002493
      f-3     :     0.001897
  4 C s       :     2.753388  s :     2.753388
      pz      :     0.861125  p :     2.683372
      px      :     0.999201
      py      :     0.823046
      dz2     :     0.182622  d :     0.742416
      dxz     :     0.191051
      dyz     :     0.134928
      dx2y2   :     0.135832
      dxy     :     0.097984
      f0      :     0.019917  f :     0.111505
      f+1     :     0.018835
      f-1     :     0.014825
      f+2     :     0.022428
      f-2     :     0.018031
      f+3     :     0.009254
      f-3     :     0.008214
  5 C s       :     2.734382  s :     2.734382
      pz      :     0.981312  p :     2.860980
      px      :     0.962198
      py      :     0.917470
      dz2     :     0.134430  d :     0.541884
      dxz     :     0.060479
      dyz     :     0.096708
      dx2y2   :     0.147884
      dxy     :     0.102384
      f0      :     0.005538  f :     0.060994
      f+1     :     0.006359
      f-1     :     0.010765
      f+2     :     0.009208
      f-2     :     0.008984
      f+3     :     0.009267
      f-3     :     0.010874
  6 H s       :     0.767001  s :     0.767001
      pz      :     0.036351  p :     0.062666
      px      :     0.014315
      py      :     0.011999
  7 C s       :     2.716852  s :     2.716852
      pz      :     1.038906  p :     2.854743
      px      :     0.871681
      py      :     0.944156
      dz2     :     0.134966  d :     0.503998
      dxz     :     0.088624
      dyz     :     0.144030
      dx2y2   :     0.063879
      dxy     :     0.072499
      f0      :     0.010082  f :     0.054062
      f+1     :     0.005786
      f-1     :     0.013753
      f+2     :     0.006797
      f-2     :     0.008293
      f+3     :     0.004725
      f-3     :     0.004625
  8 C s       :     2.760964  s :     2.760964
      pz      :     1.008476  p :     2.926997
      px      :     0.921015
      py      :     0.997505
      dz2     :     0.081045  d :     0.382605
      dxz     :     0.064625
      dyz     :     0.137391
      dx2y2   :     0.055486
      dxy     :     0.044058
      f0      :     0.008532  f :     0.042052
      f+1     :     0.006184
      f-1     :     0.009364
      f+2     :     0.003118
      f-2     :     0.005472
      f+3     :     0.004235
      f-3     :     0.005146
  9 H s       :     0.779051  s :     0.779051
      pz      :     0.023260  p :     0.062581
      px      :     0.013975
      py      :     0.025347
 10 C s       :     2.767267  s :     2.767267
      pz      :     0.996152  p :     2.947884
      px      :     0.919754
      py      :     1.031978
      dz2     :     0.103542  d :     0.388849
      dxz     :     0.046781
      dyz     :     0.092243
      dx2y2   :     0.075479
      dxy     :     0.070805
      f0      :     0.006237  f :     0.042708
      f+1     :     0.003265
      f-1     :     0.009412
      f+2     :     0.005652
      f-2     :     0.007910
      f+3     :     0.005286
      f-3     :     0.004945
 11 H s       :     0.784395  s :     0.784395
      pz      :     0.034044  p :     0.061075
      px      :     0.015251
      py      :     0.011779
 12 C s       :     2.767385  s :     2.767385
      pz      :     1.055377  p :     2.949740
      px      :     0.910995
      py      :     0.983368
      dz2     :     0.124208  d :     0.389627
      dxz     :     0.076604
      dyz     :     0.110876
      dx2y2   :     0.028582
      dxy     :     0.049358
      f0      :     0.008853  f :     0.042519
      f+1     :     0.005002
      f-1     :     0.011270
      f+2     :     0.005746
      f-2     :     0.006602
      f+3     :     0.003365
      f-3     :     0.001680
 13 H s       :     0.785825  s :     0.785825
      pz      :     0.012895  p :     0.060977
      px      :     0.018796
      py      :     0.029286
 14 C s       :     2.767274  s :     2.767274
      pz      :     1.026919  p :     2.947931
      px      :     0.924997
      py      :     0.996015
      dz2     :     0.081206  d :     0.388251
      dxz     :     0.066355
      dyz     :     0.140892
      dx2y2   :     0.055635
      dxy     :     0.044163
      f0      :     0.008771  f :     0.042631
      f+1     :     0.006312
      f-1     :     0.009532
      f+2     :     0.003096
      f-2     :     0.005533
      f+3     :     0.004250
      f-3     :     0.005137
 15 H s       :     0.784489  s :     0.784489
      pz      :     0.022993  p :     0.061103
      px      :     0.013502
      py      :     0.024608
 16 C s       :     2.759974  s :     2.759974
      pz      :     0.990248  p :     2.926975
      px      :     0.916848
      py      :     1.019880
      dz2     :     0.100793  d :     0.383494
      dxz     :     0.047629
      dyz     :     0.091757
      dx2y2   :     0.073604
      dxy     :     0.069711
      f0      :     0.005938  f :     0.042071
      f+1     :     0.003291
      f-1     :     0.009242
      f+2     :     0.005711
      f-2     :     0.007718
      f+3     :     0.005234
      f-3     :     0.004936
 17 H s       :     0.779178  s :     0.779178
      pz      :     0.034289  p :     0.061642
      px      :     0.015713
      py      :     0.011640
 18 C s       :     2.709466  s :     2.709466
      pz      :     0.911044  p :     2.894048
      px      :     1.012545
      py      :     0.970459
      dz2     :     0.130051  d :     0.701944
      dxz     :     0.138342
      dyz     :     0.160302
      dx2y2   :     0.126240
      dxy     :     0.147010
      f0      :     0.012750  f :     0.083114
      f+1     :     0.012338
      f-1     :     0.011733
      f+2     :     0.012778
      f-2     :     0.012909
      f+3     :     0.009047
      f-3     :     0.011559
 19 C s       :     2.829295  s :     2.829295
      pz      :     1.079259  p :     3.162050
      px      :     1.057702
      py      :     1.025090
      dz2     :     0.034583  d :     0.250045
      dxz     :     0.017519
      dyz     :     0.077987
      dx2y2   :     0.079177
      dxy     :     0.040778
      f0      :     0.001663  f :     0.022789
      f+1     :     0.002898
      f-1     :     0.003648
      f+2     :     0.002103
      f-2     :     0.003486
      f+3     :     0.004119
      f-3     :     0.004872
 20 H s       :     0.807324  s :     0.807324
      pz      :     0.014654  p :     0.065044
      px      :     0.036570
      py      :     0.013820
 21 H s       :     0.803820  s :     0.803820
      pz      :     0.027183  p :     0.063337
      px      :     0.013978
      py      :     0.022176
 22 H s       :     0.805784  s :     0.805784
      pz      :     0.029652  p :     0.063919
      px      :     0.016245
      py      :     0.018021
 23 C s       :     2.829761  s :     2.829761
      pz      :     1.039915  p :     3.158050
      px      :     1.061887
      py      :     1.056248
      dz2     :     0.070692  d :     0.253070
      dxz     :     0.027475
      dyz     :     0.052634
      dx2y2   :     0.052781
      dxy     :     0.049488
      f0      :     0.002748  f :     0.023050
      f+1     :     0.003121
      f-1     :     0.004878
      f+2     :     0.004075
      f-2     :     0.003011
      f+3     :     0.003372
      f-3     :     0.001844
 24 H s       :     0.806576  s :     0.806576
      pz      :     0.013625  p :     0.063204
      px      :     0.019417
      py      :     0.030162
 25 H s       :     0.803537  s :     0.803537
      pz      :     0.030836  p :     0.063199
      px      :     0.013706
      py      :     0.018657
 26 H s       :     0.811774  s :     0.811774
      pz      :     0.014890  p :     0.064638
      px      :     0.034755
      py      :     0.014994
 27 C s       :     2.835772  s :     2.835772
      pz      :     1.071184  p :     3.158407
      px      :     1.014527
      py      :     1.072696
      dz2     :     0.039159  d :     0.261227
      dxz     :     0.051085
      dyz     :     0.054373
      dx2y2   :     0.035564
      dxy     :     0.081045
      f0      :     0.001905  f :     0.023381
      f+1     :     0.004169
      f-1     :     0.002755
      f+2     :     0.003400
      f-2     :     0.002709
      f+3     :     0.005029
      f-3     :     0.003413
 28 H s       :     0.811861  s :     0.811861
      pz      :     0.024016  p :     0.062870
      px      :     0.017917
      py      :     0.020937
 29 H s       :     0.811106  s :     0.811106
      pz      :     0.029989  p :     0.062712
      px      :     0.012611
      py      :     0.020112
 30 H s       :     0.813577  s :     0.813577
      pz      :     0.014305  p :     0.062749
      px      :     0.020229
      py      :     0.028214
 31 C s       :     2.703209  s :     2.703209
      pz      :     0.937969  p :     2.785444
      px      :     0.912276
      py      :     0.935199
      dz2     :     0.093114  d :     0.620400
      dxz     :     0.136393
      dyz     :     0.090288
      dx2y2   :     0.149223
      dxy     :     0.151382
      f0      :     0.009650  f :     0.073318
      f+1     :     0.008069
      f-1     :     0.006925
      f+2     :     0.008628
      f-2     :     0.011666
      f+3     :     0.018032
      f-3     :     0.010348
 32 C s       :     2.715314  s :     2.715314
      pz      :     0.909898  p :     2.841154
      px      :     0.975502
      py      :     0.955753
      dz2     :     0.070742  d :     0.469871
      dxz     :     0.097762
      dyz     :     0.076615
      dx2y2   :     0.114307
      dxy     :     0.110445
      f0      :     0.005513  f :     0.049472
      f+1     :     0.005081
      f-1     :     0.006425
      f+2     :     0.007318
      f-2     :     0.007582
      f+3     :     0.010721
      f-3     :     0.006831
 33 C s       :     2.759244  s :     2.759244
      pz      :     0.949521  p :     2.932972
      px      :     1.023972
      py      :     0.959478
      dz2     :     0.047750  d :     0.394323
      dxz     :     0.091631
      dyz     :     0.058797
      dx2y2   :     0.110031
      dxy     :     0.086115
      f0      :     0.005563  f :     0.041628
      f+1     :     0.005579
      f-1     :     0.002559
      f+2     :     0.005933
      f-2     :     0.006640
      f+3     :     0.009950
      f-3     :     0.005403
 34 H s       :     0.778740  s :     0.778740
      pz      :     0.020600  p :     0.062888
      px      :     0.012606
      py      :     0.029681
 35 C s       :     2.763167  s :     2.763167
      pz      :     0.992132  p :     2.990147
      px      :     0.991662
      py      :     1.006352
      dz2     :     0.084838  d :     0.395031
      dxz     :     0.055462
      dyz     :     0.071208
      dx2y2   :     0.079969
      dxy     :     0.103555
      f0      :     0.003572  f :     0.043220
      f+1     :     0.005820
      f-1     :     0.006022
      f+2     :     0.007385
      f-2     :     0.007450
      f+3     :     0.007084
      f-3     :     0.005887
 36 H s       :     0.790117  s :     0.790117
      pz      :     0.013230  p :     0.061328
      px      :     0.030286
      py      :     0.017812
 37 C s       :     2.764824  s :     2.764824
      pz      :     0.941904  p :     2.951657
      px      :     1.006392
      py      :     1.003361
      dz2     :     0.043743  d :     0.404944
      dxz     :     0.093097
      dyz     :     0.060203
      dx2y2   :     0.101411
      dxy     :     0.106490
      f0      :     0.005185  f :     0.043964
      f+1     :     0.002733
      f-1     :     0.006291
      f+2     :     0.005973
      f-2     :     0.006977
      f+3     :     0.010666
      f-3     :     0.006140
 38 H s       :     0.787124  s :     0.787124
      pz      :     0.021416  p :     0.060721
      px      :     0.024428
      py      :     0.014877
 39 C s       :     2.755175  s :     2.755175
      pz      :     0.963106  p :     2.975011
      px      :     1.034596
      py      :     0.977309
      dz2     :     0.043455  d :     0.374746
      dxz     :     0.086904
      dyz     :     0.056127
      dx2y2   :     0.104911
      dxy     :     0.083350
      f0      :     0.005426  f :     0.041881
      f+1     :     0.005710
      f-1     :     0.002490
      f+2     :     0.005901
      f-2     :     0.006798
      f+3     :     0.009850
      f-3     :     0.005706
 40 H s       :     0.776738  s :     0.776738
      pz      :     0.021938  p :     0.064273
      px      :     0.012350
      py      :     0.029985
 41 C s       :     2.701488  s :     2.701488
      pz      :     0.970956  p :     2.918891
      px      :     0.965766
      py      :     0.982169
      dz2     :     0.096742  d :     0.604261
      dxz     :     0.139179
      dyz     :     0.141312
      dx2y2   :     0.113920
      dxy     :     0.113108
      f0      :     0.007482  f :     0.062839
      f+1     :     0.009430
      f-1     :     0.010212
      f+2     :     0.008986
      f-2     :     0.009679
      f+3     :     0.008138
      f-3     :     0.008913
 42 C s       :     2.830827  s :     2.830827
      pz      :     1.056457  p :     3.156487
      px      :     1.074539
      py      :     1.025491
      dz2     :     0.019192  d :     0.262975
      dxz     :     0.073134
      dyz     :     0.069398
      dx2y2   :     0.060042
      dxy     :     0.041208
      f0      :     0.003028  f :     0.022863
      f+1     :     0.001615
      f-1     :     0.004705
      f+2     :     0.003586
      f-2     :     0.002821
      f+3     :     0.003162
      f-3     :     0.003947
 43 H s       :     0.811057  s :     0.811057
      pz      :     0.020777  p :     0.063174
      px      :     0.028636
      py      :     0.013761
 44 H s       :     0.810804  s :     0.810804
      pz      :     0.022715  p :     0.063166
      px      :     0.014901
      py      :     0.025550
 45 H s       :     0.808031  s :     0.808031
      pz      :     0.021998  p :     0.062945
      px      :     0.025456
      py      :     0.015490
 46 C s       :     2.826009  s :     2.826009
      pz      :     1.037703  p :     3.159809
      px      :     1.074262
      py      :     1.047845
      dz2     :     0.040375  d :     0.263179
      dxz     :     0.078073
      dyz     :     0.052395
      dx2y2   :     0.045637
      dxy     :     0.046699
      f0      :     0.004774  f :     0.023102
      f+1     :     0.001792
      f-1     :     0.003813
      f+2     :     0.003468
      f-2     :     0.003864
      f+3     :     0.002755
      f-3     :     0.002635
 47 H s       :     0.815576  s :     0.815576
      pz      :     0.017695  p :     0.066495
      px      :     0.017802
      py      :     0.030998
 48 H s       :     0.808830  s :     0.808830
      pz      :     0.019270  p :     0.063005
      px      :     0.028706
      py      :     0.015029
 49 H s       :     0.808001  s :     0.808001
      pz      :     0.022709  p :     0.063107
      px      :     0.023951
      py      :     0.016447
 50 C s       :     2.826150  s :     2.826150
      pz      :     1.062344  p :     3.156817
      px      :     1.027000
      py      :     1.067473
      dz2     :     0.027587  d :     0.263735
      dxz     :     0.064686
      dyz     :     0.066853
      dx2y2   :     0.038151
      dxy     :     0.066458
      f0      :     0.002833  f :     0.023192
      f+1     :     0.004599
      f-1     :     0.001923
      f+2     :     0.002810
      f-2     :     0.003809
      f+3     :     0.004398
      f-3     :     0.002820
 51 H s       :     0.819379  s :     0.819379
      pz      :     0.018120  p :     0.067004
      px      :     0.019908
      py      :     0.028976
 52 H s       :     0.806396  s :     0.806396
      pz      :     0.021635  p :     0.063104
      px      :     0.022548
      py      :     0.018921
 53 H s       :     0.807259  s :     0.807259
      pz      :     0.026301  p :     0.063107
      px      :     0.014043
      py      :     0.022763
 54 C s       :     2.754151  s :     2.754151
      pz      :     0.871586  p :     2.577131
      px      :     0.730983
      py      :     0.974562
      dz2     :     0.153772  d :     0.894495
      dxz     :     0.088968
      dyz     :     0.329141
      dx2y2   :     0.141861
      dxy     :     0.180753
      f0      :     0.031152  f :     0.139962
      f+1     :     0.011998
      f-1     :     0.020413
      f+2     :     0.029002
      f-2     :     0.012876
      f+3     :     0.019518
      f-3     :     0.015003
 55 C s       :     2.713541  s :     2.713541
      pz      :     0.965871  p :     2.881023
      px      :     0.903006
      py      :     1.012146
      dz2     :     0.104077  d :     0.482018
      dxz     :     0.053942
      dyz     :     0.171529
      dx2y2   :     0.073870
      dxy     :     0.078601
      f0      :     0.011841  f :     0.052971
      f+1     :     0.005772
      f-1     :     0.008464
      f+2     :     0.010336
      f-2     :     0.005560
      f+3     :     0.006189
      f-3     :     0.004810
 56 C s       :     2.764259  s :     2.764259
      pz      :     1.004136  p :     2.902262
      px      :     0.870020
      py      :     1.028105
      dz2     :     0.082124  d :     0.380721
      dxz     :     0.038851
      dyz     :     0.125256
      dx2y2   :     0.061360
      dxy     :     0.073128
      f0      :     0.008350  f :     0.041854
      f+1     :     0.004104
      f-1     :     0.006564
      f+2     :     0.007554
      f-2     :     0.004473
      f+3     :     0.005384
      f-3     :     0.005424
 57 H s       :     0.775439  s :     0.775439
      pz      :     0.030299  p :     0.062185
      px      :     0.015966
      py      :     0.015920
 58 C s       :     2.767162  s :     2.767162
      pz      :     1.045691  p :     2.944261
      px      :     0.901580
      py      :     0.996990
      dz2     :     0.129619  d :     0.381140
      dxz     :     0.070839
      dyz     :     0.094905
      dx2y2   :     0.058880
      dxy     :     0.026898
      f0      :     0.009426  f :     0.042408
      f+1     :     0.005250
      f-1     :     0.008100
      f+2     :     0.007932
      f-2     :     0.007047
      f+3     :     0.001799
      f-3     :     0.002854
 59 H s       :     0.780562  s :     0.780562
      pz      :     0.011108  p :     0.061299
      px      :     0.013529
      py      :     0.036662
 60 C s       :     2.769017  s :     2.769017
      pz      :     1.002878  p :     2.918303
      px      :     0.870909
      py      :     1.044515
      dz2     :     0.078245  d :     0.389920
      dxz     :     0.036221
      dyz     :     0.148583
      dx2y2   :     0.059439
      dxy     :     0.067431
      f0      :     0.009325  f :     0.042743
      f+1     :     0.004792
      f-1     :     0.006340
      f+2     :     0.008047
      f-2     :     0.003676
      f+3     :     0.005948
      f-3     :     0.004615
 61 H s       :     0.781015  s :     0.781015
      pz      :     0.027719  p :     0.060945
      px      :     0.013289
      py      :     0.019938
 62 C s       :     2.766994  s :     2.766994
      pz      :     0.996382  p :     2.943969
      px      :     0.894446
      py      :     1.053141
      dz2     :     0.080828  d :     0.380898
      dxz     :     0.036411
      dyz     :     0.132258
      dx2y2   :     0.064020
      dxy     :     0.067382
      f0      :     0.008513  f :     0.042397
      f+1     :     0.003994
      f-1     :     0.006736
      f+2     :     0.008012
      f-2     :     0.004516
      f+3     :     0.005176
      f-3     :     0.005450
 63 H s       :     0.780502  s :     0.780502
      pz      :     0.029878  p :     0.061275
      px      :     0.016195
      py      :     0.015202
 64 C s       :     2.762934  s :     2.762934
      pz      :     1.023613  p :     2.898239
      px      :     0.870590
      py      :     1.004035
      dz2     :     0.126568  d :     0.380367
      dxz     :     0.074253
      dyz     :     0.093039
      dx2y2   :     0.060233
      dxy     :     0.026274
      f0      :     0.009101  f :     0.041942
      f+1     :     0.005115
      f-1     :     0.008206
      f+2     :     0.007631
      f-2     :     0.007260
      f+3     :     0.001796
      f-3     :     0.002833
 65 H s       :     0.775747  s :     0.775747
      pz      :     0.011183  p :     0.062036
      px      :     0.013055
      py      :     0.037798
 66 H s       :     0.703682  s :     0.703682
      pz      :     0.041967  p :     0.120172
      px      :     0.044248
      py      :     0.033957


                      *****************************
                      * MAYER POPULATION ANALYSIS *
                      *****************************

  NA   - Mulliken gross atomic population
  ZA   - Total nuclear charge
  QA   - Mulliken gross atomic charge
  VA   - Mayer's total valence
  BVA  - Mayer's bonded valence
  FA   - Mayer's free valence

  ATOM       NA         ZA         QA         VA         BVA        FA
  0 O      8.1982     8.0000    -0.1982     2.1745     2.1745    -0.0000
  1 O      8.4412     8.0000    -0.4412     2.0592     2.0592    -0.0000
  2 N      7.1711     7.0000    -0.1711     3.0015     3.0015    -0.0000
  3 N      7.1965     7.0000    -0.1965     3.0968     3.0968     0.0000
  4 C      5.9133     6.0000     0.0867     4.2345     4.2345    -0.0000
  5 C      5.9448     6.0000     0.0552     3.7577     3.7577    -0.0000
  6 H      0.8424     1.0000     0.1576     0.9704     0.9704    -0.0000
  7 C      5.8933     6.0000     0.1067     3.5866     3.5866    -0.0000
  8 C      6.2306     6.0000    -0.2306     3.8998     3.8998     0.0000
  9 H      0.8391     1.0000     0.1609     0.9702     0.9702     0.0000
 10 C      6.1478     6.0000    -0.1478     3.8872     3.8872     0.0000
 11 H      0.8428     1.0000     0.1572     0.9624     0.9624     0.0000
 12 C      6.1535     6.0000    -0.1535     3.8709     3.8709    -0.0000
 13 H      0.8432     1.0000     0.1568     0.9597     0.9597    -0.0000
 14 C      6.1556     6.0000    -0.1556     3.8891     3.8891    -0.0000
 15 H      0.8426     1.0000     0.1574     0.9623     0.9623    -0.0000
 16 C      6.2777     6.0000    -0.2777     3.9752     3.9752     0.0000
 17 H      0.8401     1.0000     0.1599     0.9661     0.9661     0.0000
 18 C      5.8289     6.0000     0.1711     3.8998     3.8998     0.0000
 19 C      6.4248     6.0000    -0.4248     3.8838     3.8838    -0.0000
 20 H      0.8526     1.0000     0.1474     0.9720     0.9720    -0.0000
 21 H      0.8486     1.0000     0.1514     0.9647     0.9647     0.0000
 22 H      0.8549     1.0000     0.1451     0.9806     0.9806     0.0000
 23 C      6.4380     6.0000    -0.4380     3.8783     3.8783     0.0000
 24 H      0.8560     1.0000     0.1440     0.9754     0.9754     0.0000
 25 H      0.8531     1.0000     0.1469     0.9691     0.9691     0.0000
 26 H      0.8518     1.0000     0.1482     0.9722     0.9722     0.0000
 27 C      6.4047     6.0000    -0.4047     3.8344     3.8344    -0.0000
 28 H      0.8646     1.0000     0.1354     0.9800     0.9800    -0.0000
 29 H      0.8658     1.0000     0.1342     0.9753     0.9753    -0.0000
 30 H      0.8674     1.0000     0.1326     0.9827     0.9827    -0.0000
 31 C      5.7988     6.0000     0.2012     3.8972     3.8972    -0.0000
 32 C      6.0357     6.0000    -0.0357     3.6931     3.6931    -0.0000
 33 C      6.1872     6.0000    -0.1872     3.7851     3.7851     0.0000
 34 H      0.8407     1.0000     0.1593     0.9603     0.9603     0.0000
 35 C      6.2378     6.0000    -0.2378     3.9294     3.9294     0.0000
 36 H      0.8521     1.0000     0.1479     0.9628     0.9628     0.0000
 37 C      6.1696     6.0000    -0.1696     3.8643     3.8643    -0.0000
 38 H      0.8480     1.0000     0.1520     0.9621     0.9621     0.0000
 39 C      6.3327     6.0000    -0.3327     3.9099     3.9099    -0.0000
 40 H      0.8442     1.0000     0.1558     0.9733     0.9733    -0.0000
 41 C      5.9169     6.0000     0.0831     3.9320     3.9320     0.0000
 42 C      6.4644     6.0000    -0.4644     3.8720     3.8720     0.0000
 43 H      0.8551     1.0000     0.1449     0.9679     0.9679     0.0000
 44 H      0.8556     1.0000     0.1444     0.9674     0.9674     0.0000
 45 H      0.8469     1.0000     0.1531     0.9696     0.9696     0.0000
 46 C      6.4363     6.0000    -0.4363     3.8670     3.8670    -0.0000
 47 H      0.8580     1.0000     0.1420     0.9814     0.9814    -0.0000
 48 H      0.8616     1.0000     0.1384     0.9717     0.9717    -0.0000
 49 H      0.8579     1.0000     0.1421     0.9708     0.9708    -0.0000
 50 C      6.4405     6.0000    -0.4405     3.8576     3.8576     0.0000
 51 H      0.8585     1.0000     0.1415     0.9845     0.9845    -0.0000
 52 H      0.8557     1.0000     0.1443     0.9701     0.9701     0.0000
 53 H      0.8561     1.0000     0.1439     0.9706     0.9706    -0.0000
 54 C      5.5876     6.0000     0.4124     4.0834     4.0834    -0.0000
 55 C      5.8819     6.0000     0.1181     3.5920     3.5920     0.0000
 56 C      6.2397     6.0000    -0.2397     3.9538     3.9538     0.0000
 57 H      0.8287     1.0000     0.1713     0.9711     0.9711     0.0000
 58 C      6.1400     6.0000    -0.1400     3.8921     3.8921     0.0000
 59 H      0.8341     1.0000     0.1659     0.9596     0.9596     0.0000
 60 C      6.1306     6.0000    -0.1306     3.9094     3.9094     0.0000
 61 H      0.8347     1.0000     0.1653     0.9577     0.9577     0.0000
 62 C      6.1413     6.0000    -0.1413     3.9006     3.9006    -0.0000
 63 H      0.8333     1.0000     0.1667     0.9591     0.9591     0.0000
 64 C      6.2197     6.0000    -0.2197     3.9590     3.9590    -0.0000
 65 H      0.8351     1.0000     0.1649     0.9781     0.9781    -0.0000
 66 H      0.7982     1.0000     0.2018     0.9913     0.9913     0.0000

  Mayer bond orders larger than 0.100000
B(  0-O ,  4-C ) :   0.9777 B(  0-O , 54-C ) :   1.1368 B(  1-O , 54-C ) :   1.8587 
B(  2-N ,  4-C ) :   2.1114 B(  2-N , 18-C ) :   0.8776 B(  3-N ,  5-C ) :   0.9642 
B(  3-N , 31-C ) :   1.1353 B(  3-N , 66-H ) :   0.8916 B(  4-C ,  5-C ) :   0.9220 
B(  5-C ,  6-H ) :   0.9780 B(  5-C ,  7-C ) :   0.8323 B(  7-C ,  8-C ) :   1.3301 
B(  7-C , 16-C ) :   1.3599 B(  8-C ,  9-H ) :   0.9715 B(  8-C , 10-C ) :   1.4107 
B( 10-C , 11-H ) :   0.9779 B( 10-C , 12-C ) :   1.3807 B( 12-C , 13-H ) :   0.9716 
B( 12-C , 14-C ) :   1.3822 B( 14-C , 15-H ) :   0.9764 B( 14-C , 16-C ) :   1.4189 
B( 16-C , 17-H ) :   0.9778 B( 18-C , 19-C ) :   0.9745 B( 18-C , 23-C ) :   0.9751 
B( 18-C , 27-C ) :   0.9596 B( 19-C , 20-H ) :   0.9544 B( 19-C , 21-H ) :   0.9558 
B( 19-C , 22-H ) :   0.9654 B( 23-C , 24-H ) :   0.9667 B( 23-C , 25-H ) :   0.9629 
B( 23-C , 26-H ) :   0.9517 B( 27-C , 28-H ) :   0.9694 B( 27-C , 29-H ) :   0.9697 
B( 27-C , 30-H ) :   0.9698 B( 31-C , 32-C ) :   1.3188 B( 31-C , 39-C ) :   1.3517 
B( 32-C , 33-C ) :   1.3032 B( 32-C , 41-C ) :   0.9901 B( 33-C , 34-H ) :   0.9718 
B( 33-C , 35-C ) :   1.4040 B( 35-C , 36-H ) :   0.9858 B( 35-C , 37-C ) :   1.3904 
B( 37-C , 38-H ) :   0.9798 B( 37-C , 39-C ) :   1.3839 B( 39-C , 40-H ) :   0.9801 
B( 41-C , 42-C ) :   0.9446 B( 41-C , 46-C ) :   0.9796 B( 41-C , 50-C ) :   0.9683 
B( 42-C , 43-H ) :   0.9687 B( 42-C , 44-H ) :   0.9684 B( 42-C , 45-H ) :   0.9659 
B( 46-C , 47-H ) :   0.9530 B( 46-C , 48-H ) :   0.9676 B( 46-C , 49-H ) :   0.9628 
B( 50-C , 51-H ) :   0.9446 B( 50-C , 52-H ) :   0.9593 B( 50-C , 53-H ) :   0.9686 
B( 54-C , 55-C ) :   0.9949 B( 55-C , 56-C ) :   1.3284 B( 55-C , 64-C ) :   1.3230 
B( 56-C , 57-H ) :   0.9643 B( 56-C , 58-C ) :   1.4286 B( 58-C , 59-H ) :   0.9689 
B( 58-C , 60-C ) :   1.3872 B( 60-C , 61-H ) :   0.9645 B( 60-C , 62-C ) :   1.3870 
B( 62-C , 63-H ) :   0.9678 B( 62-C , 64-C ) :   1.4346 B( 64-C , 65-H ) :   0.9628 


-------
TIMINGS
-------

Total SCF time: 0 days 0 hours 8 min 13 sec 

Total time                  ....     493.423 sec
Sum of individual times     ....     461.138 sec  ( 93.5%)

Fock matrix formation       ....     399.788 sec  ( 81.0%)
  Split-RI-J                ....      50.704 sec  ( 12.7% of F)
  Chain of spheres X        ....     195.593 sec  ( 48.9% of F)
  XC integration            ....      40.752 sec  ( 10.2% of F)
    Basis function eval.    ....       2.817 sec  (  6.9% of XC)
    Density eval.           ....       7.802 sec  ( 19.1% of XC)
    XC-Functional eval.     ....       0.244 sec  (  0.6% of XC)
    XC-Potential eval.      ....       3.836 sec  (  9.4% of XC)
Diagonalization             ....       8.758 sec  (  1.8%)
Density matrix formation    ....       0.968 sec  (  0.2%)
Population analysis         ....       1.757 sec  (  0.4%)
Initial guess               ....       8.696 sec  (  1.8%)
Orbital Transformation      ....       0.000 sec  (  0.0%)
Orbital Orthonormalization  ....       0.000 sec  (  0.0%)
DIIS solution               ....      14.920 sec  (  3.0%)
SOSCF solution              ....      15.656 sec  (  3.2%)
Grid generation             ....      10.595 sec  (  2.1%)

Maximum memory used throughout the entire SCF-calculation: 400.1 MB
[1710175928.020117] [node049:2196047:0]          mpool.c:43   UCX  WARN  object 0x133713c0 was not returned to mpool ucp_requests
[1710175928.020137] [node049:2196047:0]          mpool.c:43   UCX  WARN  object 0x13371580 was not returned to mpool ucp_requests
[1710175928.020140] [node049:2196047:0]          mpool.c:43   UCX  WARN  object 0x13371740 was not returned to mpool ucp_requests
[1710175928.020145] [node049:2196047:0]          mpool.c:43   UCX  WARN  object 0x13371900 was not returned to mpool ucp_requests
[1710175928.020149] [node049:2196047:0]          mpool.c:43   UCX  WARN  object 0x13371ac0 was not returned to mpool ucp_requests
[1710175928.020152] [node049:2196047:0]          mpool.c:43   UCX  WARN  object 0x13371c80 was not returned to mpool ucp_requests
[1710175928.020156] [node049:2196047:0]          mpool.c:43   UCX  WARN  object 0x13371e40 was not returned to mpool ucp_requests
[1710175928.020158] [node049:2196047:0]          mpool.c:43   UCX  WARN  object 0x13372000 was not returned to mpool ucp_requests
[1710175928.022788] [node049:2196039:0]          mpool.c:43   UCX  WARN  object 0x137405c0 was not returned to mpool ucp_requests
[1710175928.022802] [node049:2196039:0]          mpool.c:43   UCX  WARN  object 0x13740780 was not returned to mpool ucp_requests
[1710175928.022805] [node049:2196039:0]          mpool.c:43   UCX  WARN  object 0x13740940 was not returned to mpool ucp_requests
[1710175928.022807] [node049:2196039:0]          mpool.c:43   UCX  WARN  object 0x13740b00 was not returned to mpool ucp_requests
[1710175928.022810] [node049:2196039:0]          mpool.c:43   UCX  WARN  object 0x13740cc0 was not returned to mpool ucp_requests
[1710175928.022812] [node049:2196039:0]          mpool.c:43   UCX  WARN  object 0x13740e80 was not returned to mpool ucp_requests
[1710175928.022814] [node049:2196039:0]          mpool.c:43   UCX  WARN  object 0x13741040 was not returned to mpool ucp_requests
[1710175928.029368] [node049:2196048:0]          mpool.c:43   UCX  WARN  object 0x13484300 was not returned to mpool ucp_requests
[1710175928.029386] [node049:2196048:0]          mpool.c:43   UCX  WARN  object 0x134844c0 was not returned to mpool ucp_requests
[1710175928.029391] [node049:2196048:0]          mpool.c:43   UCX  WARN  object 0x13484680 was not returned to mpool ucp_requests
[1710175928.029394] [node049:2196048:0]          mpool.c:43   UCX  WARN  object 0x13484840 was not returned to mpool ucp_requests
[1710175928.029399] [node049:2196048:0]          mpool.c:43   UCX  WARN  object 0x13484a00 was not returned to mpool ucp_requests
[1710175928.029402] [node049:2196048:0]          mpool.c:43   UCX  WARN  object 0x13484bc0 was not returned to mpool ucp_requests
[1710175928.029404] [node049:2196048:0]          mpool.c:43   UCX  WARN  object 0x13484d80 was not returned to mpool ucp_requests
[1710175928.029406] [node049:2196048:0]          mpool.c:43   UCX  WARN  object 0x13484f40 was not returned to mpool ucp_requests
[1710175928.040311] [node049:2196051:0]          mpool.c:43   UCX  WARN  object 0x14120400 was not returned to mpool ucp_requests
[1710175928.040326] [node049:2196051:0]          mpool.c:43   UCX  WARN  object 0x141205c0 was not returned to mpool ucp_requests
[1710175928.040329] [node049:2196051:0]          mpool.c:43   UCX  WARN  object 0x14120780 was not returned to mpool ucp_requests
[1710175928.040332] [node049:2196051:0]          mpool.c:43   UCX  WARN  object 0x14120940 was not returned to mpool ucp_requests
[1710175928.040334] [node049:2196051:0]          mpool.c:43   UCX  WARN  object 0x14120b00 was not returned to mpool ucp_requests
[1710175928.040336] [node049:2196051:0]          mpool.c:43   UCX  WARN  object 0x14120cc0 was not returned to mpool ucp_requests
[1710175928.040338] [node049:2196051:0]          mpool.c:43   UCX  WARN  object 0x14120e80 was not returned to mpool ucp_requests
[1710175928.040341] [node049:2196051:0]          mpool.c:43   UCX  WARN  object 0x14121040 was not returned to mpool ucp_requests
[1710175928.046018] [node049:2196052:0]          mpool.c:43   UCX  WARN  object 0x132f5ec0 was not returned to mpool ucp_requests
[1710175928.046030] [node049:2196052:0]          mpool.c:43   UCX  WARN  object 0x132f6400 was not returned to mpool ucp_requests
[1710175928.046033] [node049:2196052:0]          mpool.c:43   UCX  WARN  object 0x132f65c0 was not returned to mpool ucp_requests
[1710175928.046036] [node049:2196052:0]          mpool.c:43   UCX  WARN  object 0x132f6780 was not returned to mpool ucp_requests
[1710175928.046038] [node049:2196052:0]          mpool.c:43   UCX  WARN  object 0x132f6940 was not returned to mpool ucp_requests
[1710175928.046040] [node049:2196052:0]          mpool.c:43   UCX  WARN  object 0x132f6cc0 was not returned to mpool ucp_requests
[1710175928.046042] [node049:2196052:0]          mpool.c:43   UCX  WARN  object 0x132f6e80 was not returned to mpool ucp_requests
[1710175928.046045] [node049:2196052:0]          mpool.c:43   UCX  WARN  object 0x132f7040 was not returned to mpool ucp_requests
[1710175928.046755] [node049:2196040:0]          mpool.c:43   UCX  WARN  object 0x12ff83c0 was not returned to mpool ucp_requests
[1710175928.046773] [node049:2196040:0]          mpool.c:43   UCX  WARN  object 0x12ff8580 was not returned to mpool ucp_requests
[1710175928.046779] [node049:2196040:0]          mpool.c:43   UCX  WARN  object 0x12ff8740 was not returned to mpool ucp_requests
[1710175928.046782] [node049:2196040:0]          mpool.c:43   UCX  WARN  object 0x12ff8900 was not returned to mpool ucp_requests
[1710175928.046785] [node049:2196040:0]          mpool.c:43   UCX  WARN  object 0x12ff8ac0 was not returned to mpool ucp_requests
[1710175928.046788] [node049:2196040:0]          mpool.c:43   UCX  WARN  object 0x12ff8c80 was not returned to mpool ucp_requests
[1710175928.046791] [node049:2196040:0]          mpool.c:43   UCX  WARN  object 0x12ff8e40 was not returned to mpool ucp_requests
[1710175928.046793] [node049:2196040:0]          mpool.c:43   UCX  WARN  object 0x12ff9000 was not returned to mpool ucp_requests
[1710175928.049087] [node049:2196055:0]          mpool.c:43   UCX  WARN  object 0x12c0f340 was not returned to mpool ucp_requests
[1710175928.049097] [node049:2196055:0]          mpool.c:43   UCX  WARN  object 0x12c0f500 was not returned to mpool ucp_requests
[1710175928.049101] [node049:2196055:0]          mpool.c:43   UCX  WARN  object 0x12c0f880 was not returned to mpool ucp_requests
[1710175928.049113] [node049:2196055:0]          mpool.c:43   UCX  WARN  object 0x12c0fa40 was not returned to mpool ucp_requests
[1710175928.049116] [node049:2196055:0]          mpool.c:43   UCX  WARN  object 0x12c0fc00 was not returned to mpool ucp_requests
[1710175928.049119] [node049:2196055:0]          mpool.c:43   UCX  WARN  object 0x12c0fdc0 was not returned to mpool ucp_requests
[1710175928.049122] [node049:2196055:0]          mpool.c:43   UCX  WARN  object 0x12c0ff80 was not returned to mpool ucp_requests
[1710175928.047506] [node049:2196056:0]          mpool.c:43   UCX  WARN  object 0x13540d00 was not returned to mpool ucp_requests
[1710175928.047518] [node049:2196056:0]          mpool.c:43   UCX  WARN  object 0x135415c0 was not returned to mpool ucp_requests
[1710175928.047521] [node049:2196056:0]          mpool.c:43   UCX  WARN  object 0x13541780 was not returned to mpool ucp_requests
[1710175928.047524] [node049:2196056:0]          mpool.c:43   UCX  WARN  object 0x13541940 was not returned to mpool ucp_requests
[1710175928.047527] [node049:2196056:0]          mpool.c:43   UCX  WARN  object 0x13541b00 was not returned to mpool ucp_requests
[1710175928.047530] [node049:2196056:0]          mpool.c:43   UCX  WARN  object 0x13541cc0 was not returned to mpool ucp_requests
[1710175928.047533] [node049:2196056:0]          mpool.c:43   UCX  WARN  object 0x13541e80 was not returned to mpool ucp_requests
[1710175928.048141] [node049:2196038:0]          mpool.c:43   UCX  WARN  object 0x13dc3340 was not returned to mpool ucp_requests
[1710175928.048151] [node049:2196038:0]          mpool.c:43   UCX  WARN  object 0x13dc3500 was not returned to mpool ucp_requests
[1710175928.048154] [node049:2196038:0]          mpool.c:43   UCX  WARN  object 0x13dc36c0 was not returned to mpool ucp_requests
[1710175928.048157] [node049:2196038:0]          mpool.c:43   UCX  WARN  object 0x13dc3880 was not returned to mpool ucp_requests
[1710175928.048160] [node049:2196038:0]          mpool.c:43   UCX  WARN  object 0x13dc3a40 was not returned to mpool ucp_requests
[1710175928.048162] [node049:2196038:0]          mpool.c:43   UCX  WARN  object 0x13dc3c00 was not returned to mpool ucp_requests
[1710175928.048165] [node049:2196038:0]          mpool.c:43   UCX  WARN  object 0x13dc3dc0 was not returned to mpool ucp_requests
[1710175928.048168] [node049:2196038:0]          mpool.c:43   UCX  WARN  object 0x13dc3f80 was not returned to mpool ucp_requests
[1710175928.048362] [node049:2196041:0]          mpool.c:43   UCX  WARN  object 0x1470d280 was not returned to mpool ucp_requests
[1710175928.048375] [node049:2196041:0]          mpool.c:43   UCX  WARN  object 0x1470d440 was not returned to mpool ucp_requests
[1710175928.048379] [node049:2196041:0]          mpool.c:43   UCX  WARN  object 0x1470d600 was not returned to mpool ucp_requests
[1710175928.048382] [node049:2196041:0]          mpool.c:43   UCX  WARN  object 0x1470d7c0 was not returned to mpool ucp_requests
[1710175928.048386] [node049:2196041:0]          mpool.c:43   UCX  WARN  object 0x1470d980 was not returned to mpool ucp_requests
[1710175928.048388] [node049:2196041:0]          mpool.c:43   UCX  WARN  object 0x1470db40 was not returned to mpool ucp_requests
[1710175928.048391] [node049:2196041:0]          mpool.c:43   UCX  WARN  object 0x1470dd00 was not returned to mpool ucp_requests
[1710175928.048394] [node049:2196041:0]          mpool.c:43   UCX  WARN  object 0x1470dec0 was not returned to mpool ucp_requests
[1710175928.048345] [node049:2196045:0]          mpool.c:43   UCX  WARN  object 0x1373e400 was not returned to mpool ucp_requests
[1710175928.048355] [node049:2196045:0]          mpool.c:43   UCX  WARN  object 0x1373e5c0 was not returned to mpool ucp_requests
[1710175928.048359] [node049:2196045:0]          mpool.c:43   UCX  WARN  object 0x1373e780 was not returned to mpool ucp_requests
[1710175928.048362] [node049:2196045:0]          mpool.c:43   UCX  WARN  object 0x1373e940 was not returned to mpool ucp_requests
[1710175928.048365] [node049:2196045:0]          mpool.c:43   UCX  WARN  object 0x1373eb00 was not returned to mpool ucp_requests
[1710175928.048368] [node049:2196045:0]          mpool.c:43   UCX  WARN  object 0x1373ecc0 was not returned to mpool ucp_requests
[1710175928.048371] [node049:2196045:0]          mpool.c:43   UCX  WARN  object 0x1373ee80 was not returned to mpool ucp_requests
[1710175928.048374] [node049:2196045:0]          mpool.c:43   UCX  WARN  object 0x1373f040 was not returned to mpool ucp_requests
[1710175928.049449] [node049:2196043:0]          mpool.c:43   UCX  WARN  object 0x149cc400 was not returned to mpool ucp_requests
[1710175928.049460] [node049:2196043:0]          mpool.c:43   UCX  WARN  object 0x149cc5c0 was not returned to mpool ucp_requests
[1710175928.049463] [node049:2196043:0]          mpool.c:43   UCX  WARN  object 0x149cc780 was not returned to mpool ucp_requests
[1710175928.049466] [node049:2196043:0]          mpool.c:43   UCX  WARN  object 0x149cc940 was not returned to mpool ucp_requests
[1710175928.049470] [node049:2196043:0]          mpool.c:43   UCX  WARN  object 0x149ccb00 was not returned to mpool ucp_requests
[1710175928.049473] [node049:2196043:0]          mpool.c:43   UCX  WARN  object 0x149cccc0 was not returned to mpool ucp_requests
[1710175928.049475] [node049:2196043:0]          mpool.c:43   UCX  WARN  object 0x149cce80 was not returned to mpool ucp_requests
[1710175928.049478] [node049:2196043:0]          mpool.c:43   UCX  WARN  object 0x149cd040 was not returned to mpool ucp_requests
[1710175928.049759] [node049:2196053:0]          mpool.c:43   UCX  WARN  object 0x12e76fc0 was not returned to mpool ucp_requests
[1710175928.049771] [node049:2196053:0]          mpool.c:43   UCX  WARN  object 0x12e77500 was not returned to mpool ucp_requests
[1710175928.049777] [node049:2196053:0]          mpool.c:43   UCX  WARN  object 0x12e77880 was not returned to mpool ucp_requests
[1710175928.049780] [node049:2196053:0]          mpool.c:43   UCX  WARN  object 0x12e77a40 was not returned to mpool ucp_requests
[1710175928.049783] [node049:2196053:0]          mpool.c:43   UCX  WARN  object 0x12e77c00 was not returned to mpool ucp_requests
[1710175928.049785] [node049:2196053:0]          mpool.c:43   UCX  WARN  object 0x12e77dc0 was not returned to mpool ucp_requests
[1710175928.049787] [node049:2196053:0]          mpool.c:43   UCX  WARN  object 0x12e77f80 was not returned to mpool ucp_requests
[1710175928.049950] [node049:2196050:0]          mpool.c:43   UCX  WARN  object 0x1468a1c0 was not returned to mpool ucp_requests
[1710175928.049962] [node049:2196050:0]          mpool.c:43   UCX  WARN  object 0x1468a380 was not returned to mpool ucp_requests
[1710175928.049966] [node049:2196050:0]          mpool.c:43   UCX  WARN  object 0x1468a540 was not returned to mpool ucp_requests
[1710175928.049969] [node049:2196050:0]          mpool.c:43   UCX  WARN  object 0x1468a700 was not returned to mpool ucp_requests
[1710175928.049972] [node049:2196050:0]          mpool.c:43   UCX  WARN  object 0x1468a8c0 was not returned to mpool ucp_requests
[1710175928.049974] [node049:2196050:0]          mpool.c:43   UCX  WARN  object 0x1468aa80 was not returned to mpool ucp_requests
[1710175928.049977] [node049:2196050:0]          mpool.c:43   UCX  WARN  object 0x1468ac40 was not returned to mpool ucp_requests
[1710175928.049979] [node049:2196050:0]          mpool.c:43   UCX  WARN  object 0x1468ae00 was not returned to mpool ucp_requests
[1710175928.049982] [node049:2196050:0]          mpool.c:43   UCX  WARN  object 0x1468afc0 was not returned to mpool ucp_requests
[1710175928.050695] [node049:2196054:0]          mpool.c:43   UCX  WARN  object 0x143b4ec0 was not returned to mpool ucp_requests
[1710175928.050707] [node049:2196054:0]          mpool.c:43   UCX  WARN  object 0x143b55c0 was not returned to mpool ucp_requests
[1710175928.050710] [node049:2196054:0]          mpool.c:43   UCX  WARN  object 0x143b5780 was not returned to mpool ucp_requests
[1710175928.050713] [node049:2196054:0]          mpool.c:43   UCX  WARN  object 0x143b5940 was not returned to mpool ucp_requests
[1710175928.050717] [node049:2196054:0]          mpool.c:43   UCX  WARN  object 0x143b5cc0 was not returned to mpool ucp_requests
[1710175928.050719] [node049:2196054:0]          mpool.c:43   UCX  WARN  object 0x143b5e80 was not returned to mpool ucp_requests
[1710175928.050722] [node049:2196054:0]          mpool.c:43   UCX  WARN  object 0x143b6040 was not returned to mpool ucp_requests
[1710175928.050851] [node049:2196049:0]          mpool.c:43   UCX  WARN  object 0x12e471c0 was not returned to mpool ucp_requests
[1710175928.050862] [node049:2196049:0]          mpool.c:43   UCX  WARN  object 0x12e47380 was not returned to mpool ucp_requests
[1710175928.050866] [node049:2196049:0]          mpool.c:43   UCX  WARN  object 0x12e47540 was not returned to mpool ucp_requests
[1710175928.050869] [node049:2196049:0]          mpool.c:43   UCX  WARN  object 0x12e47700 was not returned to mpool ucp_requests
[1710175928.050872] [node049:2196049:0]          mpool.c:43   UCX  WARN  object 0x12e478c0 was not returned to mpool ucp_requests
[1710175928.050874] [node049:2196049:0]          mpool.c:43   UCX  WARN  object 0x12e47a80 was not returned to mpool ucp_requests
[1710175928.050877] [node049:2196049:0]          mpool.c:43   UCX  WARN  object 0x12e47c40 was not returned to mpool ucp_requests
[1710175928.050880] [node049:2196049:0]          mpool.c:43   UCX  WARN  object 0x12e47e00 was not returned to mpool ucp_requests
[1710175928.050882] [node049:2196049:0]          mpool.c:43   UCX  WARN  object 0x12e47fc0 was not returned to mpool ucp_requests
[1710175928.051030] [node049:2196042:0]          mpool.c:43   UCX  WARN  object 0x143d5300 was not returned to mpool ucp_requests
[1710175928.051042] [node049:2196042:0]          mpool.c:43   UCX  WARN  object 0x143d54c0 was not returned to mpool ucp_requests
[1710175928.051045] [node049:2196042:0]          mpool.c:43   UCX  WARN  object 0x143d5680 was not returned to mpool ucp_requests
[1710175928.051048] [node049:2196042:0]          mpool.c:43   UCX  WARN  object 0x143d5840 was not returned to mpool ucp_requests
[1710175928.051051] [node049:2196042:0]          mpool.c:43   UCX  WARN  object 0x143d5a00 was not returned to mpool ucp_requests
[1710175928.051054] [node049:2196042:0]          mpool.c:43   UCX  WARN  object 0x143d5bc0 was not returned to mpool ucp_requests
[1710175928.051057] [node049:2196042:0]          mpool.c:43   UCX  WARN  object 0x143d5d80 was not returned to mpool ucp_requests
[1710175928.051059] [node049:2196042:0]          mpool.c:43   UCX  WARN  object 0x143d5f40 was not returned to mpool ucp_requests
[1710175928.061188] [node049:2196046:0]          mpool.c:43   UCX  WARN  object 0x13e713c0 was not returned to mpool ucp_requests
[1710175928.061205] [node049:2196046:0]          mpool.c:43   UCX  WARN  object 0x13e71580 was not returned to mpool ucp_requests
[1710175928.061209] [node049:2196046:0]          mpool.c:43   UCX  WARN  object 0x13e71740 was not returned to mpool ucp_requests
[1710175928.061213] [node049:2196046:0]          mpool.c:43   UCX  WARN  object 0x13e71900 was not returned to mpool ucp_requests
[1710175928.061217] [node049:2196046:0]          mpool.c:43   UCX  WARN  object 0x13e71ac0 was not returned to mpool ucp_requests
[1710175928.061220] [node049:2196046:0]          mpool.c:43   UCX  WARN  object 0x13e71c80 was not returned to mpool ucp_requests
[1710175928.061224] [node049:2196046:0]          mpool.c:43   UCX  WARN  object 0x13e71e40 was not returned to mpool ucp_requests
[1710175928.061227] [node049:2196046:0]          mpool.c:43   UCX  WARN  object 0x13e72000 was not returned to mpool ucp_requests
[1710175928.084889] [node049:2196044:0]          mpool.c:43   UCX  WARN  object 0x140af300 was not returned to mpool ucp_requests
[1710175928.084901] [node049:2196044:0]          mpool.c:43   UCX  WARN  object 0x140af4c0 was not returned to mpool ucp_requests
[1710175928.084905] [node049:2196044:0]          mpool.c:43   UCX  WARN  object 0x140af680 was not returned to mpool ucp_requests
[1710175928.084908] [node049:2196044:0]          mpool.c:43   UCX  WARN  object 0x140af840 was not returned to mpool ucp_requests
[1710175928.084912] [node049:2196044:0]          mpool.c:43   UCX  WARN  object 0x140afa00 was not returned to mpool ucp_requests
[1710175928.084916] [node049:2196044:0]          mpool.c:43   UCX  WARN  object 0x140afbc0 was not returned to mpool ucp_requests
[1710175928.084919] [node049:2196044:0]          mpool.c:43   UCX  WARN  object 0x140afd80 was not returned to mpool ucp_requests
[1710175928.084922] [node049:2196044:0]          mpool.c:43   UCX  WARN  object 0x140aff40 was not returned to mpool ucp_requests


-------------------------------------------------------------------------------
                          DFT DISPERSION CORRECTION                            
                                                                               
                              DFTD3 V3.1  Rev 1                                
                          USING Becke-Johnson damping                          
-------------------------------------------------------------------------------
The PBE0 functional is recognized
Active option DFTDOPT                   ...         4   

molecular C6(AA) [au] = 45529.591846 


            DFT-D V3
 parameters
 s6 scaling factor         :     1.0000 
 a1 scaling factor         :     0.4145 
 s8 scaling factor         :     1.2177 
 a2 scaling factor         :     4.8593 
 ad hoc parameters k1-k3   :    16.0000     1.3333    -4.0000 

 Edisp/kcal,au: -54.228123410004  -0.086418006208 
 E6   /kcal   : -34.953183739 
 E8   /kcal   : -19.274939671 
 % E8         :  35.544176082 

-------------------------   ----------------
Dispersion correction           -0.086418006
-------------------------   ----------------


-------------------------   --------------------
FINAL SINGLE POINT ENERGY     -1384.472013117829
-------------------------   --------------------


           ************************************************************
           *        Program running with 20 parallel MPI-processes    *
           *              working on a common directory               *
           ************************************************************
------------------------------------------------------------------------------
                         ORCA SCF GRADIENT CALCULATION
------------------------------------------------------------------------------

 ... reading COSX grid (gridx3)
Gradient of the Kohn-Sham DFT energy:
Kohn-Sham wavefunction type      ... RKS
Hartree-Fock exchange scaling    ...    0.250
Number of operators              ...    1
Number of atoms                  ...   67
Basis set dimensions             ... 1227
Integral neglect threshold       ... 2.5e-11
Integral primitive cutoff        ... 2.5e-12
SHARK Integral package           ... ON

Nuc. rep. gradient       (SHARK) ... done (  0.1 sec)
HCore & Overlap gradient (SHARK) ... done (  1.1 sec)
RI-J gradient            (SHARK) ... done (  5.6 sec)
COSX-gradient                    ... done ( 42.0 sec)
Exchange-correlation gradient    ... done
Dispersion correction            ... done

------------------
CARTESIAN GRADIENT
------------------

   1   O   :    0.007761429   -0.003774324    0.022402692
   2   O   :   -0.007536204    0.048567612   -0.014800511
   3   N   :   -0.029589006    0.010779753    0.044360481
   4   N   :   -0.006210302    0.001937787    0.001932630
   5   C   :    0.001909335   -0.023876462   -0.044111245
   6   C   :   -0.006003839   -0.014201380    0.013111808
   7   H   :    0.003619237    0.000078130   -0.006534247
   8   C   :    0.008423439   -0.000272025    0.004912263
   9   C   :    0.001605753    0.003385460   -0.008895949
  10   H   :    0.001126003   -0.003327931   -0.000092284
  11   C   :    0.003415738   -0.001642913   -0.010427334
  12   H   :   -0.000843099    0.000380880    0.002312190
  13   C   :    0.001300217   -0.002081648   -0.000500567
  14   H   :   -0.001526426    0.002364414    0.000535302
  15   C   :    0.001971068   -0.007048824    0.007370767
  16   H   :   -0.000430821    0.001553038   -0.001925175
  17   C   :   -0.001781541   -0.000950641    0.009590030
  18   H   :    0.001340527   -0.002507477   -0.002971583
  19   C   :    0.002157084   -0.005865730   -0.013017952
  20   C   :    0.000847284    0.007367122   -0.001192975
  21   H   :   -0.002368442    0.003521525    0.002106368
  22   H   :    0.003502789    0.001762663   -0.003351176
  23   H   :    0.001866215    0.001419735    0.001349887
  24   C   :    0.001532797   -0.003550957    0.003427518
  25   H   :    0.002340454    0.000213377    0.001540734
  26   H   :    0.001527224   -0.003280291   -0.000092132
  27   H   :   -0.002772231   -0.000084095    0.003422732
  28   C   :   -0.001725502    0.000415386   -0.001655259
  29   H   :   -0.001486875   -0.000628876    0.002595357
  30   H   :   -0.002913478   -0.001107102   -0.001424438
  31   H   :   -0.001521225    0.002786599    0.000991331
  32   C   :    0.021042819    0.010853772   -0.001993885
  33   C   :   -0.001571271   -0.014765556    0.011083798
  34   C   :    0.009248190    0.014070072   -0.006323686
  35   H   :    0.004872592   -0.002348607    0.004001731
  36   C   :    0.001040636    0.002525176   -0.001226037
  37   H   :   -0.001961854   -0.001876384    0.000484029
  38   C   :    0.007618619   -0.003226148    0.006301234
  39   H   :   -0.001268630    0.001761157   -0.002166261
  40   C   :   -0.005861930   -0.004697275    0.001780413
  41   H   :    0.003973390    0.003517703   -0.001257248
  42   C   :    0.002617403   -0.005029622    0.005578778
  43   C   :   -0.005614625    0.007813664   -0.008699239
  44   H   :   -0.002323986    0.001067146   -0.000465572
  45   H   :   -0.001223528   -0.000498722   -0.001944324
  46   H   :    0.004174350    0.004516844   -0.001565902
  47   C   :   -0.001299943    0.000144836   -0.006010823
  48   H   :    0.000210969    0.002123328   -0.002158516
  49   H   :   -0.002710836   -0.001459086   -0.000053238
  50   H   :    0.000994815   -0.004052729   -0.000524981
  51   C   :   -0.004554402    0.003788541    0.001174679
  52   H   :    0.001859306    0.000244618   -0.001911189
  53   H   :   -0.001713606   -0.000485927    0.004047337
  54   H   :   -0.002146887   -0.000737311   -0.000785288
  55   C   :    0.006692764   -0.025113717    0.016966375
  56   C   :   -0.002209352    0.002100048   -0.005820775
  57   C   :    0.001613748   -0.002271736    0.003125115
  58   H   :   -0.000185319   -0.002674616   -0.001690403
  59   C   :    0.001080098   -0.010866665   -0.001352716
  60   H   :   -0.000557967    0.001928128   -0.000519389
  61   C   :   -0.000890845   -0.002035827   -0.003377771
  62   H   :    0.000536072    0.001688267    0.002359117
  63   C   :   -0.003881410    0.001957382   -0.010447358
  64   H   :    0.000659731   -0.001338564    0.001377622
  65   C   :   -0.000606375    0.003743171   -0.000139070
  66   H   :   -0.000932347   -0.000990908   -0.003022334
  67   H   :   -0.006437773    0.008218272   -0.005754127

Difference to translation invariance:
           :   -0.0001797833   -0.0000744727    0.0000393631

Difference to rotation invariance:
           :    0.0012997977   -0.0008864047    0.0012541511

Norm of the cartesian gradient     ...    0.1166675951
RMS gradient                       ...    0.0082290977
MAX gradient                       ...    0.0485676122

-------
TIMINGS
-------

Total SCF gradient time            ...       70.433 sec

One electron gradient       ....       1.102 sec  (  1.6%)
RI-J Coulomb gradient       ....       5.565 sec  (  7.9%)
COSX gradient               ....      42.012 sec  ( 59.6%)
XC gradient                 ....       7.589 sec  ( 10.8%)
CPCM gradient               ....       2.438 sec  (  3.5%)
   A-Matrix (El+Nuc)        ....       0.651 sec  (  0.9%)
   Potential                ....       1.787 sec  (  2.5%)

Maximum memory used throughout the entire SCFGRAD-calculation: 256.2 MB
------------------------------------------------------------------------------
                         ORCA GEOMETRY RELAXATION STEP
------------------------------------------------------------------------------

Reading the OPT-File                    .... done
Getting information on internals        .... done
Copying old internal coords+grads       .... done
Making the new internal coordinates     .... (new redundants).... done
Validating the new internal coordinates .... (new redundants).... done
Calculating the B-matrix                .... done
Calculating the G,G- and P matrices     .... done
Transforming gradient to internals      .... done
Projecting the internal gradient        .... done
Number of atoms                         ....  67
Number of internal coordinates          .... 357
Current Energy                          .... -1384.472013118 Eh
Current gradient norm                   ....     0.116667595 Eh/bohr
Maximum allowed component of the step   ....  0.150
Current trust radius                    ....  0.300
Evaluating the initial hessian          ....  (Almloef) done
Projecting the Hessian                  .... done
Forming the augmented Hessian           .... done
Diagonalizing the augmented Hessian     .... done
Last element of RFO vector              ....  0.955508060
Lowest eigenvalues of augmented Hessian:
 -0.026722140  0.000709706  0.001216241  0.008630667  0.009406002
Length of the computed step             ....  0.308699638
Warning: the length of the step is outside the trust region - taking restricted step instead
The input lambda is                     ....    -0.026722
   iter:   1  x=   -0.029736  g=    1.756921 f(x)=     0.005295
   iter:   2  x=   -0.029992  g=    1.510964 f(x)=     0.000387
   iter:   3  x=   -0.029994  g=    1.492829 f(x)=     0.000002
   iter:   4  x=   -0.029994  g=    1.492720 f(x)=     0.000000
   iter:   5  x=   -0.029994  g=    1.492720 f(x)=     0.000000
The output lambda is                    ....    -0.029994 (5 iterations)
The final length of the internal step   ....  0.300000000
Converting the step to cartesian space:
 Initial RMS(Int)=    0.0158776837
Transforming coordinates:
 Iter   0:  RMS(Cart)=    0.1185992698 RMS(Int)=    1.1975288707
 Iter   1:  RMS(Cart)=    0.0074120729 RMS(Int)=    0.0020183858
 Iter   2:  RMS(Cart)=    0.0003986770 RMS(Int)=    0.0000958006
 Iter   3:  RMS(Cart)=    0.0000242128 RMS(Int)=    0.0000067638
 Iter   4:  RMS(Cart)=    0.0000017268 RMS(Int)=    0.0000005098
 Iter   5:  RMS(Cart)=    0.0000001198 RMS(Int)=    0.0000000319
 Iter   6:  RMS(Cart)=    0.0000000090 RMS(Int)=    0.0000000030
done
Storing new coordinates                 .... done

                                .--------------------.
          ----------------------|Geometry convergence|-------------------------
          Item                value                   Tolerance       Converged
          ---------------------------------------------------------------------
          RMS gradient        0.0060719689            0.0001000000      NO
          MAX gradient        0.0504091529            0.0003000000      NO
          RMS step            0.0158776837            0.0020000000      NO
          MAX step            0.0775359022            0.0040000000      NO
          ........................................................
          Max(Bonds)      0.0353      Max(Angles)    2.07
          Max(Dihed)        4.44      Max(Improp)    0.00
          ---------------------------------------------------------------------

The optimization has not yet converged - more geometry cycles are needed


    ---------------------------------------------------------------------------
                         Redundant Internal Coordinates
                            (Angstroem and degrees)

        Definition                    Value    dE/dq     Step     New-Value
    ----------------------------------------------------------------------------
     1. B(C   4,O   0)                1.3709 -0.010543  0.0086    1.3796   
     2. B(C   4,N   2)                1.2834  0.050409 -0.0312    1.2521   
     3. B(C   5,C   4)                1.5559  0.024262 -0.0353    1.5206   
     4. B(C   5,N   3)                1.4777  0.025630 -0.0315    1.4462   
     5. B(H   6,C   5)                1.0847 -0.005043  0.0067    1.0915   
     6. B(C   7,C   5)                1.5408  0.015627 -0.0213    1.5195   
     7. B(C   8,C   7)                1.4021  0.012981 -0.0111    1.3910   
     8. B(H   9,C   8)                1.0809 -0.002468  0.0032    1.0841   
     9. B(C  10,C   8)                1.3919  0.003825 -0.0031    1.3888   
    10. B(H  11,C  10)                1.0805 -0.002488  0.0033    1.0837   
    11. B(C  12,C  10)                1.3927  0.004372 -0.0034    1.3893   
    12. B(H  13,C  12)                1.0807 -0.002853  0.0038    1.0845   
    13. B(C  14,C  12)                1.3929  0.004815 -0.0038    1.3891   
    14. B(H  15,C  14)                1.0804 -0.002490  0.0033    1.0837   
    15. B(C  16,C   7)                1.3999  0.010209 -0.0087    1.3912   
    16. B(C  16,C  14)                1.3925  0.004153 -0.0034    1.3891   
    17. B(H  17,C  16)                1.0806 -0.003496  0.0046    1.0852   
    18. B(C  18,N   2)                1.4573 -0.002151  0.0022    1.4595   
    19. B(C  19,C  18)                1.5491  0.013738 -0.0190    1.5300   
    20. B(H  20,C  19)                1.0869 -0.003046  0.0041    1.0910   
    21. B(H  21,C  19)                1.0901 -0.001776  0.0024    1.0925   
    22. B(H  22,C  19)                1.0903 -0.001569  0.0024    1.0928   
    23. B(C  23,C  18)                1.5425  0.010757 -0.0147    1.5278   
    24. B(H  24,C  23)                1.0910 -0.001148  0.0016    1.0926   
    25. B(H  25,C  23)                1.0903 -0.001609  0.0022    1.0924   
    26. B(H  26,C  23)                1.0875 -0.003346  0.0045    1.0920   
    27. B(C  27,C  18)                1.5401  0.007518 -0.0102    1.5299   
    28. B(H  28,C  27)                1.0912 -0.001401  0.0019    1.0931   
    29. B(H  29,C  27)                1.0902 -0.001898  0.0026    1.0927   
    30. B(H  30,C  27)                1.0913 -0.001193  0.0016    1.0929   
    31. B(C  31,N   3)                1.4074  0.028102 -0.0272    1.3802   
    32. B(C  32,C  31)                1.4222  0.003915 -0.0040    1.4182   
    33. B(C  33,C  32)                1.4107  0.017075 -0.0150    1.3957   
    34. B(H  34,C  33)                1.0778 -0.003005  0.0039    1.0817   
    35. B(C  35,C  33)                1.3914  0.001966 -0.0016    1.3898   
    36. B(H  36,C  35)                1.0807 -0.002594  0.0034    1.0842   
    37. B(C  37,C  35)                1.3867  0.003515 -0.0026    1.3840   
    38. B(H  38,C  37)                1.0803 -0.002821  0.0037    1.0840   
    39. B(C  39,C  37)                1.3894  0.005287 -0.0041    1.3853   
    40. B(C  39,C  31)                1.4025  0.003651 -0.0031    1.3994   
    41. B(H  40,C  39)                1.0772 -0.004050  0.0053    1.0825   
    42. B(C  41,C  32)                1.5662  0.020007 -0.0295    1.5367   
    43. B(C  42,C  41)                1.5549  0.015340 -0.0219    1.5330   
    44. B(H  43,C  42)                1.0910 -0.001782  0.0024    1.0934   
    45. B(H  44,C  42)                1.0910 -0.001855  0.0025    1.0935   
    46. B(H  45,C  42)                1.0911 -0.000478  0.0007    1.0918   
    47. B(C  46,C  41)                1.5491  0.009509 -0.0130    1.5361   
    48. B(H  47,C  46)                1.0869 -0.002297  0.0033    1.0902   
    49. B(H  48,C  46)                1.0906 -0.001819  0.0025    1.0931   
    50. B(H  49,C  46)                1.0908 -0.001780  0.0024    1.0932   
    51. B(C  50,C  41)                1.5498  0.006998 -0.0096    1.5403   
    52. B(H  51,C  50)                1.0863 -0.002290  0.0033    1.0896   
    53. B(H  51,H  22)                2.4227 -0.000653  0.0164    2.4390   
    54. B(H  52,C  50)                1.0909 -0.001506  0.0020    1.0930   
    55. B(H  53,C  50)                1.0907 -0.001515  0.0021    1.0928   
    56. B(C  54,O   1)                1.2384  0.049811 -0.0262    1.2122   
    57. B(C  54,O   0)                1.3653  0.023021 -0.0191    1.3462   
    58. B(C  55,C  54)                1.5028  0.020952 -0.0253    1.4775   
    59. B(C  56,C  55)                1.4057  0.011349 -0.0099    1.3959   
    60. B(H  57,C  56)                1.0827 -0.000308  0.0004    1.0831   
    61. B(C  58,C  56)                1.3922  0.007210 -0.0059    1.3863   
    62. B(H  59,C  58)                1.0805 -0.002014  0.0026    1.0831   
    63. B(C  60,C  58)                1.3919  0.003323 -0.0025    1.3894   
    64. B(H  61,C  60)                1.0803 -0.002949  0.0039    1.0842   
    65. B(C  62,C  60)                1.3919  0.002906 -0.0022    1.3897   
    66. B(H  63,C  62)                1.0805 -0.001938  0.0025    1.0831   
    67. B(C  64,C  62)                1.3923  0.007869 -0.0064    1.3859   
    68. B(C  64,C  55)                1.4034  0.010517 -0.0093    1.3942   
    69. B(H  65,H  47)                3.7140  0.000787 -0.0076    3.7065   
    70. B(H  65,C  64)                1.0827 -0.000512  0.0007    1.0834   
    71. B(H  66,N   3)                1.0130  0.011310 -0.0131    1.0000   
    72. A(C   4,O   0,C  54)          119.67  0.005201   -0.84    118.83   
    73. A(C   4,N   2,C  18)          126.52  0.009121   -1.25    125.28   
    74. A(C   5,N   3,H  66)          117.44 -0.002814    0.24    117.68   
    75. A(C  31,N   3,H  66)          116.37 -0.009539    1.28    117.65   
    76. A(C   5,N   3,C  31)          125.46  0.012594   -1.66    123.80   
    77. A(O   0,C   4,N   2)          117.22  0.002968   -0.30    116.92   
    78. A(N   2,C   4,C   5)          130.00 -0.003084    0.42    130.41   
    79. A(O   0,C   4,C   5)          112.65  0.000238   -0.21    112.44   
    80. A(H   6,C   5,C   7)          105.12 -0.004468    1.50    106.62   
    81. A(C   4,C   5,H   6)          107.80  0.001274   -0.18    107.62   
    82. A(N   3,C   5,H   6)          107.47 -0.001377    1.30    108.77   
    83. A(C   4,C   5,C   7)          113.64  0.007804   -2.07    111.57   
    84. A(N   3,C   5,C   7)          113.50 -0.000634    0.02    113.52   
    85. A(N   3,C   5,C   4)          108.93 -0.002976   -0.32    108.61   
    86. A(C   5,C   7,C   8)          121.64  0.002450   -0.30    121.34   
    87. A(C   8,C   7,C  16)          119.39 -0.002130    0.23    119.61   
    88. A(C   5,C   7,C  16)          118.96 -0.000320    0.08    119.03   
    89. A(H   9,C   8,C  10)          119.38 -0.002727    0.42    119.79   
    90. A(C   7,C   8,C  10)          120.32  0.000441   -0.08    120.24   
    91. A(C   7,C   8,H   9)          120.30  0.002285   -0.33    119.97   
    92. A(H  11,C  10,C  12)          120.36  0.000849   -0.12    120.24   
    93. A(C   8,C  10,H  11)          119.96  0.000649   -0.09    119.87   
    94. A(C   8,C  10,C  12)          119.67 -0.001499    0.22    119.89   
    95. A(H  13,C  12,C  14)          119.76 -0.001755    0.20    119.96   
    96. A(C  10,C  12,C  14)          120.60  0.003871   -0.46    120.14   
    97. A(C  10,C  12,H  13)          119.64 -0.002117    0.26    119.90   
    98. A(H  15,C  14,C  16)          120.17  0.000687   -0.11    120.06   
    99. A(C  12,C  14,C  16)          119.71 -0.000795    0.13    119.84   
   100. A(C  12,C  14,H  15)          120.12  0.000107   -0.02    120.10   
   101. A(C  14,C  16,H  17)          119.25 -0.002169    0.33    119.59   
   102. A(C   7,C  16,H  17)          120.43  0.002055   -0.30    120.14   
   103. A(C   7,C  16,C  14)          120.31  0.000111   -0.04    120.28   
   104. A(N   2,C  18,C  19)          114.00  0.002021   -0.81    113.19   
   105. A(C  23,C  18,C  27)          108.52  0.000549    0.14    108.66   
   106. A(C  19,C  18,C  27)          107.48 -0.001526    0.57    108.06   
   107. A(N   2,C  18,C  27)          104.03 -0.002170    1.04    105.07   
   108. A(C  19,C  18,C  23)          112.29  0.001086   -0.63    111.66   
   109. A(N   2,C  18,C  23)          110.02 -0.000302   -0.12    109.90   
   110. A(C  18,C  19,H  21)          110.99  0.005338   -0.84    110.15   
   111. A(C  18,C  19,H  20)          113.76  0.002307   -0.40    113.36   
   112. A(H  21,C  19,H  22)          106.93 -0.003618    0.61    107.54   
   113. A(H  20,C  19,H  22)          107.94 -0.001937    0.21    108.15   
   114. A(C  18,C  19,H  22)          111.38  0.001867   -0.38    111.00   
   115. A(H  20,C  19,H  21)          105.44 -0.004780    0.95    106.39   
   116. A(H  25,C  23,H  26)          106.72 -0.003325    0.60    107.32   
   117. A(H  24,C  23,H  26)          107.39 -0.002622    0.44    107.83   
   118. A(C  18,C  23,H  26)          112.89  0.002514   -0.42    112.46   
   119. A(H  24,C  23,H  25)          107.22 -0.002863    0.47    107.68   
   120. A(C  18,C  23,H  25)          111.01  0.003337   -0.56    110.45   
   121. A(C  18,C  23,H  24)          111.32  0.002312   -0.41    110.91   
   122. A(H  29,C  27,H  30)          107.13 -0.003249    0.60    107.73   
   123. A(H  28,C  27,H  30)          107.16 -0.002872    0.46    107.62   
   124. A(C  18,C  27,H  30)          111.72  0.003055   -0.52    111.21   
   125. A(H  28,C  27,H  29)          107.29 -0.002742    0.46    107.75   
   126. A(C  18,C  27,H  29)          111.75  0.002604   -0.43    111.32   
   127. A(C  18,C  27,H  28)          111.51  0.002570   -0.46    111.05   
   128. A(N   3,C  31,C  39)          119.53  0.007673   -0.88    118.65   
   129. A(N   3,C  31,C  32)          120.71 -0.008232    0.93    121.64   
   130. A(C  32,C  31,C  39)          119.76  0.000554   -0.04    119.72   
   131. A(C  31,C  32,C  33)          117.42  0.000238   -0.07    117.35   
   132. A(C  33,C  32,C  41)          119.63  0.006503   -0.82    118.82   
   133. A(C  31,C  32,C  41)          122.95 -0.006739    0.88    123.83   
   134. A(H  34,C  33,C  35)          116.18 -0.003779    0.63    116.81   
   135. A(C  32,C  33,C  35)          121.94 -0.004705    0.57    122.52   
   136. A(C  32,C  33,H  34)          121.88  0.008482   -1.20    120.67   
   137. A(H  36,C  35,C  37)          120.01 -0.002697    0.37    120.38   
   138. A(C  33,C  35,C  37)          119.98  0.003504   -0.45    119.53   
   139. A(C  33,C  35,H  36)          120.01 -0.000807    0.09    120.09   
   140. A(C  35,C  37,H  38)          120.29 -0.001323    0.18    120.47   
   141. A(H  38,C  37,C  39)          120.12  0.001110   -0.18    119.94   
   142. A(C  35,C  37,C  39)          119.59  0.000214    0.01    119.59   
   143. A(C  37,C  39,H  40)          117.52 -0.003797    0.56    118.07   
   144. A(C  31,C  39,H  40)          121.17  0.003606   -0.54    120.63   
   145. A(C  31,C  39,C  37)          121.31  0.000191   -0.02    121.29   
   146. A(C  46,C  41,C  50)          110.79  0.000615    0.52    111.30   
   147. A(C  42,C  41,C  50)          105.29 -0.000402    0.24    105.53   
   148. A(C  32,C  41,C  50)          111.12 -0.002855    0.62    111.74   
   149. A(C  42,C  41,C  46)          105.41 -0.003337    0.81    106.22   
   150. A(C  32,C  41,C  46)          110.64  0.000613   -0.11    110.53   
   151. A(C  32,C  41,C  42)          113.35  0.005359   -2.03    111.31   
   152. A(H  44,C  42,H  45)          106.47 -0.004105    0.66    107.13   
   153. A(H  43,C  42,H  45)          106.31 -0.004408    0.74    107.05   
   154. A(C  41,C  42,H  45)          111.75  0.008483   -1.46    110.29   
   155. A(H  43,C  42,H  44)          108.11 -0.000175    0.10    108.21   
   156. A(C  41,C  42,H  44)          111.90 -0.000355    0.05    111.95   
   157. A(C  41,C  42,H  43)          111.97 -0.000019    0.01    111.98   
   158. A(H  48,C  46,H  49)          107.31 -0.002931    0.36    107.67   
   159. A(H  47,C  46,H  49)          106.07 -0.003304    0.63    106.71   
   160. A(C  41,C  46,H  49)          111.64  0.004391   -0.78    110.86   
   161. A(H  47,C  46,H  48)          106.69 -0.001810    0.35    107.04   
   162. A(C  41,C  46,H  48)          111.15  0.002395   -0.46    110.69   
   163. A(C  41,C  46,H  47)          113.60  0.000582    0.00    113.60   
   164. A(H  52,C  50,H  53)          107.24 -0.003270    0.31    107.55   
   165. A(H  51,C  50,H  53)          107.16  0.000608   -0.02    107.14   
   166. A(C  41,C  50,H  53)          111.24  0.002421   -0.48    110.75   
   167. A(H  51,C  50,H  52)          105.41 -0.001415    0.38    105.79   
   168. A(C  41,C  50,H  52)          111.65  0.006023   -1.05    110.60   
   169. A(C  41,C  50,H  51)          113.73 -0.004716    0.92    114.65   
   170. A(O   1,C  54,C  55)          122.29 -0.014269    1.69    123.98   
   171. A(O   0,C  54,C  55)          112.33 -0.000460    0.09    112.41   
   172. A(O   0,C  54,O   1)          125.38  0.014722   -1.77    123.61   
   173. A(C  56,C  55,C  64)          119.00 -0.005919    0.73    119.73   
   174. A(C  54,C  55,C  64)          119.18  0.003123   -0.45    118.73   
   175. A(C  54,C  55,C  56)          121.81  0.002793   -0.28    121.53   
   176. A(H  57,C  56,C  58)          118.41 -0.004391    0.65    119.06   
   177. A(C  55,C  56,C  58)          120.40  0.002329   -0.34    120.06   
   178. A(C  55,C  56,H  57)          121.20  0.002062   -0.31    120.88   
   179. A(H  59,C  58,C  60)          120.21 -0.000311    0.03    120.25   
   180. A(C  56,C  58,C  60)          119.81 -0.000348    0.07    119.89   
   181. A(C  56,C  58,H  59)          119.97  0.000659   -0.11    119.86   
   182. A(H  61,C  60,C  62)          119.74 -0.000962    0.10    119.84   
   183. A(C  58,C  60,C  62)          120.53  0.001965   -0.20    120.32   
   184. A(C  58,C  60,H  61)          119.73 -0.001003    0.10    119.83   
   185. A(H  63,C  62,C  64)          120.04  0.000887   -0.14    119.90   
   186. A(C  60,C  62,C  64)          119.79 -0.000524    0.09    119.88   
   187. A(C  60,C  62,H  63)          120.17 -0.000362    0.05    120.22   
   188. A(C  62,C  64,H  65)          118.73 -0.004055    0.63    119.35   
   189. A(C  55,C  64,H  65)          120.81  0.001560   -0.28    120.53   
   190. A(C  55,C  64,C  62)          120.47  0.002495   -0.35    120.12   
   191. D(N   2,C   4,O   0,C  54)     92.20  0.000894   -0.28     91.92   
   192. D(C   5,C   4,O   0,C  54)    -91.50  0.002529   -1.75    -93.26   
   193. D(O   0,C   4,N   2,C  18)   -175.41  0.006633   -4.44   -179.86   
   194. D(C   5,C   4,N   2,C  18)      9.05  0.004453   -2.63      6.41   
   195. D(N   3,C   5,C   4,N   2)   -100.06  0.002633   -1.39   -101.45   
   196. D(C   7,C   5,C   4,O   0)    -43.36 -0.002307    2.18    -41.19   
   197. D(C   7,C   5,N   3,H  66)    120.62  0.005250   -2.19    118.43   
   198. D(H   6,C   5,N   3,H  66)   -123.59 -0.001455    0.48   -123.10   
   199. D(C   4,C   5,N   3,C  31)    162.76 -0.001676   -0.04    162.72   
   200. D(H   6,C   5,C   4,O   0)   -159.45 -0.002084    1.63   -157.81   
   201. D(C   4,C   5,N   3,H  66)     -7.06 -0.002253    0.81     -6.25   
   202. D(C   7,C   5,C   4,N   2)    132.34 -0.000099    0.43    132.77   
   203. D(H   6,C   5,C   4,N   2)     16.26  0.000124   -0.12     16.14   
   204. D(H   6,C   5,N   3,C  31)     46.23 -0.000878   -0.37     45.87   
   205. D(N   3,C   5,C   4,O   0)     84.24  0.000425    0.36     84.60   
   206. D(C   7,C   5,N   3,C  31)    -69.56  0.005827   -3.04    -72.60   
   207. D(C  16,C   7,C   5,C   4)    -81.70 -0.000138   -0.83    -82.53   
   208. D(C  16,C   7,C   5,H   6)     35.94  0.002741   -1.21     34.73   
   209. D(C  16,C   7,C   5,N   3)    153.11 -0.002064    1.32    154.43   
   210. D(C   8,C   7,C   5,C   4)     96.92 -0.000174   -0.82     96.10   
   211. D(C   8,C   7,C   5,H   6)   -145.44  0.002704   -1.19   -146.63   
   212. D(C   8,C   7,C   5,N   3)    -28.27 -0.002101    1.33    -26.94   
   213. D(C  10,C   8,C   7,C  16)     -0.47  0.000032   -0.02     -0.49   
   214. D(C  10,C   8,C   7,C   5)   -179.08  0.000044   -0.03   -179.11   
   215. D(H   9,C   8,C   7,C  16)    179.31 -0.000260    0.27    179.58   
   216. D(H   9,C   8,C   7,C   5)      0.70 -0.000248    0.26      0.96   
   217. D(C  12,C  10,C   8,H   9)   -179.63  0.000209   -0.21   -179.84   
   218. D(H  11,C  10,C   8,H   9)      0.24  0.000143   -0.15      0.09   
   219. D(H  11,C  10,C   8,C   7)   -179.98 -0.000135    0.14   -179.84   
   220. D(C  12,C  10,C   8,C   7)      0.15 -0.000069    0.08      0.23   
   221. D(H  13,C  12,C  10,C   8)    179.93 -0.000115    0.12    180.05   
   222. D(C  14,C  12,C  10,C   8)      0.14  0.000053   -0.06      0.08   
   223. D(C  14,C  12,C  10,H  11)   -179.73  0.000119   -0.12   -179.85   
   224. D(H  13,C  12,C  10,H  11)      0.07 -0.000049    0.05      0.12   
   225. D(C  16,C  14,C  12,H  13)   -179.90  0.000188   -0.19   -180.09   
   226. D(C  16,C  14,C  12,C  10)     -0.10  0.000019   -0.02     -0.12   
   227. D(H  15,C  14,C  12,H  13)     -0.18 -0.000038    0.04     -0.14   
   228. D(H  15,C  14,C  12,C  10)    179.62 -0.000208    0.21    179.83   
   229. D(H  17,C  16,C  14,H  15)     -0.42 -0.000113    0.12     -0.29   
   230. D(H  17,C  16,C  14,C  12)    179.30 -0.000341    0.36    179.66   
   231. D(C   7,C  16,C  14,H  15)   -179.94  0.000149   -0.16   -180.10   
   232. D(C   7,C  16,C  14,C  12)     -0.22 -0.000079    0.08     -0.14   
   233. D(H  17,C  16,C   7,C   8)   -179.02  0.000325   -0.34   -179.36   
   234. D(H  17,C  16,C   7,C   5)     -0.36  0.000354   -0.34     -0.70   
   235. D(C  14,C  16,C   7,C   8)      0.50  0.000040   -0.06      0.45   
   236. D(C  14,C  16,C   7,C   5)    179.15  0.000068   -0.05    179.10   
   237. D(C  27,C  18,N   2,C   4)    164.41 -0.000154   -0.48    163.93   
   238. D(C  23,C  18,N   2,C   4)    -79.52 -0.000801    0.18    -79.34   
   239. D(C  19,C  18,N   2,C   4)     47.65  0.002022   -1.41     46.23   
   240. D(H  22,C  19,C  18,C  27)    -71.46  0.000899   -0.23    -71.69   
   241. D(H  22,C  19,C  18,C  23)    169.26  0.000567   -0.41    168.85   
   242. D(H  22,C  19,C  18,N   2)     43.28 -0.001615    0.97     44.24   
   243. D(H  21,C  19,C  18,C  23)    -71.71  0.000765   -0.44    -72.16   
   244. D(H  21,C  19,C  18,C  27)     47.56  0.001097   -0.27     47.30   
   245. D(H  21,C  19,C  18,N   2)    162.30 -0.001417    0.93    163.23   
   246. D(H  20,C  19,C  18,C  27)    166.27  0.000314    0.09    166.36   
   247. D(H  20,C  19,C  18,C  23)     46.99 -0.000017   -0.09     46.90   
   248. D(H  20,C  19,C  18,N   2)    -78.99 -0.002200    1.28    -77.71   
   249. D(H  25,C  23,C  18,C  19)     63.01 -0.001344    0.52     63.53   
   250. D(H  25,C  23,C  18,N   2)   -168.88  0.001963   -1.15   -170.03   
   251. D(H  24,C  23,C  18,C  27)     63.70 -0.000335    0.04     63.74   
   252. D(H  24,C  23,C  18,C  19)   -177.63 -0.001211    0.47   -177.17   
   253. D(H  24,C  23,C  18,N   2)    -49.52  0.002096   -1.21    -50.73   
   254. D(H  26,C  23,C  18,C  27)   -175.43 -0.000278    0.01   -175.42   
   255. D(H  26,C  23,C  18,C  19)    -56.76 -0.001154    0.43    -56.33   
   256. D(H  26,C  23,C  18,N   2)     71.35  0.002153   -1.24     70.11   
   257. D(H  25,C  23,C  18,C  27)    -55.66 -0.000469    0.10    -55.56   
   258. D(H  30,C  27,C  18,C  23)    -59.49  0.000789   -0.33    -59.82   
   259. D(H  30,C  27,C  18,N   2)     57.63 -0.000403    0.12     57.75   
   260. D(H  29,C  27,C  18,C  23)     60.53  0.000543   -0.22     60.31   
   261. D(H  29,C  27,C  18,C  19)    -61.13 -0.000182    0.11    -61.02   
   262. D(H  29,C  27,C  18,N   2)    177.66 -0.000650    0.23    177.88   
   263. D(H  28,C  27,C  18,C  23)   -179.38  0.000600   -0.25   -179.64   
   264. D(H  30,C  27,C  18,C  19)    178.85  0.000064    0.00    178.85   
   265. D(H  28,C  27,C  18,C  19)     58.95 -0.000125    0.08     59.04   
   266. D(H  28,C  27,C  18,N   2)    -62.26 -0.000592    0.20    -62.06   
   267. D(C  39,C  31,N   3,H  66)    170.61 -0.000070    0.69    171.30   
   268. D(C  39,C  31,N   3,C   5)      0.69 -0.001222    1.62      2.31   
   269. D(C  32,C  31,N   3,H  66)     -8.92  0.000623   -0.17     -9.08   
   270. D(C  32,C  31,N   3,C   5)   -178.83 -0.000530    0.76   -178.07   
   271. D(C  41,C  32,C  31,C  39)    179.13 -0.000022    0.37    179.50   
   272. D(C  41,C  32,C  31,N   3)     -1.35 -0.000682    1.23     -0.12   
   273. D(C  33,C  32,C  31,C  39)     -0.44 -0.000450    0.66      0.22   
   274. D(C  33,C  32,C  31,N   3)    179.08 -0.001110    1.52    180.60   
   275. D(C  35,C  33,C  32,C  41)   -179.32  0.000059   -0.29   -179.61   
   276. D(C  35,C  33,C  32,C  31)      0.26  0.000414   -0.56     -0.30   
   277. D(H  34,C  33,C  32,C  41)      0.45 -0.000194    0.07      0.51   
   278. D(H  34,C  33,C  32,C  31)   -179.97  0.000161   -0.21   -180.17   
   279. D(C  37,C  35,C  33,H  34)   -179.69  0.000121   -0.23   -179.92   
   280. D(C  37,C  35,C  33,C  32)      0.10 -0.000091    0.10      0.20   
   281. D(H  36,C  35,C  33,H  34)      0.02  0.000024   -0.09     -0.07   
   282. D(H  36,C  35,C  33,C  32)    179.80 -0.000188    0.25    180.05   
   283. D(C  39,C  37,C  35,H  36)   -179.98 -0.000113    0.13   -179.85   
   284. D(C  39,C  37,C  35,C  33)     -0.28 -0.000205    0.27     -0.00   
   285. D(H  38,C  37,C  35,H  36)     -0.15 -0.000004   -0.02     -0.17   
   286. D(H  38,C  37,C  35,C  33)    179.55 -0.000095    0.12    179.67   
   287. D(H  40,C  39,C  37,H  38)     -0.32  0.000147   -0.19     -0.51   
   288. D(H  40,C  39,C  37,C  35)    179.51  0.000253   -0.34    179.17   
   289. D(C  31,C  39,C  37,H  38)   -179.74  0.000054   -0.01   -179.75   
   290. D(C  31,C  39,C  37,C  35)      0.09  0.000159   -0.16     -0.07   
   291. D(H  40,C  39,C  31,C  32)   -179.12  0.000123   -0.15   -179.26   
   292. D(H  40,C  39,C  31,N   3)      1.35  0.000852   -1.00      0.35   
   293. D(C  37,C  39,C  31,C  32)      0.28  0.000176   -0.32     -0.04   
   294. D(C  37,C  39,C  31,N   3)   -179.25  0.000905   -1.17   -180.43   
   295. D(C  50,C  41,C  32,C  33)   -119.37 -0.001523    2.25   -117.12   
   296. D(C  50,C  41,C  32,C  31)     61.07 -0.001933    2.54     63.62   
   297. D(C  46,C  41,C  32,C  33)    117.13 -0.000730    1.23    118.36   
   298. D(C  46,C  41,C  32,C  31)    -62.43 -0.001140    1.52    -60.91   
   299. D(C  42,C  41,C  32,C  33)     -1.03 -0.000434    1.62      0.59   
   300. D(C  42,C  41,C  32,C  31)    179.41 -0.000843    1.91    181.32   
   301. D(H  45,C  42,C  41,C  46)     58.84 -0.000874    0.55     59.40   
   302. D(H  45,C  42,C  41,C  32)    179.99  0.000768   -0.23    179.76   
   303. D(H  44,C  42,C  41,C  50)     60.95  0.000439   -0.62     60.33   
   304. D(H  44,C  42,C  41,C  46)    178.14 -0.000546    0.43    178.57   
   305. D(H  44,C  42,C  41,C  32)    -60.71  0.001096   -0.35    -61.06   
   306. D(H  43,C  42,C  41,C  50)   -177.50 -0.000057   -0.45   -177.94   
   307. D(H  43,C  42,C  41,C  46)    -60.30 -0.001041    0.60    -59.70   
   308. D(H  45,C  42,C  41,C  50)    -58.35  0.000111   -0.50    -58.85   
   309. D(H  43,C  42,C  41,C  32)     60.85  0.000600   -0.18     60.67   
   310. D(H  49,C  46,C  41,C  32)   -178.00 -0.002716    0.88   -177.12   
   311. D(H  48,C  46,C  41,C  50)    178.09  0.000936   -0.58    177.51   
   312. D(H  48,C  46,C  41,C  42)     64.68  0.002898   -1.52     63.15   
   313. D(H  48,C  46,C  41,C  32)    -58.22 -0.001856    0.50    -57.72   
   314. D(H  47,C  46,C  41,C  50)    -61.58  0.000749   -0.46    -62.04   
   315. D(H  47,C  46,C  41,C  42)   -174.99  0.002711   -1.40   -176.39   
   316. D(H  49,C  46,C  41,C  42)    -55.10  0.002038   -1.14    -56.25   
   317. D(H  47,C  46,C  41,C  32)     62.11 -0.002043    0.62     62.73   
   318. D(H  49,C  46,C  41,C  50)     58.30  0.000076   -0.20     58.10   
   319. D(H  53,C  50,C  41,C  46)    176.70  0.000103    0.33    177.03   
   320. D(H  53,C  50,C  41,C  42)    -69.81 -0.003717    1.63    -68.18   
   321. D(H  53,C  50,C  41,C  32)     53.29  0.000903   -0.34     52.95   
   322. D(H  52,C  50,C  41,C  46)    -63.53  0.001659   -0.31    -63.85   
   323. D(H  52,C  50,C  41,C  42)     49.95 -0.002161    0.99     50.94   
   324. D(H  52,C  50,C  41,C  32)    173.05  0.002459   -0.98    172.07   
   325. D(H  51,C  50,C  41,C  46)     55.60  0.000889    0.05     55.65   
   326. D(H  51,C  50,C  41,C  42)    169.08 -0.002931    1.36    170.44   
   327. D(H  51,C  50,C  41,C  32)    -67.82  0.001689   -0.61    -68.43   
   328. D(C  55,C  54,O   0,C   4)    172.20 -0.001203    0.81    173.00   
   329. D(O   1,C  54,O   0,C   4)     -7.27 -0.000228    0.32     -6.95   
   330. D(C  64,C  55,C  54,O   1)     -4.72  0.000292   -0.22     -4.95   
   331. D(C  64,C  55,C  54,O   0)    175.79  0.001056   -0.67    175.12   
   332. D(C  56,C  55,C  54,O   1)    174.31  0.000050   -0.10    174.21   
   333. D(C  56,C  55,C  54,O   0)     -5.17  0.000815   -0.55     -5.72   
   334. D(C  58,C  56,C  55,C  64)     -0.29 -0.000204    0.16     -0.13   
   335. D(C  58,C  56,C  55,C  54)   -179.32 -0.000047    0.05   -179.27   
   336. D(H  57,C  56,C  55,C  64)    179.47 -0.000094    0.07    179.53   
   337. D(H  57,C  56,C  55,C  54)      0.43  0.000063   -0.04      0.39   
   338. D(C  60,C  58,C  56,H  57)   -179.68  0.000008   -0.01   -179.69   
   339. D(C  60,C  58,C  56,C  55)      0.08  0.000130   -0.10     -0.02   
   340. D(H  59,C  58,C  56,H  57)      0.30  0.000020   -0.03      0.28   
   341. D(H  59,C  58,C  56,C  55)   -179.94  0.000143   -0.12   -180.06   
   342. D(C  62,C  60,C  58,H  59)   -179.89  0.000031   -0.01   -179.89   
   343. D(C  62,C  60,C  58,C  56)      0.10  0.000043   -0.02      0.07   
   344. D(H  61,C  60,C  58,H  59)      0.08 -0.000024    0.02      0.10   
   345. D(H  61,C  60,C  58,C  56)   -179.93 -0.000011   -0.00   -179.94   
   346. D(C  64,C  62,C  60,H  61)    179.97 -0.000057    0.06    180.03   
   347. D(C  64,C  62,C  60,C  58)     -0.06 -0.000112    0.08      0.02   
   348. D(H  63,C  62,C  60,H  61)     -0.00 -0.000068    0.04      0.04   
   349. D(H  63,C  62,C  60,C  58)    179.97 -0.000123    0.07    180.03   
   350. D(H  65,C  64,C  62,C  60)    179.98 -0.000231    0.11    180.09   
   351. D(C  55,C  64,C  62,H  63)    179.82  0.000015    0.00    179.82   
   352. D(C  55,C  64,C  62,C  60)     -0.15  0.000005   -0.02     -0.17   
   353. D(H  65,C  64,C  55,C  56)   -179.81  0.000369   -0.23   -180.04   
   354. D(H  65,C  64,C  55,C  54)     -0.75  0.000216   -0.12     -0.87   
   355. D(C  62,C  64,C  55,C  56)      0.33  0.000136   -0.10      0.22   
   356. D(H  65,C  64,C  62,H  63)     -0.05 -0.000220    0.12      0.08   
   357. D(C  62,C  64,C  55,C  54)    179.39 -0.000016    0.00    179.39   
    ----------------------------------------------------------------------------

         *************************************************************
         *                GEOMETRY OPTIMIZATION CYCLE   2            *
         *************************************************************
---------------------------------
CARTESIAN COORDINATES (ANGSTROEM)
---------------------------------
  O      3.526172    6.440609    3.534840
  O      2.995770    8.308454    2.386799
  N      3.108774    7.454734    5.492377
  N      5.772029    8.526333    3.802110
  C      3.963364    7.164681    4.624684
  C      5.469785    7.371356    4.617991
  H      5.780246    7.575895    5.644186
  C      6.204211    6.113677    4.184628
  C      6.610430    5.930778    2.866878
  H      6.417866    6.701258    2.128886
  C      7.263978    4.764158    2.492014
  H      7.580124    4.629044    1.464258
  C      7.508889    3.773996    3.435287
  H      8.019939    2.863302    3.142847
  C      7.100035    3.948031    4.751383
  H      7.289001    3.174125    5.486092
  C      6.447309    5.116408    5.123637
  H      6.124825    5.245735    6.151665
  C      3.370861    8.214638    6.710352
  C      4.207039    9.472700    6.466473
  H      5.270331    9.266524    6.335310
  H      4.127309   10.148978    7.320811
  H      3.853817   10.013065    5.584533
  C      4.009270    7.308214    7.761507
  H      3.429265    6.391191    7.889643
  H      4.048035    7.814204    8.728927
  H      5.031223    7.023974    7.502160
  C      1.992821    8.650518    7.211856
  H      1.496845    9.297907    6.483971
  H      2.068494    9.202757    8.151728
  H      1.343814    7.788192    7.383917
  C      6.973673    9.203873    3.844825
  C      7.204790   10.356905    3.052552
  C      8.456652   10.965274    3.155174
  H      8.691614   11.846162    2.572939
  C      9.453389   10.485684    3.996755
  H     10.412008   10.989658    4.046347
  C      9.213488    9.360660    4.766470
  H      9.981858    8.970569    5.424089
  C      7.983760    8.727596    4.688131
  H      7.827345    7.841902    5.290486
  C      6.167302   10.952954    2.088433
  C      6.727080   12.176582    1.353890
  H      7.606140   11.926760    0.753613
  H      7.001992   12.977935    2.045244
  H      5.978526   12.583534    0.671256
  C      5.794338    9.933907    1.001177
  H      5.321869    9.032351    1.391608
  H      6.682355    9.616440    0.448414
  H      5.094713   10.369522    0.282929
  C      4.917983   11.456514    2.835839
  H      4.306269   10.671384    3.279752
  H      4.256718   12.000475    2.156530
  H      5.197990   12.140387    3.640892
  C      3.117838    7.103470    2.436561
  C      2.838199    6.197612    1.303270
  C      3.108818    4.830259    1.377808
  H      3.527741    4.394620    2.276626
  C      2.848354    4.010600    0.290516
  H      3.060379    2.950188    0.351476
  C      2.317072    4.552376   -0.873410
  H      2.112762    3.910409   -1.722843
  C      2.046498    5.913128   -0.954106
  H      1.631867    6.333598   -1.862047
  C      2.307987    6.734632    0.131016
  H      2.092431    7.793987    0.059285
  H      5.018129    8.950157    3.300152

----------------------------
CARTESIAN COORDINATES (A.U.)
----------------------------
  NO LB      ZA    FRAG     MASS         X           Y           Z
   0 O     8.0000    0    15.999    6.663499   12.170988    6.679880
   1 O     8.0000    0    15.999    5.661184   15.700702    4.510396
   2 N     7.0000    0    14.007    5.874732   14.087405   10.379089
   3 N     7.0000    0    14.007   10.907554   16.112434    7.184947
   4 C     6.0000    0    12.011    7.489673   13.539285    8.739387
   5 C     6.0000    0    12.011   10.336395   13.929845    8.726739
   6 H     1.0000    0     1.008   10.923081   14.316367   10.665965
   7 C     6.0000    0    12.011   11.724260   11.553175    7.907801
   8 C     6.0000    0    12.011   12.491903   11.207546    5.417615
   9 H     1.0000    0     1.008   12.128009   12.663543    4.023011
  10 C     6.0000    0    12.011   13.726930    9.002954    4.709224
  11 H     1.0000    0     1.008   14.324359    8.747626    2.767047
  12 C     6.0000    0    12.011   14.189744    7.131820    6.491753
  13 H     1.0000    0     1.008   15.155489    5.410856    5.939119
  14 C     6.0000    0    12.011   13.417121    7.460697    8.978812
  15 H     1.0000    0     1.008   13.774215    5.998228   10.367212
  16 C     6.0000    0    12.011   12.183649    9.668611    9.682271
  17 H     1.0000    0     1.008   11.574242    9.913002   11.624962
  18 C     6.0000    0    12.011    6.370004   15.523415   12.680727
  19 C     6.0000    0    12.011    7.950152   17.900808   12.219862
  20 H     1.0000    0     1.008    9.959482   17.511192   11.972000
  21 H     1.0000    0     1.008    7.799484   19.178789   13.834329
  22 H     1.0000    0     1.008    7.282658   18.921951   10.553238
  23 C     6.0000    0    12.011    7.576423   13.810524   14.667123
  24 H     1.0000    0     1.008    6.480371   12.077601   14.909264
  25 H     1.0000    0     1.008    7.649678   14.766706   16.495282
  26 H     1.0000    0     1.008    9.507634   13.273387   14.177027
  27 C     6.0000    0    12.011    3.765887   16.347110   13.628433
  28 H     1.0000    0     1.008    2.828627   17.570498   12.252930
  29 H     1.0000    0     1.008    3.908887   17.390691   15.404534
  30 H     1.0000    0     1.008    2.539441   14.717551   13.953580
  31 C     6.0000    0    12.011   13.178332   17.392799    7.265667
  32 C     6.0000    0    12.011   13.615080   19.571713    5.768488
  33 C     6.0000    0    12.011   15.980756   20.721364    5.962415
  34 H     1.0000    0     1.008   16.424769   22.386002    4.862150
  35 C     6.0000    0    12.011   17.864316   19.815070    7.552772
  36 H     1.0000    0     1.008   19.675844   20.767443    7.646488
  37 C     6.0000    0    12.011   17.410969   17.689084    9.007323
  38 H     1.0000    0     1.008   18.862977   16.951919   10.250042
  39 C     6.0000    0    12.011   15.087120   16.492765    8.859283
  40 H     1.0000    0     1.008   14.791538   14.819047    9.997570
  41 C     6.0000    0    12.011   11.654513   20.698084    3.946567
  42 C     6.0000    0    12.011   12.712340   23.010405    2.558481
  43 H     1.0000    0     1.008   14.373521   22.538310    1.424123
  44 H     1.0000    0     1.008   13.231847   24.524743    3.864950
  45 H     1.0000    0     1.008   11.297777   23.779433    1.268490
  46 C     6.0000    0    12.011   10.949713   18.772363    1.891950
  47 H     1.0000    0     1.008   10.056875   17.068670    2.629757
  48 H     1.0000    0     1.008   12.627822   18.172439    0.847380
  49 H     1.0000    0     1.008    9.627613   19.595557    0.534658
  50 C     6.0000    0    12.011    9.293642   21.649673    5.358959
  51 H     1.0000    0     1.008    8.137668   20.165992    6.197833
  52 H     1.0000    0     1.008    8.044031   22.677611    4.075252
  53 H     1.0000    0     1.008    9.822777   22.942007    6.880288
  54 C     6.0000    0    12.011    5.891860   13.423612    4.604432
  55 C     6.0000    0    12.011    5.363418   11.711789    2.462824
  56 C     6.0000    0    12.011    5.874815    9.127867    2.603681
  57 H     1.0000    0     1.008    6.666465    8.304628    4.302199
  58 C     6.0000    0    12.011    5.382608    7.578935    0.548996
  59 H     1.0000    0     1.008    5.783278    5.575048    0.664194
  60 C     6.0000    0    12.011    4.378632    8.602744   -1.650506
  61 H     1.0000    0     1.008    3.992542    7.389601   -3.255701
  62 C     6.0000    0    12.011    3.867321   11.174193   -1.802999
  63 H     1.0000    0     1.008    3.083782   11.968766   -3.518758
  64 C     6.0000    0    12.011    4.361464   12.726609    0.247585
  65 H     1.0000    0     1.008    3.954121   14.728502    0.112032
  66 H     1.0000    0     1.008    9.482889   16.913346    6.236383

--------------------------------
INTERNAL COORDINATES (ANGSTROEM)
--------------------------------
 O      0   0   0     0.000000000000     0.00000000     0.00000000
 O      1   0   0     2.255696652851     0.00000000     0.00000000
 N      1   2   0     2.243795844241    91.49127507     0.00000000
 N      1   2   3     3.076613504383    69.78746902   285.79770834
 C      3   1   2     1.251936264696    33.24290470   267.76439770
 C      4   1   2     1.446023528537    49.83117829   160.63998697
 H      6   4   1     1.091465708192   108.74450849   210.47654759
 C      6   4   1     1.519520770733   113.52515632    91.99603054
 C      8   6   4     1.391017539958   121.34231995   333.06536031
 H      9   8   6     1.084137101080   119.97012450     0.95466166
 C      9   8   6     1.388758568989   120.23800391   180.88633873
 H     11   9   8     1.083736547180   119.86767669   180.15876505
 C     11   9   8     1.389304472171   119.89373179     0.22745177
 H     13  11   9     1.084462495779   119.89996211   180.04929312
 C     13  11   9     1.389084776336   120.13900741     0.07911467
 H     15  13  11     1.083714257577   120.10186878   179.83430363
 C     15  13  11     1.389147062726   119.83926568   359.87804582
 H     17  15  13     1.085155907469   119.58667194   179.66368087
 C      3   1   2     1.459316564445   158.44780514   268.18736642
 C     19   3   1     1.530160583496   113.15677902    45.94423740
 H     20  19   3     1.091009219364   113.35141196   282.28332600
 H     20  19   3     1.092521736907   110.14633011   163.22519534
 H     20  19   3     1.092967437919   111.00742559    44.22853359
 C     19   3   1     1.527775159510   109.89796744   280.37082858
 H     24  19   3     1.092591720407   110.90518920   309.26524515
 H     24  19   3     1.092442320163   110.44568723   189.96486592
 H     24  19   3     1.091989652795   112.46341142    70.10293630
 C     19   3   1     1.529866678450   105.08111629   163.63520101
 H     28  19   3     1.093124199506   111.04811529   297.94493890
 H     28  19   3     1.092727669336   111.31926598   177.89044675
 H     28  19   3     1.092895501722   111.20531347    57.75882358
 C      4   1   2     1.380156861557   166.18070178   228.17589943
 C     32   4   6     1.417953892232   121.58843846   181.96952952
 C     33  32   4     1.395636887912   117.36018578   180.61955040
 H     34  33  32     1.081743624528   120.67870674   179.82355452
 C     34  33  32     1.389874132847   122.50498349   359.69308286
 H     36  34  33     1.084158509732   120.09245955   180.04740622
 C     36  34  33     1.384085380859   119.53188384     0.19442555
 H     38  36  34     1.083985923005   120.46601216   179.67755365
 C     38  36  34     1.385329721670   119.59434735     0.00000000
 H     40  38  36     1.082474626455   118.08004607   179.16787185
 C     33  32   4     1.536613320134   123.77613371   359.90615743
 C     42  33  32     1.533026300592   111.32788763   181.31569402
 H     43  42  33     1.093383903711   111.97818998    60.67148674
 H     43  42  33     1.093487004792   111.95016186   298.94325396
 H     43  42  33     1.091756697099   110.28886609   179.76395592
 C     42  33  32     1.536127143854   110.52968344   299.09456865
 H     47  42  33     1.090167789006   113.60018481    62.72390128
 H     47  42  33     1.093117459248   110.69148695   302.27275646
 H     47  42  33     1.093213803670   110.85861953   182.86854760
 C     42  33  32     1.540449469368   111.71285338    63.61836996
 H     51  42  33     1.089808740184   114.66759816   291.57453609
 H     51  42  33     1.092989520141   110.59766033   172.06995050
 H     51  42  33     1.092793243518   110.74429945    52.94669418
 C      2   1   3     1.212172958946    29.80547847   203.75568140
 C     55   2   1     1.477539560864   123.97997281   180.06985949
 C     56  55   2     1.395866820878   121.52774941   174.21008007
 H     57  56  55     1.083120611610   120.88313632     0.38881212
 C     57  56  55     1.386322004431   120.05717125   180.72749096
 H     59  57  56     1.083117472764   119.86327802   179.94496418
 C     59  57  56     1.389426594415   119.88807828     0.00000000
 H     61  59  57     1.084158759541   119.83500002   180.06269381
 C     61  59  57     1.389736752196   120.32362351     0.07232446
 H     63  61  59     1.083083493392   120.22046326   180.03257823
 C     63  61  59     1.385905612685   119.88065764     0.02292102
 H     65  63  61     1.083441127667   119.35386754   180.08827032
 H      4   1   2     0.999977652996    72.14433823     5.12088203

---------------------------
INTERNAL COORDINATES (A.U.)
---------------------------
 O      0   0   0     0.000000000000     0.00000000     0.00000000
 O      1   0   0     4.262648915091     0.00000000     0.00000000
 N      1   2   0     4.240159646046    91.49127507     0.00000000
 N      1   2   3     5.813956943207    69.78746902   285.79770834
 C      3   1   2     2.365816677399    33.24290470   267.76439770
 C      4   1   2     2.732588452141    49.83117829   160.63998697
 H      6   4   1     2.062571273049   108.74450849   210.47654759
 C      6   4   1     2.871478111490   113.52515632    91.99603054
 C      8   6   4     2.628642198002   121.34231995   333.06536031
 H      9   8   6     2.048722212665   119.97012450     0.95466166
 C      9   8   6     2.624373361525   120.23800391   180.88633873
 H     11   9   8     2.047965275493   119.86767669   180.15876505
 C     11   9   8     2.625404969035   119.89373179     0.22745177
 H     13  11   9     2.049337119531   119.89996211   180.04929312
 C     13  11   9     2.624989804075   120.13900741     0.07911467
 H     15  13  11     2.047923154246   120.10186878   179.83430363
 C     15  13  11     2.625107508294   119.83926568   359.87804582
 H     17  15  13     2.050647477722   119.58667194   179.66368087
 C      3   1   2     2.757708649495   158.44780514   268.18736642
 C     19   3   1     2.891584443729   113.15677902    45.94423740
 H     20  19   3     2.061708634181   113.35141196   282.28332600
 H     20  19   3     2.064566878111   110.14633011   163.22519534
 H     20  19   3     2.065409130961   111.00742559    44.22853359
 C     19   3   1     2.887076645682   109.89796744   280.37082858
 H     24  19   3     2.064699127760   110.90518920   309.26524515
 H     24  19   3     2.064416802213   110.44568723   189.96486592
 H     24  19   3     2.063561384858   112.46341142    70.10293630
 C     19   3   1     2.891029043682   105.08111629   163.63520101
 H     28  19   3     2.065705367428   111.04811529   297.94493890
 H     28  19   3     2.064956034003   111.31926598   177.89044675
 H     28  19   3     2.065273191250   111.20531347    57.75882358
 C      4   1   2     2.608118490196   166.18070178   228.17589943
 C     32   4   6     2.679544526846   121.58843846   181.96952952
 C     33  32   4     2.637371500551   117.36018578   180.61955040
 H     34  33  32     2.044199197474   120.67870674   179.82355452
 C     34  33  32     2.626481471703   122.50498349   359.69308286
 H     36  34  33     2.048762669153   120.09245955   180.04740622
 C     36  34  33     2.615542315788   119.53188384     0.19442555
 H     38  36  34     2.048436527506   120.46601216   179.67755365
 C     38  36  34     2.617893779137   119.59434735     0.00000000
 H     40  38  36     2.045580590918   118.08004607   179.16787185
 C     33  32   4     2.903778348789   123.77613371   359.90615743
 C     42  33  32     2.896999864217   111.32788763   181.31569402
 H     43  42  33     2.066196137251   111.97818998    60.67148674
 H     43  42  33     2.066390970058   111.95016186   298.94325396
 H     43  42  33     2.063121162392   110.28886609   179.76395592
 C     42  33  32     2.902859608767   110.52968344   299.09456865
 H     47  42  33     2.060118561244   113.60018481    62.72390128
 H     47  42  33     2.065692630186   110.69148695   302.27275646
 H     47  42  33     2.065874694759   110.85861953   182.86854760
 C     42  33  32     2.911027620249   111.71285338    63.61836996
 H     51  42  33     2.059440057302   114.66759816   291.57453609
 H     51  42  33     2.065450860313   110.59766033   172.06995050
 H     51  42  33     2.065079951249   110.74429945    52.94669418
 C      2   1   3     2.290674919352    29.80547847   203.75568140
 C     55   2   1     2.792145122067   123.97997281   180.06985949
 C     56  55   2     2.637806010887   121.52774941   174.21008007
 H     57  56  55     2.046801325948   120.88313632     0.38881212
 C     57  56  55     2.619768921803   120.05717125   180.72749096
 H     59  57  56     2.046795394389   119.86327802   179.94496418
 C     59  57  56     2.625635746631   119.88807828     0.00000000
 H     61  59  57     2.048763141224   119.83500002   180.06269381
 C     61  59  57     2.626221859895   120.32362351     0.07232446
 H     63  61  59     2.046731182682   120.22046326   180.03257823
 C     63  61  59     2.618982055440   119.88065764     0.02292102
 H     65  63  61     2.047407013518   119.35386754   180.08827032
 H      4   1   2     1.889683904205    72.14433823     5.12088203


           ************************************************************
           *        Program running with 20 parallel MPI-processes    *
           *              working on a common directory               *
           ************************************************************
------------------------------------------------------------------------------
                   ___                                                        
                  /   \      - P O W E R E D   B Y -                         
                 /     \                                                     
                 |  |  |   _    _      __       _____    __    __             
                 |  |  |  | |  | |    /  \     |  _  \  |  |  /  |          
                  \  \/   | |  | |   /    \    | | | |  |  | /  /          
                 / \  \   | |__| |  /  /\  \   | |_| |  |  |/  /          
                |  |  |   |  __  | /  /__\  \  |    /   |      \           
                |  |  |   | |  | | |   __   |  |    \   |  |\   \          
                \     /   | |  | | |  |  |  |  | |\  \  |  | \   \       
                 \___/    |_|  |_| |__|  |__|  |_| \__\ |__|  \__/        
                                                                              
                      - O R C A' S   B I G   F R I E N D -                    
                                      &                                       
                       - I N T E G R A L  F E E D E R -                       
                                                                              
 v1 FN, 2020, v2 2021                                                         
------------------------------------------------------------------------------


Reading SHARK input file ImineE1opt.SHARKINP.tmp ... ok
----------------------
SHARK INTEGRAL PACKAGE
----------------------

Number of atoms                             ...     67
Number of basis functions                   ...   1227
Number of shells                            ...    499
Maximum angular momentum                    ...      3
Integral batch strategy                     ... SHARK/LIBINT Hybrid
RI-J (if used) integral strategy            ... SPLIT-RIJ (Revised 2003 algorithm where possible)
Printlevel                                  ...      1
Contraction scheme used                     ... SEGMENTED contraction
Coulomb Range Separation                    ... NOT USED
Exchange Range Separation                   ... NOT USED
Finite Nucleus Model                        ... NOT USED
Auxiliary Coulomb fitting basis             ... AVAILABLE
   # of basis functions in Aux-J            ...   1991
   # of shells in Aux-J                     ...    665
   Maximum angular momentum in Aux-J        ...      4
Auxiliary J/K fitting basis                 ... NOT available
Auxiliary Correlation fitting basis         ... NOT available
Auxiliary 'external' fitting basis          ... NOT available
Integral threshold                          ...     2.500000e-11
Primitive cut-off                           ...     2.500000e-12
Primitive pair pre-selection threshold      ...     2.500000e-12

Calculating pre-screening integrals         ... done (  0.1 sec) Dimension = 499
Organizing shell pair data                  ... done (  1.6 sec)
Shell pair information
Total number of shell pairs                 ...    124750
Shell pairs after pre-screening             ...     80497
Total number of primitive shell pairs       ...    374508
Primitive shell pairs kept                  ...    154173
          la=0 lb=0:  22648 shell pairs
          la=1 lb=0:  24022 shell pairs
          la=1 lb=1:   6419 shell pairs
          la=2 lb=0:  10912 shell pairs
          la=2 lb=1:   5884 shell pairs
          la=2 lb=2:   1387 shell pairs
          la=3 lb=0:   5016 shell pairs
          la=3 lb=1:   2722 shell pairs
          la=3 lb=2:   1203 shell pairs
          la=3 lb=3:    284 shell pairs

Calculating one electron integrals          ... done (  0.2 sec)
Calculating RI/J V-Matrix + Cholesky decomp.... done (  1.8 sec)
Calculating Nuclear repulsion               ... done (  0.0 sec) ENN=   3531.082189304083 Eh

SHARK setup successfully completed in   6.9 seconds

Maximum memory used throughout the entire GTOINT-calculation: 116.5 MB
[1710176015.302655] [node049:2227840:0]          mpool.c:43   UCX  WARN  object 0xb7eee00 was not returned to mpool ucp_requests
[1710176015.302675] [node049:2227840:0]          mpool.c:43   UCX  WARN  object 0xb7eefc0 was not returned to mpool ucp_requests
[1710176015.302678] [node049:2227840:0]          mpool.c:43   UCX  WARN  object 0xb7ef180 was not returned to mpool ucp_requests
[1710176015.302681] [node049:2227840:0]          mpool.c:43   UCX  WARN  object 0xb7ef340 was not returned to mpool ucp_requests
[1710176015.302683] [node049:2227840:0]          mpool.c:43   UCX  WARN  object 0xb7ef500 was not returned to mpool ucp_requests
[1710176015.302685] [node049:2227840:0]          mpool.c:43   UCX  WARN  object 0xb7ef6c0 was not returned to mpool ucp_requests
[1710176015.302688] [node049:2227840:0]          mpool.c:43   UCX  WARN  object 0xb7ef880 was not returned to mpool ucp_requests
[1710176015.302690] [node049:2227840:0]          mpool.c:43   UCX  WARN  object 0xb7efa40 was not returned to mpool ucp_requests
[1710176015.302692] [node049:2227840:0]          mpool.c:43   UCX  WARN  object 0xb7efc00 was not returned to mpool ucp_requests
[1710176015.302695] [node049:2227840:0]          mpool.c:43   UCX  WARN  object 0xb7efdc0 was not returned to mpool ucp_requests
[1710176015.302697] [node049:2227840:0]          mpool.c:43   UCX  WARN  object 0xb7eff80 was not returned to mpool ucp_requests
[1710176015.302699] [node049:2227840:0]          mpool.c:43   UCX  WARN  object 0xb7f0140 was not returned to mpool ucp_requests
[1710176015.305210] [node049:2227834:0]          mpool.c:43   UCX  WARN  object 0xc3b9c40 was not returned to mpool ucp_requests
[1710176015.305229] [node049:2227834:0]          mpool.c:43   UCX  WARN  object 0xc3b9e00 was not returned to mpool ucp_requests
[1710176015.305232] [node049:2227834:0]          mpool.c:43   UCX  WARN  object 0xc3b9fc0 was not returned to mpool ucp_requests
[1710176015.305234] [node049:2227834:0]          mpool.c:43   UCX  WARN  object 0xc3ba180 was not returned to mpool ucp_requests
[1710176015.305237] [node049:2227834:0]          mpool.c:43   UCX  WARN  object 0xc3ba340 was not returned to mpool ucp_requests
[1710176015.305239] [node049:2227834:0]          mpool.c:43   UCX  WARN  object 0xc3ba500 was not returned to mpool ucp_requests
[1710176015.305241] [node049:2227834:0]          mpool.c:43   UCX  WARN  object 0xc3ba6c0 was not returned to mpool ucp_requests
[1710176015.305244] [node049:2227834:0]          mpool.c:43   UCX  WARN  object 0xc3ba880 was not returned to mpool ucp_requests
[1710176015.305246] [node049:2227834:0]          mpool.c:43   UCX  WARN  object 0xc3baa40 was not returned to mpool ucp_requests
[1710176015.305248] [node049:2227834:0]          mpool.c:43   UCX  WARN  object 0xc3bac00 was not returned to mpool ucp_requests
[1710176015.305251] [node049:2227834:0]          mpool.c:43   UCX  WARN  object 0xc3badc0 was not returned to mpool ucp_requests
[1710176015.305253] [node049:2227834:0]          mpool.c:43   UCX  WARN  object 0xc3baf80 was not returned to mpool ucp_requests
[1710176015.307589] [node049:2227822:0]          mpool.c:43   UCX  WARN  object 0xbc48dc0 was not returned to mpool ucp_requests
[1710176015.307602] [node049:2227822:0]          mpool.c:43   UCX  WARN  object 0xbc48f80 was not returned to mpool ucp_requests
[1710176015.307605] [node049:2227822:0]          mpool.c:43   UCX  WARN  object 0xbc49140 was not returned to mpool ucp_requests
[1710176015.307608] [node049:2227822:0]          mpool.c:43   UCX  WARN  object 0xbc49300 was not returned to mpool ucp_requests
[1710176015.307610] [node049:2227822:0]          mpool.c:43   UCX  WARN  object 0xbc494c0 was not returned to mpool ucp_requests
[1710176015.307612] [node049:2227822:0]          mpool.c:43   UCX  WARN  object 0xbc49680 was not returned to mpool ucp_requests
[1710176015.307614] [node049:2227822:0]          mpool.c:43   UCX  WARN  object 0xbc49840 was not returned to mpool ucp_requests
[1710176015.307617] [node049:2227822:0]          mpool.c:43   UCX  WARN  object 0xbc49a00 was not returned to mpool ucp_requests
[1710176015.307619] [node049:2227822:0]          mpool.c:43   UCX  WARN  object 0xbc49bc0 was not returned to mpool ucp_requests
[1710176015.307622] [node049:2227822:0]          mpool.c:43   UCX  WARN  object 0xbc49d80 was not returned to mpool ucp_requests
[1710176015.307624] [node049:2227822:0]          mpool.c:43   UCX  WARN  object 0xbc49f40 was not returned to mpool ucp_requests
[1710176015.309952] [node049:2227830:0]          mpool.c:43   UCX  WARN  object 0xa94ba40 was not returned to mpool ucp_requests
[1710176015.309965] [node049:2227830:0]          mpool.c:43   UCX  WARN  object 0xa94bc00 was not returned to mpool ucp_requests
[1710176015.309968] [node049:2227830:0]          mpool.c:43   UCX  WARN  object 0xa94bdc0 was not returned to mpool ucp_requests
[1710176015.309970] [node049:2227830:0]          mpool.c:43   UCX  WARN  object 0xa94bf80 was not returned to mpool ucp_requests
[1710176015.309973] [node049:2227830:0]          mpool.c:43   UCX  WARN  object 0xa94c140 was not returned to mpool ucp_requests
[1710176015.309975] [node049:2227830:0]          mpool.c:43   UCX  WARN  object 0xa94c300 was not returned to mpool ucp_requests
[1710176015.309977] [node049:2227830:0]          mpool.c:43   UCX  WARN  object 0xa94c4c0 was not returned to mpool ucp_requests
[1710176015.309980] [node049:2227830:0]          mpool.c:43   UCX  WARN  object 0xa94c680 was not returned to mpool ucp_requests
[1710176015.309982] [node049:2227830:0]          mpool.c:43   UCX  WARN  object 0xa94c840 was not returned to mpool ucp_requests
[1710176015.309984] [node049:2227830:0]          mpool.c:43   UCX  WARN  object 0xa94ca00 was not returned to mpool ucp_requests
[1710176015.309986] [node049:2227830:0]          mpool.c:43   UCX  WARN  object 0xa94cbc0 was not returned to mpool ucp_requests
[1710176015.309989] [node049:2227830:0]          mpool.c:43   UCX  WARN  object 0xa94cd80 was not returned to mpool ucp_requests
[1710176015.309991] [node049:2227830:0]          mpool.c:43   UCX  WARN  object 0xa94cf40 was not returned to mpool ucp_requests
[1710176015.314398] [node049:2227828:0]          mpool.c:43   UCX  WARN  object 0xc397f80 was not returned to mpool ucp_requests
[1710176015.314410] [node049:2227828:0]          mpool.c:43   UCX  WARN  object 0xc398140 was not returned to mpool ucp_requests
[1710176015.314414] [node049:2227828:0]          mpool.c:43   UCX  WARN  object 0xc398300 was not returned to mpool ucp_requests
[1710176015.314416] [node049:2227828:0]          mpool.c:43   UCX  WARN  object 0xc3984c0 was not returned to mpool ucp_requests
[1710176015.314418] [node049:2227828:0]          mpool.c:43   UCX  WARN  object 0xc398680 was not returned to mpool ucp_requests
[1710176015.314421] [node049:2227828:0]          mpool.c:43   UCX  WARN  object 0xc398840 was not returned to mpool ucp_requests
[1710176015.314423] [node049:2227828:0]          mpool.c:43   UCX  WARN  object 0xc398a00 was not returned to mpool ucp_requests
[1710176015.314426] [node049:2227828:0]          mpool.c:43   UCX  WARN  object 0xc398bc0 was not returned to mpool ucp_requests
[1710176015.314428] [node049:2227828:0]          mpool.c:43   UCX  WARN  object 0xc398d80 was not returned to mpool ucp_requests
[1710176015.314430] [node049:2227828:0]          mpool.c:43   UCX  WARN  object 0xc398f40 was not returned to mpool ucp_requests
[1710176015.314433] [node049:2227828:0]          mpool.c:43   UCX  WARN  object 0xc399100 was not returned to mpool ucp_requests
[1710176015.314537] [node049:2227839:0]          mpool.c:43   UCX  WARN  object 0xc453b40 was not returned to mpool ucp_requests
[1710176015.314552] [node049:2227839:0]          mpool.c:43   UCX  WARN  object 0xc453d00 was not returned to mpool ucp_requests
[1710176015.314559] [node049:2227839:0]          mpool.c:43   UCX  WARN  object 0xc453ec0 was not returned to mpool ucp_requests
[1710176015.314562] [node049:2227839:0]          mpool.c:43   UCX  WARN  object 0xc454080 was not returned to mpool ucp_requests
[1710176015.314565] [node049:2227839:0]          mpool.c:43   UCX  WARN  object 0xc454240 was not returned to mpool ucp_requests
[1710176015.314568] [node049:2227839:0]          mpool.c:43   UCX  WARN  object 0xc454400 was not returned to mpool ucp_requests
[1710176015.314572] [node049:2227839:0]          mpool.c:43   UCX  WARN  object 0xc4545c0 was not returned to mpool ucp_requests
[1710176015.314574] [node049:2227839:0]          mpool.c:43   UCX  WARN  object 0xc454780 was not returned to mpool ucp_requests
[1710176015.314578] [node049:2227839:0]          mpool.c:43   UCX  WARN  object 0xc454940 was not returned to mpool ucp_requests
[1710176015.314582] [node049:2227839:0]          mpool.c:43   UCX  WARN  object 0xc454b00 was not returned to mpool ucp_requests
[1710176015.314586] [node049:2227839:0]          mpool.c:43   UCX  WARN  object 0xc454cc0 was not returned to mpool ucp_requests
[1710176015.314589] [node049:2227839:0]          mpool.c:43   UCX  WARN  object 0xc454e80 was not returned to mpool ucp_requests
[1710176015.316650] [node049:2227832:0]          mpool.c:43   UCX  WARN  object 0xabbec00 was not returned to mpool ucp_requests
[1710176015.316663] [node049:2227832:0]          mpool.c:43   UCX  WARN  object 0xabbedc0 was not returned to mpool ucp_requests
[1710176015.316668] [node049:2227832:0]          mpool.c:43   UCX  WARN  object 0xabbef80 was not returned to mpool ucp_requests
[1710176015.316672] [node049:2227832:0]          mpool.c:43   UCX  WARN  object 0xabbf140 was not returned to mpool ucp_requests
[1710176015.316676] [node049:2227832:0]          mpool.c:43   UCX  WARN  object 0xabbf300 was not returned to mpool ucp_requests
[1710176015.316679] [node049:2227832:0]          mpool.c:43   UCX  WARN  object 0xabbf4c0 was not returned to mpool ucp_requests
[1710176015.316682] [node049:2227832:0]          mpool.c:43   UCX  WARN  object 0xabbf680 was not returned to mpool ucp_requests
[1710176015.316686] [node049:2227832:0]          mpool.c:43   UCX  WARN  object 0xabbf840 was not returned to mpool ucp_requests
[1710176015.316689] [node049:2227832:0]          mpool.c:43   UCX  WARN  object 0xabbfa00 was not returned to mpool ucp_requests
[1710176015.316692] [node049:2227832:0]          mpool.c:43   UCX  WARN  object 0xabbfbc0 was not returned to mpool ucp_requests
[1710176015.316696] [node049:2227832:0]          mpool.c:43   UCX  WARN  object 0xabbfd80 was not returned to mpool ucp_requests
[1710176015.316699] [node049:2227832:0]          mpool.c:43   UCX  WARN  object 0xabbff40 was not returned to mpool ucp_requests
[1710176015.316702] [node049:2227832:0]          mpool.c:43   UCX  WARN  object 0xabc0100 was not returned to mpool ucp_requests
[1710176015.317560] [node049:2227826:0]          mpool.c:43   UCX  WARN  object 0xaa2fd00 was not returned to mpool ucp_requests
[1710176015.317572] [node049:2227826:0]          mpool.c:43   UCX  WARN  object 0xaa2fec0 was not returned to mpool ucp_requests
[1710176015.317576] [node049:2227826:0]          mpool.c:43   UCX  WARN  object 0xaa30080 was not returned to mpool ucp_requests
[1710176015.317578] [node049:2227826:0]          mpool.c:43   UCX  WARN  object 0xaa30240 was not returned to mpool ucp_requests
[1710176015.317580] [node049:2227826:0]          mpool.c:43   UCX  WARN  object 0xaa30400 was not returned to mpool ucp_requests
[1710176015.317583] [node049:2227826:0]          mpool.c:43   UCX  WARN  object 0xaa305c0 was not returned to mpool ucp_requests
[1710176015.317585] [node049:2227826:0]          mpool.c:43   UCX  WARN  object 0xaa30780 was not returned to mpool ucp_requests
[1710176015.317587] [node049:2227826:0]          mpool.c:43   UCX  WARN  object 0xaa30940 was not returned to mpool ucp_requests
[1710176015.317590] [node049:2227826:0]          mpool.c:43   UCX  WARN  object 0xaa30b00 was not returned to mpool ucp_requests
[1710176015.317592] [node049:2227826:0]          mpool.c:43   UCX  WARN  object 0xaa30cc0 was not returned to mpool ucp_requests
[1710176015.317594] [node049:2227826:0]          mpool.c:43   UCX  WARN  object 0xaa30e80 was not returned to mpool ucp_requests
[1710176015.318173] [node049:2227825:0]          mpool.c:43   UCX  WARN  object 0xab32d40 was not returned to mpool ucp_requests
[1710176015.318190] [node049:2227825:0]          mpool.c:43   UCX  WARN  object 0xab32f00 was not returned to mpool ucp_requests
[1710176015.318195] [node049:2227825:0]          mpool.c:43   UCX  WARN  object 0xab330c0 was not returned to mpool ucp_requests
[1710176015.318198] [node049:2227825:0]          mpool.c:43   UCX  WARN  object 0xab33280 was not returned to mpool ucp_requests
[1710176015.318202] [node049:2227825:0]          mpool.c:43   UCX  WARN  object 0xab33440 was not returned to mpool ucp_requests
[1710176015.318205] [node049:2227825:0]          mpool.c:43   UCX  WARN  object 0xab33600 was not returned to mpool ucp_requests
[1710176015.318208] [node049:2227825:0]          mpool.c:43   UCX  WARN  object 0xab337c0 was not returned to mpool ucp_requests
[1710176015.318211] [node049:2227825:0]          mpool.c:43   UCX  WARN  object 0xab33980 was not returned to mpool ucp_requests
[1710176015.318215] [node049:2227825:0]          mpool.c:43   UCX  WARN  object 0xab33b40 was not returned to mpool ucp_requests
[1710176015.318218] [node049:2227825:0]          mpool.c:43   UCX  WARN  object 0xab33d00 was not returned to mpool ucp_requests
[1710176015.318221] [node049:2227825:0]          mpool.c:43   UCX  WARN  object 0xab33ec0 was not returned to mpool ucp_requests
[1710176015.318224] [node049:2227825:0]          mpool.c:43   UCX  WARN  object 0xab34080 was not returned to mpool ucp_requests
[1710176015.321915] [node049:2227823:0]          mpool.c:43   UCX  WARN  object 0xbf7fb40 was not returned to mpool ucp_requests
[1710176015.321926] [node049:2227823:0]          mpool.c:43   UCX  WARN  object 0xbf7fd00 was not returned to mpool ucp_requests
[1710176015.321930] [node049:2227823:0]          mpool.c:43   UCX  WARN  object 0xbf7fec0 was not returned to mpool ucp_requests
[1710176015.321933] [node049:2227823:0]          mpool.c:43   UCX  WARN  object 0xbf80080 was not returned to mpool ucp_requests
[1710176015.321935] [node049:2227823:0]          mpool.c:43   UCX  WARN  object 0xbf80240 was not returned to mpool ucp_requests
[1710176015.321937] [node049:2227823:0]          mpool.c:43   UCX  WARN  object 0xbf80400 was not returned to mpool ucp_requests
[1710176015.321940] [node049:2227823:0]          mpool.c:43   UCX  WARN  object 0xbf805c0 was not returned to mpool ucp_requests
[1710176015.321942] [node049:2227823:0]          mpool.c:43   UCX  WARN  object 0xbf80780 was not returned to mpool ucp_requests
[1710176015.321944] [node049:2227823:0]          mpool.c:43   UCX  WARN  object 0xbf80940 was not returned to mpool ucp_requests
[1710176015.321947] [node049:2227823:0]          mpool.c:43   UCX  WARN  object 0xbf80b00 was not returned to mpool ucp_requests
[1710176015.321950] [node049:2227823:0]          mpool.c:43   UCX  WARN  object 0xbf80cc0 was not returned to mpool ucp_requests
[1710176015.321954] [node049:2227823:0]          mpool.c:43   UCX  WARN  object 0xbf80e80 was not returned to mpool ucp_requests
[1710176015.323013] [node049:2227829:0]          mpool.c:43   UCX  WARN  object 0xb7d8a80 was not returned to mpool ucp_requests
[1710176015.323033] [node049:2227829:0]          mpool.c:43   UCX  WARN  object 0xb7d8c40 was not returned to mpool ucp_requests
[1710176015.323038] [node049:2227829:0]          mpool.c:43   UCX  WARN  object 0xb7d8e00 was not returned to mpool ucp_requests
[1710176015.323042] [node049:2227829:0]          mpool.c:43   UCX  WARN  object 0xb7d8fc0 was not returned to mpool ucp_requests
[1710176015.323045] [node049:2227829:0]          mpool.c:43   UCX  WARN  object 0xb7d9180 was not returned to mpool ucp_requests
[1710176015.323048] [node049:2227829:0]          mpool.c:43   UCX  WARN  object 0xb7d9340 was not returned to mpool ucp_requests
[1710176015.323053] [node049:2227829:0]          mpool.c:43   UCX  WARN  object 0xb7d9500 was not returned to mpool ucp_requests
[1710176015.323057] [node049:2227829:0]          mpool.c:43   UCX  WARN  object 0xb7d96c0 was not returned to mpool ucp_requests
[1710176015.323061] [node049:2227829:0]          mpool.c:43   UCX  WARN  object 0xb7d9880 was not returned to mpool ucp_requests
[1710176015.323064] [node049:2227829:0]          mpool.c:43   UCX  WARN  object 0xb7d9a40 was not returned to mpool ucp_requests
[1710176015.323067] [node049:2227829:0]          mpool.c:43   UCX  WARN  object 0xb7d9c00 was not returned to mpool ucp_requests
[1710176015.323070] [node049:2227829:0]          mpool.c:43   UCX  WARN  object 0xb7d9dc0 was not returned to mpool ucp_requests
[1710176015.323074] [node049:2227829:0]          mpool.c:43   UCX  WARN  object 0xb7d9f80 was not returned to mpool ucp_requests
[1710176015.322459] [node049:2227836:0]          mpool.c:43   UCX  WARN  object 0xc4efb40 was not returned to mpool ucp_requests
[1710176015.322476] [node049:2227836:0]          mpool.c:43   UCX  WARN  object 0xc4efd00 was not returned to mpool ucp_requests
[1710176015.322480] [node049:2227836:0]          mpool.c:43   UCX  WARN  object 0xc4efec0 was not returned to mpool ucp_requests
[1710176015.322482] [node049:2227836:0]          mpool.c:43   UCX  WARN  object 0xc4f0080 was not returned to mpool ucp_requests
[1710176015.322485] [node049:2227836:0]          mpool.c:43   UCX  WARN  object 0xc4f0240 was not returned to mpool ucp_requests
[1710176015.322487] [node049:2227836:0]          mpool.c:43   UCX  WARN  object 0xc4f0400 was not returned to mpool ucp_requests
[1710176015.322489] [node049:2227836:0]          mpool.c:43   UCX  WARN  object 0xc4f05c0 was not returned to mpool ucp_requests
[1710176015.322492] [node049:2227836:0]          mpool.c:43   UCX  WARN  object 0xc4f0780 was not returned to mpool ucp_requests
[1710176015.322494] [node049:2227836:0]          mpool.c:43   UCX  WARN  object 0xc4f0940 was not returned to mpool ucp_requests
[1710176015.322496] [node049:2227836:0]          mpool.c:43   UCX  WARN  object 0xc4f0b00 was not returned to mpool ucp_requests
[1710176015.322499] [node049:2227836:0]          mpool.c:43   UCX  WARN  object 0xc4f0cc0 was not returned to mpool ucp_requests
[1710176015.322501] [node049:2227836:0]          mpool.c:43   UCX  WARN  object 0xc4f0e80 was not returned to mpool ucp_requests
[1710176015.322903] [node049:2227838:0]          mpool.c:43   UCX  WARN  object 0xab75e40 was not returned to mpool ucp_requests
[1710176015.322914] [node049:2227838:0]          mpool.c:43   UCX  WARN  object 0xab76000 was not returned to mpool ucp_requests
[1710176015.322917] [node049:2227838:0]          mpool.c:43   UCX  WARN  object 0xab761c0 was not returned to mpool ucp_requests
[1710176015.322919] [node049:2227838:0]          mpool.c:43   UCX  WARN  object 0xab76380 was not returned to mpool ucp_requests
[1710176015.322922] [node049:2227838:0]          mpool.c:43   UCX  WARN  object 0xab76540 was not returned to mpool ucp_requests
[1710176015.322924] [node049:2227838:0]          mpool.c:43   UCX  WARN  object 0xab76700 was not returned to mpool ucp_requests
[1710176015.322926] [node049:2227838:0]          mpool.c:43   UCX  WARN  object 0xab768c0 was not returned to mpool ucp_requests
[1710176015.322929] [node049:2227838:0]          mpool.c:43   UCX  WARN  object 0xab76a80 was not returned to mpool ucp_requests
[1710176015.322931] [node049:2227838:0]          mpool.c:43   UCX  WARN  object 0xab76c40 was not returned to mpool ucp_requests
[1710176015.322933] [node049:2227838:0]          mpool.c:43   UCX  WARN  object 0xab76e00 was not returned to mpool ucp_requests
[1710176015.322935] [node049:2227838:0]          mpool.c:43   UCX  WARN  object 0xab76fc0 was not returned to mpool ucp_requests
[1710176015.322938] [node049:2227838:0]          mpool.c:43   UCX  WARN  object 0xab77180 was not returned to mpool ucp_requests
[1710176015.326129] [node049:2227837:0]          mpool.c:43   UCX  WARN  object 0xb3a8c40 was not returned to mpool ucp_requests
[1710176015.326142] [node049:2227837:0]          mpool.c:43   UCX  WARN  object 0xb3a8e00 was not returned to mpool ucp_requests
[1710176015.326148] [node049:2227837:0]          mpool.c:43   UCX  WARN  object 0xb3a8fc0 was not returned to mpool ucp_requests
[1710176015.326152] [node049:2227837:0]          mpool.c:43   UCX  WARN  object 0xb3a9180 was not returned to mpool ucp_requests
[1710176015.326155] [node049:2227837:0]          mpool.c:43   UCX  WARN  object 0xb3a9340 was not returned to mpool ucp_requests
[1710176015.326157] [node049:2227837:0]          mpool.c:43   UCX  WARN  object 0xb3a9500 was not returned to mpool ucp_requests
[1710176015.326159] [node049:2227837:0]          mpool.c:43   UCX  WARN  object 0xb3a96c0 was not returned to mpool ucp_requests
[1710176015.326162] [node049:2227837:0]          mpool.c:43   UCX  WARN  object 0xb3a9880 was not returned to mpool ucp_requests
[1710176015.326164] [node049:2227837:0]          mpool.c:43   UCX  WARN  object 0xb3a9a40 was not returned to mpool ucp_requests
[1710176015.326166] [node049:2227837:0]          mpool.c:43   UCX  WARN  object 0xb3a9c00 was not returned to mpool ucp_requests
[1710176015.326169] [node049:2227837:0]          mpool.c:43   UCX  WARN  object 0xb3a9dc0 was not returned to mpool ucp_requests
[1710176015.326171] [node049:2227837:0]          mpool.c:43   UCX  WARN  object 0xb3a9f80 was not returned to mpool ucp_requests
[1710176015.327848] [node049:2227831:0]          mpool.c:43   UCX  WARN  object 0xba70c00 was not returned to mpool ucp_requests
[1710176015.327859] [node049:2227831:0]          mpool.c:43   UCX  WARN  object 0xba70dc0 was not returned to mpool ucp_requests
[1710176015.327864] [node049:2227831:0]          mpool.c:43   UCX  WARN  object 0xba70f80 was not returned to mpool ucp_requests
[1710176015.327868] [node049:2227831:0]          mpool.c:43   UCX  WARN  object 0xba71140 was not returned to mpool ucp_requests
[1710176015.327871] [node049:2227831:0]          mpool.c:43   UCX  WARN  object 0xba71300 was not returned to mpool ucp_requests
[1710176015.327875] [node049:2227831:0]          mpool.c:43   UCX  WARN  object 0xba714c0 was not returned to mpool ucp_requests
[1710176015.327879] [node049:2227831:0]          mpool.c:43   UCX  WARN  object 0xba71680 was not returned to mpool ucp_requests
[1710176015.327882] [node049:2227831:0]          mpool.c:43   UCX  WARN  object 0xba71840 was not returned to mpool ucp_requests
[1710176015.327885] [node049:2227831:0]          mpool.c:43   UCX  WARN  object 0xba71a00 was not returned to mpool ucp_requests
[1710176015.327889] [node049:2227831:0]          mpool.c:43   UCX  WARN  object 0xba71bc0 was not returned to mpool ucp_requests
[1710176015.327892] [node049:2227831:0]          mpool.c:43   UCX  WARN  object 0xba71d80 was not returned to mpool ucp_requests
[1710176015.327895] [node049:2227831:0]          mpool.c:43   UCX  WARN  object 0xba71f40 was not returned to mpool ucp_requests
[1710176015.327898] [node049:2227831:0]          mpool.c:43   UCX  WARN  object 0xba72100 was not returned to mpool ucp_requests
[1710176015.328205] [node049:2227833:0]          mpool.c:43   UCX  WARN  object 0xbb20c00 was not returned to mpool ucp_requests
[1710176015.328216] [node049:2227833:0]          mpool.c:43   UCX  WARN  object 0xbb20dc0 was not returned to mpool ucp_requests
[1710176015.328220] [node049:2227833:0]          mpool.c:43   UCX  WARN  object 0xbb20f80 was not returned to mpool ucp_requests
[1710176015.328222] [node049:2227833:0]          mpool.c:43   UCX  WARN  object 0xbb21140 was not returned to mpool ucp_requests
[1710176015.328225] [node049:2227833:0]          mpool.c:43   UCX  WARN  object 0xbb21300 was not returned to mpool ucp_requests
[1710176015.328227] [node049:2227833:0]          mpool.c:43   UCX  WARN  object 0xbb214c0 was not returned to mpool ucp_requests
[1710176015.328229] [node049:2227833:0]          mpool.c:43   UCX  WARN  object 0xbb21680 was not returned to mpool ucp_requests
[1710176015.328232] [node049:2227833:0]          mpool.c:43   UCX  WARN  object 0xbb21840 was not returned to mpool ucp_requests
[1710176015.328234] [node049:2227833:0]          mpool.c:43   UCX  WARN  object 0xbb21a00 was not returned to mpool ucp_requests
[1710176015.328236] [node049:2227833:0]          mpool.c:43   UCX  WARN  object 0xbb21bc0 was not returned to mpool ucp_requests
[1710176015.328239] [node049:2227833:0]          mpool.c:43   UCX  WARN  object 0xbb21d80 was not returned to mpool ucp_requests
[1710176015.328241] [node049:2227833:0]          mpool.c:43   UCX  WARN  object 0xbb21f40 was not returned to mpool ucp_requests
[1710176015.329981] [node049:2227827:0]          mpool.c:43   UCX  WARN  object 0xb082d00 was not returned to mpool ucp_requests
[1710176015.329993] [node049:2227827:0]          mpool.c:43   UCX  WARN  object 0xb082ec0 was not returned to mpool ucp_requests
[1710176015.329997] [node049:2227827:0]          mpool.c:43   UCX  WARN  object 0xb083080 was not returned to mpool ucp_requests
[1710176015.330000] [node049:2227827:0]          mpool.c:43   UCX  WARN  object 0xb083240 was not returned to mpool ucp_requests
[1710176015.330003] [node049:2227827:0]          mpool.c:43   UCX  WARN  object 0xb083400 was not returned to mpool ucp_requests
[1710176015.330005] [node049:2227827:0]          mpool.c:43   UCX  WARN  object 0xb0835c0 was not returned to mpool ucp_requests
[1710176015.330007] [node049:2227827:0]          mpool.c:43   UCX  WARN  object 0xb083780 was not returned to mpool ucp_requests
[1710176015.330009] [node049:2227827:0]          mpool.c:43   UCX  WARN  object 0xb083940 was not returned to mpool ucp_requests
[1710176015.330012] [node049:2227827:0]          mpool.c:43   UCX  WARN  object 0xb083b00 was not returned to mpool ucp_requests
[1710176015.330014] [node049:2227827:0]          mpool.c:43   UCX  WARN  object 0xb083cc0 was not returned to mpool ucp_requests
[1710176015.330016] [node049:2227827:0]          mpool.c:43   UCX  WARN  object 0xb083e80 was not returned to mpool ucp_requests
[1710176015.330018] [node049:2227827:0]          mpool.c:43   UCX  WARN  object 0xb084040 was not returned to mpool ucp_requests
[1710176015.330290] [node049:2227824:0]          mpool.c:43   UCX  WARN  object 0xbb2ad00 was not returned to mpool ucp_requests
[1710176015.330303] [node049:2227824:0]          mpool.c:43   UCX  WARN  object 0xbb2aec0 was not returned to mpool ucp_requests
[1710176015.330306] [node049:2227824:0]          mpool.c:43   UCX  WARN  object 0xbb2b080 was not returned to mpool ucp_requests
[1710176015.330308] [node049:2227824:0]          mpool.c:43   UCX  WARN  object 0xbb2b240 was not returned to mpool ucp_requests
[1710176015.330310] [node049:2227824:0]          mpool.c:43   UCX  WARN  object 0xbb2b400 was not returned to mpool ucp_requests
[1710176015.330313] [node049:2227824:0]          mpool.c:43   UCX  WARN  object 0xbb2b5c0 was not returned to mpool ucp_requests
[1710176015.330315] [node049:2227824:0]          mpool.c:43   UCX  WARN  object 0xbb2b780 was not returned to mpool ucp_requests
[1710176015.330317] [node049:2227824:0]          mpool.c:43   UCX  WARN  object 0xbb2bb00 was not returned to mpool ucp_requests
[1710176015.330320] [node049:2227824:0]          mpool.c:43   UCX  WARN  object 0xbb2bcc0 was not returned to mpool ucp_requests
[1710176015.330322] [node049:2227824:0]          mpool.c:43   UCX  WARN  object 0xbb2be80 was not returned to mpool ucp_requests
[1710176015.360971] [node049:2227835:0]          mpool.c:43   UCX  WARN  object 0xb7b5c00 was not returned to mpool ucp_requests
[1710176015.360995] [node049:2227835:0]          mpool.c:43   UCX  WARN  object 0xb7b5dc0 was not returned to mpool ucp_requests
[1710176015.360998] [node049:2227835:0]          mpool.c:43   UCX  WARN  object 0xb7b5f80 was not returned to mpool ucp_requests
[1710176015.361000] [node049:2227835:0]          mpool.c:43   UCX  WARN  object 0xb7b6140 was not returned to mpool ucp_requests
[1710176015.361003] [node049:2227835:0]          mpool.c:43   UCX  WARN  object 0xb7b6300 was not returned to mpool ucp_requests
[1710176015.361005] [node049:2227835:0]          mpool.c:43   UCX  WARN  object 0xb7b64c0 was not returned to mpool ucp_requests
[1710176015.361007] [node049:2227835:0]          mpool.c:43   UCX  WARN  object 0xb7b6680 was not returned to mpool ucp_requests
[1710176015.361009] [node049:2227835:0]          mpool.c:43   UCX  WARN  object 0xb7b6840 was not returned to mpool ucp_requests
[1710176015.361012] [node049:2227835:0]          mpool.c:43   UCX  WARN  object 0xb7b6a00 was not returned to mpool ucp_requests
[1710176015.361014] [node049:2227835:0]          mpool.c:43   UCX  WARN  object 0xb7b6bc0 was not returned to mpool ucp_requests
[1710176015.361016] [node049:2227835:0]          mpool.c:43   UCX  WARN  object 0xb7b6d80 was not returned to mpool ucp_requests
[1710176015.361019] [node049:2227835:0]          mpool.c:43   UCX  WARN  object 0xb7b6f40 was not returned to mpool ucp_requests


           ************************************************************
           *        Program running with 20 parallel MPI-processes    *
           *              working on a common directory               *
           ************************************************************

Diagonalization of the overlap matrix:
Smallest eigenvalue                        ... 4.033e-06
Time for diagonalization                   ...    1.809 sec
Threshold for overlap eigenvalues          ... 1.000e-08
Number of eigenvalues below threshold      ... 0
Time for construction of square roots      ...    1.209 sec
Total time needed                          ...    3.611 sec

-------------------
DFT GRID GENERATION
-------------------

General Integration Accuracy     IntAcc      ... 4.388
Radial Grid Type                 RadialGrid  ... OptM3 with GC (2021)
Angular Grid (max. ang.)         AngularGrid ... 4 (Lebedev-302)
Angular grid pruning method      GridPruning ... 4 (adaptive)
Weight generation scheme         WeightScheme... Becke
Basis function cutoff            BFCut       ... 1.0000e-11
Integration weight cutoff        WCut        ... 1.0000e-14
Angular grids for H and He will be reduced by one unit
Partially contracted basis set               ... off
Rotationally invariant grid construction     ... off

Total number of grid points                  ...   302717
Total number of batches                      ...     4765
Average number of points per batch           ...       63
Average number of grid points per atom       ...     4518
Time for grid setup =    2.743 sec

--------------------
COSX GRID GENERATION
--------------------

GRIDX 1
-------
General Integration Accuracy     IntAcc      ... 3.816
Radial Grid Type                 RadialGrid  ... OptM3 with GC (2021)
Angular Grid (max. ang.)         AngularGrid ... 1 (Lebedev-50)
Angular grid pruning method      GridPruning ... 4 (adaptive)
Weight generation scheme         WeightScheme... Becke
Basis function cutoff            BFCut       ... 1.0000e-11
Integration weight cutoff        WCut        ... 1.0000e-14
Angular grids for H and He will be reduced by one unit
Partially contracted basis set               ... on
Rotationally invariant grid construction     ... off

Total number of grid points                  ...    38437
Total number of batches                      ...      632
Average number of points per batch           ...       60
Average number of grid points per atom       ...      574
UseSFitting                                  ... on

GRIDX 2
-------
General Integration Accuracy     IntAcc      ... 4.020
Radial Grid Type                 RadialGrid  ... OptM3 with GC (2021)
Angular Grid (max. ang.)         AngularGrid ... 2 (Lebedev-110)
Angular grid pruning method      GridPruning ... 4 (adaptive)
Weight generation scheme         WeightScheme... Becke
Basis function cutoff            BFCut       ... 1.0000e-11
Integration weight cutoff        WCut        ... 1.0000e-14
Angular grids for H and He will be reduced by one unit
Partially contracted basis set               ... on
Rotationally invariant grid construction     ... off

Total number of grid points                  ...    81241
Total number of batches                      ...     1302
Average number of points per batch           ...       62
Average number of grid points per atom       ...     1213
UseSFitting                                  ... on

GRIDX 3
-------
General Integration Accuracy     IntAcc      ... 4.338
Radial Grid Type                 RadialGrid  ... OptM3 with GC (2021)
Angular Grid (max. ang.)         AngularGrid ... 3 (Lebedev-194)
Angular grid pruning method      GridPruning ... 4 (adaptive)
Weight generation scheme         WeightScheme... Becke
Basis function cutoff            BFCut       ... 1.0000e-11
Integration weight cutoff        WCut        ... 1.0000e-14
Angular grids for H and He will be reduced by one unit
Partially contracted basis set               ... on
Rotationally invariant grid construction     ... off

Total number of grid points                  ...   176429
Total number of batches                      ...     2793
Average number of points per batch           ...       63
Average number of grid points per atom       ...     2633
UseSFitting                                  ... on

Time for X-Grid setup             =    7.758 sec


--------------------
CPCM SOLVATION MODEL
--------------------
CPCM parameters:
  Epsilon                                         ...      26.7260
  Refrac                                          ...       1.2907
  Rsolv                                           ...       1.3000
  Surface type                                    ... GAUSSIAN VDW
  Epsilon function type                           ...         CPCM
Solvent:                                     ... 2,2,2-TRIFLUOROETHANOL
SMD-CDS solvent descriptors:
  Soln                                       ...    1.2907
  Soln25                                     ... Unavailable
  Sola                                       ...    0.5700
  Solb                                       ...    0.2500
  Solg                                       ...   42.0200
  Solc                                       ...    0.0000
  Solh                                       ...    0.5000
Radii:
 Radius for O  used is    2.8724 Bohr (=   1.5200 Ang.)
 Radius for N  used is    3.5716 Bohr (=   1.8900 Ang.)
 Radius for C  used is    3.4960 Bohr (=   1.8500 Ang.)
 Radius for H  used is    2.2677 Bohr (=   1.2000 Ang.)
Calculating surface                               ...        done! (  0.0s)
GEPOL surface points                              ...         3769
GEPOL Volume                                      ...    3190.8989
GEPOL Surface-area                                ...    1759.7866
Calculating surface distance matrix               ...        done! (  0.2s)
Performing Cholesky decomposition & store         ...        done! (  0.6s)
Overall time for CPCM initialization              ...                 0.8s
--------------
SCF ITERATIONS
--------------
ITER       Energy         Delta-E        Max-DP      RMS-DP      [F,P]     Damp
               ***  Starting incremental Fock matrix formation  ***
  0  -1384.3829811803   0.000000000000 0.05610600  0.00011227  0.0283932 0.7000
                      *** Initiating the SOSCF procedure ***
                      *** Re-Reading the Fockian *** 
                      *** Removing any level shift *** 
ITER      Energy       Delta-E        Grad      Rot      Max-DP    RMS-DP
  1  -1384.38752402  -0.0045428348  0.001523  0.001523  0.175083  0.000338
               *** Restarting incremental Fock matrix formation ***
  2  -1384.39952814  -0.0120041226  0.001157  0.005161  0.028217  0.000069
  3  -1384.39981090  -0.0002827593  0.001531  0.003206  0.008829  0.000033
  4  -1384.39997265  -0.0001617553  0.000681  0.001453  0.009628  0.000019
  5  -1384.39999490  -0.0000222437  0.000253  0.000477  0.001509  0.000008
  6  -1384.40000310  -0.0000082002  0.000114  0.000196  0.001027  0.000004
  7  -1384.40000415  -0.0000010530  0.000075  0.000122  0.000342  0.000002
  8  -1384.40000470  -0.0000005462  0.000034  0.000059  0.000428  0.000002
  9  -1384.40000473  -0.0000000339  0.000018  0.000042  0.000149  0.000001
 10  -1384.40000475  -0.0000000235  0.000011  0.000023  0.000153  0.000001
 11  -1384.40000490  -0.0000001496  0.000007  0.000012  0.000167  0.000001
 12  -1384.40000488   0.0000000198  0.000004  0.000006  0.000138  0.000001
                  ***Gradient check signals convergence***
              ***Rediagonalizing the Fockian in SOSCF/NRSCF***

               *****************************************************
               *                     SUCCESS                       *
               *           SCF CONVERGED AFTER  13 CYCLES          *
               *****************************************************

Old exchange energy                            =    -48.093303763 Eh
New exchange energy                            =    -48.093278667 Eh
Exchange energy change after final integration =      0.000025096 Eh
Total energy after final integration           =  -1384.399979636 Eh
Final COS-X integration done in                =    32.868 sec

SMD CDS free energy correction energy :                 0.58123     Kcal/mol
Total Energy after SMD CDS correction =             -1384.399053380 Eh
Total Energy       :        -1384.39905338 Eh          -37671.41342 eV
  Last Energy change         ...    1.5048e-07  Tolerance :   1.0000e-08
  Last MAX-Density change    ...    2.2204e-15  Tolerance :   1.0000e-07
             **** THE GBW FILE WAS UPDATED (ImineE1opt.gbw) ****
             **** DENSITY ImineE1opt.scfp WAS UPDATED ****
             **** ENERGY FILE WAS UPDATED (ImineE1opt.en.tmp) ****
             **** THE GBW FILE WAS UPDATED (ImineE1opt.gbw) ****
             **** DENSITY ImineE1opt.scfp WAS UPDATED ****
Total SCF time: 0 days 0 hours 6 min 40 sec 

Maximum memory used throughout the entire SCF-calculation: 390.9 MB
[1710176418.494970] [node049:2228150:0]          mpool.c:43   UCX  WARN  object 0x149fd5c0 was not returned to mpool ucp_requests
[1710176418.494997] [node049:2228150:0]          mpool.c:43   UCX  WARN  object 0x149fd780 was not returned to mpool ucp_requests
[1710176418.495000] [node049:2228150:0]          mpool.c:43   UCX  WARN  object 0x149fd940 was not returned to mpool ucp_requests
[1710176418.495005] [node049:2228150:0]          mpool.c:43   UCX  WARN  object 0x149fdb00 was not returned to mpool ucp_requests
[1710176418.495010] [node049:2228150:0]          mpool.c:43   UCX  WARN  object 0x149fdcc0 was not returned to mpool ucp_requests
[1710176418.495013] [node049:2228150:0]          mpool.c:43   UCX  WARN  object 0x149fde80 was not returned to mpool ucp_requests
[1710176418.495017] [node049:2228150:0]          mpool.c:43   UCX  WARN  object 0x149fe040 was not returned to mpool ucp_requests
[1710176418.499783] [node049:2228148:0]          mpool.c:43   UCX  WARN  object 0x133d4340 was not returned to mpool ucp_requests
[1710176418.499805] [node049:2228148:0]          mpool.c:43   UCX  WARN  object 0x133d46c0 was not returned to mpool ucp_requests
[1710176418.499810] [node049:2228148:0]          mpool.c:43   UCX  WARN  object 0x133d4880 was not returned to mpool ucp_requests
[1710176418.499813] [node049:2228148:0]          mpool.c:43   UCX  WARN  object 0x133d4a40 was not returned to mpool ucp_requests
[1710176418.499816] [node049:2228148:0]          mpool.c:43   UCX  WARN  object 0x133d4c00 was not returned to mpool ucp_requests
[1710176418.499818] [node049:2228148:0]          mpool.c:43   UCX  WARN  object 0x133d4dc0 was not returned to mpool ucp_requests
[1710176418.499820] [node049:2228148:0]          mpool.c:43   UCX  WARN  object 0x133d4f80 was not returned to mpool ucp_requests
[1710176418.500294] [node049:2228156:0]          mpool.c:43   UCX  WARN  object 0x1443c180 was not returned to mpool ucp_requests
[1710176418.500311] [node049:2228156:0]          mpool.c:43   UCX  WARN  object 0x1443c500 was not returned to mpool ucp_requests
[1710176418.500317] [node049:2228156:0]          mpool.c:43   UCX  WARN  object 0x1443c6c0 was not returned to mpool ucp_requests
[1710176418.500321] [node049:2228156:0]          mpool.c:43   UCX  WARN  object 0x1443c880 was not returned to mpool ucp_requests
[1710176418.500324] [node049:2228156:0]          mpool.c:43   UCX  WARN  object 0x1443ca40 was not returned to mpool ucp_requests
[1710176418.500328] [node049:2228156:0]          mpool.c:43   UCX  WARN  object 0x1443cc00 was not returned to mpool ucp_requests
[1710176418.503306] [node049:2228144:0]          mpool.c:43   UCX  WARN  object 0x13dd1140 was not returned to mpool ucp_requests
[1710176418.503326] [node049:2228144:0]          mpool.c:43   UCX  WARN  object 0x13dd1840 was not returned to mpool ucp_requests
[1710176418.503331] [node049:2228144:0]          mpool.c:43   UCX  WARN  object 0x13dd1a00 was not returned to mpool ucp_requests
[1710176418.503335] [node049:2228144:0]          mpool.c:43   UCX  WARN  object 0x13dd1bc0 was not returned to mpool ucp_requests
[1710176418.503339] [node049:2228144:0]          mpool.c:43   UCX  WARN  object 0x13dd1d80 was not returned to mpool ucp_requests
[1710176418.503342] [node049:2228144:0]          mpool.c:43   UCX  WARN  object 0x13dd1f40 was not returned to mpool ucp_requests
[1710176418.503345] [node049:2228144:0]          mpool.c:43   UCX  WARN  object 0x13dd2100 was not returned to mpool ucp_requests
[1710176418.507171] [node049:2228146:0]          mpool.c:43   UCX  WARN  object 0x13c434c0 was not returned to mpool ucp_requests
[1710176418.507188] [node049:2228146:0]          mpool.c:43   UCX  WARN  object 0x13c43680 was not returned to mpool ucp_requests
[1710176418.507192] [node049:2228146:0]          mpool.c:43   UCX  WARN  object 0x13c43840 was not returned to mpool ucp_requests
[1710176418.507195] [node049:2228146:0]          mpool.c:43   UCX  WARN  object 0x13c43a00 was not returned to mpool ucp_requests
[1710176418.507199] [node049:2228146:0]          mpool.c:43   UCX  WARN  object 0x13c43bc0 was not returned to mpool ucp_requests
[1710176418.507202] [node049:2228146:0]          mpool.c:43   UCX  WARN  object 0x13c43d80 was not returned to mpool ucp_requests
[1710176418.507205] [node049:2228146:0]          mpool.c:43   UCX  WARN  object 0x13c43f40 was not returned to mpool ucp_requests
[1710176418.501655] [node049:2228152:0]          mpool.c:43   UCX  WARN  object 0x13409380 was not returned to mpool ucp_requests
[1710176418.501673] [node049:2228152:0]          mpool.c:43   UCX  WARN  object 0x13409540 was not returned to mpool ucp_requests
[1710176418.501678] [node049:2228152:0]          mpool.c:43   UCX  WARN  object 0x134098c0 was not returned to mpool ucp_requests
[1710176418.501682] [node049:2228152:0]          mpool.c:43   UCX  WARN  object 0x13409a80 was not returned to mpool ucp_requests
[1710176418.501685] [node049:2228152:0]          mpool.c:43   UCX  WARN  object 0x13409c40 was not returned to mpool ucp_requests
[1710176418.501689] [node049:2228152:0]          mpool.c:43   UCX  WARN  object 0x13409e00 was not returned to mpool ucp_requests
[1710176418.501692] [node049:2228152:0]          mpool.c:43   UCX  WARN  object 0x13409fc0 was not returned to mpool ucp_requests
[1710176418.503307] [node049:2228158:0]          mpool.c:43   UCX  WARN  object 0x1427e380 was not returned to mpool ucp_requests
[1710176418.503326] [node049:2228158:0]          mpool.c:43   UCX  WARN  object 0x1427e540 was not returned to mpool ucp_requests
[1710176418.503332] [node049:2228158:0]          mpool.c:43   UCX  WARN  object 0x1427e700 was not returned to mpool ucp_requests
[1710176418.503335] [node049:2228158:0]          mpool.c:43   UCX  WARN  object 0x1427e8c0 was not returned to mpool ucp_requests
[1710176418.503339] [node049:2228158:0]          mpool.c:43   UCX  WARN  object 0x1427ea80 was not returned to mpool ucp_requests
[1710176418.503343] [node049:2228158:0]          mpool.c:43   UCX  WARN  object 0x1427ec40 was not returned to mpool ucp_requests
[1710176418.503345] [node049:2228158:0]          mpool.c:43   UCX  WARN  object 0x1427ee00 was not returned to mpool ucp_requests
[1710176418.503349] [node049:2228158:0]          mpool.c:43   UCX  WARN  object 0x1427efc0 was not returned to mpool ucp_requests
[1710176418.500331] [node049:2228156:0]          mpool.c:43   UCX  WARN  object 0x1443cf80 was not returned to mpool ucp_requests
[1710176418.516727] [node049:2228154:0]          mpool.c:43   UCX  WARN  object 0x12f97380 was not returned to mpool ucp_requests
[1710176418.516745] [node049:2228154:0]          mpool.c:43   UCX  WARN  object 0x12f97540 was not returned to mpool ucp_requests
[1710176418.516748] [node049:2228154:0]          mpool.c:43   UCX  WARN  object 0x12f97700 was not returned to mpool ucp_requests
[1710176418.516751] [node049:2228154:0]          mpool.c:43   UCX  WARN  object 0x12f978c0 was not returned to mpool ucp_requests
[1710176418.516753] [node049:2228154:0]          mpool.c:43   UCX  WARN  object 0x12f97a80 was not returned to mpool ucp_requests
[1710176418.516755] [node049:2228154:0]          mpool.c:43   UCX  WARN  object 0x12f97c40 was not returned to mpool ucp_requests
[1710176418.516758] [node049:2228154:0]          mpool.c:43   UCX  WARN  object 0x12f97e00 was not returned to mpool ucp_requests
[1710176418.526692] [node049:2228149:0]          mpool.c:43   UCX  WARN  object 0x13fe3500 was not returned to mpool ucp_requests
[1710176418.526716] [node049:2228149:0]          mpool.c:43   UCX  WARN  object 0x13fe36c0 was not returned to mpool ucp_requests
[1710176418.526720] [node049:2228149:0]          mpool.c:43   UCX  WARN  object 0x13fe3880 was not returned to mpool ucp_requests
[1710176418.526722] [node049:2228149:0]          mpool.c:43   UCX  WARN  object 0x13fe3a40 was not returned to mpool ucp_requests
[1710176418.526725] [node049:2228149:0]          mpool.c:43   UCX  WARN  object 0x13fe3c00 was not returned to mpool ucp_requests
[1710176418.526727] [node049:2228149:0]          mpool.c:43   UCX  WARN  object 0x13fe3dc0 was not returned to mpool ucp_requests
[1710176418.526730] [node049:2228149:0]          mpool.c:43   UCX  WARN  object 0x13fe3f80 was not returned to mpool ucp_requests
[1710176418.526947] [node049:2228153:0]          mpool.c:43   UCX  WARN  object 0x1498d400 was not returned to mpool ucp_requests
[1710176418.526963] [node049:2228153:0]          mpool.c:43   UCX  WARN  object 0x1498d780 was not returned to mpool ucp_requests
[1710176418.526966] [node049:2228153:0]          mpool.c:43   UCX  WARN  object 0x1498d940 was not returned to mpool ucp_requests
[1710176418.526969] [node049:2228153:0]          mpool.c:43   UCX  WARN  object 0x1498db00 was not returned to mpool ucp_requests
[1710176418.526971] [node049:2228153:0]          mpool.c:43   UCX  WARN  object 0x1498dcc0 was not returned to mpool ucp_requests
[1710176418.526974] [node049:2228153:0]          mpool.c:43   UCX  WARN  object 0x1498de80 was not returned to mpool ucp_requests
[1710176418.526976] [node049:2228153:0]          mpool.c:43   UCX  WARN  object 0x1498e040 was not returned to mpool ucp_requests
[1710176418.526748] [node049:2228155:0]          mpool.c:43   UCX  WARN  object 0x14924240 was not returned to mpool ucp_requests
[1710176418.526771] [node049:2228155:0]          mpool.c:43   UCX  WARN  object 0x14924400 was not returned to mpool ucp_requests
[1710176418.526774] [node049:2228155:0]          mpool.c:43   UCX  WARN  object 0x14924780 was not returned to mpool ucp_requests
[1710176418.526776] [node049:2228155:0]          mpool.c:43   UCX  WARN  object 0x14924b00 was not returned to mpool ucp_requests
[1710176418.526779] [node049:2228155:0]          mpool.c:43   UCX  WARN  object 0x14924cc0 was not returned to mpool ucp_requests
[1710176418.526781] [node049:2228155:0]          mpool.c:43   UCX  WARN  object 0x14924e80 was not returned to mpool ucp_requests
[1710176418.526784] [node049:2228155:0]          mpool.c:43   UCX  WARN  object 0x14925040 was not returned to mpool ucp_requests
[1710176418.527191] [node049:2228159:0]          mpool.c:43   UCX  WARN  object 0x12b2c3c0 was not returned to mpool ucp_requests
[1710176418.527207] [node049:2228159:0]          mpool.c:43   UCX  WARN  object 0x12b2c580 was not returned to mpool ucp_requests
[1710176418.527211] [node049:2228159:0]          mpool.c:43   UCX  WARN  object 0x12b2c740 was not returned to mpool ucp_requests
[1710176418.527213] [node049:2228159:0]          mpool.c:43   UCX  WARN  object 0x12b2c900 was not returned to mpool ucp_requests
[1710176418.527215] [node049:2228159:0]          mpool.c:43   UCX  WARN  object 0x12b2cac0 was not returned to mpool ucp_requests
[1710176418.527218] [node049:2228159:0]          mpool.c:43   UCX  WARN  object 0x12b2cc80 was not returned to mpool ucp_requests
[1710176418.527220] [node049:2228159:0]          mpool.c:43   UCX  WARN  object 0x12b2ce40 was not returned to mpool ucp_requests
[1710176418.527222] [node049:2228159:0]          mpool.c:43   UCX  WARN  object 0x12b2d000 was not returned to mpool ucp_requests
[1710176418.527955] [node049:2228147:0]          mpool.c:43   UCX  WARN  object 0x13c38400 was not returned to mpool ucp_requests
[1710176418.527974] [node049:2228147:0]          mpool.c:43   UCX  WARN  object 0x13c385c0 was not returned to mpool ucp_requests
[1710176418.527978] [node049:2228147:0]          mpool.c:43   UCX  WARN  object 0x13c38940 was not returned to mpool ucp_requests
[1710176418.527980] [node049:2228147:0]          mpool.c:43   UCX  WARN  object 0x13c38b00 was not returned to mpool ucp_requests
[1710176418.527983] [node049:2228147:0]          mpool.c:43   UCX  WARN  object 0x13c38cc0 was not returned to mpool ucp_requests
[1710176418.527985] [node049:2228147:0]          mpool.c:43   UCX  WARN  object 0x13c38e80 was not returned to mpool ucp_requests
[1710176418.527987] [node049:2228147:0]          mpool.c:43   UCX  WARN  object 0x13c39040 was not returned to mpool ucp_requests
[1710176418.528027] [node049:2228151:0]          mpool.c:43   UCX  WARN  object 0x145c5240 was not returned to mpool ucp_requests
[1710176418.528043] [node049:2228151:0]          mpool.c:43   UCX  WARN  object 0x145c55c0 was not returned to mpool ucp_requests
[1710176418.528046] [node049:2228151:0]          mpool.c:43   UCX  WARN  object 0x145c5780 was not returned to mpool ucp_requests
[1710176418.528049] [node049:2228151:0]          mpool.c:43   UCX  WARN  object 0x145c5940 was not returned to mpool ucp_requests
[1710176418.528052] [node049:2228151:0]          mpool.c:43   UCX  WARN  object 0x145c5b00 was not returned to mpool ucp_requests
[1710176418.528054] [node049:2228151:0]          mpool.c:43   UCX  WARN  object 0x145c5cc0 was not returned to mpool ucp_requests
[1710176418.528056] [node049:2228151:0]          mpool.c:43   UCX  WARN  object 0x145c5e80 was not returned to mpool ucp_requests
[1710176418.528422] [node049:2228145:0]          mpool.c:43   UCX  WARN  object 0x12e3e400 was not returned to mpool ucp_requests
[1710176418.528440] [node049:2228145:0]          mpool.c:43   UCX  WARN  object 0x12e3e5c0 was not returned to mpool ucp_requests
[1710176418.528443] [node049:2228145:0]          mpool.c:43   UCX  WARN  object 0x12e3e940 was not returned to mpool ucp_requests
[1710176418.528446] [node049:2228145:0]          mpool.c:43   UCX  WARN  object 0x12e3eb00 was not returned to mpool ucp_requests
[1710176418.528449] [node049:2228145:0]          mpool.c:43   UCX  WARN  object 0x12e3ecc0 was not returned to mpool ucp_requests
[1710176418.528451] [node049:2228145:0]          mpool.c:43   UCX  WARN  object 0x12e3ee80 was not returned to mpool ucp_requests
[1710176418.528453] [node049:2228145:0]          mpool.c:43   UCX  WARN  object 0x12e3f040 was not returned to mpool ucp_requests
[1710176418.532887] [node049:2228161:0]          mpool.c:43   UCX  WARN  object 0x1372e4c0 was not returned to mpool ucp_requests
[1710176418.532905] [node049:2228161:0]          mpool.c:43   UCX  WARN  object 0x1372e680 was not returned to mpool ucp_requests
[1710176418.532908] [node049:2228161:0]          mpool.c:43   UCX  WARN  object 0x1372e840 was not returned to mpool ucp_requests
[1710176418.532910] [node049:2228161:0]          mpool.c:43   UCX  WARN  object 0x1372ea00 was not returned to mpool ucp_requests
[1710176418.532913] [node049:2228161:0]          mpool.c:43   UCX  WARN  object 0x1372ebc0 was not returned to mpool ucp_requests
[1710176418.532915] [node049:2228161:0]          mpool.c:43   UCX  WARN  object 0x1372ed80 was not returned to mpool ucp_requests
[1710176418.532917] [node049:2228161:0]          mpool.c:43   UCX  WARN  object 0x1372ef40 was not returned to mpool ucp_requests
[1710176418.532920] [node049:2228161:0]          mpool.c:43   UCX  WARN  object 0x1372f100 was not returned to mpool ucp_requests
[1710176418.533608] [node049:2228160:0]          mpool.c:43   UCX  WARN  object 0x1329e380 was not returned to mpool ucp_requests
[1710176418.533631] [node049:2228160:0]          mpool.c:43   UCX  WARN  object 0x1329e540 was not returned to mpool ucp_requests
[1710176418.533635] [node049:2228160:0]          mpool.c:43   UCX  WARN  object 0x1329e700 was not returned to mpool ucp_requests
[1710176418.533638] [node049:2228160:0]          mpool.c:43   UCX  WARN  object 0x1329e8c0 was not returned to mpool ucp_requests
[1710176418.533641] [node049:2228160:0]          mpool.c:43   UCX  WARN  object 0x1329ea80 was not returned to mpool ucp_requests
[1710176418.533644] [node049:2228160:0]          mpool.c:43   UCX  WARN  object 0x1329ec40 was not returned to mpool ucp_requests
[1710176418.533646] [node049:2228160:0]          mpool.c:43   UCX  WARN  object 0x1329ee00 was not returned to mpool ucp_requests
[1710176418.533649] [node049:2228160:0]          mpool.c:43   UCX  WARN  object 0x1329efc0 was not returned to mpool ucp_requests
[1710176418.533396] [node049:2228143:0]          mpool.c:43   UCX  WARN  object 0x13540240 was not returned to mpool ucp_requests
[1710176418.533414] [node049:2228143:0]          mpool.c:43   UCX  WARN  object 0x13540400 was not returned to mpool ucp_requests
[1710176418.533418] [node049:2228143:0]          mpool.c:43   UCX  WARN  object 0x135405c0 was not returned to mpool ucp_requests
[1710176418.533420] [node049:2228143:0]          mpool.c:43   UCX  WARN  object 0x13540780 was not returned to mpool ucp_requests
[1710176418.533423] [node049:2228143:0]          mpool.c:43   UCX  WARN  object 0x13540940 was not returned to mpool ucp_requests
[1710176418.533425] [node049:2228143:0]          mpool.c:43   UCX  WARN  object 0x13540b00 was not returned to mpool ucp_requests
[1710176418.533427] [node049:2228143:0]          mpool.c:43   UCX  WARN  object 0x13540e80 was not returned to mpool ucp_requests
[1710176418.541346] [node049:2228157:0]          mpool.c:43   UCX  WARN  object 0x14891240 was not returned to mpool ucp_requests
[1710176418.541370] [node049:2228157:0]          mpool.c:43   UCX  WARN  object 0x148915c0 was not returned to mpool ucp_requests
[1710176418.541375] [node049:2228157:0]          mpool.c:43   UCX  WARN  object 0x14891940 was not returned to mpool ucp_requests
[1710176418.541380] [node049:2228157:0]          mpool.c:43   UCX  WARN  object 0x14891b00 was not returned to mpool ucp_requests
[1710176418.541383] [node049:2228157:0]          mpool.c:43   UCX  WARN  object 0x14891cc0 was not returned to mpool ucp_requests
[1710176418.541385] [node049:2228157:0]          mpool.c:43   UCX  WARN  object 0x14891e80 was not returned to mpool ucp_requests
[1710176418.541387] [node049:2228157:0]          mpool.c:43   UCX  WARN  object 0x14892040 was not returned to mpool ucp_requests


-------------------------------------------------------------------------------
                          DFT DISPERSION CORRECTION                            
                                                                               
                              DFTD3 V3.1  Rev 1                                
                          USING Becke-Johnson damping                          
-------------------------------------------------------------------------------
-------------------------   ----------------
Dispersion correction           -0.088194772
-------------------------   ----------------


-------------------------   --------------------
FINAL SINGLE POINT ENERGY     -1384.487248152848
-------------------------   --------------------


           ************************************************************
           *        Program running with 20 parallel MPI-processes    *
           *              working on a common directory               *
           ************************************************************
------------------------------------------------------------------------------
                         ORCA SCF GRADIENT CALCULATION
------------------------------------------------------------------------------

 ... reading COSX grid (gridx3)
Gradient of the Kohn-Sham DFT energy:
Kohn-Sham wavefunction type      ... RKS
Hartree-Fock exchange scaling    ...    0.250
Number of operators              ...    1
Number of atoms                  ...   67
Basis set dimensions             ... 1227
Integral neglect threshold       ... 2.5e-11
Integral primitive cutoff        ... 2.5e-12
SHARK Integral package           ... ON

Nuc. rep. gradient       (SHARK) ... done (  0.2 sec)
HCore & Overlap gradient (SHARK) ... done (  1.1 sec)
RI-J gradient            (SHARK) ... done (  5.3 sec)
COSX-gradient                    ... done ( 42.7 sec)
Exchange-correlation gradient    ... done
Dispersion correction            ... done

------------------
CARTESIAN GRADIENT
------------------

   1   O   :    0.003034104    0.003854641    0.010670805
   2   O   :   -0.003166324    0.006217052   -0.004956555
   3   N   :   -0.004523409    0.002935999    0.012170391
   4   N   :   -0.004435173   -0.000193899    0.002037271
   5   C   :   -0.003206530   -0.006908262   -0.019672671
   6   C   :   -0.005099075   -0.007857574    0.005159397
   7   H   :    0.002356964    0.002184265   -0.000771864
   8   C   :    0.003193337    0.001249611    0.001430617
   9   C   :   -0.000643104    0.001423573   -0.000653896
  10   H   :    0.000351019   -0.001067432   -0.000862438
  11   C   :    0.001300995   -0.000769246   -0.003202291
  12   H   :   -0.000153752    0.000114719    0.000372946
  13   C   :   -0.000621257    0.001170291    0.000732429
  14   H   :   -0.000168397    0.000105989   -0.000070448
  15   C   :    0.000964769   -0.002041529    0.001901813
  16   H   :   -0.000051510    0.000137761   -0.000427160
  17   C   :   -0.001061807    0.001684854    0.001724183
  18   H   :    0.000231425   -0.001432713   -0.000147180
  19   C   :    0.002569083   -0.004384385   -0.007145566
  20   C   :   -0.002116876   -0.001511033   -0.000862853
  21   H   :    0.001363136   -0.000246613    0.000173289
  22   H   :    0.001540841    0.001155718   -0.000932109
  23   H   :    0.000647530    0.000577402   -0.000529707
  24   C   :   -0.001312034    0.001366362   -0.000120218
  25   H   :    0.000784930   -0.000214992    0.000522162
  26   H   :    0.000713226   -0.001460952    0.000750300
  27   H   :    0.000154004   -0.000070682    0.000822038
  28   C   :    0.001802056   -0.000356828   -0.001253541
  29   H   :   -0.000920978   -0.000013119    0.000857170
  30   H   :   -0.001768937    0.000050339    0.000274899
  31   H   :   -0.001073092    0.001020673    0.000750857
  32   C   :    0.007881060    0.005498940   -0.001554675
  33   C   :   -0.002279086   -0.007635740    0.004723462
  34   C   :   -0.000257311    0.005110493   -0.005148527
  35   H   :    0.002472952    0.000947068    0.000313188
  36   C   :   -0.002405286    0.000644000   -0.001430062
  37   H   :    0.000012441   -0.000437639    0.000454903
  38   C   :    0.001860168   -0.001921643    0.002401789
  39   H   :    0.000217403    0.000609949   -0.000623182
  40   C   :   -0.005432229   -0.000327828   -0.001579140
  41   H   :    0.001592733   -0.000201674    0.000762267
  42   C   :    0.002477240   -0.002836525    0.003084477
  43   C   :   -0.002489210    0.000107091   -0.000636131
  44   H   :   -0.000018355   -0.000076054   -0.000394848
  45   H   :    0.000175465    0.000227997    0.000244488
  46   H   :    0.002161266    0.001815421   -0.000469983
  47   C   :    0.001270087    0.002531611   -0.001002003
  48   H   :   -0.000254542    0.000016845    0.000374526
  49   H   :   -0.000734760   -0.000985733   -0.000237105
  50   H   :   -0.000003586   -0.001737467   -0.000598392
  51   C   :    0.000200597    0.002460284   -0.001142625
  52   H   :   -0.000185030    0.001561287   -0.000934028
  53   H   :   -0.001302220    0.000109296    0.001795966
  54   H   :   -0.001003619   -0.000152526    0.000162657
  55   C   :    0.004062119   -0.002920610    0.006796135
  56   C   :   -0.000780985    0.002175290   -0.001635431
  57   C   :   -0.000151891    0.002025081    0.000539657
  58   H   :    0.000126213   -0.001944831   -0.000751799
  59   C   :    0.000668516   -0.003262133    0.000206139
  60   H   :   -0.000147280    0.000318306   -0.000083289
  61   C   :    0.000013505    0.000300057    0.000068967
  62   H   :   -0.000008671    0.000097561    0.000195680
  63   C   :   -0.001171112    0.000843657   -0.002777373
  64   H   :    0.000151180   -0.000232304    0.000257556
  65   C   :    0.000863199   -0.000039107    0.002302931
  66   H   :   -0.000899127   -0.000412031   -0.002178885
  67   H   :    0.002725426    0.000759513   -0.000170760

Difference to translation invariance:
           :    0.0000924345   -0.0002441068    0.0000786205

Difference to rotation invariance:
           :    0.0034349305    0.0000158064   -0.0047668542

Norm of the cartesian gradient     ...    0.0405468302
RMS gradient                       ...    0.0028599529
MAX gradient                       ...    0.0196726711

-------
TIMINGS
-------

Total SCF gradient time            ...       70.794 sec

One electron gradient       ....       1.142 sec  (  1.6%)
RI-J Coulomb gradient       ....       5.292 sec  (  7.5%)
COSX gradient               ....      42.675 sec  ( 60.3%)
XC gradient                 ....       8.106 sec  ( 11.4%)
CPCM gradient               ....       2.343 sec  (  3.3%)
   A-Matrix (El+Nuc)        ....       0.591 sec  (  0.8%)
   Potential                ....       1.751 sec  (  2.5%)

Maximum memory used throughout the entire SCFGRAD-calculation: 257.4 MB
------------------------------------------------------------------------------
                         ORCA GEOMETRY RELAXATION STEP
------------------------------------------------------------------------------

Reading the OPT-File                    .... done
Getting information on internals        .... done
Copying old internal coords+grads       .... done
Making the new internal coordinates     .... (new redundants).... done
Validating the new internal coordinates .... (new redundants).... done
Calculating the B-matrix                .... done
Calculating the G,G- and P matrices     .... done
Transforming gradient to internals      .... done
Projecting the internal gradient        .... done
Number of atoms                         ....  67
Number of internal coordinates          .... 357
Current Energy                          .... -1384.487248153 Eh
Current gradient norm                   ....     0.040546830 Eh/bohr
Maximum allowed component of the step   ....  0.150
Current trust radius                    ....  0.300
Updating the Hessian (BFGS)             .... done
Forming the augmented Hessian           .... done
Diagonalizing the augmented Hessian     .... done
Last element of RFO vector              ....  0.942041865
Lowest eigenvalues of augmented Hessian:
 -0.006519000  0.000707247  0.001245290  0.008998143  0.009411794
Length of the computed step             ....  0.356136340
Warning: the length of the step is outside the trust region - taking restricted step instead
The input lambda is                     ....    -0.006519
   iter:   1  x=   -0.009534  g=   12.217441 f(x)=     0.036833
   iter:   2  x=   -0.010641  g=    7.404406 f(x)=     0.008196
   iter:   3  x=   -0.010737  g=    6.343115 f(x)=     0.000610
   iter:   4  x=   -0.010738  g=    6.261841 f(x)=     0.000004
   iter:   5  x=   -0.010738  g=    6.261317 f(x)=     0.000000
   iter:   6  x=   -0.010738  g=    6.261317 f(x)=     0.000000
The output lambda is                    ....    -0.010738 (6 iterations)
The final length of the internal step   ....  0.300000000
Converting the step to cartesian space:
 Initial RMS(Int)=    0.0158776837
Transforming coordinates:
 Iter   0:  RMS(Cart)=    0.1383635101 RMS(Int)=    1.0998851746
 Iter   1:  RMS(Cart)=    0.0165706229 RMS(Int)=    0.0045427559
 Iter   2:  RMS(Cart)=    0.0010061260 RMS(Int)=    0.0002668853
 Iter   3:  RMS(Cart)=    0.0001014514 RMS(Int)=    0.0000280906
 Iter   4:  RMS(Cart)=    0.0000067286 RMS(Int)=    0.0000024306
 Iter   5:  RMS(Cart)=    0.0000007952 RMS(Int)=    0.0000002221
 Iter   6:  RMS(Cart)=    0.0000000681 RMS(Int)=    0.0000000251
done
Storing new coordinates                 .... done

                                .--------------------.
          ----------------------|Geometry convergence|-------------------------
          Item                value                   Tolerance       Converged
          ---------------------------------------------------------------------
          Energy change      -0.0152350350            0.0000050000      NO
          RMS gradient        0.0019209849            0.0001000000      NO
          MAX gradient        0.0136885503            0.0003000000      NO
          RMS step            0.0158776837            0.0020000000      NO
          MAX step            0.0875579616            0.0040000000      NO
          ........................................................
          Max(Bonds)      0.0298      Max(Angles)    1.80
          Max(Dihed)        5.02      Max(Improp)    0.00
          ---------------------------------------------------------------------

The optimization has not yet converged - more geometry cycles are needed


    ---------------------------------------------------------------------------
                         Redundant Internal Coordinates
                            (Angstroem and degrees)

        Definition                    Value    dE/dq     Step     New-Value
    ----------------------------------------------------------------------------
     1. B(C   4,O   0)                1.3796 -0.011915  0.0133    1.3928   
     2. B(C   4,N   2)                1.2519  0.005568 -0.0111    1.2408   
     3. B(C   5,C   4)                1.5205  0.002333 -0.0125    1.5080   
     4. B(C   5,N   3)                1.4460  0.005454 -0.0150    1.4311   
     5. B(H   6,C   5)                1.0915  0.000354  0.0009    1.0924   
     6. B(C   7,C   5)                1.5195  0.000869 -0.0060    1.5135   
     7. B(C   8,C   7)                1.3910  0.002597 -0.0051    1.3859   
     8. B(H   9,C   8)                1.0841 -0.000231  0.0011    1.0852   
     9. B(C  10,C   8)                1.3888  0.000859 -0.0015    1.3872   
    10. B(H  11,C  10)                1.0837 -0.000413  0.0014    1.0851   
    11. B(C  12,C  10)                1.3893  0.000822 -0.0015    1.3878   
    12. B(H  13,C  12)                1.0845 -0.000153  0.0011    1.0855   
    13. B(C  14,C  12)                1.3891  0.000785 -0.0016    1.3875   
    14. B(H  15,C  14)                1.0837 -0.000400  0.0013    1.0851   
    15. B(C  16,C   7)                1.3912  0.001818 -0.0038    1.3874   
    16. B(C  16,C  14)                1.3891  0.000982 -0.0017    1.3875   
    17. B(H  17,C  16)                1.0852 -0.000378  0.0016    1.0868   
    18. B(C  18,N   2)                1.4593 -0.006805  0.0097    1.4690   
    19. B(C  19,C  18)                1.5302  0.000746 -0.0054    1.5247   
    20. B(H  20,C  19)                1.0910  0.001351 -0.0013    1.0897   
    21. B(H  21,C  19)                1.0925 -0.000125  0.0007    1.0932   
    22. B(H  22,C  19)                1.0930 -0.000143  0.0007    1.0937   
    23. B(C  23,C  18)                1.5278  0.001710 -0.0060    1.5218   
    24. B(H  24,C  23)                1.0926 -0.000178  0.0006    1.0932   
    25. B(H  25,C  23)                1.0924  0.000014  0.0005    1.0929   
    26. B(H  26,C  23)                1.0920 -0.000035  0.0010    1.0930   
    27. B(C  27,C  18)                1.5299  0.002182 -0.0058    1.5241   
    28. B(H  28,C  27)                1.0931 -0.000157  0.0007    1.0938   
    29. B(H  29,C  27)                1.0927  0.000139  0.0003    1.0931   
    30. B(H  30,C  27)                1.0929 -0.000051  0.0004    1.0933   
    31. B(C  31,N   3)                1.3802  0.005489 -0.0128    1.3673   
    32. B(C  32,C  31)                1.4180  0.000659 -0.0017    1.4163   
    33. B(C  33,C  32)                1.3956  0.002608 -0.0061    1.3896   
    34. B(H  34,C  33)                1.0817  0.001145 -0.0009    1.0808   
    35. B(C  35,C  33)                1.3899 -0.000673  0.0003    1.3902   
    36. B(H  36,C  35)                1.0842 -0.000171  0.0010    1.0852   
    37. B(C  37,C  35)                1.3841  0.001315 -0.0018    1.3823   
    38. B(H  38,C  37)                1.0840 -0.000448  0.0015    1.0855   
    39. B(C  39,C  37)                1.3853  0.000931 -0.0018    1.3836   
    40. B(C  39,C  31)                1.3994 -0.001794  0.0011    1.4005   
    41. B(H  40,C  39)                1.0825  0.000354  0.0006    1.0831   
    42. B(C  41,C  32)                1.5366  0.001866 -0.0089    1.5277   
    43. B(C  42,C  41)                1.5330  0.002207 -0.0085    1.5245   
    44. B(H  43,C  42)                1.0934  0.000217  0.0002    1.0936   
    45. B(H  44,C  42)                1.0935  0.000366 -0.0000    1.0934   
    46. B(H  45,C  42)                1.0918 -0.000506  0.0010    1.0927   
    47. B(C  46,C  41)                1.5361  0.001616 -0.0049    1.5312   
    48. B(H  47,C  46)                1.0902  0.000635  0.0001    1.0903   
    49. B(H  48,C  46)                1.0931 -0.000193  0.0009    1.0940   
    50. B(H  49,C  46)                1.0932 -0.000293  0.0010    1.0942   
    51. B(C  50,C  41)                1.5404  0.002706 -0.0067    1.5338   
    52. B(H  51,C  50)                1.0898 -0.001935  0.0038    1.0936   
    53. B(H  51,H  22)                2.4393 -0.000779  0.0298    2.4691   
    54. B(H  52,C  50)                1.0930 -0.000269  0.0009    1.0939   
    55. B(H  53,C  50)                1.0928 -0.000233  0.0008    1.0936   
    56. B(C  54,O   1)                1.2122  0.006705 -0.0101    1.2021   
    57. B(C  54,O   0)                1.3462  0.003044 -0.0074    1.3388   
    58. B(C  55,C  54)                1.4775  0.002789 -0.0100    1.4675   
    59. B(C  56,C  55)                1.3959  0.002028 -0.0043    1.3915   
    60. B(H  57,C  56)                1.0831  0.000207 -0.0002    1.0829   
    61. B(C  58,C  56)                1.3863  0.001299 -0.0025    1.3838   
    62. B(H  59,C  58)                1.0831 -0.000346  0.0011    1.0842   
    63. B(C  60,C  58)                1.3894  0.000621 -0.0010    1.3884   
    64. B(H  61,C  60)                1.0842 -0.000210  0.0012    1.0853   
    65. B(C  62,C  60)                1.3897  0.000493 -0.0009    1.3889   
    66. B(H  63,C  62)                1.0831 -0.000363  0.0011    1.0842   
    67. B(C  64,C  62)                1.3859  0.001607 -0.0030    1.3829   
    68. B(C  64,C  55)                1.3942  0.001402 -0.0039    1.3903   
    69. B(H  65,H  47)                3.7065  0.000774 -0.0088    3.6976   
    70. B(H  65,C  64)                1.0834  0.000021  0.0002    1.0837   
    71. B(H  66,N   3)                1.0000 -0.001643 -0.0006    0.9994   
    72. A(C   4,O   0,C  54)          118.83  0.000268   -0.57    118.26   
    73. A(C   4,N   2,C  18)          125.21 -0.013689    1.80    127.00   
    74. A(C   5,N   3,H  66)          117.66  0.001025   -0.37    117.29   
    75. A(C  31,N   3,H  66)          117.64 -0.003215    0.65    118.29   
    76. A(C   5,N   3,C  31)          123.82  0.002439   -0.64    123.18   
    77. A(O   0,C   4,N   2)          116.92  0.006307   -0.84    116.08   
    78. A(N   2,C   4,C   5)          130.38 -0.009951    1.80    132.18   
    79. A(O   0,C   4,C   5)          112.45  0.003663   -0.96    111.49   
    80. A(H   6,C   5,C   7)          106.60 -0.001326    0.78    107.39   
    81. A(C   4,C   5,H   6)          107.65  0.001116   -0.36    107.29   
    82. A(N   3,C   5,H   6)          108.74 -0.000801    1.29    110.03   
    83. A(C   4,C   5,C   7)          111.57  0.003743   -1.61    109.96   
    84. A(N   3,C   5,C   7)          113.53 -0.000810    0.22    113.75   
    85. A(N   3,C   5,C   4)          108.55 -0.001884   -0.18    108.37   
    86. A(C   5,C   7,C   8)          121.34  0.000376   -0.12    121.22   
    87. A(C   8,C   7,C  16)          119.61  0.000294   -0.01    119.60   
    88. A(C   5,C   7,C  16)          119.03 -0.000669    0.13    119.16   
    89. A(H   9,C   8,C  10)          119.79 -0.001337    0.33    120.13   
    90. A(C   7,C   8,C  10)          120.24 -0.000104   -0.01    120.23   
    91. A(C   7,C   8,H   9)          119.97  0.001441   -0.33    119.64   
    92. A(H  11,C  10,C  12)          120.24  0.000565   -0.12    120.12   
    93. A(C   8,C  10,H  11)          119.87  0.000408   -0.08    119.78   
    94. A(C   8,C  10,C  12)          119.89 -0.000973    0.20    120.10   
    95. A(H  13,C  12,C  14)          119.96 -0.000773    0.16    120.12   
    96. A(C  10,C  12,C  14)          120.14  0.001733   -0.36    119.78   
    97. A(C  10,C  12,H  13)          119.90 -0.000960    0.20    120.10   
    98. A(H  15,C  14,C  16)          120.06  0.000478   -0.11    119.95   
    99. A(C  12,C  14,C  16)          119.84 -0.000553    0.12    119.96   
   100. A(C  12,C  14,H  15)          120.10  0.000075   -0.02    120.09   
   101. A(C  14,C  16,H  17)          119.59 -0.001170    0.29    119.88   
   102. A(C   7,C  16,H  17)          120.14  0.001568   -0.34    119.80   
   103. A(C   7,C  16,C  14)          120.28 -0.000399    0.05    120.33   
   104. A(N   2,C  18,C  19)          113.16 -0.002007    0.77    113.93   
   105. A(C  23,C  18,C  27)          108.66 -0.000706   -0.12    108.54   
   106. A(C  19,C  18,C  27)          108.07  0.001417   -0.37    107.70   
   107. A(N   2,C  18,C  27)          105.08  0.000247    0.01    105.09   
   108. A(C  19,C  18,C  23)          111.66 -0.000108   -0.04    111.62   
   109. A(N   2,C  18,C  23)          109.90  0.001209   -0.30    109.60   
   110. A(C  18,C  19,H  21)          110.15  0.002951   -0.82    109.32   
   111. A(C  18,C  19,H  20)          113.35 -0.000810    0.13    113.48   
   112. A(H  21,C  19,H  22)          107.54 -0.001360    0.28    107.82   
   113. A(H  20,C  19,H  22)          108.14 -0.000169    0.18    108.32   
   114. A(C  18,C  19,H  22)          111.01  0.000533   -0.21    110.80   
   115. A(H  20,C  19,H  21)          106.39 -0.001303    0.50    106.88   
   116. A(H  25,C  23,H  26)          107.32 -0.001414    0.43    107.75   
   117. A(H  24,C  23,H  26)          107.83 -0.000775    0.29    108.12   
   118. A(C  18,C  23,H  26)          112.46  0.000362   -0.15    112.31   
   119. A(H  24,C  23,H  25)          107.68 -0.001378    0.34    108.02   
   120. A(C  18,C  23,H  25)          110.45  0.002200   -0.58    109.86   
   121. A(C  18,C  23,H  24)          110.91  0.000797   -0.26    110.65   
   122. A(H  29,C  27,H  30)          107.73 -0.001922    0.55    108.27   
   123. A(H  28,C  27,H  30)          107.62 -0.001393    0.38    108.00   
   124. A(C  18,C  27,H  30)          111.21  0.001616   -0.43    110.77   
   125. A(H  28,C  27,H  29)          107.75 -0.001481    0.39    108.14   
   126. A(C  18,C  27,H  29)          111.32  0.001850   -0.47    110.85   
   127. A(C  18,C  27,H  28)          111.05  0.001054   -0.33    110.72   
   128. A(N   3,C  31,C  39)          118.69 -0.002794    0.30    118.99   
   129. A(N   3,C  31,C  32)          121.59  0.002278   -0.27    121.31   
   130. A(C  32,C  31,C  39)          119.72  0.000511   -0.04    119.68   
   131. A(C  31,C  32,C  33)          117.36  0.001192   -0.23    117.13   
   132. A(C  33,C  32,C  41)          118.86 -0.009292    1.36    120.22   
   133. A(C  31,C  32,C  41)          123.78  0.008095   -1.12    122.65   
   134. A(H  34,C  33,C  35)          116.82 -0.001035    0.36    117.18   
   135. A(C  32,C  33,C  35)          122.50 -0.002848    0.56    123.07   
   136. A(C  32,C  33,H  34)          120.68  0.003883   -0.92    119.76   
   137. A(H  36,C  35,C  37)          120.38 -0.001559    0.34    120.71   
   138. A(C  33,C  35,C  37)          119.53  0.001898   -0.40    119.13   
   139. A(C  33,C  35,H  36)          120.09 -0.000339    0.06    120.15   
   140. A(C  35,C  37,H  38)          120.47 -0.000606    0.15    120.62   
   141. A(H  38,C  37,C  39)          119.94  0.000960   -0.20    119.73   
   142. A(C  35,C  37,C  39)          119.59 -0.000356    0.05    119.65   
   143. A(C  37,C  39,H  40)          118.08 -0.001583    0.41    118.49   
   144. A(C  31,C  39,H  40)          120.63  0.001978   -0.46    120.17   
   145. A(C  31,C  39,C  37)          121.28 -0.000399    0.05    121.34   
   146. A(C  46,C  41,C  50)          111.31 -0.000460   -0.23    111.08   
   147. A(C  42,C  41,C  50)          105.53 -0.001153    0.59    106.12   
   148. A(C  32,C  41,C  50)          111.71  0.002192   -0.78    110.93   
   149. A(C  42,C  41,C  46)          106.20  0.001238    0.05    106.25   
   150. A(C  32,C  41,C  46)          110.53 -0.000154   -0.06    110.47   
   151. A(C  32,C  41,C  42)          111.33 -0.001793    0.49    111.82   
   152. A(H  44,C  42,H  45)          107.13 -0.001489    0.35    107.48   
   153. A(H  43,C  42,H  45)          107.05 -0.001633    0.43    107.48   
   154. A(C  41,C  42,H  45)          110.29  0.004152   -1.23    109.06   
   155. A(H  43,C  42,H  44)          108.21  0.000166    0.15    108.35   
   156. A(C  41,C  42,H  44)          111.95 -0.000686    0.17    112.12   
   157. A(C  41,C  42,H  43)          111.98 -0.000651    0.17    112.15   
   158. A(H  48,C  46,H  49)          107.66 -0.001347    0.19    107.85   
   159. A(H  47,C  46,H  49)          106.71 -0.001230    0.40    107.11   
   160. A(C  41,C  46,H  49)          110.86  0.002329   -0.71    110.15   
   161. A(H  47,C  46,H  48)          107.04 -0.000530    0.28    107.31   
   162. A(C  41,C  46,H  48)          110.69  0.001359   -0.41    110.28   
   163. A(C  41,C  46,H  47)          113.60 -0.000802    0.32    113.92   
   164. A(H  52,C  50,H  53)          107.54 -0.001549    0.32    107.86   
   165. A(H  51,C  50,H  53)          107.13 -0.000526    0.08    107.22   
   166. A(C  41,C  50,H  53)          110.74  0.000947   -0.35    110.40   
   167. A(H  51,C  50,H  52)          105.79 -0.001917    0.57    106.36   
   168. A(C  41,C  50,H  52)          110.60  0.002655   -0.75    109.85   
   169. A(C  41,C  50,H  51)          114.67  0.000077    0.20    114.87   
   170. A(O   1,C  54,C  55)          123.98 -0.005946    1.16    125.14   
   171. A(O   0,C  54,C  55)          112.41 -0.000090    0.13    112.54   
   172. A(O   0,C  54,O   1)          123.61  0.006036   -1.30    122.31   
   173. A(C  56,C  55,C  64)          119.73 -0.001472    0.41    120.14   
   174. A(C  54,C  55,C  64)          118.73  0.001005   -0.38    118.36   
   175. A(C  54,C  55,C  56)          121.53  0.000466   -0.03    121.50   
   176. A(H  57,C  56,C  58)          119.06 -0.002602    0.61    119.67   
   177. A(C  55,C  56,C  58)          120.06  0.000956   -0.25    119.81   
   178. A(C  55,C  56,H  57)          120.88  0.001647   -0.36    120.52   
   179. A(H  59,C  58,C  60)          120.25  0.000183   -0.02    120.23   
   180. A(C  56,C  58,C  60)          119.89 -0.000545    0.11    119.99   
   181. A(C  56,C  58,H  59)          119.86  0.000362   -0.09    119.78   
   182. A(H  61,C  60,C  62)          119.84 -0.000287    0.06    119.90   
   183. A(C  58,C  60,C  62)          120.32  0.000618   -0.13    120.20   
   184. A(C  58,C  60,H  61)          119.84 -0.000332    0.07    119.90   
   185. A(H  63,C  62,C  64)          119.90  0.000287   -0.07    119.83   
   186. A(C  60,C  62,C  64)          119.88 -0.000363    0.07    119.95   
   187. A(C  60,C  62,H  63)          120.22  0.000075    0.01    120.23   
   188. A(C  62,C  64,H  65)          119.35 -0.002321    0.61    119.97   
   189. A(C  55,C  64,H  65)          120.53  0.001516   -0.41    120.12   
   190. A(C  55,C  64,C  62)          120.12  0.000806   -0.20    119.91   
   191. D(N   2,C   4,O   0,C  54)     91.91  0.001188    0.10     92.01   
   192. D(C   5,C   4,O   0,C  54)    -93.25  0.000786    0.26    -92.98   
   193. D(O   0,C   4,N   2,C  18)   -179.81 -0.000511    0.24   -179.57   
   194. D(C   5,C   4,N   2,C  18)      6.45 -0.001115    0.20      6.64   
   195. D(N   3,C   5,C   4,N   2)   -101.39  0.000250    0.30   -101.08   
   196. D(C   7,C   5,C   4,O   0)    -41.18 -0.000715    1.31    -39.87   
   197. D(C   7,C   5,N   3,H  66)    118.44  0.001852   -1.22    117.22   
   198. D(H   6,C   5,N   3,H  66)   -123.08 -0.000862    0.70   -122.38   
   199. D(C   4,C   5,N   3,C  31)    162.73  0.000173   -1.53    161.20   
   200. D(H   6,C   5,C   4,O   0)   -157.81 -0.001856    1.50   -156.31   
   201. D(C   4,C   5,N   3,H  66)     -6.24 -0.001009    0.88     -5.36   
   202. D(C   7,C   5,C   4,N   2)    132.78  0.000046    1.35    134.14   
   203. D(H   6,C   5,C   4,N   2)     16.16 -0.001095    1.54     17.69   
   204. D(H   6,C   5,N   3,C  31)     45.89  0.000320   -1.70     44.18   
   205. D(N   3,C   5,C   4,O   0)     84.65 -0.000512    0.27     84.91   
   206. D(C   7,C   5,N   3,C  31)    -72.60  0.003033   -3.63    -76.22   
   207. D(C  16,C   7,C   5,C   4)    -82.53 -0.001042    0.18    -82.35   
   208. D(C  16,C   7,C   5,H   6)     34.73  0.001525   -0.63     34.09   
   209. D(C  16,C   7,C   5,N   3)    154.43 -0.000838    1.56    155.99   
   210. D(C   8,C   7,C   5,C   4)     96.10 -0.000980    0.04     96.14   
   211. D(C   8,C   7,C   5,H   6)   -146.64  0.001588   -0.77   -147.41   
   212. D(C   8,C   7,C   5,N   3)    -26.93 -0.000776    1.42    -25.51   
   213. D(C  10,C   8,C   7,C  16)     -0.49 -0.000165    0.29     -0.20   
   214. D(C  10,C   8,C   7,C   5)   -179.11 -0.000215    0.42   -178.69   
   215. D(H   9,C   8,C   7,C  16)    179.58 -0.000203    0.37    179.95   
   216. D(H   9,C   8,C   7,C   5)      0.95 -0.000253    0.50      1.46   
   217. D(C  12,C  10,C   8,H   9)   -179.84  0.000081   -0.15   -179.99   
   218. D(H  11,C  10,C   8,H   9)      0.09  0.000042   -0.08      0.01   
   219. D(H  11,C  10,C   8,C   7)   -179.84  0.000003    0.00   -179.84   
   220. D(C  12,C  10,C   8,C   7)      0.23  0.000042   -0.07      0.16   
   221. D(H  13,C  12,C  10,C   8)   -179.95 -0.000075    0.14   -179.81   
   222. D(C  14,C  12,C  10,C   8)      0.08  0.000049   -0.09     -0.01   
   223. D(C  14,C  12,C  10,H  11)   -179.85  0.000088   -0.16   -180.01   
   224. D(H  13,C  12,C  10,H  11)      0.12 -0.000036    0.07      0.19   
   225. D(C  16,C  14,C  12,H  13)    179.91  0.000107   -0.20    179.71   
   226. D(C  16,C  14,C  12,C  10)     -0.12 -0.000017    0.03     -0.09   
   227. D(H  15,C  14,C  12,H  13)     -0.14 -0.000016    0.03     -0.10   
   228. D(H  15,C  14,C  12,C  10)    179.83 -0.000140    0.26    180.09   
   229. D(H  17,C  16,C  14,H  15)     -0.29 -0.000036    0.07     -0.22   
   230. D(H  17,C  16,C  14,C  12)    179.66 -0.000160    0.31    179.97   
   231. D(C   7,C  16,C  14,H  15)    179.90  0.000016   -0.04    179.86   
   232. D(C   7,C  16,C  14,C  12)     -0.14 -0.000107    0.19      0.05   
   233. D(H  17,C  16,C   7,C   8)   -179.36  0.000254   -0.47   -179.82   
   234. D(H  17,C  16,C   7,C   5)     -0.70  0.000317   -0.60     -1.30   
   235. D(C  14,C  16,C   7,C   8)      0.45  0.000196   -0.35      0.10   
   236. D(C  14,C  16,C   7,C   5)    179.10  0.000259   -0.48    178.62   
   237. D(C  27,C  18,N   2,C   4)    163.92 -0.001586    4.96    168.88   
   238. D(C  23,C  18,N   2,C   4)    -79.35 -0.001692    4.69    -74.66   
   239. D(C  19,C  18,N   2,C   4)     46.23 -0.002393    5.02     51.24   
   240. D(H  22,C  19,C  18,C  27)    -71.70 -0.000349    0.01    -71.69   
   241. D(H  22,C  19,C  18,C  23)    168.85 -0.000323    0.42    169.27   
   242. D(H  22,C  19,C  18,N   2)     44.23 -0.000292    0.20     44.43   
   243. D(H  21,C  19,C  18,C  23)    -72.15  0.000218    0.10    -72.05   
   244. D(H  21,C  19,C  18,C  27)     47.30  0.000192   -0.31     46.98   
   245. D(H  21,C  19,C  18,N   2)    163.23  0.000249   -0.12    163.11   
   246. D(H  20,C  19,C  18,C  27)    166.36  0.000058   -0.17    166.18   
   247. D(H  20,C  19,C  18,C  23)     46.91  0.000084    0.24     47.15   
   248. D(H  20,C  19,C  18,N   2)    -77.72  0.000115    0.02    -77.69   
   249. D(H  25,C  23,C  18,C  19)     63.54  0.001052   -0.78     62.77   
   250. D(H  25,C  23,C  18,N   2)   -170.04 -0.000733   -0.01   -170.04   
   251. D(H  24,C  23,C  18,C  27)     63.74  0.000036   -0.34     63.40   
   252. D(H  24,C  23,C  18,C  19)   -177.16  0.001268   -0.90   -178.06   
   253. D(H  24,C  23,C  18,N   2)    -50.73 -0.000517   -0.13    -50.87   
   254. D(H  26,C  23,C  18,C  27)   -175.42 -0.000144   -0.25   -175.68   
   255. D(H  26,C  23,C  18,C  19)    -56.32  0.001089   -0.82    -57.13   
   256. D(H  26,C  23,C  18,N   2)     70.10 -0.000697   -0.04     70.06   
   257. D(H  25,C  23,C  18,C  27)    -55.56 -0.000180   -0.21    -55.78   
   258. D(H  30,C  27,C  18,C  23)    -59.82 -0.000244   -0.07    -59.89   
   259. D(H  30,C  27,C  18,N   2)     57.76  0.000948   -0.45     57.31   
   260. D(H  29,C  27,C  18,C  23)     60.31 -0.000340    0.01     60.32   
   261. D(H  29,C  27,C  18,C  19)    -61.02 -0.000637    0.35    -60.68   
   262. D(H  29,C  27,C  18,N   2)    177.89  0.000852   -0.37    177.52   
   263. D(H  28,C  27,C  18,C  23)   -179.64 -0.000264   -0.04   -179.67   
   264. D(H  30,C  27,C  18,C  19)    178.85 -0.000541    0.27    179.11   
   265. D(H  28,C  27,C  18,C  19)     59.03 -0.000561    0.30     59.33   
   266. D(H  28,C  27,C  18,N   2)    -62.06  0.000927   -0.42    -62.48   
   267. D(C  39,C  31,N   3,H  66)    171.32  0.000869   -1.25    170.07   
   268. D(C  39,C  31,N   3,C   5)      2.35 -0.000745    1.23      3.58   
   269. D(C  32,C  31,N   3,H  66)     -9.06 -0.000070    0.21     -8.85   
   270. D(C  32,C  31,N   3,C   5)   -178.03 -0.001684    2.69   -175.34   
   271. D(C  41,C  32,C  31,C  39)    179.52  0.000040    0.01    179.53   
   272. D(C  41,C  32,C  31,N   3)     -0.09  0.001001   -1.45     -1.54   
   273. D(C  33,C  32,C  31,C  39)      0.23  0.000504   -0.98     -0.74   
   274. D(C  33,C  32,C  31,N   3)   -179.38  0.001465   -2.44   -181.82   
   275. D(C  35,C  33,C  32,C  41)   -179.63 -0.000231    0.14   -179.49   
   276. D(C  35,C  33,C  32,C  31)     -0.31 -0.000548    1.08      0.77   
   277. D(H  34,C  33,C  32,C  41)      0.50  0.000058   -0.35      0.15   
   278. D(H  34,C  33,C  32,C  31)    179.82 -0.000259    0.60    180.42   
   279. D(C  37,C  35,C  33,H  34)   -179.93 -0.000026   -0.06   -179.99   
   280. D(C  37,C  35,C  33,C  32)      0.19  0.000247   -0.51     -0.32   
   281. D(H  36,C  35,C  33,H  34)     -0.08 -0.000066    0.07     -0.01   
   282. D(H  36,C  35,C  33,C  32)   -179.95  0.000207   -0.39   -180.34   
   283. D(C  39,C  37,C  35,H  36)   -179.85  0.000148   -0.30   -180.15   
   284. D(C  39,C  37,C  35,C  33)      0.00  0.000110   -0.18     -0.18   
   285. D(H  38,C  37,C  35,H  36)     -0.18 -0.000155    0.24      0.06   
   286. D(H  38,C  37,C  35,C  33)    179.68 -0.000193    0.36    180.04   
   287. D(H  40,C  39,C  37,H  38)     -0.51 -0.000185    0.31     -0.20   
   288. D(H  40,C  39,C  37,C  35)    179.17 -0.000491    0.85    180.02   
   289. D(C  31,C  39,C  37,H  38)   -179.75  0.000155   -0.28   -180.02   
   290. D(C  31,C  39,C  37,C  35)     -0.07 -0.000151    0.26      0.19   
   291. D(H  40,C  39,C  31,C  32)   -179.27  0.000212   -0.28   -179.55   
   292. D(H  40,C  39,C  31,N   3)      0.36 -0.000702    1.17      1.52   
   293. D(C  37,C  39,C  31,C  32)     -0.05 -0.000163    0.34      0.29   
   294. D(C  37,C  39,C  31,N   3)    179.57 -0.001077    1.79    181.36   
   295. D(C  50,C  41,C  32,C  33)   -117.11  0.001510   -3.31   -120.42   
   296. D(C  50,C  41,C  32,C  31)     63.62  0.001908   -4.31     59.31   
   297. D(C  46,C  41,C  32,C  33)    118.37  0.000625   -2.42    115.95   
   298. D(C  46,C  41,C  32,C  31)    -60.91  0.001023   -3.42    -64.33   
   299. D(C  42,C  41,C  32,C  33)      0.59  0.000310   -2.77     -2.18   
   300. D(C  42,C  41,C  32,C  31)   -178.68  0.000709   -3.77   -182.46   
   301. D(H  45,C  42,C  41,C  46)     59.40  0.000015   -0.32     59.08   
   302. D(H  45,C  42,C  41,C  32)    179.76 -0.000414   -0.08    179.69   
   303. D(H  44,C  42,C  41,C  50)     60.32  0.000966   -0.63     59.69   
   304. D(H  44,C  42,C  41,C  46)    178.58  0.000471   -0.59    177.99   
   305. D(H  44,C  42,C  41,C  32)    -61.06  0.000042   -0.35    -61.41   
   306. D(H  43,C  42,C  41,C  50)   -177.95  0.000213   -0.19   -178.14   
   307. D(H  43,C  42,C  41,C  46)    -59.69 -0.000281   -0.15    -59.84   
   308. D(H  45,C  42,C  41,C  50)    -58.86  0.000510   -0.35    -59.21   
   309. D(H  43,C  42,C  41,C  32)     60.67 -0.000710    0.09     60.76   
   310. D(H  49,C  46,C  41,C  32)   -177.13  0.001116   -0.70   -177.84   
   311. D(H  48,C  46,C  41,C  50)    177.52 -0.000569   -0.01    177.51   
   312. D(H  48,C  46,C  41,C  42)     63.15  0.000329   -0.63     62.52   
   313. D(H  48,C  46,C  41,C  32)    -57.73  0.001825   -1.22    -58.94   
   314. D(H  47,C  46,C  41,C  50)    -62.03 -0.000822    0.27    -61.76   
   315. D(H  47,C  46,C  41,C  42)   -176.40  0.000076   -0.35   -176.74   
   316. D(H  49,C  46,C  41,C  42)    -56.25 -0.000379   -0.12    -56.37   
   317. D(H  47,C  46,C  41,C  32)     62.72  0.001572   -0.93     61.79   
   318. D(H  49,C  46,C  41,C  50)     58.11 -0.001277    0.50     58.62   
   319. D(H  53,C  50,C  41,C  46)    177.04 -0.000214    0.57    177.61   
   320. D(H  53,C  50,C  41,C  42)    -68.18  0.000378    0.84    -67.34   
   321. D(H  53,C  50,C  41,C  32)     52.95 -0.001293    1.36     54.31   
   322. D(H  52,C  50,C  41,C  46)    -63.84  0.000169    0.24    -63.60   
   323. D(H  52,C  50,C  41,C  42)     50.94  0.000761    0.51     51.46   
   324. D(H  52,C  50,C  41,C  32)    172.07 -0.000910    1.04    173.11   
   325. D(H  51,C  50,C  41,C  46)     55.66 -0.000304    0.58     56.24   
   326. D(H  51,C  50,C  41,C  42)    170.45  0.000288    0.85    171.30   
   327. D(H  51,C  50,C  41,C  32)    -68.43 -0.001384    1.37    -67.05   
   328. D(C  55,C  54,O   0,C   4)    173.00 -0.001199    0.84    173.84   
   329. D(O   1,C  54,O   0,C   4)     -6.94 -0.001101    2.34     -4.60   
   330. D(C  64,C  55,C  54,O   1)     -4.95  0.000449   -0.70     -5.64   
   331. D(C  64,C  55,C  54,O   0)    175.12  0.000538    0.76    175.87   
   332. D(C  56,C  55,C  54,O   1)    174.21  0.000336   -0.77    173.44   
   333. D(C  56,C  55,C  54,O   0)     -5.73  0.000425    0.69     -5.04   
   334. D(C  58,C  56,C  55,C  64)     -0.13 -0.000149    0.08     -0.04   
   335. D(C  58,C  56,C  55,C  54)   -179.27 -0.000055    0.16   -179.11
[truncated: 2,388,300 more chars]
