# Supplementary material for: A stereodivergent multicomponent approach for the synthesis of C–N atropisomeric peptide analogues
Source: Chem Sci. 2024 Sep 16;15(40):16743–51. doi: 10.1039/d4sc04700a (PMC11418089; doi:10.1039/d4sc04700a)
Supplement: SC-015-D4SC04700A-s001 [file SC-015-D4SC04700A-s001.zip › CompData/_1_2a/ImineE1opt.xyz]

67
Coordinates from ORCA-job ImineE1opt
  O   3.64069782723230      6.47689767528695      3.49773514268213
  O   3.08032134076405      8.38696313916655      2.47206282714495
  N   3.16831223133522      7.44322689662656      5.47374326964333
  N   5.84678626173971      8.48659135965078      3.72416446585424
  C   4.05598431759030      7.18484714920407      4.64356878319573
  C   5.55522417095463      7.40352143822350      4.62633595424954
  H   5.85189975532947      7.66232318694615      5.64509096865212
  C   6.25496380520160      6.10369669844103      4.26326347141297
  C   6.65986575358851      5.84637466952852      2.96025320447249
  H   6.49927876846099      6.59858205587495      2.19590753681096
  C   7.26401390103964      4.63893232721680      2.64195664355579
  H   7.57806019257299      4.44684551773401      1.62175854783924
  C   7.46649456198550      3.67904387366717      3.62484543174370
  H   7.94016794112264      2.73587378747032      3.37577861866106
  C   7.06449480839246      3.93430275064069      4.92913225433253
  H   7.22293242769474      3.19133889850421      5.70307651434034
  C   6.46168536809403      5.14309204489559      5.24620433155410
  H   6.14759568821492      5.34415273448887      6.26563170160595
  C   3.34605494394772      8.15257919667859      6.74817883628892
  C   4.01740240209716      9.50846548235525      6.54907035398638
  H   5.05928931436970      9.42650879589672      6.23764139564740
  H   3.99528979693275     10.06219505695556      7.49054053105711
  H   3.47909641457365     10.09472885963277      5.80039017596161
  C   4.11585602755525      7.28513764338074      7.73941505743818
  H   3.66260451788094      6.29386269148946      7.81576717682226
  H   4.08306382329027      7.75006182984936      8.72740948337099
  H   5.16401247590091      7.16387771204049      7.46346922025808
  C   1.93834184243088      8.38126152774621      7.28896437804832
  H   1.35093052283481      8.98192880395558      6.59009787169989
  H   1.97791260539035      8.90623893169917      8.24599263574728
  H   1.42370655146195      7.42891439230205      7.43805076311497
  C   7.01790086009801      9.20618664227854      3.78600963333099
  C   7.22872487996159     10.35833783760661      2.97992284901040
  C   8.45008624587092     11.01025319478313      3.11470435721389
  H   8.63790378188421     11.89267950558279      2.51796865862093
  C   9.45357518180710     10.58558983752142      3.97767638407040
  H   10.38635477437977     11.13447070646913      4.03830515813108
  C   9.23866355366924      9.45602657592656      4.74457274148203
  H   10.00187918011538      9.09182822702387      5.42408486536531
  C   8.03641261851400      8.77663116610153      4.64748413571992
  H   7.89118473402788      7.88927818801787      5.24934787225323
  C   6.18232993736117     10.87777569364331      1.98921051465970
  C   6.68582949321374     12.09206349216092      1.20855483430668
  H   7.57740205039384     11.86209350538684      0.61989322202012
  H   6.91037011564258     12.93925232587571      1.86106346905953
  H   5.90347881258557     12.40976668201765      0.51455573923103
  C   5.86047596926821      9.80602535061876      0.93601725619973
  H   5.50618482585012      8.86351587184198      1.35037564915838
  H   6.75547035436826      9.58741637830360      0.34704880317337
  H   5.09132693446913     10.17699360958305      0.25278106638987
  C   4.91932573280521     11.35041545090722      2.72620235795927
  H   4.46231647447539     10.61014228792684      3.38279495404135
  H   4.15940568814669     11.65312677504283      2.00063902698644
  H   5.15694109935154     12.21853838161781      3.34689344517045
  C   3.18428627092230      7.18125892262456      2.45192684922911
  C   2.85792381601856      6.32943326964921      1.29508814625266
  C   3.04267446135347      4.94830976009854      1.32677574317079
  H   3.42506461789637      4.47218517831971      2.22073750329091
  C   2.73816962222774      4.18980255319047      0.20904433337986
  H   2.88180973217571      3.11578277353375      0.23131911286120
  C   2.25249391036383      4.80449805167353     -0.93781774816039
  H   2.01629626333480      4.20744945355570     -1.81165695960770
  C   2.06965691084704      6.18147867665407     -0.97070494628147
  H   1.69195064412324      6.65926189633816     -1.86720460516464
  C   2.37292817441482      6.94468010466876      0.14290381922709
  H   2.23883692946573      8.01980046358982      0.13053423983343
  H   5.05382498861644      8.91278408231656      3.28084997122224
