# Supplementary material for: A stereodivergent multicomponent approach for the synthesis of C–N atropisomeric peptide analogues
Source: Chem Sci. 2024 Sep 16;15(40):16743–51. doi: 10.1039/d4sc04700a (PMC11418089; doi:10.1039/d4sc04700a)
Supplement: SC-015-D4SC04700A-s001 [file SC-015-D4SC04700A-s001.zip › CompData/_1_2a/ImineE1_single_point.out]

                                 *****************
                                 * O   R   C   A *
                                 *****************

                                            #,                                       
                                            ###                                      
                                            ####                                     
                                            #####                                    
                                            ######                                   
                                           ########,                                 
                                     ,,################,,,,,                         
                               ,,#################################,,                 
                          ,,##########################################,,             
                       ,#########################################, ''#####,          
                    ,#############################################,,   '####,        
                  ,##################################################,,,,####,       
                ,###########''''           ''''###############################       
              ,#####''   ,,,,##########,,,,          '''####'''          '####       
            ,##' ,,,,###########################,,,                        '##       
           ' ,,###''''                  '''############,,,                           
         ,,##''                                '''############,,,,        ,,,,,,###''
      ,#''                                            '''#######################'''  
     '                                                          ''''####''''         
             ,#######,   #######,   ,#######,      ##                                
            ,#'     '#,  ##    ##  ,#'     '#,    #''#        ######   ,####,        
            ##       ##  ##   ,#'  ##            #'  '#       #        #'  '#        
            ##       ##  #######   ##           ,######,      #####,   #    #        
            '#,     ,#'  ##    ##  '#,     ,#' ,#      #,         ##   #,  ,#        
             '#######'   ##     ##  '#######'  #'      '#     #####' # '####'        


                  #######################################################
                  #                        -***-                        #
                  #          Department of theory and spectroscopy      #
                  #    Directorship and core code : Frank Neese         #
                  #        Max Planck Institute fuer Kohlenforschung    #
                  #                Kaiser Wilhelm Platz 1               #
                  #                 D-45470 Muelheim/Ruhr               #
                  #                      Germany                        #
                  #                                                     #
                  #                  All rights reserved                #
                  #                        -***-                        #
                  #######################################################


                         Program Version 5.0.2 -  RELEASE  -


 With contributions from (in alphabetic order):
   Daniel Aravena         : Magnetic Suceptibility
   Michael Atanasov       : Ab Initio Ligand Field Theory (pilot matlab implementation)
   Alexander A. Auer      : GIAO ZORA, VPT2 properties, NMR spectrum
   Ute Becker             : Parallelization
   Giovanni Bistoni       : ED, misc. LED, open-shell LED, HFLD
   Martin Brehm           : Molecular dynamics
   Dmytro Bykov           : SCF Hessian
   Vijay G. Chilkuri      : MRCI spin determinant printing, contributions to CSF-ICE
   Dipayan Datta          : RHF DLPNO-CCSD density
   Achintya Kumar Dutta   : EOM-CC, STEOM-CC
   Dmitry Ganyushin       : Spin-Orbit,Spin-Spin,Magnetic field MRCI
   Miquel Garcia          : C-PCM and meta-GGA Hessian, CC/C-PCM, Gaussian charge scheme
   Yang Guo               : DLPNO-NEVPT2, F12-NEVPT2, CIM, IAO-localization
   Andreas Hansen         : Spin unrestricted coupled pair/coupled cluster methods
   Benjamin Helmich-Paris : MC-RPA, TRAH-SCF, COSX integrals
   Lee Huntington         : MR-EOM, pCC
   Robert Izsak           : Overlap fitted RIJCOSX, COSX-SCS-MP3, EOM
   Marcus Kettner         : VPT2
   Christian Kollmar      : KDIIS, OOCD, Brueckner-CCSD(T), CCSD density, CASPT2, CASPT2-K
   Simone Kossmann        : Meta GGA functionals, TD-DFT gradient, OOMP2, MP2 Hessian
   Martin Krupicka        : Initial AUTO-CI
   Lucas Lang             : DCDCAS
   Marvin Lechner         : AUTO-CI (C++ implementation), FIC-MRCC
   Dagmar Lenk            : GEPOL surface, SMD
   Dimitrios Liakos       : Extrapolation schemes; Compound Job, initial MDCI parallelization
   Dimitrios Manganas     : Further ROCIS development; embedding schemes
   Dimitrios Pantazis     : SARC Basis sets
   Anastasios Papadopoulos: AUTO-CI, single reference methods and gradients
   Taras Petrenko         : DFT Hessian,TD-DFT gradient, ASA, ECA, R-Raman, ABS, FL, XAS/XES, NRVS
   Peter Pinski           : DLPNO-MP2, DLPNO-MP2 Gradient
   Christoph Reimann      : Effective Core Potentials
   Marius Retegan         : Local ZFS, SOC
   Christoph Riplinger    : Optimizer, TS searches, QM/MM, DLPNO-CCSD(T), (RO)-DLPNO pert. Triples
   Tobias Risthaus        : Range-separated hybrids, TD-DFT gradient, RPA, STAB
   Michael Roemelt        : Original ROCIS implementation
   Masaaki Saitow         : Open-shell DLPNO-CCSD energy and density
   Barbara Sandhoefer     : DKH picture change effects
   Avijit Sen             : IP-ROCIS
   Kantharuban Sivalingam : CASSCF convergence, NEVPT2, FIC-MRCI
   Bernardo de Souza      : ESD, SOC TD-DFT
   Georgi Stoychev        : AutoAux, RI-MP2 NMR, DLPNO-MP2 response
   Willem Van den Heuvel  : Paramagnetic NMR
   Boris Wezisla          : Elementary symmetry handling
   Frank Wennmohs         : Technical directorship


 We gratefully acknowledge several colleagues who have allowed us to
 interface, adapt or use parts of their codes:
   Stefan Grimme, W. Hujo, H. Kruse, P. Pracht,  : VdW corrections, initial TS optimization,
                  C. Bannwarth, S. Ehlert          DFT functionals, gCP, sTDA/sTD-DF
   Ed Valeev, F. Pavosevic, A. Kumar             : LibInt (2-el integral package), F12 methods
   Garnet Chan, S. Sharma, J. Yang, R. Olivares  : DMRG
   Ulf Ekstrom                                   : XCFun DFT Library
   Mihaly Kallay                                 : mrcc  (arbitrary order and MRCC methods)
   Jiri Pittner, Ondrej Demel                    : Mk-CCSD
   Frank Weinhold                                : gennbo (NPA and NBO analysis)
   Christopher J. Cramer and Donald G. Truhlar   : smd solvation model
   Lars Goerigk                                  : TD-DFT with DH, B97 family of functionals
   V. Asgeirsson, H. Jonsson                     : NEB implementation
   FAccTs GmbH                                   : IRC, NEB, NEB-TS, DLPNO-Multilevel, CI-OPT
                                                   MM, QMMM, 2- and 3-layer-ONIOM, Crystal-QMMM,
                                                   LR-CPCM, SF, NACMEs, symmetry and pop. for TD-DFT,
                                                   nearIR, NL-DFT gradient (VV10), updates on ESD,
                                                   ML-optimized integration grids
   S Lehtola, MJT Oliveira, MAL Marques          : LibXC Library
   Liviu Ungur et al                             : ANISO software


 Your calculation uses the libint2 library for the computation of 2-el integrals
 For citations please refer to: http://libint.valeyev.net

 Your ORCA version has been built with support for libXC version: 5.1.0
 For citations please refer to: https://tddft.org/programs/libxc/

 This ORCA versions uses:
   CBLAS   interface :  Fast vector & matrix operations
   LAPACKE interface :  Fast linear algebra routines
   SCALAPACK package :  Parallel linear algebra routines
   Shared memory     :  Shared parallel matrices
   BLAS/LAPACK       :  OpenBLAS 0.3.15  USE64BITINT DYNAMIC_ARCH NO_AFFINITY Zen SINGLE_THREADED
        Core in use  :  Zen
   Copyright (c) 2011-2014, The OpenBLAS Project


Your calculation utilizes the DFT-NL dispersion correction.
Cite in your paper:
Vydrov, O. A.; Van Voorhis, T. J. Chem. Phys. 2010, 133, 244103
Hujo, W.; Grimme, S. J. Chem. Theory Comput. 2011, 7, 3866 
   

Your calculation utilizes the SMD solvation module
Please cite in your paper:
A.V. Marenich, C.J. Cramer, D.G. Truhlar J. Phys. Chem. B, 113, (2009), 6378 

================================================================================

----- Orbital basis set information -----
Your calculation utilizes the basis: def2-QZVPP
   F. Weigend and R. Ahlrichs, Phys. Chem. Chem. Phys. 7, 3297 (2005).

----- AuxJ basis set information -----
Your calculation utilizes the auxiliary basis: def2/J
   F. Weigend, Phys. Chem. Chem. Phys. 8, 1057 (2006).

================================================================================
                                        WARNINGS
                       Please study these warnings very carefully!
================================================================================


INFO   : the flag for use of the SHARK integral package has been found!

================================================================================
                                       INPUT FILE
================================================================================
NAME = ImineE1Aa.inp
|  1> ! wB97M-V def2-QZVPP
|  2> %maxcore 2660
|  3> %pal nprocs 20
|  4> end
|  5> %CPCM SMD TRUE
|  6>    SMDSOLVENT "2,2,2-TRIFLUOROETHANOL"
|  7> end
|  8> 
|  9> *xyz 0 1
| 10> O  3.640698  6.476898  3.497735
| 11> O  3.080321  8.386963  2.472063
| 12> N  3.168312  7.443227  5.473743
| 13> N  5.846786  8.486591  3.724164
| 14> C  4.055984  7.184847  4.643569
| 15> C  5.555224  7.403521  4.626336
| 16> H  5.851900  7.662323  5.645091
| 17> C  6.254964  6.103697  4.263263
| 18> C  6.659866  5.846375  2.960253
| 19> H  6.499279  6.598582  2.195908
| 20> C  7.264014  4.638932  2.641957
| 21> H  7.578060  4.446846  1.621759
| 22> C  7.466495  3.679044  3.624845
| 23> H  7.940168  2.735874  3.375779
| 24> C  7.064495  3.934303  4.929132
| 25> H  7.222932  3.191339  5.703077
| 26> C  6.461685  5.143092  5.246204
| 27> H  6.147596  5.344153  6.265632
| 28> C  3.346055  8.152579  6.748179
| 29> C  4.017402  9.508465  6.549070
| 30> H  5.059289  9.426509  6.237641
| 31> H  3.995290  10.062195  7.490541
| 32> H  3.479096  10.094729  5.800390
| 33> C  4.115856  7.285138  7.739415
| 34> H  3.662605  6.293863  7.815767
| 35> H  4.083064  7.750062  8.727409
| 36> H  5.164012  7.163878  7.463469
| 37> C  1.938342  8.381262  7.288964
| 38> H  1.350931  8.981929  6.590098
| 39> H  1.977913  8.906239  8.245993
| 40> H  1.423707  7.428914  7.438051
| 41> C  7.017901  9.206187  3.786010
| 42> C  7.228725  10.358338  2.979923
| 43> C  8.450086  11.010253  3.114704
| 44> H  8.637904  11.892680  2.517969
| 45> C  9.453575  10.585590  3.977676
| 46> H  10.386355  11.134471  4.038305
| 47> C  9.238664  9.456027  4.744573
| 48> H  10.001879  9.091828  5.424085
| 49> C  8.036413  8.776631  4.647484
| 50> H  7.891185  7.889278  5.249348
| 51> C  6.182330  10.877776  1.989211
| 52> C  6.685829  12.092063  1.208555
| 53> H  7.577402  11.862094  0.619893
| 54> H  6.910370  12.939252  1.861063
| 55> H  5.903479  12.409767  0.514556
| 56> C  5.860476  9.806025  0.936017
| 57> H  5.506185  8.863516  1.350376
| 58> H  6.755470  9.587416  0.347049
| 59> H  5.091327  10.176994  0.252781
| 60> C  4.919326  11.350415  2.726202
| 61> H  4.462316  10.610142  3.382795
| 62> H  4.159406  11.653127  2.000639
| 63> H  5.156941  12.218538  3.346893
| 64> C  3.184286  7.181259  2.451927
| 65> C  2.857924  6.329433  1.295088
| 66> C  3.042674  4.948310  1.326776
| 67> H  3.425065  4.472185  2.220738
| 68> C  2.738170  4.189803  0.209044
| 69> H  2.881810  3.115783  0.231319
| 70> C  2.252494  4.804498  -0.937818
| 71> H  2.016296  4.207449  -1.811657
| 72> C  2.069657  6.181479  -0.970705
| 73> H  1.691951  6.659262  -1.867205
| 74> C  2.372928  6.944680  0.142904
| 75> H  2.238837  8.019800  0.130534
| 76> H  5.053825  8.912784  3.280850
| 77> *
| 78> 
| 79>                          ****END OF INPUT****
================================================================================

                       ****************************
                       * Single Point Calculation *
                       ****************************

---------------------------------
CARTESIAN COORDINATES (ANGSTROEM)
---------------------------------
  O      3.640698    6.476898    3.497735
  O      3.080321    8.386963    2.472063
  N      3.168312    7.443227    5.473743
  N      5.846786    8.486591    3.724164
  C      4.055984    7.184847    4.643569
  C      5.555224    7.403521    4.626336
  H      5.851900    7.662323    5.645091
  C      6.254964    6.103697    4.263263
  C      6.659866    5.846375    2.960253
  H      6.499279    6.598582    2.195908
  C      7.264014    4.638932    2.641957
  H      7.578060    4.446846    1.621759
  C      7.466495    3.679044    3.624845
  H      7.940168    2.735874    3.375779
  C      7.064495    3.934303    4.929132
  H      7.222932    3.191339    5.703077
  C      6.461685    5.143092    5.246204
  H      6.147596    5.344153    6.265632
  C      3.346055    8.152579    6.748179
  C      4.017402    9.508465    6.549070
  H      5.059289    9.426509    6.237641
  H      3.995290   10.062195    7.490541
  H      3.479096   10.094729    5.800390
  C      4.115856    7.285138    7.739415
  H      3.662605    6.293863    7.815767
  H      4.083064    7.750062    8.727409
  H      5.164012    7.163878    7.463469
  C      1.938342    8.381262    7.288964
  H      1.350931    8.981929    6.590098
  H      1.977913    8.906239    8.245993
  H      1.423707    7.428914    7.438051
  C      7.017901    9.206187    3.786010
  C      7.228725   10.358338    2.979923
  C      8.450086   11.010253    3.114704
  H      8.637904   11.892680    2.517969
  C      9.453575   10.585590    3.977676
  H     10.386355   11.134471    4.038305
  C      9.238664    9.456027    4.744573
  H     10.001879    9.091828    5.424085
  C      8.036413    8.776631    4.647484
  H      7.891185    7.889278    5.249348
  C      6.182330   10.877776    1.989211
  C      6.685829   12.092063    1.208555
  H      7.577402   11.862094    0.619893
  H      6.910370   12.939252    1.861063
  H      5.903479   12.409767    0.514556
  C      5.860476    9.806025    0.936017
  H      5.506185    8.863516    1.350376
  H      6.755470    9.587416    0.347049
  H      5.091327   10.176994    0.252781
  C      4.919326   11.350415    2.726202
  H      4.462316   10.610142    3.382795
  H      4.159406   11.653127    2.000639
  H      5.156941   12.218538    3.346893
  C      3.184286    7.181259    2.451927
  C      2.857924    6.329433    1.295088
  C      3.042674    4.948310    1.326776
  H      3.425065    4.472185    2.220738
  C      2.738170    4.189803    0.209044
  H      2.881810    3.115783    0.231319
  C      2.252494    4.804498   -0.937818
  H      2.016296    4.207449   -1.811657
  C      2.069657    6.181479   -0.970705
  H      1.691951    6.659262   -1.867205
  C      2.372928    6.944680    0.142904
  H      2.238837    8.019800    0.130534
  H      5.053825    8.912784    3.280850

----------------------------
CARTESIAN COORDINATES (A.U.)
----------------------------
  NO LB      ZA    FRAG     MASS         X           Y           Z
   0 O     8.0000    0    15.999    6.879922   12.239563    6.609761
   1 O     8.0000    0    15.999    5.820963   15.849063    4.671522
   2 N     7.0000    0    14.007    5.987242   14.065661   10.343875
   3 N     7.0000    0    14.007   11.048824   16.037333    7.037650
   4 C     6.0000    0    12.011    7.664699   13.577393    8.775074
   5 C     6.0000    0    12.011   10.497852   13.990627    8.742508
   6 H     1.0000    0     1.008   11.058488   14.479692   10.667676
   7 C     6.0000    0    12.011   11.820169   11.534316    8.056400
   8 C     6.0000    0    12.011   12.585323   11.048048    5.594067
   9 H     1.0000    0     1.008   12.281857   12.469513    4.149665
  10 C     6.0000    0    12.011   13.726997    8.766311    4.992575
  11 H     1.0000    0     1.008   14.320458    8.403321    3.064680
  12 C     6.0000    0    12.011   14.109631    6.952386    6.849964
  13 H     1.0000    0     1.008   15.004743    5.170053    6.379298
  14 C     6.0000    0    12.011   13.349961    7.434755    9.314710
  15 H     1.0000    0     1.008   13.649363    6.030757   10.777254
  16 C     6.0000    0    12.011   12.210815    9.719035    9.913889
  17 H     1.0000    0     1.008   11.617273   10.098986   11.840329
  18 C     6.0000    0    12.011    6.323128   15.406142   12.752210
  19 C     6.0000    0    12.011    7.591790   17.968395   12.375949
  20 H     1.0000    0     1.008    9.560671   17.813520   11.787433
  21 H     1.0000    0     1.008    7.550004   19.014793   14.155071
  22 H     1.0000    0     1.008    6.574539   19.076273   10.961149
  23 C     6.0000    0    12.011    7.777841   13.766916   14.625375
  24 H     1.0000    0     1.008    6.921320   11.893677   14.769659
  25 H     1.0000    0     1.008    7.715873   14.645495   16.492413
  26 H     1.0000    0     1.008    9.758568   13.537767   14.103912
  27 C     6.0000    0    12.011    3.662936   15.838290   13.774146
  28 H     1.0000    0     1.008    2.552890   16.973386   12.453480
  29 H     1.0000    0     1.008    3.737714   16.830353   15.582668
  30 H     1.0000    0     1.008    2.690416   14.038613   14.055879
  31 C     6.0000    0    12.011   13.261911   17.397172    7.154522
  32 C     6.0000    0    12.011   13.660311   19.574422    5.631238
  33 C     6.0000    0    12.011   15.968348   20.806363    5.885938
  34 H     1.0000    0     1.008   16.323273   22.473908    4.758272
  35 C     6.0000    0    12.011   17.864668   20.003866    7.516718
  36 H     1.0000    0     1.008   19.627366   21.041101    7.631290
  37 C     6.0000    0    12.011   17.458545   17.869301    8.965944
  38 H     1.0000    0     1.008   18.900812   17.181065   10.250035
  39 C     6.0000    0    12.011   15.186620   16.585429    8.782472
  40 H     1.0000    0     1.008   14.912179   14.908575    9.919830
  41 C     6.0000    0    12.011   11.682911   20.556018    3.759064
  42 C     6.0000    0    12.011   12.634386   22.850687    2.283838
  43 H     1.0000    0     1.008   14.319215   22.416109    1.171428
  44 H     1.0000    0     1.008   13.058707   24.451643    3.516899
  45 H     1.0000    0     1.008   11.155959   23.451061    0.972370
  46 C     6.0000    0    12.011   11.074695   18.530702    1.768816
  47 H     1.0000    0     1.008   10.405182   16.749618    2.551841
  48 H     1.0000    0     1.008   12.765988   18.117591    0.655828
  49 H     1.0000    0     1.008    9.621214   19.231732    0.477687
  50 C     6.0000    0    12.011    9.296179   21.449176    5.151775
  51 H     1.0000    0     1.008    8.432555   20.050263    6.392556
  52 H     1.0000    0     1.008    7.860138   22.021219    3.780660
  53 H     1.0000    0     1.008    9.745206   23.089691    6.324711
  54 C     6.0000    0    12.011    6.017428   13.570613    4.633471
  55 C     6.0000    0    12.011    5.400694   11.960895    2.447362
  56 C     6.0000    0    12.011    5.749821    9.350951    2.507243
  57 H     1.0000    0     1.008    6.472435    8.451205    4.196587
  58 C     6.0000    0    12.011    5.174391    7.917580    0.395036
  59 H     1.0000    0     1.008    5.445832    5.887977    0.437130
  60 C     6.0000    0    12.011    4.256597    9.079185   -1.772219
  61 H     1.0000    0     1.008    3.810247    7.950926   -3.423536
  62 C     6.0000    0    12.011    3.911085   11.681302   -1.834367
  63 H     1.0000    0     1.008    3.197324   12.584181   -3.528506
  64 C     6.0000    0    12.011    4.484184   13.123543    0.270049
  65 H     1.0000    0     1.008    4.230789   15.155226    0.246674
  66 H     1.0000    0     1.008    9.550345   16.842721    6.199908

--------------------------------
INTERNAL COORDINATES (ANGSTROEM)
--------------------------------
 O      0   0   0     0.000000000000     0.00000000     0.00000000
 O      1   0   0     2.239279736419     0.00000000     0.00000000
 N      1   2   0     2.249788409007    89.04770732     0.00000000
 N      1   2   3     2.992818121777    69.28849401   281.98594346
 C      3   1   2     1.242542021124    34.29591103   266.29615601
 C      4   1   2     1.439431603908    52.61635956   153.21170926
 H      6   4   1     1.092179872642   110.56712098   210.16246412
 C      6   4   1     1.520197520688   113.60504587    89.22769950
 C      8   6   4     1.388522704671   121.11819042   335.65689284
 H      9   8   6     1.084355492651   119.32304233     1.79878911
 C      9   8   6     1.387164643353   120.24109383   181.76812494
 H     11   9   8     1.084585580172   119.74258643   180.06374472
 C     11   9   8     1.388687275253   120.18289198     0.06350883
 H     13  11   9     1.084421335176   120.15310615   180.09073636
 C     13  11   9     1.388497654103   119.70727515   359.83979589
 H     15  13  11     1.084476210569   120.14114342   180.25464978
 C     15  13  11     1.387474466722   120.04067778     0.08904033
 H     17  15  13     1.085500286884   120.11236115   180.04358941
 C      3   1   2     1.469339971569   160.69335266   264.54201324
 C     19   3   1     1.526033431248   111.65344518    55.60697904
 H     20  19   3     1.090519751653   113.00412069   291.43214341
 H     20  19   3     1.092462126247   109.20836683   171.62251075
 H     20  19   3     1.092703331070   110.44918420    53.02700348
 C     19   3   1     1.525646183025   110.49222790   290.78478105
 H     24  19   3     1.092653752353   110.60445262   308.91244704
 H     24  19   3     1.092410996409   109.29824005   190.02657933
 H     24  19   3     1.090633386089   112.56617067    70.32620860
 C     19   3   1     1.525254149669   105.56073878   173.44113328
 H     28  19   3     1.092824877904   110.59522510   299.84023810
 H     28  19   3     1.092277996396   110.44308526   179.84673109
 H     28  19   3     1.092722668337   110.63266096    59.76972406
 C      4   1   2     1.375919210621   169.11246847   220.28164634
 C     32   4   6     1.421856159162   121.63523424   186.64091918
 C     33  32   4     1.391000279478   117.06660851   180.28198897
 H     34  33  32     1.081686494174   118.77276740   180.28389045
 C     34  33  32     1.389981837822   123.42680590     0.49244349
 H     36  34  33     1.083985588558   120.08372731   179.89538682
 C     36  34  33     1.382110819543   118.81130460     0.15007749
 H     38  36  34     1.084838516080   120.83283457   179.59852960
 C     38  36  34     1.384345573091   119.81624011   359.64199495
 H     40  38  36     1.082001290706   118.68782806   179.43280842
 C     33  32   4     1.531753439302   122.69558090   359.79168335
 C     42  33  32     1.528864922649   112.00060691   182.48599055
 H     43  42  33     1.092845417035   112.12220381    60.62174749
 H     43  42  33     1.092663970517   112.24468135   298.19843568
 H     43  42  33     1.092996782299   108.62354189   179.45513921
 C     42  33  32     1.536703551422   110.47802119   300.20519494
 H     47  42  33     1.088824461813   114.27064200    57.31338653
 H     47  42  33     1.093474947103   109.70353590   296.71709207
 H     47  42  33     1.093626816998   109.80982344   178.32143877
 C     42  33  32     1.536789661085   110.82724225    64.66449653
 H     51  42  33     1.089943403245   115.12594654   304.92674641
 H     51  42  33     1.093414207111   109.76103322   183.84173126
 H     51  42  33     1.093323259075   109.74541456    65.37803234
 C      2   1   3     1.210345535513    30.27833934   207.74569031
 C     55   2   1     1.473226446016   124.75176898   181.22269956
 C     56  55   2     1.393785289409   121.71771195   177.88644104
 H     57  56  55     1.082629183955   120.09147922     0.67206751
 C     57  56  55     1.384695049059   119.68962725   180.83749902
 H     59  57  56     1.083811600614   119.80802070   179.95345228
 C     59  57  56     1.388892928575   120.06633326     0.07437221
 H     61  59  57     1.084366912777   119.86174929   179.92258006
 C     61  59  57     1.389455863890   120.27591748     0.00000000
 H     63  61  59     1.083813022401   120.15321517   179.90805368
 C     63  61  59     1.383681347248   119.91602787     0.03022399
 H     65  63  61     1.083520386325   120.72940471   179.77518995
 H      4   1   2     1.003471436248    70.68786090     5.02979908

---------------------------
INTERNAL COORDINATES (A.U.)
---------------------------
 O      0   0   0     0.000000000000     0.00000000     0.00000000
 O      1   0   0     4.231625439072     0.00000000     0.00000000
 N      1   2   0     4.251483952293    89.04770732     0.00000000
 N      1   2   3     5.655606618794    69.28849401   281.98594346
 C      3   1   2     2.348064129814    34.29591103   266.29615601
 C      4   1   2     2.720131519896    52.61635956   153.21170926
 H      6   4   1     2.063920848275   110.56712098   210.16246412
 C      6   4   1     2.872756983566   113.60504587    89.22769950
 C      8   6   4     2.623927642561   121.11819042   335.65689284
 H      9   8   6     2.049134912924   119.32304233     1.79878911
 C      9   8   6     2.621361278596   120.24109383   181.76812494
 H     11   9   8     2.049569715324   119.74258643   180.06374472
 C     11   9   8     2.624238635889   120.18289198     0.06350883
 H     13  11   9     2.049259337264   120.15310615   180.09073636
 C     13  11   9     2.623880303847   119.70727515   359.83979589
 H     15  13  11     2.049363036728   120.14114342   180.25464978
 C     15  13  11     2.621946759913   120.04067778     0.08904033
 H     17  15  13     2.051298260504   120.11236115   180.04358941
 C      3   1   2     2.776650143888   160.69335266   264.54201324
 C     19   3   1     2.883785256267   111.65344518    55.60697904
 H     20  19   3     2.060783674257   113.00412069   291.43214341
 H     20  19   3     2.064454230289   109.20836683   171.62251075
 H     20  19   3     2.064910041346   110.44918420    53.02700348
 C     19   3   1     2.883053463179   110.49222790   290.78478105
 H     24  19   3     2.064816351148   110.60445262   308.91244704
 H     24  19   3     2.064357608898   109.29824005   190.02657933
 H     24  19   3     2.060998412219   112.56617067    70.32620860
 C     19   3   1     2.882312627502   105.56073878   173.44113328
 H     28  19   3     2.065139731575   110.59522510   299.84023810
 H     28  19   3     2.064106275297   110.44308526   179.84673109
 H     28  19   3     2.064946583485   110.63266096    59.76972406
 C      4   1   2     2.600110490476   169.11246847   220.28164634
 C     32   4   6     2.686918742645   121.63523424   186.64091918
 C     33  32   4     2.628609580421   117.06660851   180.28198897
 H     34  33  32     2.044091236750   118.77276740   180.28389045
 C     34  33  32     2.626685004607   123.42680590     0.49244349
 H     36  34  33     2.048435895493   120.08372731   179.89538682
 C     36  34  33     2.611810935667   118.81130460     0.15007749
 H     38  36  34     2.050047694920   120.83283457   179.59852960
 C     38  36  34     2.616034007849   119.81624011   359.64199495
 H     40  38  36     2.044686115983   118.68782806   179.43280842
 C     33  32   4     2.894594504972   122.69558090   359.79168335
 C     42  33  32     2.889135999565   112.00060691   182.48599055
 H     43  42  33     2.065178544907   112.12220381    60.62174749
 H     43  42  33     2.064835660680   112.24468135   298.19843568
 H     43  42  33     2.065464583803   108.62354189   179.45513921
 C     42  33  32     2.903948861212   110.47802119   300.20519494
 H     47  42  33     2.057580040741   114.27064200    57.31338653
 H     47  42  33     2.066368184328   109.70353590   296.71709207
 H     47  42  33     2.066655176839   109.80982344   178.32143877
 C     42  33  32     2.904111584892   110.82724225    64.66449653
 H     51  42  33     2.059694533608   115.12594654   304.92674641
 H     51  42  33     2.066253402379   109.76103322   183.84173126
 H     51  42  33     2.066081535499   109.74541456    65.37803234
 C      2   1   3     2.287221589534    30.27833934   207.74569031
 C     55   2   1     2.783994516220   124.75176898   181.22269956
 C     56  55   2     2.633872486471   121.71771195   177.88644104
 H     57  56  55     2.045872662265   120.09147922     0.67206751
 C     57  56  55     2.616694421718   119.68962725   180.83749902
 H     59  57  56     2.048107105927   119.80802070   179.95345228
 C     59  57  56     2.624627264346   120.06633326     0.07437221
 H     61  59  57     2.049156493835   119.86174929   179.92258006
 C     61  59  57     2.625691057924   120.27591748     0.00000000
 H     63  61  59     2.048109792714   120.15321517   179.90805368
 C     63  61  59     2.614778802915   119.91602787     0.03022399
 H     65  63  61     2.047556790674   120.72940471   179.77518995
 H      4   1   2     1.896286197722    70.68786090     5.02979908

---------------------
BASIS SET INFORMATION
---------------------
There are 4 groups of distinct atoms

 Group   1 Type O   : 15s8p3d2f1g contracted to 7s4p3d2f1g pattern {8211111/5111/111/11/1}
 Group   2 Type N   : 15s8p3d2f1g contracted to 7s4p3d2f1g pattern {8211111/5111/111/11/1}
 Group   3 Type C   : 15s8p3d2f1g contracted to 7s4p3d2f1g pattern {8211111/5111/111/11/1}
 Group   4 Type H   : 7s3p2d1f contracted to 4s3p2d1f pattern {4111/111/11/1}

Atom   0O    basis set group =>   1
Atom   1O    basis set group =>   1
Atom   2N    basis set group =>   2
Atom   3N    basis set group =>   2
Atom   4C    basis set group =>   3
Atom   5C    basis set group =>   3
Atom   6H    basis set group =>   4
Atom   7C    basis set group =>   3
Atom   8C    basis set group =>   3
Atom   9H    basis set group =>   4
Atom  10C    basis set group =>   3
Atom  11H    basis set group =>   4
Atom  12C    basis set group =>   3
Atom  13H    basis set group =>   4
Atom  14C    basis set group =>   3
Atom  15H    basis set group =>   4
Atom  16C    basis set group =>   3
Atom  17H    basis set group =>   4
Atom  18C    basis set group =>   3
Atom  19C    basis set group =>   3
Atom  20H    basis set group =>   4
Atom  21H    basis set group =>   4
Atom  22H    basis set group =>   4
Atom  23C    basis set group =>   3
Atom  24H    basis set group =>   4
Atom  25H    basis set group =>   4
Atom  26H    basis set group =>   4
Atom  27C    basis set group =>   3
Atom  28H    basis set group =>   4
Atom  29H    basis set group =>   4
Atom  30H    basis set group =>   4
Atom  31C    basis set group =>   3
Atom  32C    basis set group =>   3
Atom  33C    basis set group =>   3
Atom  34H    basis set group =>   4
Atom  35C    basis set group =>   3
Atom  36H    basis set group =>   4
Atom  37C    basis set group =>   3
Atom  38H    basis set group =>   4
Atom  39C    basis set group =>   3
Atom  40H    basis set group =>   4
Atom  41C    basis set group =>   3
Atom  42C    basis set group =>   3
Atom  43H    basis set group =>   4
Atom  44H    basis set group =>   4
Atom  45H    basis set group =>   4
Atom  46C    basis set group =>   3
Atom  47H    basis set group =>   4
Atom  48H    basis set group =>   4
Atom  49H    basis set group =>   4
Atom  50C    basis set group =>   3
Atom  51H    basis set group =>   4
Atom  52H    basis set group =>   4
Atom  53H    basis set group =>   4
Atom  54C    basis set group =>   3
Atom  55C    basis set group =>   3
Atom  56C    basis set group =>   3
Atom  57H    basis set group =>   4
Atom  58C    basis set group =>   3
Atom  59H    basis set group =>   4
Atom  60C    basis set group =>   3
Atom  61H    basis set group =>   4
Atom  62C    basis set group =>   3
Atom  63H    basis set group =>   4
Atom  64C    basis set group =>   3
Atom  65H    basis set group =>   4
Atom  66H    basis set group =>   4
---------------------------------
AUXILIARY/J BASIS SET INFORMATION
---------------------------------
There are 4 groups of distinct atoms

 Group   1 Type O   : 12s5p4d2f1g contracted to 6s4p3d1f1g pattern {711111/2111/211/2/1}
 Group   2 Type N   : 12s5p4d2f1g contracted to 6s4p3d1f1g pattern {711111/2111/211/2/1}
 Group   3 Type C   : 12s5p4d2f1g contracted to 6s4p3d1f1g pattern {711111/2111/211/2/1}
 Group   4 Type H   : 5s2p1d contracted to 3s1p1d pattern {311/2/1}

Atom   0O    basis set group =>   1
Atom   1O    basis set group =>   1
Atom   2N    basis set group =>   2
Atom   3N    basis set group =>   2
Atom   4C    basis set group =>   3
Atom   5C    basis set group =>   3
Atom   6H    basis set group =>   4
Atom   7C    basis set group =>   3
Atom   8C    basis set group =>   3
Atom   9H    basis set group =>   4
Atom  10C    basis set group =>   3
Atom  11H    basis set group =>   4
Atom  12C    basis set group =>   3
Atom  13H    basis set group =>   4
Atom  14C    basis set group =>   3
Atom  15H    basis set group =>   4
Atom  16C    basis set group =>   3
Atom  17H    basis set group =>   4
Atom  18C    basis set group =>   3
Atom  19C    basis set group =>   3
Atom  20H    basis set group =>   4
Atom  21H    basis set group =>   4
Atom  22H    basis set group =>   4
Atom  23C    basis set group =>   3
Atom  24H    basis set group =>   4
Atom  25H    basis set group =>   4
Atom  26H    basis set group =>   4
Atom  27C    basis set group =>   3
Atom  28H    basis set group =>   4
Atom  29H    basis set group =>   4
Atom  30H    basis set group =>   4
Atom  31C    basis set group =>   3
Atom  32C    basis set group =>   3
Atom  33C    basis set group =>   3
Atom  34H    basis set group =>   4
Atom  35C    basis set group =>   3
Atom  36H    basis set group =>   4
Atom  37C    basis set group =>   3
Atom  38H    basis set group =>   4
Atom  39C    basis set group =>   3
Atom  40H    basis set group =>   4
Atom  41C    basis set group =>   3
Atom  42C    basis set group =>   3
Atom  43H    basis set group =>   4
Atom  44H    basis set group =>   4
Atom  45H    basis set group =>   4
Atom  46C    basis set group =>   3
Atom  47H    basis set group =>   4
Atom  48H    basis set group =>   4
Atom  49H    basis set group =>   4
Atom  50C    basis set group =>   3
Atom  51H    basis set group =>   4
Atom  52H    basis set group =>   4
Atom  53H    basis set group =>   4
Atom  54C    basis set group =>   3
Atom  55C    basis set group =>   3
Atom  56C    basis set group =>   3
Atom  57H    basis set group =>   4
Atom  58C    basis set group =>   3
Atom  59H    basis set group =>   4
Atom  60C    basis set group =>   3
Atom  61H    basis set group =>   4
Atom  62C    basis set group =>   3
Atom  63H    basis set group =>   4
Atom  64C    basis set group =>   3
Atom  65H    basis set group =>   4
Atom  66H    basis set group =>   4


           ************************************************************
           *        Program running with 20 parallel MPI-processes    *
           *              working on a common directory               *
           ************************************************************
------------------------------------------------------------------------------
                           ORCA GTO INTEGRAL CALCULATION
                           -- RI-GTO INTEGRALS CHOSEN --
------------------------------------------------------------------------------
------------------------------------------------------------------------------
                   ___                                                        
                  /   \      - P O W E R E D   B Y -                         
                 /     \                                                     
                 |  |  |   _    _      __       _____    __    __             
                 |  |  |  | |  | |    /  \     |  _  \  |  |  /  |          
                  \  \/   | |  | |   /    \    | | | |  |  | /  /          
                 / \  \   | |__| |  /  /\  \   | |_| |  |  |/  /          
                |  |  |   |  __  | /  /__\  \  |    /   |      \           
                |  |  |   | |  | | |   __   |  |    \   |  |\   \          
                \     /   | |  | | |  |  |  |  | |\  \  |  | \   \       
                 \___/    |_|  |_| |__|  |__|  |_| \__\ |__|  \__/        
                                                                              
                      - O R C A' S   B I G   F R I E N D -                    
                                      &                                       
                       - I N T E G R A L  F E E D E R -                       
                                                                              
 v1 FN, 2020, v2 2021                                                         
------------------------------------------------------------------------------


Reading SHARK input file ImineE1Aa.SHARKINP.tmp ... ok
----------------------
SHARK INTEGRAL PACKAGE
----------------------

Number of atoms                             ...     67
Number of basis functions                   ...   2901
Number of shells                            ...    901
Maximum angular momentum                    ...      4
Integral batch strategy                     ... SHARK/LIBINT Hybrid
RI-J (if used) integral strategy            ... SPLIT-RIJ (Revised 2003 algorithm where possible)
Printlevel                                  ...      1
Contraction scheme used                     ... SEGMENTED contraction
Coulomb Range Separation                    ... NOT USED
Exchange Range Separation                   ... Long Range
   Mu parameter                             ...  0.300000
   Scaling (regular/separated)              ...  0.150000  0.850000
Finite Nucleus Model                        ... NOT USED
Auxiliary Coulomb fitting basis             ... AVAILABLE
   # of basis functions in Aux-J            ...   1991
   # of shells in Aux-J                     ...    665
   Maximum angular momentum in Aux-J        ...      4
Auxiliary J/K fitting basis                 ... NOT available
Auxiliary Correlation fitting basis         ... NOT available
Auxiliary 'external' fitting basis          ... NOT available
Integral threshold                          ...     1.000000e-10
Primitive cut-off                           ...     1.000000e-11
Primitive pair pre-selection threshold      ...     1.000000e-11

Calculating pre-screening integrals         ... done (  0.4 sec) Dimension = 901
Organizing shell pair data                  ... done (  3.2 sec)
Shell pair information
Total number of shell pairs                 ...    406351
Shell pairs after pre-screening             ...    208829
Total number of primitive shell pairs       ...    980791
Primitive shell pairs kept                  ...    340501
          la=0 lb=0:  34867 shell pairs
          la=1 lb=0:  49249 shell pairs
          la=1 lb=1:  17381 shell pairs
          la=2 lb=0:  29266 shell pairs
          la=2 lb=1:  21376 shell pairs
          la=2 lb=2:   6235 shell pairs
          la=3 lb=0:  16325 shell pairs
          la=3 lb=1:  12108 shell pairs
          la=3 lb=2:   6748 shell pairs
          la=3 lb=3:   1872 shell pairs
          la=4 lb=0:   5570 shell pairs
          la=4 lb=1:   4103 shell pairs
          la=4 lb=2:   2293 shell pairs
          la=4 lb=3:   1221 shell pairs
          la=4 lb=4:    215 shell pairs

Calculating one electron integrals          ... done (  0.9 sec)
Calculating RI/J V-Matrix + Cholesky decomp.... done (  1.7 sec)
Calculating Nuclear repulsion               ... done (  0.0 sec) ENN=   3532.293680885786 Eh

SHARK setup successfully completed in  10.6 seconds

Maximum memory used throughout the entire GTOINT-calculation: 360.5 MB
[1720884270.646162] [node092:1523383:0]          mpool.c:43   UCX  WARN  object 0xbd54040 was not returned to mpool ucp_requests
[1720884270.646183] [node092:1523383:0]          mpool.c:43   UCX  WARN  object 0xbd54200 was not returned to mpool ucp_requests
[1720884270.646185] [node092:1523383:0]          mpool.c:43   UCX  WARN  object 0xbd543c0 was not returned to mpool ucp_requests
[1720884270.646188] [node092:1523383:0]          mpool.c:43   UCX  WARN  object 0xbd54580 was not returned to mpool ucp_requests
[1720884270.646190] [node092:1523383:0]          mpool.c:43   UCX  WARN  object 0xbd54740 was not returned to mpool ucp_requests
[1720884270.646192] [node092:1523383:0]          mpool.c:43   UCX  WARN  object 0xbd54900 was not returned to mpool ucp_requests
[1720884270.646194] [node092:1523383:0]          mpool.c:43   UCX  WARN  object 0xbd54ac0 was not returned to mpool ucp_requests
[1720884270.646197] [node092:1523383:0]          mpool.c:43   UCX  WARN  object 0xbd54c80 was not returned to mpool ucp_requests
[1720884270.646198] [node092:1523383:0]          mpool.c:43   UCX  WARN  object 0xbd54e40 was not returned to mpool ucp_requests
[1720884270.646200] [node092:1523383:0]          mpool.c:43   UCX  WARN  object 0xbd55000 was not returned to mpool ucp_requests
[1720884270.646203] [node092:1523383:0]          mpool.c:43   UCX  WARN  object 0xbd551c0 was not returned to mpool ucp_requests
[1720884270.656757] [node092:1523417:0]          mpool.c:43   UCX  WARN  object 0xc6fcc00 was not returned to mpool ucp_requests
[1720884270.656777] [node092:1523417:0]          mpool.c:43   UCX  WARN  object 0xc6fcdc0 was not returned to mpool ucp_requests
[1720884270.656781] [node092:1523417:0]          mpool.c:43   UCX  WARN  object 0xc6fcf80 was not returned to mpool ucp_requests
[1720884270.656784] [node092:1523417:0]          mpool.c:43   UCX  WARN  object 0xc6fd140 was not returned to mpool ucp_requests
[1720884270.656787] [node092:1523417:0]          mpool.c:43   UCX  WARN  object 0xc6fd300 was not returned to mpool ucp_requests
[1720884270.656790] [node092:1523417:0]          mpool.c:43   UCX  WARN  object 0xc6fd4c0 was not returned to mpool ucp_requests
[1720884270.656795] [node092:1523417:0]          mpool.c:43   UCX  WARN  object 0xc6fd680 was not returned to mpool ucp_requests
[1720884270.656798] [node092:1523417:0]          mpool.c:43   UCX  WARN  object 0xc6fd840 was not returned to mpool ucp_requests
[1720884270.656800] [node092:1523417:0]          mpool.c:43   UCX  WARN  object 0xc6fda00 was not returned to mpool ucp_requests
[1720884270.656802] [node092:1523417:0]          mpool.c:43   UCX  WARN  object 0xc6fdbc0 was not returned to mpool ucp_requests
[1720884270.656804] [node092:1523417:0]          mpool.c:43   UCX  WARN  object 0xc6fdd80 was not returned to mpool ucp_requests
[1720884270.656806] [node092:1523417:0]          mpool.c:43   UCX  WARN  object 0xc6fdf40 was not returned to mpool ucp_requests
[1720884270.656809] [node092:1523417:0]          mpool.c:43   UCX  WARN  object 0xc6fe100 was not returned to mpool ucp_requests
[1720884270.658218] [node092:1523439:0]          mpool.c:43   UCX  WARN  object 0xbba3d00 was not returned to mpool ucp_requests
[1720884270.658231] [node092:1523439:0]          mpool.c:43   UCX  WARN  object 0xbba3ec0 was not returned to mpool ucp_requests
[1720884270.658234] [node092:1523439:0]          mpool.c:43   UCX  WARN  object 0xbba4080 was not returned to mpool ucp_requests
[1720884270.658237] [node092:1523439:0]          mpool.c:43   UCX  WARN  object 0xbba4240 was not returned to mpool ucp_requests
[1720884270.658239] [node092:1523439:0]          mpool.c:43   UCX  WARN  object 0xbba4400 was not returned to mpool ucp_requests
[1720884270.658242] [node092:1523439:0]          mpool.c:43   UCX  WARN  object 0xbba45c0 was not returned to mpool ucp_requests
[1720884270.658244] [node092:1523439:0]          mpool.c:43   UCX  WARN  object 0xbba4780 was not returned to mpool ucp_requests
[1720884270.658247] [node092:1523439:0]          mpool.c:43   UCX  WARN  object 0xbba4940 was not returned to mpool ucp_requests
[1720884270.658250] [node092:1523439:0]          mpool.c:43   UCX  WARN  object 0xbba4b00 was not returned to mpool ucp_requests
[1720884270.658253] [node092:1523439:0]          mpool.c:43   UCX  WARN  object 0xbba4cc0 was not returned to mpool ucp_requests
[1720884270.658255] [node092:1523439:0]          mpool.c:43   UCX  WARN  object 0xbba4e80 was not returned to mpool ucp_requests
[1720884270.658258] [node092:1523439:0]          mpool.c:43   UCX  WARN  object 0xbba5040 was not returned to mpool ucp_requests
[1720884270.672315] [node092:1523427:0]          mpool.c:43   UCX  WARN  object 0xb397b00 was not returned to mpool ucp_requests
[1720884270.672332] [node092:1523427:0]          mpool.c:43   UCX  WARN  object 0xb397cc0 was not returned to mpool ucp_requests
[1720884270.672335] [node092:1523427:0]          mpool.c:43   UCX  WARN  object 0xb397e80 was not returned to mpool ucp_requests
[1720884270.672338] [node092:1523427:0]          mpool.c:43   UCX  WARN  object 0xb398040 was not returned to mpool ucp_requests
[1720884270.672340] [node092:1523427:0]          mpool.c:43   UCX  WARN  object 0xb398200 was not returned to mpool ucp_requests
[1720884270.672342] [node092:1523427:0]          mpool.c:43   UCX  WARN  object 0xb3983c0 was not returned to mpool ucp_requests
[1720884270.672344] [node092:1523427:0]          mpool.c:43   UCX  WARN  object 0xb398580 was not returned to mpool ucp_requests
[1720884270.672347] [node092:1523427:0]          mpool.c:43   UCX  WARN  object 0xb398740 was not returned to mpool ucp_requests
[1720884270.672349] [node092:1523427:0]          mpool.c:43   UCX  WARN  object 0xb398900 was not returned to mpool ucp_requests
[1720884270.672351] [node092:1523427:0]          mpool.c:43   UCX  WARN  object 0xb398ac0 was not returned to mpool ucp_requests
[1720884270.672353] [node092:1523427:0]          mpool.c:43   UCX  WARN  object 0xb398c80 was not returned to mpool ucp_requests
[1720884270.672355] [node092:1523427:0]          mpool.c:43   UCX  WARN  object 0xb398e40 was not returned to mpool ucp_requests
[1720884270.672357] [node092:1523427:0]          mpool.c:43   UCX  WARN  object 0xb399000 was not returned to mpool ucp_requests
[1720884270.672269] [node092:1523435:0]          mpool.c:43   UCX  WARN  object 0xb867c40 was not returned to mpool ucp_requests
[1720884270.672283] [node092:1523435:0]          mpool.c:43   UCX  WARN  object 0xb867e00 was not returned to mpool ucp_requests
[1720884270.672292] [node092:1523435:0]          mpool.c:43   UCX  WARN  object 0xb867fc0 was not returned to mpool ucp_requests
[1720884270.672295] [node092:1523435:0]          mpool.c:43   UCX  WARN  object 0xb868180 was not returned to mpool ucp_requests
[1720884270.672298] [node092:1523435:0]          mpool.c:43   UCX  WARN  object 0xb868340 was not returned to mpool ucp_requests
[1720884270.672301] [node092:1523435:0]          mpool.c:43   UCX  WARN  object 0xb868500 was not returned to mpool ucp_requests
[1720884270.672304] [node092:1523435:0]          mpool.c:43   UCX  WARN  object 0xb8686c0 was not returned to mpool ucp_requests
[1720884270.672308] [node092:1523435:0]          mpool.c:43   UCX  WARN  object 0xb868880 was not returned to mpool ucp_requests
[1720884270.672311] [node092:1523435:0]          mpool.c:43   UCX  WARN  object 0xb868a40 was not returned to mpool ucp_requests
[1720884270.672314] [node092:1523435:0]          mpool.c:43   UCX  WARN  object 0xb868c00 was not returned to mpool ucp_requests
[1720884270.672317] [node092:1523435:0]          mpool.c:43   UCX  WARN  object 0xb868dc0 was not returned to mpool ucp_requests
[1720884270.672320] [node092:1523435:0]          mpool.c:43   UCX  WARN  object 0xb868f80 was not returned to mpool ucp_requests
[1720884270.673197] [node092:1523407:0]          mpool.c:43   UCX  WARN  object 0xb2bda00 was not returned to mpool ucp_requests
[1720884270.673208] [node092:1523407:0]          mpool.c:43   UCX  WARN  object 0xb2bdbc0 was not returned to mpool ucp_requests
[1720884270.673212] [node092:1523407:0]          mpool.c:43   UCX  WARN  object 0xb2bdd80 was not returned to mpool ucp_requests
[1720884270.673215] [node092:1523407:0]          mpool.c:43   UCX  WARN  object 0xb2bdf40 was not returned to mpool ucp_requests
[1720884270.673219] [node092:1523407:0]          mpool.c:43   UCX  WARN  object 0xb2be100 was not returned to mpool ucp_requests
[1720884270.673222] [node092:1523407:0]          mpool.c:43   UCX  WARN  object 0xb2be2c0 was not returned to mpool ucp_requests
[1720884270.673225] [node092:1523407:0]          mpool.c:43   UCX  WARN  object 0xb2be480 was not returned to mpool ucp_requests
[1720884270.673228] [node092:1523407:0]          mpool.c:43   UCX  WARN  object 0xb2be640 was not returned to mpool ucp_requests
[1720884270.673231] [node092:1523407:0]          mpool.c:43   UCX  WARN  object 0xb2be800 was not returned to mpool ucp_requests
[1720884270.673234] [node092:1523407:0]          mpool.c:43   UCX  WARN  object 0xb2be9c0 was not returned to mpool ucp_requests
[1720884270.673237] [node092:1523407:0]          mpool.c:43   UCX  WARN  object 0xb2beb80 was not returned to mpool ucp_requests
[1720884270.673240] [node092:1523407:0]          mpool.c:43   UCX  WARN  object 0xb2bed40 was not returned to mpool ucp_requests
[1720884270.673243] [node092:1523407:0]          mpool.c:43   UCX  WARN  object 0xb2bef00 was not returned to mpool ucp_requests
[1720884270.676676] [node092:1523456:0]          mpool.c:43   UCX  WARN  object 0xb2f9f00 was not returned to mpool ucp_requests
[1720884270.676688] [node092:1523456:0]          mpool.c:43   UCX  WARN  object 0xb2fa0c0 was not returned to mpool ucp_requests
[1720884270.676692] [node092:1523456:0]          mpool.c:43   UCX  WARN  object 0xb2fa280 was not returned to mpool ucp_requests
[1720884270.676694] [node092:1523456:0]          mpool.c:43   UCX  WARN  object 0xb2fa440 was not returned to mpool ucp_requests
[1720884270.676696] [node092:1523456:0]          mpool.c:43   UCX  WARN  object 0xb2fa600 was not returned to mpool ucp_requests
[1720884270.676698] [node092:1523456:0]          mpool.c:43   UCX  WARN  object 0xb2fa7c0 was not returned to mpool ucp_requests
[1720884270.676700] [node092:1523456:0]          mpool.c:43   UCX  WARN  object 0xb2fa980 was not returned to mpool ucp_requests
[1720884270.676702] [node092:1523456:0]          mpool.c:43   UCX  WARN  object 0xb2fab40 was not returned to mpool ucp_requests
[1720884270.676704] [node092:1523456:0]          mpool.c:43   UCX  WARN  object 0xb2fad00 was not returned to mpool ucp_requests
[1720884270.676706] [node092:1523456:0]          mpool.c:43   UCX  WARN  object 0xb2faec0 was not returned to mpool ucp_requests
[1720884270.676708] [node092:1523456:0]          mpool.c:43   UCX  WARN  object 0xb2fb080 was not returned to mpool ucp_requests
[1720884270.676711] [node092:1523456:0]          mpool.c:43   UCX  WARN  object 0xb2fb240 was not returned to mpool ucp_requests
[1720884270.678319] [node092:1523452:0]          mpool.c:43   UCX  WARN  object 0xb269e80 was not returned to mpool ucp_requests
[1720884270.678331] [node092:1523452:0]          mpool.c:43   UCX  WARN  object 0xb26a040 was not returned to mpool ucp_requests
[1720884270.678336] [node092:1523452:0]          mpool.c:43   UCX  WARN  object 0xb26a200 was not returned to mpool ucp_requests
[1720884270.678319] [node092:1523397:0]          mpool.c:43   UCX  WARN  object 0xa95ea40 was not returned to mpool ucp_requests
[1720884270.678331] [node092:1523397:0]          mpool.c:43   UCX  WARN  object 0xa95ec00 was not returned to mpool ucp_requests
[1720884270.678334] [node092:1523397:0]          mpool.c:43   UCX  WARN  object 0xa95edc0 was not returned to mpool ucp_requests
[1720884270.678337] [node092:1523397:0]          mpool.c:43   UCX  WARN  object 0xa95ef80 was not returned to mpool ucp_requests
[1720884270.678339] [node092:1523397:0]          mpool.c:43   UCX  WARN  object 0xa95f140 was not returned to mpool ucp_requests
[1720884270.678344] [node092:1523397:0]          mpool.c:43   UCX  WARN  object 0xa95f300 was not returned to mpool ucp_requests
[1720884270.678346] [node092:1523397:0]          mpool.c:43   UCX  WARN  object 0xa95f4c0 was not returned to mpool ucp_requests
[1720884270.678348] [node092:1523397:0]          mpool.c:43   UCX  WARN  object 0xa95f680 was not returned to mpool ucp_requests
[1720884270.678350] [node092:1523397:0]          mpool.c:43   UCX  WARN  object 0xa95f840 was not returned to mpool ucp_requests
[1720884270.678352] [node092:1523397:0]          mpool.c:43   UCX  WARN  object 0xa95fa00 was not returned to mpool ucp_requests
[1720884270.678355] [node092:1523397:0]          mpool.c:43   UCX  WARN  object 0xa95fbc0 was not returned to mpool ucp_requests
[1720884270.678357] [node092:1523397:0]          mpool.c:43   UCX  WARN  object 0xa95fd80 was not returned to mpool ucp_requests
[1720884270.678360] [node092:1523397:0]          mpool.c:43   UCX  WARN  object 0xa95ff40 was not returned to mpool ucp_requests
[1720884270.678339] [node092:1523452:0]          mpool.c:43   UCX  WARN  object 0xb26a3c0 was not returned to mpool ucp_requests
[1720884270.678344] [node092:1523452:0]          mpool.c:43   UCX  WARN  object 0xb26a580 was not returned to mpool ucp_requests
[1720884270.678346] [node092:1523452:0]          mpool.c:43   UCX  WARN  object 0xb26a740 was not returned to mpool ucp_requests
[1720884270.678348] [node092:1523452:0]          mpool.c:43   UCX  WARN  object 0xb26a900 was not returned to mpool ucp_requests
[1720884270.678351] [node092:1523452:0]          mpool.c:43   UCX  WARN  object 0xb26aac0 was not returned to mpool ucp_requests
[1720884270.678353] [node092:1523452:0]          mpool.c:43   UCX  WARN  object 0xb26ac80 was not returned to mpool ucp_requests
[1720884270.678355] [node092:1523452:0]          mpool.c:43   UCX  WARN  object 0xb26ae40 was not returned to mpool ucp_requests
[1720884270.678358] [node092:1523452:0]          mpool.c:43   UCX  WARN  object 0xb26b000 was not returned to mpool ucp_requests
[1720884270.678361] [node092:1523452:0]          mpool.c:43   UCX  WARN  object 0xb26b1c0 was not returned to mpool ucp_requests
[1720884270.678409] [node092:1523385:0]          mpool.c:43   UCX  WARN  object 0xaeab3c0 was not returned to mpool ucp_requests
[1720884270.678418] [node092:1523385:0]          mpool.c:43   UCX  WARN  object 0xaeab580 was not returned to mpool ucp_requests
[1720884270.678422] [node092:1523385:0]          mpool.c:43   UCX  WARN  object 0xaeab740 was not returned to mpool ucp_requests
[1720884270.678424] [node092:1523385:0]          mpool.c:43   UCX  WARN  object 0xaeab900 was not returned to mpool ucp_requests
[1720884270.678427] [node092:1523385:0]          mpool.c:43   UCX  WARN  object 0xaeabac0 was not returned to mpool ucp_requests
[1720884270.678430] [node092:1523385:0]          mpool.c:43   UCX  WARN  object 0xaeabc80 was not returned to mpool ucp_requests
[1720884270.678432] [node092:1523385:0]          mpool.c:43   UCX  WARN  object 0xaeabe40 was not returned to mpool ucp_requests
[1720884270.678434] [node092:1523385:0]          mpool.c:43   UCX  WARN  object 0xaeac000 was not returned to mpool ucp_requests
[1720884270.678437] [node092:1523385:0]          mpool.c:43   UCX  WARN  object 0xaeac1c0 was not returned to mpool ucp_requests
[1720884270.678433] [node092:1523424:0]          mpool.c:43   UCX  WARN  object 0xb858a40 was not returned to mpool ucp_requests
[1720884270.678454] [node092:1523424:0]          mpool.c:43   UCX  WARN  object 0xb858c00 was not returned to mpool ucp_requests
[1720884270.678457] [node092:1523424:0]          mpool.c:43   UCX  WARN  object 0xb858dc0 was not returned to mpool ucp_requests
[1720884270.678459] [node092:1523424:0]          mpool.c:43   UCX  WARN  object 0xb858f80 was not returned to mpool ucp_requests
[1720884270.678462] [node092:1523424:0]          mpool.c:43   UCX  WARN  object 0xb859140 was not returned to mpool ucp_requests
[1720884270.678464] [node092:1523424:0]          mpool.c:43   UCX  WARN  object 0xb859300 was not returned to mpool ucp_requests
[1720884270.678466] [node092:1523424:0]          mpool.c:43   UCX  WARN  object 0xb8594c0 was not returned to mpool ucp_requests
[1720884270.678468] [node092:1523424:0]          mpool.c:43   UCX  WARN  object 0xb859680 was not returned to mpool ucp_requests
[1720884270.678470] [node092:1523424:0]          mpool.c:43   UCX  WARN  object 0xb859840 was not returned to mpool ucp_requests
[1720884270.678472] [node092:1523424:0]          mpool.c:43   UCX  WARN  object 0xb859a00 was not returned to mpool ucp_requests
[1720884270.678475] [node092:1523424:0]          mpool.c:43   UCX  WARN  object 0xb859bc0 was not returned to mpool ucp_requests
[1720884270.678477] [node092:1523424:0]          mpool.c:43   UCX  WARN  object 0xb859d80 was not returned to mpool ucp_requests
[1720884270.678479] [node092:1523424:0]          mpool.c:43   UCX  WARN  object 0xb859f40 was not returned to mpool ucp_requests
[1720884270.681031] [node092:1523391:0]          mpool.c:43   UCX  WARN  object 0xbd56e40 was not returned to mpool ucp_requests
[1720884270.681043] [node092:1523391:0]          mpool.c:43   UCX  WARN  object 0xbd57000 was not returned to mpool ucp_requests
[1720884270.681046] [node092:1523391:0]          mpool.c:43   UCX  WARN  object 0xbd571c0 was not returned to mpool ucp_requests
[1720884270.681048] [node092:1523391:0]          mpool.c:43   UCX  WARN  object 0xbd57380 was not returned to mpool ucp_requests
[1720884270.681051] [node092:1523391:0]          mpool.c:43   UCX  WARN  object 0xbd57540 was not returned to mpool ucp_requests
[1720884270.681053] [node092:1523391:0]          mpool.c:43   UCX  WARN  object 0xbd57700 was not returned to mpool ucp_requests
[1720884270.681055] [node092:1523391:0]          mpool.c:43   UCX  WARN  object 0xbd578c0 was not returned to mpool ucp_requests
[1720884270.681057] [node092:1523391:0]          mpool.c:43   UCX  WARN  object 0xbd57a80 was not returned to mpool ucp_requests
[1720884270.681059] [node092:1523391:0]          mpool.c:43   UCX  WARN  object 0xbd57c40 was not returned to mpool ucp_requests
[1720884270.681061] [node092:1523391:0]          mpool.c:43   UCX  WARN  object 0xbd57e00 was not returned to mpool ucp_requests
[1720884270.681063] [node092:1523391:0]          mpool.c:43   UCX  WARN  object 0xbd57fc0 was not returned to mpool ucp_requests
[1720884270.681161] [node092:1523399:0]          mpool.c:43   UCX  WARN  object 0xb3b1980 was not returned to mpool ucp_requests
[1720884270.681173] [node092:1523399:0]          mpool.c:43   UCX  WARN  object 0xb3b1b40 was not returned to mpool ucp_requests
[1720884270.681175] [node092:1523399:0]          mpool.c:43   UCX  WARN  object 0xb3b1d00 was not returned to mpool ucp_requests
[1720884270.681178] [node092:1523399:0]          mpool.c:43   UCX  WARN  object 0xb3b1ec0 was not returned to mpool ucp_requests
[1720884270.681180] [node092:1523399:0]          mpool.c:43   UCX  WARN  object 0xb3b2080 was not returned to mpool ucp_requests
[1720884270.681182] [node092:1523399:0]          mpool.c:43   UCX  WARN  object 0xb3b2240 was not returned to mpool ucp_requests
[1720884270.681185] [node092:1523399:0]          mpool.c:43   UCX  WARN  object 0xb3b2400 was not returned to mpool ucp_requests
[1720884270.681187] [node092:1523399:0]          mpool.c:43   UCX  WARN  object 0xb3b25c0 was not returned to mpool ucp_requests
[1720884270.681189] [node092:1523399:0]          mpool.c:43   UCX  WARN  object 0xb3b2780 was not returned to mpool ucp_requests
[1720884270.681191] [node092:1523399:0]          mpool.c:43   UCX  WARN  object 0xb3b2940 was not returned to mpool ucp_requests
[1720884270.681193] [node092:1523399:0]          mpool.c:43   UCX  WARN  object 0xb3b2b00 was not returned to mpool ucp_requests
[1720884270.681196] [node092:1523399:0]          mpool.c:43   UCX  WARN  object 0xb3b2cc0 was not returned to mpool ucp_requests
[1720884270.681198] [node092:1523399:0]          mpool.c:43   UCX  WARN  object 0xb3b2e80 was not returned to mpool ucp_requests
[1720884270.681347] [node092:1523408:0]          mpool.c:43   UCX  WARN  object 0xc6d4c00 was not returned to mpool ucp_requests
[1720884270.681359] [node092:1523408:0]          mpool.c:43   UCX  WARN  object 0xc6d4dc0 was not returned to mpool ucp_requests
[1720884270.681362] [node092:1523408:0]          mpool.c:43   UCX  WARN  object 0xc6d4f80 was not returned to mpool ucp_requests
[1720884270.681364] [node092:1523408:0]          mpool.c:43   UCX  WARN  object 0xc6d5140 was not returned to mpool ucp_requests
[1720884270.681367] [node092:1523408:0]          mpool.c:43   UCX  WARN  object 0xc6d5300 was not returned to mpool ucp_requests
[1720884270.681369] [node092:1523408:0]          mpool.c:43   UCX  WARN  object 0xc6d54c0 was not returned to mpool ucp_requests
[1720884270.681371] [node092:1523408:0]          mpool.c:43   UCX  WARN  object 0xc6d5680 was not returned to mpool ucp_requests
[1720884270.681373] [node092:1523408:0]          mpool.c:43   UCX  WARN  object 0xc6d5840 was not returned to mpool ucp_requests
[1720884270.681376] [node092:1523408:0]          mpool.c:43   UCX  WARN  object 0xc6d5a00 was not returned to mpool ucp_requests
[1720884270.681378] [node092:1523408:0]          mpool.c:43   UCX  WARN  object 0xc6d5bc0 was not returned to mpool ucp_requests
[1720884270.681380] [node092:1523408:0]          mpool.c:43   UCX  WARN  object 0xc6d5d80 was not returned to mpool ucp_requests
[1720884270.681382] [node092:1523408:0]          mpool.c:43   UCX  WARN  object 0xc6d5f40 was not returned to mpool ucp_requests
[1720884270.681384] [node092:1523408:0]          mpool.c:43   UCX  WARN  object 0xc6d6100 was not returned to mpool ucp_requests
[1720884270.681160] [node092:1523440:0]          mpool.c:43   UCX  WARN  object 0xbf7cf00 was not returned to mpool ucp_requests
[1720884270.681172] [node092:1523440:0]          mpool.c:43   UCX  WARN  object 0xbf7d0c0 was not returned to mpool ucp_requests
[1720884270.681175] [node092:1523440:0]          mpool.c:43   UCX  WARN  object 0xbf7d280 was not returned to mpool ucp_requests
[1720884270.681177] [node092:1523440:0]          mpool.c:43   UCX  WARN  object 0xbf7d440 was not returned to mpool ucp_requests
[1720884270.681179] [node092:1523440:0]          mpool.c:43   UCX  WARN  object 0xbf7d600 was not returned to mpool ucp_requests
[1720884270.681181] [node092:1523440:0]          mpool.c:43   UCX  WARN  object 0xbf7d7c0 was not returned to mpool ucp_requests
[1720884270.681183] [node092:1523440:0]          mpool.c:43   UCX  WARN  object 0xbf7d980 was not returned to mpool ucp_requests
[1720884270.681185] [node092:1523440:0]          mpool.c:43   UCX  WARN  object 0xbf7db40 was not returned to mpool ucp_requests
[1720884270.681187] [node092:1523440:0]          mpool.c:43   UCX  WARN  object 0xbf7dd00 was not returned to mpool ucp_requests
[1720884270.681189] [node092:1523440:0]          mpool.c:43   UCX  WARN  object 0xbf7dec0 was not returned to mpool ucp_requests
[1720884270.681192] [node092:1523440:0]          mpool.c:43   UCX  WARN  object 0xbf7e080 was not returned to mpool ucp_requests
[1720884270.681194] [node092:1523440:0]          mpool.c:43   UCX  WARN  object 0xbf7e240 was not returned to mpool ucp_requests
[1720884270.681266] [node092:1523444:0]          mpool.c:43   UCX  WARN  object 0xaa1ecc0 was not returned to mpool ucp_requests
[1720884270.681277] [node092:1523444:0]          mpool.c:43   UCX  WARN  object 0xaa1ee80 was not returned to mpool ucp_requests
[1720884270.681280] [node092:1523444:0]          mpool.c:43   UCX  WARN  object 0xaa1f040 was not returned to mpool ucp_requests
[1720884270.681282] [node092:1523444:0]          mpool.c:43   UCX  WARN  object 0xaa1f200 was not returned to mpool ucp_requests
[1720884270.681284] [node092:1523444:0]          mpool.c:43   UCX  WARN  object 0xaa1f3c0 was not returned to mpool ucp_requests
[1720884270.681286] [node092:1523444:0]          mpool.c:43   UCX  WARN  object 0xaa1f580 was not returned to mpool ucp_requests
[1720884270.681288] [node092:1523444:0]          mpool.c:43   UCX  WARN  object 0xaa1f740 was not returned to mpool ucp_requests
[1720884270.681291] [node092:1523444:0]          mpool.c:43   UCX  WARN  object 0xaa1f900 was not returned to mpool ucp_requests
[1720884270.681293] [node092:1523444:0]          mpool.c:43   UCX  WARN  object 0xaa1fac0 was not returned to mpool ucp_requests
[1720884270.681295] [node092:1523444:0]          mpool.c:43   UCX  WARN  object 0xaa1fc80 was not returned to mpool ucp_requests
[1720884270.681297] [node092:1523444:0]          mpool.c:43   UCX  WARN  object 0xaa1fe40 was not returned to mpool ucp_requests
[1720884270.681299] [node092:1523444:0]          mpool.c:43   UCX  WARN  object 0xaa20000 was not returned to mpool ucp_requests
[1720884270.681287] [node092:1523450:0]          mpool.c:43   UCX  WARN  object 0xbb0adc0 was not returned to mpool ucp_requests
[1720884270.681297] [node092:1523450:0]          mpool.c:43   UCX  WARN  object 0xbb0af80 was not returned to mpool ucp_requests
[1720884270.681300] [node092:1523450:0]          mpool.c:43   UCX  WARN  object 0xbb0b140 was not returned to mpool ucp_requests
[1720884270.681302] [node092:1523450:0]          mpool.c:43   UCX  WARN  object 0xbb0b300 was not returned to mpool ucp_requests
[1720884270.681304] [node092:1523450:0]          mpool.c:43   UCX  WARN  object 0xbb0b4c0 was not returned to mpool ucp_requests
[1720884270.681306] [node092:1523450:0]          mpool.c:43   UCX  WARN  object 0xbb0b680 was not returned to mpool ucp_requests
[1720884270.681308] [node092:1523450:0]          mpool.c:43   UCX  WARN  object 0xbb0b840 was not returned to mpool ucp_requests
[1720884270.681311] [node092:1523450:0]          mpool.c:43   UCX  WARN  object 0xbb0ba00 was not returned to mpool ucp_requests
[1720884270.681312] [node092:1523450:0]          mpool.c:43   UCX  WARN  object 0xbb0bbc0 was not returned to mpool ucp_requests
[1720884270.681314] [node092:1523450:0]          mpool.c:43   UCX  WARN  object 0xbb0bd80 was not returned to mpool ucp_requests
[1720884270.681317] [node092:1523450:0]          mpool.c:43   UCX  WARN  object 0xbb0bf40 was not returned to mpool ucp_requests
[1720884270.681318] [node092:1523450:0]          mpool.c:43   UCX  WARN  object 0xbb0c100 was not returned to mpool ucp_requests
[1720884270.681167] [node092:1523451:0]          mpool.c:43   UCX  WARN  object 0xb324dc0 was not returned to mpool ucp_requests
[1720884270.681175] [node092:1523451:0]          mpool.c:43   UCX  WARN  object 0xb324f80 was not returned to mpool ucp_requests
[1720884270.681178] [node092:1523451:0]          mpool.c:43   UCX  WARN  object 0xb325140 was not returned to mpool ucp_requests
[1720884270.681180] [node092:1523451:0]          mpool.c:43   UCX  WARN  object 0xb325300 was not returned to mpool ucp_requests
[1720884270.681183] [node092:1523451:0]          mpool.c:43   UCX  WARN  object 0xb3254c0 was not returned to mpool ucp_requests
[1720884270.681185] [node092:1523451:0]          mpool.c:43   UCX  WARN  object 0xb325680 was not returned to mpool ucp_requests
[1720884270.681187] [node092:1523451:0]          mpool.c:43   UCX  WARN  object 0xb325840 was not returned to mpool ucp_requests
[1720884270.681189] [node092:1523451:0]          mpool.c:43   UCX  WARN  object 0xb325a00 was not returned to mpool ucp_requests
[1720884270.681191] [node092:1523451:0]          mpool.c:43   UCX  WARN  object 0xb325bc0 was not returned to mpool ucp_requests
[1720884270.681193] [node092:1523451:0]          mpool.c:43   UCX  WARN  object 0xb325d80 was not returned to mpool ucp_requests
[1720884270.681195] [node092:1523451:0]          mpool.c:43   UCX  WARN  object 0xb325f40 was not returned to mpool ucp_requests
[1720884270.681197] [node092:1523451:0]          mpool.c:43   UCX  WARN  object 0xb326100 was not returned to mpool ucp_requests


           ************************************************************
           *        Program running with 20 parallel MPI-processes    *
           *              working on a common directory               *
           ************************************************************
-------------------------------------------------------------------------------
                                 ORCA SCF
-------------------------------------------------------------------------------

------------
SCF SETTINGS
------------
Hamiltonian:
 Density Functional     Method          .... DFT(GTOs)
 Exchange Functional    Exchange        .... WB97M-V
 Correlation Functional Correlation     .... WB97M-V
 Gradients option       PostSCFGGA      .... off
 Hybrid DFT is turned on
   Fraction HF Exchange ScalHFX         ....  0.150000
   Scaling of DF-GGA-X  ScalDFX         ....  0.000000
   Scaling of DF-GGA-C  ScalDFC         ....  1.000000
   Scaling of DF-LDA-C  ScalLDAC        ....  1.000000
   Perturbative correction              ....  0.000000
   Density functional embedding theory  .... OFF
 Long-range corrected/Screened/Range-Separated Hybrid DFT is turned on
   Amount of maximum screened exact exchange              ....  0.850000
   Range separation parameter mu (erf(mu*r12)/r12)        ....  0.300000
   NL short-range parameter             ....  6.000000
   NL long-range parameter              ....  0.010000
 RI-approximation to the Coulomb term is turned on
   Number of AuxJ basis functions       .... 1991
   RIJ-COSX (HFX calculated with COS-X)).... on


General Settings:
 Integral files         IntName         .... ImineE1Aa
 Hartree-Fock type      HFTyp           .... RHF
 Total Charge           Charge          ....    0
 Multiplicity           Mult            ....    1
 Number of Electrons    NEL             ....  238
 Basis Dimension        Dim             .... 2901
 Nuclear Repulsion      ENuc            ....   3532.2936808858 Eh

Convergence Acceleration:
 DIIS                   CNVDIIS         .... on
   Start iteration      DIISMaxIt       ....    12
   Startup error        DIISStart       ....  0.200000
   # of expansion vecs  DIISMaxEq       ....     5
   Bias factor          DIISBfac        ....   1.050
   Max. coefficient     DIISMaxC        ....  10.000
 Trust-Rad. Augm. Hess. CNVTRAH         .... auto
   Auto Start mean grad. ratio tolernc. ....  1.125000
   Auto Start start iteration           ....    20
   Auto Start num. interpolation iter.  ....    10
   Max. Number of Micro iterations      ....    16
   Max. Number of Macro iterations      .... Maxiter - #DIIS iter
   Number of Davidson start vectors     ....     2
   Converg. threshold I  (grad. norm)   ....   5.000e-05
   Converg. threshold II (energy diff.) ....   1.000e-06
   Grad. Scal. Fac. for Micro threshold ....   0.100
   Minimum threshold for Micro iter.    ....   0.010
   NR start threshold (gradient norm)   ....   0.001
   Initial trust radius                 ....   0.400
   Minimum AH scaling param. (alpha)    ....   1.000
   Maximum AH scaling param. (alpha)    .... 1000.000
   Orbital update algorithm             .... Taylor
   White noise on init. David. guess    .... on
   Maximum white noise                  ....   0.010
   Quad. conv. algorithm                .... NR
 SOSCF                  CNVSOSCF        .... on
   Start iteration      SOSCFMaxIt      ....   150
   Startup grad/error   SOSCFStart      ....  0.003300
 Level Shifting         CNVShift        .... on
   Level shift para.    LevelShift      ....    0.2500
   Turn off err/grad.   ShiftErr        ....    0.0010
 Zerner damping         CNVZerner       .... off
 Static damping         CNVDamp         .... on
   Fraction old density DampFac         ....    0.7000
   Max. Damping (<1)    DampMax         ....    0.9800
   Min. Damping (>=0)   DampMin         ....    0.0000
   Turn off err/grad.   DampErr         ....    0.1000
 Fernandez-Rico         CNVRico         .... off

SCF Procedure:
 Maximum # iterations   MaxIter         ....   125
 SCF integral mode      SCFMode         .... Direct
   Integral package                     .... SHARK and LIBINT hybrid scheme
 Reset frequency        DirectResetFreq ....    20
 Integral Threshold     Thresh          ....  1.000e-10 Eh
 Primitive CutOff       TCut            ....  1.000e-11 Eh

Convergence Tolerance:
 Convergence Check Mode ConvCheckMode   .... Total+1el-Energy
 Convergence forced     ConvForced      .... 0
 Energy Change          TolE            ....  1.000e-06 Eh
 1-El. energy change                    ....  1.000e-03 Eh
 Orbital Gradient       TolG            ....  5.000e-05
 Orbital Rotation angle TolX            ....  5.000e-05
 DIIS Error             TolErr          ....  1.000e-06


Diagonalization of the overlap matrix:
Smallest eigenvalue                        ... 2.491e-06
Time for diagonalization                   ...    3.104 sec
Threshold for overlap eigenvalues          ... 1.000e-08
Number of eigenvalues below threshold      ... 0
Time for construction of square roots      ...    2.173 sec
Total time needed                          ...    5.632 sec

Time for model grid setup =    1.431 sec

------------------------------
INITIAL GUESS: MODEL POTENTIAL
------------------------------
Loading Hartree-Fock densities                     ... done
Calculating cut-offs                               ... done
Initializing the effective Hamiltonian             ... done
Setting up the integral package (SHARK)            ... done
Starting the Coulomb interaction                   ... done (   4.8 sec)
Reading the grid                                   ... done
Mapping shells                                     ... done
Starting the XC term evaluation                    ... done (   1.1 sec)
  promolecular density results
     # of electrons  =    237.989175399
     EX              =   -187.882255620
     EC              =     -7.977105497
     EX+EC           =   -195.859361117
Transforming the Hamiltonian                       ... done (   1.1 sec)
Diagonalizing the Hamiltonian                      ... done (   1.5 sec)
Back transforming the eigenvectors                 ... done (   0.3 sec)
Now organizing SCF variables                       ... done
                      ------------------
                      INITIAL GUESS DONE (  11.1 sec)
                      ------------------
-------------------
DFT GRID GENERATION
-------------------

General Integration Accuracy     IntAcc      ... 4.388
Radial Grid Type                 RadialGrid  ... OptM3 with GC (2021)
Angular Grid (max. ang.)         AngularGrid ... 4 (Lebedev-302)
Angular grid pruning method      GridPruning ... 4 (adaptive)
Weight generation scheme         WeightScheme... Becke
Basis function cutoff            BFCut       ... 1.0000e-10
Integration weight cutoff        WCut        ... 1.0000e-14
Angular grids for H and He will be reduced by one unit
Partially contracted basis set               ... off
Rotationally invariant grid construction     ... off

Total number of grid points                  ...   309553
Total number of batches                      ...     4875
Average number of points per batch           ...       63
Average number of grid points per atom       ...     4620
Time for grid setup =    3.082 sec

--------------------
COSX GRID GENERATION
--------------------

GRIDX 1
-------
General Integration Accuracy     IntAcc      ... 3.816
Radial Grid Type                 RadialGrid  ... OptM3 with GC (2021)
Angular Grid (max. ang.)         AngularGrid ... 1 (Lebedev-50)
Angular grid pruning method      GridPruning ... 4 (adaptive)
Weight generation scheme         WeightScheme... Becke
Basis function cutoff            BFCut       ... 1.0000e-10
Integration weight cutoff        WCut        ... 1.0000e-14
Angular grids for H and He will be reduced by one unit
Partially contracted basis set               ... on
Rotationally invariant grid construction     ... off

Total number of grid points                  ...    39316
Total number of batches                      ...      650
Average number of points per batch           ...       60
Average number of grid points per atom       ...      587
UseSFitting                                  ... on

GRIDX 2
-------
General Integration Accuracy     IntAcc      ... 4.020
Radial Grid Type                 RadialGrid  ... OptM3 with GC (2021)
Angular Grid (max. ang.)         AngularGrid ... 2 (Lebedev-110)
Angular grid pruning method      GridPruning ... 4 (adaptive)
Weight generation scheme         WeightScheme... Becke
Basis function cutoff            BFCut       ... 1.0000e-10
Integration weight cutoff        WCut        ... 1.0000e-14
Angular grids for H and He will be reduced by one unit
Partially contracted basis set               ... on
Rotationally invariant grid construction     ... off

Total number of grid points                  ...    87872
Total number of batches                      ...     1405
Average number of points per batch           ...       62
Average number of grid points per atom       ...     1312
UseSFitting                                  ... on

GRIDX 3
-------
General Integration Accuracy     IntAcc      ... 4.338
Radial Grid Type                 RadialGrid  ... OptM3 with GC (2021)
Angular Grid (max. ang.)         AngularGrid ... 3 (Lebedev-194)
Angular grid pruning method      GridPruning ... 4 (adaptive)
Weight generation scheme         WeightScheme... Becke
Basis function cutoff            BFCut       ... 1.0000e-10
Integration weight cutoff        WCut        ... 1.0000e-14
Angular grids for H and He will be reduced by one unit
Partially contracted basis set               ... on
Rotationally invariant grid construction     ... off

Total number of grid points                  ...   189230
Total number of batches                      ...     2992
Average number of points per batch           ...       63
Average number of grid points per atom       ...     2824
UseSFitting                                  ... on

Time for X-Grid setup             =   21.262 sec


--------------------
CPCM SOLVATION MODEL
--------------------
CPCM parameters:
  Epsilon                                         ...      26.7260
  Refrac                                          ...       1.2907
  Rsolv                                           ...       1.3000
  Surface type                                    ... GAUSSIAN VDW
  Epsilon function type                           ...         CPCM
Solvent:                                     ... 2,2,2-TRIFLUOROETHANOL
SMD-CDS solvent descriptors:
  Soln                                       ...    1.2907
  Soln25                                     ... Unavailable
  Sola                                       ...    0.5700
  Solb                                       ...    0.2500
  Solg                                       ...   42.0200
  Solc                                       ...    0.0000
  Solh                                       ...    0.5000
Radii:
 Radius for O  used is    2.8724 Bohr (=   1.5200 Ang.)
 Radius for N  used is    3.5716 Bohr (=   1.8900 Ang.)
 Radius for C  used is    3.4960 Bohr (=   1.8500 Ang.)
 Radius for H  used is    2.2677 Bohr (=   1.2000 Ang.)
Calculating surface                               ...        done! (  0.0s)
GEPOL surface points                              ...         3762
GEPOL Volume                                      ...    3192.4297
GEPOL Surface-area                                ...    1766.5132
Calculating surface distance matrix               ...        done! (  0.2s)
Performing Cholesky decomposition & store         ...        done! (  0.9s)
Overall time for CPCM initialization              ...                 1.2s
--------------
SCF ITERATIONS
--------------
ITER       Energy         Delta-E        Max-DP      RMS-DP      [F,P]     Damp
               ***  Starting incremental Fock matrix formation  ***
  0  -1385.5043950482   0.000000000000 0.05339777  0.00018652  0.2957206 0.7000
  1  -1385.8818603441  -0.377465295837 0.03596203  0.00015320  0.1427439 0.7000
                               ***Turning on DIIS***
  2  -1386.0790465855  -0.197186241382 0.07948250  0.00038069  0.0878813 0.0000
  3  -1386.4093015626  -0.330254977097 0.02064508  0.00010381  0.0653603 0.0000
  4  -1386.4531649945  -0.043863431944 0.01102846  0.00004316  0.0142228 0.0000
  5  -1386.4542666915  -0.001101696987 0.00430052  0.00001606  0.0122206 0.0000
                      *** Initiating the SOSCF procedure ***
                           *** Shutting down DIIS ***
                      *** Re-Reading the Fockian *** 
                      *** Removing any level shift *** 
ITER      Energy       Delta-E        Grad      Rot      Max-DP    RMS-DP
  6  -1386.45457053  -0.0003038431  0.000444  0.000444  0.002086  0.000008
               *** Restarting incremental Fock matrix formation ***
  7  -1386.45455626   0.0000142788  0.000253  0.000678  0.044412  0.000183
  8  -1386.45457365  -0.0000173954  0.000311  0.000651  0.010026  0.000060
  9  -1386.45457554  -0.0000018884  0.000160  0.000171  0.008343  0.000046
 10  -1386.45457784  -0.0000022968  0.000027  0.000067  0.001067  0.000008
                 **** Energy Check signals convergence ****
              ***Rediagonalizing the Fockian in SOSCF/NRSCF***

               *****************************************************
               *                     SUCCESS                       *
               *           SCF CONVERGED AFTER  11 CYCLES          *
               *****************************************************

Old exchange energy                            =    -60.467462650 Eh
New exchange energy                            =    -60.467452062 Eh
Exchange energy change after final integration =      0.000010588 Eh
Total energy after final integration           =  -1386.454567433 Eh
Final COS-X integration done in                =   219.646 sec

------------------
NL GRID GENERATION
------------------

General Integration Accuracy     IntAcc      ... 4.004
Radial Grid Type                 RadialGrid  ... OptM3 with GC (2021)
Angular Grid (max. ang.)         AngularGrid ... 2 (Lebedev-110)
Angular grid pruning method      GridPruning ... 4 (adaptive)
Weight generation scheme         WeightScheme... Becke
Basis function cutoff            BFCut       ... 1.0000e-10
Integration weight cutoff        WCut        ... 1.0000e-14
Angular grids for H and He will be reduced by one unit
Partially contracted basis set               ... off
Rotationally invariant grid construction     ... off

Total number of grid points                  ...    97758
Total number of batches                      ...     1566
Average number of points per batch           ...       62
Average number of grid points per atom       ...     1459
Final grid set up in    0.9 sec

-------------------------------------------------------------------------------
                    post-SCF DFT-NL dispersion correction                      
-------------------------------------------------------------------------------

SCF Energy:   -1386.454567433 
NL    Energy:  0.862266495 
SC+NL Energy: -1385.592300938 
NL done in:    7.4 sec
-------------------------------------------------------------------------------

SMD CDS free energy correction energy :                 0.45126     Kcal/mol
Total Energy after SMD CDS correction =             -1385.591581810 Eh

----------------
TOTAL SCF ENERGY
----------------

Total Energy       :        -1385.59158181 Eh          -37703.86377 eV

Components:
Nuclear Repulsion  :         3532.29368089 Eh           96118.59763 eV
Electronic Energy  :        -4917.88526270 Eh         -133822.46140 eV
One Electron Energy:        -8906.06607124 Eh         -242346.37845 eV
Two Electron Energy:         3988.18080854 Eh          108523.91705 eV
Max COSX asymmetry :            0.00000090 Eh               0.00002 eV
CPCM Dielectric    :           -0.03285368 Eh              -0.89399 eV
SMD CDS (Gcds)     :            0.00071913 Eh               0.01957 eV

Virial components:
Potential Energy   :        -2767.00695872 Eh          -75294.08722 eV
Kinetic Energy     :         1381.41537691 Eh           37590.22346 eV
Virial Ratio       :            2.00302313


DFT components:
N(Alpha)           :      118.999838808995 electrons
N(Beta)            :      118.999838808995 electrons
N(Total)           :      237.999677617990 electrons
E(X)               :     -134.037513524542 Eh       
E(C)               :       -7.497632765636 Eh       
NL Energy, E(C,NL) :        0.862266494954 Eh       
E(XC)              :     -140.672879795224 Eh       
DFET-embed. en.    :        0.000000000000 Eh       
CPCM Solvation Model Properties:
Surface-charge          :           -0.08839040
Charge-correction       :           -0.00014640 Eh              -0.00398 eV
Free-energy (cav+disp)  :            0.00071913 Eh               0.01957 eV

---------------
SCF CONVERGENCE
---------------

  Last Energy change         ...   -1.8455e-07  Tolerance :   1.0000e-06
  Last MAX-Density change    ...    1.8874e-15  Tolerance :   1.0000e-05
  Last RMS-Density change    ...    4.0063e-18  Tolerance :   1.0000e-06
  Last Orbital Gradient      ...    1.0791e-05  Tolerance :   5.0000e-05
  Last Orbital Rotation      ...    2.4501e-05  Tolerance :   5.0000e-05

             **** THE GBW FILE WAS UPDATED (ImineE1Aa.gbw) ****
             **** DENSITY ImineE1Aa.scfp WAS UPDATED ****
             **** ENERGY FILE WAS UPDATED (ImineE1Aa.en.tmp) ****
             **** THE GBW FILE WAS UPDATED (ImineE1Aa.gbw) ****
             **** DENSITY ImineE1Aa.scfp WAS UPDATED ****
----------------
ORBITAL ENERGIES
----------------

  NO   OCC          E(Eh)            E(eV) 
   0   2.0000     -19.394074      -527.7396 
   1   2.0000     -19.337162      -526.1909 
   2   2.0000     -14.512133      -394.8952 
   3   2.0000     -14.509527      -394.8243 
   4   2.0000     -10.500883      -285.7436 
   5   2.0000     -10.459774      -284.6249 
   6   2.0000     -10.402800      -283.0746 
   7   2.0000     -10.390475      -282.7392 
   8   2.0000     -10.389817      -282.7213 
   9   2.0000     -10.370098      -282.1847 
  10   2.0000     -10.361169      -281.9417 
  11   2.0000     -10.360510      -281.9238 
  12   2.0000     -10.358960      -281.8816 
  13   2.0000     -10.358705      -281.8747 
  14   2.0000     -10.358604      -281.8719 
  15   2.0000     -10.353853      -281.7427 
  16   2.0000     -10.353765      -281.7403 
  17   2.0000     -10.348134      -281.5870 
  18   2.0000     -10.347871      -281.5799 
  19   2.0000     -10.347347      -281.5656 
  20   2.0000     -10.347140      -281.5600 
  21   2.0000     -10.346204      -281.5345 
  22   2.0000     -10.345178      -281.5066 
  23   2.0000     -10.340564      -281.3810 
  24   2.0000     -10.337936      -281.3096 
  25   2.0000     -10.334548      -281.2174 
  26   2.0000     -10.330438      -281.1055 
  27   2.0000     -10.326845      -281.0077 
  28   2.0000     -10.326008      -280.9850 
  29   2.0000     -10.322937      -280.9014 
  30   2.0000     -10.321057      -280.8502 
  31   2.0000     -10.320214      -280.8273 
  32   2.0000     -10.320060      -280.8231 
  33   2.0000      -1.268265       -34.5112 
  34   2.0000      -1.175702       -31.9925 
  35   2.0000      -1.083299       -29.4781 
  36   2.0000      -1.062624       -28.9155 
  37   2.0000      -1.000787       -27.2328 
  38   2.0000      -0.992612       -27.0103 
  39   2.0000      -0.976026       -26.5590 
  40   2.0000      -0.939305       -25.5598 
  41   2.0000      -0.934671       -25.4337 
  42   2.0000      -0.904820       -24.6214 
  43   2.0000      -0.899865       -24.4866 
  44   2.0000      -0.881950       -23.9991 
  45   2.0000      -0.871848       -23.7242 
  46   2.0000      -0.859435       -23.3864 
  47   2.0000      -0.855201       -23.2712 
  48   2.0000      -0.824468       -22.4349 
  49   2.0000      -0.809230       -22.0203 
  50   2.0000      -0.806326       -21.9412 
  51   2.0000      -0.803170       -21.8554 
  52   2.0000      -0.801885       -21.8204 
  53   2.0000      -0.791781       -21.5454 
  54   2.0000      -0.743799       -20.2398 
  55   2.0000      -0.735325       -20.0092 
  56   2.0000      -0.727647       -19.8003 
  57   2.0000      -0.725347       -19.7377 
  58   2.0000      -0.717610       -19.5272 
  59   2.0000      -0.700053       -19.0494 
  60   2.0000      -0.695774       -18.9330 
  61   2.0000      -0.679375       -18.4867 
  62   2.0000      -0.663883       -18.0652 
  63   2.0000      -0.643826       -17.5194 
  64   2.0000      -0.631648       -17.1880 
  65   2.0000      -0.630453       -17.1555 
  66   2.0000      -0.623073       -16.9547 
  67   2.0000      -0.601105       -16.3569 
  68   2.0000      -0.598295       -16.2804 
  69   2.0000      -0.591936       -16.1074 
  70   2.0000      -0.581078       -15.8119 
  71   2.0000      -0.572467       -15.5776 
  72   2.0000      -0.567359       -15.4386 
  73   2.0000      -0.563515       -15.3340 
  74   2.0000      -0.561783       -15.2869 
  75   2.0000      -0.554942       -15.1008 
  76   2.0000      -0.552123       -15.0240 
  77   2.0000      -0.549809       -14.9611 
  78   2.0000      -0.545937       -14.8557 
  79   2.0000      -0.545519       -14.8443 
  80   2.0000      -0.535926       -14.5833 
  81   2.0000      -0.533431       -14.5154 
  82   2.0000      -0.527351       -14.3500 
  83   2.0000      -0.527249       -14.3472 
  84   2.0000      -0.522565       -14.2197 
  85   2.0000      -0.520293       -14.1579 
  86   2.0000      -0.511002       -13.9051 
  87   2.0000      -0.502391       -13.6708 
  88   2.0000      -0.496161       -13.5012 
  89   2.0000      -0.495250       -13.4764 
  90   2.0000      -0.490836       -13.3563 
  91   2.0000      -0.482546       -13.1307 
  92   2.0000      -0.478780       -13.0283 
  93   2.0000      -0.474023       -12.8988 
  94   2.0000      -0.469509       -12.7760 
  95   2.0000      -0.463273       -12.6063 
  96   2.0000      -0.462240       -12.5782 
  97   2.0000      -0.460825       -12.5397 
  98   2.0000      -0.456554       -12.4235 
  99   2.0000      -0.453747       -12.3471 
 100   2.0000      -0.448043       -12.1919 
 101   2.0000      -0.447297       -12.1716 
 102   2.0000      -0.441806       -12.0222 
 103   2.0000      -0.439706       -11.9650 
 104   2.0000      -0.435246       -11.8437 
 105   2.0000      -0.429300       -11.6818 
 106   2.0000      -0.426510       -11.6059 
 107   2.0000      -0.412644       -11.2286 
 108   2.0000      -0.410657       -11.1746 
 109   2.0000      -0.407898       -11.0995 
 110   2.0000      -0.402069       -10.9408 
 111   2.0000      -0.397322       -10.8117 
 112   2.0000      -0.369667       -10.0592 
 113   2.0000      -0.358995        -9.7688 
 114   2.0000      -0.357300        -9.7226 
 115   2.0000      -0.348479        -9.4826 
 116   2.0000      -0.341397        -9.2899 
 117   2.0000      -0.333998        -9.0885 
 118   2.0000      -0.286526        -7.7968 
 119   0.0000       0.013370         0.3638 
 120   0.0000       0.047029         1.2797 
 121   0.0000       0.054838         1.4922 
 122   0.0000       0.056692         1.5427 
 123   0.0000       0.061351         1.6695 
 124   0.0000       0.071108         1.9349 
 125   0.0000       0.071654         1.9498 
 126   0.0000       0.073402         1.9974 
 127   0.0000       0.077819         2.1176 
 128   0.0000       0.080954         2.2029 
 129   0.0000       0.086747         2.3605 
 130   0.0000       0.091548         2.4911 
 131   0.0000       0.091988         2.5031 
 132   0.0000       0.094641         2.5753 
 133   0.0000       0.098896         2.6911 
 134   0.0000       0.101621         2.7652 
 135   0.0000       0.104739         2.8501 
 136   0.0000       0.108676         2.9572 
 137   0.0000       0.111699         3.0395 
 138   0.0000       0.115127         3.1328 
 139   0.0000       0.118844         3.2339 
 140   0.0000       0.120309         3.2738 
 141   0.0000       0.123669         3.3652 
 142   0.0000       0.125632         3.4186 
 143   0.0000       0.127095         3.4584 
 144   0.0000       0.130315         3.5460 
 145   0.0000       0.132358         3.6017 
 146   0.0000       0.136172         3.7054 
 147   0.0000       0.141246         3.8435 
 148   0.0000       0.143517         3.9053 
 149   0.0000       0.147964         4.0263 
 150   0.0000       0.149694         4.0734 
 151   0.0000       0.153454         4.1757 
 152   0.0000       0.157335         4.2813 
 153   0.0000       0.162746         4.4285 
 154   0.0000       0.165091         4.4924 
 155   0.0000       0.168394         4.5822 
 156   0.0000       0.171410         4.6643 
 157   0.0000       0.172460         4.6929 
 158   0.0000       0.176788         4.8106 
 159   0.0000       0.180621         4.9150 
 160   0.0000       0.184367         5.0169 
 161   0.0000       0.185232         5.0404 
 162   0.0000       0.189491         5.1563 
 163   0.0000       0.191673         5.2157 
 164   0.0000       0.193860         5.2752 
 165   0.0000       0.198973         5.4143 
 166   0.0000       0.200071         5.4442 
 167   0.0000       0.201304         5.4778 
 168   0.0000       0.203927         5.5491 
 169   0.0000       0.207598         5.6490 
 170   0.0000       0.210696         5.7333 
 171   0.0000       0.212453         5.7811 
 172   0.0000       0.214691         5.8420 
 173   0.0000       0.215723         5.8701 
 174   0.0000       0.218898         5.9565 
 175   0.0000       0.220944         6.0122 
 176   0.0000       0.223983         6.0949 
 177   0.0000       0.227106         6.1799 
 178   0.0000       0.227200         6.1824 
 179   0.0000       0.230273         6.2661 
 180   0.0000       0.234781         6.3887 
 181   0.0000       0.236842         6.4448 
 182   0.0000       0.240030         6.5315 
 183   0.0000       0.241590         6.5740 
 184   0.0000       0.245031         6.6676 
 185   0.0000       0.247788         6.7426 
 186   0.0000       0.249393         6.7863 
 187   0.0000       0.251336         6.8392 
 188   0.0000       0.255362         6.9487 
 189   0.0000       0.257204         6.9989 
 190   0.0000       0.258998         7.0477 
 191   0.0000       0.265630         7.2281 
 192   0.0000       0.268850         7.3158 
 193   0.0000       0.269509         7.3337 
 194   0.0000       0.274776         7.4770 
 195   0.0000       0.276294         7.5183 
 196   0.0000       0.279573         7.6076 
 197   0.0000       0.284005         7.7282 
 198   0.0000       0.286457         7.7949 
 199   0.0000       0.289082         7.8663 
 200   0.0000       0.291657         7.9364 
 201   0.0000       0.295587         8.0433 
 202   0.0000       0.299778         8.1574 
 203   0.0000       0.301813         8.2128 
 204   0.0000       0.304565         8.2876 
 205   0.0000       0.305692         8.3183 
 206   0.0000       0.307444         8.3660 
 207   0.0000       0.308664         8.3992 
 208   0.0000       0.313423         8.5287 
 209   0.0000       0.316070         8.6007 
 210   0.0000       0.319440         8.6924 
 211   0.0000       0.323575         8.8049 
 212   0.0000       0.325762         8.8644 
 213   0.0000       0.326078         8.8730 
 214   0.0000       0.328653         8.9431 
 215   0.0000       0.329760         8.9732 
 216   0.0000       0.332968         9.0605 
 217   0.0000       0.335361         9.1256 
 218   0.0000       0.336680         9.1615 
 219   0.0000       0.338096         9.2001 
 220   0.0000       0.342262         9.3134 
 221   0.0000       0.343393         9.3442 
 222   0.0000       0.346636         9.4325 
 223   0.0000       0.347197         9.4477 
 224   0.0000       0.349037         9.4978 
 225   0.0000       0.350610         9.5406 
 226   0.0000       0.353045         9.6068 
 227   0.0000       0.354166         9.6373 
 228   0.0000       0.356001         9.6873 
 229   0.0000       0.356643         9.7048 
 230   0.0000       0.358464         9.7543 
 231   0.0000       0.360087         9.7985 
 232   0.0000       0.360985         9.8229 
 233   0.0000       0.364574         9.9206 
 234   0.0000       0.366250         9.9662 
 235   0.0000       0.369479        10.0540 
 236   0.0000       0.370139        10.0720 
 237   0.0000       0.373163        10.1543 
 238   0.0000       0.375039        10.2053 
 239   0.0000       0.376712        10.2509 
 240   0.0000       0.379991        10.3401 
 241   0.0000       0.380620        10.3572 
 242   0.0000       0.384989        10.4761 
 243   0.0000       0.385691        10.4952 
 244   0.0000       0.388342        10.5673 
 245   0.0000       0.391325        10.6485 
 246   0.0000       0.392205        10.6724 
 247   0.0000       0.395647        10.7661 
 248   0.0000       0.397645        10.8205 
 249   0.0000       0.399237        10.8638 
 250   0.0000       0.400311        10.8930 
 251   0.0000       0.401239        10.9183 
 252   0.0000       0.404119        10.9966 
 253   0.0000       0.406333        11.0569 
 254   0.0000       0.406731        11.0677 
 255   0.0000       0.408195        11.1075 
 256   0.0000       0.410773        11.1777 
 257   0.0000       0.413378        11.2486 
 258   0.0000       0.416402        11.3309 
 259   0.0000       0.417210        11.3529 
 260   0.0000       0.420480        11.4418 
 261   0.0000       0.423026        11.5111 
 262   0.0000       0.424204        11.5432 
 263   0.0000       0.425395        11.5756 
 264   0.0000       0.428060        11.6481 
 265   0.0000       0.428943        11.6721 
 266   0.0000       0.431365        11.7380 
 267   0.0000       0.432433        11.7671 
 268   0.0000       0.435817        11.8592 
 269   0.0000       0.436989        11.8911 
 270   0.0000       0.441935        12.0257 
 271   0.0000       0.442824        12.0498 
 272   0.0000       0.445490        12.1224 
 273   0.0000       0.448506        12.2045 
 274   0.0000       0.451952        12.2982 
 275   0.0000       0.452886        12.3237 
 276   0.0000       0.460821        12.5396 
 277   0.0000       0.461182        12.5494 
 278   0.0000       0.462811        12.5937 
 279   0.0000       0.465863        12.6768 
 280   0.0000       0.466928        12.7058 
 281   0.0000       0.469826        12.7846 
 282   0.0000       0.472826        12.8662 
 283   0.0000       0.476577        12.9683 
 284   0.0000       0.477322        12.9886 
 285   0.0000       0.478426        13.0186 
 286   0.0000       0.481556        13.1038 
 287   0.0000       0.484358        13.1801 
 288   0.0000       0.486596        13.2410 
 289   0.0000       0.492027        13.3887 
 290   0.0000       0.492845        13.4110 
 291   0.0000       0.495733        13.4896 
 292   0.0000       0.500296        13.6137 
 293   0.0000       0.502173        13.6648 
 294   0.0000       0.506588        13.7850 
 295   0.0000       0.508799        13.8451 
 296   0.0000       0.510346        13.8872 
 297   0.0000       0.513289        13.9673 
 298   0.0000       0.515533        14.0284 
 299   0.0000       0.517892        14.0926 
 300   0.0000       0.523403        14.2425 
 301   0.0000       0.523858        14.2549 
 302   0.0000       0.525629        14.3031 
 303   0.0000       0.528787        14.3890 
 304   0.0000       0.530670        14.4403 
 305   0.0000       0.533695        14.5226 
 306   0.0000       0.536116        14.5885 
 307   0.0000       0.541493        14.7348 
 308   0.0000       0.543091        14.7783 
 309   0.0000       0.544515        14.8170 
 310   0.0000       0.546624        14.8744 
 311   0.0000       0.549942        14.9647 
 312   0.0000       0.556892        15.1538 
 313   0.0000       0.559104        15.2140 
 314   0.0000       0.561796        15.2872 
 315   0.0000       0.563539        15.3347 
 316   0.0000       0.564493        15.3606 
 317   0.0000       0.570507        15.5243 
 318   0.0000       0.570782        15.5318 
 319   0.0000       0.573063        15.5938 
 320   0.0000       0.576036        15.6747 
 321   0.0000       0.581321        15.8185 
 322   0.0000       0.584286        15.8992 
 323   0.0000       0.588606        16.0168 
 324   0.0000       0.594244        16.1702 
 325   0.0000       0.597895        16.2695 
 326   0.0000       0.601745        16.3743 
 327   0.0000       0.602114        16.3843 
 328   0.0000       0.603332        16.4175 
 329   0.0000       0.605034        16.4638 
 330   0.0000       0.609296        16.5798 
 331   0.0000       0.610967        16.6253 
 332   0.0000       0.612961        16.6795 
 333   0.0000       0.613691        16.6994 
 334   0.0000       0.616974        16.7887 
 335   0.0000       0.623435        16.9645 
 336   0.0000       0.630521        17.1574 
 337   0.0000       0.632218        17.2035 
 338   0.0000       0.633625        17.2418 
 339   0.0000       0.636996        17.3335 
 340   0.0000       0.639497        17.4016 
 341   0.0000       0.642118        17.4729 
 342   0.0000       0.645742        17.5715 
 343   0.0000       0.648506        17.6467 
 344   0.0000       0.650854        17.7106 
 345   0.0000       0.652290        17.7497 
 346   0.0000       0.658758        17.9257 
 347   0.0000       0.659545        17.9471 
 348   0.0000       0.660498        17.9731 
 349   0.0000       0.664641        18.0858 
 350   0.0000       0.668423        18.1887 
 351   0.0000       0.670462        18.2442 
 352   0.0000       0.675437        18.3796 
 353   0.0000       0.678114        18.4524 
 354   0.0000       0.679433        18.4883 
 355   0.0000       0.683720        18.6050 
 356   0.0000       0.685947        18.6656 
 357   0.0000       0.690827        18.7984 
 358   0.0000       0.691857        18.8264 
 359   0.0000       0.699040        19.0218 
 360   0.0000       0.701512        19.0891 
 361   0.0000       0.703491        19.1430 
 362   0.0000       0.704800        19.1786 
 363   0.0000       0.706368        19.2212 
 364   0.0000       0.709303        19.3011 
 365   0.0000       0.712126        19.3779 
 366   0.0000       0.718030        19.5386 
 367   0.0000       0.720358        19.6019 
 368   0.0000       0.723177        19.6786 
 369   0.0000       0.724480        19.7141 
 370   0.0000       0.726870        19.7791 
 371   0.0000       0.728321        19.8186 
 372   0.0000       0.730544        19.8791 
 373   0.0000       0.737850        20.0779 
 374   0.0000       0.740270        20.1438 
 375   0.0000       0.743244        20.2247 
 376   0.0000       0.745216        20.2783 
 377   0.0000       0.750339        20.4178 
 378   0.0000       0.752587        20.4789 
 379   0.0000       0.754234        20.5237 
 380   0.0000       0.758609        20.6428 
 381   0.0000       0.765535        20.8313 
 382   0.0000       0.765973        20.8432 
 383   0.0000       0.768610        20.9149 
 384   0.0000       0.769451        20.9378 
 385   0.0000       0.774316        21.0702 
 386   0.0000       0.777401        21.1542 
 387   0.0000       0.778452        21.1827 
 388   0.0000       0.782297        21.2874 
 389   0.0000       0.783240        21.3130 
 390   0.0000       0.784752        21.3542 
 391   0.0000       0.786437        21.4000 
 392   0.0000       0.790946        21.5227 
 393   0.0000       0.792463        21.5640 
 394   0.0000       0.793972        21.6051 
 395   0.0000       0.797951        21.7134 
 396   0.0000       0.799501        21.7555 
 397   0.0000       0.804836        21.9007 
 398   0.0000       0.806667        21.9505 
 399   0.0000       0.811529        22.0828 
 400   0.0000       0.813395        22.1336 
 401   0.0000       0.816258        22.2115 
 402   0.0000       0.820389        22.3239 
 403   0.0000       0.821894        22.3649 
 404   0.0000       0.822843        22.3907 
 405   0.0000       0.825439        22.4613 
 406   0.0000       0.830207        22.5911 
 407   0.0000       0.831834        22.6354 
 408   0.0000       0.832718        22.6594 
 409   0.0000       0.833622        22.6840 
 410   0.0000       0.834650        22.7120 
 411   0.0000       0.839020        22.8309 
 412   0.0000       0.842863        22.9355 
 413   0.0000       0.845417        23.0050 
 414   0.0000       0.847858        23.0714 
 415   0.0000       0.849707        23.1217 
 416   0.0000       0.852530        23.1985 
 417   0.0000       0.853055        23.2128 
 418   0.0000       0.855346        23.2751 
 419   0.0000       0.858372        23.3575 
 420   0.0000       0.862092        23.4587 
 421   0.0000       0.864166        23.5151 
 422   0.0000       0.864624        23.5276 
 423   0.0000       0.868514        23.6335 
 424   0.0000       0.874514        23.7967 
 425   0.0000       0.875049        23.8113 
 426   0.0000       0.877763        23.8851 
 427   0.0000       0.881552        23.9883 
 428   0.0000       0.882778        24.0216 
 429   0.0000       0.884172        24.0595 
 430   0.0000       0.890410        24.2293 
 431   0.0000       0.890839        24.2410 
 432   0.0000       0.892975        24.2991 
 433   0.0000       0.893384        24.3102 
 434   0.0000       0.896034        24.3823 
 435   0.0000       0.896292        24.3894 
 436   0.0000       0.897532        24.4231 
 437   0.0000       0.901969        24.5438 
 438   0.0000       0.905144        24.6302 
 439   0.0000       0.906228        24.6597 
 440   0.0000       0.911169        24.7942 
 441   0.0000       0.911833        24.8122 
 442   0.0000       0.914507        24.8850 
 443   0.0000       0.916390        24.9362 
 444   0.0000       0.920015        25.0349 
 445   0.0000       0.923012        25.1164 
 446   0.0000       0.924905        25.1679 
 447   0.0000       0.927891        25.2492 
 448   0.0000       0.928376        25.2624 
 449   0.0000       0.930893        25.3309 
 450   0.0000       0.932923        25.3861 
 451   0.0000       0.936930        25.4952 
 452   0.0000       0.937971        25.5235 
 453   0.0000       0.940086        25.5810 
 454   0.0000       0.942179        25.6380 
 455   0.0000       0.944787        25.7089 
 456   0.0000       0.947110        25.7722 
 457   0.0000       0.949015        25.8240 
 458   0.0000       0.950323        25.8596 
 459   0.0000       0.955425        25.9984 
 460   0.0000       0.959968        26.1220 
 461   0.0000       0.960518        26.1370 
 462   0.0000       0.962371        26.1874 
 463   0.0000       0.964484        26.2450 
 464   0.0000       0.966464        26.2988 
 465   0.0000       0.968316        26.3492 
 466   0.0000       0.972191        26.4547 
 467   0.0000       0.972732        26.4694 
 468   0.0000       0.975116        26.5342 
 469   0.0000       0.975973        26.5576 
 470   0.0000       0.979840        26.6628 
 471   0.0000       0.980913        26.6920 
 472   0.0000       0.983578        26.7645 
 473   0.0000       0.990100        26.9420 
 474   0.0000       0.990800        26.9610 
 475   0.0000       0.992342        27.0030 
 476   0.0000       0.993314        27.0294 
 477   0.0000       0.996331        27.1115 
 478   0.0000       0.997636        27.1471 
 479   0.0000       1.000269        27.2187 
 480   0.0000       1.001891        27.2628 
 481   0.0000       1.005776        27.3686 
 482   0.0000       1.006147        27.3786 
 483   0.0000       1.007710        27.4212 
 484   0.0000       1.012188        27.5430 
 485   0.0000       1.012564        27.5533 
 486   0.0000       1.015279        27.6271 
 487   0.0000       1.019986        27.7552 
 488   0.0000       1.020667        27.7738 
 489   0.0000       1.022146        27.8140 
 490   0.0000       1.024064        27.8662 
 491   0.0000       1.026654        27.9367 
 492   0.0000       1.027326        27.9550 
 493   0.0000       1.031381        28.0653 
 494   0.0000       1.038140        28.2492 
 495   0.0000       1.039434        28.2844 
 496   0.0000       1.041318        28.3357 
 497   0.0000       1.042666        28.3724 
 498   0.0000       1.046901        28.4876 
 499   0.0000       1.047802        28.5121 
 500   0.0000       1.049323        28.5535 
 501   0.0000       1.054139        28.6846 
 502   0.0000       1.055151        28.7121 
 503   0.0000       1.057294        28.7704 
 504   0.0000       1.060773        28.8651 
 505   0.0000       1.063114        28.9288 
 506   0.0000       1.064929        28.9782 
 507   0.0000       1.066118        29.0106 
 508   0.0000       1.069429        29.1006 
 509   0.0000       1.069701        29.1080 
 510   0.0000       1.071586        29.1593 
 511   0.0000       1.073457        29.2103 
 512   0.0000       1.074873        29.2488 
 513   0.0000       1.076258        29.2865 
 514   0.0000       1.081627        29.4326 
 515   0.0000       1.085926        29.5496 
 516   0.0000       1.092062        29.7165 
 517   0.0000       1.093239        29.7485 
 518   0.0000       1.095005        29.7966 
 519   0.0000       1.099216        29.9112 
 520   0.0000       1.099787        29.9267 
 521   0.0000       1.100422        29.9440 
 522   0.0000       1.103200        30.0196 
 523   0.0000       1.109182        30.1824 
 524   0.0000       1.111187        30.2369 
 525   0.0000       1.112680        30.2776 
 526   0.0000       1.113746        30.3066 
 527   0.0000       1.117312        30.4036 
 528   0.0000       1.120108        30.4797 
 529   0.0000       1.123296        30.5664 
 530   0.0000       1.125229        30.6190 
 531   0.0000       1.128719        30.7140 
 532   0.0000       1.129706        30.7409 
 533   0.0000       1.132227        30.8095 
 534   0.0000       1.136247        30.9188 
 535   0.0000       1.140295        31.0290 
 536   0.0000       1.142104        31.0782 
 537   0.0000       1.146386        31.1948 
 538   0.0000       1.149774        31.2870 
 539   0.0000       1.150972        31.3196 
 540   0.0000       1.154452        31.4142 
 541   0.0000       1.157103        31.4864 
 542   0.0000       1.161172        31.5971 
 543   0.0000       1.161656        31.6103 
 544   0.0000       1.164294        31.6820 
 545   0.0000       1.170125        31.8407 
 546   0.0000       1.170553        31.8524 
 547   0.0000       1.177025        32.0285 
 548   0.0000       1.178590        32.0711 
 549   0.0000       1.181946        32.1624 
 550   0.0000       1.186305        32.2810 
 551   0.0000       1.188700        32.3462 
 552   0.0000       1.191446        32.4209 
 553   0.0000       1.192325        32.4448 
 554   0.0000       1.194196        32.4957 
 555   0.0000       1.198890        32.6235 
 556   0.0000       1.200645        32.6712 
 557   0.0000       1.205066        32.7915 
 558   0.0000       1.210295        32.9338 
 559   0.0000       1.211106        32.9559 
 560   0.0000       1.214056        33.0361 
 561   0.0000       1.217969        33.1426 
 562   0.0000       1.221773        33.2461 
 563   0.0000       1.224638        33.3241 
 564   0.0000       1.226673        33.3795 
 565   0.0000       1.227941        33.4140 
 566   0.0000       1.232544        33.5392 
 567   0.0000       1.235364        33.6160 
 568   0.0000       1.238623        33.7047 
 569   0.0000       1.241204        33.7749 
 570   0.0000       1.241961        33.7955 
 571   0.0000       1.248528        33.9742 
 572   0.0000       1.249374        33.9972 
 573   0.0000       1.251873        34.0652 
 574   0.0000       1.254365        34.1330 
 575   0.0000       1.255792        34.1718 
 576   0.0000       1.258032        34.2328 
 577   0.0000       1.259979        34.2858 
 578   0.0000       1.268149        34.5081 
 579   0.0000       1.270553        34.5735 
 580   0.0000       1.272495        34.6263 
 581   0.0000       1.273596        34.6563 
 582   0.0000       1.275841        34.7174 
 583   0.0000       1.281879        34.8817 
 584   0.0000       1.284223        34.9455 
 585   0.0000       1.287628        35.0381 
 586   0.0000       1.292100        35.1598 
 587   0.0000       1.296688        35.2847 
 588   0.0000       1.302005        35.4294 
 589   0.0000       1.303461        35.4690 
 590   0.0000       1.306315        35.5466 
 591   0.0000       1.309139        35.6235 
 592   0.0000       1.312309        35.7097 
 593   0.0000       1.315699        35.8020 
 594   0.0000       1.318113        35.8677 
 595   0.0000       1.322072        35.9754 
 596   0.0000       1.323492        36.0141 
 597   0.0000       1.327035        36.1105 
 598   0.0000       1.330320        36.1998 
 599   0.0000       1.335802        36.3490 
 600   0.0000       1.336800        36.3762 
 601   0.0000       1.338495        36.4223 
 602   0.0000       1.344560        36.5874 
 603   0.0000       1.348249        36.6877 
 604   0.0000       1.355701        36.8905 
 605   0.0000       1.356986        36.9255 
 606   0.0000       1.360202        37.0130 
 607   0.0000       1.362107        37.0648 
 608   0.0000       1.362960        37.0880 
 609   0.0000       1.365920        37.1686 
 610   0.0000       1.368114        37.2283 
 611   0.0000       1.373179        37.3661 
 612   0.0000       1.378260        37.5044 
 613   0.0000       1.380198        37.5571 
 614   0.0000       1.380917        37.5766 
 615   0.0000       1.388698        37.7884 
 616   0.0000       1.389626        37.8137 
 617   0.0000       1.393227        37.9116 
 618   0.0000       1.394962        37.9589 
 619   0.0000       1.401256        38.1301 
 620   0.0000       1.403598        38.1939 
 621   0.0000       1.406719        38.2788 
 622   0.0000       1.408701        38.3327 
 623   0.0000       1.415784        38.5254 
 624   0.0000       1.418039        38.5868 
 625   0.0000       1.420384        38.6506 
 626   0.0000       1.426075        38.8055 
 627   0.0000       1.428886        38.8820 
 628   0.0000       1.432213        38.9725 
 629   0.0000       1.435737        39.0684 
 630   0.0000       1.436584        39.0914 
 631   0.0000       1.445375        39.3307 
 632   0.0000       1.447980        39.4015 
 633   0.0000       1.453790        39.5596 
 634   0.0000       1.455362        39.6024 
 635   0.0000       1.463881        39.8342 
 636   0.0000       1.468638        39.9637 
 637   0.0000       1.469972        40.0000 
 638   0.0000       1.473750        40.1028 
 639   0.0000       1.477726        40.2110 
 640   0.0000       1.480383        40.2833 
 641   0.0000       1.487542        40.4781 
 642   0.0000       1.490044        40.5462 
 643   0.0000       1.494494        40.6673 
 644   0.0000       1.494666        40.6719 
 645   0.0000       1.499781        40.8111 
 646   0.0000       1.501936        40.8697 
 647   0.0000       1.506139        40.9841 
 648   0.0000       1.508983        41.0615 
 649   0.0000       1.511114        41.1195 
 650   0.0000       1.516205        41.2580 
 651   0.0000       1.520368        41.3713 
 652   0.0000       1.524569        41.4856 
 653   0.0000       1.527710        41.5711 
 654   0.0000       1.530221        41.6394 
 655   0.0000       1.533667        41.7332 
 656   0.0000       1.537164        41.8284 
 657   0.0000       1.540123        41.9089 
 658   0.0000       1.545267        42.0488 
 659   0.0000       1.547168        42.1006 
 660   0.0000       1.549540        42.1651 
 661   0.0000       1.556629        42.3580 
 662   0.0000       1.558482        42.4084 
 663   0.0000       1.559586        42.4385 
 664   0.0000       1.564424        42.5702 
 665   0.0000       1.572252        42.7832 
 666   0.0000       1.573772        42.8245 
 667   0.0000       1.578176        42.9444 
 668   0.0000       1.579305        42.9751 
 669   0.0000       1.588272        43.2191 
 670   0.0000       1.591985        43.3201 
 671   0.0000       1.592826        43.3430 
 672   0.0000       1.595525        43.4164 
 673   0.0000       1.601844        43.5884 
 674   0.0000       1.605588        43.6903 
 675   0.0000       1.606677        43.7199 
 676   0.0000       1.609696        43.8020 
 677   0.0000       1.614780        43.9404 
 678   0.0000       1.620374        44.0926 
 679   0.0000       1.623584        44.1800 
 680   0.0000       1.626527        44.2600 
 681   0.0000       1.632851        44.4321 
 682   0.0000       1.636817        44.5401 
 683   0.0000       1.640059        44.6283 
 684   0.0000       1.640835        44.6494 
 685   0.0000       1.644220        44.7415 
 686   0.0000       1.645670        44.7810 
 687   0.0000       1.648851        44.8675 
 688   0.0000       1.654754        45.0282 
 689   0.0000       1.659751        45.1641 
 690   0.0000       1.661385        45.2086 
 691   0.0000       1.664708        45.2990 
 692   0.0000       1.665498        45.3205 
 693   0.0000       1.673586        45.5406 
 694   0.0000       1.679879        45.7118 
 695   0.0000       1.681475        45.7553 
 696   0.0000       1.685875        45.8750 
 697   0.0000       1.687539        45.9203 
 698   0.0000       1.690860        46.0107 
 699   0.0000       1.692480        46.0547 
 700   0.0000       1.699536        46.2467 
 701   0.0000       1.702496        46.3273 
 702   0.0000       1.706318        46.4313 
 703   0.0000       1.708967        46.5033 
 704   0.0000       1.711871        46.5824 
 705   0.0000       1.713806        46.6350 
 706   0.0000       1.717558        46.7371 
 707   0.0000       1.722055        46.8595 
 708   0.0000       1.726409        46.9780 
 709   0.0000       1.728546        47.0361 
 710   0.0000       1.733382        47.1677 
 711   0.0000       1.736147        47.2430 
 712   0.0000       1.742901        47.4267 
 713   0.0000       1.743579        47.4452 
 714   0.0000       1.749647        47.6103 
 715   0.0000       1.756388        47.7937 
 716   0.0000       1.757733        47.8304 
 717   0.0000       1.761760        47.9399 
 718   0.0000       1.763403        47.9846 
 719   0.0000       1.766341        48.0646 
 720   0.0000       1.769860        48.1603 
 721   0.0000       1.775077        48.3023 
 722   0.0000       1.779926        48.4342 
 723   0.0000       1.784324        48.5539 
 724   0.0000       1.788315        48.6625 
 725   0.0000       1.790045        48.7096 
 726   0.0000       1.795192        48.8497 
 727   0.0000       1.798146        48.9300 
 728   0.0000       1.803688        49.0808 
 729   0.0000       1.806303        49.1520 
 730   0.0000       1.808070        49.2001 
 731   0.0000       1.809431        49.2371 
 732   0.0000       1.812837        49.3298 
 733   0.0000       1.815206        49.3943 
 734   0.0000       1.823021        49.6069 
 735   0.0000       1.827121        49.7185 
 736   0.0000       1.829867        49.7932 
 737   0.0000       1.831382        49.8344 
 738   0.0000       1.836787        49.9815 
 739   0.0000       1.842436        50.1352 
 740   0.0000       1.847768        50.2803 
 741   0.0000       1.848320        50.2953 
 742   0.0000       1.850980        50.3677 
 743   0.0000       1.852885        50.4196 
 744   0.0000       1.856515        50.5183 
 745   0.0000       1.857539        50.5462 
 746   0.0000       1.861681        50.6589 
 747   0.0000       1.863943        50.7205 
 748   0.0000       1.868469        50.8436 
 749   0.0000       1.873725        50.9866 
 750   0.0000       1.875021        51.0219 
 751   0.0000       1.881534        51.1991 
 752   0.0000       1.883590        51.2551 
 753   0.0000       1.890368        51.4395 
 754   0.0000       1.891370        51.4668 
 755   0.0000       1.894548        51.5533 
 756   0.0000       1.898144        51.6511 
 757   0.0000       1.905427        51.8493 
 758   0.0000       1.905910        51.8624 
 759   0.0000       1.908190        51.9245 
 760   0.0000       1.912877        52.0520 
 761   0.0000       1.914392        52.0933 
 762   0.0000       1.919539        52.2333 
 763   0.0000       1.920415        52.2571 
 764   0.0000       1.924615        52.3714 
 765   0.0000       1.931484        52.5584 
 766   0.0000       1.933098        52.6023 
 767   0.0000       1.935275        52.6615 
 768   0.0000       1.937691        52.7272 
 769   0.0000       1.941393        52.8280 
 770   0.0000       1.946311        52.9618 
 771   0.0000       1.951383        53.0998 
 772   0.0000       1.954257        53.1780 
 773   0.0000       1.955764        53.2190 
 774   0.0000       1.960708        53.3536 
 775   0.0000       1.962480        53.4018 
 776   0.0000       1.967736        53.5448 
 777   0.0000       1.969641        53.5967 
 778   0.0000       1.970720        53.6260 
 779   0.0000       1.976453        53.7820 
 780   0.0000       1.977146        53.8009 
 781   0.0000       1.981349        53.9152 
 782   0.0000       1.985354        54.0242 
 783   0.0000       1.987013        54.0694 
 784   0.0000       1.988680        54.1147 
 785   0.0000       1.993073        54.2343 
 786   0.0000       1.996311        54.3224 
 787   0.0000       1.999707        54.4148 
 788   0.0000       2.003179        54.5093 
 789   0.0000       2.006226        54.5922 
 790   0.0000       2.011069        54.7240 
 791   0.0000       2.012659        54.7672 
 792   0.0000       2.017926        54.9106 
 793   0.0000       2.019905        54.9644 
 794   0.0000       2.024213        55.0816 
 795   0.0000       2.026528        55.1446 
 796   0.0000       2.028012        55.1850 
 797   0.0000       2.032716        55.3130 
 798   0.0000       2.036163        55.4068 
 799   0.0000       2.039040        55.4851 
 800   0.0000       2.041607        55.5550 
 801   0.0000       2.044189        55.6252 
 802   0.0000       2.045291        55.6552 
 803   0.0000       2.046552        55.6895 
 804   0.0000       2.051866        55.8341 
 805   0.0000       2.052376        55.8480 
 806   0.0000       2.056284        55.9543 
 807   0.0000       2.058174        56.0058 
 808   0.0000       2.060850        56.0786 
 809   0.0000       2.062655        56.1277 
 810   0.0000       2.065636        56.2088 
 811   0.0000       2.067919        56.2709 
 812   0.0000       2.070561        56.3428 
 813   0.0000       2.074663        56.4545 
 814   0.0000       2.076385        56.5013 
 815   0.0000       2.077444        56.5301 
 816   0.0000       2.079889        56.5967 
 817   0.0000       2.082602        56.6705 
 818   0.0000       2.086790        56.7844 
 819   0.0000       2.088811        56.8394 
 820   0.0000       2.092226        56.9324 
 821   0.0000       2.093815        56.9756 
 822   0.0000       2.099364        57.1266 
 823   0.0000       2.102995        57.2254 
 824   0.0000       2.105811        57.3020 
 825   0.0000       2.108846        57.3846 
 826   0.0000       2.111785        57.4646 
 827   0.0000       2.114462        57.5374 
 828   0.0000       2.116605        57.5957 
 829   0.0000       2.117508        57.6203 
 830   0.0000       2.125119        57.8274 
 831   0.0000       2.125608        57.8407 
 832   0.0000       2.128632        57.9230 
 833   0.0000       2.132187        58.0198 
 834   0.0000       2.137104        58.1535 
 835   0.0000       2.137786        58.1721 
 836   0.0000       2.138966        58.2042 
 837   0.0000       2.140563        58.2477 
 838   0.0000       2.142709        58.3061 
 839   0.0000       2.146761        58.4163 
 840   0.0000       2.147700        58.4419 
 841   0.0000       2.155122        58.6438 
 842   0.0000       2.158021        58.7228 
 843   0.0000       2.159314        58.7579 
 844   0.0000       2.163755        58.8788 
 845   0.0000       2.165673        58.9310 
 846   0.0000       2.167056        58.9686 
 847   0.0000       2.171021        59.0765 
 848   0.0000       2.173933        59.1557 
 849   0.0000       2.175179        59.1896 
 850   0.0000       2.176456        59.2244 
 851   0.0000       2.179972        59.3201 
 852   0.0000       2.183458        59.4149 
 853   0.0000       2.189691        59.5845 
 854   0.0000       2.190424        59.6045 
 855   0.0000       2.190870        59.6166 
 856   0.0000       2.193724        59.6943 
 857   0.0000       2.195898        59.7534 
 858   0.0000       2.199626        59.8549 
 859   0.0000       2.201973        59.9187 
 860   0.0000       2.204940        59.9995 
 861   0.0000       2.206866        60.0519 
 862   0.0000       2.209557        60.1251 
 863   0.0000       2.212754        60.2121 
 864   0.0000       2.214720        60.2656 
 865   0.0000       2.218017        60.3553 
 866   0.0000       2.219483        60.3952 
 867   0.0000       2.222213        60.4695 
 868   0.0000       2.225657        60.5632 
 869   0.0000       2.228290        60.6348 
 870   0.0000       2.230064        60.6831 
 871   0.0000       2.233089        60.7654 
 872   0.0000       2.237672        60.8902 
 873   0.0000       2.242185        61.0130 
 874   0.0000       2.244234        61.0687 
 875   0.0000       2.246445        61.1289 
 876   0.0000       2.248049        61.1725 
 877   0.0000       2.253408        61.3184 
 878   0.0000       2.254972        61.3609 
 879   0.0000       2.256381        61.3993 
 880   0.0000       2.258855        61.4666 
 881   0.0000       2.260063        61.4994 
 882   0.0000       2.266630        61.6781 
 883   0.0000       2.268469        61.7282 
 884   0.0000       2.272307        61.8326 
 885   0.0000       2.275080        61.9081 
 886   0.0000       2.276201        61.9386 
 887   0.0000       2.281829        62.0917 
 888   0.0000       2.284016        62.1512 
 889   0.0000       2.285157        62.1823 
 890   0.0000       2.286148        62.2092 
 891   0.0000       2.287259        62.2395 
 892   0.0000       2.288006        62.2598 
 893   0.0000       2.291963        62.3675 
 894   0.0000       2.295750        62.4705 
 895   0.0000       2.297460        62.5171 
 896   0.0000       2.299526        62.5733 
 897   0.0000       2.301968        62.6397 
 898   0.0000       2.304335        62.7041 
 899   0.0000       2.307366        62.7866 
 900   0.0000       2.310337        62.8675 
 901   0.0000       2.314279        62.9747 
 902   0.0000       2.316388        63.0321 
 903   0.0000       2.318503        63.0897 
 904   0.0000       2.321589        63.1736 
 905   0.0000       2.323467        63.2248 
 906   0.0000       2.326989        63.3206 
 907   0.0000       2.330027        63.4033 
 908   0.0000       2.333088        63.4866 
 909   0.0000       2.333864        63.5077 
 910   0.0000       2.339416        63.6587 
 911   0.0000       2.342454        63.7414 
 912   0.0000       2.344066        63.7853 
 913   0.0000       2.346656        63.8558 
 914   0.0000       2.347758        63.8858 
 915   0.0000       2.351006        63.9741 
 916   0.0000       2.352823        64.0236 
 917   0.0000       2.355990        64.1097 
 918   0.0000       2.357681        64.1557 
 919   0.0000       2.361801        64.2679 
 920   0.0000       2.364576        64.3434 
 921   0.0000       2.367998        64.4365 
 922   0.0000       2.370244        64.4976 
 923   0.0000       2.373641        64.5901 
 924   0.0000       2.375272        64.6344 
 925   0.0000       2.378119        64.7119 
 926   0.0000       2.382184        64.8225 
 927   0.0000       2.383758        64.8653 
 928   0.0000       2.389835        65.0307 
 929   0.0000       2.391268        65.0697 
 930   0.0000       2.392569        65.1051 
 931   0.0000       2.395453        65.1836 
 932   0.0000       2.398745        65.2732 
 933   0.0000       2.402087        65.3641 
 934   0.0000       2.404662        65.4342 
 935   0.0000       2.407045        65.4990 
 936   0.0000       2.408637        65.5423 
 937   0.0000       2.413866        65.6846 
 938   0.0000       2.417246        65.7766 
 939   0.0000       2.418377        65.8074 
 940   0.0000       2.420485        65.8647 
 941   0.0000       2.423761        65.9539 
 942   0.0000       2.427150        66.0461 
 943   0.0000       2.431018        66.1514 
 944   0.0000       2.435054        66.2612 
 945   0.0000       2.438359        66.3511 
 946   0.0000       2.440502        66.4094 
 947   0.0000       2.442305        66.4585 
 948   0.0000       2.451294        66.7031 
 949   0.0000       2.452372        66.7324 
 950   0.0000       2.454477        66.7897 
 951   0.0000       2.457260        66.8654 
 952   0.0000       2.461628        66.9843 
 953   0.0000       2.463432        67.0334 
 954   0.0000       2.465114        67.0792 
 955   0.0000       2.466176        67.1080 
 956   0.0000       2.470036        67.2131 
 957   0.0000       2.474636        67.3383 
 958   0.0000       2.477659        67.4205 
 959   0.0000       2.479501        67.4707 
 960   0.0000       2.480258        67.4912 
 961   0.0000       2.487459        67.6872 
 962   0.0000       2.490622        67.7733 
 963   0.0000       2.494669        67.8834 
 964   0.0000       2.496415        67.9309 
 965   0.0000       2.499755        68.0218 
 966   0.0000       2.502319        68.0916 
 967   0.0000       2.503422        68.1216 
 968   0.0000       2.504719        68.1569 
 969   0.0000       2.506532        68.2062 
 970   0.0000       2.509023        68.2740 
 971   0.0000       2.514407        68.4205 
 972   0.0000       2.515428        68.4483 
 973   0.0000       2.519462        68.5580 
 974   0.0000       2.522834        68.6498 
 975   0.0000       2.524318        68.6902 
 976   0.0000       2.530820        68.8671 
 977   0.0000       2.532892        68.9235 
 978   0.0000       2.534051        68.9550 
 979   0.0000       2.535229        68.9871 
 980   0.0000       2.538715        69.0819 
 981   0.0000       2.540863        69.1404 
 982   0.0000       2.545466        69.2656 
 983   0.0000       2.547179        69.3123 
 984   0.0000       2.549181        69.3667 
 985   0.0000       2.552875        69.4672 
 986   0.0000       2.557696        69.5984 
 987   0.0000       2.558731        69.6266 
 988   0.0000       2.559598        69.6502 
 989   0.0000       2.562612        69.7322 
 990   0.0000       2.566102        69.8272 
 991   0.0000       2.567723        69.8713 
 992   0.0000       2.573417        70.0262 
 993   0.0000       2.576422        70.1080 
 994   0.0000       2.577464        70.1364 
 995   0.0000       2.583732        70.3069 
 996   0.0000       2.584012        70.3145 
 997   0.0000       2.585441        70.3534 
 998   0.0000       2.589122        70.4536 
 999   0.0000       2.591988        70.5316 
 1000   0.0000       2.597502        70.6816 
 1001   0.0000       2.598944        70.7208 
 1002   0.0000       2.604449        70.8707 
 1003   0.0000       2.605709        70.9049 
 1004   0.0000       2.609502        71.0082 
 1005   0.0000       2.610078        71.0238 
 1006   0.0000       2.611140        71.0527 
 1007   0.0000       2.614425        71.1421 
 1008   0.0000       2.615975        71.1843 
 1009   0.0000       2.618234        71.2458 
 1010   0.0000       2.621442        71.3331 
 1011   0.0000       2.627513        71.4983 
 1012   0.0000       2.631598        71.6094 
 1013   0.0000       2.634478        71.6878 
 1014   0.0000       2.637384        71.7669 
 1015   0.0000       2.640304        71.8463 
 1016   0.0000       2.643550        71.9346 
 1017   0.0000       2.645886        71.9982 
 1018   0.0000       2.648003        72.0558 
 1019   0.0000       2.652758        72.1852 
 1020   0.0000       2.655184        72.2512 
 1021   0.0000       2.655890        72.2704 
 1022   0.0000       2.659458        72.3675 
 1023   0.0000       2.663968        72.4902 
 1024   0.0000       2.669814        72.6493 
 1025   0.0000       2.670867        72.6780 
 1026   0.0000       2.671748        72.7020 
 1027   0.0000       2.674636        72.7805 
 1028   0.0000       2.676015        72.8181 
 1029   0.0000       2.680551        72.9415 
 1030   0.0000       2.681881        72.9777 
 1031   0.0000       2.687255        73.1239 
 1032   0.0000       2.690862        73.2221 
 1033   0.0000       2.691806        73.2478 
 1034   0.0000       2.693672        73.2985 
 1035   0.0000       2.697987        73.4159 
 1036   0.0000       2.700053        73.4722 
 1037   0.0000       2.703612        73.5690 
 1038   0.0000       2.705497        73.6203 
 1039   0.0000       2.707026        73.6619 
 1040   0.0000       2.712914        73.8222 
 1041   0.0000       2.713956        73.8505 
 1042   0.0000       2.716527        73.9205 
 1043   0.0000       2.719661        74.0057 
 1044   0.0000       2.722578        74.0851 
 1045   0.0000       2.725016        74.1515 
 1046   0.0000       2.730262        74.2942 
 1047   0.0000       2.732071        74.3434 
 1048   0.0000       2.734710        74.4152 
 1049   0.0000       2.735281        74.4308 
 1050   0.0000       2.741794        74.6080 
 1051   0.0000       2.743883        74.6649 
 1052   0.0000       2.745642        74.7127 
 1053   0.0000       2.748559        74.7921 
 1054   0.0000       2.750561        74.8466 
 1055   0.0000       2.752470        74.8985 
 1056   0.0000       2.757335        75.0309 
 1057   0.0000       2.758460        75.0615 
 1058   0.0000       2.761754        75.1511 
 1059   0.0000       2.762102        75.1606 
 1060   0.0000       2.765449        75.2517 
 1061   0.0000       2.770961        75.4017 
 1062   0.0000       2.771989        75.4297 
 1063   0.0000       2.776025        75.5395 
 1064   0.0000       2.778329        75.6022 
 1065   0.0000       2.782591        75.7181 
 1066   0.0000       2.785513        75.7976 
 1067   0.0000       2.789904        75.9172 
 1068   0.0000       2.792817        75.9964 
 1069   0.0000       2.797614        76.1269 
 1070   0.0000       2.800242        76.1985 
 1071   0.0000       2.801266        76.2263 
 1072   0.0000       2.803794        76.2951 
 1073   0.0000       2.805925        76.3531 
 1074   0.0000       2.807886        76.4065 
 1075   0.0000       2.812311        76.5269 
 1076   0.0000       2.815822        76.6224 
 1077   0.0000       2.816003        76.6273 
 1078   0.0000       2.820765        76.7569 
 1079   0.0000       2.823980        76.8444 
 1080   0.0000       2.825096        76.8748 
 1081   0.0000       2.825922        76.8972 
 1082   0.0000       2.827643        76.9441 
 1083   0.0000       2.829921        77.0061 
 1084   0.0000       2.835474        77.1572 
 1085   0.0000       2.837978        77.2253 
 1086   0.0000       2.839918        77.2781 
 1087   0.0000       2.841756        77.3281 
 1088   0.0000       2.843676        77.3804 
 1089   0.0000       2.846197        77.4489 
 1090   0.0000       2.852159        77.6112 
 1091   0.0000       2.853180        77.6390 
 1092   0.0000       2.856932        77.7411 
 1093   0.0000       2.860089        77.8270 
 1094   0.0000       2.863984        77.9330 
 1095   0.0000       2.867887        78.0392 
 1096   0.0000       2.869181        78.0744 
 1097   0.0000       2.873889        78.2025 
 1098   0.0000       2.876227        78.2661 
 1099   0.0000       2.882109        78.4262 
 1100   0.0000       2.882853        78.4464 
 1101   0.0000       2.884131        78.4812 
 1102   0.0000       2.886733        78.5520 
 1103   0.0000       2.889283        78.6214 
 1104   0.0000       2.889567        78.6291 
 1105   0.0000       2.894772        78.7708 
 1106   0.0000       2.896231        78.8104 
 1107   0.0000       2.899857        78.9091 
 1108   0.0000       2.902813        78.9895 
 1109   0.0000       2.909442        79.1699 
 1110   0.0000       2.910323        79.1939 
 1111   0.0000       2.910941        79.2107 
 1112   0.0000       2.914361        79.3038 
 1113   0.0000       2.920700        79.4763 
 1114   0.0000       2.921484        79.4976 
 1115   0.0000       2.925099        79.5960 
 1116   0.0000       2.927840        79.6706 
 1117   0.0000       2.929160        79.7065 
 1118   0.0000       2.932106        79.7866 
 1119   0.0000       2.934652        79.8559 
 1120   0.0000       2.940766        80.0223 
 1121   0.0000       2.941496        80.0422 
 1122   0.0000       2.942499        80.0695 
 1123   0.0000       2.947180        80.1968 
 1124   0.0000       2.948592        80.2353 
 1125   0.0000       2.954176        80.3872 
 1126   0.0000       2.959858        80.5418 
 1127   0.0000       2.961504        80.5866 
 1128   0.0000       2.964548        80.6694 
 1129   0.0000       2.966843        80.7319 
 1130   0.0000       2.974218        80.9326 
 1131   0.0000       2.975856        80.9772 
 1132   0.0000       2.977660        81.0263 
 1133   0.0000       2.978963        81.0617 
 1134   0.0000       2.984805        81.2207 
 1135   0.0000       2.991770        81.4102 
 1136   0.0000       2.992429        81.4281 
 1137   0.0000       2.996937        81.5508 
 1138   0.0000       2.999715        81.6264 
 1139   0.0000       3.004789        81.7645 
 1140   0.0000       3.006542        81.8122 
 1141   0.0000       3.007515        81.8386 
 1142   0.0000       3.008465        81.8645 
 1143   0.0000       3.010582        81.9221 
 1144   0.0000       3.016155        82.0738 
 1145   0.0000       3.018808        82.1459 
 1146   0.0000       3.021292        82.2135 
 1147   0.0000       3.025669        82.3326 
 1148   0.0000       3.029330        82.4323 
 1149   0.0000       3.032632        82.5221 
 1150   0.0000       3.036942        82.6394 
 1151   0.0000       3.040709        82.7419 
 1152   0.0000       3.041266        82.7571 
 1153   0.0000       3.045174        82.8634 
 1154   0.0000       3.047999        82.9403 
 1155   0.0000       3.055747        83.1511 
 1156   0.0000       3.061179        83.2989 
 1157   0.0000       3.063394        83.3592 
 1158   0.0000       3.065470        83.4157 
 1159   0.0000       3.069931        83.5371 
 1160   0.0000       3.073419        83.6320 
 1161   0.0000       3.074952        83.6737 
 1162   0.0000       3.075943        83.7007 
 1163   0.0000       3.080893        83.8354 
 1164   0.0000       3.082849        83.8886 
 1165   0.0000       3.086434        83.9861 
 1166   0.0000       3.088698        84.0477 
 1167   0.0000       3.093250        84.1716 
 1168   0.0000       3.096650        84.2641 
 1169   0.0000       3.098513        84.3148 
 1170   0.0000       3.101853        84.4057 
 1171   0.0000       3.102236        84.4161 
 1172   0.0000       3.105245        84.4980 
 1173   0.0000       3.110544        84.6422 
 1174   0.0000       3.112768        84.7027 
 1175   0.0000       3.114669        84.7545 
 1176   0.0000       3.117209        84.8236 
 1177   0.0000       3.124137        85.0121 
 1178   0.0000       3.127796        85.1117 
 1179   0.0000       3.129309        85.1528 
 1180   0.0000       3.130187        85.1767 
 1181   0.0000       3.132329        85.2350 
 1182   0.0000       3.137650        85.3798 
 1183   0.0000       3.141956        85.4970 
 1184   0.0000       3.144378        85.5629 
 1185   0.0000       3.153289        85.8054 
 1186   0.0000       3.153940        85.8231 
 1187   0.0000       3.162236        86.0488 
 1188   0.0000       3.164807        86.1188 
 1189   0.0000       3.167387        86.1890 
 1190   0.0000       3.171505        86.3010 
 1191   0.0000       3.175465        86.4088 
 1192   0.0000       3.179085        86.5073 
 1193   0.0000       3.186327        86.7044 
 1194   0.0000       3.190656        86.8222 
 1195   0.0000       3.191523        86.8458 
 1196   0.0000       3.194049        86.9145 
 1197   0.0000       3.200449        87.0886 
 1198   0.0000       3.203646        87.1756 
 1199   0.0000       3.209190        87.3265 
 1200   0.0000       3.210399        87.3594 
 1201   0.0000       3.215478        87.4976 
 1202   0.0000       3.219082        87.5957 
 1203   0.0000       3.227356        87.8208 
 1204   0.0000       3.233349        87.9839 
 1205   0.0000       3.235254        88.0357 
 1206   0.0000       3.241780        88.2133 
 1207   0.0000       3.244588        88.2897 
 1208   0.0000       3.249996        88.4369 
 1209   0.0000       3.252732        88.5113 
 1210   0.0000       3.257441        88.6395 
 1211   0.0000       3.262381        88.7739 
 1212   0.0000       3.265187        88.8503 
 1213   0.0000       3.266834        88.8951 
 1214   0.0000       3.277187        89.1768 
 1215   0.0000       3.277794        89.1933 
 1216   0.0000       3.279629        89.2432 
 1217   0.0000       3.281617        89.2974 
 1218   0.0000       3.284665        89.3803 
 1219   0.0000       3.290236        89.5319 
 1220   0.0000       3.295608        89.6781 
 1221   0.0000       3.297616        89.7327 
 1222   0.0000       3.301169        89.8294 
 1223   0.0000       3.307627        90.0051 
 1224   0.0000       3.309894        90.0668 
 1225   0.0000       3.312164        90.1286 
 1226   0.0000       3.315640        90.2231 
 1227   0.0000       3.319582        90.3304 
 1228   0.0000       3.329692        90.6055 
 1229   0.0000       3.331254        90.6480 
 1230   0.0000       3.334635        90.7400 
 1231   0.0000       3.341907        90.9379 
 1232   0.0000       3.344035        90.9958 
 1233   0.0000       3.347727        91.0963 
 1234   0.0000       3.354343        91.2763 
 1235   0.0000       3.360568        91.4457 
 1236   0.0000       3.361917        91.4824 
 1237   0.0000       3.366974        91.6200 
 1238   0.0000       3.369845        91.6981 
 1239   0.0000       3.374084        91.8135 
 1240   0.0000       3.378641        91.9375 
 1241   0.0000       3.383436        92.0680 
 1242   0.0000       3.385236        92.1169 
 1243   0.0000       3.386485        92.1509 
 1244   0.0000       3.391607        92.2903 
 1245   0.0000       3.396330        92.4188 
 1246   0.0000       3.401236        92.5523 
 1247   0.0000       3.405272        92.6622 
 1248   0.0000       3.405532        92.6692 
 1249   0.0000       3.409043        92.7648 
 1250   0.0000       3.411810        92.8401 
 1251   0.0000       3.419626        93.0527 
 1252   0.0000       3.422498        93.1309 
 1253   0.0000       3.424242        93.1784 
 1254   0.0000       3.429118        93.3110 
 1255   0.0000       3.435187        93.4762 
 1256   0.0000       3.439265        93.5872 
 1257   0.0000       3.441216        93.6402 
 1258   0.0000       3.444858        93.7394 
 1259   0.0000       3.452075        93.9357 
 1260   0.0000       3.454515        94.0021 
 1261   0.0000       3.456327        94.0514 
 1262   0.0000       3.456931        94.0679 
 1263   0.0000       3.460495        94.1648 
 1264   0.0000       3.463457        94.2455 
 1265   0.0000       3.465082        94.2897 
 1266   0.0000       3.472132        94.4815 
 1267   0.0000       3.472521        94.4921 
 1268   0.0000       3.476852        94.6100 
 1269   0.0000       3.481301        94.7310 
 1270   0.0000       3.483431        94.7890 
 1271   0.0000       3.489047        94.9418 
 1272   0.0000       3.490010        94.9680 
 1273   0.0000       3.492574        95.0378 
 1274   0.0000       3.494408        95.0877 
 1275   0.0000       3.498699        95.2044 
 1276   0.0000       3.500827        95.2624 
 1277   0.0000       3.503985        95.3483 
 1278   0.0000       3.506871        95.4268 
 1279   0.0000       3.509848        95.5078 
 1280   0.0000       3.513479        95.6066 
 1281   0.0000       3.516888        95.6994 
 1282   0.0000       3.521549        95.8262 
 1283   0.0000       3.524401        95.9038 
 1284   0.0000       3.526292        95.9553 
 1285   0.0000       3.528055        96.0032 
 1286   0.0000       3.529063        96.0307 
 1287   0.0000       3.536116        96.2226 
 1288   0.0000       3.537278        96.2542 
 1289   0.0000       3.543698        96.4289 
 1290   0.0000       3.546594        96.5077 
 1291   0.0000       3.548282        96.5537 
 1292   0.0000       3.553659        96.7000 
 1293   0.0000       3.554420        96.7207 
 1294   0.0000       3.557120        96.7942 
 1295   0.0000       3.561289        96.9076 
 1296   0.0000       3.564316        96.9900 
 1297   0.0000       3.564568        96.9968 
 1298   0.0000       3.568191        97.0954 
 1299   0.0000       3.573156        97.2305 
 1300   0.0000       3.579920        97.4146 
 1301   0.0000       3.580427        97.4284 
 1302   0.0000       3.584738        97.5457 
 1303   0.0000       3.589104        97.6645 
 1304   0.0000       3.590888        97.7130 
 1305   0.0000       3.592799        97.7650 
 1306   0.0000       3.595333        97.8340 
 1307   0.0000       3.601138        97.9919 
 1308   0.0000       3.603618        98.0594 
 1309   0.0000       3.609652        98.2236 
 1310   0.0000       3.611894        98.2846 
 1311   0.0000       3.614299        98.3501 
 1312   0.0000       3.617918        98.4485 
 1313   0.0000       3.623268        98.5941 
 1314   0.0000       3.625851        98.6644 
 1315   0.0000       3.630110        98.7803 
 1316   0.0000       3.632033        98.8327 
 1317   0.0000       3.634499        98.8998 
 1318   0.0000       3.640181        99.0544 
 1319   0.0000       3.647233        99.2463 
 1320   0.0000       3.651021        99.3493 
 1321   0.0000       3.654970        99.4568 
 1322   0.0000       3.660859        99.6170 
 1323   0.0000       3.665066        99.7315 
 1324   0.0000       3.670021        99.8663 
 1325   0.0000       3.674822        99.9970 
 1326   0.0000       3.677927       100.0815 
 1327   0.0000       3.680300       100.1461 
 1328   0.0000       3.683191       100.2247 
 1329   0.0000       3.687991       100.3553 
 1330   0.0000       3.692763       100.4852 
 1331   0.0000       3.697155       100.6047 
 1332   0.0000       3.701983       100.7361 
 1333   0.0000       3.703561       100.7790 
 1334   0.0000       3.708923       100.9249 
 1335   0.0000       3.710941       100.9798 
 1336   0.0000       3.718941       101.1975 
 1337   0.0000       3.725164       101.3669 
 1338   0.0000       3.728232       101.4503 
 1339   0.0000       3.731356       101.5354 
 1340   0.0000       3.738044       101.7173 
 1341   0.0000       3.745579       101.9224 
 1342   0.0000       3.747927       101.9863 
 1343   0.0000       3.756880       102.2299 
 1344   0.0000       3.759712       102.3070 
 1345   0.0000       3.761804       102.3639 
 1346   0.0000       3.763370       102.4065 
 1347   0.0000       3.771701       102.6332 
 1348   0.0000       3.777135       102.7811 
 1349   0.0000       3.783981       102.9673 
 1350   0.0000       3.788515       103.0907 
 1351   0.0000       3.791682       103.1769 
 1352   0.0000       3.795855       103.2905 
 1353   0.0000       3.801568       103.4459 
 1354   0.0000       3.806315       103.5751 
 1355   0.0000       3.810911       103.7001 
 1356   0.0000       3.816210       103.8444 
 1357   0.0000       3.817918       103.8908 
 1358   0.0000       3.822599       104.0182 
 1359   0.0000       3.823367       104.0391 
 1360   0.0000       3.835268       104.3629 
 1361   0.0000       3.841305       104.5272 
 1362   0.0000       3.842024       104.5468 
 1363   0.0000       3.847319       104.6909 
 1364   0.0000       3.856079       104.9293 
 1365   0.0000       3.858200       104.9869 
 1366   0.0000       3.862974       105.1169 
 1367   0.0000       3.866592       105.2153 
 1368   0.0000       3.868937       105.2791 
 1369   0.0000       3.873904       105.4143 
 1370   0.0000       3.880629       105.5973 
 1371   0.0000       3.885212       105.7220 
 1372   0.0000       3.889820       105.8474 
 1373   0.0000       3.894394       105.9718 
 1374   0.0000       3.899318       106.1058 
 1375   0.0000       3.905082       106.2627 
 1376   0.0000       3.908265       106.3493 
 1377   0.0000       3.914773       106.5264 
 1378   0.0000       3.917352       106.5966 
 1379   0.0000       3.919580       106.6572 
 1380   0.0000       3.923070       106.7522 
 1381   0.0000       3.926607       106.8484 
 1382   0.0000       3.938171       107.1631 
 1383   0.0000       3.938726       107.1782 
 1384   0.0000       3.946841       107.3990 
 1385   0.0000       3.949952       107.4837 
 1386   0.0000       3.955271       107.6284 
 1387   0.0000       3.957589       107.6915 
 1388   0.0000       3.961640       107.8017 
 1389   0.0000       3.965939       107.9187 
 1390   0.0000       3.969855       108.0252 
 1391   0.0000       3.973480       108.1239 
 1392   0.0000       3.980723       108.3210 
 1393   0.0000       3.984567       108.4256 
 1394   0.0000       3.989700       108.5652 
 1395   0.0000       3.993056       108.6566 
 1396   0.0000       3.994983       108.7090 
 1397   0.0000       4.003076       108.9292 
 1398   0.0000       4.005936       109.0071 
 1399   0.0000       4.009105       109.0933 
 1400   0.0000       4.014746       109.2468 
 1401   0.0000       4.019761       109.3832 
 1402   0.0000       4.023024       109.4721 
 1403   0.0000       4.028708       109.6267 
 1404   0.0000       4.030708       109.6811 
 1405   0.0000       4.037461       109.8649 
 1406   0.0000       4.042111       109.9914 
 1407   0.0000       4.044842       110.0657 
 1408   0.0000       4.049222       110.1849 
 1409   0.0000       4.052099       110.2632 
 1410   0.0000       4.060702       110.4973 
 1411   0.0000       4.068057       110.6975 
 1412   0.0000       4.070834       110.7730 
 1413   0.0000       4.073427       110.8436 
 1414   0.0000       4.079530       111.0096 
 1415   0.0000       4.083090       111.1065 
 1416   0.0000       4.088367       111.2501 
 1417   0.0000       4.092341       111.3583 
 1418   0.0000       4.097131       111.4886 
 1419   0.0000       4.105514       111.7167 
 1420   0.0000       4.107259       111.7642 
 1421   0.0000       4.115940       112.0004 
 1422   0.0000       4.120966       112.1372 
 1423   0.0000       4.124722       112.2394 
 1424   0.0000       4.127103       112.3042 
 1425   0.0000       4.135099       112.5218 
 1426   0.0000       4.138007       112.6009 
 1427   0.0000       4.145018       112.7917 
 1428   0.0000       4.148239       112.8793 
 1429   0.0000       4.152867       113.0053 
 1430   0.0000       4.155011       113.0636 
 1431   0.0000       4.164380       113.3185 
 1432   0.0000       4.170592       113.4876 
 1433   0.0000       4.172308       113.5343 
 1434   0.0000       4.179873       113.7401 
 1435   0.0000       4.182828       113.8205 
 1436   0.0000       4.187817       113.9563 
 1437   0.0000       4.195373       114.1619 
 1438   0.0000       4.203207       114.3751 
 1439   0.0000       4.204222       114.4027 
 1440   0.0000       4.215964       114.7222 
 1441   0.0000       4.217158       114.7547 
 1442   0.0000       4.233060       115.1874 
 1443   0.0000       4.235971       115.2666 
 1444   0.0000       4.242569       115.4462 
 1445   0.0000       4.247341       115.5760 
 1446   0.0000       4.253873       115.7538 
 1447   0.0000       4.266897       116.1082 
 1448   0.0000       4.269034       116.1663 
 1449   0.0000       4.279419       116.4489 
 1450   0.0000       4.282931       116.5445 
 1451   0.0000       4.304547       117.1327 
 1452   0.0000       4.307598       117.2157 
 1453   0.0000       4.313733       117.3826 
 1454   0.0000       4.321106       117.5833 
 1455   0.0000       4.326931       117.7418 
 1456   0.0000       4.334866       117.9577 
 1457   0.0000       4.341354       118.1342 
 1458   0.0000       4.352087       118.4263 
 1459   0.0000       4.356243       118.5394 
 1460   0.0000       4.358929       118.6125 
 1461   0.0000       4.363425       118.7348 
 1462   0.0000       4.377631       119.1214 
 1463   0.0000       4.392017       119.5128 
 1464   0.0000       4.394692       119.5857 
 1465   0.0000       4.401017       119.7578 
 1466   0.0000       4.412687       120.0753 
 1467   0.0000       4.415377       120.1485 
 1468   0.0000       4.428461       120.5045 
 1469   0.0000       4.433106       120.6310 
 1470   0.0000       4.439746       120.8116 
 1471   0.0000       4.449662       121.0815 
 1472   0.0000       4.463353       121.4540 
 1473   0.0000       4.469814       121.6298 
 1474   0.0000       4.470833       121.6576 
 1475   0.0000       4.475275       121.7784 
 1476   0.0000       4.491256       122.2133 
 1477   0.0000       4.503064       122.5346 
 1478   0.0000       4.505337       122.5964 
 1479   0.0000       4.509200       122.7016 
 1480   0.0000       4.522659       123.0678 
 1481   0.0000       4.528761       123.2339 
 1482   0.0000       4.538698       123.5043 
 1483   0.0000       4.550957       123.8378 
 1484   0.0000       4.559213       124.0625 
 1485   0.0000       4.562331       124.1473 
 1486   0.0000       4.570559       124.3712 
 1487   0.0000       4.576428       124.5309 
 1488   0.0000       4.582473       124.6954 
 1489   0.0000       4.585654       124.7820 
 1490   0.0000       4.591223       124.9335 
 1491   0.0000       4.608448       125.4023 
 1492   0.0000       4.614641       125.5708 
 1493   0.0000       4.617162       125.6394 
 1494   0.0000       4.624391       125.8361 
 1495   0.0000       4.631380       126.0263 
 1496   0.0000       4.637860       126.2026 
 1497   0.0000       4.643454       126.3548 
 1498   0.0000       4.651175       126.5649 
 1499   0.0000       4.658863       126.7741 
 1500   0.0000       4.668047       127.0240 
 1501   0.0000       4.672163       127.1360 
 1502   0.0000       4.681535       127.3911 
 1503   0.0000       4.685931       127.5107 
 1504   0.0000       4.696574       127.8003 
 1505   0.0000       4.710898       128.1901 
 1506   0.0000       4.720247       128.4445 
 1507   0.0000       4.731140       128.7409 
 1508   0.0000       4.739985       128.9816 
 1509   0.0000       4.753969       129.3621 
 1510   0.0000       4.754702       129.3820 
 1511   0.0000       4.773556       129.8951 
 1512   0.0000       4.782036       130.1258 
 1513   0.0000       4.792662       130.4150 
 1514   0.0000       4.804233       130.7298 
 1515   0.0000       4.807428       130.8168 
 1516   0.0000       4.811207       130.9196 
 1517   0.0000       4.817829       131.0998 
 1518   0.0000       4.821270       131.1934 
 1519   0.0000       4.829022       131.4044 
 1520   0.0000       4.834051       131.5412 
 1521   0.0000       4.846074       131.8684 
 1522   0.0000       4.847872       131.9173 
 1523   0.0000       4.856156       132.1427 
 1524   0.0000       4.864982       132.3829 
 1525   0.0000       4.874249       132.6351 
 1526   0.0000       4.889254       133.0434 
 1527   0.0000       4.895889       133.2239 
 1528   0.0000       4.903473       133.4303 
 1529   0.0000       4.911062       133.6368 
 1530   0.0000       4.913723       133.7092 
 1531   0.0000       4.925298       134.0242 
 1532   0.0000       4.932381       134.2169 
 1533   0.0000       4.942442       134.4907 
 1534   0.0000       4.947759       134.6354 
 1535   0.0000       4.958624       134.9310 
 1536   0.0000       4.961377       135.0059 
 1537   0.0000       4.972853       135.3182 
 1538   0.0000       4.978452       135.4706 
 1539   0.0000       4.982636       135.5844 
 1540   0.0000       4.992717       135.8587 
 1541   0.0000       4.998563       136.0178 
 1542   0.0000       5.002024       136.1120 
 1543   0.0000       5.009415       136.3131 
 1544   0.0000       5.010233       136.3354 
 1545   0.0000       5.018237       136.5532 
 1546   0.0000       5.020201       136.6066 
 1547   0.0000       5.034346       136.9915 
 1548   0.0000       5.039483       137.1313 
 1549   0.0000       5.041099       137.1753 
 1550   0.0000       5.048722       137.3827 
 1551   0.0000       5.056702       137.5998 
 1552   0.0000       5.070204       137.9673 
 1553   0.0000       5.073721       138.0630 
 1554   0.0000       5.085162       138.3743 
 1555   0.0000       5.091474       138.5460 
 1556   0.0000       5.097880       138.7204 
 1557   0.0000       5.099172       138.7555 
 1558   0.0000       5.113228       139.1380 
 1559   0.0000       5.116619       139.2303 
 1560   0.0000       5.120584       139.3382 
 1561   0.0000       5.122468       139.3894 
 1562   0.0000       5.128878       139.5639 
 1563   0.0000       5.138077       139.8142 
 1564   0.0000       5.146573       140.0454 
 1565   0.0000       5.164767       140.5404 
 1566   0.0000       5.168063       140.6301 
 1567   0.0000       5.169886       140.6797 
 1568   0.0000       5.182455       141.0218 
 1569   0.0000       5.182924       141.0345 
 1570   0.0000       5.190475       141.2400 
 1571   0.0000       5.203387       141.5914 
 1572   0.0000       5.210851       141.7945 
 1573   0.0000       5.213314       141.8615 
 1574   0.0000       5.214781       141.9014 
 1575   0.0000       5.222629       142.1150 
 1576   0.0000       5.226153       142.2109 
 1577   0.0000       5.232190       142.3751 
 1578   0.0000       5.239720       142.5800 
 1579   0.0000       5.242874       142.6658 
 1580   0.0000       5.246804       142.7728 
 1581   0.0000       5.249978       142.8592 
 1582   0.0000       5.253632       142.9586 
 1583   0.0000       5.255555       143.0109 
 1584   0.0000       5.261945       143.1848 
 1585   0.0000       5.265254       143.2748 
 1586   0.0000       5.270708       143.4232 
 1587   0.0000       5.274081       143.5151 
 1588   0.0000       5.279459       143.6614 
 1589   0.0000       5.286684       143.8580 
 1590   0.0000       5.290148       143.9522 
 1591   0.0000       5.295163       144.0887 
 1592   0.0000       5.306897       144.4080 
 1593   0.0000       5.308741       144.4582 
 1594   0.0000       5.318663       144.7282 
 1595   0.0000       5.327567       144.9705 
 1596   0.0000       5.332801       145.1129 
 1597   0.0000       5.335490       145.1861 
 1598   0.0000       5.340484       145.3220 
 1599   0.0000       5.344231       145.4239 
 1600   0.0000       5.347273       145.5067 
 1601   0.0000       5.351408       145.6192 
 1602   0.0000       5.358621       145.8155 
 1603   0.0000       5.375453       146.2735 
 1604   0.0000       5.378625       146.3598 
 1605   0.0000       5.381135       146.4281 
 1606   0.0000       5.393108       146.7539 
 1607   0.0000       5.396063       146.8343 
 1608   0.0000       5.399707       146.9335 
 1609   0.0000       5.402202       147.0014 
 1610   0.0000       5.406676       147.1231 
 1611   0.0000       5.409940       147.2119 
 1612   0.0000       5.420807       147.5077 
 1613   0.0000       5.424414       147.6058 
 1614   0.0000       5.428761       147.7241 
 1615   0.0000       5.432493       147.8257 
 1616   0.0000       5.438098       147.9782 
 1617   0.0000       5.442445       148.0964 
 1618   0.0000       5.444821       148.1611 
 1619   0.0000       5.460691       148.5930 
 1620   0.0000       5.463860       148.6792 
 1621   0.0000       5.473934       148.9533 
 1622   0.0000       5.475787       149.0037 
 1623   0.0000       5.483305       149.2083 
 1624   0.0000       5.486311       149.2901 
 1625   0.0000       5.490105       149.3933 
 1626   0.0000       5.498113       149.6113 
 1627   0.0000       5.500242       149.6692 
 1628   0.0000       5.507779       149.8743 
 1629   0.0000       5.513296       150.0244 
 1630   0.0000       5.515851       150.0939 
 1631   0.0000       5.517581       150.1410 
 1632   0.0000       5.522895       150.2856 
 1633   0.0000       5.532591       150.5495 
 1634   0.0000       5.534280       150.5954 
 1635   0.0000       5.542683       150.8241 
 1636   0.0000       5.544122       150.8632 
 1637   0.0000       5.546160       150.9187 
 1638   0.0000       5.552572       151.0932 
 1639   0.0000       5.553937       151.1303 
 1640   0.0000       5.559457       151.2805 
 1641   0.0000       5.563765       151.3978 
 1642   0.0000       5.565767       151.4522 
 1643   0.0000       5.572581       151.6376 
 1644   0.0000       5.574299       151.6844 
 1645   0.0000       5.580530       151.8540 
 1646   0.0000       5.586396       152.0136 
 1647   0.0000       5.589419       152.0958 
 1648   0.0000       5.596453       152.2872 
 1649   0.0000       5.599425       152.3681 
 1650   0.0000       5.602059       152.4398 
 1651   0.0000       5.603373       152.4755 
 1652   0.0000       5.606479       152.5601 
 1653   0.0000       5.610395       152.6666 
 1654   0.0000       5.614740       152.7848 
 1655   0.0000       5.617106       152.8492 
 1656   0.0000       5.619196       152.9061 
 1657   0.0000       5.620373       152.9381 
 1658   0.0000       5.630692       153.2189 
 1659   0.0000       5.633548       153.2966 
 1660   0.0000       5.639616       153.4617 
 1661   0.0000       5.644718       153.6006 
 1662   0.0000       5.648237       153.6963 
 1663   0.0000       5.648949       153.7157 
 1664   0.0000       5.651438       153.7834 
 1665   0.0000       5.654265       153.8604 
 1666   0.0000       5.660846       154.0395 
 1667   0.0000       5.666323       154.1885 
 1668   0.0000       5.670713       154.3079 
 1669   0.0000       5.674756       154.4180 
 1670   0.0000       5.679387       154.5440 
 1671   0.0000       5.681244       154.5945 
 1672   0.0000       5.684410       154.6807 
 1673   0.0000       5.690622       154.8497 
 1674   0.0000       5.697054       155.0247 
 1675   0.0000       5.703361       155.1963 
 1676   0.0000       5.709409       155.3609 
 1677   0.0000       5.712587       155.4474 
 1678   0.0000       5.714342       155.4952 
 1679   0.0000       5.722193       155.7088 
 1680   0.0000       5.725736       155.8052 
 1681   0.0000       5.730358       155.9310 
 1682   0.0000       5.735795       156.0789 
 1683   0.0000       5.738887       156.1630 
 1684   0.0000       5.744503       156.3159 
 1685   0.0000       5.747437       156.3957 
 1686   0.0000       5.752816       156.5421 
 1687   0.0000       5.754417       156.5856 
 1688   0.0000       5.762890       156.8162 
 1689   0.0000       5.768542       156.9700 
 1690   0.0000       5.771686       157.0556 
 1691   0.0000       5.776260       157.1800 
 1692   0.0000       5.783097       157.3661 
 1693   0.0000       5.787977       157.4988 
 1694   0.0000       5.789678       157.5452 
 1695   0.0000       5.802515       157.8944 
 1696   0.0000       5.806088       157.9917 
 1697   0.0000       5.810076       158.1002 
 1698   0.0000       5.816496       158.2749 
 1699   0.0000       5.819081       158.3452 
 1700   0.0000       5.824633       158.4963 
 1701   0.0000       5.831023       158.6702 
 1702   0.0000       5.839434       158.8991 
 1703   0.0000       5.843733       159.0161 
 1704   0.0000       5.848467       159.1449 
 1705   0.0000       5.852885       159.2651 
 1706   0.0000       5.853951       159.2941 
 1707   0.0000       5.858585       159.4202 
 1708   0.0000       5.865727       159.6145 
 1709   0.0000       5.868691       159.6952 
 1710   0.0000       5.871567       159.7735 
 1711   0.0000       5.873361       159.8223 
 1712   0.0000       5.877197       159.9267 
 1713   0.0000       5.879925       160.0009 
 1714   0.0000       5.883638       160.1019 
 1715   0.0000       5.888190       160.2258 
 1716   0.0000       5.892816       160.3517 
 1717   0.0000       5.898036       160.4937 
 1718   0.0000       5.899897       160.5444 
 1719   0.0000       5.904232       160.6623 
 1720   0.0000       5.908228       160.7711 
 1721   0.0000       5.910046       160.8205 
 1722   0.0000       5.915534       160.9699 
 1723   0.0000       5.917379       161.0201 
 1724   0.0000       5.922568       161.1613 
 1725   0.0000       5.922969       161.1722 
 1726   0.0000       5.928311       161.3175 
 1727   0.0000       5.931714       161.4102 
 1728   0.0000       5.933699       161.4642 
 1729   0.0000       5.937988       161.5809 
 1730   0.0000       5.939676       161.6268 
 1731   0.0000       5.941768       161.6837 
 1732   0.0000       5.945947       161.7974 
 1733   0.0000       5.952319       161.9708 
 1734   0.0000       5.953105       161.9922 
 1735   0.0000       5.954140       162.0204 
 1736   0.0000       5.957982       162.1249 
 1737   0.0000       5.960720       162.1994 
 1738   0.0000       5.966102       162.3459 
 1739   0.0000       5.968826       162.4200 
 1740   0.0000       5.971336       162.4883 
 1741   0.0000       5.974712       162.5802 
 1742   0.0000       5.975487       162.6013 
 1743   0.0000       5.980199       162.7295 
 1744   0.0000       5.983256       162.8127 
 1745   0.0000       5.985154       162.8643 
 1746   0.0000       5.987762       162.9353 
 1747   0.0000       5.990533       163.0107 
 1748   0.0000       5.998103       163.2167 
 1749   0.0000       6.003677       163.3684 
 1750   0.0000       6.005262       163.4115 
 1751   0.0000       6.008369       163.4960 
 1752   0.0000       6.010073       163.5424 
 1753   0.0000       6.012750       163.6152 
 1754   0.0000       6.017034       163.7318 
 1755   0.0000       6.018541       163.7728 
 1756   0.0000       6.023214       163.9000 
 1757   0.0000       6.026078       163.9779 
 1758   0.0000       6.030992       164.1116 
 1759   0.0000       6.032012       164.1394 
 1760   0.0000       6.036970       164.2743 
 1761   0.0000       6.039211       164.3353 
 1762   0.0000       6.044082       164.4678 
 1763   0.0000       6.045296       164.5009 
 1764   0.0000       6.050019       164.6294 
 1765   0.0000       6.053468       164.7232 
 1766   0.0000       6.057286       164.8271 
 1767   0.0000       6.058459       164.8590 
 1768   0.0000       6.061784       164.9495 
 1769   0.0000       6.064872       165.0336 
 1770   0.0000       6.067144       165.0954 
 1771   0.0000       6.069565       165.1613 
 1772   0.0000       6.072130       165.2310 
 1773   0.0000       6.076110       165.3394 
 1774   0.0000       6.077068       165.3654 
 1775   0.0000       6.078981       165.4175 
 1776   0.0000       6.080266       165.4525 
 1777   0.0000       6.083387       165.5374 
 1778   0.0000       6.090755       165.7379 
 1779   0.0000       6.093855       165.8222 
 1780   0.0000       6.096833       165.9033 
 1781   0.0000       6.099223       165.9683 
 1782   0.0000       6.101661       166.0346 
 1783   0.0000       6.103728       166.0909 
 1784   0.0000       6.105420       166.1369 
 1785   0.0000       6.109880       166.2583 
 1786   0.0000       6.111611       166.3054 
 1787   0.0000       6.116661       166.4428 
 1788   0.0000       6.118670       166.4975 
 1789   0.0000       6.123311       166.6238 
 1790   0.0000       6.125864       166.6932 
 1791   0.0000       6.125991       166.6967 
 1792   0.0000       6.129697       166.7975 
 1793   0.0000       6.130472       166.8186 
 1794   0.0000       6.136520       166.9832 
 1795   0.0000       6.144700       167.2058 
 1796   0.0000       6.145838       167.2368 
 1797   0.0000       6.147012       167.2687 
 1798   0.0000       6.150642       167.3675 
 1799   0.0000       6.151084       167.3795 
 1800   0.0000       6.153627       167.4487 
 1801   0.0000       6.157785       167.5619 
 1802   0.0000       6.160442       167.6341 
 1803   0.0000       6.163543       167.7185 
 1804   0.0000       6.166250       167.7922 
 1805   0.0000       6.169820       167.8894 
 1806   0.0000       6.171473       167.9343 
 1807   0.0000       6.172674       167.9670 
 1808   0.0000       6.179189       168.1443 
 1809   0.0000       6.180155       168.1706 
 1810   0.0000       6.184213       168.2810 
 1811   0.0000       6.186267       168.3369 
 1812   0.0000       6.190600       168.4548 
 1813   0.0000       6.194100       168.5500 
 1814   0.0000       6.195166       168.5790 
 1815   0.0000       6.200567       168.7260 
 1816   0.0000       6.201755       168.7583 
 1817   0.0000       6.205195       168.8520 
 1818   0.0000       6.208699       168.9473 
 1819   0.0000       6.211106       169.0128 
 1820   0.0000       6.214372       169.1017 
 1821   0.0000       6.216217       169.1519 
 1822   0.0000       6.219461       169.2401 
 1823   0.0000       6.222101       169.3120 
 1824   0.0000       6.226544       169.4329 
 1825   0.0000       6.228968       169.4988 
 1826   0.0000       6.231241       169.5607 
 1827   0.0000       6.236846       169.7132 
 1828   0.0000       6.238394       169.7553 
 1829   0.0000       6.241096       169.8288 
 1830   0.0000       6.244744       169.9281 
 1831   0.0000       6.245571       169.9506 
 1832   0.0000       6.247859       170.0129 
 1833   0.0000       6.249314       170.0525 
 1834   0.0000       6.250619       170.0880 
 1835   0.0000       6.257053       170.2631 
 1836   0.0000       6.261416       170.3818 
 1837   0.0000       6.264245       170.4588 
 1838   0.0000       6.266053       170.5080 
 1839   0.0000       6.267455       170.5461 
 1840   0.0000       6.270470       170.6282 
 1841   0.0000       6.271703       170.6617 
 1842   0.0000       6.276457       170.7911 
 1843   0.0000       6.278484       170.8462 
 1844   0.0000       6.283314       170.9777 
 1845   0.0000       6.284690       171.0151 
 1846   0.0000       6.289185       171.1374 
 1847   0.0000       6.290495       171.1731 
 1848   0.0000       6.293440       171.2532 
 1849   0.0000       6.295835       171.3184 
 1850   0.0000       6.299642       171.4220 
 1851   0.0000       6.300163       171.4362 
 1852   0.0000       6.304751       171.5610 
 1853   0.0000       6.306493       171.6084 
 1854   0.0000       6.308488       171.6627 
 1855   0.0000       6.311025       171.7317 
 1856   0.0000       6.313718       171.8050 
 1857   0.0000       6.316673       171.8854 
 1858   0.0000       6.318417       171.9329 
 1859   0.0000       6.321371       172.0133 
 1860   0.0000       6.324330       172.0938 
 1861   0.0000       6.324756       172.1054 
 1862   0.0000       6.329278       172.2284 
 1863   0.0000       6.334126       172.3603 
 1864   0.0000       6.336325       172.4202 
 1865   0.0000       6.338781       172.4870 
 1866   0.0000       6.341755       172.5679 
 1867   0.0000       6.344250       172.6358 
 1868   0.0000       6.344845       172.6520 
 1869   0.0000       6.350684       172.8109 
 1870   0.0000       6.351834       172.8422 
 1871   0.0000       6.353622       172.8909 
 1872   0.0000       6.355437       172.9402 
 1873   0.0000       6.359705       173.0564 
 1874   0.0000       6.362628       173.1359 
 1875   0.0000       6.362989       173.1457 
 1876   0.0000       6.368662       173.3001 
 1877   0.0000       6.371152       173.3678 
 1878   0.0000       6.374008       173.4456 
 1879   0.0000       6.377352       173.5366 
 1880   0.0000       6.381468       173.6486 
 1881   0.0000       6.382399       173.6739 
 1882   0.0000       6.385396       173.7554 
 1883   0.0000       6.387352       173.8087 
 1884   0.0000       6.390445       173.8929 
 1885   0.0000       6.391814       173.9301 
 1886   0.0000       6.397324       174.0800 
 1887   0.0000       6.399711       174.1450 
 1888   0.0000       6.400621       174.1698 
 1889   0.0000       6.402299       174.2154 
 1890   0.0000       6.404044       174.2629 
 1891   0.0000       6.407842       174.3663 
 1892   0.0000       6.411643       174.4697 
 1893   0.0000       6.413296       174.5147 
 1894   0.0000       6.416426       174.5998 
 1895   0.0000       6.422985       174.7783 
 1896   0.0000       6.424675       174.8243 
 1897   0.0000       6.429825       174.9644 
 1898   0.0000       6.431271       175.0038 
 1899   0.0000       6.434764       175.0988 
 1900   0.0000       6.436551       175.1475 
 1901   0.0000       6.442820       175.3180 
 1902   0.0000       6.445038       175.3784 
 1903   0.0000       6.448911       175.4838 
 1904   0.0000       6.450158       175.5177 
 1905   0.0000       6.452858       175.5912 
 1906   0.0000       6.454980       175.6489 
 1907   0.0000       6.459949       175.7842 
 1908   0.0000       6.463577       175.8829 
 1909   0.0000       6.466035       175.9498 
 1910   0.0000       6.466595       175.9650 
 1911   0.0000       6.472362       176.1219 
 1912   0.0000       6.474210       176.1722 
 1913   0.0000       6.476782       176.2422 
 1914   0.0000       6.478804       176.2972 
 1915   0.0000       6.482645       176.4017 
 1916   0.0000       6.487453       176.5326 
 1917   0.0000       6.490131       176.6054 
 1918   0.0000       6.492571       176.6718 
 1919   0.0000       6.497851       176.8155 
 1920   0.0000       6.498839       176.8424 
 1921   0.0000       6.503191       176.9608 
 1922   0.0000       6.506010       177.0375 
 1923   0.0000       6.509475       177.1318 
 1924   0.0000       6.513390       177.2383 
 1925   0.0000       6.514449       177.2672 
 1926   0.0000       6.518710       177.3831 
 1927   0.0000       6.522771       177.4936 
 1928   0.0000       6.527623       177.6257 
 1929   0.0000       6.533073       177.7739 
 1930   0.0000       6.536110       177.8566 
 1931   0.0000       6.539517       177.9493 
 1932   0.0000       6.540236       177.9689 
 1933   0.0000       6.540764       177.9832 
 1934   0.0000       6.549758       178.2280 
 1935   0.0000       6.552055       178.2905 
 1936   0.0000       6.554600       178.3597 
 1937   0.0000       6.558419       178.4637 
 1938   0.0000       6.560736       178.5267 
 1939   0.0000       6.565339       178.6520 
 1940   0.0000       6.571262       178.8131 
 1941   0.0000       6.575128       178.9183 
 1942   0.0000       6.577591       178.9853 
 1943   0.0000       6.580221       179.0569 
 1944   0.0000       6.583147       179.1365 
 1945   0.0000       6.585766       179.2078 
 1946   0.0000       6.589519       179.3099 
 1947   0.0000       6.596230       179.4925 
 1948   0.0000       6.597505       179.5272 
 1949   0.0000       6.602893       179.6739 
 1950   0.0000       6.609096       179.8427 
 1951   0.0000       6.614204       179.9816 
 1952   0.0000       6.617934       180.0831 
 1953   0.0000       6.620815       180.1615 
 1954   0.0000       6.626101       180.3054 
 1955   0.0000       6.630343       180.4208 
 1956   0.0000       6.631823       180.4611 
 1957   0.0000       6.633086       180.4954 
 1958   0.0000       6.639559       180.6716 
 1959   0.0000       6.641104       180.7136 
 1960   0.0000       6.645772       180.8406 
 1961   0.0000       6.647658       180.8920 
 1962   0.0000       6.650106       180.9586 
 1963   0.0000       6.654162       181.0690 
 1964   0.0000       6.655155       181.0960 
 1965   0.0000       6.660020       181.2283 
 1966   0.0000       6.660340       181.2371 
 1967   0.0000       6.668562       181.4608 
 1968   0.0000       6.669248       181.4795 
 1969   0.0000       6.674028       181.6095 
 1970   0.0000       6.677730       181.7103 
 1971   0.0000       6.683966       181.8800 
 1972   0.0000       6.687282       181.9702 
 1973   0.0000       6.690218       182.0501 
 1974   0.0000       6.692023       182.0992 
 1975   0.0000       6.694169       182.1576 
 1976   0.0000       6.695213       182.1860 
 1977   0.0000       6.700598       182.3325 
 1978   0.0000       6.703458       182.4104 
 1979   0.0000       6.707274       182.5142 
 1980   0.0000       6.710308       182.5968 
 1981   0.0000       6.711366       182.6256 
 1982   0.0000       6.714242       182.7038 
 1983   0.0000       6.720371       182.8706 
 1984   0.0000       6.723267       182.9494 
 1985   0.0000       6.725184       183.0016 
 1986   0.0000       6.725430       183.0083 
 1987   0.0000       6.731736       183.1798 
 1988   0.0000       6.733818       183.2365 
 1989   0.0000       6.738596       183.3665 
 1990   0.0000       6.741384       183.4424 
 1991   0.0000       6.745137       183.5445 
 1992   0.0000       6.746860       183.5914 
 1993   0.0000       6.752313       183.7398 
 1994   0.0000       6.755582       183.8287 
 1995   0.0000       6.758207       183.9002 
 1996   0.0000       6.763303       184.0388 
 1997   0.0000       6.769837       184.2166 
 1998   0.0000       6.772435       184.2873 
 1999   0.0000       6.773574       184.3183 
 2000   0.0000       6.775030       184.3579 
 2001   0.0000       6.778920       184.4638 
 2002   0.0000       6.782732       184.5675 
 2003   0.0000       6.785190       184.6344 
 2004   0.0000       6.787982       184.7104 
 2005   0.0000       6.793962       184.8731 
 2006   0.0000       6.794558       184.8893 
 2007   0.0000       6.800758       185.0580 
 2008   0.0000       6.803081       185.1212 
 2009   0.0000       6.804933       185.1716 
 2010   0.0000       6.811740       185.3569 
 2011   0.0000       6.813247       185.3979 
 2012   0.0000       6.817310       185.5084 
 2013   0.0000       6.818665       185.5453 
 2014   0.0000       6.828697       185.8183 
 2015   0.0000       6.830736       185.8738 
 2016   0.0000       6.832574       185.9238 
 2017   0.0000       6.836945       186.0427 
 2018   0.0000       6.839424       186.1102 
 2019   0.0000       6.848140       186.3474 
 2020   0.0000       6.851428       186.4368 
 2021   0.0000       6.853234       186.4860 
 2022   0.0000       6.854498       186.5204 
 2023   0.0000       6.859092       186.6454 
 2024   0.0000       6.863411       186.7629 
 2025   0.0000       6.869364       186.9249 
 2026   0.0000       6.872558       187.0118 
 2027   0.0000       6.878600       187.1762 
 2028   0.0000       6.882585       187.2847 
 2029   0.0000       6.884328       187.3321 
 2030   0.0000       6.890130       187.4900 
 2031   0.0000       6.896911       187.6745 
 2032   0.0000       6.901144       187.7897 
 2033   0.0000       6.903875       187.8640 
 2034   0.0000       6.907381       187.9594 
 2035   0.0000       6.910038       188.0317 
 2036   0.0000       6.918566       188.2638 
 2037   0.0000       6.921289       188.3378 
 2038   0.0000       6.923651       188.4021 
 2039   0.0000       6.931246       188.6088 
 2040   0.0000       6.940676       188.8654 
 2041   0.0000       6.948504       189.0784 
 2042   0.0000       6.951673       189.1646 
 2043   0.0000       6.954995       189.2550 
 2044   0.0000       6.956282       189.2901 
 2045   0.0000       6.964887       189.5242 
 2046   0.0000       6.972447       189.7299 
 2047   0.0000       6.977745       189.8741 
 2048   0.0000       6.979519       189.9224 
 2049   0.0000       6.984235       190.0507 
 2050   0.0000       6.988986       190.1800 
 2051   0.0000       6.996497       190.3844 
 2052   0.0000       6.997085       190.4004 
 2053   0.0000       7.001183       190.5119 
 2054   0.0000       7.008655       190.7152 
 2055   0.0000       7.012805       190.8281 
 2056   0.0000       7.015689       190.9066 
 2057   0.0000       7.020114       191.0270 
 2058   0.0000       7.020579       191.0397 
 2059   0.0000       7.023673       191.1238 
 2060   0.0000       7.029946       191.2946 
 2061   0.0000       7.033857       191.4010 
 2062   0.0000       7.034815       191.4271 
 2063   0.0000       7.042541       191.6373 
 2064   0.0000       7.043228       191.6560 
 2065   0.0000       7.046292       191.7393 
 2066   0.0000       7.051338       191.8767 
 2067   0.0000       7.056283       192.0112 
 2068   0.0000       7.057806       192.0527 
 2069   0.0000       7.064903       192.2458 
 2070   0.0000       7.071015       192.4121 
 2071   0.0000       7.072616       192.4557 
 2072   0.0000       7.076201       192.5532 
 2073   0.0000       7.079432       192.6411 
 2074   0.0000       7.086948       192.8456 
 2075   0.0000       7.089779       192.9227 
 2076   0.0000       7.093294       193.0183 
 2077   0.0000       7.097185       193.1242 
 2078   0.0000       7.100467       193.2135 
 2079   0.0000       7.104088       193.3120 
 2080   0.0000       7.109319       193.4544 
 2081   0.0000       7.114810       193.6038 
 2082   0.0000       7.119929       193.7431 
 2083   0.0000       7.124746       193.8742 
 2084   0.0000       7.127401       193.9464 
 2085   0.0000       7.134661       194.1440 
 2086   0.0000       7.136208       194.1861 
 2087   0.0000       7.138863       194.2583 
 2088   0.0000       7.144381       194.4085 
 2089   0.0000       7.146268       194.4599 
 2090   0.0000       7.152101       194.6186 
 2091   0.0000       7.157165       194.7564 
 2092   0.0000       7.160123       194.8369 
 2093   0.0000       7.165772       194.9906 
 2094   0.0000       7.168631       195.0684 
 2095   0.0000       7.173501       195.2009 
 2096   0.0000       7.179224       195.3566 
 2097   0.0000       7.183173       195.4641 
 2098   0.0000       7.187351       195.5778 
 2099   0.0000       7.189248       195.6294 
 2100   0.0000       7.195318       195.7946 
 2101   0.0000       7.197666       195.8585 
 2102   0.0000       7.200774       195.9430 
 2103   0.0000       7.202605       195.9928 
 2104   0.0000       7.208010       196.1399 
 2105   0.0000       7.219400       196.4498 
 2106   0.0000       7.224891       196.5993 
 2107   0.0000       7.230778       196.7595 
 2108   0.0000       7.235768       196.8953 
 2109   0.0000       7.239959       197.0093 
 2110   0.0000       7.240811       197.0325 
 2111   0.0000       7.245249       197.1532 
 2112   0.0000       7.248746       197.2484 
 2113   0.0000       7.253126       197.3676 
 2114   0.0000       7.260027       197.5554 
 2115   0.0000       7.262426       197.6207 
 2116   0.0000       7.265350       197.7002 
 2117   0.0000       7.272756       197.9018 
 2118   0.0000       7.274533       197.9501 
 2119   0.0000       7.288329       198.3255 
 2120   0.0000       7.292637       198.4427 
 2121   0.0000       7.298067       198.5905 
 2122   0.0000       7.304364       198.7618 
 2123   0.0000       7.308021       198.8614 
 2124   0.0000       7.312807       198.9916 
 2125   0.0000       7.317902       199.1302 
 2126   0.0000       7.324045       199.2974 
 2127   0.0000       7.332383       199.5243 
 2128   0.0000       7.336796       199.6444 
 2129   0.0000       7.346290       199.9027 
 2130   0.0000       7.348371       199.9593 
 2131   0.0000       7.354225       200.1186 
 2132   0.0000       7.359703       200.2677 
 2133   0.0000       7.361699       200.3220 
 2134   0.0000       7.364077       200.3867 
 2135   0.0000       7.368880       200.5174 
 2136   0.0000       7.376648       200.7288 
 2137   0.0000       7.379659       200.8107 
 2138   0.0000       7.383556       200.9168 
 2139   0.0000       7.387943       201.0362 
 2140   0.0000       7.396114       201.2585 
 2141   0.0000       7.398891       201.3341 
 2142   0.0000       7.403992       201.4729 
 2143   0.0000       7.409859       201.6325 
 2144   0.0000       7.415777       201.7936 
 2145   0.0000       7.419971       201.9077 
 2146   0.0000       7.429602       202.1697 
 2147   0.0000       7.433771       202.2832 
 2148   0.0000       7.436159       202.3482 
 2149   0.0000       7.449595       202.7138 
 2150   0.0000       7.455916       202.8858 
 2151   0.0000       7.457916       202.9402 
 2152   0.0000       7.462481       203.0644 
 2153   0.0000       7.464079       203.1079 
 2154   0.0000       7.466499       203.1738 
 2155   0.0000       7.468900       203.2391 
 2156   0.0000       7.474430       203.3896 
 2157   0.0000       7.479880       203.5379 
 2158   0.0000       7.482872       203.6193 
 2159   0.0000       7.484677       203.6684 
 2160   0.0000       7.488742       203.7790 
 2161   0.0000       7.491308       203.8489 
 2162   0.0000       7.496552       203.9916 
 2163   0.0000       7.501572       204.1281 
 2164   0.0000       7.502504       204.1535 
 2165   0.0000       7.503948       204.1928 
 2166   0.0000       7.510201       204.3630 
 2167   0.0000       7.515864       204.5171 
 2168   0.0000       7.519868       204.6260 
 2169   0.0000       7.525069       204.7675 
 2170   0.0000       7.528699       204.8663 
 2171   0.0000       7.531335       204.9380 
 2172   0.0000       7.532518       204.9702 
 2173   0.0000       7.540044       205.1750 
 2174   0.0000       7.541508       205.2149 
 2175   0.0000       7.543134       205.2591 
 2176   0.0000       7.546030       205.3379 
 2177   0.0000       7.550870       205.4696 
 2178   0.0000       7.556665       205.6273 
 2179   0.0000       7.560225       205.7242 
 2180   0.0000       7.564610       205.8435 
 2181   0.0000       7.567766       205.9294 
 2182   0.0000       7.571805       206.0393 
 2183   0.0000       7.577019       206.1812 
 2184   0.0000       7.579677       206.2535 
 2185   0.0000       7.587684       206.4714 
 2186   0.0000       7.588729       206.4998 
 2187   0.0000       7.593180       206.6209 
 2188   0.0000       7.596758       206.7183 
 2189   0.0000       7.603175       206.8929 
 2190   0.0000       7.605071       206.9445 
 2191   0.0000       7.610802       207.1005 
 2192   0.0000       7.615108       207.2176 
 2193   0.0000       7.619745       207.3438 
 2194   0.0000       7.627726       207.5610 
 2195   0.0000       7.628407       207.5795 
 2196   0.0000       7.638645       207.8581 
 2197   0.0000       7.639006       207.8679 
 2198   0.0000       7.640173       207.8997 
 2199   0.0000       7.643984       208.0034 
 2200   0.0000       7.646204       208.0638 
 2201   0.0000       7.651606       208.2108 
 2202   0.0000       7.655334       208.3122 
 2203   0.0000       7.662640       208.5110 
 2204   0.0000       7.670689       208.7301 
 2205   0.0000       7.674108       208.8231 
 2206   0.0000       7.677917       208.9267 
 2207   0.0000       7.681336       209.0198 
 2208   0.0000       7.685558       209.1347 
 2209   0.0000       7.686929       209.1720 
 2210   0.0000       7.692655       209.3278 
 2211   0.0000       7.698871       209.4969 
 2212   0.0000       7.705729       209.6835 
 2213   0.0000       7.709185       209.7776 
 2214   0.0000       7.710155       209.8040 
 2215   0.0000       7.713755       209.9020 
 2216   0.0000       7.715512       209.9498 
 2217   0.0000       7.726181       210.2401 
 2218   0.0000       7.730538       210.3586 
 2219   0.0000       7.733929       210.4509 
 2220   0.0000       7.736466       210.5199 
 2221   0.0000       7.739060       210.5905 
 2222   0.0000       7.739296       210.5969 
 2223   0.0000       7.751254       210.9223 
 2224   0.0000       7.756328       211.0604 
 2225   0.0000       7.756667       211.0696 
 2226   0.0000       7.761400       211.1984 
 2227   0.0000       7.763325       211.2508 
 2228   0.0000       7.769412       211.4164 
 2229   0.0000       7.772921       211.5119 
 2230   0.0000       7.773613       211.5308 
 2231   0.0000       7.775387       211.5790 
 2232   0.0000       7.779677       211.6958 
 2233   0.0000       7.781173       211.7365 
 2234   0.0000       7.784866       211.8370 
 2235   0.0000       7.788883       211.9463 
 2236   0.0000       7.793570       212.0738 
 2237   0.0000       7.797935       212.1926 
 2238   0.0000       7.801551       212.2910 
 2239   0.0000       7.810717       212.5404 
 2240   0.0000       7.821439       212.8322 
 2241   0.0000       7.825843       212.9520 
 2242   0.0000       7.833478       213.1598 
 2243   0.0000       7.836185       213.2334 
 2244   0.0000       7.840849       213.3603 
 2245   0.0000       7.844243       213.4527 
 2246   0.0000       7.847278       213.5353 
 2247   0.0000       7.853964       213.7172 
 2248   0.0000       7.858531       213.8415 
 2249   0.0000       7.863068       213.9650 
 2250   0.0000       7.867180       214.0769 
 2251   0.0000       7.867418       214.0833 
 2252   0.0000       7.872063       214.2097 
 2253   0.0000       7.878319       214.3800 
 2254   0.0000       7.883794       214.5289 
 2255   0.0000       7.884711       214.5539 
 2256   0.0000       7.891856       214.7483 
 2257   0.0000       7.895712       214.8532 
 2258   0.0000       7.897831       214.9109 
 2259   0.0000       7.909664       215.2329 
 2260   0.0000       7.910754       215.2626 
 2261   0.0000       7.913393       215.3344 
 2262   0.0000       7.917877       215.4564 
 2263   0.0000       7.926120       215.6807 
 2264   0.0000       7.927928       215.7299 
 2265   0.0000       7.930989       215.8132 
 2266   0.0000       7.932667       215.8588 
 2267   0.0000       7.935389       215.9329 
 2268   0.0000       7.942755       216.1333 
 2269   0.0000       7.943375       216.1502 
 2270   0.0000       7.946761       216.2423 
 2271   0.0000       7.954887       216.4635 
 2272   0.0000       7.958295       216.5562 
 2273   0.0000       7.959915       216.6003 
 2274   0.0000       7.964744       216.7317 
 2275   0.0000       7.968684       216.8389 
 2276   0.0000       7.974376       216.9938 
 2277   0.0000       7.978689       217.1112 
 2278   0.0000       7.980529       217.1612 
 2279   0.0000       7.985275       217.2904 
 2280   0.0000       7.986056       217.3116 
 2281   0.0000       7.990403       217.4299 
 2282   0.0000       7.991773       217.4672 
 2283   0.0000       7.996622       217.5992 
 2284   0.0000       7.999781       217.6851 
 2285   0.0000       8.001924       217.7434 
 2286   0.0000       8.009247       217.9427 
 2287   0.0000       8.010014       217.9636 
 2288   0.0000       8.012421       218.0291 
 2289   0.0000       8.016380       218.1368 
 2290   0.0000       8.018157       218.1852 
 2291   0.0000       8.023580       218.3327 
 2292   0.0000       8.026570       218.4141 
 2293   0.0000       8.033380       218.5994 
 2294   0.0000       8.034549       218.6312 
 2295   0.0000       8.038133       218.7287 
 2296   0.0000       8.040669       218.7977 
 2297   0.0000       8.049346       219.0339 
 2298   0.0000       8.057737       219.2622 
 2299   0.0000       8.061774       219.3720 
 2300   0.0000       8.069193       219.5739 
 2301   0.0000       8.070728       219.6157 
 2302   0.0000       8.076361       219.7690 
 2303   0.0000       8.078371       219.8237 
 2304   0.0000       8.081396       219.9060 
 2305   0.0000       8.088338       220.0949 
 2306   0.0000       8.089788       220.1343 
 2307   0.0000       8.102052       220.4680 
 2308   0.0000       8.108788       220.6513 
 2309   0.0000       8.112168       220.7433 
 2310   0.0000       8.118844       220.9250 
 2311   0.0000       8.124112       221.0683 
 2312   0.0000       8.125336       221.1016 
 2313   0.0000       8.128402       221.1851 
 2314   0.0000       8.132461       221.2955 
 2315   0.0000       8.135300       221.3728 
 2316   0.0000       8.138683       221.4648 
 2317   0.0000       8.144608       221.6260 
 2318   0.0000       8.147405       221.7022 
 2319   0.0000       8.152671       221.8454 
 2320   0.0000       8.156529       221.9504 
 2321   0.0000       8.156719       221.9556 
 2322   0.0000       8.160916       222.0698 
 2323   0.0000       8.163220       222.1325 
 2324   0.0000       8.168281       222.2702 
 2325   0.0000       8.173093       222.4012 
 2326   0.0000       8.177241       222.5140 
 2327   0.0000       8.178067       222.5365 
 2328   0.0000       8.183376       222.6810 
 2329   0.0000       8.189171       222.8387 
 2330   0.0000       8.191250       222.8953 
 2331   0.0000       8.196141       223.0283 
 2332   0.0000       8.197913       223.0766 
 2333   0.0000       8.199485       223.1193 
 2334   0.0000       8.200860       223.1568 
 2335   0.0000       8.203888       223.2391 
 2336   0.0000       8.207608       223.3404 
 2337   0.0000       8.210774       223.4265 
 2338   0.0000       8.211356       223.4424 
 2339   0.0000       8.214908       223.5390 
 2340   0.0000       8.216793       223.5903 
 2341   0.0000       8.226756       223.8614 
 2342   0.0000       8.227203       223.8736 
 2343   0.0000       8.231149       223.9809 
 2344   0.0000       8.236923       224.1381 
 2345   0.0000       8.247424       224.4238 
 2346   0.0000       8.249715       224.4861 
 2347   0.0000       8.256553       224.6722 
 2348   0.0000       8.262604       224.8369 
 2349   0.0000       8.264570       224.8904 
 2350   0.0000       8.265406       224.9131 
 2351   0.0000       8.272941       225.1182 
 2352   0.0000       8.277744       225.2489 
 2353   0.0000       8.283028       225.3926 
 2354   0.0000       8.285190       225.4515 
 2355   0.0000       8.289243       225.5618 
 2356   0.0000       8.291424       225.6211 
 2357   0.0000       8.296826       225.7681 
 2358   0.0000       8.303007       225.9363 
 2359   0.0000       8.303160       225.9405 
 2360   0.0000       8.313734       226.2282 
 2361   0.0000       8.317991       226.3440 
 2362   0.0000       8.321850       226.4491 
 2363   0.0000       8.324650       226.5252 
 2364   0.0000       8.328338       226.6256 
 2365   0.0000       8.335753       226.8274 
 2366   0.0000       8.342097       227.0000 
 2367   0.0000       8.347375       227.1436 
 2368   0.0000       8.348846       227.1836 
 2369   0.0000       8.352326       227.2784 
 2370   0.0000       8.355037       227.3521 
 2371   0.0000       8.362172       227.5463 
 2372   0.0000       8.363104       227.5716 
 2373   0.0000       8.366591       227.6665 
 2374   0.0000       8.373799       227.8627 
 2375   0.0000       8.376832       227.9452 
 2376   0.0000       8.377853       227.9730 
 2377   0.0000       8.380719       228.0510 
 2378   0.0000       8.383931       228.1384 
 2379   0.0000       8.385570       228.1830 
 2380   0.0000       8.391792       228.3523 
 2381   0.0000       8.395899       228.4640 
 2382   0.0000       8.400842       228.5985 
 2383   0.0000       8.402080       228.6322 
 2384   0.0000       8.403444       228.6693 
 2385   0.0000       8.408159       228.7976 
 2386   0.0000       8.409160       228.8249 
 2387   0.0000       8.415207       228.9894 
 2388   0.0000       8.417225       229.0443 
 2389   0.0000       8.420426       229.1315 
 2390   0.0000       8.423089       229.2039 
 2391   0.0000       8.425585       229.2718 
 2392   0.0000       8.428698       229.3565 
 2393   0.0000       8.430691       229.4108 
 2394   0.0000       8.433252       229.4804 
 2395   0.0000       8.435017       229.5285 
 2396   0.0000       8.436276       229.5627 
 2397   0.0000       8.442255       229.7254 
 2398   0.0000       8.445589       229.8162 
 2399   0.0000       8.448699       229.9008 
 2400   0.0000       8.451750       229.9838 
 2401   0.0000       8.458500       230.1675 
 2402   0.0000       8.463426       230.3015 
 2403   0.0000       8.465346       230.3538 
 2404   0.0000       8.466805       230.3935 
 2405   0.0000       8.470374       230.4906 
 2406   0.0000       8.477454       230.6833 
 2407   0.0000       8.477776       230.6920 
 2408   0.0000       8.480412       230.7637 
 2409   0.0000       8.481104       230.7826 
 2410   0.0000       8.488887       230.9944 
 2411   0.0000       8.494654       231.1513 
 2412   0.0000       8.497500       231.2287 
 2413   0.0000       8.500408       231.3079 
 2414   0.0000       8.505735       231.4528 
 2415   0.0000       8.506140       231.4638 
 2416   0.0000       8.512709       231.6426 
 2417   0.0000       8.515584       231.7208 
 2418   0.0000       8.517485       231.7725 
 2419   0.0000       8.519294       231.8218 
 2420   0.0000       8.522435       231.9072 
 2421   0.0000       8.523875       231.9464 
 2422   0.0000       8.529937       232.1114 
 2423   0.0000       8.535798       232.2709 
 2424   0.0000       8.538910       232.3556 
 2425   0.0000       8.541689       232.4312 
 2426   0.0000       8.543125       232.4702 
 2427   0.0000       8.549539       232.6448 
 2428   0.0000       8.552464       232.7244 
 2429   0.0000       8.555829       232.8160 
 2430   0.0000       8.560042       232.9306 
 2431   0.0000       8.562464       232.9965 
 2432   0.0000       8.564004       233.0384 
 2433   0.0000       8.564972       233.0647 
 2434   0.0000       8.568349       233.1566 
 2435   0.0000       8.572281       233.2636 
 2436   0.0000       8.578414       233.4305 
 2437   0.0000       8.581786       233.5223 
 2438   0.0000       8.582939       233.5537 
 2439   0.0000       8.589299       233.7267 
 2440   0.0000       8.593553       233.8425 
 2441   0.0000       8.601248       234.0519 
 2442   0.0000       8.606134       234.1848 
 2443   0.0000       8.607790       234.2299 
 2444   0.0000       8.611125       234.3206 
 2445   0.0000       8.613760       234.3923 
 2446   0.0000       8.617304       234.4888 
 2447   0.0000       8.619186       234.5400 
 2448   0.0000       8.619564       234.5503 
 2449   0.0000       8.623444       234.6558 
 2450   0.0000       8.630679       234.8527 
 2451   0.0000       8.636401       235.0084 
 2452   0.0000       8.639440       235.0911 
 2453   0.0000       8.642212       235.1666 
 2454   0.0000       8.643587       235.2040 
 2455   0.0000       8.650114       235.3816 
 2456   0.0000       8.656174       235.5465 
 2457   0.0000       8.658067       235.5980 
 2458   0.0000       8.660941       235.6762 
 2459   0.0000       8.663038       235.7332 
 2460   0.0000       8.668416       235.8796 
 2461   0.0000       8.672640       235.9945 
 2462   0.0000       8.677536       236.1278 
 2463   0.0000       8.681283       236.2297 
 2464   0.0000       8.681645       236.2396 
 2465   0.0000       8.685718       236.3504 
 2466   0.0000       8.690527       236.4813 
 2467   0.0000       8.693354       236.5582 
 2468   0.0000       8.695670       236.6212 
 2469   0.0000       8.700146       236.7430 
 2470   0.0000       8.714175       237.1248 
 2471   0.0000       8.715137       237.1509 
 2472   0.0000       8.720879       237.3072 
 2473   0.0000       8.726183       237.4515 
 2474   0.0000       8.729386       237.5387 
 2475   0.0000       8.734586       237.6802 
 2476   0.0000       8.739332       237.8093 
 2477   0.0000       8.743398       237.9199 
 2478   0.0000       8.744620       237.9532 
 2479   0.0000       8.751884       238.1509 
 2480   0.0000       8.753212       238.1870 
 2481   0.0000       8.758910       238.3421 
 2482   0.0000       8.764628       238.4976 
 2483   0.0000       8.765503       238.5215 
 2484   0.0000       8.767553       238.5772 
 2485   0.0000       8.770114       238.6469 
 2486   0.0000       8.774190       238.7578 
 2487   0.0000       8.775583       238.7957 
 2488   0.0000       8.779872       238.9125 
 2489   0.0000       8.788229       239.1399 
 2490   0.0000       8.801814       239.5095 
 2491   0.0000       8.805949       239.6221 
 2492   0.0000       8.810501       239.7459 
 2493   0.0000       8.813834       239.8366 
 2494   0.0000       8.818715       239.9694 
 2495   0.0000       8.825477       240.1534 
 2496   0.0000       8.826840       240.1905 
 2497   0.0000       8.830772       240.2975 
 2498   0.0000       8.841310       240.5843 
 2499   0.0000       8.846377       240.7222 
 2500   0.0000       8.851381       240.8583 
 2501   0.0000       8.855494       240.9702 
 2502   0.0000       8.861844       241.1430 
 2503   0.0000       8.868045       241.3118 
 2504   0.0000       8.870938       241.3905 
 2505   0.0000       8.881345       241.6737 
 2506   0.0000       8.883900       241.7432 
 2507   0.0000       8.889314       241.8905 
 2508   0.0000       8.893104       241.9937 
 2509   0.0000       8.899984       242.1809 
 2510   0.0000       8.903463       242.2755 
 2511   0.0000       8.906618       242.3614 
 2512   0.0000       8.914980       242.5890 
 2513   0.0000       8.916617       242.6335 
 2514   0.0000       8.921706       242.7720 
 2515   0.0000       8.927421       242.9275 
 2516   0.0000       8.930674       243.0160 
 2517   0.0000       8.938289       243.2232 
 2518   0.0000       8.939262       243.2497 
 2519   0.0000       8.943526       243.3657 
 2520   0.0000       8.948214       243.4933 
 2521   0.0000       8.952214       243.6021 
 2522   0.0000       8.952416       243.6076 
 2523   0.0000       8.956028       243.7059 
 2524   0.0000       8.956857       243.7285 
 2525   0.0000       8.963046       243.8969 
 2526   0.0000       8.966041       243.9784 
 2527   0.0000       8.969466       244.0716 
 2528   0.0000       8.971308       244.1217 
 2529   0.0000       8.975271       244.2296 
 2530   0.0000       8.984411       244.4782 
 2531   0.0000       8.990097       244.6330 
 2532   0.0000       8.994691       244.7580 
 2533   0.0000       8.998154       244.8522 
 2534   0.0000       9.000696       244.9214 
 2535   0.0000       9.009286       245.1551 
 2536   0.0000       9.014609       245.3000 
 2537   0.0000       9.020343       245.4560 
 2538   0.0000       9.021954       245.4998 
 2539   0.0000       9.028145       245.6683 
 2540   0.0000       9.039055       245.9652 
 2541   0.0000       9.044099       246.1025 
 2542   0.0000       9.045753       246.1475 
 2543   0.0000       9.049621       246.2527 
 2544   0.0000       9.054303       246.3801 
 2545   0.0000       9.059508       246.5218 
 2546   0.0000       9.067677       246.7440 
 2547   0.0000       9.068698       246.7718 
 2548   0.0000       9.072805       246.8836 
 2549   0.0000       9.080155       247.0836 
 2550   0.0000       9.087439       247.2818 
 2551   0.0000       9.090261       247.3586 
 2552   0.0000       9.096130       247.5183 
 2553   0.0000       9.099562       247.6117 
 2554   0.0000       9.103456       247.7176 
 2555   0.0000       9.107334       247.8232 
 2556   0.0000       9.108032       247.8421 
 2557   0.0000       9.110596       247.9119 
 2558   0.0000       9.120309       248.1762 
 2559   0.0000       9.123026       248.2501 
 2560   0.0000       9.126549       248.3460 
 2561   0.0000       9.134984       248.5755 
 2562   0.0000       9.140662       248.7300 
 2563   0.0000       9.147090       248.9050 
 2564   0.0000       9.148006       248.9299 
 2565   0.0000       9.158110       249.2048 
 2566   0.0000       9.164489       249.3784 
 2567   0.0000       9.168528       249.4883 
 2568   0.0000       9.170756       249.5489 
 2569   0.0000       9.180288       249.8083 
 2570   0.0000       9.200031       250.3456 
 2571   0.0000       9.201266       250.3792 
 2572   0.0000       9.217849       250.8304 
 2573   0.0000       9.232094       251.2181 
 2574   0.0000       9.243995       251.5419 
 2575   0.0000       9.259484       251.9634 
 2576   0.0000       9.271641       252.2942 
 2577   0.0000       9.285305       252.6660 
 2578   0.0000       9.298149       253.0155 
 2579   0.0000       9.307882       253.2803 
 2580   0.0000       9.324837       253.7417 
 2581   0.0000       9.339886       254.1512 
 2582   0.0000       9.366425       254.8734 
 2583   0.0000       9.375972       255.1332 
 2584   0.0000       9.381327       255.2789 
 2585   0.0000       9.382933       255.3226 
 2586   0.0000       9.393118       255.5997 
 2587   0.0000       9.399798       255.7815 
 2588   0.0000       9.408628       256.0218 
 2589   0.0000       9.424241       256.4466 
 2590   0.0000       9.431839       256.6534 
 2591   0.0000       9.445964       257.0377 
 2592   0.0000       9.452371       257.2121 
 2593   0.0000       9.466518       257.5970 
 2594   0.0000       9.473461       257.7860 
 2595   0.0000       9.490389       258.2466 
 2596   0.0000       9.495804       258.3940 
 2597   0.0000       9.514656       258.9069 
 2598   0.0000       9.522419       259.1182 
 2599   0.0000       9.547307       259.7954 
 2600   0.0000       9.550757       259.8893 
 2601   0.0000       9.556228       260.0382 
 2602   0.0000       9.566558       260.3193 
 2603   0.0000       9.567572       260.3469 
 2604   0.0000       9.573278       260.5021 
 2605   0.0000       9.579036       260.6588 
 2606   0.0000       9.585981       260.8478 
 2607   0.0000       9.594802       261.0878 
 2608   0.0000       9.611409       261.5397 
 2609   0.0000       9.630321       262.0544 
 2610   0.0000       9.635809       262.2037 
 2611   0.0000       9.652556       262.6594 
 2612   0.0000       9.668020       263.0802 
 2613   0.0000       9.675089       263.2726 
 2614   0.0000       9.686999       263.5966 
 2615   0.0000       9.690437       263.6902 
 2616   0.0000       9.698443       263.9080 
 2617   0.0000       9.703132       264.0356 
 2618   0.0000       9.706024       264.1143 
 2619   0.0000       9.710816       264.2448 
 2620   0.0000       9.718408       264.4513 
 2621   0.0000       9.727779       264.7063 
 2622   0.0000       9.733451       264.8607 
 2623   0.0000       9.738351       264.9940 
 2624   0.0000       9.746929       265.2274 
 2625   0.0000       9.752474       265.3783 
 2626   0.0000       9.755663       265.4651 
 2627   0.0000       9.760380       265.5934 
 2628   0.0000       9.771486       265.8956 
 2629   0.0000       9.779208       266.1058 
 2630   0.0000       9.783322       266.2177 
 2631   0.0000       9.785470       266.2762 
 2632   0.0000       9.789229       266.3785 
 2633   0.0000       9.795875       266.5593 
 2634   0.0000       9.797180       266.5948 
 2635   0.0000       9.804812       266.8025 
 2636   0.0000       9.806746       266.8551 
 2637   0.0000       9.811490       266.9842 
 2638   0.0000       9.816102       267.1097 
 2639   0.0000       9.822849       267.2933 
 2640   0.0000       9.828055       267.4350 
 2641   0.0000       9.828388       267.4440 
 2642   0.0000       9.837596       267.6946 
 2643   0.0000       9.842939       267.8400 
 2644   0.0000       9.846982       267.9500 
 2645   0.0000       9.853298       268.1219 
 2646   0.0000       9.858290       268.2577 
 2647   0.0000       9.864078       268.4152 
 2648   0.0000       9.871004       268.6037 
 2649   0.0000       9.879586       268.8372 
 2650   0.0000       9.880175       268.8532 
 2651   0.0000       9.886753       269.0322 
 2652   0.0000       9.892100       269.1777 
 2653   0.0000       9.893941       269.2278 
 2654   0.0000       9.899137       269.3692 
 2655   0.0000       9.905747       269.5491 
 2656   0.0000       9.908102       269.6132 
 2657   0.0000       9.915070       269.8028 
 2658   0.0000       9.922146       269.9953 
 2659   0.0000       9.923720       270.0381 
 2660   0.0000       9.941771       270.5293 
 2661   0.0000       9.944237       270.5965 
 2662   0.0000       9.955113       270.8924 
 2663   0.0000       9.955894       270.9137 
 2664   0.0000       9.963500       271.1206 
 2665   0.0000       9.971672       271.3430 
 2666   0.0000       9.985209       271.7113 
 2667   0.0000       9.985955       271.7317 
 2668   0.0000       9.991889       271.8931 
 2669   0.0000       9.992251       271.9030 
 2670   0.0000       9.996207       272.0106 
 2671   0.0000       9.999906       272.1113 
 2672   0.0000      10.012213       272.4462 
 2673   0.0000      10.022478       272.7255 
 2674   0.0000      10.027769       272.8695 
 2675   0.0000      10.030521       272.9444 
 2676   0.0000      10.039592       273.1912 
 2677   0.0000      10.046530       273.3800 
 2678   0.0000      10.056128       273.6411 
 2679   0.0000      10.064148       273.8594 
 2680   0.0000      10.071261       274.0529 
 2681   0.0000      10.073042       274.1014 
 2682   0.0000      10.087552       274.4962 
 2683   0.0000      10.088738       274.5285 
 2684   0.0000      10.098333       274.7896 
 2685   0.0000      10.099300       274.8159 
 2686   0.0000      10.113944       275.2144 
 2687   0.0000      10.120228       275.3854 
 2688   0.0000      10.123853       275.4840 
 2689   0.0000      10.127727       275.5895 
 2690   0.0000      10.144647       276.0499 
 2691   0.0000      10.162163       276.5265 
 2692   0.0000      10.170838       276.7626 
 2693   0.0000      10.179779       277.0059 
 2694   0.0000      10.194256       277.3998 
 2695   0.0000      10.197795       277.4961 
 2696   0.0000      10.207164       277.7511 
 2697   0.0000      10.212048       277.8839 
 2698   0.0000      10.220811       278.1224 
 2699   0.0000      10.232456       278.4393 
 2700   0.0000      10.245410       278.7918 
 2701   0.0000      10.253304       279.0066 
 2702   0.0000      10.260262       279.1959 
 2703   0.0000      10.293965       280.1130 
 2704   0.0000      10.298889       280.2470 
 2705   0.0000      10.308733       280.5149 
 2706   0.0000      10.318580       280.7828 
 2707   0.0000      10.337782       281.3054 
 2708   0.0000      10.340205       281.3713 
 2709   0.0000      10.364338       282.0280 
 2710   0.0000      10.373110       282.2667 
 2711   0.0000      10.385597       282.6065 
 2712   0.0000      10.388714       282.6913 
 2713   0.0000      10.390372       282.7364 
 2714   0.0000      10.394267       282.8424 
 2715   0.0000      10.399104       282.9740 
 2716   0.0000      10.409291       283.2512 
 2717   0.0000      10.417617       283.4778 
 2718   0.0000      10.422049       283.5984 
 2719   0.0000      10.423424       283.6358 
 2720   0.0000      10.426954       283.7318 
 2721   0.0000      10.433299       283.9045 
 2722   0.0000      10.437813       284.0273 
 2723   0.0000      10.441003       284.1141 
 2724   0.0000      10.445329       284.2319 
 2725   0.0000      10.452834       284.4361 
 2726   0.0000      10.459942       284.6295 
 2727   0.0000      10.473820       285.0071 
 2728   0.0000      10.475009       285.0395 
 2729   0.0000      10.493947       285.5548 
 2730   0.0000      10.502010       285.7742 
 2731   0.0000      10.536036       286.7001 
 2732   0.0000      10.570959       287.6504 
 2733   0.0000      10.583308       287.9865 
 2734   0.0000      10.586201       288.0652 
 2735   0.0000      10.595836       288.3274 
 2736   0.0000      10.602506       288.5088 
 2737   0.0000      10.627982       289.2021 
 2738   0.0000      10.638766       289.4955 
 2739   0.0000      10.651648       289.8461 
 2740   0.0000      10.661396       290.1113 
 2741   0.0000      10.684276       290.7339 
 2742   0.0000      10.700033       291.1627 
 2743   0.0000      10.727338       291.9057 
 2744   0.0000      10.733651       292.0775 
 2745   0.0000      10.740976       292.2768 
 2746   0.0000      10.757231       292.7191 
 2747   0.0000      10.765021       292.9311 
 2748   0.0000      10.771996       293.1209 
 2749   0.0000      10.785195       293.4801 
 2750   0.0000      10.801412       293.9214 
 2751   0.0000      10.808017       294.1011 
 2752   0.0000      10.832014       294.7541 
 2753   0.0000      10.839904       294.9688 
 2754   0.0000      10.846135       295.1383 
 2755   0.0000      10.873545       295.8842 
 2756   0.0000      10.884508       296.1825 
 2757   0.0000      10.937348       297.6204 
 2758   0.0000      10.941762       297.7405 
 2759   0.0000      10.979800       298.7756 
 2760   0.0000      11.104445       302.1673 
 2761   0.0000      11.115441       302.4665 
 2762   0.0000      11.210495       305.0531 
 2763   0.0000      11.245861       306.0154 
 2764   0.0000      11.260123       306.4035 
 2765   0.0000      11.367081       309.3140 
 2766   0.0000      11.472864       312.1925 
 2767   0.0000      11.506233       313.1005 
 2768   0.0000      11.584729       315.2365 
 2769   0.0000      11.595335       315.5251 
 2770   0.0000      11.633763       316.5708 
 2771   0.0000      11.652644       317.0846 
 2772   0.0000      11.716988       318.8355 
 2773   0.0000      11.749538       319.7212 
 2774   0.0000      11.853995       322.5636 
 2775   0.0000      11.867131       322.9211 
 2776   0.0000      11.897673       323.7521 
 2777   0.0000      11.951068       325.2051 
 2778   0.0000      12.005180       326.6776 
 2779   0.0000      12.077264       328.6391 
 2780   0.0000      12.084203       328.8279 
 2781   0.0000      12.109268       329.5099 
 2782   0.0000      12.172371       331.2270 
 2783   0.0000      12.182737       331.5091 
 2784   0.0000      12.186137       331.6017 
 2785   0.0000      12.217750       332.4619 
 2786   0.0000      12.232105       332.8525 
 2787   0.0000      12.244171       333.1808 
 2788   0.0000      12.262269       333.6733 
 2789   0.0000      12.270767       333.9045 
 2790   0.0000      12.299317       334.6814 
 2791   0.0000      12.335286       335.6602 
 2792   0.0000      12.352543       336.1298 
 2793   0.0000      12.361376       336.3701 
 2794   0.0000      12.382517       336.9454 
 2795   0.0000      12.394309       337.2663 
 2796   0.0000      12.415908       337.8540 
 2797   0.0000      12.421628       338.0097 
 2798   0.0000      12.452401       338.8470 
 2799   0.0000      12.484857       339.7302 
 2800   0.0000      12.518444       340.6442 
 2801   0.0000      12.530024       340.9593 
 2802   0.0000      12.557681       341.7119 
 2803   0.0000      12.569167       342.0244 
 2804   0.0000      12.601328       342.8996 
 2805   0.0000      12.629425       343.6641 
 2806   0.0000      12.691629       345.3568 
 2807   0.0000      12.724880       346.2616 
 2808   0.0000      12.730283       346.4086 
 2809   0.0000      12.759126       347.1935 
 2810   0.0000      12.770679       347.5078 
 2811   0.0000      12.860795       349.9600 
 2812   0.0000      12.875798       350.3683 
 2813   0.0000      12.938703       352.0800 
 2814   0.0000      12.966314       352.8314 
 2815   0.0000      12.996544       353.6539 
 2816   0.0000      13.097586       356.4034 
 2817   0.0000      13.115956       356.9033 
 2818   0.0000      13.156284       358.0007 
 2819   0.0000      13.173205       358.4611 
 2820   0.0000      13.195076       359.0563 
 2821   0.0000      13.274579       361.2197 
 2822   0.0000      13.312828       362.2605 
 2823   0.0000      13.336457       362.9034 
 2824   0.0000      13.343172       363.0862 
 2825   0.0000      13.346346       363.1725 
 2826   0.0000      13.367832       363.7572 
 2827   0.0000      13.390517       364.3745 
 2828   0.0000      13.676367       372.1529 
 2829   0.0000      13.766799       374.6137 
 2830   0.0000      13.951983       379.6528 
 2831   0.0000      14.576428       396.6448 
 2832   0.0000      14.730129       400.8272 
 2833   0.0000      15.032638       409.0589 
 2834   0.0000      15.460176       420.6928 
 2835   0.0000      28.111533       764.9537 
 2836   0.0000      28.303298       770.1719 
 2837   0.0000      28.384287       772.3757 
 2838   0.0000      28.565593       777.3093 
 2839   0.0000      28.729585       781.7718 
 2840   0.0000      28.746854       782.2417 
 2841   0.0000      28.750592       782.3434 
 2842   0.0000      28.781133       783.1744 
 2843   0.0000      28.795280       783.5594 
 2844   0.0000      28.806101       783.8538 
 2845   0.0000      28.885657       786.0187 
 2846   0.0000      29.060040       790.7639 
 2847   0.0000      29.079874       791.3036 
 2848   0.0000      29.140900       792.9642 
 2849   0.0000      29.142833       793.0168 
 2850   0.0000      29.167733       793.6944 
 2851   0.0000      29.234319       795.5063 
 2852   0.0000      29.236585       795.5679 
 2853   0.0000      29.259334       796.1870 
 2854   0.0000      29.322473       797.9050 
 2855   0.0000      29.394593       799.8675 
 2856   0.0000      29.411135       800.3177 
 2857   0.0000      29.427117       800.7526 
 2858   0.0000      29.438865       801.0722 
 2859   0.0000      29.442017       801.1580 
 2860   0.0000      29.493591       802.5614 
 2861   0.0000      29.565266       804.5118 
 2862   0.0000      29.591416       805.2234 
 2863   0.0000      29.596166       805.3526 
 2864   0.0000      38.228718      1040.2563 
 2865   0.0000      38.696989      1052.9986 
 2866   0.0000      48.657306      1324.0326 
 2867   0.0000      48.812910      1328.2668 
 2868   0.0000     148.937795      4052.8034 
 2869   0.0000     149.141138      4058.3367 
 2870   0.0000     149.227726      4060.6929 
 2871   0.0000     149.370117      4064.5675 
 2872   0.0000     149.526616      4068.8261 
 2873   0.0000     149.540965      4069.2165 
 2874   0.0000     149.579742      4070.2717 
 2875   0.0000     149.606348      4070.9957 
 2876   0.0000     149.616076      4071.2604 
 2877   0.0000     149.629465      4071.6247 
 2878   0.0000     149.698875      4073.5135 
 2879   0.0000     149.855367      4077.7718 
 2880   0.0000     149.912896      4079.3373 
 2881   0.0000     149.923806      4079.6342 
 2882   0.0000     149.936601      4079.9823 
 2883   0.0000     149.971173      4080.9231 
 2884   0.0000     150.012242      4082.0406 
 2885   0.0000     150.031892      4082.5753 
 2886   0.0000     150.040173      4082.8007 
 2887   0.0000     150.191658      4086.9228 
 2888   0.0000     150.260922      4088.8076 
 2889   0.0000     150.269517      4089.0414 
 2890   0.0000     150.277870      4089.2687 
 2891   0.0000     150.291319      4089.6347 
 2892   0.0000     150.302135      4089.9290 
 2893   0.0000     150.338354      4090.9146 
 2894   0.0000     150.371504      4091.8166 
 2895   0.0000     150.400891      4092.6163 
 2896   0.0000     150.408544      4092.8246 
 2897   0.0000     199.627502      5432.1405 
 2898   0.0000     200.151362      5446.3955 
 2899   0.0000     256.097490      6968.7670 
 2900   0.0000     256.280572      6973.7489 

                    ********************************
                    * MULLIKEN POPULATION ANALYSIS *
                    ********************************

-----------------------
MULLIKEN ATOMIC CHARGES
-----------------------
   0 O :   -0.323497
   1 O :   -0.454572
   2 N :   -0.315629
   3 N :   -0.524736
   4 C :    0.149758
   5 C :    0.415194
   6 H :    0.002481
   7 C :    0.101853
   8 C :   -0.217514
   9 H :    0.108930
  10 C :   -0.129051
  11 H :    0.146149
  12 C :   -0.119927
  13 H :    0.134942
  14 C :   -0.137579
  15 H :    0.138366
  16 C :   -0.180492
  17 H :    0.115632
  18 C :    0.053497
  19 C :   -0.225839
  20 H :    0.081260
  21 H :    0.110470
  22 H :    0.104445
  23 C :   -0.236903
  24 H :    0.116706
  25 H :    0.114586
  26 H :    0.091223
  27 C :   -0.306474
  28 H :    0.115370
  29 H :    0.097501
  30 H :    0.110680
  31 C :    0.216148
  32 C :    0.010328
  33 C :   -0.082840
  34 H :    0.089336
  35 C :   -0.183959
  36 H :    0.124524
  37 C :   -0.134771
  38 H :    0.138529
  39 C :   -0.128501
  40 H :    0.065027
  41 C :   -0.143523
  42 C :   -0.235401
  43 H :    0.098921
  44 H :    0.096693
  45 H :    0.103146
  46 C :   -0.181375
  47 H :    0.040624
  48 H :    0.100881
  49 H :    0.088120
  50 C :   -0.201949
  51 H :    0.041324
  52 H :    0.100335
  53 H :    0.106569
  54 C :    0.400384
  55 C :    0.051186
  56 C :   -0.121258
  57 H :    0.123813
  58 C :   -0.137397
  59 H :    0.148993
  60 C :   -0.089125
  61 H :    0.147109
  62 C :   -0.133925
  63 H :    0.147510
  64 C :   -0.077242
  65 H :    0.123219
  66 H :    0.151717
Sum of atomic charges:   -0.0000000

--------------------------------
MULLIKEN REDUCED ORBITAL CHARGES
--------------------------------
  0 O s       :     3.827852  s :     3.827852
      pz      :     1.241946  p :     4.448395
      px      :     1.642490
      py      :     1.563959
      dz2     :     0.008511  d :     0.042012
      dxz     :     0.006916
      dyz     :     0.014831
      dx2y2   :     0.005945
      dxy     :     0.005809
      f0      :     0.000964  f :     0.004993
      f+1     :     0.000938
      f-1     :     0.001087
      f+2     :     0.000755
      f-2     :     0.000867
      f+3     :     0.000182
      f-3     :     0.000201
      g0      :     0.000025  g :     0.000245
      g+1     :     0.000010
      g-1     :     0.000058
      g+2     :     0.000036
      g-2     :     0.000067
      g+3     :     0.000026
      g-3     :     0.000020
      g+4     :     0.000002
      g-4     :     0.000001
  1 O s       :     3.809681  s :     3.809681
      pz      :     1.771760  p :     4.606180
      px      :     1.487570
      py      :     1.346849
      dz2     :     0.003678  d :     0.034831
      dxz     :     0.000500
      dyz     :     0.009215
      dx2y2   :     0.009238
      dxy     :     0.012200
      f0      :     0.000458  f :     0.003679
      f+1     :     0.000134
      f-1     :     0.000564
      f+2     :     0.000573
      f-2     :     0.000065
      f+3     :     0.001191
      f-3     :     0.000694
      g0      :     0.000013  g :     0.000202
      g+1     :     0.000000
      g-1     :     0.000024
      g+2     :     0.000028
      g-2     :     0.000009
      g+3     :     0.000002
      g-3     :     0.000018
      g+4     :     0.000048
      g-4     :     0.000058
  2 N s       :     3.625745  s :     3.625745
      pz      :     1.044215  p :     3.616649
      px      :     1.446690
      py      :     1.125744
      dz2     :     0.015815  d :     0.064790
      dxz     :     0.014794
      dyz     :     0.012461
      dx2y2   :     0.008608
      dxy     :     0.013112
      f0      :     0.001480  f :     0.007889
      f+1     :     0.001673
      f-1     :     0.001361
      f+2     :     0.001056
      f-2     :     0.001509
      f+3     :     0.000394
      f-3     :     0.000417
      g0      :     0.000046  g :     0.000556
      g+1     :     0.000096
      g-1     :     0.000059
      g+2     :     0.000104
      g-2     :     0.000074
      g+3     :     0.000063
      g-3     :     0.000085
      g+4     :     0.000013
      g-4     :     0.000016
  3 N s       :     3.657197  s :     3.657197
      pz      :     1.452035  p :     3.801792
      px      :     1.091523
      py      :     1.258234
      dz2     :     0.009991  d :     0.056611
      dxz     :     0.010932
      dyz     :     0.010103
      dx2y2   :     0.012018
      dxy     :     0.013567
      f0      :     0.001149  f :     0.008639
      f+1     :     0.000482
      f-1     :     0.001256
      f+2     :     0.001103
      f-2     :     0.001673
      f+3     :     0.001813
      f-3     :     0.001164
      g0      :     0.000042  g :     0.000497
      g+1     :     0.000026
      g-1     :     0.000044
      g+2     :     0.000052
      g-2     :     0.000057
      g+3     :     0.000032
      g-3     :     0.000081
      g+4     :     0.000073
      g-4     :     0.000089
  4 C s       :     3.171623  s :     3.171623
      pz      :     0.710117  p :     2.462449
      px      :     0.932299
      py      :     0.820033
      dz2     :     0.043343  d :     0.181486
      dxz     :     0.045421
      dyz     :     0.035901
      dx2y2   :     0.029246
      dxy     :     0.027575
      f0      :     0.006682  f :     0.031546
      f+1     :     0.005422
      f-1     :     0.003517
      f+2     :     0.005325
      f-2     :     0.005234
      f+3     :     0.002347
      f-3     :     0.003018
      g0      :     0.000288  g :     0.003139
      g+1     :     0.000614
      g-1     :     0.000307
      g+2     :     0.000464
      g-2     :     0.000501
      g+3     :     0.000318
      g-3     :     0.000323
      g+4     :     0.000178
      g-4     :     0.000146
  5 C s       :     3.252475  s :     3.252475
      pz      :     0.704547  p :     2.190430
      px      :     0.792756
      py      :     0.693127
      dz2     :     0.029964  d :     0.119542
      dxz     :     0.013753
      dyz     :     0.014853
      dx2y2   :     0.040752
      dxy     :     0.020219
      f0      :     0.002549  f :     0.020614
      f+1     :     0.001425
      f-1     :     0.004563
      f+2     :     0.002867
      f-2     :     0.002351
      f+3     :     0.002672
      f-3     :     0.004187
      g0      :     0.000154  g :     0.001746
      g+1     :     0.000101
      g-1     :     0.000242
      g+2     :     0.000214
      g-2     :     0.000156
      g+3     :     0.000235
      g-3     :     0.000155
      g+4     :     0.000232
      g-4     :     0.000256
  6 H s       :     0.963767  s :     0.963767
      pz      :     0.001829  p :     0.027762
      px      :     0.012087
      py      :     0.013846
      dz2     :     0.001312  d :     0.005585
      dxz     :     0.001532
      dyz     :     0.001886
      dx2y2   :     0.000461
      dxy     :     0.000394
      f0      :     0.000107  f :     0.000404
      f+1     :     0.000075
      f-1     :     0.000113
      f+2     :     0.000065
      f-2     :     0.000032
      f+3     :     0.000005
      f-3     :     0.000007
  7 C s       :     3.288513  s :     3.288513
      pz      :     0.828978  p :     2.476613
      px      :     0.875262
      py      :     0.772373
      dz2     :     0.029471  d :     0.112550
      dxz     :     0.025051
      dyz     :     0.028000
      dx2y2   :     0.016132
      dxy     :     0.013896
      f0      :     0.003907  f :     0.018900
      f+1     :     0.001643
      f-1     :     0.004141
      f+2     :     0.001861
      f-2     :     0.003256
      f+3     :     0.001681
      f-3     :     0.002410
      g0      :     0.000244  g :     0.001570
      g+1     :     0.000148
      g-1     :     0.000328
      g+2     :     0.000225
      g-2     :     0.000189
      g+3     :     0.000143
      g-3     :     0.000114
      g+4     :     0.000083
      g-4     :     0.000097
  8 C s       :     3.309063  s :     3.309063
      pz      :     0.906883  p :     2.791893
      px      :     0.959666
      py      :     0.925343
      dz2     :     0.015426  d :     0.101941
      dxz     :     0.017537
      dyz     :     0.043467
      dx2y2   :     0.014460
      dxy     :     0.011050
      f0      :     0.002684  f :     0.013370
      f+1     :     0.001419
      f-1     :     0.002804
      f+2     :     0.001602
      f-2     :     0.001823
      f+3     :     0.000791
      f-3     :     0.002247
      g0      :     0.000214  g :     0.001248
      g+1     :     0.000155
      g-1     :     0.000227
      g+2     :     0.000163
      g-2     :     0.000141
      g+3     :     0.000085
      g-3     :     0.000056
      g+4     :     0.000131
      g-4     :     0.000076
  9 H s       :     0.862345  s :     0.862345
      pz      :     0.007605  p :     0.025283
      px      :     0.010105
      py      :     0.007573
      dz2     :     0.001214  d :     0.003146
      dxz     :     0.000608
      dyz     :     0.000316
      dx2y2   :     0.000380
      dxy     :     0.000628
      f0      :     0.000057  f :     0.000295
      f+1     :     0.000024
      f-1     :     0.000070
      f+2     :     0.000024
      f-2     :     0.000071
      f+3     :     0.000026
      f-3     :     0.000024
 10 C s       :     3.171453  s :     3.171453
      pz      :     0.953365  p :     2.819775
      px      :     0.953552
      py      :     0.912858
      dz2     :     0.040821  d :     0.124048
      dxz     :     0.017095
      dyz     :     0.026024
      dx2y2   :     0.022072
      dxy     :     0.018036
      f0      :     0.002247  f :     0.012502
      f+1     :     0.001025
      f-1     :     0.002373
      f+2     :     0.001175
      f-2     :     0.002330
      f+3     :     0.001079
      f-3     :     0.002273
      g0      :     0.000142  g :     0.001272
      g+1     :     0.000082
      g-1     :     0.000241
      g+2     :     0.000152
      g-2     :     0.000166
      g+3     :     0.000152
      g-3     :     0.000129
      g+4     :     0.000123
      g-4     :     0.000085
 11 H s       :     0.828219  s :     0.828219
      pz      :     0.005943  p :     0.022482
      px      :     0.009291
      py      :     0.007248
      dz2     :     0.000645  d :     0.002865
      dxz     :     0.000864
      dyz     :     0.001010
      dx2y2   :     0.000182
      dxy     :     0.000165
      f0      :     0.000074  f :     0.000285
      f+1     :     0.000063
      f-1     :     0.000081
      f+2     :     0.000036
      f-2     :     0.000027
      f+3     :     0.000002
      f-3     :     0.000003
 12 C s       :     3.192108  s :     3.192108
      pz      :     0.893073  p :     2.788026
      px      :     0.946993
      py      :     0.947960
      dz2     :     0.048086  d :     0.126159
      dxz     :     0.020542
      dyz     :     0.031251
      dx2y2   :     0.009839
      dxy     :     0.016441
      f0      :     0.002633  f :     0.012382
      f+1     :     0.001409
      f-1     :     0.002850
      f+2     :     0.001327
      f-2     :     0.002196
      f+3     :     0.001141
      f-3     :     0.000825
      g0      :     0.000221  g :     0.001252
      g+1     :     0.000133
      g-1     :     0.000292
      g+2     :     0.000199
      g-2     :     0.000149
      g+3     :     0.000106
      g-3     :     0.000089
      g+4     :     0.000021
      g-4     :     0.000042
 13 H s       :     0.838403  s :     0.838403
      pz      :     0.007172  p :     0.023432
      px      :     0.009437
      py      :     0.006823
      dz2     :     0.000287  d :     0.002938
      dxz     :     0.000292
      dyz     :     0.000879
      dx2y2   :     0.000884
      dxy     :     0.000596
      f0      :     0.000027  f :     0.000286
      f+1     :     0.000013
      f-1     :     0.000040
      f+2     :     0.000034
      f-2     :     0.000040
      f+3     :     0.000017
      f-3     :     0.000115
 14 C s       :     3.193161  s :     3.193161
      pz      :     0.919275  p :     2.808468
      px      :     0.945253
      py      :     0.943941
      dz2     :     0.016109  d :     0.122327
      dxz     :     0.021071
      dyz     :     0.059791
      dx2y2   :     0.014452
      dxy     :     0.010903
      f0      :     0.002461  f :     0.012353
      f+1     :     0.001427
      f-1     :     0.002638
      f+2     :     0.001333
      f-2     :     0.001494
      f+3     :     0.000863
      f-3     :     0.002137
      g0      :     0.000232  g :     0.001269
      g+1     :     0.000158
      g-1     :     0.000232
      g+2     :     0.000160
      g-2     :     0.000138
      g+3     :     0.000087
      g-3     :     0.000055
      g+4     :     0.000133
      g-4     :     0.000074
 15 H s       :     0.835495  s :     0.835495
      pz      :     0.006670  p :     0.022954
      px      :     0.009439
      py      :     0.006846
      dz2     :     0.000973  d :     0.002901
      dxz     :     0.000622
      dyz     :     0.000295
      dx2y2   :     0.000437
      dxy     :     0.000574
      f0      :     0.000057  f :     0.000284
      f+1     :     0.000026
      f-1     :     0.000052
      f+2     :     0.000029
      f-2     :     0.000070
      f+3     :     0.000025
      f-3     :     0.000025
 16 C s       :     3.246111  s :     3.246111
      pz      :     0.967858  p :     2.813947
      px      :     0.957549
      py      :     0.888540
      dz2     :     0.033875  d :     0.105787
      dxz     :     0.014465
      dyz     :     0.019683
      dx2y2   :     0.020545
      dxy     :     0.017218
      f0      :     0.002308  f :     0.013412
      f+1     :     0.001034
      f-1     :     0.002739
      f+2     :     0.001289
      f-2     :     0.002401
      f+3     :     0.001192
      f-3     :     0.002449
      g0      :     0.000146  g :     0.001234
      g+1     :     0.000076
      g-1     :     0.000215
      g+2     :     0.000146
      g-2     :     0.000161
      g+3     :     0.000149
      g-3     :     0.000129
      g+4     :     0.000125
      g-4     :     0.000087
 17 H s       :     0.853935  s :     0.853935
      pz      :     0.007389  p :     0.026889
      px      :     0.010227
      py      :     0.009273
      dz2     :     0.000774  d :     0.003244
      dxz     :     0.000928
      dyz     :     0.001143
      dx2y2   :     0.000200
      dxy     :     0.000199
      f0      :     0.000086  f :     0.000300
      f+1     :     0.000065
      f-1     :     0.000082
      f+2     :     0.000036
      f-2     :     0.000027
      f+3     :     0.000002
      f-3     :     0.000003
 18 C s       :     3.255670  s :     3.255670
      pz      :     0.712032  p :     2.524997
      px      :     0.930841
      py      :     0.882124
      dz2     :     0.023269  d :     0.139478
      dxz     :     0.033634
      dyz     :     0.025620
      dx2y2   :     0.027993
      dxy     :     0.028962
      f0      :     0.004076  f :     0.024379
      f+1     :     0.004131
      f-1     :     0.002763
      f+2     :     0.003454
      f-2     :     0.003809
      f+3     :     0.002200
      f-3     :     0.003946
      g0      :     0.000211  g :     0.001979
      g+1     :     0.000151
      g-1     :     0.000333
      g+2     :     0.000254
      g-2     :     0.000265
      g+3     :     0.000239
      g-3     :     0.000160
      g+4     :     0.000176
      g-4     :     0.000190
 19 C s       :     3.174823  s :     3.174823
      pz      :     1.030530  p :     2.979543
      px      :     0.986465
      py      :     0.962548
      dz2     :     0.010879  d :     0.064279
      dxz     :     0.008319
      dyz     :     0.019286
      dx2y2   :     0.015628
      dxy     :     0.010167
      f0      :     0.000821  f :     0.006443
      f+1     :     0.000338
      f-1     :     0.001166
      f+2     :     0.000923
      f-2     :     0.000531
      f+3     :     0.001332
      f-3     :     0.001333
      g0      :     0.000044  g :     0.000750
      g+1     :     0.000023
      g-1     :     0.000091
      g+2     :     0.000091
      g-2     :     0.000088
      g+3     :     0.000106
      g-3     :     0.000035
      g+4     :     0.000129
      g-4     :     0.000143
 20 H s       :     0.883835  s :     0.883835
      pz      :     0.011926  p :     0.030394
      px      :     0.008451
      py      :     0.010017
      dz2     :     0.000605  d :     0.004126
      dxz     :     0.001361
      dyz     :     0.000242
      dx2y2   :     0.000538
      dxy     :     0.001380
      f0      :     0.000027  f :     0.000385
      f+1     :     0.000096
      f-1     :     0.000004
      f+2     :     0.000071
      f-2     :     0.000032
      f+3     :     0.000037
      f-3     :     0.000117
 21 H s       :     0.858568  s :     0.858568
      pz      :     0.008094  p :     0.026644
      px      :     0.010074
      py      :     0.008475
      dz2     :     0.000980  d :     0.003929
      dxz     :     0.001256
      dyz     :     0.000850
      dx2y2   :     0.000411
      dxy     :     0.000432
      f0      :     0.000109  f :     0.000390
      f+1     :     0.000082
      f-1     :     0.000029
      f+2     :     0.000061
      f-2     :     0.000087
      f+3     :     0.000011
      f-3     :     0.000012
 22 H s       :     0.863089  s :     0.863089
      pz      :     0.009784  p :     0.028028
      px      :     0.010565
      py      :     0.007680
      dz2     :     0.001499  d :     0.004051
      dxz     :     0.000394
      dyz     :     0.000656
      dx2y2   :     0.000910
      dxy     :     0.000593
      f0      :     0.000085  f :     0.000386
      f+1     :     0.000048
      f-1     :     0.000058
      f+2     :     0.000090
      f-2     :     0.000027
      f+3     :     0.000028
      f-3     :     0.000051
 23 C s       :     3.166248  s :     3.166248
      pz      :     1.001549  p :     2.994858
      px      :     0.991531
      py      :     1.001778
      dz2     :     0.017963  d :     0.068630
      dxz     :     0.006519
      dyz     :     0.013135
      dx2y2   :     0.019373
      dxy     :     0.011640
      f0      :     0.000976  f :     0.006414
      f+1     :     0.000791
      f-1     :     0.001355
      f+2     :     0.000992
      f-2     :     0.000629
      f+3     :     0.000903
      f-3     :     0.000768
      g0      :     0.000084  g :     0.000753
      g+1     :     0.000060
      g-1     :     0.000113
      g+2     :     0.000064
      g-2     :     0.000127
      g+3     :     0.000087
      g-3     :     0.000071
      g+4     :     0.000061
      g-4     :     0.000086
 24 H s       :     0.852160  s :     0.852160
      pz      :     0.009360  p :     0.026863
      px      :     0.009921
      py      :     0.007583
      dz2     :     0.000161  d :     0.003892
      dxz     :     0.000276
      dyz     :     0.001431
      dx2y2   :     0.001299
      dxy     :     0.000726
      f0      :     0.000063  f :     0.000378
      f+1     :     0.000009
      f-1     :     0.000015
      f+2     :     0.000062
      f-2     :     0.000053
      f+3     :     0.000023
      f-3     :     0.000153
 25 H s       :     0.854165  s :     0.854165
      pz      :     0.007902  p :     0.026939
      px      :     0.009703
      py      :     0.009334
      dz2     :     0.001243  d :     0.003923
      dxz     :     0.001323
      dyz     :     0.000752
      dx2y2   :     0.000299
      dxy     :     0.000306
      f0      :     0.000134  f :     0.000387
      f+1     :     0.000108
      f-1     :     0.000031
      f+2     :     0.000044
      f-2     :     0.000061
      f+3     :     0.000004
      f-3     :     0.000005
 26 H s       :     0.873047  s :     0.873047
      pz      :     0.011386  p :     0.031182
      px      :     0.009066
      py      :     0.010731
      dz2     :     0.000575  d :     0.004161
      dxz     :     0.001110
      dyz     :     0.000195
      dx2y2   :     0.000630
      dxy     :     0.001652
      f0      :     0.000027  f :     0.000387
      f+1     :     0.000082
      f-1     :     0.000010
      f+2     :     0.000048
      f-2     :     0.000034
      f+3     :     0.000041
      f-3     :     0.000145
 27 C s       :     3.178785  s :     3.178785
      pz      :     1.029428  p :     3.048133
      px      :     0.983862
      py      :     1.034843
      dz2     :     0.013304  d :     0.072141
      dxz     :     0.013197
      dyz     :     0.014349
      dx2y2   :     0.011596
      dxy     :     0.019694
      f0      :     0.000474  f :     0.006642
      f+1     :     0.000949
      f-1     :     0.001180
      f+2     :     0.000812
      f-2     :     0.001201
      f+3     :     0.000887
      f-3     :     0.001138
      g0      :     0.000052  g :     0.000773
      g+1     :     0.000087
      g-1     :     0.000078
      g+2     :     0.000072
      g-2     :     0.000070
      g+3     :     0.000119
      g-3     :     0.000083
      g+4     :     0.000096
      g-4     :     0.000116
 28 H s       :     0.853895  s :     0.853895
      pz      :     0.009313  p :     0.026459
      px      :     0.007926
      py      :     0.009221
      dz2     :     0.001203  d :     0.003893
      dxz     :     0.000574
      dyz     :     0.000464
      dx2y2   :     0.000999
      dxy     :     0.000654
      f0      :     0.000053  f :     0.000381
      f+1     :     0.000070
      f-1     :     0.000035
      f+2     :     0.000101
      f-2     :     0.000026
      f+3     :     0.000035
      f-3     :     0.000060
 29 H s       :     0.871159  s :     0.871159
      pz      :     0.008567  p :     0.026994
      px      :     0.008482
      py      :     0.009945
      dz2     :     0.001169  d :     0.003960
      dxz     :     0.001225
      dyz     :     0.000817
      dx2y2   :     0.000350
      dxy     :     0.000399
      f0      :     0.000132  f :     0.000386
      f+1     :     0.000084
      f-1     :     0.000034
      f+2     :     0.000052
      f-2     :     0.000064
      f+3     :     0.000010
      f-3     :     0.000010
 30 H s       :     0.857756  s :     0.857756
      pz      :     0.010330  p :     0.027217
      px      :     0.008370
      py      :     0.008517
      dz2     :     0.000180  d :     0.003963
      dxz     :     0.000433
      dyz     :     0.001383
      dx2y2   :     0.001056
      dxy     :     0.000911
      f0      :     0.000061  f :     0.000384
      f+1     :     0.000013
      f-1     :     0.000017
      f+2     :     0.000049
      f-2     :     0.000078
      f+3     :     0.000029
      f-3     :     0.000136
 31 C s       :     3.245956  s :     3.245956
      pz      :     0.864188  p :     2.383598
      px      :     0.740022
      py      :     0.779387
      dz2     :     0.022722  d :     0.128342
      dxz     :     0.028331
      dyz     :     0.018080
      dx2y2   :     0.027662
      dxy     :     0.031546
      f0      :     0.002936  f :     0.023894
      f+1     :     0.002327
      f-1     :     0.002943
      f+2     :     0.001834
      f-2     :     0.005292
      f+3     :     0.006513
      f-3     :     0.002049
      g0      :     0.000134  g :     0.002062
      g+1     :     0.000214
      g-1     :     0.000132
      g+2     :     0.000247
      g-2     :     0.000210
      g+3     :     0.000161
      g-3     :     0.000339
      g+4     :     0.000317
      g-4     :     0.000309
 32 C s       :     3.307523  s :     3.307523
      pz      :     0.876646  p :     2.573204
      px      :     0.860353
      py      :     0.836205
      dz2     :     0.017280  d :     0.089275
      dxz     :     0.018884
      dyz     :     0.012560
      dx2y2   :     0.020590
      dxy     :     0.019961
      f0      :     0.001634  f :     0.018193
      f+1     :     0.001611
      f-1     :     0.002845
      f+2     :     0.003026
      f-2     :     0.003464
      f+3     :     0.004164
      f-3     :     0.001449
      g0      :     0.000103  g :     0.001477
      g+1     :     0.000125
      g-1     :     0.000128
      g+2     :     0.000170
      g-2     :     0.000154
      g+3     :     0.000134
      g-3     :     0.000258
      g+4     :     0.000215
      g-4     :     0.000191
 33 C s       :     3.219732  s :     3.219732
      pz      :     0.925658  p :     2.735955
      px      :     0.880707
      py      :     0.929591
      dz2     :     0.013420  d :     0.112294
      dxz     :     0.028510
      dyz     :     0.016175
      dx2y2   :     0.035464
      dxy     :     0.018724
      f0      :     0.001690  f :     0.013616
      f+1     :     0.001535
      f-1     :     0.001146
      f+2     :     0.002374
      f-2     :     0.002397
      f+3     :     0.003663
      f-3     :     0.000811
      g0      :     0.000069  g :     0.001243
      g+1     :     0.000182
      g-1     :     0.000051
      g+2     :     0.000129
      g-2     :     0.000114
      g+3     :     0.000122
      g-3     :     0.000214
      g+4     :     0.000185
      g-4     :     0.000178
 34 H s       :     0.873948  s :     0.873948
      pz      :     0.010808  p :     0.032607
      px      :     0.011655
      py      :     0.010143
      dz2     :     0.000910  d :     0.003783
      dxz     :     0.000657
      dyz     :     0.000422
      dx2y2   :     0.000621
      dxy     :     0.001173
      f0      :     0.000018  f :     0.000326
      f+1     :     0.000008
      f-1     :     0.000107
      f+2     :     0.000023
      f-2     :     0.000073
      f+3     :     0.000057
      f-3     :     0.000039
 35 C s       :     3.182297  s :     3.182297
      pz      :     0.958280  p :     2.860489
      px      :     0.961310
      py      :     0.940899
      dz2     :     0.031329  d :     0.127317
      dxz     :     0.012746
      dyz     :     0.020812
      dx2y2   :     0.023039
      dxy     :     0.039393
      f0      :     0.001023  f :     0.012610
      f+1     :     0.001655
      f-1     :     0.002310
      f+2     :     0.001522
      f-2     :     0.002393
      f+3     :     0.002358
      f-3     :     0.001349
      g0      :     0.000075  g :     0.001245
      g+1     :     0.000110
      g-1     :     0.000090
      g+2     :     0.000190
      g-2     :     0.000130
      g+3     :     0.000180
      g-3     :     0.000220
      g+4     :     0.000121
      g-4     :     0.000129
 36 H s       :     0.848227  s :     0.848227
      pz      :     0.009396  p :     0.023946
      px      :     0.006422
      py      :     0.008128
      dz2     :     0.000140  d :     0.003008
      dxz     :     0.000939
      dyz     :     0.000354
      dx2y2   :     0.001039
      dxy     :     0.000537
      f0      :     0.000046  f :     0.000295
      f+1     :     0.000014
      f-1     :     0.000009
      f+2     :     0.000022
      f-2     :     0.000067
      f+3     :     0.000119
      f-3     :     0.000018
 37 C s       :     3.184076  s :     3.184076
      pz      :     0.939083  p :     2.808260
      px      :     0.947309
      py      :     0.921868
      dz2     :     0.014548  d :     0.128534
      dxz     :     0.035401
      dyz     :     0.011968
      dx2y2   :     0.028733
      dxy     :     0.037883
      f0      :     0.001343  f :     0.012637
      f+1     :     0.000555
      f-1     :     0.002290
      f+2     :     0.001508
      f-2     :     0.002667
      f+3     :     0.003513
      f-3     :     0.000762
      g0      :     0.000080  g :     0.001265
      g+1     :     0.000082
      g-1     :     0.000125
      g+2     :     0.000139
      g-2     :     0.000114
      g+3     :     0.000108
      g-3     :     0.000217
      g+4     :     0.000211
      g-4     :     0.000189
 38 H s       :     0.836172  s :     0.836172
      pz      :     0.008132  p :     0.022150
      px      :     0.006067
      py      :     0.007951
      dz2     :     0.000864  d :     0.002861
      dxz     :     0.000350
      dyz     :     0.000473
      dx2y2   :     0.000607
      dxy     :     0.000567
      f0      :     0.000029  f :     0.000288
      f+1     :     0.000076
      f-1     :     0.000024
      f+2     :     0.000051
      f-2     :     0.000040
      f+3     :     0.000041
      f-3     :     0.000026
 39 C s       :     3.226138  s :     3.226138
      pz      :     0.962503  p :     2.789145
      px      :     0.878972
      py      :     0.947670
      dz2     :     0.012845  d :     0.098840
      dxz     :     0.018542
      dyz     :     0.016740
      dx2y2   :     0.036368
      dxy     :     0.014346
      f0      :     0.001674  f :     0.013159
      f+1     :     0.001635
      f-1     :     0.001066
      f+2     :     0.001886
      f-2     :     0.002491
      f+3     :     0.003565
      f-3     :     0.000841
      g0      :     0.000073  g :     0.001219
      g+1     :     0.000180
      g-1     :     0.000049
      g+2     :     0.000125
      g-2     :     0.000106
      g+3     :     0.000096
      g-3     :     0.000211
      g+4     :     0.000197
      g-4     :     0.000182
 40 H s       :     0.897422  s :     0.897422
      pz      :     0.012068  p :     0.033479
      px      :     0.011804
      py      :     0.009607
      dz2     :     0.000960  d :     0.003739
      dxz     :     0.000499
      dyz     :     0.000670
      dx2y2   :     0.000614
      dxy     :     0.000996
      f0      :     0.000015  f :     0.000332
      f+1     :     0.000007
      f-1     :     0.000123
      f+2     :     0.000026
      f-2     :     0.000072
      f+3     :     0.000052
      f-3     :     0.000037
 41 C s       :     3.280467  s :     3.280467
      pz      :     0.872545  p :     2.723484
      px      :     0.936975
      py      :     0.913965
      dz2     :     0.021295  d :     0.118564
      dxz     :     0.019697
      dyz     :     0.035766
      dx2y2   :     0.020021
      dxy     :     0.021786
      f0      :     0.001116  f :     0.019400
      f+1     :     0.002900
      f-1     :     0.003170
      f+2     :     0.003855
      f-2     :     0.004106
      f+3     :     0.002245
      f-3     :     0.002008
      g0      :     0.000116  g :     0.001608
      g+1     :     0.000116
      g-1     :     0.000131
      g+2     :     0.000231
      g-2     :     0.000207
      g+3     :     0.000299
      g-3     :     0.000327
      g+4     :     0.000076
      g-4     :     0.000104
 42 C s       :     3.144872  s :     3.144872
      pz      :     1.004362  p :     3.011067
      px      :     1.037348
      py      :     0.969356
      dz2     :     0.005729  d :     0.072061
      dxz     :     0.022249
      dyz     :     0.017077
      dx2y2   :     0.017616
      dxy     :     0.009391
      f0      :     0.000202  f :     0.006637
      f+1     :     0.000310
      f-1     :     0.001102
      f+2     :     0.002340
      f-2     :     0.001555
      f+3     :     0.000533
      f-3     :     0.000596
      g0      :     0.000082  g :     0.000764
      g+1     :     0.000013
      g-1     :     0.000060
      g+2     :     0.000104
      g-2     :     0.000078
      g+3     :     0.000173
      g-3     :     0.000152
      g+4     :     0.000033
      g-4     :     0.000068
 43 H s       :     0.872027  s :     0.872027
      pz      :     0.006232  p :     0.024771
      px      :     0.009023
      py      :     0.009516
      dz2     :     0.000815  d :     0.003889
      dxz     :     0.000801
      dyz     :     0.000583
      dx2y2   :     0.000813
      dxy     :     0.000877
      f0      :     0.000009  f :     0.000392
      f+1     :     0.000137
      f-1     :     0.000020
      f+2     :     0.000053
      f-2     :     0.000069
      f+3     :     0.000057
      f-3     :     0.000048
 44 H s       :     0.874463  s :     0.874463
      pz      :     0.009844  p :     0.024570
      px      :     0.010193
      py      :     0.004533
      dz2     :     0.000951  d :     0.003882
      dxz     :     0.000799
      dyz     :     0.000490
      dx2y2   :     0.000764
      dxy     :     0.000879
      f0      :     0.000023  f :     0.000392
      f+1     :     0.000021
      f-1     :     0.000095
      f+2     :     0.000050
      f-2     :     0.000097
      f+3     :     0.000054
      f-3     :     0.000051
 45 H s       :     0.865011  s :     0.865011
      pz      :     0.008840  p :     0.027353
      px      :     0.009542
      py      :     0.008971
      dz2     :     0.001173  d :     0.004095
      dxz     :     0.000565
      dyz     :     0.000815
      dx2y2   :     0.000667
      dxy     :     0.000873
      f0      :     0.000030  f :     0.000395
      f+1     :     0.000118
      f-1     :     0.000037
      f+2     :     0.000046
      f-2     :     0.000081
      f+3     :     0.000039
      f-3     :     0.000043
 46 C s       :     3.179587  s :     3.179587
      pz      :     0.987584  p :     2.928787
      px      :     1.003927
      py      :     0.937276
      dz2     :     0.006496  d :     0.065701
      dxz     :     0.021350
      dyz     :     0.011996
      dx2y2   :     0.014723
      dxy     :     0.011135
      f0      :     0.000177  f :     0.006568
      f+1     :     0.000511
      f-1     :     0.001358
      f+2     :     0.001915
      f-2     :     0.001668
      f+3     :     0.000620
      f-3     :     0.000319
      g0      :     0.000071  g :     0.000731
      g+1     :     0.000020
      g-1     :     0.000100
      g+2     :     0.000142
      g-2     :     0.000096
      g+3     :     0.000117
      g-3     :     0.000117
      g+4     :     0.000006
      g-4     :     0.000063
 47 H s       :     0.917447  s :     0.917447
      pz      :     0.013299  p :     0.037067
      px      :     0.011703
      py      :     0.012065
      dz2     :     0.000849  d :     0.004468
      dxz     :     0.000485
      dyz     :     0.000716
      dx2y2   :     0.001231
      dxy     :     0.001186
      f0      :     0.000015  f :     0.000394
      f+1     :     0.000013
      f-1     :     0.000091
      f+2     :     0.000050
      f-2     :     0.000054
      f+3     :     0.000064
      f-3     :     0.000107
 48 H s       :     0.868025  s :     0.868025
      pz      :     0.008148  p :     0.026693
      px      :     0.008728
      py      :     0.009818
      dz2     :     0.000973  d :     0.004008
      dxz     :     0.000715
      dyz     :     0.000601
      dx2y2   :     0.000540
      dxy     :     0.001178
      f0      :     0.000010  f :     0.000393
      f+1     :     0.000133
      f-1     :     0.000016
      f+2     :     0.000034
      f-2     :     0.000094
      f+3     :     0.000033
      f-3     :     0.000073
 49 H s       :     0.880902  s :     0.880902
      pz      :     0.007152  p :     0.026608
      px      :     0.009681
      py      :     0.009775
      dz2     :     0.001104  d :     0.003981
      dxz     :     0.000690
      dyz     :     0.000698
      dx2y2   :     0.000955
      dxy     :     0.000534
      f0      :     0.000027  f :     0.000390
      f+1     :     0.000113
      f-1     :     0.000036
      f+2     :     0.000090
      f-2     :     0.000043
      f+3     :     0.000054
      f-3     :     0.000028
 50 C s       :     3.178364  s :     3.178364
      pz      :     0.985739  p :     2.949927
      px      :     0.953400
      py      :     1.010788
      dz2     :     0.005321  d :     0.066330
      dxz     :     0.019197
      dyz     :     0.017736
      dx2y2   :     0.013671
      dxy     :     0.010404
      f0      :     0.000230  f :     0.006588
      f+1     :     0.001053
      f-1     :     0.000228
      f+2     :     0.001814
      f-2     :     0.001995
      f+3     :     0.000509
      f-3     :     0.000760
      g0      :     0.000085  g :     0.000739
      g+1     :     0.000057
      g-1     :     0.000012
      g+2     :     0.000080
      g-2     :     0.000077
      g+3     :     0.000131
      g-3     :     0.000182
      g+4     :     0.000037
      g-4     :     0.000078
 51 H s       :     0.918572  s :     0.918572
      pz      :     0.012632  p :     0.035353
      px      :     0.011105
      py      :     0.011616
      dz2     :     0.001339  d :     0.004362
      dxz     :     0.000883
      dyz     :     0.000439
      dx2y2   :     0.000952
      dxy     :     0.000748
      f0      :     0.000025  f :     0.000390
      f+1     :     0.000047
      f-1     :     0.000111
      f+2     :     0.000072
      f-2     :     0.000043
      f+3     :     0.000043
      f-3     :     0.000048
 52 H s       :     0.869421  s :     0.869421
      pz      :     0.009209  p :     0.025956
      px      :     0.007419
      py      :     0.009327
      dz2     :     0.001013  d :     0.003903
      dxz     :     0.000540
      dyz     :     0.000846
      dx2y2   :     0.000761
      dxy     :     0.000744
      f0      :     0.000038  f :     0.000386
      f+1     :     0.000076
      f-1     :     0.000033
      f+2     :     0.000076
      f-2     :     0.000082
      f+3     :     0.000041
      f-3     :     0.000039
 53 H s       :     0.862180  s :     0.862180
      pz      :     0.009540  p :     0.026893
      px      :     0.009021
      py      :     0.008332
      dz2     :     0.001042  d :     0.003968
      dxz     :     0.000607
      dyz     :     0.000693
      dx2y2   :     0.000780
      dxy     :     0.000846
      f0      :     0.000015  f :     0.000390
      f+1     :     0.000025
      f-1     :     0.000135
      f+2     :     0.000053
      f-2     :     0.000064
      f+3     :     0.000047
      f-3     :     0.000050
 54 C s       :     3.144898  s :     3.144898
      pz      :     0.703408  p :     2.153041
      px      :     0.697346
      py      :     0.752287
      dz2     :     0.036934  d :     0.262475
      dxz     :     0.029549
      dyz     :     0.090816
      dx2y2   :     0.032870
      dxy     :     0.072305
      f0      :     0.008356  f :     0.034781
      f+1     :     0.003178
      f-1     :     0.004400
      f+2     :     0.007736
      f-2     :     0.003250
      f+3     :     0.005459
      f-3     :     0.002402
      g0      :     0.000346  g :     0.004421
      g+1     :     0.000176
      g-1     :     0.000972
      g+2     :     0.000604
      g-2     :     0.000547
      g+3     :     0.000198
      g-3     :     0.000566
      g+4     :     0.000364
      g-4     :     0.000648
 55 C s       :     3.224064  s :     3.224064
      pz      :     0.792086  p :     2.591150
      px      :     0.982229
      py      :     0.816835
      dz2     :     0.019598  d :     0.114769
      dxz     :     0.012715
      dyz     :     0.043250
      dx2y2   :     0.012986
      dxy     :     0.026220
      f0      :     0.004571  f :     0.017289
      f+1     :     0.001912
      f-1     :     0.001450
      f+2     :     0.004273
      f-2     :     0.001368
      f+3     :     0.002598
      f-3     :     0.001117
      g0      :     0.000160  g :     0.001542
      g+1     :     0.000071
      g-1     :     0.000344
      g+2     :     0.000254
      g-2     :     0.000241
      g+3     :     0.000086
      g-3     :     0.000124
      g+4     :     0.000113
      g-4     :     0.000149
 56 C s       :     3.259188  s :     3.259188
      pz      :     0.940607  p :     2.743971
      px      :     0.903005
      py      :     0.900359
      dz2     :     0.019564  d :     0.103473
      dxz     :     0.012625
      dyz     :     0.037476
      dx2y2   :     0.009680
      dxy     :     0.024128
      f0      :     0.003298  f :     0.013378
      f+1     :     0.001501
      f-1     :     0.000990
      f+2     :     0.002963
      f-2     :     0.001260
      f+3     :     0.002363
      f-3     :     0.001004
      g0      :     0.000123  g :     0.001250
      g+1     :     0.000036
      g-1     :     0.000287
      g+2     :     0.000189
      g-2     :     0.000188
      g+3     :     0.000060
      g-3     :     0.000106
      g+4     :     0.000121
      g-4     :     0.000139
 57 H s       :     0.843940  s :     0.843940
      pz      :     0.007196  p :     0.028524
      px      :     0.010313
      py      :     0.011015
      dz2     :     0.000909  d :     0.003417
      dxz     :     0.000683
      dyz     :     0.000906
      dx2y2   :     0.000499
      dxy     :     0.000419
      f0      :     0.000095  f :     0.000306
      f+1     :     0.000033
      f-1     :     0.000034
      f+2     :     0.000078
      f-2     :     0.000039
      f+3     :     0.000013
      f-3     :     0.000013
 58 C s       :     3.193547  s :     3.193547
      pz      :     0.890071  p :     2.806899
      px      :     0.944646
      py      :     0.972182
      dz2     :     0.049250  d :     0.123222
      dxz     :     0.021408
      dyz     :     0.019061
      dx2y2   :     0.024332
      dxy     :     0.009171
      f0      :     0.003428  f :     0.012460
      f+1     :     0.001438
      f-1     :     0.001046
      f+2     :     0.002937
      f-2     :     0.001621
      f+3     :     0.000834
      f-3     :     0.001157
      g0      :     0.000152  g :     0.001269
      g+1     :     0.000072
      g-1     :     0.000310
      g+2     :     0.000231
      g-2     :     0.000234
      g+3     :     0.000089
      g-3     :     0.000110
      g+4     :     0.000048
      g-4     :     0.000023
 59 H s       :     0.825017  s :     0.825017
      pz      :     0.007215  p :     0.022875
      px      :     0.009932
      py      :     0.005728
      dz2     :     0.000105  d :     0.002833
      dxz     :     0.000055
      dyz     :     0.001237
      dx2y2   :     0.000260
      dxy     :     0.001176
      f0      :     0.000044  f :     0.000281
      f+1     :     0.000007
      f-1     :     0.000013
      f+2     :     0.000074
      f-2     :     0.000008
      f+3     :     0.000110
      f-3     :     0.000026
 60 C s       :     3.201792  s :     3.201792
      pz      :     0.931090  p :     2.750188
      px      :     0.909063
      py      :     0.910035
      dz2     :     0.020697  d :     0.123536
      dxz     :     0.009042
      dyz     :     0.056834
      dx2y2   :     0.012234
      dxy     :     0.024730
      f0      :     0.003057  f :     0.012344
      f+1     :     0.001233
      f-1     :     0.000952
      f+2     :     0.003158
      f-2     :     0.000813
      f+3     :     0.002169
      f-3     :     0.000962
      g0      :     0.000137  g :     0.001264
      g+1     :     0.000053
      g-1     :     0.000281
      g+2     :     0.000216
      g-2     :     0.000173
      g+3     :     0.000060
      g-3     :     0.000098
      g+4     :     0.000102
      g-4     :     0.000145
 61 H s       :     0.827055  s :     0.827055
      pz      :     0.006629  p :     0.022724
      px      :     0.009291
      py      :     0.006803
      dz2     :     0.000932  d :     0.002835
      dxz     :     0.000719
      dyz     :     0.000400
      dx2y2   :     0.000397
      dxy     :     0.000388
      f0      :     0.000084  f :     0.000278
      f+1     :     0.000037
      f-1     :     0.000027
      f+2     :     0.000050
      f-2     :     0.000052
      f+3     :     0.000014
      f-3     :     0.000014
 62 C s       :     3.195792  s :     3.195792
      pz      :     0.955447  p :     2.803530
      px      :     0.950879
      py      :     0.897203
      dz2     :     0.023910  d :     0.120851
      dxz     :     0.012749
      dyz     :     0.048064
      dx2y2   :     0.014663
      dxy     :     0.021466
      f0      :     0.003050  f :     0.012482
      f+1     :     0.001445
      f-1     :     0.000726
      f+2     :     0.002877
      f-2     :     0.001179
      f+3     :     0.002185
      f-3     :     0.001020
      g0      :     0.000126  g :     0.001271
      g+1     :     0.000038
      g-1     :     0.000302
      g+2     :     0.000195
      g-2     :     0.000193
      g+3     :     0.000062
      g-3     :     0.000109
      g+4     :     0.000116
      g-4     :     0.000130
 63 H s       :     0.826093  s :     0.826093
      pz      :     0.006567  p :     0.023261
      px      :     0.009637
      py      :     0.007057
      dz2     :     0.000891  d :     0.002855
      dxz     :     0.000651
      dyz     :     0.000589
      dx2y2   :     0.000402
      dxy     :     0.000322
      f0      :     0.000090  f :     0.000281
      f+1     :     0.000034
      f-1     :     0.000033
      f+2     :     0.000068
      f-2     :     0.000033
      f+3     :     0.000009
      f-3     :     0.000013
 64 C s       :     3.236478  s :     3.236478
      pz      :     0.869505  p :     2.727372
      px      :     0.905690
      py      :     0.952177
      dz2     :     0.034707  d :     0.099462
      dxz     :     0.020252
      dyz     :     0.018019
      dx2y2   :     0.017817
      dxy     :     0.008667
      f0      :     0.003401  f :     0.012680
      f+1     :     0.001494
      f-1     :     0.001398
      f+2     :     0.002870
      f-2     :     0.001628
      f+3     :     0.000797
      f-3     :     0.001091
      g0      :     0.000153  g :     0.001250
      g+1     :     0.000075
      g-1     :     0.000304
      g+2     :     0.000228
      g-2     :     0.000230
      g+3     :     0.000084
      g-3     :     0.000107
      g+4     :     0.000047
      g-4     :     0.000021
 65 H s       :     0.846044  s :     0.846044
      pz      :     0.009516  p :     0.027151
      px      :     0.009648
      py      :     0.007987
      dz2     :     0.000219  d :     0.003283
      dxz     :     0.000088
      dyz     :     0.001430
      dx2y2   :     0.000300
      dxy     :     0.001246
      f0      :     0.000051  f :     0.000303
      f+1     :     0.000009
      f-1     :     0.000012
      f+2     :     0.000080
      f-2     :     0.000008
      f+3     :     0.000116
      f-3     :     0.000027
 66 H s       :     0.749873  s :     0.749873
      pz      :     0.035305  p :     0.086939
      px      :     0.024723
      py      :     0.026911
      dz2     :     0.002531  d :     0.010543
      dxz     :     0.001978
      dyz     :     0.001067
      dx2y2   :     0.002852
      dxy     :     0.002116
      f0      :     0.000031  f :     0.000928
      f+1     :     0.000269
      f-1     :     0.000086
      f+2     :     0.000144
      f-2     :     0.000105
      f+3     :     0.000191
      f-3     :     0.000103


                     *******************************
                     * LOEWDIN POPULATION ANALYSIS *
                     *******************************

----------------------
LOEWDIN ATOMIC CHARGES
----------------------
   0 O :    0.581957
   1 O :    0.328689
   2 N :    0.395880
   3 N :    0.598674
   4 C :   -0.465782
   5 C :   -0.152224
   6 H :   -0.026106
   7 C :   -0.098533
   8 C :    0.080953
   9 H :   -0.046043
  10 C :    0.061884
  11 H :   -0.051259
  12 C :    0.058216
  13 H :   -0.052611
  14 C :    0.061633
  15 H :   -0.051379
  16 C :    0.084606
  17 H :   -0.041191
  18 C :   -0.401331
  19 C :    0.247842
  20 H :   -0.053053
  21 H :   -0.041969
  22 H :   -0.047114
  23 C :    0.246084
  24 H :   -0.046415
  25 H :   -0.042279
  26 H :   -0.056402
  27 C :    0.223981
  28 H :   -0.051573
  29 H :   -0.048436
  30 H :   -0.051950
  31 C :   -0.206805
  32 C :   -0.051488
  33 C :    0.065516
  34 H :   -0.051438
  35 C :    0.028423
  36 H :   -0.061012
  37 C :    0.038746
  38 H :   -0.052039
  39 C :    0.060141
  40 H :   -0.053536
  41 C :   -0.245525
  42 C :    0.231522
  43 H :   -0.047400
  44 H :   -0.048344
  45 H :   -0.043961
  46 C :    0.244940
  47 H :   -0.066291
  48 H :   -0.046647
  49 H :   -0.047159
  50 C :    0.247970
  51 H :   -0.065302
  52 H :   -0.045693
  53 H :   -0.045691
  54 C :   -0.751931
  55 C :   -0.121732
  56 C :    0.098010
  57 H :   -0.044774
  58 C :    0.073312
  59 H :   -0.047926
  60 C :    0.082251
  61 H :   -0.045633
  62 C :    0.073479
  63 H :   -0.048115
  64 C :    0.099753
  65 H :   -0.042160
  66 H :   -0.208210

-------------------------------
LOEWDIN REDUCED ORBITAL CHARGES
-------------------------------
  0 O s       :     3.044746  s :     3.044746
      pz      :     1.274064  p :     4.161787
      px      :     1.424129
      py      :     1.463594
      dz2     :     0.051977  d :     0.180966
      dxz     :     0.037573
      dyz     :     0.055151
      dx2y2   :     0.016464
      dxy     :     0.019802
      f0      :     0.006882  f :     0.029475
      f+1     :     0.003708
      f-1     :     0.004895
      f+2     :     0.006190
      f-2     :     0.004725
      f+3     :     0.001486
      f-3     :     0.001590
      g0      :     0.000131  g :     0.001068
      g+1     :     0.000164
      g-1     :     0.000186
      g+2     :     0.000150
      g-2     :     0.000196
      g+3     :     0.000067
      g-3     :     0.000130
      g+4     :     0.000022
      g-4     :     0.000024
  1 O s       :     3.232843  s :     3.232843
      pz      :     1.507590  p :     4.318988
      px      :     1.319875
      py      :     1.491523
      dz2     :     0.011949  d :     0.096577
      dxz     :     0.001411
      dyz     :     0.031243
      dx2y2   :     0.030972
      dxy     :     0.021002
      f0      :     0.003258  f :     0.021673
      f+1     :     0.000430
      f-1     :     0.003031
      f+2     :     0.005053
      f-2     :     0.000385
      f+3     :     0.004971
      f-3     :     0.004545
      g0      :     0.000073  g :     0.001230
      g+1     :     0.000004
      g-1     :     0.000250
      g+2     :     0.000145
      g-2     :     0.000037
      g+3     :     0.000021
      g-3     :     0.000207
      g+4     :     0.000228
      g-4     :     0.000266
  2 N s       :     2.855456  s :     2.855456
      pz      :     1.085631  p :     3.398677
      px      :     1.323132
      py      :     0.989913
      dz2     :     0.080463  d :     0.290753
      dxz     :     0.080529
      dyz     :     0.063716
      dx2y2   :     0.035510
      dxy     :     0.030534
      f0      :     0.009072  f :     0.055002
      f+1     :     0.013719
      f-1     :     0.006340
      f+2     :     0.008141
      f-2     :     0.010154
      f+3     :     0.004110
      f-3     :     0.003466
      g0      :     0.000396  g :     0.004233
      g+1     :     0.000755
      g-1     :     0.000391
      g+2     :     0.000802
      g-2     :     0.000692
      g+3     :     0.000465
      g-3     :     0.000454
      g+4     :     0.000135
      g-4     :     0.000140
  3 N s       :     2.667527  s :     2.667527
      pz      :     1.161561  p :     3.345562
      px      :     1.083457
      py      :     1.100544
      dz2     :     0.047201  d :     0.329270
      dxz     :     0.065016
      dyz     :     0.049496
      dx2y2   :     0.078409
      dxy     :     0.089147
      f0      :     0.008551  f :     0.055884
      f+1     :     0.003069
      f-1     :     0.008022
      f+2     :     0.006230
      f-2     :     0.010206
      f+3     :     0.012312
      f-3     :     0.007495
      g0      :     0.000247  g :     0.003082
      g+1     :     0.000371
      g-1     :     0.000430
      g+2     :     0.000214
      g-2     :     0.000256
      g+3     :     0.000196
      g-3     :     0.000486
      g+4     :     0.000506
      g-4     :     0.000376
  4 C s       :     2.595510  s :     2.595510
      pz      :     0.840722  p :     2.620779
      px      :     1.011648
      py      :     0.768409
      dz2     :     0.219982  d :     0.931204
      dxz     :     0.231618
      dyz     :     0.173190
      dx2y2   :     0.169724
      dxy     :     0.136690
      f0      :     0.052282  f :     0.283751
      f+1     :     0.049354
      f-1     :     0.032956
      f+2     :     0.054739
      f-2     :     0.044693
      f+3     :     0.024795
      f-3     :     0.024932
      g0      :     0.003024  g :     0.034537
      g+1     :     0.005410
      g-1     :     0.004209
      g+2     :     0.005603
      g-2     :     0.004941
      g+3     :     0.003737
      g-3     :     0.003596
      g+4     :     0.001956
      g-4     :     0.002060
  5 C s       :     2.519840  s :     2.519840
      pz      :     0.900050  p :     2.678878
      px      :     0.909859
      py      :     0.868968
      dz2     :     0.183357  d :     0.742427
      dxz     :     0.088776
      dyz     :     0.140812
      dx2y2   :     0.187448
      dxy     :     0.142034
      f0      :     0.022782  f :     0.196716
      f+1     :     0.018373
      f-1     :     0.035965
      f+2     :     0.027571
      f-2     :     0.029137
      f+3     :     0.026429
      f-3     :     0.036459
      g0      :     0.000934  g :     0.014363
      g+1     :     0.001003
      g-1     :     0.002198
      g+2     :     0.001463
      g-2     :     0.001632
      g+3     :     0.002025
      g-3     :     0.001788
      g+4     :     0.001643
      g-4     :     0.001678
  6 H s       :     0.740930  s :     0.740930
      pz      :     0.098359  p :     0.201966
      px      :     0.054197
      py      :     0.049410
      dz2     :     0.021521  d :     0.073291
      dxz     :     0.020278
      dyz     :     0.022443
      dx2y2   :     0.005661
      dxy     :     0.003387
      f0      :     0.003018  f :     0.009919
      f+1     :     0.002105
      f-1     :     0.002578
      f+2     :     0.001294
      f-2     :     0.000735
      f+3     :     0.000071
      f-3     :     0.000118
  7 C s       :     2.563782  s :     2.563782
      pz      :     1.006466  p :     2.703343
      px      :     0.795296
      py      :     0.901580
      dz2     :     0.172091  d :     0.656664
      dxz     :     0.113880
      dyz     :     0.184014
      dx2y2   :     0.094064
      dxy     :     0.092614
      f0      :     0.032387  f :     0.160278
      f+1     :     0.014959
      f-1     :     0.038741
      f+2     :     0.021010
      f-2     :     0.024759
      f+3     :     0.011374
      f-3     :     0.017049
      g0      :     0.002248  g :     0.014467
      g+1     :     0.001172
      g-1     :     0.002951
      g+2     :     0.001691
      g-2     :     0.001674
      g+3     :     0.001518
      g-3     :     0.001113
      g+4     :     0.001134
      g-4     :     0.000965
  8 C s       :     2.574676  s :     2.574676
      pz      :     0.958235  p :     2.706640
      px      :     0.807601
      py      :     0.940805
      dz2     :     0.113420  d :     0.508430
      dxz     :     0.078630
      dyz     :     0.178510
      dx2y2   :     0.074631
      dxy     :     0.063238
      f0      :     0.024710  f :     0.117433
      f+1     :     0.015647
      f-1     :     0.028175
      f+2     :     0.010392
      f-2     :     0.016025
      f+3     :     0.008925
      f-3     :     0.013559
      g0      :     0.002333  g :     0.011866
      g+1     :     0.001371
      g-1     :     0.001563
      g+2     :     0.001171
      g-2     :     0.001539
      g+3     :     0.001239
      g-3     :     0.000386
      g+4     :     0.001347
      g-4     :     0.000918
  9 H s       :     0.775381  s :     0.775381
      pz      :     0.067118  p :     0.194505
      px      :     0.052073
      py      :     0.075314
      dz2     :     0.019971  d :     0.066459
      dxz     :     0.010734
      dyz     :     0.014874
      dx2y2   :     0.009859
      dxy     :     0.011021
      f0      :     0.001746  f :     0.009699
      f+1     :     0.000520
      f-1     :     0.002646
      f+2     :     0.001618
      f-2     :     0.001809
      f+3     :     0.000732
      f-3     :     0.000628
 10 C s       :     2.586691  s :     2.586691
      pz      :     0.946587  p :     2.716760
      px      :     0.807364
      py      :     0.962810
      dz2     :     0.133542  d :     0.509224
      dxz     :     0.058722
      dyz     :     0.132189
      dx2y2   :     0.093300
      dxy     :     0.091470
      f0      :     0.020161  f :     0.113811
      f+1     :     0.008130
      f-1     :     0.025287
      f+2     :     0.014777
      f-2     :     0.021704
      f+3     :     0.010608
      f-3     :     0.013144
      g0      :     0.001015  g :     0.011630
      g+1     :     0.000660
      g-1     :     0.002250
      g+2     :     0.001206
      g-2     :     0.001305
      g+3     :     0.001873
      g-3     :     0.000914
      g+4     :     0.001338
      g-4     :     0.001070
 11 H s       :     0.790475  s :     0.790475
      pz      :     0.087177  p :     0.186702
      px      :     0.053912
      py      :     0.045613
      dz2     :     0.019814  d :     0.064468
      dxz     :     0.017933
      dyz     :     0.021042
      dx2y2   :     0.002636
      dxy     :     0.003043
      f0      :     0.003055  f :     0.009613
      f+1     :     0.002190
      f-1     :     0.002620
      f+2     :     0.000749
      f-2     :     0.000901
      f+3     :     0.000053
      f-3     :     0.000044
 12 C s       :     2.587666  s :     2.587666
      pz      :     0.990871  p :     2.721707
      px      :     0.804493
      py      :     0.926342
      dz2     :     0.160553  d :     0.507357
      dxz     :     0.099706
      dyz     :     0.143966
      dx2y2   :     0.044377
      dxy     :     0.058756
      f0      :     0.026430  f :     0.113482
      f+1     :     0.011305
      f-1     :     0.030485
      f+2     :     0.015016
      f-2     :     0.018925
      f+3     :     0.007519
      f-3     :     0.003801
      g0      :     0.001977  g :     0.011572
      g+1     :     0.001068
      g-1     :     0.002787
      g+2     :     0.001423
      g-2     :     0.001322
      g+3     :     0.001169
      g-3     :     0.000857
      g+4     :     0.000375
      g-4     :     0.000595
 13 H s       :     0.791595  s :     0.791595
      pz      :     0.045797  p :     0.186977
      px      :     0.059566
      py      :     0.081614
      dz2     :     0.007390  d :     0.064409
      dxz     :     0.005804
      dyz     :     0.018311
      dx2y2   :     0.017456
      dxy     :     0.015447
      f0      :     0.001051  f :     0.009630
      f+1     :     0.000472
      f-1     :     0.001592
      f+2     :     0.000989
      f-2     :     0.001538
      f+3     :     0.001639
      f-3     :     0.002349
 14 C s       :     2.587145  s :     2.587145
      pz      :     0.968006  p :     2.716797
      px      :     0.810606
      py      :     0.938185
      dz2     :     0.111885  d :     0.509031
      dxz     :     0.079629
      dyz     :     0.182125
      dx2y2   :     0.072981
      dxy     :     0.062410
      f0      :     0.024751  f :     0.113765
      f+1     :     0.014955
      f-1     :     0.026683
      f+2     :     0.009984
      f-2     :     0.015445
      f+3     :     0.008624
      f-3     :     0.013323
      g0      :     0.002339  g :     0.011628
      g+1     :     0.001333
      g-1     :     0.001528
      g+2     :     0.001118
      g-2     :     0.001448
      g+3     :     0.001208
      g-3     :     0.000373
      g+4     :     0.001368
      g-4     :     0.000914
 15 H s       :     0.790671  s :     0.790671
      pz      :     0.068488  p :     0.186650
      px      :     0.050856
      py      :     0.067306
      dz2     :     0.019852  d :     0.064437
      dxz     :     0.010798
      dyz     :     0.013939
      dx2y2   :     0.009370
      dxy     :     0.010479
      f0      :     0.001783  f :     0.009621
      f+1     :     0.000539
      f-1     :     0.002604
      f+2     :     0.001610
      f-2     :     0.001785
      f+3     :     0.000696
      f-3     :     0.000603
 16 C s       :     2.576551  s :     2.576551
      pz      :     0.941473  p :     2.706179
      px      :     0.805266
      py      :     0.959441
      dz2     :     0.129881  d :     0.504726
      dxz     :     0.058810
      dyz     :     0.134541
      dx2y2   :     0.091650
      dxy     :     0.089844
      f0      :     0.020631  f :     0.116139
      f+1     :     0.008277
      f-1     :     0.025166
      f+2     :     0.015740
      f-2     :     0.022128
      f+3     :     0.010957
      f-3     :     0.013238
      g0      :     0.001021  g :     0.011799
      g+1     :     0.000664
      g-1     :     0.002250
      g+2     :     0.001195
      g-2     :     0.001338
      g+3     :     0.001953
      g-3     :     0.000958
      g+4     :     0.001337
      g-4     :     0.001084
 17 H s       :     0.778380  s :     0.778380
      pz      :     0.087329  p :     0.187995
      px      :     0.054847
      py      :     0.045819
      dz2     :     0.020146  d :     0.065163
      dxz     :     0.018132
      dyz     :     0.020889
      dx2y2   :     0.002881
      dxy     :     0.003115
      f0      :     0.003060  f :     0.009653
      f+1     :     0.002196
      f-1     :     0.002624
      f+2     :     0.000768
      f-2     :     0.000903
      f+3     :     0.000055
      f-3     :     0.000047
 18 C s       :     2.544595  s :     2.544595
      pz      :     0.851924  p :     2.708459
      px      :     0.939485
      py      :     0.917051
      dz2     :     0.178782  d :     0.890855
      dxz     :     0.175375
      dyz     :     0.200147
      dx2y2   :     0.166708
      dxy     :     0.169843
      f0      :     0.039289  f :     0.241768
      f+1     :     0.041963
      f-1     :     0.028686
      f+2     :     0.036523
      f-2     :     0.035401
      f+3     :     0.019512
      f-3     :     0.040394
      g0      :     0.002054  g :     0.015653
      g+1     :     0.001478
      g-1     :     0.002227
      g+2     :     0.002044
      g-2     :     0.002191
      g+3     :     0.001518
      g-3     :     0.001541
      g+4     :     0.001434
      g-4     :     0.001167
 19 C s       :     2.536479  s :     2.536479
      pz      :     0.937703  p :     2.753103
      px      :     0.924178
      py      :     0.891222
      dz2     :     0.053739  d :     0.384258
      dxz     :     0.046296
      dyz     :     0.109471
      dx2y2   :     0.104100
      dxy     :     0.070652
      f0      :     0.008795  f :     0.074457
      f+1     :     0.005538
      f-1     :     0.010513
      f+2     :     0.008949
      f-2     :     0.010818
      f+3     :     0.012074
      f-3     :     0.017769
      g0      :     0.000173  g :     0.003860
      g+1     :     0.000231
      g-1     :     0.000566
      g+2     :     0.000259
      g-2     :     0.000319
      g+3     :     0.000549
      g-3     :     0.000234
      g+4     :     0.001078
      g-4     :     0.000452
 20 H s       :     0.773948  s :     0.773948
      pz      :     0.059759  p :     0.200752
      px      :     0.087316
      py      :     0.053678
      dz2     :     0.008801  d :     0.068910
      dxz     :     0.021389
      dyz     :     0.003058
      dx2y2   :     0.013093
      dxy     :     0.022568
      f0      :     0.000815  f :     0.009444
      f+1     :     0.001956
      f-1     :     0.000117
      f+2     :     0.001731
      f-2     :     0.000734
      f+3     :     0.001520
      f-3     :     0.002569
 21 H s       :     0.774752  s :     0.774752
      pz      :     0.078582  p :     0.190275
      px      :     0.053282
      py      :     0.058411
      dz2     :     0.019620  d :     0.067505
      dxz     :     0.019244
      dyz     :     0.016266
      dx2y2   :     0.006377
      dxy     :     0.005998
      f0      :     0.002499  f :     0.009436
      f+1     :     0.001583
      f-1     :     0.001937
      f+2     :     0.001431
      f-2     :     0.001541
      f+3     :     0.000201
      f-3     :     0.000244
 22 H s       :     0.778863  s :     0.778863
      pz      :     0.070073  p :     0.191272
      px      :     0.061214
      py      :     0.059985
      dz2     :     0.020959  d :     0.067592
      dxz     :     0.010234
      dyz     :     0.012822
      dx2y2   :     0.014211
      dxy     :     0.009366
      f0      :     0.001570  f :     0.009387
      f+1     :     0.001370
      f-1     :     0.001335
      f+2     :     0.001998
      f-2     :     0.001500
      f+3     :     0.000596
      f-3     :     0.001018
 23 C s       :     2.537646  s :     2.537646
      pz      :     0.910601  p :     2.753782
      px      :     0.922049
      py      :     0.921131
      dz2     :     0.102854  d :     0.383980
      dxz     :     0.045649
      dyz     :     0.071261
      dx2y2   :     0.102318
      dxy     :     0.061897
      f0      :     0.009316  f :     0.074648
      f+1     :     0.009939
      f-1     :     0.013416
      f+2     :     0.013953
      f-2     :     0.008930
      f+3     :     0.010654
      f-3     :     0.008440
      g0      :     0.000183  g :     0.003862
      g+1     :     0.000499
      g-1     :     0.000586
      g+2     :     0.000421
      g-2     :     0.000466
      g+3     :     0.000410
      g-3     :     0.000705
      g+4     :     0.000199
      g-4     :     0.000394
 24 H s       :     0.779709  s :     0.779709
      pz      :     0.052108  p :     0.190025
      px      :     0.057836
      py      :     0.080081
      dz2     :     0.004325  d :     0.067306
      dxz     :     0.003728
      dyz     :     0.022047
      dx2y2   :     0.021071
      dxy     :     0.016135
      f0      :     0.001252  f :     0.009375
      f+1     :     0.000330
      f-1     :     0.000855
      f+2     :     0.001182
      f-2     :     0.001037
      f+3     :     0.001702
      f-3     :     0.003016
 25 H s       :     0.775217  s :     0.775217
      pz      :     0.079366  p :     0.190142
      px      :     0.052772
      py      :     0.058004
      dz2     :     0.020977  d :     0.067489
      dxz     :     0.020266
      dyz     :     0.016505
      dx2y2   :     0.005044
      dxy     :     0.004697
      f0      :     0.002920  f :     0.009431
      f+1     :     0.002003
      f-1     :     0.001972
      f+2     :     0.001125
      f-2     :     0.001184
      f+3     :     0.000098
      f-3     :     0.000129
 26 H s       :     0.778924  s :     0.778924
      pz      :     0.058814  p :     0.199823
      px      :     0.086860
      py      :     0.054149
      dz2     :     0.008458  d :     0.068223
      dxz     :     0.020396
      dyz     :     0.002706
      dx2y2   :     0.012793
      dxy     :     0.023871
      f0      :     0.000799  f :     0.009432
      f+1     :     0.001829
      f-1     :     0.000153
      f+2     :     0.001585
      f-2     :     0.000674
      f+3     :     0.001583
      f-3     :     0.002809
 27 C s       :     2.541411  s :     2.541411
      pz      :     0.936606  p :     2.759993
      px      :     0.885796
      py      :     0.937591
      dz2     :     0.071355  d :     0.395161
      dxz     :     0.077401
      dyz     :     0.075032
      dx2y2   :     0.061591
      dxy     :     0.109780
      f0      :     0.005813  f :     0.075559
      f+1     :     0.014068
      f-1     :     0.008917
      f+2     :     0.009324
      f-2     :     0.010819
      f+3     :     0.012115
      f-3     :     0.014501
      g0      :     0.000388  g :     0.003895
      g+1     :     0.000259
      g-1     :     0.000258
      g+2     :     0.000595
      g-2     :     0.000278
      g+3     :     0.000394
      g-3     :     0.000542
      g+4     :     0.000396
      g-4     :     0.000785
 28 H s       :     0.785907  s :     0.785907
      pz      :     0.066086  p :     0.189024
      px      :     0.058753
      py      :     0.064184
      dz2     :     0.019031  d :     0.067269
      dxz     :     0.011064
      dyz     :     0.011433
      dx2y2   :     0.015182
      dxy     :     0.010559
      f0      :     0.001195  f :     0.009373
      f+1     :     0.001565
      f-1     :     0.001171
      f+2     :     0.001926
      f-2     :     0.001529
      f+3     :     0.000736
      f-3     :     0.001250
 29 H s       :     0.782857  s :     0.782857
      pz      :     0.079519  p :     0.189000
      px      :     0.047468
      py      :     0.062013
      dz2     :     0.020568  d :     0.067190
      dxz     :     0.018961
      dyz     :     0.016270
      dx2y2   :     0.005411
      dxy     :     0.005981
      f0      :     0.002607  f :     0.009390
      f+1     :     0.001752
      f-1     :     0.001990
      f+2     :     0.001247
      f-2     :     0.001448
      f+3     :     0.000189
      f-3     :     0.000157
 30 H s       :     0.786397  s :     0.786397
      pz      :     0.053528  p :     0.188895
      px      :     0.056386
      py      :     0.078982
      dz2     :     0.004459  d :     0.067280
      dxz     :     0.005390
      dyz     :     0.021105
      dx2y2   :     0.019764
      dxy     :     0.016562
      f0      :     0.001212  f :     0.009378
      f+1     :     0.000378
      f-1     :     0.000862
      f+2     :     0.000980
      f-2     :     0.001416
      f+3     :     0.001713
      f-3     :     0.002817
 31 C s       :     2.557815  s :     2.557815
      pz      :     0.878668  p :     2.653696
      px      :     0.882589
      py      :     0.892440
      dz2     :     0.118981  d :     0.771338
      dxz     :     0.161759
      dyz     :     0.121478
      dx2y2   :     0.183362
      dxy     :     0.185758
      f0      :     0.027095  f :     0.203279
      f+1     :     0.019870
      f-1     :     0.020112
      f+2     :     0.021492
      f-2     :     0.035358
      f+3     :     0.055293
      f-3     :     0.024060
      g0      :     0.001333  g :     0.020677
      g+1     :     0.002213
      g-1     :     0.001561
      g+2     :     0.002229
      g-2     :     0.001622
      g+3     :     0.002212
      g-3     :     0.003455
      g+4     :     0.003353
      g-4     :     0.002699
 32 C s       :     2.562793  s :     2.562793
      pz      :     0.855319  p :     2.703942
      px      :     0.941600
      py      :     0.907024
      dz2     :     0.097456  d :     0.618721
      dxz     :     0.126478
      dyz     :     0.109773
      dx2y2   :     0.146290
      dxy     :     0.138724
      f0      :     0.016091  f :     0.152366
      f+1     :     0.017060
      f-1     :     0.020607
      f+2     :     0.021684
      f-2     :     0.024154
      f+3     :     0.034310
      f-3     :     0.018459
      g0      :     0.000972  g :     0.013666
      g+1     :     0.001386
      g-1     :     0.001275
      g+2     :     0.001694
      g-2     :     0.001166
      g+3     :     0.001664
      g-3     :     0.002077
      g+4     :     0.001918
      g-4     :     0.001516
 33 C s       :     2.573077  s :     2.573077
      pz      :     0.859128  p :     2.703391
      px      :     0.960592
      py      :     0.883670
      dz2     :     0.069664  d :     0.528851
      dxz     :     0.120306
      dyz     :     0.083973
      dx2y2   :     0.139864
      dxy     :     0.115044
      f0      :     0.016402  f :     0.117336
      f+1     :     0.014482
      f-1     :     0.007391
      f+2     :     0.016705
      f-2     :     0.018333
      f+3     :     0.030548
      f-3     :     0.013475
      g0      :     0.000811  g :     0.011829
      g+1     :     0.001715
      g-1     :     0.000666
      g+2     :     0.001112
      g-2     :     0.001090
      g+3     :     0.001393
      g-3     :     0.001863
      g+4     :     0.001903
      g-4     :     0.001277
 34 H s       :     0.771005  s :     0.771005
      pz      :     0.069823  p :     0.202112
      px      :     0.049840
      py      :     0.082449
      dz2     :     0.014364  d :     0.068491
      dxz     :     0.009202
      dyz     :     0.015001
      dx2y2   :     0.012529
      dxy     :     0.017395
      f0      :     0.000711  f :     0.009830
      f+1     :     0.000209
      f-1     :     0.002516
      f+2     :     0.001667
      f-2     :     0.001914
      f+3     :     0.001581
      f-3     :     0.001232
 35 C s       :     2.584654  s :     2.584654
      pz      :     0.896638  p :     2.752207
      px      :     0.930070
      py      :     0.925499
      dz2     :     0.108209  d :     0.509239
      dxz     :     0.077001
      dyz     :     0.092749
      dx2y2   :     0.099571
      dxy     :     0.131709
      f0      :     0.008529  f :     0.113788
      f+1     :     0.014945
      f-1     :     0.016509
      f+2     :     0.017984
      f-2     :     0.020266
      f+3     :     0.021052
      f-3     :     0.014501
      g0      :     0.000965  g :     0.011689
      g+1     :     0.000988
      g-1     :     0.001029
      g+2     :     0.001599
      g-2     :     0.001088
      g+3     :     0.002427
      g-3     :     0.001636
      g+4     :     0.000890
      g-4     :     0.001069
 36 H s       :     0.795156  s :     0.795156
      pz      :     0.050929  p :     0.191046
      px      :     0.080207
      py      :     0.059910
      dz2     :     0.004885  d :     0.065063
      dxz     :     0.017175
      dyz     :     0.006157
      dx2y2   :     0.020875
      dxy     :     0.015971
      f0      :     0.001246  f :     0.009747
      f+1     :     0.000899
      f-1     :     0.000450
      f+2     :     0.000563
      f-2     :     0.001586
      f+3     :     0.003164
      f-3     :     0.001839
 37 C s       :     2.585734  s :     2.585734
      pz      :     0.855994  p :     2.716806
      px      :     0.937940
      py      :     0.922871
      dz2     :     0.060946  d :     0.530157
      dxz     :     0.118655
      dyz     :     0.084657
      dx2y2   :     0.133564
      dxy     :     0.132334
      f0      :     0.013586  f :     0.116587
      f+1     :     0.006836
      f-1     :     0.017388
      f+2     :     0.013380
      f-2     :     0.019724
      f+3     :     0.031971
      f-3     :     0.013702
      g0      :     0.000922  g :     0.011970
      g+1     :     0.000894
      g-1     :     0.001275
      g+2     :     0.001441
      g-2     :     0.000772
      g+3     :     0.001236
      g-3     :     0.002008
      g+4     :     0.001852
      g-4     :     0.001570
 38 H s       :     0.791845  s :     0.791845
      pz      :     0.066875  p :     0.186338
      px      :     0.068008
      py      :     0.051455
      dz2     :     0.014995  d :     0.064257
      dxz     :     0.013155
      dyz     :     0.010728
      dx2y2   :     0.013786
      dxy     :     0.011593
      f0      :     0.000884  f :     0.009599
      f+1     :     0.002001
      f-1     :     0.000677
      f+2     :     0.002053
      f-2     :     0.001809
      f+3     :     0.001300
      f-3     :     0.000875
 39 C s       :     2.571360  s :     2.571360
      pz      :     0.874248  p :     2.745210
      px      :     0.966254
      py      :     0.904707
      dz2     :     0.061961  d :     0.497015
      dxz     :     0.113913
      dyz     :     0.076844
      dx2y2   :     0.132603
      dxy     :     0.111694
      f0      :     0.015307  f :     0.114662
      f+1     :     0.014467
      f-1     :     0.006800
      f+2     :     0.016305
      f-2     :     0.018151
      f+3     :     0.029904
      f-3     :     0.013729
      g0      :     0.000814  g :     0.011612
      g+1     :     0.001715
      g-1     :     0.000660
      g+2     :     0.001063
      g-2     :     0.001024
      g+3     :     0.001237
      g-3     :     0.001836
      g+4     :     0.001907
      g-4     :     0.001355
 40 H s       :     0.769904  s :     0.769904
      pz      :     0.068468  p :     0.205160
      px      :     0.051143
      py      :     0.085548
      dz2     :     0.015012  d :     0.068532
      dxz     :     0.008060
      dyz     :     0.015397
      dx2y2   :     0.012969
      dxy     :     0.017094
      f0      :     0.000704  f :     0.009940
      f+1     :     0.000166
      f-1     :     0.002693
      f+2     :     0.001651
      f-2     :     0.001955
      f+3     :     0.001574
      f-3     :     0.001196
 41 C s       :     2.530643  s :     2.530643
      pz      :     0.905877  p :     2.716179
      px      :     0.903169
      py      :     0.907132
      dz2     :     0.127478  d :     0.789833
      dxz     :     0.183811
      dyz     :     0.181397
      dx2y2   :     0.149072
      dxy     :     0.148075
      f0      :     0.017539  f :     0.197391
      f+1     :     0.031496
      f-1     :     0.033057
      f+2     :     0.030722
      f-2     :     0.033198
      f+3     :     0.026221
      f-3     :     0.025159
      g0      :     0.000851  g :     0.011479
      g+1     :     0.001070
      g-1     :     0.001405
      g+2     :     0.001443
      g-2     :     0.001408
      g+3     :     0.001683
      g-3     :     0.001606
      g+4     :     0.001203
      g-4     :     0.000810
 42 C s       :     2.531101  s :     2.531101
      pz      :     0.917202  p :     2.744024
      px      :     0.928827
      py      :     0.897995
      dz2     :     0.028514  d :     0.412361
      dxz     :     0.122884
      dyz     :     0.105714
      dx2y2   :     0.095215
      dxy     :     0.060034
      f0      :     0.008678  f :     0.077072
      f+1     :     0.005828
      f-1     :     0.015126
      f+2     :     0.014137
      f-2     :     0.010653
      f+3     :     0.010425
      f-3     :     0.012225
      g0      :     0.000562  g :     0.003920
      g+1     :     0.000098
      g-1     :     0.000354
      g+2     :     0.000475
      g-2     :     0.000433
      g+3     :     0.000421
      g-3     :     0.000735
      g+4     :     0.000394
      g-4     :     0.000448
 43 H s       :     0.780132  s :     0.780132
      pz      :     0.062541  p :     0.190121
      px      :     0.076493
      py      :     0.051087
      dz2     :     0.013040  d :     0.067777
      dxz     :     0.016564
      dyz     :     0.009867
      dx2y2   :     0.013935
      dxy     :     0.014372
      f0      :     0.000525  f :     0.009369
      f+1     :     0.002579
      f-1     :     0.000330
      f+2     :     0.001684
      f-2     :     0.001762
      f+3     :     0.001231
      f-3     :     0.001258
 44 H s       :     0.780105  s :     0.780105
      pz      :     0.065212  p :     0.190889
      px      :     0.054676
      py      :     0.071002
      dz2     :     0.014633  d :     0.067970
      dxz     :     0.012710
      dyz     :     0.013738
      dx2y2   :     0.013114
      dxy     :     0.013775
      f0      :     0.000681  f :     0.009379
      f+1     :     0.000466
      f-1     :     0.002420
      f+2     :     0.001652
      f-2     :     0.001965
      f+3     :     0.001150
      f-3     :     0.001046
 45 H s       :     0.775738  s :     0.775738
      pz      :     0.066219  p :     0.190762
      px      :     0.071379
      py      :     0.053164
      dz2     :     0.016097  d :     0.068029
      dxz     :     0.013663
      dyz     :     0.013169
      dx2y2   :     0.012590
      dxy     :     0.012510
      f0      :     0.000754  f :     0.009432
      f+1     :     0.002474
      f-1     :     0.000726
      f+2     :     0.001738
      f-2     :     0.001903
      f+3     :     0.000891
      f-3     :     0.000946
 46 C s       :     2.533662  s :     2.533662
      pz      :     0.899012  p :     2.748273
      px      :     0.935998
      py      :     0.913262
      dz2     :     0.048169  d :     0.394252
      dxz     :     0.117449
      dyz     :     0.086130
      dx2y2   :     0.079601
      dxy     :     0.062902
      f0      :     0.011854  f :     0.075093
      f+1     :     0.007093
      f-1     :     0.013368
      f+2     :     0.011789
      f-2     :     0.012895
      f+3     :     0.010045
      f-3     :     0.008049
      g0      :     0.000302  g :     0.003781
      g+1     :     0.000144
      g-1     :     0.000856
      g+2     :     0.000440
      g-2     :     0.000522
      g+3     :     0.000478
      g-3     :     0.000501
      g+4     :     0.000130
      g-4     :     0.000407
 47 H s       :     0.779394  s :     0.779394
      pz      :     0.066130  p :     0.208157
      px      :     0.061333
      py      :     0.080695
      dz2     :     0.009964  d :     0.069267
      dxz     :     0.007764
      dyz     :     0.017422
      dx2y2   :     0.017021
      dxy     :     0.017095
      f0      :     0.000652  f :     0.009474
      f+1     :     0.000256
      f-1     :     0.001874
      f+2     :     0.001556
      f-2     :     0.001478
      f+3     :     0.001688
      f-3     :     0.001971
 48 H s       :     0.778691  s :     0.778691
      pz      :     0.061736  p :     0.190975
      px      :     0.075767
      py      :     0.053473
      dz2     :     0.013110  d :     0.067605
      dxz     :     0.015897
      dyz     :     0.009618
      dx2y2   :     0.011915
      dxy     :     0.017066
      f0      :     0.000532  f :     0.009376
      f+1     :     0.002498
      f-1     :     0.000345
      f+2     :     0.001560
      f-2     :     0.001903
      f+3     :     0.001056
      f-3     :     0.001482
 49 H s       :     0.779017  s :     0.779017
      pz      :     0.065440  p :     0.191125
      px      :     0.070460
      py      :     0.055225
      dz2     :     0.015954  d :     0.067638
      dxz     :     0.013806
      dyz     :     0.012070
      dx2y2   :     0.015002
      dxy     :     0.010806
      f0      :     0.000735  f :     0.009379
      f+1     :     0.002426
      f-1     :     0.000687
      f+2     :     0.001951
      f-2     :     0.001647
      f+3     :     0.001036
      f-3     :     0.000896
 50 C s       :     2.533889  s :     2.533889
      pz      :     0.925154  p :     2.744939
      px      :     0.897588
      py      :     0.922197
      dz2     :     0.025186  d :     0.394289
      dxz     :     0.115134
      dyz     :     0.107562
      dx2y2   :     0.073050
      dxy     :     0.073358
      f0      :     0.008561  f :     0.075110
      f+1     :     0.015318
      f-1     :     0.005412
      f+2     :     0.011423
      f-2     :     0.012064
      f+3     :     0.011621
      f-3     :     0.010712
      g0      :     0.000592  g :     0.003803
      g+1     :     0.000249
      g-1     :     0.000078
      g+2     :     0.000440
      g-2     :     0.000473
      g+3     :     0.000647
      g-3     :     0.000463
      g+4     :     0.000440
      g-4     :     0.000422
 51 H s       :     0.778850  s :     0.778850
      pz      :     0.068967  p :     0.207384
      px      :     0.058552
      py      :     0.079865
      dz2     :     0.016514  d :     0.069638
      dxz     :     0.012285
      dyz     :     0.013207
      dx2y2   :     0.014554
      dxy     :     0.013078
      f0      :     0.000696  f :     0.009430
      f+1     :     0.000861
      f-1     :     0.002239
      f+2     :     0.001854
      f-2     :     0.001695
      f+3     :     0.001086
      f-3     :     0.000998
 52 H s       :     0.777781  s :     0.777781
      pz      :     0.067006  p :     0.190917
      px      :     0.066649
      py      :     0.057262
      dz2     :     0.016342  d :     0.067613
      dxz     :     0.013285
      dyz     :     0.014332
      dx2y2   :     0.011703
      dxy     :     0.011950
      f0      :     0.000921  f :     0.009382
      f+1     :     0.002219
      f-1     :     0.000822
      f+2     :     0.001853
      f-2     :     0.001883
      f+3     :     0.000756
      f-3     :     0.000928
 53 H s       :     0.777623  s :     0.777623
      pz      :     0.063752  p :     0.190964
      px      :     0.051281
      py      :     0.075932
      dz2     :     0.014486  d :     0.067716
      dxz     :     0.010428
      dyz     :     0.015261
      dx2y2   :     0.012927
      dxy     :     0.014615
      f0      :     0.000588  f :     0.009388
      f+1     :     0.000450
      f-1     :     0.002561
      f+2     :     0.001718
      f-2     :     0.001778
      f+3     :     0.001243
      f-3     :     0.001050
 54 C s       :     2.607865  s :     2.607865
      pz      :     0.872789  p :     2.575649
      px      :     0.686007
      py      :     1.016853
      dz2     :     0.202201  d :     1.154108
      dxz     :     0.118780
      dyz     :     0.392143
      dx2y2   :     0.202532
      dxy     :     0.238453
      f0      :     0.081879  f :     0.363670
      f+1     :     0.030882
      f-1     :     0.051565
      f+2     :     0.078730
      f-2     :     0.035898
      f+3     :     0.047938
      f-3     :     0.036778
      g0      :     0.003405  g :     0.050639
      g+1     :     0.002305
      g-1     :     0.009118
      g+2     :     0.006000
      g-2     :     0.004384
      g+3     :     0.002602
      g-3     :     0.008917
      g+4     :     0.004987
      g-4     :     0.008921
 55 C s       :     2.571531  s :     2.571531
      pz      :     0.936561  p :     2.751101
      px      :     0.823980
      py      :     0.990559
      dz2     :     0.138710  d :     0.628686
      dxz     :     0.074270
      dyz     :     0.211259
      dx2y2   :     0.099563
      dxy     :     0.104884
      f0      :     0.039221  f :     0.155633
      f+1     :     0.016620
      f-1     :     0.020438
      f+2     :     0.033767
      f-2     :     0.015762
      f+3     :     0.018245
      f-3     :     0.011579
      g0      :     0.001644  g :     0.014781
      g+1     :     0.001224
      g-1     :     0.002760
      g+2     :     0.002128
      g-2     :     0.001699
      g+3     :     0.000977
      g-3     :     0.001749
      g+4     :     0.001144
      g-4     :     0.001457
 56 C s       :     2.580602  s :     2.580602
      pz      :     0.944862  p :     2.685649
      px      :     0.764638
      py      :     0.976149
      dz2     :     0.110552  d :     0.507253
      dxz     :     0.054831
      dyz     :     0.164193
      dx2y2   :     0.082527
      dxy     :     0.095150
      f0      :     0.027450  f :     0.116650
      f+1     :     0.011703
      f-1     :     0.014942
      f+2     :     0.023768
      f-2     :     0.011219
      f+3     :     0.015272
      f-3     :     0.012296
      g0      :     0.001127  g :     0.011836
      g+1     :     0.000736
      g-1     :     0.002358
      g+2     :     0.001485
      g-2     :     0.001290
      g+3     :     0.000525
      g-3     :     0.001619
      g+4     :     0.001227
      g-4     :     0.001469
 57 H s       :     0.778690  s :     0.778690
      pz      :     0.082838  p :     0.190551
      px      :     0.054568
      py      :     0.053145
      dz2     :     0.020379  d :     0.065835
      dxz     :     0.014413
      dyz     :     0.017120
      dx2y2   :     0.007488
      dxy     :     0.006435
      f0      :     0.002473  f :     0.009698
      f+1     :     0.001534
      f-1     :     0.001830
      f+2     :     0.001769
      f-2     :     0.001469
      f+3     :     0.000334
      f-3     :     0.000289
 58 C s       :     2.587262  s :     2.587262
      pz      :     0.973642  p :     2.715586
      px      :     0.794124
      py      :     0.947820
      dz2     :     0.161328  d :     0.499268
      dxz     :     0.091232
      dyz     :     0.128402
      dx2y2   :     0.080031
      dxy     :     0.038274
      f0      :     0.029014  f :     0.112931
      f+1     :     0.013350
      f-1     :     0.018206
      f+2     :     0.022305
      f-2     :     0.018133
      f+3     :     0.004643
      f-3     :     0.007280
      g0      :     0.001635  g :     0.011641
      g+1     :     0.001325
      g-1     :     0.001843
      g+2     :     0.002165
      g-2     :     0.001685
      g+3     :     0.000986
      g-3     :     0.001138
      g+4     :     0.000525
      g-4     :     0.000338
 59 H s       :     0.787701  s :     0.787701
      pz      :     0.043216  p :     0.186050
      px      :     0.050823
      py      :     0.092011
      dz2     :     0.005060  d :     0.064511
      dxz     :     0.000741
      dyz     :     0.024077
      dx2y2   :     0.014348
      dxy     :     0.020286
      f0      :     0.001374  f :     0.009663
      f+1     :     0.000194
      f-1     :     0.001247
      f+2     :     0.002176
      f-2     :     0.000209
      f+3     :     0.002562
      f-3     :     0.001901
 60 C s       :     2.589785  s :     2.589785
      pz      :     0.941647  p :     2.695922
      px      :     0.768995
      py      :     0.985281
      dz2     :     0.105891  d :     0.506939
      dxz     :     0.049231
      dyz     :     0.181680
      dx2y2   :     0.081146
      dxy     :     0.088991
      f0      :     0.027742  f :     0.113536
      f+1     :     0.011581
      f-1     :     0.014301
      f+2     :     0.024541
      f-2     :     0.009763
      f+3     :     0.015945
      f-3     :     0.009663
      g0      :     0.001249  g :     0.011567
      g+1     :     0.001006
      g-1     :     0.001966
      g+2     :     0.001662
      g-2     :     0.001128
      g+3     :     0.000695
      g-3     :     0.001341
      g+4     :     0.001067
      g-4     :     0.001454
 61 H s       :     0.787656  s :     0.787656
      pz      :     0.076338  p :     0.184453
      px      :     0.049891
      py      :     0.058223
      dz2     :     0.020195  d :     0.063952
      dxz     :     0.013492
      dyz     :     0.015398
      dx2y2   :     0.008161
      dxy     :     0.006704
      f0      :     0.002344  f :     0.009572
      f+1     :     0.001159
      f-1     :     0.002079
      f+2     :     0.001795
      f-2     :     0.001475
      f+3     :     0.000314
      f-3     :     0.000406
 62 C s       :     2.587288  s :     2.587288
      pz      :     0.939491  p :     2.715591
      px      :     0.788592
      py      :     0.987507
      dz2     :     0.106817  d :     0.499009
      dxz     :     0.051048
      dyz     :     0.171878
      dx2y2   :     0.082170
      dxy     :     0.087096
      f0      :     0.026859  f :     0.112978
      f+1     :     0.010942
      f-1     :     0.014532
      f+2     :     0.024168
      f-2     :     0.011028
      f+3     :     0.013909
      f-3     :     0.011540
      g0      :     0.001105  g :     0.011655
      g+1     :     0.000734
      g-1     :     0.002400
      g+2     :     0.001474
      g-2     :     0.001289
      g+3     :     0.000525
      g-3     :     0.001644
      g+4     :     0.001171
      g-4     :     0.001313
 63 H s       :     0.787973  s :     0.787973
      pz      :     0.077709  p :     0.186009
      px      :     0.056008
      py      :     0.052292
      dz2     :     0.020301  d :     0.064474
      dxz     :     0.014432
      dyz     :     0.016036
      dx2y2   :     0.007362
      dxy     :     0.006343
      f0      :     0.002494  f :     0.009660
      f+1     :     0.001532
      f-1     :     0.001842
      f+2     :     0.001744
      f-2     :     0.001447
      f+3     :     0.000314
      f-3     :     0.000287
 64 C s       :     2.580098  s :     2.580098
      pz      :     0.965039  p :     2.682969
      px      :     0.764555
      py      :     0.953375
      dz2     :     0.161532  d :     0.508208
      dxz     :     0.098340
      dyz     :     0.128644
      dx2y2   :     0.081656
      dxy     :     0.038036
      f0      :     0.029564  f :     0.117093
      f+1     :     0.013935
      f-1     :     0.019203
      f+2     :     0.022702
      f-2     :     0.019291
      f+3     :     0.004715
      f-3     :     0.007682
      g0      :     0.001708  g :     0.011880
      g+1     :     0.001350
      g-1     :     0.001888
      g+2     :     0.002286
      g-2     :     0.001667
      g+3     :     0.000967
      g-3     :     0.001148
      g+4     :     0.000541
      g-4     :     0.000325
 65 H s       :     0.779439  s :     0.779439
      pz      :     0.044637  p :     0.187941
      px      :     0.048077
      py      :     0.095227
      dz2     :     0.005451  d :     0.065115
      dxz     :     0.000773
      dyz     :     0.024369
      dx2y2   :     0.014456
      dxy     :     0.020066
      f0      :     0.001398  f :     0.009664
      f+1     :     0.000196
      f-1     :     0.001251
      f+2     :     0.002203
      f-2     :     0.000202
      f+3     :     0.002526
      f-3     :     0.001888
 66 H s       :     0.689774  s :     0.689774
      pz      :     0.116528  p :     0.358679
      px      :     0.134432
      py      :     0.107720
      dz2     :     0.029860  d :     0.136164
      dxz     :     0.030498
      dyz     :     0.013492
      dx2y2   :     0.030069
      dxy     :     0.032245
      f0      :     0.001103  f :     0.023593
      f+1     :     0.006229
      f-1     :     0.001849
      f+2     :     0.003526
      f-2     :     0.003212
      f+3     :     0.004456
      f-3     :     0.003217


                      *****************************
                      * MAYER POPULATION ANALYSIS *
                      *****************************

  NA   - Mulliken gross atomic population
  ZA   - Total nuclear charge
  QA   - Mulliken gross atomic charge
  VA   - Mayer's total valence
  BVA  - Mayer's bonded valence
  FA   - Mayer's free valence

  ATOM       NA         ZA         QA         VA         BVA        FA
  0 O      8.3235     8.0000    -0.3235     2.0637     2.0637    -0.0000
  1 O      8.4546     8.0000    -0.4546     2.0311     2.0311    -0.0000
  2 N      7.3156     7.0000    -0.3156     2.8972     2.8972    -0.0000
  3 N      7.5247     7.0000    -0.5247     2.8544     2.8544     0.0000
  4 C      5.8502     6.0000     0.1498     4.0460     4.0460    -0.0000
  5 C      5.5848     6.0000     0.4152     3.5777     3.5777    -0.0000
  6 H      0.9975     1.0000     0.0025     0.9330     0.9330    -0.0000
  7 C      5.8981     6.0000     0.1019     3.5977     3.5977     0.0000
  8 C      6.2175     6.0000    -0.2175     3.9445     3.9445     0.0000
  9 H      0.8911     1.0000     0.1089     1.0140     1.0140     0.0000
 10 C      6.1291     6.0000    -0.1291     3.9982     3.9982     0.0000
 11 H      0.8539     1.0000     0.1461     0.9679     0.9679     0.0000
 12 C      6.1199     6.0000    -0.1199     3.9688     3.9688     0.0000
 13 H      0.8651     1.0000     0.1349     0.9766     0.9766     0.0000
 14 C      6.1376     6.0000    -0.1376     3.9753     3.9753    -0.0000
 15 H      0.8616     1.0000     0.1384     0.9744     0.9744     0.0000
 16 C      6.1805     6.0000    -0.1805     3.9738     3.9738    -0.0000
 17 H      0.8844     1.0000     0.1156     0.9963     0.9963     0.0000
 18 C      5.9465     6.0000     0.0535     4.1761     4.1761     0.0000
 19 C      6.2258     6.0000    -0.2258     3.9423     3.9423     0.0000
 20 H      0.9187     1.0000     0.0813     1.0049     1.0049     0.0000
 21 H      0.8895     1.0000     0.1105     0.9834     0.9834    -0.0000
 22 H      0.8956     1.0000     0.1044     0.9895     0.9895     0.0000
 23 C      6.2369     6.0000    -0.2369     3.9301     3.9301    -0.0000
 24 H      0.8833     1.0000     0.1167     0.9906     0.9906     0.0000
 25 H      0.8854     1.0000     0.1146     0.9839     0.9839    -0.0000
 26 H      0.9088     1.0000     0.0912     0.9997     0.9997    -0.0000
 27 C      6.3065     6.0000    -0.3065     3.9698     3.9698     0.0000
 28 H      0.8846     1.0000     0.1154     0.9915     0.9915     0.0000
 29 H      0.9025     1.0000     0.0975     0.9916     0.9916     0.0000
 30 H      0.8893     1.0000     0.1107     0.9955     0.9955    -0.0000
 31 C      5.7839     6.0000     0.2161     3.6516     3.6516     0.0000
 32 C      5.9897     6.0000     0.0103     3.6062     3.6062    -0.0000
 33 C      6.0828     6.0000    -0.0828     3.9094     3.9094    -0.0000
 34 H      0.9107     1.0000     0.0893     1.0019     1.0019    -0.0000
 35 C      6.1840     6.0000    -0.1840     3.9640     3.9640    -0.0000
 36 H      0.8755     1.0000     0.1245     0.9774     0.9774     0.0000
 37 C      6.1348     6.0000    -0.1348     3.9718     3.9718     0.0000
 38 H      0.8615     1.0000     0.1385     0.9683     0.9683    -0.0000
 39 C      6.1285     6.0000    -0.1285     3.9218     3.9218     0.0000
 40 H      0.9350     1.0000     0.0650     1.0281     1.0281     0.0000
 41 C      6.1435     6.0000    -0.1435     4.1461     4.1461    -0.0000
 42 C      6.2354     6.0000    -0.2354     4.0125     4.0125    -0.0000
 43 H      0.9011     1.0000     0.0989     0.9825     0.9825    -0.0000
 44 H      0.9033     1.0000     0.0967     0.9826     0.9826     0.0000
 45 H      0.8969     1.0000     0.1031     0.9864     0.9864    -0.0000
 46 C      6.1814     6.0000    -0.1814     3.9485     3.9485    -0.0000
 47 H      0.9594     1.0000     0.0406     1.0187     1.0187    -0.0000
 48 H      0.8991     1.0000     0.1009     0.9896     0.9896    -0.0000
 49 H      0.9119     1.0000     0.0881     0.9864     0.9864    -0.0000
 50 C      6.2019     6.0000    -0.2019     3.9495     3.9495    -0.0000
 51 H      0.9587     1.0000     0.0413     1.0212     1.0212    -0.0000
 52 H      0.8997     1.0000     0.1003     0.9854     0.9854     0.0000
 53 H      0.8934     1.0000     0.1066     0.9885     0.9885     0.0000
 54 C      5.5996     6.0000     0.4004     3.9807     3.9807    -0.0000
 55 C      5.9488     6.0000     0.0512     3.8595     3.8595    -0.0000
 56 C      6.1213     6.0000    -0.1213     3.9084     3.9084    -0.0000
 57 H      0.8762     1.0000     0.1238     1.0000     1.0000    -0.0000
 58 C      6.1374     6.0000    -0.1374     3.9776     3.9776    -0.0000
 59 H      0.8510     1.0000     0.1490     0.9718     0.9718    -0.0000
 60 C      6.0891     6.0000    -0.0891     3.9591     3.9591    -0.0000
 61 H      0.8529     1.0000     0.1471     0.9724     0.9724    -0.0000
 62 C      6.1339     6.0000    -0.1339     3.9699     3.9699     0.0000
 63 H      0.8525     1.0000     0.1475     0.9728     0.9728     0.0000
 64 C      6.0772     6.0000    -0.0772     3.8847     3.8847     0.0000
 65 H      0.8768     1.0000     0.1232     1.0018     1.0018     0.0000
 66 H      0.8483     1.0000     0.1517     1.0774     1.0774     0.0000

  Mayer bond orders larger than 0.100000
B(  0-O ,  4-C ) :   0.9304 B(  0-O , 54-C ) :   1.0866 B(  1-O , 54-C ) :   1.8332 
B(  2-N ,  4-C ) :   2.0012 B(  2-N , 18-C ) :   0.8764 B(  3-N ,  5-C ) :   0.7587 
B(  3-N , 31-C ) :   1.0635 B(  3-N , 66-H ) :   0.9455 B(  4-C ,  5-C ) :   0.9935 
B(  5-C ,  6-H ) :   0.9090 B(  5-C ,  7-C ) :   0.7869 B(  7-C ,  8-C ) :   1.3287 
B(  7-C , 16-C ) :   1.3927 B(  8-C ,  9-H ) :   0.9523 B(  8-C , 10-C ) :   1.5002 
B( 10-C , 11-H ) :   0.9133 B( 10-C , 12-C ) :   1.4568 B( 12-C , 13-H ) :   0.9270 
B( 12-C , 14-C ) :   1.4494 B( 14-C , 15-H ) :   0.9243 B( 14-C , 16-C ) :   1.4762 
B( 16-C , 17-H ) :   0.9378 B( 18-C , 19-C ) :   1.0389 B( 18-C , 23-C ) :   1.0503 
B( 18-C , 27-C ) :   1.0837 B( 19-C , 20-H ) :   0.9592 B( 19-C , 21-H ) :   0.9503 
B( 19-C , 22-H ) :   0.9637 B( 23-C , 24-H ) :   0.9591 B( 23-C , 25-H ) :   0.9517 
B( 23-C , 26-H ) :   0.9589 B( 27-C , 28-H ) :   0.9585 B( 27-C , 29-H ) :   0.9613 
B( 27-C , 30-H ) :   0.9603 B( 31-C , 32-C ) :   1.2245 B( 31-C , 39-C ) :   1.3339 
B( 32-C , 33-C ) :   1.4291 B( 32-C , 41-C ) :   0.9000 B( 33-C , 34-H ) :   0.9361 
B( 33-C , 35-C ) :   1.4368 B( 35-C , 36-H ) :   0.9259 B( 35-C , 37-C ) :   1.4746 
B( 37-C , 38-H ) :   0.9112 B( 37-C , 39-C ) :   1.4804 B( 39-C , 40-H ) :   0.9485 
B( 41-C , 42-C ) :   1.1124 B( 41-C , 46-C ) :   1.0556 B( 41-C , 50-C ) :   1.0415 
B( 42-C , 43-H ) :   0.9591 B( 42-C , 44-H ) :   0.9580 B( 42-C , 45-H ) :   0.9582 
B( 46-C , 47-H ) :   0.9770 B( 46-C , 48-H ) :   0.9579 B( 46-C , 49-H ) :   0.9540 
B( 50-C , 51-H ) :   0.9775 B( 50-C , 52-H ) :   0.9503 B( 50-C , 53-H ) :   0.9605 
B( 54-C , 55-C ) :   1.0380 B( 55-C , 56-C ) :   1.3492 B( 55-C , 64-C ) :   1.3597 
B( 56-C , 57-H ) :   0.9398 B( 56-C , 58-C ) :   1.4672 B( 58-C , 59-H ) :   0.9257 
B( 58-C , 60-C ) :   1.4428 B( 60-C , 61-H ) :   0.9266 B( 60-C , 62-C ) :   1.4388 
B( 62-C , 63-H ) :   0.9267 B( 62-C , 64-C ) :   1.4577 B( 64-C , 65-H ) :   0.9320 


-------
TIMINGS
-------

Total SCF time: 0 days 0 hours 24 min 46 sec 

Total time                  ....    1486.666 sec
Sum of individual times     ....    1446.251 sec  ( 97.3%)

Fock matrix formation       ....    1356.855 sec  ( 91.3%)
  Split-RI-J                ....      71.074 sec  (  5.2% of F)
  Chain of spheres X        ....    1067.087 sec  ( 78.6% of F)
  XC integration            ....     100.857 sec  (  7.4% of F)
    Basis function eval.    ....       4.214 sec  (  4.2% of XC)
    Density eval.           ....      42.576 sec  ( 42.2% of XC)
    XC-Functional eval.     ....       0.933 sec  (  0.9% of XC)
    XC-Potential eval.      ....      25.777 sec  ( 25.6% of XC)
Diagonalization             ....      17.429 sec  (  1.2%)
Density matrix formation    ....       2.830 sec  (  0.2%)
Population analysis         ....       6.083 sec  (  0.4%)
Initial guess               ....       9.652 sec  (  0.6%)
Orbital Transformation      ....       0.000 sec  (  0.0%)
Orbital Orthonormalization  ....       0.000 sec  (  0.0%)
DIIS solution               ....      14.544 sec  (  1.0%)
SOSCF solution              ....      12.168 sec  (  0.8%)
Grid generation             ....      26.689 sec  (  1.8%)

Maximum memory used throughout the entire SCF-calculation: 1172.6 MB
[1720885760.577751] [node092:1540900:0]          mpool.c:43   UCX  WARN  object 0x12b890c0 was not returned to mpool ucp_requests
[1720885760.577769] [node092:1540900:0]          mpool.c:43   UCX  WARN  object 0x12b89440 was not returned to mpool ucp_requests
[1720885760.577773] [node092:1540900:0]          mpool.c:43   UCX  WARN  object 0x12b89600 was not returned to mpool ucp_requests
[1720885760.577775] [node092:1540900:0]          mpool.c:43   UCX  WARN  object 0x12b897c0 was not returned to mpool ucp_requests
[1720885760.577778] [node092:1540900:0]          mpool.c:43   UCX  WARN  object 0x12b89980 was not returned to mpool ucp_requests
[1720885760.577780] [node092:1540900:0]          mpool.c:43   UCX  WARN  object 0x12b89b40 was not returned to mpool ucp_requests
[1720885760.577782] [node092:1540900:0]          mpool.c:43   UCX  WARN  object 0x12b89ec0 was not returned to mpool ucp_requests
[1720885760.577784] [node092:1540900:0]          mpool.c:43   UCX  WARN  object 0x12b8a080 was not returned to mpool ucp_requests
[1720885760.577786] [node092:1540900:0]          mpool.c:43   UCX  WARN  object 0x12b8a240 was not returned to mpool ucp_requests
[1720885760.577789] [node092:1540900:0]          mpool.c:43   UCX  WARN  object 0x12b8a400 was not returned to mpool ucp_requests
[1720885760.577793] [node092:1540900:0]          mpool.c:43   UCX  WARN  object 0x12b8a5c0 was not returned to mpool ucp_requests
[1720885760.577795] [node092:1540900:0]          mpool.c:43   UCX  WARN  object 0x12b8a780 was not returned to mpool ucp_requests
[1720885760.577798] [node092:1540900:0]          mpool.c:43   UCX  WARN  object 0x12b8a940 was not returned to mpool ucp_requests
[1720885760.577802] [node092:1540900:0]          mpool.c:43   UCX  WARN  object 0x12b8ab00 was not returned to mpool ucp_requests
[1720885760.577804] [node092:1540900:0]          mpool.c:43   UCX  WARN  object 0x12b8acc0 was not returned to mpool ucp_requests
[1720885760.577808] [node092:1540900:0]          mpool.c:43   UCX  WARN  object 0x12b8ae80 was not returned to mpool ucp_requests
[1720885760.577811] [node092:1540900:0]          mpool.c:43   UCX  WARN  object 0x12b8b040 was not returned to mpool ucp_requests
[1720885760.577814] [node092:1540900:0]          mpool.c:43   UCX  WARN  object 0x12b8b200 was not returned to mpool ucp_requests
[1720885760.577755] [node092:1540929:0]          mpool.c:43   UCX  WARN  object 0x13efdf00 was not returned to mpool ucp_requests
[1720885760.577770] [node092:1540929:0]          mpool.c:43   UCX  WARN  object 0x13efe280 was not returned to mpool ucp_requests
[1720885760.577773] [node092:1540929:0]          mpool.c:43   UCX  WARN  object 0x13efe440 was not returned to mpool ucp_requests
[1720885760.577775] [node092:1540929:0]          mpool.c:43   UCX  WARN  object 0x13efe600 was not returned to mpool ucp_requests
[1720885760.577778] [node092:1540929:0]          mpool.c:43   UCX  WARN  object 0x13efe7c0 was not returned to mpool ucp_requests
[1720885760.577780] [node092:1540929:0]          mpool.c:43   UCX  WARN  object 0x13efe980 was not returned to mpool ucp_requests
[1720885760.577782] [node092:1540929:0]          mpool.c:43   UCX  WARN  object 0x13efeb40 was not returned to mpool ucp_requests
[1720885760.577784] [node092:1540929:0]          mpool.c:43   UCX  WARN  object 0x13efed00 was not returned to mpool ucp_requests
[1720885760.577792] [node092:1540929:0]          mpool.c:43   UCX  WARN  object 0x13efeec0 was not returned to mpool ucp_requests
[1720885760.577795] [node092:1540929:0]          mpool.c:43   UCX  WARN  object 0x13eff080 was not returned to mpool ucp_requests
[1720885760.577798] [node092:1540929:0]          mpool.c:43   UCX  WARN  object 0x13eff240 was not returned to mpool ucp_requests
[1720885760.577802] [node092:1540929:0]          mpool.c:43   UCX  WARN  object 0x13eff400 was not returned to mpool ucp_requests
[1720885760.577804] [node092:1540929:0]          mpool.c:43   UCX  WARN  object 0x13eff5c0 was not returned to mpool ucp_requests
[1720885760.577808] [node092:1540929:0]          mpool.c:43   UCX  WARN  object 0x13eff780 was not returned to mpool ucp_requests
[1720885760.577810] [node092:1540929:0]          mpool.c:43   UCX  WARN  object 0x13eff940 was not returned to mpool ucp_requests
[1720885760.577814] [node092:1540929:0]          mpool.c:43   UCX  WARN  object 0x13effb00 was not returned to mpool ucp_requests
[1720885760.577817] [node092:1540929:0]          mpool.c:43   UCX  WARN  object 0x13effcc0 was not returned to mpool ucp_requests
[1720885760.577820] [node092:1540929:0]          mpool.c:43   UCX  WARN  object 0x13f00040 was not returned to mpool ucp_requests
[1720885760.581468] [node092:1540911:0]          mpool.c:43   UCX  WARN  object 0x141b6240 was not returned to mpool ucp_requests
[1720885760.581631] [node092:1540911:0]          mpool.c:43   UCX  WARN  object 0x141b6400 was not returned to mpool ucp_requests
[1720885760.581635] [node092:1540911:0]          mpool.c:43   UCX  WARN  object 0x141b65c0 was not returned to mpool ucp_requests
[1720885760.581639] [node092:1540911:0]          mpool.c:43   UCX  WARN  object 0x141b6780 was not returned to mpool ucp_requests
[1720885760.581642] [node092:1540911:0]          mpool.c:43   UCX  WARN  object 0x141b6940 was not returned to mpool ucp_requests
[1720885760.581646] [node092:1540911:0]          mpool.c:43   UCX  WARN  object 0x141b6b00 was not returned to mpool ucp_requests
[1720885760.581650] [node092:1540911:0]          mpool.c:43   UCX  WARN  object 0x141b6cc0 was not returned to mpool ucp_requests
[1720885760.581654] [node092:1540911:0]          mpool.c:43   UCX  WARN  object 0x141b6e80 was not returned to mpool ucp_requests
[1720885760.581657] [node092:1540911:0]          mpool.c:43   UCX  WARN  object 0x141b7040 was not returned to mpool ucp_requests
[1720885760.581647] [node092:1540902:0]          mpool.c:43   UCX  WARN  object 0x13edbec0 was not returned to mpool ucp_requests
[1720885760.581665] [node092:1540902:0]          mpool.c:43   UCX  WARN  object 0x13edc400 was not returned to mpool ucp_requests
[1720885760.581669] [node092:1540902:0]          mpool.c:43   UCX  WARN  object 0x13edc5c0 was not returned to mpool ucp_requests
[1720885760.581672] [node092:1540902:0]          mpool.c:43   UCX  WARN  object 0x13edc780 was not returned to mpool ucp_requests
[1720885760.581675] [node092:1540902:0]          mpool.c:43   UCX  WARN  object 0x13edc940 was not returned to mpool ucp_requests
[1720885760.581678] [node092:1540902:0]          mpool.c:43   UCX  WARN  object 0x13edccc0 was not returned to mpool ucp_requests
[1720885760.581681] [node092:1540902:0]          mpool.c:43   UCX  WARN  object 0x13edce80 was not returned to mpool ucp_requests
[1720885760.581683] [node092:1540902:0]          mpool.c:43   UCX  WARN  object 0x13edd040 was not returned to mpool ucp_requests
[1720885760.581686] [node092:1540902:0]          mpool.c:43   UCX  WARN  object 0x13edd200 was not returned to mpool ucp_requests
[1720885760.581689] [node092:1540902:0]          mpool.c:43   UCX  WARN  object 0x13edd3c0 was not returned to mpool ucp_requests
[1720885760.581660] [node092:1540911:0]          mpool.c:43   UCX  WARN  object 0x141b7200 was not returned to mpool ucp_requests
[1720885760.581664] [node092:1540911:0]          mpool.c:43   UCX  WARN  object 0x141b73c0 was not returned to mpool ucp_requests
[1720885760.581666] [node092:1540911:0]          mpool.c:43   UCX  WARN  object 0x141b7580 was not returned to mpool ucp_requests
[1720885760.581669] [node092:1540911:0]          mpool.c:43   UCX  WARN  object 0x141b7740 was not returned to mpool ucp_requests
[1720885760.581672] [node092:1540911:0]          mpool.c:43   UCX  WARN  object 0x141b7900 was not returned to mpool ucp_requests
[1720885760.581675] [node092:1540911:0]          mpool.c:43   UCX  WARN  object 0x141b7ac0 was not returned to mpool ucp_requests
[1720885760.581678] [node092:1540911:0]          mpool.c:43   UCX  WARN  object 0x141b7c80 was not returned to mpool ucp_requests
[1720885760.581681] [node092:1540911:0]          mpool.c:43   UCX  WARN  object 0x141b7e40 was not returned to mpool ucp_requests
[1720885760.581684] [node092:1540911:0]          mpool.c:43   UCX  WARN  object 0x141b8000 was not returned to mpool ucp_requests
[1720885760.581691] [node092:1540902:0]          mpool.c:43   UCX  WARN  object 0x13edd580 was not returned to mpool ucp_requests
[1720885760.581695] [node092:1540902:0]          mpool.c:43   UCX  WARN  object 0x13edd740 was not returned to mpool ucp_requests
[1720885760.581698] [node092:1540902:0]          mpool.c:43   UCX  WARN  object 0x13edd900 was not returned to mpool ucp_requests
[1720885760.581701] [node092:1540902:0]          mpool.c:43   UCX  WARN  object 0x13eddac0 was not returned to mpool ucp_requests
[1720885760.581704] [node092:1540902:0]          mpool.c:43   UCX  WARN  object 0x13eddc80 was not returned to mpool ucp_requests
[1720885760.581706] [node092:1540902:0]          mpool.c:43   UCX  WARN  object 0x13edde40 was not returned to mpool ucp_requests
[1720885760.581709] [node092:1540902:0]          mpool.c:43   UCX  WARN  object 0x13ede000 was not returned to mpool ucp_requests
[1720885760.581714] [node092:1540902:0]          mpool.c:43   UCX  WARN  object 0x13ede1c0 was not returned to mpool ucp_requests
[1720885760.582832] [node092:1540943:0]          mpool.c:43   UCX  WARN  object 0x1306be00 was not returned to mpool ucp_requests
[1720885760.582844] [node092:1540943:0]          mpool.c:43   UCX  WARN  object 0x1306c340 was not returned to mpool ucp_requests
[1720885760.582849] [node092:1540943:0]          mpool.c:43   UCX  WARN  object 0x1306c500 was not returned to mpool ucp_requests
[1720885760.582852] [node092:1540943:0]          mpool.c:43   UCX  WARN  object 0x1306c6c0 was not returned to mpool ucp_requests
[1720885760.582856] [node092:1540943:0]          mpool.c:43   UCX  WARN  object 0x1306c880 was not returned to mpool ucp_requests
[1720885760.582859] [node092:1540943:0]          mpool.c:43   UCX  WARN  object 0x1306ca40 was not returned to mpool ucp_requests
[1720885760.582864] [node092:1540943:0]          mpool.c:43   UCX  WARN  object 0x1306cc00 was not returned to mpool ucp_requests
[1720885760.582867] [node092:1540943:0]          mpool.c:43   UCX  WARN  object 0x1306cdc0 was not returned to mpool ucp_requests
[1720885760.582871] [node092:1540943:0]          mpool.c:43   UCX  WARN  object 0x1306cf80 was not returned to mpool ucp_requests
[1720885760.582874] [node092:1540943:0]          mpool.c:43   UCX  WARN  object 0x1306d140 was not returned to mpool ucp_requests
[1720885760.582878] [node092:1540943:0]          mpool.c:43   UCX  WARN  object 0x1306d300 was not returned to mpool ucp_requests
[1720885760.582881] [node092:1540943:0]          mpool.c:43   UCX  WARN  object 0x1306d4c0 was not returned to mpool ucp_requests
[1720885760.582884] [node092:1540943:0]          mpool.c:43   UCX  WARN  object 0x1306d680 was not returned to mpool ucp_requests
[1720885760.582887] [node092:1540943:0]          mpool.c:43   UCX  WARN  object 0x1306d840 was not returned to mpool ucp_requests
[1720885760.582890] [node092:1540943:0]          mpool.c:43   UCX  WARN  object 0x1306da00 was not returned to mpool ucp_requests
[1720885760.582894] [node092:1540943:0]          mpool.c:43   UCX  WARN  object 0x1306dbc0 was not returned to mpool ucp_requests
[1720885760.582898] [node092:1540943:0]          mpool.c:43   UCX  WARN  object 0x1306df40 was not returned to mpool ucp_requests
[1720885760.582901] [node092:1540943:0]          mpool.c:43   UCX  WARN  object 0x1306e100 was not returned to mpool ucp_requests
[1720885760.584963] [node092:1540930:0]          mpool.c:43   UCX  WARN  object 0x13ac4e00 was not returned to mpool ucp_requests
[1720885760.584973] [node092:1540930:0]          mpool.c:43   UCX  WARN  object 0x13ac5180 was not returned to mpool ucp_requests
[1720885760.584978] [node092:1540930:0]          mpool.c:43   UCX  WARN  object 0x13ac5340 was not returned to mpool ucp_requests
[1720885760.584981] [node092:1540930:0]          mpool.c:43   UCX  WARN  object 0x13ac5500 was not returned to mpool ucp_requests
[1720885760.584984] [node092:1540930:0]          mpool.c:43   UCX  WARN  object 0x13ac56c0 was not returned to mpool ucp_requests
[1720885760.584988] [node092:1540930:0]          mpool.c:43   UCX  WARN  object 0x13ac5880 was not returned to mpool ucp_requests
[1720885760.584991] [node092:1540930:0]          mpool.c:43   UCX  WARN  object 0x13ac5a40 was not returned to mpool ucp_requests
[1720885760.584995] [node092:1540930:0]          mpool.c:43   UCX  WARN  object 0x13ac5c00 was not returned to mpool ucp_requests
[1720885760.584998] [node092:1540930:0]          mpool.c:43   UCX  WARN  object 0x13ac5dc0 was not returned to mpool ucp_requests
[1720885760.585002] [node092:1540930:0]          mpool.c:43   UCX  WARN  object 0x13ac5f80 was not returned to mpool ucp_requests
[1720885760.585005] [node092:1540930:0]          mpool.c:43   UCX  WARN  object 0x13ac6140 was not returned to mpool ucp_requests
[1720885760.585008] [node092:1540930:0]          mpool.c:43   UCX  WARN  object 0x13ac6300 was not returned to mpool ucp_requests
[1720885760.585011] [node092:1540930:0]          mpool.c:43   UCX  WARN  object 0x13ac64c0 was not returned to mpool ucp_requests
[1720885760.585014] [node092:1540930:0]          mpool.c:43   UCX  WARN  object 0x13ac6680 was not returned to mpool ucp_requests
[1720885760.585018] [node092:1540930:0]          mpool.c:43   UCX  WARN  object 0x13ac6840 was not returned to mpool ucp_requests
[1720885760.585021] [node092:1540930:0]          mpool.c:43   UCX  WARN  object 0x13ac6a00 was not returned to mpool ucp_requests
[1720885760.585024] [node092:1540930:0]          mpool.c:43   UCX  WARN  object 0x13ac6d80 was not returned to mpool ucp_requests
[1720885760.585027] [node092:1540930:0]          mpool.c:43   UCX  WARN  object 0x13ac6f40 was not returned to mpool ucp_requests
[1720885760.586690] [node092:1540920:0]          mpool.c:43   UCX  WARN  object 0x12f69f00 was not returned to mpool ucp_requests
[1720885760.586707] [node092:1540920:0]          mpool.c:43   UCX  WARN  object 0x12f6a280 was not returned to mpool ucp_requests
[1720885760.586712] [node092:1540920:0]          mpool.c:43   UCX  WARN  object 0x12f6a440 was not returned to mpool ucp_requests
[1720885760.586715] [node092:1540920:0]          mpool.c:43   UCX  WARN  object 0x12f6a600 was not returned to mpool ucp_requests
[1720885760.586718] [node092:1540920:0]          mpool.c:43   UCX  WARN  object 0x12f6a7c0 was not returned to mpool ucp_requests
[1720885760.586721] [node092:1540920:0]          mpool.c:43   UCX  WARN  object 0x12f6a980 was not returned to mpool ucp_requests
[1720885760.586725] [node092:1540920:0]          mpool.c:43   UCX  WARN  object 0x12f6ab40 was not returned to mpool ucp_requests
[1720885760.586826] [node092:1540931:0]          mpool.c:43   UCX  WARN  object 0x13b0f000 was not returned to mpool ucp_requests
[1720885760.586840] [node092:1540931:0]          mpool.c:43   UCX  WARN  object 0x13b0f380 was not returned to mpool ucp_requests
[1720885760.586844] [node092:1540931:0]          mpool.c:43   UCX  WARN  object 0x13b0f540 was not returned to mpool ucp_requests
[1720885760.586847] [node092:1540931:0]          mpool.c:43   UCX  WARN  object 0x13b0f700 was not returned to mpool ucp_requests
[1720885760.586851] [node092:1540931:0]          mpool.c:43   UCX  WARN  object 0x13b0f8c0 was not returned to mpool ucp_requests
[1720885760.586854] [node092:1540931:0]          mpool.c:43   UCX  WARN  object 0x13b0fa80 was not returned to mpool ucp_requests
[1720885760.586857] [node092:1540931:0]          mpool.c:43   UCX  WARN  object 0x13b0fc40 was not returned to mpool ucp_requests
[1720885760.586860] [node092:1540931:0]          mpool.c:43   UCX  WARN  object 0x13b0fe00 was not returned to mpool ucp_requests
[1720885760.586863] [node092:1540931:0]          mpool.c:43   UCX  WARN  object 0x13b0ffc0 was not returned to mpool ucp_requests
[1720885760.586866] [node092:1540931:0]          mpool.c:43   UCX  WARN  object 0x13b10180 was not returned to mpool ucp_requests
[1720885760.586869] [node092:1540931:0]          mpool.c:43   UCX  WARN  object 0x13b10340 was not returned to mpool ucp_requests
[1720885760.586872] [node092:1540931:0]          mpool.c:43   UCX  WARN  object 0x13b10500 was not returned to mpool ucp_requests
[1720885760.586875] [node092:1540931:0]          mpool.c:43   UCX  WARN  object 0x13b106c0 was not returned to mpool ucp_requests
[1720885760.586878] [node092:1540931:0]          mpool.c:43   UCX  WARN  object 0x13b10880 was not returned to mpool ucp_requests
[1720885760.586881] [node092:1540931:0]          mpool.c:43   UCX  WARN  object 0x13b10c00 was not returned to mpool ucp_requests
[1720885760.586884] [node092:1540931:0]          mpool.c:43   UCX  WARN  object 0x13b10dc0 was not returned to mpool ucp_requests
[1720885760.586887] [node092:1540931:0]          mpool.c:43   UCX  WARN  object 0x13b10f80 was not returned to mpool ucp_requests
[1720885760.586890] [node092:1540931:0]          mpool.c:43   UCX  WARN  object 0x13b11140 was not returned to mpool ucp_requests
[1720885760.586728] [node092:1540920:0]          mpool.c:43   UCX  WARN  object 0x12f6ad00 was not returned to mpool ucp_requests
[1720885760.586731] [node092:1540920:0]          mpool.c:43   UCX  WARN  object 0x12f6aec0 was not returned to mpool ucp_requests
[1720885760.586734] [node092:1540920:0]          mpool.c:43   UCX  WARN  object 0x12f6b080 was not returned to mpool ucp_requests
[1720885760.586737] [node092:1540920:0]          mpool.c:43   UCX  WARN  object 0x12f6b240 was not returned to mpool ucp_requests
[1720885760.586740] [node092:1540920:0]          mpool.c:43   UCX  WARN  object 0x12f6b400 was not returned to mpool ucp_requests
[1720885760.586743] [node092:1540920:0]          mpool.c:43   UCX  WARN  object 0x12f6b780 was not returned to mpool ucp_requests
[1720885760.586747] [node092:1540920:0]          mpool.c:43   UCX  WARN  object 0x12f6b940 was not returned to mpool ucp_requests
[1720885760.586750] [node092:1540920:0]          mpool.c:43   UCX  WARN  object 0x12f6bb00 was not returned to mpool ucp_requests
[1720885760.586753] [node092:1540920:0]          mpool.c:43   UCX  WARN  object 0x12f6bcc0 was not returned to mpool ucp_requests
[1720885760.586756] [node092:1540920:0]          mpool.c:43   UCX  WARN  object 0x12f6be80 was not returned to mpool ucp_requests
[1720885760.586759] [node092:1540920:0]          mpool.c:43   UCX  WARN  object 0x12f6c040 was not returned to mpool ucp_requests
[1720885760.588284] [node092:1540877:0]          mpool.c:43   UCX  WARN  object 0x13ca4e80 was not returned to mpool ucp_requests
[1720885760.588296] [node092:1540877:0]          mpool.c:43   UCX  WARN  object 0x13ca5200 was not returned to mpool ucp_requests
[1720885760.588302] [node092:1540877:0]          mpool.c:43   UCX  WARN  object 0x13ca53c0 was not returned to mpool ucp_requests
[1720885760.588305] [node092:1540877:0]          mpool.c:43   UCX  WARN  object 0x13ca5740 was not returned to mpool ucp_requests
[1720885760.588309] [node092:1540877:0]          mpool.c:43   UCX  WARN  object 0x13ca5900 was not returned to mpool ucp_requests
[1720885760.588312] [node092:1540877:0]          mpool.c:43   UCX  WARN  object 0x13ca5c80 was not returned to mpool ucp_requests
[1720885760.588433] [node092:1540934:0]          mpool.c:43   UCX  WARN  object 0x143f4c00 was not returned to mpool ucp_requests
[1720885760.588444] [node092:1540934:0]          mpool.c:43   UCX  WARN  object 0x143f5140 was not returned to mpool ucp_requests
[1720885760.588448] [node092:1540934:0]          mpool.c:43   UCX  WARN  object 0x143f5300 was not returned to mpool ucp_requests
[1720885760.588452] [node092:1540934:0]          mpool.c:43   UCX  WARN  object 0x143f54c0 was not returned to mpool ucp_requests
[1720885760.588455] [node092:1540934:0]          mpool.c:43   UCX  WARN  object 0x143f5680 was not returned to mpool ucp_requests
[1720885760.588458] [node092:1540934:0]          mpool.c:43   UCX  WARN  object 0x143f5840 was not returned to mpool ucp_requests
[1720885760.588461] [node092:1540934:0]          mpool.c:43   UCX  WARN  object 0x143f5a00 was not returned to mpool ucp_requests
[1720885760.588464] [node092:1540934:0]          mpool.c:43   UCX  WARN  object 0x143f5bc0 was not returned to mpool ucp_requests
[1720885760.588467] [node092:1540934:0]          mpool.c:43   UCX  WARN  object 0x143f5d80 was not returned to mpool ucp_requests
[1720885760.588470] [node092:1540934:0]          mpool.c:43   UCX  WARN  object 0x143f5f40 was not returned to mpool ucp_requests
[1720885760.588473] [node092:1540934:0]          mpool.c:43   UCX  WARN  object 0x143f6100 was not returned to mpool ucp_requests
[1720885760.588476] [node092:1540934:0]          mpool.c:43   UCX  WARN  object 0x143f62c0 was not returned to mpool ucp_requests
[1720885760.588479] [node092:1540934:0]          mpool.c:43   UCX  WARN  object 0x143f6480 was not returned to mpool ucp_requests
[1720885760.588482] [node092:1540934:0]          mpool.c:43   UCX  WARN  object 0x143f6640 was not returned to mpool ucp_requests
[1720885760.588485] [node092:1540934:0]          mpool.c:43   UCX  WARN  object 0x143f6800 was not returned to mpool ucp_requests
[1720885760.588488] [node092:1540934:0]          mpool.c:43   UCX  WARN  object 0x143f69c0 was not returned to mpool ucp_requests
[1720885760.588492] [node092:1540934:0]          mpool.c:43   UCX  WARN  object 0x143f6b80 was not returned to mpool ucp_requests
[1720885760.588495] [node092:1540934:0]          mpool.c:43   UCX  WARN  object 0x143f6d40 was not returned to mpool ucp_requests
[1720885760.588315] [node092:1540877:0]          mpool.c:43   UCX  WARN  object 0x13ca5e40 was not returned to mpool ucp_requests
[1720885760.588318] [node092:1540877:0]          mpool.c:43   UCX  WARN  object 0x13ca6000 was not returned to mpool ucp_requests
[1720885760.588321] [node092:1540877:0]          mpool.c:43   UCX  WARN  object 0x13ca61c0 was not returned to mpool ucp_requests
[1720885760.588324] [node092:1540877:0]          mpool.c:43   UCX  WARN  object 0x13ca6380 was not returned to mpool ucp_requests
[1720885760.588327] [node092:1540877:0]          mpool.c:43   UCX  WARN  object 0x13ca6540 was not returned to mpool ucp_requests
[1720885760.588330] [node092:1540877:0]          mpool.c:43   UCX  WARN  object 0x13ca6700 was not returned to mpool ucp_requests
[1720885760.588333] [node092:1540877:0]          mpool.c:43   UCX  WARN  object 0x13ca68c0 was not returned to mpool ucp_requests
[1720885760.588336] [node092:1540877:0]          mpool.c:43   UCX  WARN  object 0x13ca6c40 was not returned to mpool ucp_requests
[1720885760.588339] [node092:1540877:0]          mpool.c:43   UCX  WARN  object 0x13ca6e00 was not returned to mpool ucp_requests
[1720885760.588342] [node092:1540877:0]          mpool.c:43   UCX  WARN  object 0x13ca7180 was not returned to mpool ucp_requests
[1720885760.589635] [node092:1540933:0]          mpool.c:43   UCX  WARN  object 0x12c9b180 was not returned to mpool ucp_requests
[1720885760.589647] [node092:1540933:0]          mpool.c:43   UCX  WARN  object 0x12c9b340 was not returned to mpool ucp_requests
[1720885760.589651] [node092:1540933:0]          mpool.c:43   UCX  WARN  object 0x12c9b500 was not returned to mpool ucp_requests
[1720885760.589653] [node092:1540933:0]          mpool.c:43   UCX  WARN  object 0x12c9b6c0 was not returned to mpool ucp_requests
[1720885760.589657] [node092:1540933:0]          mpool.c:43   UCX  WARN  object 0x12c9b880 was not returned to mpool ucp_requests
[1720885760.589659] [node092:1540933:0]          mpool.c:43   UCX  WARN  object 0x12c9ba40 was not returned to mpool ucp_requests
[1720885760.589661] [node092:1540933:0]          mpool.c:43   UCX  WARN  object 0x12c9bc00 was not returned to mpool ucp_requests
[1720885760.589663] [node092:1540933:0]          mpool.c:43   UCX  WARN  object 0x12c9bdc0 was not returned to mpool ucp_requests
[1720885760.589666] [node092:1540933:0]          mpool.c:43   UCX  WARN  object 0x12c9bf80 was not returned to mpool ucp_requests
[1720885760.589669] [node092:1540933:0]          mpool.c:43   UCX  WARN  object 0x12c9c140 was not returned to mpool ucp_requests
[1720885760.589671] [node092:1540933:0]          mpool.c:43   UCX  WARN  object 0x12c9c300 was not returned to mpool ucp_requests
[1720885760.589673] [node092:1540933:0]          mpool.c:43   UCX  WARN  object 0x12c9c4c0 was not returned to mpool ucp_requests
[1720885760.589675] [node092:1540933:0]          mpool.c:43   UCX  WARN  object 0x12c9c680 was not returned to mpool ucp_requests
[1720885760.589678] [node092:1540933:0]          mpool.c:43   UCX  WARN  object 0x12c9c840 was not returned to mpool ucp_requests
[1720885760.589680] [node092:1540933:0]          mpool.c:43   UCX  WARN  object 0x12c9ca00 was not returned to mpool ucp_requests
[1720885760.589683] [node092:1540933:0]          mpool.c:43   UCX  WARN  object 0x12c9cbc0 was not returned to mpool ucp_requests
[1720885760.589685] [node092:1540933:0]          mpool.c:43   UCX  WARN  object 0x12c9cf40 was not returned to mpool ucp_requests
[1720885760.589687] [node092:1540933:0]          mpool.c:43   UCX  WARN  object 0x12c9d100 was not returned to mpool ucp_requests
[1720885760.590749] [node092:1540932:0]          mpool.c:43   UCX  WARN  object 0x136c6000 was not returned to mpool ucp_requests
[1720885760.590760] [node092:1540932:0]          mpool.c:43   UCX  WARN  object 0x136c61c0 was not returned to mpool ucp_requests
[1720885760.590764] [node092:1540932:0]          mpool.c:43   UCX  WARN  object 0x136c6380 was not returned to mpool ucp_requests
[1720885760.590766] [node092:1540932:0]          mpool.c:43   UCX  WARN  object 0x136c6540 was not returned to mpool ucp_requests
[1720885760.590769] [node092:1540932:0]          mpool.c:43   UCX  WARN  object 0x136c6700 was not returned to mpool ucp_requests
[1720885760.590772] [node092:1540932:0]          mpool.c:43   UCX  WARN  object 0x136c68c0 was not returned to mpool ucp_requests
[1720885760.590774] [node092:1540932:0]          mpool.c:43   UCX  WARN  object 0x136c6a80 was not returned to mpool ucp_requests
[1720885760.590778] [node092:1540932:0]          mpool.c:43   UCX  WARN  object 0x136c6c40 was not returned to mpool ucp_requests
[1720885760.590780] [node092:1540932:0]          mpool.c:43   UCX  WARN  object 0x136c6e00 was not returned to mpool ucp_requests
[1720885760.590783] [node092:1540932:0]          mpool.c:43   UCX  WARN  object 0x136c6fc0 was not returned to mpool ucp_requests
[1720885760.590786] [node092:1540932:0]          mpool.c:43   UCX  WARN  object 0x136c7180 was not returned to mpool ucp_requests
[1720885760.590788] [node092:1540932:0]          mpool.c:43   UCX  WARN  object 0x136c7340 was not returned to mpool ucp_requests
[1720885760.590790] [node092:1540932:0]          mpool.c:43   UCX  WARN  object 0x136c7500 was not returned to mpool ucp_requests
[1720885760.590794] [node092:1540932:0]          mpool.c:43   UCX  WARN  object 0x136c76c0 was not returned to mpool ucp_requests
[1720885760.590796] [node092:1540932:0]          mpool.c:43   UCX  WARN  object 0x136c7880 was not returned to mpool ucp_requests
[1720885760.590799] [node092:1540932:0]          mpool.c:43   UCX  WARN  object 0x136c7a40 was not returned to mpool ucp_requests
[1720885760.590802] [node092:1540932:0]          mpool.c:43   UCX  WARN  object 0x136c7dc0 was not returned to mpool ucp_requests
[1720885760.590804] [node092:1540932:0]          mpool.c:43   UCX  WARN  object 0x136c7f80 was not returned to mpool ucp_requests
[1720885760.606367] [node092:1540910:0]          mpool.c:43   UCX  WARN  object 0x143c4d40 was not returned to mpool ucp_requests
[1720885760.606385] [node092:1540910:0]          mpool.c:43   UCX  WARN  object 0x143c50c0 was not returned to mpool ucp_requests
[1720885760.606391] [node092:1540910:0]          mpool.c:43   UCX  WARN  object 0x143c5280 was not returned to mpool ucp_requests
[1720885760.606394] [node092:1540910:0]          mpool.c:43   UCX  WARN  object 0x143c5440 was not returned to mpool ucp_requests
[1720885760.606398] [node092:1540910:0]          mpool.c:43   UCX  WARN  object 0x143c5600 was not returned to mpool ucp_requests
[1720885760.606400] [node092:1540910:0]          mpool.c:43   UCX  WARN  object 0x143c57c0 was not returned to mpool ucp_requests
[1720885760.606402] [node092:1540910:0]          mpool.c:43   UCX  WARN  object 0x143c5980 was not returned to mpool ucp_requests
[1720885760.606404] [node092:1540910:0]          mpool.c:43   UCX  WARN  object 0x143c5b40 was not returned to mpool ucp_requests
[1720885760.606407] [node092:1540910:0]          mpool.c:43   UCX  WARN  object 0x143c5d00 was not returned to mpool ucp_requests
[1720885760.606409] [node092:1540910:0]          mpool.c:43   UCX  WARN  object 0x143c5ec0 was not returned to mpool ucp_requests
[1720885760.606411] [node092:1540910:0]          mpool.c:43   UCX  WARN  object 0x143c6080 was not returned to mpool ucp_requests
[1720885760.606413] [node092:1540910:0]          mpool.c:43   UCX  WARN  object 0x143c6240 was not returned to mpool ucp_requests
[1720885760.606415] [node092:1540910:0]          mpool.c:43   UCX  WARN  object 0x143c6400 was not returned to mpool ucp_requests
[1720885760.606418] [node092:1540910:0]          mpool.c:43   UCX  WARN  object 0x143c65c0 was not returned to mpool ucp_requests
[1720885760.606420] [node092:1540910:0]          mpool.c:43   UCX  WARN  object 0x143c6780 was not returned to mpool ucp_requests
[1720885760.606422] [node092:1540910:0]          mpool.c:43   UCX  WARN  object 0x143c6940 was not returned to mpool ucp_requests
[1720885760.606425] [node092:1540910:0]          mpool.c:43   UCX  WARN  object 0x143c6b00 was not returned to mpool ucp_requests
[1720885760.606427] [node092:1540910:0]          mpool.c:43   UCX  WARN  object 0x143c6e80 was not returned to mpool ucp_requests
[1720885760.608200] [node092:1540876:0]          mpool.c:43   UCX  WARN  object 0x1426ab80 was not returned to mpool ucp_requests
[1720885760.608214] [node092:1540876:0]          mpool.c:43   UCX  WARN  object 0x1426af00 was not returned to mpool ucp_requests
[1720885760.608218] [node092:1540876:0]          mpool.c:43   UCX  WARN  object 0x1426b0c0 was not returned to mpool ucp_requests
[1720885760.608220] [node092:1540876:0]          mpool.c:43   UCX  WARN  object 0x1426b280 was not returned to mpool ucp_requests
[1720885760.608223] [node092:1540876:0]          mpool.c:43   UCX  WARN  object 0x1426b440 was not returned to mpool ucp_requests
[1720885760.608225] [node092:1540876:0]          mpool.c:43   UCX  WARN  object 0x1426b600 was not returned to mpool ucp_requests
[1720885760.608227] [node092:1540876:0]          mpool.c:43   UCX  WARN  object 0x1426b7c0 was not returned to mpool ucp_requests
[1720885760.608230] [node092:1540876:0]          mpool.c:43   UCX  WARN  object 0x1426b980 was not returned to mpool ucp_requests
[1720885760.608232] [node092:1540876:0]          mpool.c:43   UCX  WARN  object 0x1426bb40 was not returned to mpool ucp_requests
[1720885760.608234] [node092:1540876:0]          mpool.c:43   UCX  WARN  object 0x1426bd00 was not returned to mpool ucp_requests
[1720885760.608236] [node092:1540876:0]          mpool.c:43   UCX  WARN  object 0x1426bec0 was not returned to mpool ucp_requests
[1720885760.608238] [node092:1540876:0]          mpool.c:43   UCX  WARN  object 0x1426c080 was not returned to mpool ucp_requests
[1720885760.608240] [node092:1540876:0]          mpool.c:43   UCX  WARN  object 0x1426c240 was not returned to mpool ucp_requests
[1720885760.608242] [node092:1540876:0]          mpool.c:43   UCX  WARN  object 0x1426c400 was not returned to mpool ucp_requests
[1720885760.608245] [node092:1540876:0]          mpool.c:43   UCX  WARN  object 0x1426c5c0 was not returned to mpool ucp_requests
[1720885760.608247] [node092:1540876:0]          mpool.c:43   UCX  WARN  object 0x1426c940 was not returned to mpool ucp_requests
[1720885760.608252] [node092:1540876:0]          mpool.c:43   UCX  WARN  object 0x1426cb00 was not returned to mpool ucp_requests
[1720885760.608255] [node092:1540876:0]          mpool.c:43   UCX  WARN  object 0x1426ce80 was not returned to mpool ucp_requests
[1720885760.608257] [node092:1540876:0]          mpool.c:43   UCX  WARN  object 0x1426d040 was not returned to mpool ucp_requests
[1720885760.608259] [node092:1540876:0]          mpool.c:43   UCX  WARN  object 0x1426d200 was not returned to mpool ucp_requests
[1720885760.610583] [node092:1540921:0]          mpool.c:43   UCX  WARN  object 0x12d3f3c0 was not returned to mpool ucp_requests
[1720885760.610594] [node092:1540921:0]          mpool.c:43   UCX  WARN  object 0x12d3f580 was not returned to mpool ucp_requests
[1720885760.610598] [node092:1540921:0]          mpool.c:43   UCX  WARN  object 0x12d3f740 was not returned to mpool ucp_requests
[1720885760.610601] [node092:1540921:0]          mpool.c:43   UCX  WARN  object 0x12d3f900 was not returned to mpool ucp_requests
[1720885760.610603] [node092:1540921:0]          mpool.c:43   UCX  WARN  object 0x12d3fac0 was not returned to mpool ucp_requests
[1720885760.610605] [node092:1540921:0]          mpool.c:43   UCX  WARN  object 0x12d3fc80 was not returned to mpool ucp_requests
[1720885760.610608] [node092:1540921:0]          mpool.c:43   UCX  WARN  object 0x12d3fe40 was not returned to mpool ucp_requests
[1720885760.610610] [node092:1540921:0]          mpool.c:43   UCX  WARN  object 0x12d40000 was not returned to mpool ucp_requests
[1720885760.610612] [node092:1540921:0]          mpool.c:43   UCX  WARN  object 0x12d401c0 was not returned to mpool ucp_requests
[1720885760.610614] [node092:1540921:0]          mpool.c:43   UCX  WARN  object 0x12d40380 was not returned to mpool ucp_requests
[1720885760.610616] [node092:1540921:0]          mpool.c:43   UCX  WARN  object 0x12d40540 was not returned to mpool ucp_requests
[1720885760.610619] [node092:1540921:0]          mpool.c:43   UCX  WARN  object 0x12d40700 was not returned to mpool ucp_requests
[1720885760.610621] [node092:1540921:0]          mpool.c:43   UCX  WARN  object 0x12d408c0 was not returned to mpool ucp_requests
[1720885760.610623] [node092:1540921:0]          mpool.c:43   UCX  WARN  object 0x12d40a80 was not returned to mpool ucp_requests
[1720885760.610625] [node092:1540921:0]          mpool.c:43   UCX  WARN  object 0x12d40c40 was not returned to mpool ucp_requests
[1720885760.610627] [node092:1540921:0]          mpool.c:43   UCX  WARN  object 0x12d40e00 was not returned to mpool ucp_requests
[1720885760.610629] [node092:1540921:0]          mpool.c:43   UCX  WARN  object 0x12d40fc0 was not returned to mpool ucp_requests
[1720885760.610632] [node092:1540921:0]          mpool.c:43   UCX  WARN  object 0x12d41180 was not returned to mpool ucp_requests
[1720885760.613264] [node092:1540901:0]          mpool.c:43   UCX  WARN  object 0x133ccd80 was not returned to mpool ucp_requests
[1720885760.613275] [node092:1540901:0]          mpool.c:43   UCX  WARN  object 0x133cd480 was not returned to mpool ucp_requests
[1720885760.613279] [node092:1540901:0]          mpool.c:43   UCX  WARN  object 0x133cd640 was not returned to mpool ucp_requests
[1720885760.613282] [node092:1540901:0]          mpool.c:43   UCX  WARN  object 0x133cd800 was not returned to mpool ucp_requests
[1720885760.613284] [node092:1540901:0]          mpool.c:43   UCX  WARN  object 0x133cd9c0 was not returned to mpool ucp_requests
[1720885760.613286] [node092:1540901:0]          mpool.c:43   UCX  WARN  object 0x133cdb80 was not returned to mpool ucp_requests
[1720885760.613289] [node092:1540901:0]          mpool.c:43   UCX  WARN  object 0x133cdd40 was not returned to mpool ucp_requests
[1720885760.613291] [node092:1540901:0]          mpool.c:43   UCX  WARN  object 0x133cdf00 was not returned to mpool ucp_requests
[1720885760.613293] [node092:1540901:0]          mpool.c:43   UCX  WARN  object 0x133ce0c0 was not returned to mpool ucp_requests
[1720885760.613295] [node092:1540901:0]          mpool.c:43   UCX  WARN  object 0x133ce280 was not returned to mpool ucp_requests
[1720885760.613298] [node092:1540901:0]          mpool.c:43   UCX  WARN  object 0x133ce440 was not returned to mpool ucp_requests
[1720885760.613300] [node092:1540901:0]          mpool.c:43   UCX  WARN  object 0x133ce600 was not returned to mpool ucp_requests
[1720885760.613302] [node092:1540901:0]          mpool.c:43   UCX  WARN  object 0x133ce7c0 was not returned to mpool ucp_requests
[1720885760.613307] [node092:1540901:0]          mpool.c:43   UCX  WARN  object 0x133ce980 was not returned to mpool ucp_requests
[1720885760.613311] [node092:1540901:0]          mpool.c:43   UCX  WARN  object 0x133ceb40 was not returned to mpool ucp_requests
[1720885760.613313] [node092:1540901:0]          mpool.c:43   UCX  WARN  object 0x133ceec0 was not returned to mpool ucp_requests
[1720885760.613316] [node092:1540901:0]          mpool.c:43   UCX  WARN  object 0x133cf080 was not returned to mpool ucp_requests
[1720885760.613318] [node092:1540901:0]          mpool.c:43   UCX  WARN  object 0x133cf240 was not returned to mpool ucp_requests
[1720885760.615909] [node092:1540878:0]          mpool.c:43   UCX  WARN  object 0x13f4da00 was not returned to mpool ucp_requests
[1720885760.615919] [node092:1540878:0]          mpool.c:43   UCX  WARN  object 0x13f4dbc0 was not returned to mpool ucp_requests
[1720885760.615923] [node092:1540878:0]          mpool.c:43   UCX  WARN  object 0x13f4e100 was not returned to mpool ucp_requests
[1720885760.615927] [node092:1540878:0]          mpool.c:43   UCX  WARN  object 0x13f4e2c0 was not returned to mpool ucp_requests
[1720885760.615932] [node092:1540878:0]          mpool.c:43   UCX  WARN  object 0x13f4e480 was not returned to mpool ucp_requests
[1720885760.615902] [node092:1540942:0]          mpool.c:43   UCX  WARN  object 0x13c7ee40 was not returned to mpool ucp_requests
[1720885760.615919] [node092:1540942:0]          mpool.c:43   UCX  WARN  object 0x13c7f380 was not returned to mpool ucp_requests
[1720885760.615923] [node092:1540942:0]          mpool.c:43   UCX  WARN  object 0x13c7f540 was not returned to mpool ucp_requests
[1720885760.615926] [node092:1540942:0]          mpool.c:43   UCX  WARN  object 0x13c7f700 was not returned to mpool ucp_requests
[1720885760.615930] [node092:1540942:0]          mpool.c:43   UCX  WARN  object 0x13c7f8c0 was not returned to mpool ucp_requests
[1720885760.615933] [node092:1540942:0]          mpool.c:43   UCX  WARN  object 0x13c7fa80 was not returned to mpool ucp_requests
[1720885760.615936] [node092:1540942:0]          mpool.c:43   UCX  WARN  object 0x13c7fc40 was not returned to mpool ucp_requests
[1720885760.615935] [node092:1540878:0]          mpool.c:43   UCX  WARN  object 0x13f4e640 was not returned to mpool ucp_requests
[1720885760.615941] [node092:1540878:0]          mpool.c:43   UCX  WARN  object 0x13f4e800 was not returned to mpool ucp_requests
[1720885760.615945] [node092:1540878:0]          mpool.c:43   UCX  WARN  object 0x13f4e9c0 was not returned to mpool ucp_requests
[1720885760.615950] [node092:1540878:0]          mpool.c:43   UCX  WARN  object 0x13f4eb80 was not returned to mpool ucp_requests
[1720885760.615939] [node092:1540942:0]          mpool.c:43   UCX  WARN  object 0x13c7fe00 was not returned to mpool ucp_requests
[1720885760.615942] [node092:1540942:0]          mpool.c:43   UCX  WARN  object 0x13c7ffc0 was not returned to mpool ucp_requests
[1720885760.615944] [node092:1540942:0]          mpool.c:43   UCX  WARN  object 0x13c80180 was not returned to mpool ucp_requests
[1720885760.615947] [node092:1540942:0]          mpool.c:43   UCX  WARN  object 0x13c80340 was not returned to mpool ucp_requests
[1720885760.615950] [node092:1540942:0]          mpool.c:43   UCX  WARN  object 0x13c80500 was not returned to mpool ucp_requests
[1720885760.615953] [node092:1540942:0]          mpool.c:43   UCX  WARN  object 0x13c806c0 was not returned to mpool ucp_requests
[1720885760.615921] [node092:1540912:0]          mpool.c:43   UCX  WARN  object 0x13fb1080 was not returned to mpool ucp_requests
[1720885760.615932] [node092:1540912:0]          mpool.c:43   UCX  WARN  object 0x13fb1400 was not returned to mpool ucp_requests
[1720885760.615936] [node092:1540912:0]          mpool.c:43   UCX  WARN  object 0x13fb15c0 was not returned to mpool ucp_requests
[1720885760.615940] [node092:1540912:0]          mpool.c:43   UCX  WARN  object 0x13fb1780 was not returned to mpool ucp_requests
[1720885760.615943] [node092:1540912:0]          mpool.c:43   UCX  WARN  object 0x13fb1940 was not returned to mpool ucp_requests
[1720885760.615947] [node092:1540912:0]          mpool.c:43   UCX  WARN  object 0x13fb1b00 was not returned to mpool ucp_requests
[1720885760.615951] [node092:1540912:0]          mpool.c:43   UCX  WARN  object 0x13fb1cc0 was not returned to mpool ucp_requests
[1720885760.615957] [node092:1540912:0]          mpool.c:43   UCX  WARN  object 0x13fb1e80 was not returned to mpool ucp_requests
[1720885760.615960] [node092:1540912:0]          mpool.c:43   UCX  WARN  object 0x13fb2040 was not returned to mpool ucp_requests
[1720885760.615956] [node092:1540878:0]          mpool.c:43   UCX  WARN  object 0x13f4ed40 was not returned to mpool ucp_requests
[1720885760.615959] [node092:1540878:0]          mpool.c:43   UCX  WARN  object 0x13f4ef00 was not returned to mpool ucp_requests
[1720885760.615962] [node092:1540878:0]          mpool.c:43   UCX  WARN  object 0x13f4f0c0 was not returned to mpool ucp_requests
[1720885760.615966] [node092:1540878:0]          mpool.c:43   UCX  WARN  object 0x13f4f440 was not returned to mpool ucp_requests
[1720885760.615970] [node092:1540878:0]          mpool.c:43   UCX  WARN  object 0x13f4f600 was not returned to mpool ucp_requests
[1720885760.615973] [node092:1540878:0]          mpool.c:43   UCX  WARN  object 0x13f4f7c0 was not returned to mpool ucp_requests
[1720885760.615976] [node092:1540878:0]          mpool.c:43   UCX  WARN  object 0x13f4f980 was not returned to mpool ucp_requests
[1720885760.615962] [node092:1540912:0]          mpool.c:43   UCX  WARN  object 0x13fb2200 was not returned to mpool ucp_requests
[1720885760.615966] [node092:1540912:0]          mpool.c:43   UCX  WARN  object 0x13fb23c0 was not returned to mpool ucp_requests
[1720885760.615970] [node092:1540912:0]          mpool.c:43   UCX  WARN  object 0x13fb2580 was not returned to mpool ucp_requests
[1720885760.615972] [node092:1540912:0]          mpool.c:43   UCX  WARN  object 0x13fb2740 was not returned to mpool ucp_requests
[1720885760.615975] [node092:1540912:0]          mpool.c:43   UCX  WARN  object 0x13fb2900 was not returned to mpool ucp_requests
[1720885760.615979] [node092:1540912:0]          mpool.c:43   UCX  WARN  object 0x13fb2ac0 was not returned to mpool ucp_requests
[1720885760.615955] [node092:1540942:0]          mpool.c:43   UCX  WARN  object 0x13c80880 was not returned to mpool ucp_requests
[1720885760.615958] [node092:1540942:0]          mpool.c:43   UCX  WARN  object 0x13c80a40 was not returned to mpool ucp_requests
[1720885760.615961] [node092:1540942:0]          mpool.c:43   UCX  WARN  object 0x13c80c00 was not returned to mpool ucp_requests
[1720885760.615964] [node092:1540942:0]          mpool.c:43   UCX  WARN  object 0x13c80dc0 was not returned to mpool ucp_requests
[1720885760.615967] [node092:1540942:0]          mpool.c:43   UCX  WARN  object 0x13c80f80 was not returned to mpool ucp_requests
[1720885760.615980] [node092:1540878:0]          mpool.c:43   UCX  WARN  object 0x13f4fb40 was not returned to mpool ucp_requests
[1720885760.615985] [node092:1540878:0]          mpool.c:43   UCX  WARN  object 0x13f4fd00 was not returned to mpool ucp_requests
[1720885760.615989] [node092:1540878:0]          mpool.c:43   UCX  WARN  object 0x13f4fec0 was not returned to mpool ucp_requests
[1720885760.615991] [node092:1540878:0]          mpool.c:43   UCX  WARN  object 0x13f50240 was not returned to mpool ucp_requests
[1720885760.615982] [node092:1540912:0]          mpool.c:43   UCX  WARN  object 0x13fb2c80 was not returned to mpool ucp_requests
[1720885760.615986] [node092:1540912:0]          mpool.c:43   UCX  WARN  object 0x13fb2e40 was not returned to mpool ucp_requests
[1720885760.615989] [node092:1540912:0]          mpool.c:43   UCX  WARN  object 0x13fb3000 was not returned to mpool ucp_requests

-------------------------   --------------------
FINAL SINGLE POINT ENERGY     -1385.591581809744
-------------------------   --------------------


                            ***************************************
                            *     ORCA property calculations      *
                            ***************************************

                                    ---------------------
                                    Active property flags
                                    ---------------------
   (+) Dipole Moment


------------------------------------------------------------------------------
                       ORCA ELECTRIC PROPERTIES CALCULATION
------------------------------------------------------------------------------

Dipole Moment Calculation                       ... on
Quadrupole Moment Calculation                   ... off
Polarizability Calculation                      ... off
GBWName                                         ... ImineE1Aa.gbw
Electron density                                ... ImineE1Aa.scfp
The origin for moment calculation is the CENTER OF MASS  = ( 9.750089, 14.532559  6.356334)

-------------
DIPOLE MOMENT
-------------
                                X             Y             Z
Electronic contribution:     -1.59082     -20.15494      -8.85112
Nuclear contribution   :      1.59080      19.07192       8.76837
                        -----------------------------------------
Total Dipole Moment    :     -0.00002      -1.08301      -0.08275
                        -----------------------------------------
Magnitude (a.u.)       :      1.08617
Magnitude (Debye)      :      2.76082


--------------------
Rotational spectrum 
--------------------
 
Rotational constants in cm-1:     0.004751     0.003619     0.003264 
Rotational constants in MHz :   142.429632   108.507705    97.852358 

 Dipole components along the rotational axes: 
x,y,z [a.u.] :     0.760963     0.455520     0.627055 
x,y,z [Debye]:     1.934214     1.157839     1.593847 

 

Timings for individual modules:

Sum of individual times         ...     1503.543 sec (=  25.059 min)
GTO integral calculation        ...       13.526 sec (=   0.225 min)   0.9 %
SCF iterations                  ...     1490.017 sec (=  24.834 min)  99.1 %
                             ****ORCA TERMINATED NORMALLY****
TOTAL RUN TIME: 0 days 0 hours 25 minutes 9 seconds 354 msec
