# Supplementary material for: A stereodivergent multicomponent approach for the synthesis of C–N atropisomeric peptide analogues
Source: Chem Sci. 2024 Sep 16;15(40):16743–51. doi: 10.1039/d4sc04700a (PMC11418089; doi:10.1039/d4sc04700a)
Supplement: SC-015-D4SC04700A-s001 [file SC-015-D4SC04700A-s001.zip › CompData/_1_2a/ImineE2freq.out]

                                 *****************
                                 * O   R   C   A *
                                 *****************

                                            #,                                       
                                            ###                                      
                                            ####                                     
                                            #####                                    
                                            ######                                   
                                           ########,                                 
                                     ,,################,,,,,                         
                               ,,#################################,,                 
                          ,,##########################################,,             
                       ,#########################################, ''#####,          
                    ,#############################################,,   '####,        
                  ,##################################################,,,,####,       
                ,###########''''           ''''###############################       
              ,#####''   ,,,,##########,,,,          '''####'''          '####       
            ,##' ,,,,###########################,,,                        '##       
           ' ,,###''''                  '''############,,,                           
         ,,##''                                '''############,,,,        ,,,,,,###''
      ,#''                                            '''#######################'''  
     '                                                          ''''####''''         
             ,#######,   #######,   ,#######,      ##                                
            ,#'     '#,  ##    ##  ,#'     '#,    #''#        ######   ,####,        
            ##       ##  ##   ,#'  ##            #'  '#       #        #'  '#        
            ##       ##  #######   ##           ,######,      #####,   #    #        
            '#,     ,#'  ##    ##  '#,     ,#' ,#      #,         ##   #,  ,#        
             '#######'   ##     ##  '#######'  #'      '#     #####' # '####'        


                  #######################################################
                  #                        -***-                        #
                  #          Department of theory and spectroscopy      #
                  #    Directorship and core code : Frank Neese         #
                  #        Max Planck Institute fuer Kohlenforschung    #
                  #                Kaiser Wilhelm Platz 1               #
                  #                 D-45470 Muelheim/Ruhr               #
                  #                      Germany                        #
                  #                                                     #
                  #                  All rights reserved                #
                  #                        -***-                        #
                  #######################################################


                         Program Version 5.0.2 -  RELEASE  -


 With contributions from (in alphabetic order):
   Daniel Aravena         : Magnetic Suceptibility
   Michael Atanasov       : Ab Initio Ligand Field Theory (pilot matlab implementation)
   Alexander A. Auer      : GIAO ZORA, VPT2 properties, NMR spectrum
   Ute Becker             : Parallelization
   Giovanni Bistoni       : ED, misc. LED, open-shell LED, HFLD
   Martin Brehm           : Molecular dynamics
   Dmytro Bykov           : SCF Hessian
   Vijay G. Chilkuri      : MRCI spin determinant printing, contributions to CSF-ICE
   Dipayan Datta          : RHF DLPNO-CCSD density
   Achintya Kumar Dutta   : EOM-CC, STEOM-CC
   Dmitry Ganyushin       : Spin-Orbit,Spin-Spin,Magnetic field MRCI
   Miquel Garcia          : C-PCM and meta-GGA Hessian, CC/C-PCM, Gaussian charge scheme
   Yang Guo               : DLPNO-NEVPT2, F12-NEVPT2, CIM, IAO-localization
   Andreas Hansen         : Spin unrestricted coupled pair/coupled cluster methods
   Benjamin Helmich-Paris : MC-RPA, TRAH-SCF, COSX integrals
   Lee Huntington         : MR-EOM, pCC
   Robert Izsak           : Overlap fitted RIJCOSX, COSX-SCS-MP3, EOM
   Marcus Kettner         : VPT2
   Christian Kollmar      : KDIIS, OOCD, Brueckner-CCSD(T), CCSD density, CASPT2, CASPT2-K
   Simone Kossmann        : Meta GGA functionals, TD-DFT gradient, OOMP2, MP2 Hessian
   Martin Krupicka        : Initial AUTO-CI
   Lucas Lang             : DCDCAS
   Marvin Lechner         : AUTO-CI (C++ implementation), FIC-MRCC
   Dagmar Lenk            : GEPOL surface, SMD
   Dimitrios Liakos       : Extrapolation schemes; Compound Job, initial MDCI parallelization
   Dimitrios Manganas     : Further ROCIS development; embedding schemes
   Dimitrios Pantazis     : SARC Basis sets
   Anastasios Papadopoulos: AUTO-CI, single reference methods and gradients
   Taras Petrenko         : DFT Hessian,TD-DFT gradient, ASA, ECA, R-Raman, ABS, FL, XAS/XES, NRVS
   Peter Pinski           : DLPNO-MP2, DLPNO-MP2 Gradient
   Christoph Reimann      : Effective Core Potentials
   Marius Retegan         : Local ZFS, SOC
   Christoph Riplinger    : Optimizer, TS searches, QM/MM, DLPNO-CCSD(T), (RO)-DLPNO pert. Triples
   Tobias Risthaus        : Range-separated hybrids, TD-DFT gradient, RPA, STAB
   Michael Roemelt        : Original ROCIS implementation
   Masaaki Saitow         : Open-shell DLPNO-CCSD energy and density
   Barbara Sandhoefer     : DKH picture change effects
   Avijit Sen             : IP-ROCIS
   Kantharuban Sivalingam : CASSCF convergence, NEVPT2, FIC-MRCI
   Bernardo de Souza      : ESD, SOC TD-DFT
   Georgi Stoychev        : AutoAux, RI-MP2 NMR, DLPNO-MP2 response
   Willem Van den Heuvel  : Paramagnetic NMR
   Boris Wezisla          : Elementary symmetry handling
   Frank Wennmohs         : Technical directorship


 We gratefully acknowledge several colleagues who have allowed us to
 interface, adapt or use parts of their codes:
   Stefan Grimme, W. Hujo, H. Kruse, P. Pracht,  : VdW corrections, initial TS optimization,
                  C. Bannwarth, S. Ehlert          DFT functionals, gCP, sTDA/sTD-DF
   Ed Valeev, F. Pavosevic, A. Kumar             : LibInt (2-el integral package), F12 methods
   Garnet Chan, S. Sharma, J. Yang, R. Olivares  : DMRG
   Ulf Ekstrom                                   : XCFun DFT Library
   Mihaly Kallay                                 : mrcc  (arbitrary order and MRCC methods)
   Jiri Pittner, Ondrej Demel                    : Mk-CCSD
   Frank Weinhold                                : gennbo (NPA and NBO analysis)
   Christopher J. Cramer and Donald G. Truhlar   : smd solvation model
   Lars Goerigk                                  : TD-DFT with DH, B97 family of functionals
   V. Asgeirsson, H. Jonsson                     : NEB implementation
   FAccTs GmbH                                   : IRC, NEB, NEB-TS, DLPNO-Multilevel, CI-OPT
                                                   MM, QMMM, 2- and 3-layer-ONIOM, Crystal-QMMM,
                                                   LR-CPCM, SF, NACMEs, symmetry and pop. for TD-DFT,
                                                   nearIR, NL-DFT gradient (VV10), updates on ESD,
                                                   ML-optimized integration grids
   S Lehtola, MJT Oliveira, MAL Marques          : LibXC Library
   Liviu Ungur et al                             : ANISO software


 Your calculation uses the libint2 library for the computation of 2-el integrals
 For citations please refer to: http://libint.valeyev.net

 Your ORCA version has been built with support for libXC version: 5.1.0
 For citations please refer to: https://tddft.org/programs/libxc/

 This ORCA versions uses:
   CBLAS   interface :  Fast vector & matrix operations
   LAPACKE interface :  Fast linear algebra routines
   SCALAPACK package :  Parallel linear algebra routines
   Shared memory     :  Shared parallel matrices
   BLAS/LAPACK       :  OpenBLAS 0.3.15  USE64BITINT DYNAMIC_ARCH NO_AFFINITY Zen SINGLE_THREADED
        Core in use  :  Zen
   Copyright (c) 2011-2014, The OpenBLAS Project


Your calculation utilizes the atom-pairwise dispersion correction
with the Becke-Johnson damping scheme (D3BJ)
Cite in your paper:
S.Grimme, S.Ehrlich, L.Goerigk, J Comput Chem, (2011), 32, 1456–1465 
S.Grimme, J.Antony, S.Ehrlich and H.Krieg, J.Chem.Phys., 132, (2010), 154104 
   

Your calculation utilizes the SMD solvation module
Please cite in your paper:
A.V. Marenich, C.J. Cramer, D.G. Truhlar J. Phys. Chem. B, 113, (2009), 6378 

================================================================================

----- Orbital basis set information -----
Your calculation utilizes the basis: def2-TZVP
   F. Weigend and R. Ahlrichs, Phys. Chem. Chem. Phys. 7, 3297 (2005).

----- AuxJ basis set information -----
Your calculation utilizes the auxiliary basis: def2/J
   F. Weigend, Phys. Chem. Chem. Phys. 8, 1057 (2006).

================================================================================
                                        WARNINGS
                       Please study these warnings very carefully!
================================================================================

WARNING: Gradients needed for Numerical Frequencies
  ===> : Setting RunTyp to EnGrad

WARNING: The environment variable RSH_COMMAND is not set!
  ===> : All Displacements for the Numerical Hessian or Gradient calculation
         will be started on localhost

INFO   : the flag for use of the SHARK integral package has been found!

================================================================================
                                       INPUT FILE
================================================================================
NAME = ImineE2freq.inp
|  1> ! PBE0 D3 def2-tzvp NumFreq
|  2> %maxcore 2660
|  3> %pal nprocs 20
|  4> end
|  5> %CPCM SMD TRUE
|  6>    SMDSOLVENT "2,2,2-TRIFLUOROETHANOL"
|  7> end
|  8> 
|  9> *xyz 0 1
| 10> O  3.477389  7.346887  3.309210
| 11> O  3.094797  5.213718  3.893109
| 12> N  2.959753  7.918056  5.429007
| 13> N  5.726116  8.964026  3.866378
| 14> C  3.870256  7.693674  4.614060
| 15> C  5.381781  7.811114  4.663419
| 16> H  5.661329  7.992672  5.698998
| 17> C  6.019648  6.502207  4.226982
| 18> C  6.208570  5.488932  5.160219
| 19> H  5.944616  5.661708  6.198141
| 20> C  6.719645  4.260255  4.771080
| 21> H  6.859958  3.477071  5.507943
| 22> C  7.050502  4.034047  3.441398
| 23> H  7.449185  3.073369  3.134942
| 24> C  6.875173  5.046271  2.508334
| 25> H  7.136291  4.879928  1.468994
| 26> C  6.363384  6.275158  2.899859
| 27> H  6.226527  7.058104  2.162789
| 28> C  3.121254  8.405867  6.805637
| 29> C  3.819458  7.365160  7.674687
| 30> H  3.334677  6.391285  7.573212
| 31> H  3.757259  7.668587  8.722339
| 32> H  4.874529  7.252139  7.424947
| 33> C  1.706130  8.614987  7.335150
| 34> H  1.171705  9.348434  6.726178
| 35> H  1.733383  8.976495  8.365511
| 36> H  1.144805  7.677769  7.311881
| 37> C  3.857254  9.742339  6.836943
| 38> H  3.387508  10.455294  6.154842
| 39> H  4.910111  9.652345  6.566722
| 40> H  3.809137  10.157538  7.846342
| 41> C  7.023187  9.441727  3.794752
| 42> C  7.405119  10.395002  2.814017
| 43> C  8.723408  10.841311  2.850346
| 44> H  9.050977  11.564757  2.116420
| 45> C  9.653389  10.407920  3.786997
| 46> H  10.666575  10.792639  3.763324
| 47> C  9.262278  9.484754  4.738306
| 48> H  9.961951  9.123373  5.484313
| 49> C  7.963804  9.006224  4.735611
| 50> H  7.678556  8.275102  5.480558
| 51> C  6.440447  10.941904  1.752660
| 52> C  5.984257  9.835320  0.790233
| 53> H  5.404451  9.034053  1.250892
| 54> H  6.846743  9.372235  0.304175
| 55> H  5.351058  10.268157  0.010656
| 56> C  5.231754  11.625763  2.407091
| 57> H  4.616060  10.955753  3.006249
| 58> H  4.592071  12.055336  1.631131
| 59> H  5.562889  12.439906  3.057555
| 60> C  7.108601  12.005490  0.880264
| 61> H  7.456454  12.859022  1.467236
| 62> H  6.377311  12.376006  0.157871
| 63> H  7.954961  11.605284  0.316933
| 64> C  3.184555  6.060531  3.037787
| 65> C  3.003285  5.822897  1.592932
| 66> C  3.141081  6.846135  0.657250
| 67> H  3.364480  7.853677  0.983300
| 68> C  2.996469  6.568264  -0.691602
| 69> H  3.105650  7.363563  -1.419869
| 70> C  2.717421  5.273439  -1.109237
| 71> H  2.609283  5.057898  -2.166440
| 72> C  2.578627  4.252595  -0.176946
| 73> H  2.362623  3.242217  -0.504362
| 74> C  2.720990  4.525243  1.172228
| 75> H  2.622584  3.737177  1.909245
| 76> H  5.194725  9.037389  3.016869
| 77> *
| 78> 
| 79>                          ****END OF INPUT****
================================================================================

                     *******************************
                     * Energy+Gradient Calculation *
                     *******************************

---------------------------------
CARTESIAN COORDINATES (ANGSTROEM)
---------------------------------
  O      3.477389    7.346887    3.309210
  O      3.094797    5.213718    3.893109
  N      2.959753    7.918056    5.429007
  N      5.726116    8.964026    3.866378
  C      3.870256    7.693674    4.614060
  C      5.381781    7.811114    4.663419
  H      5.661329    7.992672    5.698998
  C      6.019648    6.502207    4.226982
  C      6.208570    5.488932    5.160219
  H      5.944616    5.661708    6.198141
  C      6.719645    4.260255    4.771080
  H      6.859958    3.477071    5.507943
  C      7.050502    4.034047    3.441398
  H      7.449185    3.073369    3.134942
  C      6.875173    5.046271    2.508334
  H      7.136291    4.879928    1.468994
  C      6.363384    6.275158    2.899859
  H      6.226527    7.058104    2.162789
  C      3.121254    8.405867    6.805637
  C      3.819458    7.365160    7.674687
  H      3.334677    6.391285    7.573212
  H      3.757259    7.668587    8.722339
  H      4.874529    7.252139    7.424947
  C      1.706130    8.614987    7.335150
  H      1.171705    9.348434    6.726178
  H      1.733383    8.976495    8.365511
  H      1.144805    7.677769    7.311881
  C      3.857254    9.742339    6.836943
  H      3.387508   10.455294    6.154842
  H      4.910111    9.652345    6.566722
  H      3.809137   10.157538    7.846342
  C      7.023187    9.441727    3.794752
  C      7.405119   10.395002    2.814017
  C      8.723408   10.841311    2.850346
  H      9.050977   11.564757    2.116420
  C      9.653389   10.407920    3.786997
  H     10.666575   10.792639    3.763324
  C      9.262278    9.484754    4.738306
  H      9.961951    9.123373    5.484313
  C      7.963804    9.006224    4.735611
  H      7.678556    8.275102    5.480558
  C      6.440447   10.941904    1.752660
  C      5.984257    9.835320    0.790233
  H      5.404451    9.034053    1.250892
  H      6.846743    9.372235    0.304175
  H      5.351058   10.268157    0.010656
  C      5.231754   11.625763    2.407091
  H      4.616060   10.955753    3.006249
  H      4.592071   12.055336    1.631131
  H      5.562889   12.439906    3.057555
  C      7.108601   12.005490    0.880264
  H      7.456454   12.859022    1.467236
  H      6.377311   12.376006    0.157871
  H      7.954961   11.605284    0.316933
  C      3.184555    6.060531    3.037787
  C      3.003285    5.822897    1.592932
  C      3.141081    6.846135    0.657250
  H      3.364480    7.853677    0.983300
  C      2.996469    6.568264   -0.691602
  H      3.105650    7.363563   -1.419869
  C      2.717421    5.273439   -1.109237
  H      2.609283    5.057898   -2.166440
  C      2.578627    4.252595   -0.176946
  H      2.362623    3.242217   -0.504362
  C      2.720990    4.525243    1.172228
  H      2.622584    3.737177    1.909245
  H      5.194725    9.037389    3.016869

----------------------------
CARTESIAN COORDINATES (A.U.)
----------------------------
  NO LB      ZA    FRAG     MASS         X           Y           Z
   0 O     8.0000    0    15.999    6.571313   13.883604    6.253501
   1 O     8.0000    0    15.999    5.848319    9.852499    7.356910
   2 N     7.0000    0    14.007    5.593123   14.962957   10.259336
   3 N     7.0000    0    14.007   10.820791   16.939554    7.306396
   4 C     6.0000    0    12.011    7.313724   14.538937    8.719310
   5 C     6.0000    0    12.011   10.170092   14.760866    8.812585
   6 H     1.0000    0     1.008   10.698361   15.103961   10.769545
   7 C     6.0000    0    12.011   11.375486   12.287390    7.987838
   8 C     6.0000    0    12.011   11.732497   10.372578    9.751401
   9 H     1.0000    0     1.008   11.233696   10.699078   11.712789
  10 C     6.0000    0    12.011   12.698289    8.050715    9.016035
  11 H     1.0000    0     1.008   12.963442    6.570712   10.408504
  12 C     6.0000    0    12.011   13.323518    7.623244    6.503300
  13 H     1.0000    0     1.008   14.076920    5.807826    5.924182
  14 C     6.0000    0    12.011   12.992194    9.536070    4.740064
  15 H     1.0000    0     1.008   13.485636    9.221727    2.775996
  16 C     6.0000    0    12.011   12.025053   11.858330    5.479939
  17 H     1.0000    0     1.008   11.766431   13.337884    4.087079
  18 C     6.0000    0    12.011    5.898315   15.884787   12.860790
  19 C     6.0000    0    12.011    7.217730   13.918135   14.503057
  20 H     1.0000    0     1.008    6.301626   12.077778   14.311297
  21 H     1.0000    0     1.008    7.100191   14.491529   16.482832
  22 H     1.0000    0     1.008    9.211525   13.704557   14.031116
  23 C     6.0000    0    12.011    3.224118   16.279966   13.861425
  24 H     1.0000    0     1.008    2.214202   17.665980   12.710634
  25 H     1.0000    0     1.008    3.275619   16.963117   15.808525
  26 H     1.0000    0     1.008    2.163368   14.508881   13.817453
  27 C     6.0000    0    12.011    7.289154   18.410353   12.919950
  28 H     1.0000    0     1.008    6.401462   19.757642   11.630966
  29 H     1.0000    0     1.008    9.278765   18.240289   12.409306
  30 H     1.0000    0     1.008    7.198226   19.194965   14.827438
  31 C     6.0000    0    12.011   13.271900   17.842278    7.171042
  32 C     6.0000    0    12.011   13.993647   19.643707    5.317721
  33 C     6.0000    0    12.011   16.484852   20.487109    5.386373
  34 H     1.0000    0     1.008   17.103868   21.854224    3.999454
  35 C     6.0000    0    12.011   18.242261   19.668118    7.156387
  36 H     1.0000    0     1.008   20.156906   20.395132    7.111652
  37 C     6.0000    0    12.011   17.503169   17.923588    8.954101
  38 H     1.0000    0     1.008   18.825359   17.240676   10.363850
  39 C     6.0000    0    12.011   15.049409   17.019297    8.949008
  40 H     1.0000    0     1.008   14.510368   15.637677   10.356754
  41 C     6.0000    0    12.011   12.170681   20.677202    3.312047
  42 C     6.0000    0    12.011   11.308607   18.586061    1.493324
  43 H     1.0000    0     1.008   10.212932   17.071886    2.363843
  44 H     1.0000    0     1.008   12.938469   17.710957    0.574807
  45 H     1.0000    0     1.008   10.112034   19.404005    0.020137
  46 C     6.0000    0    12.011    9.886582   21.969508    4.548743
  47 H     1.0000    0     1.008    8.723089   20.703373    5.680987
  48 H     1.0000    0     1.008    8.677757   22.781283    3.082391
  49 H     1.0000    0     1.008   10.512337   23.508015    5.777942
  50 C     6.0000    0    12.011   13.433309   22.687088    1.663458
  51 H     1.0000    0     1.008   14.090656   24.300030    2.772674
  52 H     1.0000    0     1.008   12.051371   23.387262    0.298333
  53 H     1.0000    0     1.008   15.032698   21.930808    0.598917
  54 C     6.0000    0    12.011    6.017937   11.452744    5.740585
  55 C     6.0000    0    12.011    5.675386   11.003681    3.010205
  56 C     6.0000    0    12.011    5.935783   12.937320    1.242023
  57 H     1.0000    0     1.008    6.357946   14.841299    1.858168
  58 C     6.0000    0    12.011    5.662506   12.412220   -1.306938
  59 H     1.0000    0     1.008    5.868828   13.915117   -2.683164
  60 C     6.0000    0    12.011    5.135181    9.965355   -2.096154
  61 H     1.0000    0     1.008    4.930830    9.558042   -4.093978
  62 C     6.0000    0    12.011    4.872899    8.036240   -0.334379
  63 H     1.0000    0     1.008    4.464710    6.126902   -0.953106
  64 C     6.0000    0    12.011    5.141926    8.551470    2.215190
  65 H     1.0000    0     1.008    4.955966    7.062241    3.607950
  66 H     1.0000    0     1.008    9.816608   17.078190    5.701056

--------------------------------
INTERNAL COORDINATES (ANGSTROEM)
--------------------------------
 O      0   0   0     0.000000000000     0.00000000     0.00000000
 O      1   0   0     2.244487617080     0.00000000     0.00000000
 N      1   2   0     2.255597565229    87.53896161     0.00000000
 N      1   2   3     2.825304912054   128.92908740    77.01782939
 C      3   1   2     1.242377401494    33.86166953    99.12306378
 C      4   1   2     1.443276490368    57.43826829   337.41041789
 H      6   4   1     1.087903606442   109.33343243   213.13661371
 C      6   4   1     1.520062202447   115.41528135    91.16617488
 C      8   6   4     1.390449224488   119.46012066   154.40991496
 H      9   8   6     1.084806590308   119.54080242   356.95937520
 C      9   8   6     1.386460957718   120.49820016   176.40892105
 H     11   9   8     1.084450089490   119.80107336   180.15969158
 C     11   9   8     1.388773068157   120.05913788     0.15428596
 H     13  11   9     1.084327272602   120.16563243   180.07537165
 C     13  11   9     1.387784605950   119.65859923     0.43065374
 H     15  13  11     1.084472332138   120.13662314   179.65076570
 C     15  13  11     1.387581732697   120.18880512   359.56075782
 H     17  15  13     1.083977150250   119.62941728   180.23970958
 C      3   1   2     1.469405424524   159.93412657   112.44239189
 C     19   3   1     1.525059929303   110.95549357   284.13769626
 H     20  19   3     1.092585149639   110.62192287   309.64485589
 H     20  19   3     1.092479461150   109.32138459   190.66635228
 H     20  19   3     1.090100283956   112.53883620    71.07368871
 C     19   3   1     1.525349509767   105.59111692   166.54735904
 H     24  19   3     1.092886764133   110.62443377   299.77425654
 H     24  19   3     1.092279520267   110.46837019   179.73820148
 H     24  19   3     1.092705258297   110.58522057    59.64733075
 C     19   3   1     1.526051595596   111.28236373    48.80387043
 H     28  19   3     1.092807352987   110.56322991    51.51601412
 H     28  19   3     1.090699853913   112.84343077   290.04344167
 H     28  19   3     1.092516268296   109.30154434   170.33142911
 C      4   1   2     1.384095989561   158.94283038    72.25769042
 C     32   4   1     1.420016344439   121.29782953    85.76364500
 C     33  32   4     1.392263411587   116.86240004   178.18075182
 H     34  33  32     1.081352365399   118.91971295   179.77473689
 C     34  33  32     1.389247103666   123.46553662   359.66895595
 H     36  34  33     1.084027209292   120.01519289   179.96947363
 C     36  34  33     1.382096990576   118.88202187     0.00000000
 H     38  36  34     1.084741894710   120.88830792   179.93737470
 C     38  36  34     1.383847156517   119.68022750     0.39694645
 H     40  38  36     1.082059071029   118.66312476   179.28180065
 C     33  32   4     1.534982914119   123.20926272   358.62212914
 C     42  33  32     1.535872128624   111.29950338   295.02318287
 H     43  42  33     1.091059355492   114.98593545    63.78453372
 H     43  42  33     1.092969440005   110.45994835   302.29373553
 H     43  42  33     1.093631172333   109.48142240   183.59519599
 C     42  33  32     1.535213937499   111.02363416    58.88121477
 H     47  42  33     1.089487407316   113.91730887   297.17168238
 H     47  42  33     1.093545254856   109.45409263   176.76494505
 H     47  42  33     1.093427010811   110.29347434    58.24262565
 C     42  33  32     1.529287326806   111.57125418   177.01042974
 H     51  42  33     1.092728105897   112.07948054   300.03817686
 H     51  42  33     1.092665921865   108.69745525   181.16696124
 H     51  42  33     1.092626151800   112.19792613    62.33920494
 C      2   1   3     1.206948416138    30.24816032   158.51391995
 C     55   2   1     1.475443899944   124.87825658   179.45651769
 C     56  55   2     1.393378824076   121.81466306   180.95821292
 H     57  56  55     1.082292288370   120.11580196   358.55180541
 C     57  56  55     1.384747861919   119.76376476   178.29397381
 H     59  57  56     1.083879058498   119.78403955   180.12817320
 C     59  57  56     1.388833524996   120.06482183   359.88665981
 H     61  59  57     1.084356921375   119.90308839   180.28482528
 C     61  59  57     1.389443325743   120.21741311     0.17185898
 H     63  61  59     1.083846238152   120.14067987   180.11024592
 C     63  61  59     1.383789954418   119.94439965   359.88686206
 H     65  63  61     1.083478573614   120.70132134   180.45765628
 H      4   1   2     1.004700983244    56.91260956   146.29851484

---------------------------
INTERNAL COORDINATES (A.U.)
---------------------------
 O      0   0   0     0.000000000000     0.00000000     0.00000000
 O      1   0   0     4.241466907259     0.00000000     0.00000000
 N      1   2   0     4.262461666622    87.53896161     0.00000000
 N      1   2   3     5.339052528604   128.92908740    77.01782939
 C      3   1   2     2.347753043796    33.86166953    99.12306378
 C      4   1   2     2.727397302323    57.43826829   337.41041789
 H      6   4   1     2.055839876280   109.33343243   213.13661371
 C      6   4   1     2.872501269149   115.41528135    91.16617488
 C      8   6   4     2.627568237405   119.46012066   154.40991496
 H      9   8   6     2.049987363955   119.54080242   356.95937520
 C      9   8   6     2.620031505460   120.49820016   176.40892105
 H     11   9   8     2.049313675042   119.80107336   180.15969158
 C     11   9   8     2.624400760981   120.05913788     0.15428596
 H     13  11   9     2.049081584760   120.16563243   180.07537165
 C     13  11   9     2.622532838118   119.65859923     0.43065374
 H     15  13  11     2.049355707556   120.13662314   179.65076570
 C     15  13  11     2.622149463230   120.18880512   359.56075782
 H     17  15  13     2.048419949402   119.62941728   180.23970958
 C      3   1   2     2.776773832050   159.93412657   112.44239189
 C     19   3   1     2.881945604200   110.95549357   284.13769626
 H     20  19   3     2.064686710806   110.62192287   309.64485589
 H     20  19   3     2.064486988507   109.32138459   190.66635228
 H     20  19   3     2.059990995188   112.53883620    71.07368871
 C     19   3   1     2.882492831970   105.59111692   166.54735904
 H     24  19   3     2.065256679600   110.62443377   299.77425654
 H     24  19   3     2.064109154995   110.46837019   179.73820148
 H     24  19   3     2.064913683277   110.58522057    59.64733075
 C     19   3   1     2.883819581909   111.28236373    48.80387043
 H     28  19   3     2.065106614280   110.56322991    51.51601412
 H     28  19   3     2.061124018204   112.84343077   290.04344167
 H     28  19   3     2.064556543933   109.30154434   170.33142911
 C      4   1   2     2.615562363328   158.94283038    72.25769042
 C     32   4   1     2.683441996682   121.29782953    85.76364500
 C     33  32   4     2.630996554178   116.86240004   178.18075182
 H     34  33  32     2.043459824871   118.91971295   179.77473689
 C     34  33  32     2.625296558271   123.46553662   359.66895595
 H     36  34  33     2.048514547281   120.01519289   179.96947363
 C     36  34  33     2.611784802705   118.88202187     0.00000000
 H     38  36  34     2.049865106993   120.88830792   179.93737470
 C     38  36  34     2.615092137023   119.68022750     0.39694645
 H     40  38  36     2.044795304971   118.66312476   179.28180065
 C     33  32   4     2.900697327933   123.20926272   358.62212914
 C     42  33  32     2.902377699823   111.29950338   295.02318287
 H     43  42  33     2.061803377732   114.98593545    63.78453372
 H     43  42  33     2.065412914355   110.45994835   302.29373553
 H     43  42  33     2.066663407229   109.48142240   183.59519599
 C     42  33  32     2.901133898852   111.02363416    58.88121477
 H     47  42  33     2.058832826183   113.91730887   297.17168238
 H     47  42  33     2.066501046727   109.45409263   176.76494505
 H     47  42  33     2.066277597864   110.29347434    58.24262565
 C     42  33  32     2.889934227739   111.57125418   177.01042974
 H     51  42  33     2.064956858984   112.07948054   300.03817686
 H     51  42  33     2.064839348193   108.69745525   181.16696124
 H     51  42  33     2.064764193662   112.19792613    62.33920494
 C      2   1   3     2.280801964270    30.24816032   158.51391995
 C     55   2   1     2.788184896858   124.87825658   179.45651769
 C     56  55   2     2.633104378309   121.81466306   180.95821292
 H     57  56  55     2.045236021874   120.11580196   358.55180541
 C     57  56  55     2.616794223560   119.76376476   178.29397381
 H     59  57  56     2.048234582854   119.78403955   180.12817320
 C     59  57  56     2.624515007852   120.06482183   359.88665981
 H     61  59  57     2.049137612821   119.90308839   180.28482528
 C     61  59  57     2.625667364260   120.21741311     0.17185898
 H     63  61  59     2.048172561388   120.14067987   180.11024592
 C     63  61  59     2.614984040722   119.94439965   359.88686206
 H     65  63  61     2.047477776102   120.70132134   180.45765628
 H      4   1   2     1.898609704812    56.91260956   146.29851484

---------------------
BASIS SET INFORMATION
---------------------
There are 4 groups of distinct atoms

 Group   1 Type O   : 11s6p2d1f contracted to 5s3p2d1f pattern {62111/411/11/1}
 Group   2 Type N   : 11s6p2d1f contracted to 5s3p2d1f pattern {62111/411/11/1}
 Group   3 Type C   : 11s6p2d1f contracted to 5s3p2d1f pattern {62111/411/11/1}
 Group   4 Type H   : 5s1p contracted to 3s1p pattern {311/1}

Atom   0O    basis set group =>   1
Atom   1O    basis set group =>   1
Atom   2N    basis set group =>   2
Atom   3N    basis set group =>   2
Atom   4C    basis set group =>   3
Atom   5C    basis set group =>   3
Atom   6H    basis set group =>   4
Atom   7C    basis set group =>   3
Atom   8C    basis set group =>   3
Atom   9H    basis set group =>   4
Atom  10C    basis set group =>   3
Atom  11H    basis set group =>   4
Atom  12C    basis set group =>   3
Atom  13H    basis set group =>   4
Atom  14C    basis set group =>   3
Atom  15H    basis set group =>   4
Atom  16C    basis set group =>   3
Atom  17H    basis set group =>   4
Atom  18C    basis set group =>   3
Atom  19C    basis set group =>   3
Atom  20H    basis set group =>   4
Atom  21H    basis set group =>   4
Atom  22H    basis set group =>   4
Atom  23C    basis set group =>   3
Atom  24H    basis set group =>   4
Atom  25H    basis set group =>   4
Atom  26H    basis set group =>   4
Atom  27C    basis set group =>   3
Atom  28H    basis set group =>   4
Atom  29H    basis set group =>   4
Atom  30H    basis set group =>   4
Atom  31C    basis set group =>   3
Atom  32C    basis set group =>   3
Atom  33C    basis set group =>   3
Atom  34H    basis set group =>   4
Atom  35C    basis set group =>   3
Atom  36H    basis set group =>   4
Atom  37C    basis set group =>   3
Atom  38H    basis set group =>   4
Atom  39C    basis set group =>   3
Atom  40H    basis set group =>   4
Atom  41C    basis set group =>   3
Atom  42C    basis set group =>   3
Atom  43H    basis set group =>   4
Atom  44H    basis set group =>   4
Atom  45H    basis set group =>   4
Atom  46C    basis set group =>   3
Atom  47H    basis set group =>   4
Atom  48H    basis set group =>   4
Atom  49H    basis set group =>   4
Atom  50C    basis set group =>   3
Atom  51H    basis set group =>   4
Atom  52H    basis set group =>   4
Atom  53H    basis set group =>   4
Atom  54C    basis set group =>   3
Atom  55C    basis set group =>   3
Atom  56C    basis set group =>   3
Atom  57H    basis set group =>   4
Atom  58C    basis set group =>   3
Atom  59H    basis set group =>   4
Atom  60C    basis set group =>   3
Atom  61H    basis set group =>   4
Atom  62C    basis set group =>   3
Atom  63H    basis set group =>   4
Atom  64C    basis set group =>   3
Atom  65H    basis set group =>   4
Atom  66H    basis set group =>   4
---------------------------------
AUXILIARY/J BASIS SET INFORMATION
---------------------------------
There are 4 groups of distinct atoms

 Group   1 Type O   : 12s5p4d2f1g contracted to 6s4p3d1f1g pattern {711111/2111/211/2/1}
 Group   2 Type N   : 12s5p4d2f1g contracted to 6s4p3d1f1g pattern {711111/2111/211/2/1}
 Group   3 Type C   : 12s5p4d2f1g contracted to 6s4p3d1f1g pattern {711111/2111/211/2/1}
 Group   4 Type H   : 5s2p1d contracted to 3s1p1d pattern {311/2/1}

Atom   0O    basis set group =>   1
Atom   1O    basis set group =>   1
Atom   2N    basis set group =>   2
Atom   3N    basis set group =>   2
Atom   4C    basis set group =>   3
Atom   5C    basis set group =>   3
Atom   6H    basis set group =>   4
Atom   7C    basis set group =>   3
Atom   8C    basis set group =>   3
Atom   9H    basis set group =>   4
Atom  10C    basis set group =>   3
Atom  11H    basis set group =>   4
Atom  12C    basis set group =>   3
Atom  13H    basis set group =>   4
Atom  14C    basis set group =>   3
Atom  15H    basis set group =>   4
Atom  16C    basis set group =>   3
Atom  17H    basis set group =>   4
Atom  18C    basis set group =>   3
Atom  19C    basis set group =>   3
Atom  20H    basis set group =>   4
Atom  21H    basis set group =>   4
Atom  22H    basis set group =>   4
Atom  23C    basis set group =>   3
Atom  24H    basis set group =>   4
Atom  25H    basis set group =>   4
Atom  26H    basis set group =>   4
Atom  27C    basis set group =>   3
Atom  28H    basis set group =>   4
Atom  29H    basis set group =>   4
Atom  30H    basis set group =>   4
Atom  31C    basis set group =>   3
Atom  32C    basis set group =>   3
Atom  33C    basis set group =>   3
Atom  34H    basis set group =>   4
Atom  35C    basis set group =>   3
Atom  36H    basis set group =>   4
Atom  37C    basis set group =>   3
Atom  38H    basis set group =>   4
Atom  39C    basis set group =>   3
Atom  40H    basis set group =>   4
Atom  41C    basis set group =>   3
Atom  42C    basis set group =>   3
Atom  43H    basis set group =>   4
Atom  44H    basis set group =>   4
Atom  45H    basis set group =>   4
Atom  46C    basis set group =>   3
Atom  47H    basis set group =>   4
Atom  48H    basis set group =>   4
Atom  49H    basis set group =>   4
Atom  50C    basis set group =>   3
Atom  51H    basis set group =>   4
Atom  52H    basis set group =>   4
Atom  53H    basis set group =>   4
Atom  54C    basis set group =>   3
Atom  55C    basis set group =>   3
Atom  56C    basis set group =>   3
Atom  57H    basis set group =>   4
Atom  58C    basis set group =>   3
Atom  59H    basis set group =>   4
Atom  60C    basis set group =>   3
Atom  61H    basis set group =>   4
Atom  62C    basis set group =>   3
Atom  63H    basis set group =>   4
Atom  64C    basis set group =>   3
Atom  65H    basis set group =>   4
Atom  66H    basis set group =>   4


           ************************************************************
           *        Program running with 20 parallel MPI-processes    *
           *              working on a common directory               *
           ************************************************************
------------------------------------------------------------------------------
                           ORCA GTO INTEGRAL CALCULATION
                           -- RI-GTO INTEGRALS CHOSEN --
------------------------------------------------------------------------------
------------------------------------------------------------------------------
                   ___                                                        
                  /   \      - P O W E R E D   B Y -                         
                 /     \                                                     
                 |  |  |   _    _      __       _____    __    __             
                 |  |  |  | |  | |    /  \     |  _  \  |  |  /  |          
                  \  \/   | |  | |   /    \    | | | |  |  | /  /          
                 / \  \   | |__| |  /  /\  \   | |_| |  |  |/  /          
                |  |  |   |  __  | /  /__\  \  |    /   |      \           
                |  |  |   | |  | | |   __   |  |    \   |  |\   \          
                \     /   | |  | | |  |  |  |  | |\  \  |  | \   \       
                 \___/    |_|  |_| |__|  |__|  |_| \__\ |__|  \__/        
                                                                              
                      - O R C A' S   B I G   F R I E N D -                    
                                      &                                       
                       - I N T E G R A L  F E E D E R -                       
                                                                              
 v1 FN, 2020, v2 2021                                                         
------------------------------------------------------------------------------


Reading SHARK input file ImineE2freq.SHARKINP.tmp ... ok
----------------------
SHARK INTEGRAL PACKAGE
----------------------

Number of atoms                             ...     67
Number of basis functions                   ...   1227
Number of shells                            ...    499
Maximum angular momentum                    ...      3
Integral batch strategy                     ... SHARK/LIBINT Hybrid
RI-J (if used) integral strategy            ... SPLIT-RIJ (Revised 2003 algorithm where possible)
Printlevel                                  ...      1
Contraction scheme used                     ... SEGMENTED contraction
Coulomb Range Separation                    ... NOT USED
Exchange Range Separation                   ... NOT USED
Finite Nucleus Model                        ... NOT USED
Auxiliary Coulomb fitting basis             ... AVAILABLE
   # of basis functions in Aux-J            ...   1991
   # of shells in Aux-J                     ...    665
   Maximum angular momentum in Aux-J        ...      4
Auxiliary J/K fitting basis                 ... NOT available
Auxiliary Correlation fitting basis         ... NOT available
Auxiliary 'external' fitting basis          ... NOT available
Integral threshold                          ...     2.500000e-11
Primitive cut-off                           ...     2.500000e-12
Primitive pair pre-selection threshold      ...     2.500000e-12

Calculating pre-screening integrals         ... done (  0.1 sec) Dimension = 499
Organizing shell pair data                  ... done (  0.8 sec)
Shell pair information
Total number of shell pairs                 ...    124750
Shell pairs after pre-screening             ...     80522
Total number of primitive shell pairs       ...    374508
Primitive shell pairs kept                  ...    154298
          la=0 lb=0:  22607 shell pairs
          la=1 lb=0:  24040 shell pairs
          la=1 lb=1:   6422 shell pairs
          la=2 lb=0:  10943 shell pairs
          la=2 lb=1:   5871 shell pairs
          la=2 lb=2:   1379 shell pairs
          la=3 lb=0:   5023 shell pairs
          la=3 lb=1:   2736 shell pairs
          la=3 lb=2:   1215 shell pairs
          la=3 lb=3:    286 shell pairs

Calculating one electron integrals          ... done (  0.2 sec)
Calculating RI/J V-Matrix + Cholesky decomp.... done (  0.6 sec)
Calculating Nuclear repulsion               ... done (  0.0 sec) ENN=   3535.425659745573 Eh

SHARK setup successfully completed in   2.7 seconds

Maximum memory used throughout the entire GTOINT-calculation: 116.6 MB
[1710266142.812484] [node089:624070:0]          mpool.c:43   UCX  WARN  object 0xc653f80 was not returned to mpool ucp_requests
[1710266142.812501] [node089:624070:0]          mpool.c:43   UCX  WARN  object 0xc654140 was not returned to mpool ucp_requests
[1710266142.812507] [node089:624070:0]          mpool.c:43   UCX  WARN  object 0xc654300 was not returned to mpool ucp_requests
[1710266142.812511] [node089:624070:0]          mpool.c:43   UCX  WARN  object 0xc6544c0 was not returned to mpool ucp_requests
[1710266142.812514] [node089:624070:0]          mpool.c:43   UCX  WARN  object 0xc654680 was not returned to mpool ucp_requests
[1710266142.812517] [node089:624070:0]          mpool.c:43   UCX  WARN  object 0xc654840 was not returned to mpool ucp_requests
[1710266142.812521] [node089:624070:0]          mpool.c:43   UCX  WARN  object 0xc654a00 was not returned to mpool ucp_requests
[1710266142.812524] [node089:624070:0]          mpool.c:43   UCX  WARN  object 0xc654bc0 was not returned to mpool ucp_requests
[1710266142.812527] [node089:624070:0]          mpool.c:43   UCX  WARN  object 0xc654d80 was not returned to mpool ucp_requests
[1710266142.812531] [node089:624070:0]          mpool.c:43   UCX  WARN  object 0xc654f40 was not returned to mpool ucp_requests
[1710266142.812534] [node089:624070:0]          mpool.c:43   UCX  WARN  object 0xc655100 was not returned to mpool ucp_requests
[1710266142.812529] [node089:624072:0]          mpool.c:43   UCX  WARN  object 0xb665b80 was not returned to mpool ucp_requests
[1710266142.812541] [node089:624072:0]          mpool.c:43   UCX  WARN  object 0xb665d40 was not returned to mpool ucp_requests
[1710266142.812546] [node089:624072:0]          mpool.c:43   UCX  WARN  object 0xb665f00 was not returned to mpool ucp_requests
[1710266142.812549] [node089:624072:0]          mpool.c:43   UCX  WARN  object 0xb6660c0 was not returned to mpool ucp_requests
[1710266142.812552] [node089:624072:0]          mpool.c:43   UCX  WARN  object 0xb666280 was not returned to mpool ucp_requests
[1710266142.812556] [node089:624072:0]          mpool.c:43   UCX  WARN  object 0xb666440 was not returned to mpool ucp_requests
[1710266142.812559] [node089:624072:0]          mpool.c:43   UCX  WARN  object 0xb666600 was not returned to mpool ucp_requests
[1710266142.812562] [node089:624072:0]          mpool.c:43   UCX  WARN  object 0xb6667c0 was not returned to mpool ucp_requests
[1710266142.812565] [node089:624072:0]          mpool.c:43   UCX  WARN  object 0xb666980 was not returned to mpool ucp_requests
[1710266142.812568] [node089:624072:0]          mpool.c:43   UCX  WARN  object 0xb666b40 was not returned to mpool ucp_requests
[1710266142.812572] [node089:624072:0]          mpool.c:43   UCX  WARN  object 0xb666d00 was not returned to mpool ucp_requests
[1710266142.812575] [node089:624072:0]          mpool.c:43   UCX  WARN  object 0xb666ec0 was not returned to mpool ucp_requests
[1710266142.812579] [node089:624072:0]          mpool.c:43   UCX  WARN  object 0xb667080 was not returned to mpool ucp_requests
[1710266142.812587] [node089:624074:0]          mpool.c:43   UCX  WARN  object 0xc706b80 was not returned to mpool ucp_requests
[1710266142.812599] [node089:624074:0]          mpool.c:43   UCX  WARN  object 0xc706d40 was not returned to mpool ucp_requests
[1710266142.812603] [node089:624074:0]          mpool.c:43   UCX  WARN  object 0xc706f00 was not returned to mpool ucp_requests
[1710266142.812607] [node089:624074:0]          mpool.c:43   UCX  WARN  object 0xc7070c0 was not returned to mpool ucp_requests
[1710266142.812612] [node089:624074:0]          mpool.c:43   UCX  WARN  object 0xc707280 was not returned to mpool ucp_requests
[1710266142.812615] [node089:624074:0]          mpool.c:43   UCX  WARN  object 0xc707440 was not returned to mpool ucp_requests
[1710266142.812619] [node089:624074:0]          mpool.c:43   UCX  WARN  object 0xc707600 was not returned to mpool ucp_requests
[1710266142.812622] [node089:624074:0]          mpool.c:43   UCX  WARN  object 0xc7077c0 was not returned to mpool ucp_requests
[1710266142.812628] [node089:624074:0]          mpool.c:43   UCX  WARN  object 0xc707980 was not returned to mpool ucp_requests
[1710266142.812631] [node089:624074:0]          mpool.c:43   UCX  WARN  object 0xc707b40 was not returned to mpool ucp_requests
[1710266142.812633] [node089:624074:0]          mpool.c:43   UCX  WARN  object 0xc707d00 was not returned to mpool ucp_requests
[1710266142.812635] [node089:624074:0]          mpool.c:43   UCX  WARN  object 0xc707ec0 was not returned to mpool ucp_requests
[1710266142.812638] [node089:624074:0]          mpool.c:43   UCX  WARN  object 0xc708080 was not returned to mpool ucp_requests
[1710266142.822378] [node089:624082:0]          mpool.c:43   UCX  WARN  object 0xb31ee40 was not returned to mpool ucp_requests
[1710266142.822395] [node089:624082:0]          mpool.c:43   UCX  WARN  object 0xb31f000 was not returned to mpool ucp_requests
[1710266142.822401] [node089:624082:0]          mpool.c:43   UCX  WARN  object 0xb31f1c0 was not returned to mpool ucp_requests
[1710266142.822405] [node089:624082:0]          mpool.c:43   UCX  WARN  object 0xb31f380 was not returned to mpool ucp_requests
[1710266142.822407] [node089:624082:0]          mpool.c:43   UCX  WARN  object 0xb31f540 was not returned to mpool ucp_requests
[1710266142.822410] [node089:624082:0]          mpool.c:43   UCX  WARN  object 0xb31f700 was not returned to mpool ucp_requests
[1710266142.822412] [node089:624082:0]          mpool.c:43   UCX  WARN  object 0xb31f8c0 was not returned to mpool ucp_requests
[1710266142.822414] [node089:624082:0]          mpool.c:43   UCX  WARN  object 0xb31fa80 was not returned to mpool ucp_requests
[1710266142.822417] [node089:624082:0]          mpool.c:43   UCX  WARN  object 0xb31fc40 was not returned to mpool ucp_requests
[1710266142.822419] [node089:624082:0]          mpool.c:43   UCX  WARN  object 0xb31fe00 was not returned to mpool ucp_requests
[1710266142.822422] [node089:624082:0]          mpool.c:43   UCX  WARN  object 0xb31ffc0 was not returned to mpool ucp_requests
[1710266142.822424] [node089:624082:0]          mpool.c:43   UCX  WARN  object 0xb320180 was not returned to mpool ucp_requests
[1710266142.826802] [node089:624086:0]          mpool.c:43   UCX  WARN  object 0xaa26b40 was not returned to mpool ucp_requests
[1710266142.826815] [node089:624086:0]          mpool.c:43   UCX  WARN  object 0xaa26d00 was not returned to mpool ucp_requests
[1710266142.826820] [node089:624086:0]          mpool.c:43   UCX  WARN  object 0xaa26ec0 was not returned to mpool ucp_requests
[1710266142.826823] [node089:624086:0]          mpool.c:43   UCX  WARN  object 0xaa27080 was not returned to mpool ucp_requests
[1710266142.826826] [node089:624086:0]          mpool.c:43   UCX  WARN  object 0xaa27240 was not returned to mpool ucp_requests
[1710266142.826829] [node089:624086:0]          mpool.c:43   UCX  WARN  object 0xaa27400 was not returned to mpool ucp_requests
[1710266142.826832] [node089:624086:0]          mpool.c:43   UCX  WARN  object 0xaa275c0 was not returned to mpool ucp_requests
[1710266142.826834] [node089:624086:0]          mpool.c:43   UCX  WARN  object 0xaa27780 was not returned to mpool ucp_requests
[1710266142.826837] [node089:624086:0]          mpool.c:43   UCX  WARN  object 0xaa27940 was not returned to mpool ucp_requests
[1710266142.826840] [node089:624086:0]          mpool.c:43   UCX  WARN  object 0xaa27b00 was not returned to mpool ucp_requests
[1710266142.826842] [node089:624086:0]          mpool.c:43   UCX  WARN  object 0xaa27cc0 was not returned to mpool ucp_requests
[1710266142.826845] [node089:624086:0]          mpool.c:43   UCX  WARN  object 0xaa27e80 was not returned to mpool ucp_requests
[1710266142.827790] [node089:624083:0]          mpool.c:43   UCX  WARN  object 0xb11fb80 was not returned to mpool ucp_requests
[1710266142.827802] [node089:624083:0]          mpool.c:43   UCX  WARN  object 0xb11fd40 was not returned to mpool ucp_requests
[1710266142.827805] [node089:624083:0]          mpool.c:43   UCX  WARN  object 0xb11ff00 was not returned to mpool ucp_requests
[1710266142.827807] [node089:624083:0]          mpool.c:43   UCX  WARN  object 0xb1200c0 was not returned to mpool ucp_requests
[1710266142.827810] [node089:624083:0]          mpool.c:43   UCX  WARN  object 0xb120280 was not returned to mpool ucp_requests
[1710266142.827812] [node089:624083:0]          mpool.c:43   UCX  WARN  object 0xb120440 was not returned to mpool ucp_requests
[1710266142.827814] [node089:624083:0]          mpool.c:43   UCX  WARN  object 0xb120600 was not returned to mpool ucp_requests
[1710266142.827816] [node089:624083:0]          mpool.c:43   UCX  WARN  object 0xb1207c0 was not returned to mpool ucp_requests
[1710266142.827819] [node089:624083:0]          mpool.c:43   UCX  WARN  object 0xb120980 was not returned to mpool ucp_requests
[1710266142.827821] [node089:624083:0]          mpool.c:43   UCX  WARN  object 0xb120b40 was not returned to mpool ucp_requests
[1710266142.827823] [node089:624083:0]          mpool.c:43   UCX  WARN  object 0xb120d00 was not returned to mpool ucp_requests
[1710266142.827825] [node089:624083:0]          mpool.c:43   UCX  WARN  object 0xb120ec0 was not returned to mpool ucp_requests
[1710266142.828844] [node089:624080:0]          mpool.c:43   UCX  WARN  object 0xaef9b40 was not returned to mpool ucp_requests
[1710266142.828855] [node089:624080:0]          mpool.c:43   UCX  WARN  object 0xaef9d00 was not returned to mpool ucp_requests
[1710266142.828859] [node089:624080:0]          mpool.c:43   UCX  WARN  object 0xaef9ec0 was not returned to mpool ucp_requests
[1710266142.828861] [node089:624080:0]          mpool.c:43   UCX  WARN  object 0xaefa080 was not returned to mpool ucp_requests
[1710266142.828863] [node089:624080:0]          mpool.c:43   UCX  WARN  object 0xaefa240 was not returned to mpool ucp_requests
[1710266142.828866] [node089:624080:0]          mpool.c:43   UCX  WARN  object 0xaefa400 was not returned to mpool ucp_requests
[1710266142.828868] [node089:624080:0]          mpool.c:43   UCX  WARN  object 0xaefa5c0 was not returned to mpool ucp_requests
[1710266142.828870] [node089:624080:0]          mpool.c:43   UCX  WARN  object 0xaefa780 was not returned to mpool ucp_requests
[1710266142.828872] [node089:624080:0]          mpool.c:43   UCX  WARN  object 0xaefa940 was not returned to mpool ucp_requests
[1710266142.828874] [node089:624080:0]          mpool.c:43   UCX  WARN  object 0xaefab00 was not returned to mpool ucp_requests
[1710266142.828877] [node089:624080:0]          mpool.c:43   UCX  WARN  object 0xaefacc0 was not returned to mpool ucp_requests
[1710266142.828879] [node089:624080:0]          mpool.c:43   UCX  WARN  object 0xaefae80 was not returned to mpool ucp_requests
[1710266142.829469] [node089:624085:0]          mpool.c:43   UCX  WARN  object 0xa992dc0 was not returned to mpool ucp_requests
[1710266142.829480] [node089:624085:0]          mpool.c:43   UCX  WARN  object 0xa992f80 was not returned to mpool ucp_requests
[1710266142.829483] [node089:624085:0]          mpool.c:43   UCX  WARN  object 0xa993140 was not returned to mpool ucp_requests
[1710266142.829485] [node089:624085:0]          mpool.c:43   UCX  WARN  object 0xa993300 was not returned to mpool ucp_requests
[1710266142.829487] [node089:624085:0]          mpool.c:43   UCX  WARN  object 0xa9934c0 was not returned to mpool ucp_requests
[1710266142.829490] [node089:624085:0]          mpool.c:43   UCX  WARN  object 0xa993680 was not returned to mpool ucp_requests
[1710266142.829492] [node089:624085:0]          mpool.c:43   UCX  WARN  object 0xa993840 was not returned to mpool ucp_requests
[1710266142.829494] [node089:624085:0]          mpool.c:43   UCX  WARN  object 0xa993a00 was not returned to mpool ucp_requests
[1710266142.829496] [node089:624085:0]          mpool.c:43   UCX  WARN  object 0xa993bc0 was not returned to mpool ucp_requests
[1710266142.829499] [node089:624085:0]          mpool.c:43   UCX  WARN  object 0xa993d80 was not returned to mpool ucp_requests
[1710266142.829501] [node089:624085:0]          mpool.c:43   UCX  WARN  object 0xa993f40 was not returned to mpool ucp_requests
[1710266142.829503] [node089:624085:0]          mpool.c:43   UCX  WARN  object 0xa994100 was not returned to mpool ucp_requests
[1710266142.856408] [node089:624081:0]          mpool.c:43   UCX  WARN  object 0xbff7bc0 was not returned to mpool ucp_requests
[1710266142.856426] [node089:624081:0]          mpool.c:43   UCX  WARN  object 0xbff7d80 was not returned to mpool ucp_requests
[1710266142.856431] [node089:624081:0]          mpool.c:43   UCX  WARN  object 0xbff7f40 was not returned to mpool ucp_requests
[1710266142.856435] [node089:624081:0]          mpool.c:43   UCX  WARN  object 0xbff8100 was not returned to mpool ucp_requests
[1710266142.856439] [node089:624081:0]          mpool.c:43   UCX  WARN  object 0xbff82c0 was not returned to mpool ucp_requests
[1710266142.856442] [node089:624081:0]          mpool.c:43   UCX  WARN  object 0xbff8480 was not returned to mpool ucp_requests
[1710266142.856446] [node089:624081:0]          mpool.c:43   UCX  WARN  object 0xbff8640 was not returned to mpool ucp_requests
[1710266142.856449] [node089:624081:0]          mpool.c:43   UCX  WARN  object 0xbff8800 was not returned to mpool ucp_requests
[1710266142.856452] [node089:624081:0]          mpool.c:43   UCX  WARN  object 0xbff89c0 was not returned to mpool ucp_requests
[1710266142.856455] [node089:624081:0]          mpool.c:43   UCX  WARN  object 0xbff8b80 was not returned to mpool ucp_requests
[1710266142.856459] [node089:624081:0]          mpool.c:43   UCX  WARN  object 0xbff8d40 was not returned to mpool ucp_requests
[1710266142.856462] [node089:624081:0]          mpool.c:43   UCX  WARN  object 0xbff8f00 was not returned to mpool ucp_requests
[1710266142.859118] [node089:624073:0]          mpool.c:43   UCX  WARN  object 0xc470a80 was not returned to mpool ucp_requests
[1710266142.859131] [node089:624073:0]          mpool.c:43   UCX  WARN  object 0xc470c40 was not returned to mpool ucp_requests
[1710266142.859135] [node089:624073:0]          mpool.c:43   UCX  WARN  object 0xc470e00 was not returned to mpool ucp_requests
[1710266142.859138] [node089:624073:0]          mpool.c:43   UCX  WARN  object 0xc470fc0 was not returned to mpool ucp_requests
[1710266142.859141] [node089:624073:0]          mpool.c:43   UCX  WARN  object 0xc471180 was not returned to mpool ucp_requests
[1710266142.859144] [node089:624073:0]          mpool.c:43   UCX  WARN  object 0xc471340 was not returned to mpool ucp_requests
[1710266142.859147] [node089:624073:0]          mpool.c:43   UCX  WARN  object 0xc471500 was not returned to mpool ucp_requests
[1710266142.859149] [node089:624073:0]          mpool.c:43   UCX  WARN  object 0xc4716c0 was not returned to mpool ucp_requests
[1710266142.859152] [node089:624073:0]          mpool.c:43   UCX  WARN  object 0xc471880 was not returned to mpool ucp_requests
[1710266142.859155] [node089:624073:0]          mpool.c:43   UCX  WARN  object 0xc471a40 was not returned to mpool ucp_requests
[1710266142.859158] [node089:624073:0]          mpool.c:43   UCX  WARN  object 0xc471c00 was not returned to mpool ucp_requests
[1710266142.859161] [node089:624073:0]          mpool.c:43   UCX  WARN  object 0xc471dc0 was not returned to mpool ucp_requests
[1710266142.859163] [node089:624073:0]          mpool.c:43   UCX  WARN  object 0xc471f80 was not returned to mpool ucp_requests
[1710266142.858766] [node089:624075:0]          mpool.c:43   UCX  WARN  object 0xbf93900 was not returned to mpool ucp_requests
[1710266142.858780] [node089:624075:0]          mpool.c:43   UCX  WARN  object 0xbf93ac0 was not returned to mpool ucp_requests
[1710266142.858783] [node089:624075:0]          mpool.c:43   UCX  WARN  object 0xbf93c80 was not returned to mpool ucp_requests
[1710266142.858786] [node089:624075:0]          mpool.c:43   UCX  WARN  object 0xbf93e40 was not returned to mpool ucp_requests
[1710266142.858788] [node089:624075:0]          mpool.c:43   UCX  WARN  object 0xbf94000 was not returned to mpool ucp_requests
[1710266142.858790] [node089:624075:0]          mpool.c:43   UCX  WARN  object 0xbf941c0 was not returned to mpool ucp_requests
[1710266142.858793] [node089:624075:0]          mpool.c:43   UCX  WARN  object 0xbf94380 was not returned to mpool ucp_requests
[1710266142.858795] [node089:624075:0]          mpool.c:43   UCX  WARN  object 0xbf94540 was not returned to mpool ucp_requests
[1710266142.858797] [node089:624075:0]          mpool.c:43   UCX  WARN  object 0xbf94700 was not returned to mpool ucp_requests
[1710266142.858799] [node089:624075:0]          mpool.c:43   UCX  WARN  object 0xbf948c0 was not returned to mpool ucp_requests
[1710266142.858801] [node089:624075:0]          mpool.c:43   UCX  WARN  object 0xbf94a80 was not returned to mpool ucp_requests
[1710266142.858804] [node089:624075:0]          mpool.c:43   UCX  WARN  object 0xbf94c40 was not returned to mpool ucp_requests
[1710266142.858806] [node089:624075:0]          mpool.c:43   UCX  WARN  object 0xbf94e00 was not returned to mpool ucp_requests
[1710266142.858808] [node089:624075:0]          mpool.c:43   UCX  WARN  object 0xbf94fc0 was not returned to mpool ucp_requests
[1710266142.860077] [node089:624069:0]          mpool.c:43   UCX  WARN  object 0xaa94c40 was not returned to mpool ucp_requests
[1710266142.860094] [node089:624069:0]          mpool.c:43   UCX  WARN  object 0xaa94e00 was not returned to mpool ucp_requests
[1710266142.860101] [node089:624069:0]          mpool.c:43   UCX  WARN  object 0xaa94fc0 was not returned to mpool ucp_requests
[1710266142.860105] [node089:624069:0]          mpool.c:43   UCX  WARN  object 0xaa95180 was not returned to mpool ucp_requests
[1710266142.860108] [node089:624069:0]          mpool.c:43   UCX  WARN  object 0xaa95340 was not returned to mpool ucp_requests
[1710266142.860112] [node089:624069:0]          mpool.c:43   UCX  WARN  object 0xaa95500 was not returned to mpool ucp_requests
[1710266142.860116] [node089:624069:0]          mpool.c:43   UCX  WARN  object 0xaa956c0 was not returned to mpool ucp_requests
[1710266142.860120] [node089:624069:0]          mpool.c:43   UCX  WARN  object 0xaa95880 was not returned to mpool ucp_requests
[1710266142.860124] [node089:624069:0]          mpool.c:43   UCX  WARN  object 0xaa95a40 was not returned to mpool ucp_requests
[1710266142.860127] [node089:624069:0]          mpool.c:43   UCX  WARN  object 0xaa95c00 was not returned to mpool ucp_requests
[1710266142.860130] [node089:624069:0]          mpool.c:43   UCX  WARN  object 0xaa95dc0 was not returned to mpool ucp_requests
[1710266142.861119] [node089:624071:0]          mpool.c:43   UCX  WARN  object 0xb37fa80 was not returned to mpool ucp_requests
[1710266142.861133] [node089:624071:0]          mpool.c:43   UCX  WARN  object 0xb37fc40 was not returned to mpool ucp_requests
[1710266142.861140] [node089:624071:0]          mpool.c:43   UCX  WARN  object 0xb37fe00 was not returned to mpool ucp_requests
[1710266142.861145] [node089:624071:0]          mpool.c:43   UCX  WARN  object 0xb37ffc0 was not returned to mpool ucp_requests
[1710266142.861149] [node089:624071:0]          mpool.c:43   UCX  WARN  object 0xb380180 was not returned to mpool ucp_requests
[1710266142.861153] [node089:624071:0]          mpool.c:43   UCX  WARN  object 0xb380340 was not returned to mpool ucp_requests
[1710266142.861157] [node089:624071:0]          mpool.c:43   UCX  WARN  object 0xb380500 was not returned to mpool ucp_requests
[1710266142.861161] [node089:624071:0]          mpool.c:43   UCX  WARN  object 0xb3806c0 was not returned to mpool ucp_requests
[1710266142.861165] [node089:624071:0]          mpool.c:43   UCX  WARN  object 0xb380880 was not returned to mpool ucp_requests
[1710266142.861170] [node089:624071:0]          mpool.c:43   UCX  WARN  object 0xb380a40 was not returned to mpool ucp_requests
[1710266142.861173] [node089:624071:0]          mpool.c:43   UCX  WARN  object 0xb380c00 was not returned to mpool ucp_requests
[1710266142.861177] [node089:624071:0]          mpool.c:43   UCX  WARN  object 0xb380dc0 was not returned to mpool ucp_requests
[1710266142.861181] [node089:624071:0]          mpool.c:43   UCX  WARN  object 0xb380f80 was not returned to mpool ucp_requests
[1710266142.861387] [node089:624077:0]          mpool.c:43   UCX  WARN  object 0xbe2a940 was not returned to mpool ucp_requests
[1710266142.861401] [node089:624077:0]          mpool.c:43   UCX  WARN  object 0xbe2ab00 was not returned to mpool ucp_requests
[1710266142.861404] [node089:624077:0]          mpool.c:43   UCX  WARN  object 0xbe2acc0 was not returned to mpool ucp_requests
[1710266142.861407] [node089:624077:0]          mpool.c:43   UCX  WARN  object 0xbe2ae80 was not returned to mpool ucp_requests
[1710266142.861411] [node089:624077:0]          mpool.c:43   UCX  WARN  object 0xbe2b040 was not returned to mpool ucp_requests
[1710266142.861413] [node089:624077:0]          mpool.c:43   UCX  WARN  object 0xbe2b200 was not returned to mpool ucp_requests
[1710266142.861415] [node089:624077:0]          mpool.c:43   UCX  WARN  object 0xbe2b3c0 was not returned to mpool ucp_requests
[1710266142.861418] [node089:624077:0]          mpool.c:43   UCX  WARN  object 0xbe2b580 was not returned to mpool ucp_requests
[1710266142.861420] [node089:624077:0]          mpool.c:43   UCX  WARN  object 0xbe2b740 was not returned to mpool ucp_requests
[1710266142.861422] [node089:624077:0]          mpool.c:43   UCX  WARN  object 0xbe2b900 was not returned to mpool ucp_requests
[1710266142.861425] [node089:624077:0]          mpool.c:43   UCX  WARN  object 0xbe2bac0 was not returned to mpool ucp_requests
[1710266142.861427] [node089:624077:0]          mpool.c:43   UCX  WARN  object 0xbe2bc80 was not returned to mpool ucp_requests
[1710266142.861429] [node089:624077:0]          mpool.c:43   UCX  WARN  object 0xbe2be40 was not returned to mpool ucp_requests
[1710266142.861431] [node089:624077:0]          mpool.c:43   UCX  WARN  object 0xbe2c000 was not returned to mpool ucp_requests
[1710266142.863106] [node089:624079:0]          mpool.c:43   UCX  WARN  object 0xbe1be40 was not returned to mpool ucp_requests
[1710266142.863117] [node089:624079:0]          mpool.c:43   UCX  WARN  object 0xbe1c000 was not returned to mpool ucp_requests
[1710266142.863122] [node089:624079:0]          mpool.c:43   UCX  WARN  object 0xbe1c1c0 was not returned to mpool ucp_requests
[1710266142.863126] [node089:624079:0]          mpool.c:43   UCX  WARN  object 0xbe1c380 was not returned to mpool ucp_requests
[1710266142.863129] [node089:624079:0]          mpool.c:43   UCX  WARN  object 0xbe1c540 was not returned to mpool ucp_requests
[1710266142.863132] [node089:624079:0]          mpool.c:43   UCX  WARN  object 0xbe1c700 was not returned to mpool ucp_requests
[1710266142.863136] [node089:624079:0]          mpool.c:43   UCX  WARN  object 0xbe1c8c0 was not returned to mpool ucp_requests
[1710266142.863139] [node089:624079:0]          mpool.c:43   UCX  WARN  object 0xbe1ca80 was not returned to mpool ucp_requests
[1710266142.863143] [node089:624079:0]          mpool.c:43   UCX  WARN  object 0xbe1cc40 was not returned to mpool ucp_requests
[1710266142.863147] [node089:624079:0]          mpool.c:43   UCX  WARN  object 0xbe1ce00 was not returned to mpool ucp_requests
[1710266142.863150] [node089:624079:0]          mpool.c:43   UCX  WARN  object 0xbe1cfc0 was not returned to mpool ucp_requests
[1710266142.863153] [node089:624079:0]          mpool.c:43   UCX  WARN  object 0xbe1d180 was not returned to mpool ucp_requests
[1710266142.864748] [node089:624068:0]          mpool.c:43   UCX  WARN  object 0xb5eedc0 was not returned to mpool ucp_requests
[1710266142.864764] [node089:624068:0]          mpool.c:43   UCX  WARN  object 0xb5eef80 was not returned to mpool ucp_requests
[1710266142.864768] [node089:624068:0]          mpool.c:43   UCX  WARN  object 0xb5ef140 was not returned to mpool ucp_requests
[1710266142.864771] [node089:624068:0]          mpool.c:43   UCX  WARN  object 0xb5ef300 was not returned to mpool ucp_requests
[1710266142.864774] [node089:624068:0]          mpool.c:43   UCX  WARN  object 0xb5ef4c0 was not returned to mpool ucp_requests
[1710266142.864776] [node089:624068:0]          mpool.c:43   UCX  WARN  object 0xb5ef680 was not returned to mpool ucp_requests
[1710266142.864779] [node089:624068:0]          mpool.c:43   UCX  WARN  object 0xb5ef840 was not returned to mpool ucp_requests
[1710266142.864781] [node089:624068:0]          mpool.c:43   UCX  WARN  object 0xb5efa00 was not returned to mpool ucp_requests
[1710266142.864783] [node089:624068:0]          mpool.c:43   UCX  WARN  object 0xb5efbc0 was not returned to mpool ucp_requests
[1710266142.864786] [node089:624068:0]          mpool.c:43   UCX  WARN  object 0xb5eff40 was not returned to mpool ucp_requests
[1710266142.864788] [node089:624068:0]          mpool.c:43   UCX  WARN  object 0xb5f0100 was not returned to mpool ucp_requests
[1710266142.865060] [node089:624084:0]          mpool.c:43   UCX  WARN  object 0xbe4ec00 was not returned to mpool ucp_requests
[1710266142.865074] [node089:624084:0]          mpool.c:43   UCX  WARN  object 0xbe4edc0 was not returned to mpool ucp_requests
[1710266142.865080] [node089:624084:0]          mpool.c:43   UCX  WARN  object 0xbe4ef80 was not returned to mpool ucp_requests
[1710266142.865085] [node089:624084:0]          mpool.c:43   UCX  WARN  object 0xbe4f140 was not returned to mpool ucp_requests
[1710266142.865089] [node089:624084:0]          mpool.c:43   UCX  WARN  object 0xbe4f300 was not returned to mpool ucp_requests
[1710266142.865093] [node089:624084:0]          mpool.c:43   UCX  WARN  object 0xbe4f4c0 was not returned to mpool ucp_requests
[1710266142.865098] [node089:624084:0]          mpool.c:43   UCX  WARN  object 0xbe4f680 was not returned to mpool ucp_requests
[1710266142.865102] [node089:624084:0]          mpool.c:43   UCX  WARN  object 0xbe4f840 was not returned to mpool ucp_requests
[1710266142.865105] [node089:624084:0]          mpool.c:43   UCX  WARN  object 0xbe4fa00 was not returned to mpool ucp_requests
[1710266142.865109] [node089:624084:0]          mpool.c:43   UCX  WARN  object 0xbe4fbc0 was not returned to mpool ucp_requests
[1710266142.865113] [node089:624084:0]          mpool.c:43   UCX  WARN  object 0xbe4fd80 was not returned to mpool ucp_requests
[1710266142.865117] [node089:624084:0]          mpool.c:43   UCX  WARN  object 0xbe4ff40 was not returned to mpool ucp_requests
[1710266142.868409] [node089:624076:0]          mpool.c:43   UCX  WARN  object 0xafd0c80 was not returned to mpool ucp_requests
[1710266142.868420] [node089:624076:0]          mpool.c:43   UCX  WARN  object 0xafd0e40 was not returned to mpool ucp_requests
[1710266142.868424] [node089:624076:0]          mpool.c:43   UCX  WARN  object 0xafd1000 was not returned to mpool ucp_requests
[1710266142.868427] [node089:624076:0]          mpool.c:43   UCX  WARN  object 0xafd11c0 was not returned to mpool ucp_requests
[1710266142.868431] [node089:624076:0]          mpool.c:43   UCX  WARN  object 0xafd1380 was not returned to mpool ucp_requests
[1710266142.868434] [node089:624076:0]          mpool.c:43   UCX  WARN  object 0xafd1540 was not returned to mpool ucp_requests
[1710266142.868438] [node089:624076:0]          mpool.c:43   UCX  WARN  object 0xafd1700 was not returned to mpool ucp_requests
[1710266142.868441] [node089:624076:0]          mpool.c:43   UCX  WARN  object 0xafd18c0 was not returned to mpool ucp_requests
[1710266142.868444] [node089:624076:0]          mpool.c:43   UCX  WARN  object 0xafd1a80 was not returned to mpool ucp_requests
[1710266142.868448] [node089:624076:0]          mpool.c:43   UCX  WARN  object 0xafd1c40 was not returned to mpool ucp_requests
[1710266142.868451] [node089:624076:0]          mpool.c:43   UCX  WARN  object 0xafd1e00 was not returned to mpool ucp_requests
[1710266142.868454] [node089:624076:0]          mpool.c:43   UCX  WARN  object 0xafd1fc0 was not returned to mpool ucp_requests
[1710266142.868457] [node089:624076:0]          mpool.c:43   UCX  WARN  object 0xafd2180 was not returned to mpool ucp_requests


           ************************************************************
           *        Program running with 20 parallel MPI-processes    *
           *              working on a common directory               *
           ************************************************************
-------------------------------------------------------------------------------
                                 ORCA SCF
-------------------------------------------------------------------------------

------------
SCF SETTINGS
------------
Hamiltonian:
 Density Functional     Method          .... DFT(GTOs)
 Exchange Functional    Exchange        .... PBE
   PBE kappa parameter   XKappa         ....  0.804000
   PBE mue parameter    XMuePBE         ....  0.219520
 Correlation Functional Correlation     .... PBE
   PBE beta parameter  CBetaPBE         ....  0.066725
 LDA part of GGA corr.  LDAOpt          .... PW91-LDA
 Gradients option       PostSCFGGA      .... off
 Hybrid DFT is turned on
   Fraction HF Exchange ScalHFX         ....  0.250000
   Scaling of DF-GGA-X  ScalDFX         ....  0.750000
   Scaling of DF-GGA-C  ScalDFC         ....  1.000000
   Scaling of DF-LDA-C  ScalLDAC        ....  1.000000
   Perturbative correction              ....  0.000000
   Density functional embedding theory  .... OFF
   NL short-range parameter             ....  6.900000
 RI-approximation to the Coulomb term is turned on
   Number of AuxJ basis functions       .... 1991
   RIJ-COSX (HFX calculated with COS-X)).... on


General Settings:
 Integral files         IntName         .... ImineE2freq
 Hartree-Fock type      HFTyp           .... RHF
 Total Charge           Charge          ....    0
 Multiplicity           Mult            ....    1
 Number of Electrons    NEL             ....  238
 Basis Dimension        Dim             .... 1227
 Nuclear Repulsion      ENuc            ....   3535.4256597456 Eh

Convergence Acceleration:
 DIIS                   CNVDIIS         .... on
   Start iteration      DIISMaxIt       ....    12
   Startup error        DIISStart       ....  0.200000
   # of expansion vecs  DIISMaxEq       ....     5
   Bias factor          DIISBfac        ....   1.050
   Max. coefficient     DIISMaxC        ....  10.000
 Trust-Rad. Augm. Hess. CNVTRAH         .... auto
   Auto Start mean grad. ratio tolernc. ....  1.125000
   Auto Start start iteration           ....    20
   Auto Start num. interpolation iter.  ....    10
   Max. Number of Micro iterations      ....    16
   Max. Number of Macro iterations      .... Maxiter - #DIIS iter
   Number of Davidson start vectors     ....     2
   Converg. threshold I  (grad. norm)   ....   1.000e-05
   Converg. threshold II (energy diff.) ....   1.000e-08
   Grad. Scal. Fac. for Micro threshold ....   0.100
   Minimum threshold for Micro iter.    ....   0.010
   NR start threshold (gradient norm)   ....   0.001
   Initial trust radius                 ....   0.400
   Minimum AH scaling param. (alpha)    ....   1.000
   Maximum AH scaling param. (alpha)    .... 1000.000
   Orbital update algorithm             .... Taylor
   White noise on init. David. guess    .... on
   Maximum white noise                  ....   0.010
   Quad. conv. algorithm                .... NR
 SOSCF                  CNVSOSCF        .... on
   Start iteration      SOSCFMaxIt      ....   150
   Startup grad/error   SOSCFStart      ....  0.003300
 Level Shifting         CNVShift        .... on
   Level shift para.    LevelShift      ....    0.2500
   Turn off err/grad.   ShiftErr        ....    0.0010
 Zerner damping         CNVZerner       .... off
 Static damping         CNVDamp         .... on
   Fraction old density DampFac         ....    0.7000
   Max. Damping (<1)    DampMax         ....    0.9800
   Min. Damping (>=0)   DampMin         ....    0.0000
   Turn off err/grad.   DampErr         ....    0.1000
 Fernandez-Rico         CNVRico         .... off

SCF Procedure:
 Maximum # iterations   MaxIter         ....   125
 SCF integral mode      SCFMode         .... Direct
   Integral package                     .... SHARK and LIBINT hybrid scheme
 Reset frequency        DirectResetFreq ....    20
 Integral Threshold     Thresh          ....  2.500e-11 Eh
 Primitive CutOff       TCut            ....  2.500e-12 Eh

Convergence Tolerance:
 Convergence Check Mode ConvCheckMode   .... Total+1el-Energy
 Convergence forced     ConvForced      .... 0
 Energy Change          TolE            ....  1.000e-08 Eh
 1-El. energy change                    ....  1.000e-05 Eh
 Orbital Gradient       TolG            ....  1.000e-05
 Orbital Rotation angle TolX            ....  1.000e-05
 DIIS Error             TolErr          ....  5.000e-07


Diagonalization of the overlap matrix:
Smallest eigenvalue                        ... 4.283e-06
Time for diagonalization                   ...    0.282 sec
Threshold for overlap eigenvalues          ... 1.000e-08
Number of eigenvalues below threshold      ... 0
Time for construction of square roots      ...    0.513 sec
Total time needed                          ...    0.816 sec

Time for model grid setup =    0.777 sec

------------------------------
INITIAL GUESS: MODEL POTENTIAL
------------------------------
Loading Hartree-Fock densities                     ... done
Calculating cut-offs                               ... done
Initializing the effective Hamiltonian             ... done
Setting up the integral package (SHARK)            ... done
Starting the Coulomb interaction                   ... done (   0.7 sec)
Reading the grid                                   ... done
Mapping shells                                     ... done
Starting the XC term evaluation                    ... done (   0.3 sec)
  promolecular density results
     # of electrons  =    237.980244452
     EX              =   -187.876809891
     EC              =     -7.975803291
     EX+EC           =   -195.852613182
Transforming the Hamiltonian                       ... done (   0.2 sec)
Diagonalizing the Hamiltonian                      ... done (   0.4 sec)
Back transforming the eigenvectors                 ... done (   0.1 sec)
Now organizing SCF variables                       ... done
                      ------------------
                      INITIAL GUESS DONE (   2.8 sec)
                      ------------------
-------------------
DFT GRID GENERATION
-------------------

General Integration Accuracy     IntAcc      ... 4.388
Radial Grid Type                 RadialGrid  ... OptM3 with GC (2021)
Angular Grid (max. ang.)         AngularGrid ... 4 (Lebedev-302)
Angular grid pruning method      GridPruning ... 4 (adaptive)
Weight generation scheme         WeightScheme... Becke
Basis function cutoff            BFCut       ... 1.0000e-11
Integration weight cutoff        WCut        ... 1.0000e-14
Angular grids for H and He will be reduced by one unit
Partially contracted basis set               ... off
Rotationally invariant grid construction     ... off

Total number of grid points                  ...   302641
Total number of batches                      ...     4767
Average number of points per batch           ...       63
Average number of grid points per atom       ...     4517
Time for grid setup =    2.204 sec

--------------------
COSX GRID GENERATION
--------------------

GRIDX 1
-------
General Integration Accuracy     IntAcc      ... 3.816
Radial Grid Type                 RadialGrid  ... OptM3 with GC (2021)
Angular Grid (max. ang.)         AngularGrid ... 1 (Lebedev-50)
Angular grid pruning method      GridPruning ... 4 (adaptive)
Weight generation scheme         WeightScheme... Becke
Basis function cutoff            BFCut       ... 1.0000e-11
Integration weight cutoff        WCut        ... 1.0000e-14
Angular grids for H and He will be reduced by one unit
Partially contracted basis set               ... on
Rotationally invariant grid construction     ... off

Total number of grid points                  ...    38398
Total number of batches                      ...      633
Average number of points per batch           ...       60
Average number of grid points per atom       ...      573
UseSFitting                                  ... on

GRIDX 2
-------
General Integration Accuracy     IntAcc      ... 4.020
Radial Grid Type                 RadialGrid  ... OptM3 with GC (2021)
Angular Grid (max. ang.)         AngularGrid ... 2 (Lebedev-110)
Angular grid pruning method      GridPruning ... 4 (adaptive)
Weight generation scheme         WeightScheme... Becke
Basis function cutoff            BFCut       ... 1.0000e-11
Integration weight cutoff        WCut        ... 1.0000e-14
Angular grids for H and He will be reduced by one unit
Partially contracted basis set               ... on
Rotationally invariant grid construction     ... off

Total number of grid points                  ...    81155
Total number of batches                      ...     1300
Average number of points per batch           ...       62
Average number of grid points per atom       ...     1211
UseSFitting                                  ... on

GRIDX 3
-------
General Integration Accuracy     IntAcc      ... 4.338
Radial Grid Type                 RadialGrid  ... OptM3 with GC (2021)
Angular Grid (max. ang.)         AngularGrid ... 3 (Lebedev-194)
Angular grid pruning method      GridPruning ... 4 (adaptive)
Weight generation scheme         WeightScheme... Becke
Basis function cutoff            BFCut       ... 1.0000e-11
Integration weight cutoff        WCut        ... 1.0000e-14
Angular grids for H and He will be reduced by one unit
Partially contracted basis set               ... on
Rotationally invariant grid construction     ... off

Total number of grid points                  ...   176272
Total number of batches                      ...     2788
Average number of points per batch           ...       63
Average number of grid points per atom       ...     2631
UseSFitting                                  ... on

Time for X-Grid setup             =    5.259 sec


--------------------
CPCM SOLVATION MODEL
--------------------
CPCM parameters:
  Epsilon                                         ...      26.7260
  Refrac                                          ...       1.2907
  Rsolv                                           ...       1.3000
  Surface type                                    ... GAUSSIAN VDW
  Epsilon function type                           ...         CPCM
Solvent:                                     ... 2,2,2-TRIFLUOROETHANOL
SMD-CDS solvent descriptors:
  Soln                                       ...    1.2907
  Soln25                                     ... Unavailable
  Sola                                       ...    0.5700
  Solb                                       ...    0.2500
  Solg                                       ...   42.0200
  Solc                                       ...    0.0000
  Solh                                       ...    0.5000
Radii:
 Radius for O  used is    2.8724 Bohr (=   1.5200 Ang.)
 Radius for N  used is    3.5716 Bohr (=   1.8900 Ang.)
 Radius for C  used is    3.4960 Bohr (=   1.8500 Ang.)
 Radius for H  used is    2.2677 Bohr (=   1.2000 Ang.)
Calculating surface                               ...        done! (  0.0s)
GEPOL surface points                              ...         3796
GEPOL Volume                                      ...    3199.7607
GEPOL Surface-area                                ...    1759.4621
Calculating surface distance matrix               ...        done! (  0.2s)
Performing Cholesky decomposition & store         ...        done! (  0.9s)
Overall time for CPCM initialization              ...                 1.1s
--------------
SCF ITERATIONS
--------------
ITER       Energy         Delta-E        Max-DP      RMS-DP      [F,P]     Damp
               ***  Starting incremental Fock matrix formation  ***
  0  -1383.5321001564   0.000000000000 0.07884485  0.00055211  0.2700789 0.7000
  1  -1383.9247579658  -0.392657809319 0.09176718  0.00044634  0.1135487 0.7000
                               ***Turning on DIIS***
  2  -1384.0922328939  -0.167474928125 0.12452386  0.00086356  0.0384257 0.0000
  3  -1384.3424272231  -0.250194329253 0.10346689  0.00032021  0.0509846 0.0000
  4  -1384.4006543078  -0.058227084656 0.02441469  0.00012642  0.0139181 0.0000
  5  -1384.4035120371  -0.002857729352 0.01986144  0.00005635  0.0099980 0.0000
                      *** Initiating the SOSCF procedure ***
                           *** Shutting down DIIS ***
                      *** Re-Reading the Fockian *** 
                      *** Removing any level shift *** 
ITER      Energy       Delta-E        Grad      Rot      Max-DP    RMS-DP
  6  -1384.40384092  -0.0003288801  0.000238  0.000238  0.006638  0.000021
               *** Restarting incremental Fock matrix formation ***
  7  -1384.40380251   0.0000384108  0.000223  0.000772  0.006535  0.000047
  8  -1384.40380066   0.0000018436  0.000380  0.000484  0.001306  0.000008
  9  -1384.40380670  -0.0000060356  0.000037  0.000091  0.000939  0.000007
 10  -1384.40380661   0.0000000893  0.000038  0.000046  0.000094  0.000001
 11  -1384.40380680  -0.0000001878  0.000005  0.000017  0.000185  0.000001
 12  -1384.40380683  -0.0000000289  0.000008  0.000011  0.000177  0.000001
                  ***Gradient check signals convergence***
              ***Rediagonalizing the Fockian in SOSCF/NRSCF***

               *****************************************************
               *                     SUCCESS                       *
               *           SCF CONVERGED AFTER  13 CYCLES          *
               *****************************************************

Old exchange energy                            =    -48.099289932 Eh
New exchange energy                            =    -48.099280018 Eh
Exchange energy change after final integration =      0.000009915 Eh
Total energy after final integration           =  -1384.403796794 Eh
Final COS-X integration done in                =    32.656 sec

SMD CDS free energy correction energy :                 0.98747     Kcal/mol
Total Energy after SMD CDS correction =             -1384.402223168 Eh

----------------
TOTAL SCF ENERGY
----------------

Total Energy       :        -1384.40222317 Eh          -37671.49967 eV

Components:
Nuclear Repulsion  :         3535.42565975 Eh           96203.82311 eV
Electronic Energy  :        -4919.82788291 Eh         -133875.32278 eV
One Electron Energy:        -8913.22030277 Eh         -242541.05499 eV
Two Electron Energy:         3993.39241986 Eh          108665.73220 eV
Max COSX asymmetry :            0.00000217 Eh               0.00006 eV
CPCM Dielectric    :           -0.04271161 Eh              -1.16224 eV
SMD CDS (Gcds)     :            0.00157363 Eh               0.04282 eV

Virial components:
Potential Energy   :        -2762.22824787 Eh          -75164.05189 eV
Kinetic Energy     :         1377.82602470 Eh           37492.55222 eV
Virial Ratio       :            2.00477288


DFT components:
N(Alpha)           :      118.999891583945 electrons
N(Beta)            :      118.999891583945 electrons
N(Total)           :      237.999783167890 electrons
E(X)               :     -143.803619579149 Eh       
E(C)               :       -7.956115565100 Eh       
E(XC)              :     -151.759735144250 Eh       
DFET-embed. en.    :        0.000000000000 Eh       
CPCM Solvation Model Properties:
Surface-charge          :           -0.08085987
Charge-correction       :           -0.00013388 Eh              -0.00364 eV
Free-energy (cav+disp)  :            0.00157363 Eh               0.04282 eV

---------------
SCF CONVERGENCE
---------------

  Last Energy change         ...    1.1707e-07  Tolerance :   1.0000e-08
  Last MAX-Density change    ...    2.4425e-15  Tolerance :   1.0000e-07
  Last RMS-Density change    ...    1.1519e-17  Tolerance :   5.0000e-09
  Last Orbital Gradient      ...    1.5338e-06  Tolerance :   1.0000e-05
  Last Orbital Rotation      ...    3.8548e-06  Tolerance :   1.0000e-05

             **** THE GBW FILE WAS UPDATED (ImineE2freq.gbw) ****
             **** DENSITY ImineE2freq.scfp WAS UPDATED ****
             **** ENERGY FILE WAS UPDATED (ImineE2freq.en.tmp) ****
             **** THE GBW FILE WAS UPDATED (ImineE2freq.gbw) ****
             **** DENSITY ImineE2freq.scfp WAS UPDATED ****
----------------
ORBITAL ENERGIES
----------------

  NO   OCC          E(Eh)            E(eV) 
   0   2.0000     -19.268512      -524.3229 
   1   2.0000     -19.206968      -522.6482 
   2   2.0000     -14.396043      -391.7363 
   3   2.0000     -14.385480      -391.4488 
   4   2.0000     -10.370056      -282.1836 
   5   2.0000     -10.332939      -281.1736 
   6   2.0000     -10.279370      -279.7159 
   7   2.0000     -10.266556      -279.3672 
   8   2.0000     -10.266062      -279.3538 
   9   2.0000     -10.248191      -278.8675 
  10   2.0000     -10.239503      -278.6310 
  11   2.0000     -10.238293      -278.5981 
  12   2.0000     -10.238037      -278.5911 
  13   2.0000     -10.237714      -278.5824 
  14   2.0000     -10.236276      -278.5432 
  15   2.0000     -10.232090      -278.4293 
  16   2.0000     -10.232035      -278.4278 
  17   2.0000     -10.228600      -278.3343 
  18   2.0000     -10.226069      -278.2655 
  19   2.0000     -10.225950      -278.2622 
  20   2.0000     -10.225372      -278.2465 
  21   2.0000     -10.225257      -278.2434 
  22   2.0000     -10.224740      -278.2293 
  23   2.0000     -10.217983      -278.0454 
  24   2.0000     -10.215752      -277.9847 
  25   2.0000     -10.214007      -277.9373 
  26   2.0000     -10.209360      -277.8108 
  27   2.0000     -10.203804      -277.6596 
  28   2.0000     -10.203720      -277.6573 
  29   2.0000     -10.203500      -277.6513 
  30   2.0000     -10.199402      -277.5398 
  31   2.0000     -10.198754      -277.5222 
  32   2.0000     -10.198117      -277.5049 
  33   2.0000      -1.163418       -31.6582 
  34   2.0000      -1.072320       -29.1793 
  35   2.0000      -0.981800       -26.7161 
  36   2.0000      -0.960730       -26.1428 
  37   2.0000      -0.899190       -24.4682 
  38   2.0000      -0.891771       -24.2663 
  39   2.0000      -0.875814       -23.8321 
  40   2.0000      -0.839443       -22.8424 
  41   2.0000      -0.832746       -22.6602 
  42   2.0000      -0.803484       -21.8639 
  43   2.0000      -0.798398       -21.7255 
  44   2.0000      -0.781303       -21.2603 
  45   2.0000      -0.772235       -21.0136 
  46   2.0000      -0.760028       -20.6814 
  47   2.0000      -0.756303       -20.5801 
  48   2.0000      -0.724756       -19.7216 
  49   2.0000      -0.708057       -19.2672 
  50   2.0000      -0.706853       -19.2344 
  51   2.0000      -0.703160       -19.1340 
  52   2.0000      -0.701884       -19.0992 
  53   2.0000      -0.693657       -18.8754 
  54   2.0000      -0.646765       -17.5994 
  55   2.0000      -0.636006       -17.3066 
  56   2.0000      -0.629136       -17.1197 
  57   2.0000      -0.628721       -17.1084 
  58   2.0000      -0.619192       -16.8491 
  59   2.0000      -0.604778       -16.4568 
  60   2.0000      -0.598900       -16.2969 
  61   2.0000      -0.579917       -15.7803 
  62   2.0000      -0.564166       -15.3517 
  63   2.0000      -0.544368       -14.8130 
  64   2.0000      -0.543006       -14.7759 
  65   2.0000      -0.529599       -14.4111 
  66   2.0000      -0.525299       -14.2941 
  67   2.0000      -0.506353       -13.7786 
  68   2.0000      -0.502255       -13.6671 
  69   2.0000      -0.495586       -13.4856 
  70   2.0000      -0.487612       -13.2686 
  71   2.0000      -0.481825       -13.1111 
  72   2.0000      -0.472437       -12.8557 
  73   2.0000      -0.468052       -12.7364 
  74   2.0000      -0.465411       -12.6645 
  75   2.0000      -0.460597       -12.5335 
  76   2.0000      -0.458304       -12.4711 
  77   2.0000      -0.457039       -12.4367 
  78   2.0000      -0.453113       -12.3298 
  79   2.0000      -0.451587       -12.2883 
  80   2.0000      -0.448762       -12.2114 
  81   2.0000      -0.443236       -12.0611 
  82   2.0000      -0.437134       -11.8950 
  83   2.0000      -0.434377       -11.8200 
  84   2.0000      -0.430915       -11.7258 
  85   2.0000      -0.427378       -11.6295 
  86   2.0000      -0.413784       -11.2596 
  87   2.0000      -0.408534       -11.1168 
  88   2.0000      -0.404109       -10.9964 
  89   2.0000      -0.402288       -10.9468 
  90   2.0000      -0.394050       -10.7226 
  91   2.0000      -0.391406       -10.6507 
  92   2.0000      -0.388509       -10.5719 
  93   2.0000      -0.383208       -10.4276 
  94   2.0000      -0.379992       -10.3401 
  95   2.0000      -0.375050       -10.2056 
  96   2.0000      -0.373258       -10.1569 
  97   2.0000      -0.370937       -10.0937 
  98   2.0000      -0.368909       -10.0385 
  99   2.0000      -0.364776        -9.9260 
 100   2.0000      -0.362263        -9.8577 
 101   2.0000      -0.359188        -9.7740 
 102   2.0000      -0.355058        -9.6616 
 103   2.0000      -0.352022        -9.5790 
 104   2.0000      -0.346647        -9.4327 
 105   2.0000      -0.341111        -9.2821 
 106   2.0000      -0.339564        -9.2400 
 107   2.0000      -0.328376        -8.9356 
 108   2.0000      -0.324019        -8.8170 
 109   2.0000      -0.318761        -8.6739 
 110   2.0000      -0.316344        -8.6082 
 111   2.0000      -0.310899        -8.4600 
 112   2.0000      -0.283380        -7.7112 
 113   2.0000      -0.280403        -7.6301 
 114   2.0000      -0.278654        -7.5825 
 115   2.0000      -0.269615        -7.3366 
 116   2.0000      -0.263301        -7.1648 
 117   2.0000      -0.256870        -6.9898 
 118   2.0000      -0.214563        -5.8386 
 119   0.0000      -0.058306        -1.5866 
 120   0.0000      -0.026042        -0.7086 
 121   0.0000      -0.016369        -0.4454 
 122   0.0000      -0.011598        -0.3156 
 123   0.0000      -0.001459        -0.0397 
 124   0.0000       0.004470         0.1216 
 125   0.0000       0.013473         0.3666 
 126   0.0000       0.042896         1.1672 
 127   0.0000       0.048585         1.3221 
 128   0.0000       0.052920         1.4400 
 129   0.0000       0.066839         1.8188 
 130   0.0000       0.069387         1.8881 
 131   0.0000       0.074100         2.0164 
 132   0.0000       0.085017         2.3134 
 133   0.0000       0.086740         2.3603 
 134   0.0000       0.088693         2.4134 
 135   0.0000       0.092194         2.5087 
 136   0.0000       0.094654         2.5757 
 137   0.0000       0.098273         2.6741 
 138   0.0000       0.100120         2.7244 
 139   0.0000       0.106284         2.8921 
 140   0.0000       0.107368         2.9216 
 141   0.0000       0.109703         2.9852 
 142   0.0000       0.113680         3.0934 
 143   0.0000       0.116374         3.1667 
 144   0.0000       0.116948         3.1823 
 145   0.0000       0.120170         3.2700 
 146   0.0000       0.125042         3.4026 
 147   0.0000       0.128515         3.4971 
 148   0.0000       0.133746         3.6394 
 149   0.0000       0.137954         3.7539 
 150   0.0000       0.139341         3.7917 
 151   0.0000       0.143168         3.8958 
 152   0.0000       0.143293         3.8992 
 153   0.0000       0.146130         3.9764 
 154   0.0000       0.150554         4.0968 
 155   0.0000       0.152517         4.1502 
 156   0.0000       0.155428         4.2294 
 157   0.0000       0.160298         4.3619 
 158   0.0000       0.162349         4.4177 
 159   0.0000       0.165940         4.5155 
 160   0.0000       0.167660         4.5623 
 161   0.0000       0.168321         4.5803 
 162   0.0000       0.169990         4.6257 
 163   0.0000       0.176901         4.8137 
 164   0.0000       0.177893         4.8407 
 165   0.0000       0.180132         4.9016 
 166   0.0000       0.183212         4.9855 
 167   0.0000       0.184754         5.0274 
 168   0.0000       0.185950         5.0600 
 169   0.0000       0.186964         5.0875 
 170   0.0000       0.192161         5.2290 
 171   0.0000       0.194541         5.2937 
 172   0.0000       0.197054         5.3621 
 173   0.0000       0.200772         5.4633 
 174   0.0000       0.204279         5.5587 
 175   0.0000       0.207346         5.6422 
 176   0.0000       0.212523         5.7830 
 177   0.0000       0.214124         5.8266 
 178   0.0000       0.217499         5.9184 
 179   0.0000       0.221410         6.0249 
 180   0.0000       0.224219         6.1013 
 181   0.0000       0.225855         6.1458 
 182   0.0000       0.229781         6.2527 
 183   0.0000       0.232264         6.3202 
 184   0.0000       0.235132         6.3983 
 185   0.0000       0.237680         6.4676 
 186   0.0000       0.240007         6.5309 
 187   0.0000       0.241732         6.5779 
 188   0.0000       0.244546         6.6544 
 189   0.0000       0.245517         6.6809 
 190   0.0000       0.248742         6.7686 
 191   0.0000       0.252881         6.8812 
 192   0.0000       0.257222         6.9994 
 193   0.0000       0.259229         7.0540 
 194   0.0000       0.261768         7.1231 
 195   0.0000       0.263157         7.1609 
 196   0.0000       0.266929         7.2635 
 197   0.0000       0.271880         7.3982 
 198   0.0000       0.273784         7.4500 
 199   0.0000       0.280279         7.6268 
 200   0.0000       0.284022         7.7286 
 201   0.0000       0.285981         7.7819 
 202   0.0000       0.290044         7.8925 
 203   0.0000       0.294271         8.0075 
 204   0.0000       0.294877         8.0240 
 205   0.0000       0.296259         8.0616 
 206   0.0000       0.301445         8.2027 
 207   0.0000       0.304462         8.2848 
 208   0.0000       0.307275         8.3614 
 209   0.0000       0.312664         8.5080 
 210   0.0000       0.315287         8.5794 
 211   0.0000       0.317534         8.6405 
 212   0.0000       0.321868         8.7585 
 213   0.0000       0.326428         8.8826 
 214   0.0000       0.329698         8.9715 
 215   0.0000       0.332424         9.0457 
 216   0.0000       0.332936         9.0596 
 217   0.0000       0.338872         9.2212 
 218   0.0000       0.342416         9.3176 
 219   0.0000       0.343423         9.3450 
 220   0.0000       0.345829         9.4105 
 221   0.0000       0.347573         9.4580 
 222   0.0000       0.352180         9.5833 
 223   0.0000       0.354177         9.6377 
 224   0.0000       0.357324         9.7233 
 225   0.0000       0.361122         9.8266 
 226   0.0000       0.363280         9.8854 
 227   0.0000       0.365017         9.9326 
 228   0.0000       0.368262        10.0209 
 229   0.0000       0.376321        10.2402 
 230   0.0000       0.379223        10.3192 
 231   0.0000       0.380335        10.3494 
 232   0.0000       0.383161        10.4263 
 233   0.0000       0.390255        10.6194 
 234   0.0000       0.392738        10.6870 
 235   0.0000       0.394440        10.7333 
 236   0.0000       0.396911        10.8005 
 237   0.0000       0.398940        10.8557 
 238   0.0000       0.400235        10.8909 
 239   0.0000       0.407933        11.1004 
 240   0.0000       0.408690        11.1210 
 241   0.0000       0.413117        11.2415 
 242   0.0000       0.414810        11.2875 
 243   0.0000       0.418029        11.3751 
 244   0.0000       0.420646        11.4464 
 245   0.0000       0.424264        11.5448 
 246   0.0000       0.426621        11.6090 
 247   0.0000       0.428617        11.6633 
 248   0.0000       0.432506        11.7691 
 249   0.0000       0.433118        11.7857 
 250   0.0000       0.434655        11.8276 
 251   0.0000       0.437239        11.8979 
 252   0.0000       0.438479        11.9316 
 253   0.0000       0.443387        12.0652 
 254   0.0000       0.444103        12.0847 
 255   0.0000       0.447383        12.1739 
 256   0.0000       0.449376        12.2281 
 257   0.0000       0.450771        12.2661 
 258   0.0000       0.452807        12.3215 
 259   0.0000       0.455340        12.3904 
 260   0.0000       0.461065        12.5462 
 261   0.0000       0.463853        12.6221 
 262   0.0000       0.465466        12.6660 
 263   0.0000       0.466333        12.6896 
 264   0.0000       0.468448        12.7471 
 265   0.0000       0.472080        12.8460 
 266   0.0000       0.473732        12.8909 
 267   0.0000       0.475163        12.9298 
 268   0.0000       0.479459        13.0467 
 269   0.0000       0.481827        13.1112 
 270   0.0000       0.483395        13.1538 
 271   0.0000       0.485267        13.2048 
 272   0.0000       0.488779        13.3004 
 273   0.0000       0.490419        13.3450 
 274   0.0000       0.492324        13.3968 
 275   0.0000       0.494560        13.4577 
 276   0.0000       0.496520        13.5110 
 277   0.0000       0.500215        13.6115 
 278   0.0000       0.500806        13.6276 
 279   0.0000       0.502500        13.6737 
 280   0.0000       0.507154        13.8004 
 281   0.0000       0.508089        13.8258 
 282   0.0000       0.511122        13.9083 
 283   0.0000       0.513154        13.9636 
 284   0.0000       0.515573        14.0294 
 285   0.0000       0.517897        14.0927 
 286   0.0000       0.519842        14.1456 
 287   0.0000       0.523060        14.2332 
 288   0.0000       0.528163        14.3721 
 289   0.0000       0.529381        14.4052 
 290   0.0000       0.533974        14.5302 
 291   0.0000       0.536447        14.5975 
 292   0.0000       0.539607        14.6835 
 293   0.0000       0.542990        14.7755 
 294   0.0000       0.546091        14.8599 
 295   0.0000       0.548462        14.9244 
 296   0.0000       0.549664        14.9571 
 297   0.0000       0.557224        15.1628 
 298   0.0000       0.561395        15.2763 
 299   0.0000       0.566587        15.4176 
 300   0.0000       0.569725        15.5030 
 301   0.0000       0.574643        15.6368 
 302   0.0000       0.580811        15.8047 
 303   0.0000       0.586034        15.9468 
 304   0.0000       0.588026        16.0010 
 305   0.0000       0.596471        16.2308 
 306   0.0000       0.603146        16.4124 
 307   0.0000       0.609953        16.5977 
 308   0.0000       0.613089        16.6830 
 309   0.0000       0.616736        16.7822 
 310   0.0000       0.618905        16.8413 
 311   0.0000       0.621329        16.9072 
 312   0.0000       0.622949        16.9513 
 313   0.0000       0.631750        17.1908 
 314   0.0000       0.637961        17.3598 
 315   0.0000       0.644411        17.5353 
 316   0.0000       0.650655        17.7052 
 317   0.0000       0.653380        17.7794 
 318   0.0000       0.658044        17.9063 
 319   0.0000       0.662677        18.0324 
 320   0.0000       0.671244        18.2655 
 321   0.0000       0.674856        18.3638 
 322   0.0000       0.677290        18.4300 
 323   0.0000       0.682225        18.5643 
 324   0.0000       0.685229        18.6460 
 325   0.0000       0.688589        18.7375 
 326   0.0000       0.690903        18.8004 
 327   0.0000       0.696150        18.9432 
 328   0.0000       0.698974        19.0200 
 329   0.0000       0.704766        19.1777 
 330   0.0000       0.706279        19.2188 
 331   0.0000       0.707777        19.2596 
 332   0.0000       0.711193        19.3525 
 333   0.0000       0.715143        19.4600 
 334   0.0000       0.719979        19.5916 
 335   0.0000       0.721439        19.6314 
 336   0.0000       0.722470        19.6594 
 337   0.0000       0.728667        19.8280 
 338   0.0000       0.730048        19.8656 
 339   0.0000       0.736829        20.0501 
 340   0.0000       0.739417        20.1206 
 341   0.0000       0.741661        20.1816 
 342   0.0000       0.749193        20.3866 
 343   0.0000       0.754140        20.5212 
 344   0.0000       0.759845        20.6764 
 345   0.0000       0.760900        20.7051 
 346   0.0000       0.761992        20.7348 
 347   0.0000       0.766086        20.8463 
 348   0.0000       0.767352        20.8807 
 349   0.0000       0.773768        21.0553 
 350   0.0000       0.778006        21.1706 
 351   0.0000       0.782809        21.3013 
 352   0.0000       0.786858        21.4115 
 353   0.0000       0.789486        21.4830 
 354   0.0000       0.795553        21.6481 
 355   0.0000       0.796225        21.6664 
 356   0.0000       0.803039        21.8518 
 357   0.0000       0.807307        21.9679 
 358   0.0000       0.808507        22.0006 
 359   0.0000       0.814636        22.1674 
 360   0.0000       0.818117        22.2621 
 361   0.0000       0.819202        22.2916 
 362   0.0000       0.823979        22.4216 
 363   0.0000       0.830078        22.5876 
 364   0.0000       0.833848        22.6902 
 365   0.0000       0.840416        22.8689 
 366   0.0000       0.845244        23.0003 
 367   0.0000       0.848000        23.0753 
 368   0.0000       0.853628        23.2284 
 369   0.0000       0.855162        23.2701 
 370   0.0000       0.856996        23.3200 
 371   0.0000       0.863908        23.5081 
 372   0.0000       0.867940        23.6178 
 373   0.0000       0.875194        23.8152 
 374   0.0000       0.875632        23.8272 
 375   0.0000       0.878696        23.9105 
 376   0.0000       0.884136        24.0586 
 377   0.0000       0.889342        24.2002 
 378   0.0000       0.892662        24.2906 
 379   0.0000       0.893891        24.3240 
 380   0.0000       0.895402        24.3651 
 381   0.0000       0.901886        24.5416 
 382   0.0000       0.905891        24.6506 
 383   0.0000       0.911584        24.8055 
 384   0.0000       0.914539        24.8859 
 385   0.0000       0.919650        25.0249 
 386   0.0000       0.920738        25.0546 
 387   0.0000       0.931243        25.3404 
 388   0.0000       0.933847        25.4113 
 389   0.0000       0.939183        25.5565 
 390   0.0000       0.942833        25.6558 
 391   0.0000       0.945481        25.7278 
 392   0.0000       0.949592        25.8397 
 393   0.0000       0.954270        25.9670 
 394   0.0000       0.958385        26.0790 
 395   0.0000       0.962162        26.1817 
 396   0.0000       0.970358        26.4048 
 397   0.0000       0.976236        26.5647 
 398   0.0000       0.980149        26.6712 
 399   0.0000       0.982928        26.7468 
 400   0.0000       0.987974        26.8841 
 401   0.0000       0.993028        27.0217 
 402   0.0000       0.995351        27.0849 
 403   0.0000       1.012503        27.5516 
 404   0.0000       1.015036        27.6205 
 405   0.0000       1.021210        27.7885 
 406   0.0000       1.026605        27.9353 
 407   0.0000       1.028713        27.9927 
 408   0.0000       1.031952        28.0808 
 409   0.0000       1.037247        28.2249 
 410   0.0000       1.043795        28.4031 
 411   0.0000       1.047994        28.5174 
 412   0.0000       1.053117        28.6568 
 413   0.0000       1.062125        28.9019 
 414   0.0000       1.064132        28.9565 
 415   0.0000       1.068628        29.0789 
 416   0.0000       1.075341        29.2615 
 417   0.0000       1.077012        29.3070 
 418   0.0000       1.080128        29.3918 
 419   0.0000       1.086389        29.5622 
 420   0.0000       1.093303        29.7503 
 421   0.0000       1.097230        29.8571 
 422   0.0000       1.102760        30.0076 
 423   0.0000       1.107772        30.1440 
 424   0.0000       1.109137        30.1811 
 425   0.0000       1.121127        30.5074 
 426   0.0000       1.122248        30.5379 
 427   0.0000       1.128654        30.7122 
 428   0.0000       1.134275        30.8652 
 429   0.0000       1.137749        30.9597 
 430   0.0000       1.143651        31.1203 
 431   0.0000       1.147389        31.2221 
 432   0.0000       1.155709        31.4484 
 433   0.0000       1.157886        31.5077 
 434   0.0000       1.161864        31.6159 
 435   0.0000       1.165375        31.7115 
 436   0.0000       1.169477        31.8231 
 437   0.0000       1.172269        31.8991 
 438   0.0000       1.180355        32.1191 
 439   0.0000       1.182459        32.1763 
 440   0.0000       1.188799        32.3489 
 441   0.0000       1.190236        32.3880 
 442   0.0000       1.199962        32.6526 
 443   0.0000       1.203788        32.7567 
 444   0.0000       1.210911        32.9506 
 445   0.0000       1.217056        33.1178 
 446   0.0000       1.219244        33.1773 
 447   0.0000       1.220718        33.2174 
 448   0.0000       1.232492        33.5378 
 449   0.0000       1.237267        33.6677 
 450   0.0000       1.240271        33.7495 
 451   0.0000       1.245736        33.8982 
 452   0.0000       1.248317        33.9684 
 453   0.0000       1.254039        34.1241 
 454   0.0000       1.256525        34.1918 
 455   0.0000       1.261480        34.3266 
 456   0.0000       1.269970        34.5576 
 457   0.0000       1.271220        34.5916 
 458   0.0000       1.273915        34.6650 
 459   0.0000       1.277240        34.7555 
 460   0.0000       1.281621        34.8747 
 461   0.0000       1.285433        34.9784 
 462   0.0000       1.290711        35.1220 
 463   0.0000       1.293227        35.1905 
 464   0.0000       1.298628        35.3375 
 465   0.0000       1.300520        35.3889 
 466   0.0000       1.303088        35.4588 
 467   0.0000       1.308410        35.6036 
 468   0.0000       1.314712        35.7751 
 469   0.0000       1.323283        36.0084 
 470   0.0000       1.333412        36.2840 
 471   0.0000       1.339560        36.4513 
 472   0.0000       1.342249        36.5244 
 473   0.0000       1.350571        36.7509 
 474   0.0000       1.354405        36.8552 
 475   0.0000       1.360009        37.0077 
 476   0.0000       1.366650        37.1884 
 477   0.0000       1.376707        37.4621 
 478   0.0000       1.377625        37.4871 
 479   0.0000       1.382451        37.6184 
 480   0.0000       1.392063        37.8800 
 481   0.0000       1.399431        38.0805 
 482   0.0000       1.403942        38.2032 
 483   0.0000       1.406168        38.2638 
 484   0.0000       1.413448        38.4619 
 485   0.0000       1.418169        38.5903 
 486   0.0000       1.423976        38.7484 
 487   0.0000       1.431970        38.9659 
 488   0.0000       1.434271        39.0285 
 489   0.0000       1.438754        39.1505 
 490   0.0000       1.443889        39.2902 
 491   0.0000       1.451373        39.4939 
 492   0.0000       1.456004        39.6199 
 493   0.0000       1.461742        39.7760 
 494   0.0000       1.466683        39.9105 
 495   0.0000       1.475043        40.1380 
 496   0.0000       1.479589        40.2617 
 497   0.0000       1.485279        40.4165 
 498   0.0000       1.488221        40.4965 
 499   0.0000       1.497146        40.7394 
 500   0.0000       1.498165        40.7672 
 501   0.0000       1.506036        40.9813 
 502   0.0000       1.511086        41.1187 
 503   0.0000       1.515266        41.2325 
 504   0.0000       1.521587        41.4045 
 505   0.0000       1.527489        41.5651 
 506   0.0000       1.535059        41.7711 
 507   0.0000       1.540810        41.9276 
 508   0.0000       1.545908        42.0663 
 509   0.0000       1.552739        42.2522 
 510   0.0000       1.558432        42.4071 
 511   0.0000       1.560739        42.4699 
 512   0.0000       1.563639        42.5488 
 513   0.0000       1.570316        42.7305 
 514   0.0000       1.576334        42.8942 
 515   0.0000       1.578163        42.9440 
 516   0.0000       1.582082        43.0506 
 517   0.0000       1.584665        43.1209 
 518   0.0000       1.592141        43.3244 
 519   0.0000       1.597310        43.4650 
 520   0.0000       1.598196        43.4891 
 521   0.0000       1.605902        43.6988 
 522   0.0000       1.608128        43.7594 
 523   0.0000       1.614906        43.9438 
 524   0.0000       1.616737        43.9936 
 525   0.0000       1.621778        44.1308 
 526   0.0000       1.622478        44.1499 
 527   0.0000       1.624335        44.2004 
 528   0.0000       1.627613        44.2896 
 529   0.0000       1.632896        44.4334 
 530   0.0000       1.636067        44.5196 
 531   0.0000       1.640254        44.6336 
 532   0.0000       1.641818        44.6761 
 533   0.0000       1.644773        44.7566 
 534   0.0000       1.646179        44.7948 
 535   0.0000       1.647606        44.8336 
 536   0.0000       1.649995        44.8987 
 537   0.0000       1.653093        44.9830 
 538   0.0000       1.658059        45.1181 
 539   0.0000       1.660772        45.1919 
 540   0.0000       1.668677        45.4070 
 541   0.0000       1.670758        45.4636 
 542   0.0000       1.676625        45.6233 
 543   0.0000       1.677897        45.6579 
 544   0.0000       1.682937        45.7950 
 545   0.0000       1.684402        45.8349 
 546   0.0000       1.688550        45.9478 
 547   0.0000       1.693683        46.0875 
 548   0.0000       1.698283        46.2126 
 549   0.0000       1.700133        46.2630 
 550   0.0000       1.703281        46.3486 
 551   0.0000       1.709085        46.5066 
 552   0.0000       1.713463        46.6257 
 553   0.0000       1.715281        46.6752 
 554   0.0000       1.718707        46.7684 
 555   0.0000       1.726301        46.9750 
 556   0.0000       1.732597        47.1464 
 557   0.0000       1.733824        47.1798 
 558   0.0000       1.736405        47.2500 
 559   0.0000       1.737879        47.2901 
 560   0.0000       1.748215        47.5713 
 561   0.0000       1.752816        47.6965 
 562   0.0000       1.757123        47.8137 
 563   0.0000       1.759141        47.8687 
 564   0.0000       1.766646        48.0729 
 565   0.0000       1.768273        48.1172 
 566   0.0000       1.770212        48.1699 
 567   0.0000       1.780341        48.4455 
 568   0.0000       1.782114        48.4938 
 569   0.0000       1.788266        48.6612 
 570   0.0000       1.794282        48.8249 
 571   0.0000       1.797899        48.9233 
 572   0.0000       1.802457        49.0474 
 573   0.0000       1.815101        49.3914 
 574   0.0000       1.819309        49.5059 
 575   0.0000       1.827717        49.7347 
 576   0.0000       1.830172        49.8015 
 577   0.0000       1.834636        49.9230 
 578   0.0000       1.840115        50.0721 
 579   0.0000       1.846475        50.2451 
 580   0.0000       1.850060        50.3427 
 581   0.0000       1.858438        50.5707 
 582   0.0000       1.866371        50.7865 
 583   0.0000       1.873985        50.9937 
 584   0.0000       1.884847        51.2893 
 585   0.0000       1.887491        51.3612 
 586   0.0000       1.893699        51.5302 
 587   0.0000       1.899975        51.7010 
 588   0.0000       1.902618        51.7729 
 589   0.0000       1.907946        51.9178 
 590   0.0000       1.920862        52.2693 
 591   0.0000       1.926040        52.4102 
 592   0.0000       1.932807        52.5943 
 593   0.0000       1.935818        52.6763 
 594   0.0000       1.937813        52.7306 
 595   0.0000       1.946542        52.9681 
 596   0.0000       1.952630        53.1338 
 597   0.0000       1.958809        53.3019 
 598   0.0000       1.963925        53.4411 
 599   0.0000       1.971985        53.6604 
 600   0.0000       1.976396        53.7805 
 601   0.0000       1.977630        53.8141 
 602   0.0000       1.986697        54.0608 
 603   0.0000       1.994424        54.2710 
 604   0.0000       2.004067        54.5334 
 605   0.0000       2.008644        54.6580 
 606   0.0000       2.014019        54.8042 
 607   0.0000       2.018672        54.9308 
 608   0.0000       2.024011        55.0762 
 609   0.0000       2.030139        55.2429 
 610   0.0000       2.036171        55.4070 
 611   0.0000       2.039894        55.5083 
 612   0.0000       2.042107        55.5686 
 613   0.0000       2.053880        55.8889 
 614   0.0000       2.057855        55.9971 
 615   0.0000       2.067592        56.2620 
 616   0.0000       2.071742        56.3750 
 617   0.0000       2.077875        56.5419 
 618   0.0000       2.086165        56.7674 
 619   0.0000       2.091194        56.9043 
 620   0.0000       2.097351        57.0718 
 621   0.0000       2.099142        57.1206 
 622   0.0000       2.109422        57.4003 
 623   0.0000       2.111976        57.4698 
 624   0.0000       2.118664        57.6518 
 625   0.0000       2.121633        57.7326 
 626   0.0000       2.123797        57.7915 
 627   0.0000       2.126946        57.8771 
 628   0.0000       2.138884        58.2020 
 629   0.0000       2.140603        58.2488 
 630   0.0000       2.155861        58.6640 
 631   0.0000       2.160163        58.7810 
 632   0.0000       2.161560        58.8190 
 633   0.0000       2.164764        58.9062 
 634   0.0000       2.170244        59.0553 
 635   0.0000       2.176040        59.2130 
 636   0.0000       2.185177        59.4617 
 637   0.0000       2.189285        59.5735 
 638   0.0000       2.197486        59.7966 
 639   0.0000       2.201141        59.8961 
 640   0.0000       2.206210        60.0340 
 641   0.0000       2.213339        60.2280 
 642   0.0000       2.218323        60.3636 
 643   0.0000       2.219816        60.4043 
 644   0.0000       2.226312        60.5810 
 645   0.0000       2.233551        60.7780 
 646   0.0000       2.236781        60.8659 
 647   0.0000       2.248257        61.1782 
 648   0.0000       2.250456        61.2380 
 649   0.0000       2.256582        61.4047 
 650   0.0000       2.260525        61.5120 
 651   0.0000       2.269955        61.7686 
 652   0.0000       2.274580        61.8945 
 653   0.0000       2.279779        62.0359 
 654   0.0000       2.281126        62.0726 
 655   0.0000       2.284526        62.1651 
 656   0.0000       2.286559        62.2204 
 657   0.0000       2.294867        62.4465 
 658   0.0000       2.300438        62.5981 
 659   0.0000       2.310915        62.8832 
 660   0.0000       2.319511        63.1171 
 661   0.0000       2.324942        63.2649 
 662   0.0000       2.326437        63.3056 
 663   0.0000       2.334875        63.5352 
 664   0.0000       2.346395        63.8487 
 665   0.0000       2.351986        64.0008 
 666   0.0000       2.356367        64.1200 
 667   0.0000       2.359254        64.1986 
 668   0.0000       2.362869        64.2969 
 669   0.0000       2.370542        64.5057 
 670   0.0000       2.372376        64.5556 
 671   0.0000       2.375668        64.6452 
 672   0.0000       2.384867        64.8955 
 673   0.0000       2.390052        65.0366 
 674   0.0000       2.396501        65.2121 
 675   0.0000       2.398164        65.2574 
 676   0.0000       2.405474        65.4563 
 677   0.0000       2.408160        65.5294 
 678   0.0000       2.411984        65.6334 
 679   0.0000       2.417349        65.7794 
 680   0.0000       2.421641        65.8962 
 681   0.0000       2.423520        65.9473 
 682   0.0000       2.427905        66.0666 
 683   0.0000       2.437701        66.3332 
 684   0.0000       2.450358        66.6776 
 685   0.0000       2.451651        66.7128 
 686   0.0000       2.462718        67.0140 
 687   0.0000       2.467610        67.1471 
 688   0.0000       2.468057        67.1592 
 689   0.0000       2.475718        67.3677 
 690   0.0000       2.480581        67.5001 
 691   0.0000       2.484287        67.6009 
 692   0.0000       2.492766        67.8316 
 693   0.0000       2.500357        68.0382 
 694   0.0000       2.506224        68.1978 
 695   0.0000       2.513708        68.4015 
 696   0.0000       2.516772        68.4848 
 697   0.0000       2.522008        68.6273 
 698   0.0000       2.527094        68.7657 
 699   0.0000       2.533816        68.9486 
 700   0.0000       2.534570        68.9691 
 701   0.0000       2.540888        69.1411 
 702   0.0000       2.546387        69.2907 
 703   0.0000       2.547950        69.3332 
 704   0.0000       2.556287        69.5601 
 705   0.0000       2.562006        69.7157 
 706   0.0000       2.566821        69.8467 
 707   0.0000       2.569148        69.9101 
 708   0.0000       2.573938        70.0404 
 709   0.0000       2.577342        70.1330 
 710   0.0000       2.582110        70.2628 
 711   0.0000       2.591248        70.5115 
 712   0.0000       2.594121        70.5896 
 713   0.0000       2.597602        70.6844 
 714   0.0000       2.603248        70.8380 
 715   0.0000       2.608095        70.9699 
 716   0.0000       2.612113        71.0792 
 717   0.0000       2.614164        71.1350 
 718   0.0000       2.620342        71.3031 
 719   0.0000       2.626694        71.4760 
 720   0.0000       2.628020        71.5121 
 721   0.0000       2.628916        71.5364 
 722   0.0000       2.634552        71.6898 
 723   0.0000       2.639678        71.8293 
 724   0.0000       2.643286        71.9275 
 725   0.0000       2.649467        72.0957 
 726   0.0000       2.651671        72.1556 
 727   0.0000       2.654055        72.2205 
 728   0.0000       2.654422        72.2305 
 729   0.0000       2.661748        72.4299 
 730   0.0000       2.667925        72.5979 
 731   0.0000       2.669155        72.6314 
 732   0.0000       2.673532        72.7505 
 733   0.0000       2.676357        72.8274 
 734   0.0000       2.678361        72.8819 
 735   0.0000       2.681365        72.9636 
 736   0.0000       2.681700        72.9728 
 737   0.0000       2.687698        73.1360 
 738   0.0000       2.692525        73.2673 
 739   0.0000       2.695915        73.3596 
 740   0.0000       2.700303        73.4790 
 741   0.0000       2.703246        73.5591 
 742   0.0000       2.707664        73.6793 
 743   0.0000       2.709562        73.7309 
 744   0.0000       2.711530        73.7845 
 745   0.0000       2.714911        73.8765 
 746   0.0000       2.717566        73.9487 
 747   0.0000       2.720795        74.0366 
 748   0.0000       2.723467        74.1093 
 749   0.0000       2.729341        74.2691 
 750   0.0000       2.733956        74.3947 
 751   0.0000       2.739409        74.5431 
 752   0.0000       2.739949        74.5578 
 753   0.0000       2.743423        74.6523 
 754   0.0000       2.747720        74.7693 
 755   0.0000       2.753814        74.9351 
 756   0.0000       2.756809        75.0166 
 757   0.0000       2.758757        75.0696 
 758   0.0000       2.765184        75.2445 
 759   0.0000       2.770512        75.3895 
 760   0.0000       2.771202        75.4082 
 761   0.0000       2.778642        75.6107 
 762   0.0000       2.783955        75.7553 
 763   0.0000       2.786836        75.8337 
 764   0.0000       2.787476        75.8511 
 765   0.0000       2.794592        76.0447 
 766   0.0000       2.798193        76.1427 
 767   0.0000       2.802407        76.2574 
 768   0.0000       2.810219        76.4700 
 769   0.0000       2.815515        76.6141 
 770   0.0000       2.817702        76.6736 
 771   0.0000       2.829063        76.9827 
 772   0.0000       2.834463        77.1297 
 773   0.0000       2.837409        77.2098 
 774   0.0000       2.842061        77.3364 
 775   0.0000       2.843661        77.3799 
 776   0.0000       2.848115        77.5012 
 777   0.0000       2.851428        77.5913 
 778   0.0000       2.857672        77.7612 
 779   0.0000       2.859587        77.8133 
 780   0.0000       2.864955        77.9594 
 781   0.0000       2.869380        78.0798 
 782   0.0000       2.874303        78.2137 
 783   0.0000       2.876561        78.2752 
 784   0.0000       2.880524        78.3830 
 785   0.0000       2.882781        78.4444 
 786   0.0000       2.887101        78.5620 
 787   0.0000       2.889882        78.6377 
 788   0.0000       2.895358        78.7867 
 789   0.0000       2.899526        78.9001 
 790   0.0000       2.903633        79.0119 
 791   0.0000       2.909212        79.1637 
 792   0.0000       2.919012        79.4304 
 793   0.0000       2.920229        79.4635 
 794   0.0000       2.923038        79.5399 
 795   0.0000       2.930296        79.7374 
 796   0.0000       2.936122        79.8959 
 797   0.0000       2.938282        79.9547 
 798   0.0000       2.944126        80.1137 
 799   0.0000       2.950857        80.2969 
 800   0.0000       2.954183        80.3874 
 801   0.0000       2.959500        80.5321 
 802   0.0000       2.966282        80.7166 
 803   0.0000       2.971881        80.8690 
 804   0.0000       2.975478        80.9669 
 805   0.0000       2.984232        81.2051 
 806   0.0000       2.986778        81.2744 
 807   0.0000       2.990732        81.3820 
 808   0.0000       2.994807        81.4928 
 809   0.0000       3.009031        81.8799 
 810   0.0000       3.012523        81.9749 
 811   0.0000       3.015860        82.0657 
 812   0.0000       3.019787        82.1726 
 813   0.0000       3.026781        82.3629 
 814   0.0000       3.031140        82.4815 
 815   0.0000       3.042748        82.7974 
 816   0.0000       3.043889        82.8284 
 817   0.0000       3.049403        82.9785 
 818   0.0000       3.051742        83.0421 
 819   0.0000       3.062174        83.3260 
 820   0.0000       3.067996        83.4844 
 821   0.0000       3.070993        83.5660 
 822   0.0000       3.076943        83.7279 
 823   0.0000       3.089921        84.0810 
 824   0.0000       3.096769        84.2674 
 825   0.0000       3.100086        84.3576 
 826   0.0000       3.102425        84.4213 
 827   0.0000       3.112719        84.7014 
 828   0.0000       3.114947        84.7620 
 829   0.0000       3.125631        85.0527 
 830   0.0000       3.128687        85.1359 
 831   0.0000       3.133916        85.2782 
 832   0.0000       3.136387        85.3454 
 833   0.0000       3.143949        85.5512 
 834   0.0000       3.146321        85.6157 
 835   0.0000       3.147967        85.6605 
 836   0.0000       3.150436        85.7277 
 837   0.0000       3.153780        85.8187 
 838   0.0000       3.155941        85.8775 
 839   0.0000       3.160417        85.9993 
 840   0.0000       3.164354        86.1065 
 841   0.0000       3.170941        86.2857 
 842   0.0000       3.173414        86.3530 
 843   0.0000       3.181405        86.5704 
 844   0.0000       3.184011        86.6413 
 845   0.0000       3.192213        86.8645 
 846   0.0000       3.195718        86.9599 
 847   0.0000       3.200188        87.0815 
 848   0.0000       3.201654        87.1214 
 849   0.0000       3.205308        87.2209 
 850   0.0000       3.209011        87.3216 
 851   0.0000       3.212842        87.4259 
 852   0.0000       3.213763        87.4509 
 853   0.0000       3.221280        87.6555 
 854   0.0000       3.225374        87.7669 
 855   0.0000       3.228396        87.8491 
 856   0.0000       3.232156        87.9514 
 857   0.0000       3.237714        88.1027 
 858   0.0000       3.246640        88.3456 
 859   0.0000       3.249970        88.4362 
 860   0.0000       3.251262        88.4713 
 861   0.0000       3.256649        88.6179 
 862   0.0000       3.261022        88.7369 
 863   0.0000       3.262339        88.7728 
 864   0.0000       3.266408        88.8835 
 865   0.0000       3.270849        89.0043 
 866   0.0000       3.273685        89.0815 
 867   0.0000       3.281972        89.3070 
 868   0.0000       3.283162        89.3394 
 869   0.0000       3.286867        89.4402 
 870   0.0000       3.289167        89.5028 
 871   0.0000       3.295267        89.6688 
 872   0.0000       3.298861        89.7666 
 873   0.0000       3.299754        89.7909 
 874   0.0000       3.301897        89.8492 
 875   0.0000       3.310776        90.0908 
 876   0.0000       3.315203        90.2113 
 877   0.0000       3.317013        90.2605 
 878   0.0000       3.321177        90.3738 
 879   0.0000       3.325271        90.4852 
 880   0.0000       3.330831        90.6365 
 881   0.0000       3.334200        90.7282 
 882   0.0000       3.337814        90.8265 
 883   0.0000       3.343005        90.9678 
 884   0.0000       3.352529        91.2269 
 885   0.0000       3.354041        91.2681 
 886   0.0000       3.358293        91.3838 
 887   0.0000       3.360660        91.4482 
 888   0.0000       3.363807        91.5338 
 889   0.0000       3.367191        91.6259 
 890   0.0000       3.370596        91.7186 
 891   0.0000       3.378388        91.9306 
 892   0.0000       3.381027        92.0024 
 893   0.0000       3.382158        92.0332 
 894   0.0000       3.387231        92.1712 
 895   0.0000       3.388977        92.2188 
 896   0.0000       3.391206        92.2794 
 897   0.0000       3.395188        92.3878 
 898   0.0000       3.399139        92.4953 
 899   0.0000       3.400689        92.5374 
 900   0.0000       3.402496        92.5866 
 901   0.0000       3.403635        92.6176 
 902   0.0000       3.407791        92.7307 
 903   0.0000       3.412178        92.8501 
 904   0.0000       3.414374        92.9098 
 905   0.0000       3.416011        92.9544 
 906   0.0000       3.420369        93.0730 
 907   0.0000       3.422007        93.1176 
 908   0.0000       3.425265        93.2062 
 909   0.0000       3.426178        93.2310 
 910   0.0000       3.429838        93.3306 
 911   0.0000       3.433768        93.4376 
 912   0.0000       3.438775        93.5738 
 913   0.0000       3.445991        93.7702 
 914   0.0000       3.448552        93.8399 
 915   0.0000       3.450720        93.8989 
 916   0.0000       3.453692        93.9797 
 917   0.0000       3.463536        94.2476 
 918   0.0000       3.467991        94.3688 
 919   0.0000       3.469894        94.4206 
 920   0.0000       3.470971        94.4499 
 921   0.0000       3.480059        94.6972 
 922   0.0000       3.482876        94.7739 
 923   0.0000       3.489739        94.9606 
 924   0.0000       3.493257        95.0564 
 925   0.0000       3.499363        95.2225 
 926   0.0000       3.501345        95.2764 
 927   0.0000       3.502234        95.3006 
 928   0.0000       3.510818        95.5342 
 929   0.0000       3.514144        95.6247 
 930   0.0000       3.520630        95.8012 
 931   0.0000       3.522148        95.8425 
 932   0.0000       3.529323        96.0378 
 933   0.0000       3.534982        96.1918 
 934   0.0000       3.539654        96.3189 
 935   0.0000       3.541805        96.3774 
 936   0.0000       3.549422        96.5847 
 937   0.0000       3.550830        96.6230 
 938   0.0000       3.554431        96.7210 
 939   0.0000       3.557809        96.8129 
 940   0.0000       3.561972        96.9262 
 941   0.0000       3.568207        97.0959 
 942   0.0000       3.571797        97.1935 
 943   0.0000       3.584536        97.5402 
 944   0.0000       3.595199        97.8303 
 945   0.0000       3.597169        97.8839 
 946   0.0000       3.599463        97.9464 
 947   0.0000       3.606791        98.1458 
 948   0.0000       3.609927        98.2311 
 949   0.0000       3.614463        98.3545 
 950   0.0000       3.617901        98.4481 
 951   0.0000       3.628755        98.7434 
 952   0.0000       3.640386        99.0599 
 953   0.0000       3.641341        99.0859 
 954   0.0000       3.652927        99.4012 
 955   0.0000       3.657555        99.5271 
 956   0.0000       3.663697        99.6943 
 957   0.0000       3.669888        99.8627 
 958   0.0000       3.675648       100.0195 
 959   0.0000       3.677169       100.0609 
 960   0.0000       3.681567       100.1805 
 961   0.0000       3.689830       100.4054 
 962   0.0000       3.691237       100.4437 
 963   0.0000       3.699040       100.6560 
 964   0.0000       3.703545       100.7786 
 965   0.0000       3.708355       100.9095 
 966   0.0000       3.713391       101.0465 
 967   0.0000       3.718670       101.1901 
 968   0.0000       3.722141       101.2846 
 969   0.0000       3.727102       101.4196 
 970   0.0000       3.730757       101.5190 
 971   0.0000       3.735985       101.6613 
 972   0.0000       3.745736       101.9267 
 973   0.0000       3.748456       102.0007 
 974   0.0000       3.756992       102.2330 
 975   0.0000       3.767420       102.5167 
 976   0.0000       3.776323       102.7590 
 977   0.0000       3.789825       103.1264 
 978   0.0000       3.795571       103.2827 
 979   0.0000       3.799008       103.3763 
 980   0.0000       3.810342       103.6847 
 981   0.0000       3.821392       103.9854 
 982   0.0000       3.830160       104.2240 
 983   0.0000       3.841631       104.5361 
 984   0.0000       3.845107       104.6307 
 985   0.0000       3.852602       104.8346 
 986   0.0000       3.863821       105.1399 
 987   0.0000       3.868866       105.2772 
 988   0.0000       3.876944       105.4970 
 989   0.0000       3.881511       105.6213 
 990   0.0000       3.889546       105.8399 
 991   0.0000       3.900433       106.1362 
 992   0.0000       3.912523       106.4652 
 993   0.0000       3.926964       106.8581 
 994   0.0000       3.938588       107.1744 
 995   0.0000       3.942523       107.2815 
 996   0.0000       3.950071       107.4869 
 997   0.0000       3.953722       107.5862 
 998   0.0000       3.963697       107.8577 
 999   0.0000       3.969067       108.0038 
 1000   0.0000       3.971961       108.0826 
 1001   0.0000       3.975931       108.1906 
 1002   0.0000       3.992278       108.6354 
 1003   0.0000       3.992722       108.6475 
 1004   0.0000       4.026875       109.5768 
 1005   0.0000       4.027823       109.6026 
 1006   0.0000       4.037188       109.8575 
 1007   0.0000       4.047607       110.1410 
 1008   0.0000       4.057498       110.4101 
 1009   0.0000       4.060342       110.4875 
 1010   0.0000       4.065006       110.6144 
 1011   0.0000       4.084920       111.1563 
 1012   0.0000       4.087292       111.2209 
 1013   0.0000       4.090386       111.3050 
 1014   0.0000       4.093251       111.3830 
 1015   0.0000       4.097448       111.4972 
 1016   0.0000       4.108402       111.7953 
 1017   0.0000       4.119507       112.0975 
 1018   0.0000       4.135081       112.5213 
 1019   0.0000       4.136337       112.5555 
 1020   0.0000       4.140771       112.6761 
 1021   0.0000       4.141549       112.6973 
 1022   0.0000       4.152513       112.9956 
 1023   0.0000       4.154559       113.0513 
 1024   0.0000       4.162059       113.2554 
 1025   0.0000       4.165870       113.3591 
 1026   0.0000       4.175181       113.6124 
 1027   0.0000       4.177058       113.6635 
 1028   0.0000       4.184019       113.8530 
 1029   0.0000       4.187079       113.9362 
 1030   0.0000       4.193270       114.1047 
 1031   0.0000       4.195988       114.1787 
 1032   0.0000       4.209925       114.5579 
 1033   0.0000       4.210569       114.5754 
 1034   0.0000       4.216841       114.7461 
 1035   0.0000       4.218966       114.8039 
 1036   0.0000       4.225714       114.9875 
 1037   0.0000       4.233775       115.2069 
 1038   0.0000       4.234678       115.2315 
 1039   0.0000       4.238435       115.3337 
 1040   0.0000       4.239558       115.3642 
 1041   0.0000       4.244530       115.4995 
 1042   0.0000       4.251700       115.6946 
 1043   0.0000       4.255946       115.8102 
 1044   0.0000       4.259020       115.8938 
 1045   0.0000       4.262839       115.9978 
 1046   0.0000       4.263774       116.0232 
 1047   0.0000       4.270248       116.1994 
 1048   0.0000       4.283790       116.5678 
 1049   0.0000       4.284807       116.5955 
 1050   0.0000       4.286668       116.6462 
 1051   0.0000       4.289178       116.7145 
 1052   0.0000       4.295556       116.8880 
 1053   0.0000       4.312612       117.3521 
 1054   0.0000       4.318492       117.5122 
 1055   0.0000       4.327341       117.7529 
 1056   0.0000       4.337090       118.0182 
 1057   0.0000       4.347587       118.3038 
 1058   0.0000       4.348432       118.3268 
 1059   0.0000       4.354589       118.4944 
 1060   0.0000       4.357257       118.5670 
 1061   0.0000       4.368536       118.8739 
 1062   0.0000       4.383526       119.2818 
 1063   0.0000       4.389523       119.4450 
 1064   0.0000       4.393987       119.5665 
 1065   0.0000       4.404318       119.8476 
 1066   0.0000       4.408765       119.9686 
 1067   0.0000       4.413025       120.0845 
 1068   0.0000       4.421949       120.3273 
 1069   0.0000       4.426056       120.4391 
 1070   0.0000       4.437231       120.7432 
 1071   0.0000       4.447467       121.0217 
 1072   0.0000       4.455220       121.2327 
 1073   0.0000       4.460814       121.3849 
 1074   0.0000       4.468158       121.5847 
 1075   0.0000       4.470740       121.6550 
 1076   0.0000       4.479257       121.8868 
 1077   0.0000       4.494245       122.2946 
 1078   0.0000       4.496960       122.3685 
 1079   0.0000       4.501873       122.5022 
 1080   0.0000       4.508615       122.6857 
 1081   0.0000       4.514563       122.8475 
 1082   0.0000       4.525033       123.1324 
 1083   0.0000       4.535697       123.4226 
 1084   0.0000       4.556990       124.0020 
 1085   0.0000       4.560469       124.0967 
 1086   0.0000       4.576608       124.5358 
 1087   0.0000       4.581721       124.6750 
 1088   0.0000       4.608227       125.3962 
 1089   0.0000       4.614224       125.5594 
 1090   0.0000       4.635343       126.1341 
 1091   0.0000       4.637767       126.2000 
 1092   0.0000       4.649549       126.5206 
 1093   0.0000       4.665468       126.9538 
 1094   0.0000       4.671240       127.1109 
 1095   0.0000       4.679022       127.3227 
 1096   0.0000       4.693330       127.7120 
 1097   0.0000       4.708245       128.1179 
 1098   0.0000       4.719460       128.4230 
 1099   0.0000       4.725466       128.5865 
 1100   0.0000       4.735449       128.8581 
 1101   0.0000       4.754580       129.3787 
 1102   0.0000       4.765234       129.6686 
 1103   0.0000       4.771254       129.8324 
 1104   0.0000       4.774413       129.9184 
 1105   0.0000       4.781335       130.1067 
 1106   0.0000       4.790280       130.3501 
 1107   0.0000       4.799165       130.5919 
 1108   0.0000       4.805452       130.7630 
 1109   0.0000       4.821091       131.1886 
 1110   0.0000       4.838358       131.6584 
 1111   0.0000       4.876790       132.7042 
 1112   0.0000       4.892734       133.1381 
 1113   0.0000       4.899767       133.3294 
 1114   0.0000       4.912862       133.6858 
 1115   0.0000       4.922017       133.9349 
 1116   0.0000       4.929993       134.1519 
 1117   0.0000       4.940634       134.4415 
 1118   0.0000       4.949594       134.6853 
 1119   0.0000       4.960061       134.9701 
 1120   0.0000       4.972885       135.3191 
 1121   0.0000       4.977135       135.4347 
 1122   0.0000       4.989902       135.7821 
 1123   0.0000       4.999750       136.0501 
 1124   0.0000       5.014341       136.4471 
 1125   0.0000       5.023999       136.7100 
 1126   0.0000       5.033122       136.9582 
 1127   0.0000       5.043966       137.2533 
 1128   0.0000       5.055719       137.5731 
 1129   0.0000       5.072678       138.0346 
 1130   0.0000       5.097977       138.7230 
 1131   0.0000       5.115485       139.1994 
 1132   0.0000       5.132773       139.6698 
 1133   0.0000       5.134883       139.7273 
 1134   0.0000       5.159667       140.4017 
 1135   0.0000       5.174435       140.8035 
 1136   0.0000       5.189210       141.2056 
 1137   0.0000       5.211727       141.8183 
 1138   0.0000       5.221668       142.0888 
 1139   0.0000       5.227330       142.2429 
 1140   0.0000       5.238985       142.5600 
 1141   0.0000       5.250010       142.8600 
 1142   0.0000       5.260812       143.1540 
 1143   0.0000       5.274963       143.5390 
 1144   0.0000       5.282667       143.7487 
 1145   0.0000       5.327497       144.9686 
 1146   0.0000       5.335101       145.1755 
 1147   0.0000       5.351125       145.6115 
 1148   0.0000       5.362299       145.9156 
 1149   0.0000       5.373219       146.2127 
 1150   0.0000       5.386509       146.5744 
 1151   0.0000       5.394683       146.7968 
 1152   0.0000       5.413305       147.3035 
 1153   0.0000       5.431319       147.7937 
 1154   0.0000       5.464101       148.6857 
 1155   0.0000       5.468447       148.8040 
 1156   0.0000       5.492060       149.4466 
 1157   0.0000       5.506367       149.8359 
 1158   0.0000       5.509630       149.9247 
 1159   0.0000       5.548018       150.9692 
 1160   0.0000       5.559984       151.2948 
 1161   0.0000       5.564169       151.4087 
 1162   0.0000       5.596779       152.2961 
 1163   0.0000       5.615205       152.7975 
 1164   0.0000       5.658312       153.9705 
 1165   0.0000       5.671719       154.3353 
 1166   0.0000       5.685260       154.7038 
 1167   0.0000       5.698668       155.0686 
 1168   0.0000       5.728263       155.8740 
 1169   0.0000       5.767219       156.9340 
 1170   0.0000       5.841356       158.9514 
 1171   0.0000       5.860047       159.4600 
 1172   0.0000       5.925253       161.2343 
 1173   0.0000       5.944164       161.7489 
 1174   0.0000       5.991707       163.0426 
 1175   0.0000       6.030424       164.0962 
 1176   0.0000       6.064833       165.0325 
 1177   0.0000       6.166976       167.8119 
 1178   0.0000       6.210291       168.9906 
 1179   0.0000       6.268407       170.5720 
 1180   0.0000       6.352855       172.8700 
 1181   0.0000       6.426302       174.8686 
 1182   0.0000       6.456393       175.6874 
 1183   0.0000       6.509085       177.1212 
 1184   0.0000       6.601411       179.6335 
 1185   0.0000       6.752592       183.7474 
 1186   0.0000       6.832938       185.9337 
 1187   0.0000       6.859291       186.6508 
 1188   0.0000       6.985785       190.0929 
 1189   0.0000       7.087486       192.8603 
 1190   0.0000       7.141731       194.3364 
 1191   0.0000       7.199586       195.9107 
 1192   0.0000       7.391012       201.1197 
 1193   0.0000       7.553775       205.5487 
 1194   0.0000      22.217227       604.5615 
 1195   0.0000      22.327979       607.5752 
 1196   0.0000      22.401261       609.5693 
 1197   0.0000      22.507220       612.4526 
 1198   0.0000      22.545230       613.4869 
 1199   0.0000      22.552129       613.6746 
 1200   0.0000      22.558031       613.8352 
 1201   0.0000      22.563873       613.9942 
 1202   0.0000      22.615714       615.4049 
 1203   0.0000      22.676032       617.0462 
 1204   0.0000      22.699418       617.6826 
 1205   0.0000      22.701676       617.7440 
 1206   0.0000      22.727237       618.4396 
 1207   0.0000      22.743228       618.8747 
 1208   0.0000      22.817476       620.8951 
 1209   0.0000      22.833118       621.3207 
 1210   0.0000      22.861544       622.0942 
 1211   0.0000      22.915416       623.5602 
 1212   0.0000      22.930296       623.9651 
 1213   0.0000      22.948023       624.4475 
 1214   0.0000      22.963821       624.8773 
 1215   0.0000      23.033764       626.7806 
 1216   0.0000      23.054131       627.3348 
 1217   0.0000      23.124440       629.2480 
 1218   0.0000      23.280106       633.4839 
 1219   0.0000      23.332092       634.8985 
 1220   0.0000      23.400004       636.7465 
 1221   0.0000      23.500332       639.4766 
 1222   0.0000      23.616971       642.6505 
 1223   0.0000      32.965470       897.0360 
 1224   0.0000      33.014067       898.3584 
 1225   0.0000      44.142602      1201.1813 
 1226   0.0000      44.579103      1213.0591 

                    ********************************
                    * MULLIKEN POPULATION ANALYSIS *
                    ********************************

-----------------------
MULLIKEN ATOMIC CHARGES
-----------------------
   0 O :   -0.225416
   1 O :   -0.424518
   2 N :   -0.128700
   3 N :   -0.260778
   4 C :    0.070063
   5 C :    0.040415
   6 H :    0.163966
   7 C :    0.119774
   8 C :   -0.260489
   9 H :    0.153834
  10 C :   -0.153861
  11 H :    0.155253
  12 C :   -0.155493
  13 H :    0.156622
  14 C :   -0.172053
  15 H :    0.153830
  16 C :   -0.218897
  17 H :    0.166184
  18 C :    0.137625
  19 C :   -0.419908
  20 H :    0.142725
  21 H :    0.146885
  22 H :    0.148061
  23 C :   -0.393631
  24 H :    0.133150
  25 H :    0.135014
  26 H :    0.133938
  27 C :   -0.418833
  28 H :    0.143818
  29 H :    0.150898
  30 H :    0.147551
  31 C :    0.210576
  32 C :   -0.022625
  33 C :   -0.182935
  34 H :    0.154574
  35 C :   -0.240094
  36 H :    0.148690
  37 C :   -0.180737
  38 H :    0.150051
  39 C :   -0.310115
  40 H :    0.151186
  41 C :    0.078476
  42 C :   -0.426321
  43 H :    0.136498
  44 H :    0.139358
  45 H :    0.144957
  46 C :   -0.425758
  47 H :    0.144467
  48 H :    0.139470
  49 H :    0.138399
  50 C :   -0.461184
  51 H :    0.147694
  52 H :    0.148835
  53 H :    0.146205
  54 C :    0.382568
  55 C :    0.132702
  56 C :   -0.235276
  57 H :    0.188775
  58 C :   -0.156982
  59 H :    0.161808
  60 C :   -0.127398
  61 H :    0.164644
  62 C :   -0.140469
  63 H :    0.163574
  64 C :   -0.227801
  65 H :    0.160579
  66 H :    0.236579
Sum of atomic charges:    0.0000000

--------------------------------
MULLIKEN REDUCED ORBITAL CHARGES
--------------------------------
  0 O s       :     3.750802  s :     3.750802
      pz      :     1.401253  p :     4.432698
      px      :     1.663999
      py      :     1.367446
      dz2     :     0.012165  d :     0.039735
      dxz     :     0.005066
      dyz     :     0.008732
      dx2y2   :     0.007763
      dxy     :     0.006008
      f0      :     0.000379  f :     0.002181
      f+1     :     0.000296
      f-1     :     0.000334
      f+2     :     0.000309
      f-2     :     0.000180
      f+3     :     0.000337
      f-3     :     0.000346
  1 O s       :     3.825081  s :     3.825081
      pz      :     1.559668  p :     4.567496
      px      :     1.455136
      py      :     1.552692
      dz2     :     0.006663  d :     0.030037
      dxz     :     0.005524
      dyz     :     0.008410
      dx2y2   :     0.004185
      dxy     :     0.005255
      f0      :     0.000264  f :     0.001904
      f+1     :     0.000091
      f-1     :     0.000511
      f+2     :     0.000345
      f-2     :     0.000455
      f+3     :     0.000133
      f-3     :     0.000104
  2 N s       :     3.493760  s :     3.493760
      pz      :     1.027046  p :     3.568338
      px      :     1.435943
      py      :     1.105349
      dz2     :     0.016793  d :     0.062608
      dxz     :     0.014302
      dyz     :     0.012490
      dx2y2   :     0.007638
      dxy     :     0.011384
      f0      :     0.000868  f :     0.003995
      f+1     :     0.000907
      f-1     :     0.000626
      f+2     :     0.000417
      f-2     :     0.000756
      f+3     :     0.000184
      f-3     :     0.000237
  3 N s       :     3.444868  s :     3.444868
      pz      :     1.242550  p :     3.747366
      px      :     1.159048
      py      :     1.345768
      dz2     :     0.011172  d :     0.064650
      dxz     :     0.015519
      dyz     :     0.007509
      dx2y2   :     0.016252
      dxy     :     0.014197
      f0      :     0.000302  f :     0.003893
      f+1     :     0.000528
      f-1     :     0.000507
      f+2     :     0.000701
      f-2     :     0.000453
      f+3     :     0.000734
      f-3     :     0.000668
  4 C s       :     3.167568  s :     3.167568
      pz      :     0.680605  p :     2.526171
      px      :     0.961493
      py      :     0.884073
      dz2     :     0.064018  d :     0.216318
      dxz     :     0.057848
      dyz     :     0.034432
      dx2y2   :     0.028932
      dxy     :     0.031087
      f0      :     0.003949  f :     0.019881
      f+1     :     0.004729
      f-1     :     0.002198
      f+2     :     0.003070
      f-2     :     0.002434
      f+3     :     0.001542
      f-3     :     0.001959
  5 C s       :     3.066012  s :     3.066012
      pz      :     1.023200  p :     2.718520
      px      :     0.869560
      py      :     0.825760
      dz2     :     0.038523  d :     0.164674
      dxz     :     0.018761
      dyz     :     0.023760
      dx2y2   :     0.049292
      dxy     :     0.034338
      f0      :     0.001128  f :     0.010379
      f+1     :     0.000815
      f-1     :     0.001954
      f+2     :     0.001689
      f-2     :     0.001322
      f+3     :     0.001505
      f-3     :     0.001966
  6 H s       :     0.811895  s :     0.811895
      pz      :     0.014713  p :     0.024139
      px      :     0.005077
      py      :     0.004348
  7 C s       :     3.270603  s :     3.270603
      pz      :     0.790102  p :     2.457594
      px      :     0.917089
      py      :     0.750403
      dz2     :     0.037116  d :     0.142116
      dxz     :     0.025033
      dyz     :     0.040261
      dx2y2   :     0.018969
      dxy     :     0.020738
      f0      :     0.001666  f :     0.009912
      f+1     :     0.001268
      f-1     :     0.002425
      f+2     :     0.001044
      f-2     :     0.001361
      f+3     :     0.000992
      f-3     :     0.001154
  8 C s       :     3.253143  s :     3.253143
      pz      :     0.992258  p :     2.904320
      px      :     0.959724
      py      :     0.952339
      dz2     :     0.025350  d :     0.095708
      dxz     :     0.010011
      dyz     :     0.023629
      dx2y2   :     0.017075
      dxy     :     0.019644
      f0      :     0.001025  f :     0.007317
      f+1     :     0.000534
      f-1     :     0.001417
      f+2     :     0.000831
      f-2     :     0.001166
      f+3     :     0.000946
      f-3     :     0.001397
  9 H s       :     0.823637  s :     0.823637
      pz      :     0.013307  p :     0.022528
      px      :     0.005161
      py      :     0.004061
 10 C s       :     3.188546  s :     3.188546
      pz      :     0.949054  p :     2.863264
      px      :     0.956538
      py      :     0.957672
      dz2     :     0.018389  d :     0.094828
      dxz     :     0.016072
      dyz     :     0.036338
      dx2y2   :     0.012999
      dxy     :     0.011030
      f0      :     0.001139  f :     0.007223
      f+1     :     0.001091
      f-1     :     0.001638
      f+2     :     0.000871
      f-2     :     0.000586
      f+3     :     0.000675
      f-3     :     0.001223
 11 H s       :     0.822722  s :     0.822722
      pz      :     0.008337  p :     0.022025
      px      :     0.004639
      py      :     0.009049
 12 C s       :     3.189483  s :     3.189483
      pz      :     0.928648  p :     2.865239
      px      :     0.963116
      py      :     0.973475
      dz2     :     0.028523  d :     0.093605
      dxz     :     0.019960
      dyz     :     0.026188
      dx2y2   :     0.008530
      dxy     :     0.010404
      f0      :     0.001329  f :     0.007165
      f+1     :     0.001036
      f-1     :     0.001704
      f+2     :     0.000748
      f-2     :     0.001004
      f+3     :     0.000789
      f-3     :     0.000555
 13 H s       :     0.821360  s :     0.821360
      pz      :     0.004449  p :     0.022018
      px      :     0.005851
      py      :     0.011718
 14 C s       :     3.211932  s :     3.211932
      pz      :     0.975323  p :     2.858512
      px      :     0.956275
      py      :     0.926914
      dz2     :     0.025158  d :     0.094401
      dxz     :     0.010146
      dyz     :     0.023010
      dx2y2   :     0.017495
      dxy     :     0.018591
      f0      :     0.001053  f :     0.007209
      f+1     :     0.000539
      f-1     :     0.001376
      f+2     :     0.000845
      f-2     :     0.001161
      f+3     :     0.000901
      f-3     :     0.001334
 15 H s       :     0.824168  s :     0.824168
      pz      :     0.013018  p :     0.022002
      px      :     0.005051
      py      :     0.003932
 16 C s       :     3.202814  s :     3.202814
      pz      :     0.929596  p :     2.910628
      px      :     0.978888
      py      :     1.002145
      dz2     :     0.018084  d :     0.098158
      dxz     :     0.016467
      dyz     :     0.036707
      dx2y2   :     0.014399
      dxy     :     0.012501
      f0      :     0.001116  f :     0.007297
      f+1     :     0.001065
      f-1     :     0.001650
      f+2     :     0.000915
      f-2     :     0.000630
      f+3     :     0.000698
      f-3     :     0.001222
 17 H s       :     0.810884  s :     0.810884
      pz      :     0.008609  p :     0.022932
      px      :     0.004700
      py      :     0.009623
 18 C s       :     3.073223  s :     3.073223
      pz      :     0.753037  p :     2.567238
      px      :     0.928402
      py      :     0.885799
      dz2     :     0.045463  d :     0.208938
      dxz     :     0.040820
      dyz     :     0.041660
      dx2y2   :     0.040452
      dxy     :     0.040543
      f0      :     0.002240  f :     0.012976
      f+1     :     0.002414
      f-1     :     0.002022
      f+2     :     0.001432
      f-2     :     0.001472
      f+3     :     0.001237
      f-3     :     0.002161
 19 C s       :     3.269579  s :     3.269579
      pz      :     1.028284  p :     3.090720
      px      :     1.049655
      py      :     1.012782
      dz2     :     0.020360  d :     0.056224
      dxz     :     0.004279
      dyz     :     0.005937
      dx2y2   :     0.016052
      dxy     :     0.009597
      f0      :     0.000560  f :     0.003385
      f+1     :     0.000283
      f-1     :     0.000818
      f+2     :     0.000394
      f-2     :     0.000248
      f+3     :     0.000748
      f-3     :     0.000336
 20 H s       :     0.836100  s :     0.836100
      pz      :     0.004371  p :     0.021175
      px      :     0.005783
      py      :     0.011021
 21 H s       :     0.831788  s :     0.831788
      pz      :     0.012058  p :     0.021327
      px      :     0.004439
      py      :     0.004830
 22 H s       :     0.829665  s :     0.829665
      pz      :     0.004937  p :     0.022273
      px      :     0.012658
      py      :     0.004678
 23 C s       :     3.259127  s :     3.259127
      pz      :     1.056117  p :     3.075196
      px      :     0.941294
      py      :     1.077785
      dz2     :     0.012893  d :     0.055767
      dxz     :     0.009246
      dyz     :     0.007023
      dx2y2   :     0.005925
      dxy     :     0.020679
      f0      :     0.000519  f :     0.003540
      f+1     :     0.000535
      f-1     :     0.000442
      f+2     :     0.000330
      f-2     :     0.000394
      f+3     :     0.000790
      f-3     :     0.000530
 24 H s       :     0.845763  s :     0.845763
      pz      :     0.006556  p :     0.021088
      px      :     0.006588
      py      :     0.007944
 25 H s       :     0.843924  s :     0.843924
      pz      :     0.011541  p :     0.021062
      px      :     0.004224
      py      :     0.005297
 26 H s       :     0.844967  s :     0.844967
      pz      :     0.004310  p :     0.021095
      px      :     0.006808
      py      :     0.009978
 27 C s       :     3.261756  s :     3.261756
      pz      :     1.086791  p :     3.096943
      px      :     1.051762
      py      :     0.958390
      dz2     :     0.008524  d :     0.056733
      dxz     :     0.004628
      dyz     :     0.017489
      dx2y2   :     0.017002
      dxy     :     0.009090
      f0      :     0.000612  f :     0.003401
      f+1     :     0.000101
      f-1     :     0.000586
      f+2     :     0.000145
      f-2     :     0.000437
      f+3     :     0.000768
      f-3     :     0.000752
 28 H s       :     0.834986  s :     0.834986
      pz      :     0.007411  p :     0.021197
      px      :     0.005677
      py      :     0.008109
 29 H s       :     0.827045  s :     0.827045
      pz      :     0.005108  p :     0.022058
      px      :     0.012424
      py      :     0.004525
 30 H s       :     0.831061  s :     0.831061
      pz      :     0.011130  p :     0.021387
      px      :     0.004440
      py      :     0.005817
 31 C s       :     2.998098  s :     2.998098
      pz      :     0.930577  p :     2.612092
      px      :     0.766586
      py      :     0.914929
      dz2     :     0.031613  d :     0.166001
      dxz     :     0.043566
      dyz     :     0.015871
      dx2y2   :     0.034734
      dxy     :     0.040216
      f0      :     0.001977  f :     0.013234
      f+1     :     0.001432
      f-1     :     0.001343
      f+2     :     0.002007
      f-2     :     0.001870
      f+3     :     0.002660
      f-3     :     0.001944
 32 C s       :     3.324924  s :     3.324924
      pz      :     0.882897  p :     2.561909
      px      :     0.769359
      py      :     0.909653
      dz2     :     0.025525  d :     0.126461
      dxz     :     0.031356
      dyz     :     0.016660
      dx2y2   :     0.026548
      dxy     :     0.026371
      f0      :     0.001223  f :     0.009331
      f+1     :     0.001008
      f-1     :     0.001327
      f+2     :     0.001762
      f-2     :     0.001473
      f+3     :     0.001385
      f-3     :     0.001153
 33 C s       :     3.197158  s :     3.197158
      pz      :     0.996264  p :     2.879394
      px      :     0.904694
      py      :     0.978436
      dz2     :     0.015466  d :     0.098925
      dxz     :     0.025682
      dyz     :     0.014101
      dx2y2   :     0.020507
      dxy     :     0.023169
      f0      :     0.001050  f :     0.007459
      f+1     :     0.000904
      f-1     :     0.000669
      f+2     :     0.001409
      f-2     :     0.001127
      f+3     :     0.001443
      f-3     :     0.000857
 34 H s       :     0.821813  s :     0.821813
      pz      :     0.009494  p :     0.023614
      px      :     0.004896
      py      :     0.009224
 35 C s       :     3.222063  s :     3.222063
      pz      :     0.965530  p :     2.917549
      px      :     0.968927
      py      :     0.983091
      dz2     :     0.027377  d :     0.093281
      dxz     :     0.014577
      dyz     :     0.015832
      dx2y2   :     0.018721
      dxy     :     0.016774
      f0      :     0.000899  f :     0.007201
      f+1     :     0.001058
      f-1     :     0.001103
      f+2     :     0.001370
      f-2     :     0.001225
      f+3     :     0.000677
      f-3     :     0.000869
 36 H s       :     0.829184  s :     0.829184
      pz      :     0.004147  p :     0.022126
      px      :     0.012313
      py      :     0.005667
 37 C s       :     3.207928  s :     3.207928
      pz      :     0.964406  p :     2.869404
      px      :     0.955456
      py      :     0.949542
      dz2     :     0.013922  d :     0.096106
      dxz     :     0.030565
      dyz     :     0.009874
      dx2y2   :     0.019623
      dxy     :     0.022122
      f0      :     0.001090  f :     0.007299
      f+1     :     0.000546
      f-1     :     0.001006
      f+2     :     0.001290
      f-2     :     0.001225
      f+3     :     0.001215
      f-3     :     0.000928
 38 H s       :     0.828069  s :     0.828069
      pz      :     0.008745  p :     0.021880
      px      :     0.007848
      py      :     0.005287
 39 C s       :     3.312575  s :     3.312575
      pz      :     0.989305  p :     2.898187
      px      :     0.913604
      py      :     0.995278
      dz2     :     0.013314  d :     0.091905
      dxz     :     0.023779
      dyz     :     0.012839
      dx2y2   :     0.020221
      dxy     :     0.021753
      f0      :     0.000988  f :     0.007448
      f+1     :     0.000885
      f-1     :     0.000708
      f+2     :     0.001404
      f-2     :     0.001188
      f+3     :     0.001459
      f-3     :     0.000815
 40 H s       :     0.825345  s :     0.825345
      pz      :     0.009213  p :     0.023469
      px      :     0.004812
      py      :     0.009443
 41 C s       :     2.978960  s :     2.978960
      pz      :     0.897245  p :     2.745769
      px      :     0.929487
      py      :     0.919038
      dz2     :     0.033744  d :     0.186730
      dxz     :     0.040921
      dyz     :     0.040385
      dx2y2   :     0.032482
      dxy     :     0.039198
      f0      :     0.000707  f :     0.010065
      f+1     :     0.001430
      f-1     :     0.001587
      f+2     :     0.001984
      f-2     :     0.002022
      f+3     :     0.001216
      f-3     :     0.001119
 42 C s       :     3.265809  s :     3.265809
      pz      :     1.034820  p :     3.098745
      px      :     1.064766
      py      :     0.999159
      dz2     :     0.009539  d :     0.058472
      dxz     :     0.015819
      dyz     :     0.010033
      dx2y2   :     0.007093
      dxy     :     0.015988
      f0      :     0.000210  f :     0.003295
      f+1     :     0.000123
      f-1     :     0.000568
      f+2     :     0.000638
      f-2     :     0.001254
      f+3     :     0.000180
      f-3     :     0.000322
 43 H s       :     0.840836  s :     0.840836
      pz      :     0.005783  p :     0.022666
      px      :     0.007097
      py      :     0.009786
 44 H s       :     0.839290  s :     0.839290
      pz      :     0.006292  p :     0.021353
      px      :     0.009088
      py      :     0.005973
 45 H s       :     0.833640  s :     0.833640
      pz      :     0.008835  p :     0.021403
      px      :     0.007142
      py      :     0.005426
 46 C s       :     3.268084  s :     3.268084
      pz      :     1.055614  p :     3.095340
      px      :     0.988107
      py      :     1.051619
      dz2     :     0.004140  d :     0.058988
      dxz     :     0.017159
      dyz     :     0.015431
      dx2y2   :     0.010536
      dxy     :     0.011722
      f0      :     0.000033  f :     0.003345
      f+1     :     0.000573
      f-1     :     0.000225
      f+2     :     0.000488
      f-2     :     0.001263
      f+3     :     0.000512
      f-3     :     0.000251
 47 H s       :     0.832911  s :     0.832911
      pz      :     0.007495  p :     0.022622
      px      :     0.007358
      py      :     0.007769
 48 H s       :     0.839223  s :     0.839223
      pz      :     0.008054  p :     0.021306
      px      :     0.007381
      py      :     0.005871
 49 H s       :     0.840418  s :     0.840418
      pz      :     0.007312  p :     0.021184
      px      :     0.004862
      py      :     0.009011
 50 C s       :     3.298440  s :     3.298440
      pz      :     1.032004  p :     3.097485
      px      :     1.063712
      py      :     1.001768
      dz2     :     0.007634  d :     0.061664
      dxz     :     0.017533
      dyz     :     0.012964
      dx2y2   :     0.012541
      dxy     :     0.010992
      f0      :     0.000151  f :     0.003595
      f+1     :     0.000223
      f-1     :     0.000480
      f+2     :     0.001018
      f-2     :     0.001166
      f+3     :     0.000164
      f-3     :     0.000394
 51 H s       :     0.831338  s :     0.831338
      pz      :     0.006424  p :     0.020968
      px      :     0.005269
      py      :     0.009275
 52 H s       :     0.829793  s :     0.829793
      pz      :     0.008113  p :     0.021371
      px      :     0.007737
      py      :     0.005522
 53 H s       :     0.832740  s :     0.832740
      pz      :     0.006543  p :     0.021056
      px      :     0.009321
      py      :     0.005192
 54 C s       :     3.082212  s :     3.082212
      pz      :     0.808606  p :     2.243262
      px      :     0.741616
      py      :     0.693041
      dz2     :     0.072614  d :     0.266609
      dxz     :     0.040659
      dyz     :     0.054422
      dx2y2   :     0.041276
      dxy     :     0.057638
      f0      :     0.004663  f :     0.025348
      f+1     :     0.001909
      f-1     :     0.006154
      f+2     :     0.003619
      f-2     :     0.003394
      f+3     :     0.003092
      f-3     :     0.002518
 55 C s       :     3.208392  s :     3.208392
      pz      :     0.733745  p :     2.520396
      px      :     0.984526
      py      :     0.802125
      dz2     :     0.035696  d :     0.128508
      dxz     :     0.015113
      dyz     :     0.033618
      dx2y2   :     0.020420
      dxy     :     0.023661
      f0      :     0.001835  f :     0.010001
      f+1     :     0.001007
      f-1     :     0.002690
      f+2     :     0.001125
      f-2     :     0.001104
      f+3     :     0.001244
      f-3     :     0.000998
 56 C s       :     3.245061  s :     3.245061
      pz      :     0.949268  p :     2.882466
      px      :     0.927703
      py      :     1.005495
      dz2     :     0.028480  d :     0.100421
      dxz     :     0.022852
      dyz     :     0.030944
      dx2y2   :     0.009841
      dxy     :     0.008304
      f0      :     0.001311  f :     0.007327
      f+1     :     0.001279
      f-1     :     0.001794
      f+2     :     0.000762
      f-2     :     0.000877
      f+3     :     0.000678
      f-3     :     0.000626
 57 H s       :     0.788441  s :     0.788441
      pz      :     0.004927  p :     0.022784
      px      :     0.004801
      py      :     0.013057
 58 C s       :     3.192992  s :     3.192992
      pz      :     0.950662  p :     2.863556
      px      :     0.961462
      py      :     0.951432
      dz2     :     0.017544  d :     0.093205
      dxz     :     0.014910
      dyz     :     0.038766
      dx2y2   :     0.009983
      dxy     :     0.012003
      f0      :     0.001046  f :     0.007228
      f+1     :     0.001254
      f-1     :     0.001765
      f+2     :     0.000963
      f-2     :     0.000319
      f+3     :     0.001026
      f-3     :     0.000854
 59 H s       :     0.816083  s :     0.816083
      pz      :     0.008268  p :     0.022110
      px      :     0.004621
      py      :     0.009221
 60 C s       :     3.184500  s :     3.184500
      pz      :     0.991352  p :     2.840784
      px      :     0.924479
      py      :     0.924953
      dz2     :     0.027100  d :     0.094963
      dxz     :     0.007502
      dyz     :     0.024196
      dx2y2   :     0.015915
      dxy     :     0.020250
      f0      :     0.001099  f :     0.007152
      f+1     :     0.000345
      f-1     :     0.001546
      f+2     :     0.000939
      f-2     :     0.000977
      f+3     :     0.001269
      f-3     :     0.000976
 61 H s       :     0.813379  s :     0.813379
      pz      :     0.013520  p :     0.021977
      px      :     0.004410
      py      :     0.004047
 62 C s       :     3.175943  s :     3.175943
      pz      :     0.925996  p :     2.863758
      px      :     0.958664
      py      :     0.979098
      dz2     :     0.027618  d :     0.093541
      dxz     :     0.019227
      dyz     :     0.028696
      dx2y2   :     0.009856
      dxy     :     0.008145
      f0      :     0.001240  f :     0.007228
      f+1     :     0.001299
      f-1     :     0.001806
      f+2     :     0.000731
      f-2     :     0.000783
      f+3     :     0.000708
      f-3     :     0.000661
 63 H s       :     0.814319  s :     0.814319
      pz      :     0.004526  p :     0.022107
      px      :     0.004930
      py      :     0.012651
 64 C s       :     3.256460  s :     3.256460
      pz      :     0.983501  p :     2.866655
      px      :     0.926902
      py      :     0.956252
      dz2     :     0.018454  d :     0.097361
      dxz     :     0.016332
      dyz     :     0.039855
      dx2y2   :     0.009715
      dxy     :     0.013005
      f0      :     0.001018  f :     0.007324
      f+1     :     0.001306
      f-1     :     0.001858
      f+2     :     0.000944
      f-2     :     0.000350
      f+3     :     0.001010
      f-3     :     0.000838
 65 H s       :     0.816863  s :     0.816863
      pz      :     0.009020  p :     0.022558
      px      :     0.004360
      py      :     0.009178
 66 H s       :     0.720742  s :     0.720742
      pz      :     0.019985  p :     0.042679
      px      :     0.012689
      py      :     0.010005


                     *******************************
                     * LOEWDIN POPULATION ANALYSIS *
                     *******************************

----------------------
LOEWDIN ATOMIC CHARGES
----------------------
   0 O :    0.333763
   1 O :    0.078263
   2 N :    0.197753
   3 N :    0.151292
   4 C :   -0.297671
   5 C :   -0.227847
   6 H :    0.174458
   7 C :   -0.137237
   8 C :   -0.111317
   9 H :    0.160875
  10 C :   -0.145703
  11 H :    0.155670
  12 C :   -0.147898
  13 H :    0.154896
  14 C :   -0.144251
  15 H :    0.156081
  16 C :   -0.109822
  17 H :    0.161140
  18 C :   -0.401986
  19 C :   -0.261858
  20 H :    0.132433
  21 H :    0.136089
  22 H :    0.125349
  23 C :   -0.274628
  24 H :    0.126467
  25 H :    0.129493
  26 H :    0.126630
  27 C :   -0.262291
  28 H :    0.132253
  29 H :    0.128913
  30 H :    0.136110
  31 C :   -0.185761
  32 C :   -0.082297
  33 C :   -0.127625
  34 H :    0.161558
  35 C :   -0.187925
  36 H :    0.149971
  37 C :   -0.166754
  38 H :    0.153507
  39 C :   -0.142743
  40 H :    0.161419
  41 C :   -0.316667
  42 C :   -0.262254
  43 H :    0.117469
  44 H :    0.132424
  45 H :    0.133436
  46 C :   -0.265206
  47 H :    0.122123
  48 H :    0.130777
  49 H :    0.130918
  50 C :   -0.270864
  51 H :    0.129174
  52 H :    0.131808
  53 H :    0.128707
  54 C :   -0.433299
  55 C :   -0.137194
  56 C :   -0.090291
  57 H :    0.161558
  58 C :   -0.136241
  59 H :    0.158762
  60 C :   -0.121359
  61 H :    0.159003
  62 C :   -0.135816
  63 H :    0.158757
  64 C :   -0.083558
  65 H :    0.163227
  66 H :    0.185836

-------------------------------
LOEWDIN REDUCED ORBITAL CHARGES
-------------------------------
  0 O s       :     3.221395  s :     3.221395
      pz      :     1.396749  p :     4.332917
      px      :     1.528720
      py      :     1.407448
      dz2     :     0.028913  d :     0.105214
      dxz     :     0.015624
      dyz     :     0.027622
      dx2y2   :     0.019571
      dxy     :     0.013485
      f0      :     0.001415  f :     0.006711
      f+1     :     0.000914
      f-1     :     0.001313
      f+2     :     0.000929
      f-2     :     0.000430
      f+3     :     0.000820
      f-3     :     0.000891
  1 O s       :     3.389506  s :     3.389506
      pz      :     1.552461  p :     4.459654
      px      :     1.357906
      py      :     1.549287
      dz2     :     0.015838  d :     0.066403
      dxz     :     0.007418
      dyz     :     0.024872
      dx2y2   :     0.010728
      dxy     :     0.007548
      f0      :     0.000905  f :     0.006174
      f+1     :     0.000198
      f-1     :     0.001896
      f+2     :     0.001478
      f-2     :     0.000893
      f+3     :     0.000356
      f-3     :     0.000448
  2 N s       :     3.024053  s :     3.024053
      pz      :     1.124417  p :     3.557773
      px      :     1.405919
      py      :     1.027438
      dz2     :     0.057530  d :     0.203519
      dxz     :     0.061009
      dyz     :     0.043099
      dx2y2   :     0.022507
      dxy     :     0.019374
      f0      :     0.002789  f :     0.016902
      f+1     :     0.004454
      f-1     :     0.001943
      f+2     :     0.002693
      f-2     :     0.002889
      f+3     :     0.001083
      f-3     :     0.001051
  3 N s       :     2.917115  s :     2.917115
      pz      :     1.212670  p :     3.691659
      px      :     1.196019
      py      :     1.282970
      dz2     :     0.040871  d :     0.224820
      dxz     :     0.056825
      dyz     :     0.027664
      dx2y2   :     0.052298
      dxy     :     0.047162
      f0      :     0.001524  f :     0.015114
      f+1     :     0.002067
      f-1     :     0.002042
      f+2     :     0.002338
      f-2     :     0.001708
      f+3     :     0.002944
      f-3     :     0.002492
  4 C s       :     2.738515  s :     2.738515
      pz      :     0.837933  p :     2.683932
      px      :     1.025228
      py      :     0.820772
      dz2     :     0.242632  d :     0.761572
      dxz     :     0.202906
      dyz     :     0.102750
      dx2y2   :     0.121697
      dxy     :     0.091588
      f0      :     0.024880  f :     0.113652
      f+1     :     0.029484
      f-1     :     0.012054
      f+2     :     0.017717
      f-2     :     0.014125
      f+3     :     0.008272
      f-3     :     0.007120
  5 C s       :     2.714479  s :     2.714479
      pz      :     0.978191  p :     2.869232
      px      :     0.966936
      py      :     0.924106
      dz2     :     0.137931  d :     0.576078
      dxz     :     0.064449
      dyz     :     0.097409
      dx2y2   :     0.165876
      dxy     :     0.110413
      f0      :     0.006356  f :     0.068057
      f+1     :     0.006288
      f-1     :     0.011307
      f+2     :     0.011471
      f-2     :     0.009830
      f+3     :     0.010062
      f-3     :     0.012743
  6 H s       :     0.764016  s :     0.764016
      pz      :     0.036329  p :     0.061526
      px      :     0.013768
      py      :     0.011429
  7 C s       :     2.704611  s :     2.704611
      pz      :     1.044331  p :     2.854553
      px      :     0.856829
      py      :     0.953392
      dz2     :     0.139482  d :     0.520710
      dxz     :     0.087390
      dyz     :     0.153988
      dx2y2   :     0.069284
      dxy     :     0.070565
      f0      :     0.010583  f :     0.057363
      f+1     :     0.005962
      f-1     :     0.015561
      f+2     :     0.007162
      f-2     :     0.008144
      f+3     :     0.004735
      f-3     :     0.005215
  8 C s       :     2.755526  s :     2.755526
      pz      :     0.990700  p :     2.923355
      px      :     0.899209
      py      :     1.033446
      dz2     :     0.108381  d :     0.389165
      dxz     :     0.034527
      dyz     :     0.102069
      dx2y2   :     0.072016
      dxy     :     0.072171
      f0      :     0.006109  f :     0.043272
      f+1     :     0.002470
      f-1     :     0.010564
      f+2     :     0.006421
      f-2     :     0.007585
      f+3     :     0.004931
      f-3     :     0.005192
  9 H s       :     0.778036  s :     0.778036
      pz      :     0.034733  p :     0.061089
      px      :     0.014713
      py      :     0.011643
 10 C s       :     2.764405  s :     2.764405
      pz      :     1.030884  p :     2.945347
      px      :     0.905328
      py      :     1.009135
      dz2     :     0.083833  d :     0.392576
      dxz     :     0.059643
      dyz     :     0.154538
      dx2y2   :     0.051101
      dxy     :     0.043461
      f0      :     0.008831  f :     0.043375
      f+1     :     0.006324
      f-1     :     0.010818
      f+2     :     0.003947
      f-2     :     0.004206
      f+3     :     0.004267
      f-3     :     0.004981
 11 H s       :     0.784106  s :     0.784106
      pz      :     0.022692  p :     0.060224
      px      :     0.013210
      py      :     0.024322
 12 C s       :     2.765258  s :     2.765258
      pz      :     1.059574  p :     2.947848
      px      :     0.896429
      py      :     0.991845
      dz2     :     0.124541  d :     0.391460
      dxz     :     0.074769
      dyz     :     0.118041
      dx2y2   :     0.035520
      dxy     :     0.038590
      f0      :     0.009042  f :     0.043332
      f+1     :     0.004881
      f-1     :     0.012310
      f+2     :     0.005680
      f-2     :     0.006325
      f+3     :     0.003099
      f-3     :     0.001994
 13 H s       :     0.784792  s :     0.784792
      pz      :     0.012911  p :     0.060312
      px      :     0.016276
      py      :     0.031125
 14 C s       :     2.764307  s :     2.764307
      pz      :     0.995837  p :     2.943216
      px      :     0.900359
      py      :     1.047020
      dz2     :     0.110406  d :     0.393307
      dxz     :     0.033994
      dyz     :     0.101410
      dx2y2   :     0.073533
      dxy     :     0.073965
      f0      :     0.006226  f :     0.043422
      f+1     :     0.002414
      f-1     :     0.010672
      f+2     :     0.006294
      f-2     :     0.007597
      f+3     :     0.004936
      f-3     :     0.005284
 15 H s       :     0.783695  s :     0.783695
      pz      :     0.034363  p :     0.060224
      px      :     0.014279
      py      :     0.011583
 16 C s       :     2.754078  s :     2.754078
      pz      :     1.014207  p :     2.921826
      px      :     0.899066
      py      :     1.008553
      dz2     :     0.083827  d :     0.390463
      dxz     :     0.058610
      dyz     :     0.151211
      dx2y2   :     0.053015
      dxy     :     0.043801
      f0      :     0.008743  f :     0.043455
      f+1     :     0.006329
      f-1     :     0.010762
      f+2     :     0.004027
      f-2     :     0.004281
      f+3     :     0.004268
      f-3     :     0.005047
 17 H s       :     0.776595  s :     0.776595
      pz      :     0.022905  p :     0.062265
      px      :     0.013742
      py      :     0.025617
 18 C s       :     2.701769  s :     2.701769
      pz      :     0.879040  p :     2.895999
      px      :     1.017749
      py      :     0.999209
      dz2     :     0.159867  d :     0.718742
      dxz     :     0.143456
      dyz     :     0.140732
      dx2y2   :     0.133972
      dxy     :     0.140714
      f0      :     0.013395  f :     0.085476
      f+1     :     0.016276
      f-1     :     0.012784
      f+2     :     0.011159
      f-2     :     0.010683
      f+3     :     0.007768
      f-3     :     0.013412
 19 C s       :     2.826007  s :     2.826007
      pz      :     1.051239  p :     3.152423
      px      :     1.055354
      py      :     1.045830
      dz2     :     0.081623  d :     0.259223
      dxz     :     0.021714
      dyz     :     0.034396
      dx2y2   :     0.073718
      dxy     :     0.047772
      f0      :     0.002502  f :     0.024206
      f+1     :     0.002534
      f-1     :     0.004554
      f+2     :     0.004331
      f-2     :     0.003734
      f+3     :     0.004193
      f-3     :     0.002358
 20 H s       :     0.804886  s :     0.804886
      pz      :     0.013511  p :     0.062681
      px      :     0.018039
      py      :     0.031131
 21 H s       :     0.801415  s :     0.801415
      pz      :     0.033949  p :     0.062496
      px      :     0.013457
      py      :     0.015090
 22 H s       :     0.810288  s :     0.810288
      pz      :     0.015193  p :     0.064364
      px      :     0.035601
      py      :     0.013569
 23 C s       :     2.832677  s :     2.832677
      pz      :     1.069074  p :     3.155402
      px      :     1.017043
      py      :     1.069284
      dz2     :     0.061152  d :     0.262278
      dxz     :     0.044334
      dyz     :     0.031653
      dx2y2   :     0.035949
      dxy     :     0.089190
      f0      :     0.002485  f :     0.024271
      f+1     :     0.003959
      f-1     :     0.002057
      f+2     :     0.003751
      f-2     :     0.003445
      f+3     :     0.004799
      f-3     :     0.003774
 24 H s       :     0.811255  s :     0.811255
      pz      :     0.020494  p :     0.062279
      px      :     0.018019
      py      :     0.023766
 25 H s       :     0.808406  s :     0.808406
      pz      :     0.033536  p :     0.062102
      px      :     0.012526
      py      :     0.016039
 26 H s       :     0.811067  s :     0.811067
      pz      :     0.013366  p :     0.062303
      px      :     0.018589
      py      :     0.030349
 27 C s       :     2.825916  s :     2.825916
      pz      :     1.073502  p :     3.153243
      px      :     1.054479
      py      :     1.025262
      dz2     :     0.041667  d :     0.259005
      dxz     :     0.019448
      dyz     :     0.069415
      dx2y2   :     0.079050
      dxy     :     0.049424
      f0      :     0.003096  f :     0.024126
      f+1     :     0.001746
      f-1     :     0.003091
      f+2     :     0.002037
      f-2     :     0.004206
      f+3     :     0.004433
      f-3     :     0.005516
 28 H s       :     0.805112  s :     0.805112
      pz      :     0.022602  p :     0.062635
      px      :     0.017718
      py      :     0.022315
 29 H s       :     0.806893  s :     0.806893
      pz      :     0.015393  p :     0.064193
      px      :     0.035378
      py      :     0.013422
 30 H s       :     0.801368  s :     0.801368
      pz      :     0.033045  p :     0.062522
      px      :     0.013402
      py      :     0.016074
 31 C s       :     2.695462  s :     2.695462
      pz      :     0.967836  p :     2.783978
      px      :     0.907281
      py      :     0.908861
      dz2     :     0.112048  d :     0.629674
      dxz     :     0.149276
      dyz     :     0.077604
      dx2y2   :     0.146461
      dxy     :     0.144285
      f0      :     0.011596  f :     0.076647
      f+1     :     0.009552
      f-1     :     0.006828
      f+2     :     0.010739
      f-2     :     0.010208
      f+3     :     0.016397
      f-3     :     0.011327
 32 C s       :     2.703043  s :     2.703043
      pz      :     0.920602  p :     2.837244
      px      :     0.996089
      py      :     0.920553
      dz2     :     0.089417  d :     0.489228
      dxz     :     0.120772
      dyz     :     0.075029
      dx2y2   :     0.100139
      dxy     :     0.103872
      f0      :     0.007634  f :     0.052782
      f+1     :     0.006383
      f-1     :     0.006761
      f+2     :     0.008907
      f-2     :     0.007315
      f+3     :     0.008092
      f-3     :     0.007689
 33 C s       :     2.752271  s :     2.752271
      pz      :     0.964546  p :     2.928044
      px      :     1.031123
      py      :     0.932375
      dz2     :     0.058239  d :     0.404313
      dxz     :     0.107875
      dyz     :     0.060107
      dx2y2   :     0.088476
      dxy     :     0.089617
      f0      :     0.006543  f :     0.042997
      f+1     :     0.006061
      f-1     :     0.003521
      f+2     :     0.007042
      f-2     :     0.005905
      f+3     :     0.008611
      f-3     :     0.005314
 34 H s       :     0.775589  s :     0.775589
      pz      :     0.025149  p :     0.062853
      px      :     0.013211
      py      :     0.024492
 35 C s       :     2.761636  s :     2.761636
      pz      :     1.015900  p :     2.987628
      px      :     0.990104
      py      :     0.981624
      dz2     :     0.105635  d :     0.394863
      dxz     :     0.071313
      dyz     :     0.071483
      dx2y2   :     0.075131
      dxy     :     0.071301
      f0      :     0.004896  f :     0.043798
      f+1     :     0.007118
      f-1     :     0.006420
      f+2     :     0.007882
      f-2     :     0.007838
      f+3     :     0.004748
      f-3     :     0.004896
 36 H s       :     0.789276  s :     0.789276
      pz      :     0.012244  p :     0.060753
      px      :     0.032480
      py      :     0.016029
 37 C s       :     2.762603  s :     2.762603
      pz      :     0.966564  p :     2.950301
      px      :     1.023068
      py      :     0.960669
      dz2     :     0.059314  d :     0.409132
      dxz     :     0.121061
      dyz     :     0.048298
      dx2y2   :     0.084937
      dxy     :     0.095522
      f0      :     0.006994  f :     0.044718
      f+1     :     0.004186
      f-1     :     0.005783
      f+2     :     0.006865
      f-2     :     0.006494
      f+3     :     0.007287
      f-3     :     0.007109
 38 H s       :     0.786670  s :     0.786670
      pz      :     0.023549  p :     0.059824
      px      :     0.021305
      py      :     0.014970
 39 C s       :     2.752145  s :     2.752145
      pz      :     0.971422  p :     2.969111
      px      :     1.037748
      py      :     0.959942
      dz2     :     0.051821  d :     0.378946
      dxz     :     0.104423
      dyz     :     0.055343
      dx2y2   :     0.083053
      dxy     :     0.084306
      f0      :     0.006077  f :     0.042540
      f+1     :     0.006050
      f-1     :     0.003410
      f+2     :     0.006816
      f-2     :     0.006146
      f+3     :     0.008573
      f-3     :     0.005468
 40 H s       :     0.775014  s :     0.775014
      pz      :     0.024800  p :     0.063567
      px      :     0.013625
      py      :     0.025142
 41 C s       :     2.686444  s :     2.686444
      pz      :     0.969906  p :     2.926640
      px      :     0.973756
      py      :     0.982978
      dz2     :     0.101749  d :     0.635395
      dxz     :     0.144092
      dyz     :     0.148990
      dx2y2   :     0.108372
      dxy     :     0.132193
      f0      :     0.007671  f :     0.068188
      f+1     :     0.009989
      f-1     :     0.011330
      f+2     :     0.011004
      f-2     :     0.009604
      f+3     :     0.009559
      f-3     :     0.009029
 42 C s       :     2.823462  s :     2.823462
      pz      :     1.043781  p :     3.146553
      px      :     1.065095
      py      :     1.037677
      dz2     :     0.038124  d :     0.268297
      dxz     :     0.068539
      dyz     :     0.059793
      dx2y2   :     0.030317
      dxy     :     0.071523
      f0      :     0.003935  f :     0.023942
      f+1     :     0.001842
      f-1     :     0.004301
      f+2     :     0.003125
      f-2     :     0.004265
      f+3     :     0.002741
      f-3     :     0.003732
 43 H s       :     0.817332  s :     0.817332
      pz      :     0.018644  p :     0.065199
      px      :     0.020441
      py      :     0.026114
 44 H s       :     0.805097  s :     0.805097
      pz      :     0.017659  p :     0.062478
      px      :     0.027807
      py      :     0.017013
 45 H s       :     0.804147  s :     0.804147
      pz      :     0.024686  p :     0.062417
      px      :     0.020917
      py      :     0.016813
 46 C s       :     2.824304  s :     2.824304
      pz      :     1.061074  p :     3.150223
      px      :     1.031055
      py      :     1.058095
      dz2     :     0.016695  d :     0.266692
      dxz     :     0.076534
      dyz     :     0.068766
      dx2y2   :     0.044579
      dxy     :     0.060118
      f0      :     0.002737  f :     0.023988
      f+1     :     0.004682
      f-1     :     0.002153
      f+2     :     0.002558
      f-2     :     0.003845
      f+3     :     0.005109
      f-3     :     0.002904
 47 H s       :     0.812078  s :     0.812078
      pz      :     0.021506  p :     0.065800
      px      :     0.020464
      py      :     0.023830
 48 H s       :     0.806934  s :     0.806934
      pz      :     0.024961  p :     0.062289
      px      :     0.020332
      py      :     0.016996
 49 H s       :     0.806743  s :     0.806743
      pz      :     0.021365  p :     0.062339
      px      :     0.015116
      py      :     0.025857
 50 C s       :     2.824287  s :     2.824287
      pz      :     1.048043  p :     3.146770
      px      :     1.060566
      py      :     1.038161
      dz2     :     0.027894  d :     0.275257
      dxz     :     0.080160
      dyz     :     0.062701
      dx2y2   :     0.051676
      dxy     :     0.052827
      f0      :     0.003722  f :     0.024549
      f+1     :     0.002529
      f-1     :     0.003881
      f+2     :     0.003896
      f-2     :     0.003555
      f+3     :     0.002715
      f-3     :     0.004252
 51 H s       :     0.808184  s :     0.808184
      pz      :     0.020248  p :     0.062642
      px      :     0.015602
      py      :     0.026792
 52 H s       :     0.806052  s :     0.806052
      pz      :     0.022764  p :     0.062140
      px      :     0.023928
      py      :     0.015447
 53 H s       :     0.808560  s :     0.808560
      pz      :     0.019258  p :     0.062732
      px      :     0.027075
      py      :     0.016399
 54 C s       :     2.736635  s :     2.736635
      pz      :     0.999823  p :     2.600108
      px      :     0.729471
      py      :     0.870814
      dz2     :     0.257554  d :     0.941731
      dxz     :     0.113529
      dyz     :     0.230926
      dx2y2   :     0.172498
      dxy     :     0.167224
      f0      :     0.027690  f :     0.154825
      f+1     :     0.009436
      f-1     :     0.039121
      f+2     :     0.023711
      f-2     :     0.023377
      f+3     :     0.015184
      f-3     :     0.016306
 55 C s       :     2.702578  s :     2.702578
      pz      :     0.958681  p :     2.880453
      px      :     0.882914
      py      :     1.038858
      dz2     :     0.149417  d :     0.497791
      dxz     :     0.050012
      dyz     :     0.143950
      dx2y2   :     0.075073
      dxy     :     0.079339
      f0      :     0.010768  f :     0.056372
      f+1     :     0.004866
      f-1     :     0.016351
      f+2     :     0.007501
      f-2     :     0.007339
      f+3     :     0.004342
      f-3     :     0.005206
 56 C s       :     2.757775  s :     2.757775
      pz      :     1.051971  p :     2.902384
      px      :     0.855185
      py      :     0.995229
      dz2     :     0.118338  d :     0.386710
      dxz     :     0.075084
      dyz     :     0.125569
      dx2y2   :     0.042379
      dxy     :     0.025341
      f0      :     0.009164  f :     0.043422
      f+1     :     0.004926
      f-1     :     0.012788
      f+2     :     0.005677
      f-2     :     0.006029
      f+3     :     0.002259
      f-3     :     0.002578
 57 H s       :     0.775917  s :     0.775917
      pz      :     0.013847  p :     0.062526
      px      :     0.013921
      py      :     0.034758
 58 C s       :     2.764109  s :     2.764109
      pz      :     1.033788  p :     2.942669
      px      :     0.885411
      py      :     1.023470
      dz2     :     0.085663  d :     0.386248
      dxz     :     0.049407
      dyz     :     0.165403
      dx2y2   :     0.045571
      dxy     :     0.040203
      f0      :     0.008788  f :     0.043215
      f+1     :     0.005982
      f-1     :     0.012249
      f+2     :     0.005193
      f-2     :     0.002225
      f+3     :     0.004311
      f-3     :     0.004467
 59 H s       :     0.780727  s :     0.780727
      pz      :     0.022420  p :     0.060510
      px      :     0.013178
      py      :     0.024913
 60 C s       :     2.767424  s :     2.767424
      pz      :     1.001443  p :     2.919813
      px      :     0.856628
      py      :     1.061742
      dz2     :     0.115983  d :     0.390947
      dxz     :     0.020491
      dyz     :     0.111421
      dx2y2   :     0.069123
      dxy     :     0.073929
      f0      :     0.006373  f :     0.043175
      f+1     :     0.001369
      f-1     :     0.011695
      f+2     :     0.007123
      f-2     :     0.006845
      f+3     :     0.004594
      f-3     :     0.005177
 61 H s       :     0.780748  s :     0.780748
      pz      :     0.035872  p :     0.060249
      px      :     0.012522
      py      :     0.011855
 62 C s       :     2.764072  s :     2.764072
      pz      :     1.060611  p :     2.942491
      px      :     0.882367
      py      :     0.999512
      dz2     :     0.125619  d :     0.386022
      dxz     :     0.067985
      dyz     :     0.124934
      dx2y2   :     0.043371
      dxy     :     0.024113
      f0      :     0.009452  f :     0.043231
      f+1     :     0.004904
      f-1     :     0.013086
      f+2     :     0.005576
      f-2     :     0.005357
      f+3     :     0.002182
      f-3     :     0.002675
 63 H s       :     0.780776  s :     0.780776
      pz      :     0.012977  p :     0.060467
      px      :     0.013900
      py      :     0.033590
 64 C s       :     2.756933  s :     2.756933
      pz      :     1.036401  p :     2.896657
      px      :     0.853355
      py      :     1.006901
      dz2     :     0.085783  d :     0.386506
      dxz     :     0.052651
      dyz     :     0.159711
      dx2y2   :     0.045163
      dxy     :     0.043198
      f0      :     0.008691  f :     0.043462
      f+1     :     0.006325
      f-1     :     0.012174
      f+2     :     0.004947
      f-2     :     0.002260
      f+3     :     0.004521
      f-3     :     0.004543
 65 H s       :     0.775006  s :     0.775006
      pz      :     0.024271  p :     0.061767
      px      :     0.012625
      py      :     0.024871
 66 H s       :     0.697433  s :     0.697433
      pz      :     0.056541  p :     0.116731
      px      :     0.032267
      py      :     0.027923


                      *****************************
                      * MAYER POPULATION ANALYSIS *
                      *****************************

  NA   - Mulliken gross atomic population
  ZA   - Total nuclear charge
  QA   - Mulliken gross atomic charge
  VA   - Mayer's total valence
  BVA  - Mayer's bonded valence
  FA   - Mayer's free valence

  ATOM       NA         ZA         QA         VA         BVA        FA
  0 O      8.2254     8.0000    -0.2254     2.1575     2.1575    -0.0000
  1 O      8.4245     8.0000    -0.4245     2.0840     2.0840     0.0000
  2 N      7.1287     7.0000    -0.1287     3.0321     3.0321     0.0000
  3 N      7.2608     7.0000    -0.2608     3.1207     3.1207    -0.0000
  4 C      5.9299     6.0000     0.0701     4.2629     4.2629    -0.0000
  5 C      5.9596     6.0000     0.0404     3.8271     3.8271    -0.0000
  6 H      0.8360     1.0000     0.1640     0.9606     0.9606    -0.0000
  7 C      5.8802     6.0000     0.1198     3.5747     3.5747     0.0000
  8 C      6.2605     6.0000    -0.2605     3.9621     3.9621    -0.0000
  9 H      0.8462     1.0000     0.1538     0.9682     0.9682    -0.0000
 10 C      6.1539     6.0000    -0.1539     3.8945     3.8945    -0.0000
 11 H      0.8447     1.0000     0.1553     0.9619     0.9619    -0.0000
 12 C      6.1555     6.0000    -0.1555     3.8548     3.8548     0.0000
 13 H      0.8434     1.0000     0.1566     0.9603     0.9603    -0.0000
 14 C      6.1721     6.0000    -0.1721     3.9247     3.9247    -0.0000
 15 H      0.8462     1.0000     0.1538     0.9628     0.9628    -0.0000
 16 C      6.2189     6.0000    -0.2189     3.9255     3.9255     0.0000
 17 H      0.8338     1.0000     0.1662     0.9613     0.9613     0.0000
 18 C      5.8624     6.0000     0.1376     3.9084     3.9084    -0.0000
 19 C      6.4199     6.0000    -0.4199     3.8746     3.8746    -0.0000
 20 H      0.8573     1.0000     0.1427     0.9779     0.9779    -0.0000
 21 H      0.8531     1.0000     0.1469     0.9693     0.9693    -0.0000
 22 H      0.8519     1.0000     0.1481     0.9752     0.9752     0.0000
 23 C      6.3936     6.0000    -0.3936     3.8297     3.8297    -0.0000
 24 H      0.8669     1.0000     0.1331     0.9819     0.9819     0.0000
 25 H      0.8650     1.0000     0.1350     0.9761     0.9761     0.0000
 26 H      0.8661     1.0000     0.1339     0.9818     0.9818    -0.0000
 27 C      6.4188     6.0000    -0.4188     3.8779     3.8779    -0.0000
 28 H      0.8562     1.0000     0.1438     0.9758     0.9758     0.0000
 29 H      0.8491     1.0000     0.1509     0.9750     0.9750     0.0000
 30 H      0.8524     1.0000     0.1476     0.9683     0.9683    -0.0000
 31 C      5.7894     6.0000     0.2106     3.8639     3.8639    -0.0000
 32 C      6.0226     6.0000    -0.0226     3.6924     3.6924    -0.0000
 33 C      6.1829     6.0000    -0.1829     3.8067     3.8067    -0.0000
 34 H      0.8454     1.0000     0.1546     0.9607     0.9607    -0.0000
 35 C      6.2401     6.0000    -0.2401     3.9156     3.9156     0.0000
 36 H      0.8513     1.0000     0.1487     0.9639     0.9639     0.0000
 37 C      6.1807     6.0000    -0.1807     3.8715     3.8715     0.0000
 38 H      0.8499     1.0000     0.1501     0.9627     0.9627     0.0000
 39 C      6.3101     6.0000    -0.3101     3.9193     3.9193     0.0000
 40 H      0.8488     1.0000     0.1512     0.9787     0.9787     0.0000
 41 C      5.9215     6.0000     0.0785     3.9245     3.9245     0.0000
 42 C      6.4263     6.0000    -0.4263     3.8746     3.8746     0.0000
 43 H      0.8635     1.0000     0.1365     0.9823     0.9823    -0.0000
 44 H      0.8606     1.0000     0.1394     0.9735     0.9735    -0.0000
 45 H      0.8550     1.0000     0.1450     0.9705     0.9705    -0.0000
 46 C      6.4258     6.0000    -0.4258     3.8451     3.8451     0.0000
 47 H      0.8555     1.0000     0.1445     0.9836     0.9836    -0.0000
 48 H      0.8605     1.0000     0.1395     0.9719     0.9719     0.0000
 49 H      0.8616     1.0000     0.1384     0.9727     0.9727     0.0000
 50 C      6.4612     6.0000    -0.4612     3.8755     3.8755     0.0000
 51 H      0.8523     1.0000     0.1477     0.9682     0.9682     0.0000
 52 H      0.8512     1.0000     0.1488     0.9721     0.9721     0.0000
 53 H      0.8538     1.0000     0.1462     0.9674     0.9674     0.0000
 54 C      5.6174     6.0000     0.3826     4.1207     4.1207    -0.0000
 55 C      5.8673     6.0000     0.1327     3.5735     3.5735    -0.0000
 56 C      6.2353     6.0000    -0.2353     3.9714     3.9714     0.0000
 57 H      0.8112     1.0000     0.1888     0.9593     0.9593     0.0000
 58 C      6.1570     6.0000    -0.1570     3.9057     3.9057     0.0000
 59 H      0.8382     1.0000     0.1618     0.9624     0.9624     0.0000
 60 C      6.1274     6.0000    -0.1274     3.9023     3.9023     0.0000
 61 H      0.8354     1.0000     0.1646     0.9581     0.9581     0.0000
 62 C      6.1405     6.0000    -0.1405     3.8863     3.8863     0.0000
 63 H      0.8364     1.0000     0.1636     0.9602     0.9602     0.0000
 64 C      6.2278     6.0000    -0.2278     3.9610     3.9610    -0.0000
 65 H      0.8394     1.0000     0.1606     0.9835     0.9835    -0.0000
 66 H      0.7634     1.0000     0.2366     0.9605     0.9605     0.0000

  Mayer bond orders larger than 0.100000
B(  0-O ,  4-C ) :   0.9243 B(  0-O , 54-C ) :   1.1349 B(  1-O , 54-C ) :   1.9258 
B(  2-N ,  4-C ) :   2.1624 B(  2-N , 18-C ) :   0.8576 B(  3-N ,  5-C ) :   0.9594 
B(  3-N , 31-C ) :   1.1220 B(  3-N , 66-H ) :   0.8903 B(  4-C ,  5-C ) :   0.9112 
B(  5-C ,  6-H ) :   0.9558 B(  5-C ,  7-C ) :   0.8414 B(  7-C ,  8-C ) :   1.3306 
B(  7-C , 16-C ) :   1.3225 B(  8-C ,  9-H ) :   0.9804 B(  8-C , 10-C ) :   1.4248 
B( 10-C , 11-H ) :   0.9791 B( 10-C , 12-C ) :   1.3687 B( 12-C , 13-H ) :   0.9756 
B( 12-C , 14-C ) :   1.3771 B( 14-C , 15-H ) :   0.9817 B( 14-C , 16-C ) :   1.4204 
B( 16-C , 17-H ) :   0.9631 B( 18-C , 19-C ) :   0.9810 B( 18-C , 23-C ) :   0.9635 
B( 18-C , 27-C ) :   0.9837 B( 19-C , 20-H ) :   0.9673 B( 19-C , 21-H ) :   0.9589 
B( 19-C , 22-H ) :   0.9496 B( 23-C , 24-H ) :   0.9695 B( 23-C , 25-H ) :   0.9693 
B( 23-C , 26-H ) :   0.9695 B( 27-C , 28-H ) :   0.9675 B( 27-C , 29-H ) :   0.9467 
B( 27-C , 30-H ) :   0.9599 B( 31-C , 32-C ) :   1.3036 B( 31-C , 39-C ) :   1.3592 
B( 32-C , 33-C ) :   1.3311 B( 32-C , 41-C ) :   0.9815 B( 33-C , 34-H ) :   0.9708 
B( 33-C , 35-C ) :   1.3908 B( 35-C , 36-H ) :   0.9895 B( 35-C , 37-C ) :   1.3865 
B( 37-C , 38-H ) :   0.9826 B( 37-C , 39-C ) :   1.3866 B( 39-C , 40-H ) :   0.9806 
B( 41-C , 42-C ) :   0.9823 B( 41-C , 46-C ) :   0.9598 B( 41-C , 50-C ) :   0.9509 
B( 42-C , 43-H ) :   0.9437 B( 42-C , 44-H ) :   0.9654 B( 42-C , 45-H ) :   0.9590 
B( 46-C , 47-H ) :   0.9542 B( 46-C , 48-H ) :   0.9629 B( 46-C , 49-H ) :   0.9697 
B( 50-C , 51-H ) :   0.9685 B( 50-C , 52-H ) :   0.9672 B( 50-C , 53-H ) :   0.9643 
B( 54-C , 55-C ) :   0.9770 B( 55-C , 56-C ) :   1.3496 B( 55-C , 64-C ) :   1.3259 
B( 56-C , 57-H ) :   0.9452 B( 56-C , 58-C ) :   1.4336 B( 58-C , 59-H ) :   0.9732 
B( 58-C , 60-C ) :   1.3856 B( 60-C , 61-H ) :   0.9664 B( 60-C , 62-C ) :   1.3822 
B( 62-C , 63-H ) :   0.9711 B( 62-C , 64-C ) :   1.4279 B( 64-C , 65-H ) :   0.9669 


-------
TIMINGS
-------

Total SCF time: 0 days 0 hours 4 min 52 sec 

Total time                  ....     292.960 sec
Sum of individual times     ....     284.913 sec  ( 97.3%)

Fock matrix formation       ....     264.779 sec  ( 90.4%)
  Split-RI-J                ....      21.022 sec  (  7.9% of F)
  Chain of spheres X        ....     173.205 sec  ( 65.4% of F)
  XC integration            ....      28.200 sec  ( 10.7% of F)
    Basis function eval.    ....       2.673 sec  (  9.5% of XC)
    Density eval.           ....       8.298 sec  ( 29.4% of XC)
    XC-Functional eval.     ....       0.224 sec  (  0.8% of XC)
    XC-Potential eval.      ....       4.283 sec  ( 15.2% of XC)
Diagonalization             ....       3.123 sec  (  1.1%)
Density matrix formation    ....       0.597 sec  (  0.2%)
Population analysis         ....       1.001 sec  (  0.3%)
Initial guess               ....       1.994 sec  (  0.7%)
Orbital Transformation      ....       0.000 sec  (  0.0%)
Orbital Orthonormalization  ....       0.000 sec  (  0.0%)
DIIS solution               ....       2.448 sec  (  0.8%)
SOSCF solution              ....       2.730 sec  (  0.9%)
Grid generation             ....       8.241 sec  (  2.8%)

Maximum memory used throughout the entire SCF-calculation: 396.0 MB
[1710266437.899336] [node089:624261:0]          mpool.c:43   UCX  WARN  object 0x12f1b4c0 was not returned to mpool ucp_requests
[1710266437.899352] [node089:624261:0]          mpool.c:43   UCX  WARN  object 0x12f1b680 was not returned to mpool ucp_requests
[1710266437.899357] [node089:624261:0]          mpool.c:43   UCX  WARN  object 0x12f1b840 was not returned to mpool ucp_requests
[1710266437.899360] [node089:624261:0]          mpool.c:43   UCX  WARN  object 0x12f1ba00 was not returned to mpool ucp_requests
[1710266437.899364] [node089:624261:0]          mpool.c:43   UCX  WARN  object 0x12f1bbc0 was not returned to mpool ucp_requests
[1710266437.899366] [node089:624261:0]          mpool.c:43   UCX  WARN  object 0x12f1bd80 was not returned to mpool ucp_requests
[1710266437.899369] [node089:624261:0]          mpool.c:43   UCX  WARN  object 0x12f1bf40 was not returned to mpool ucp_requests
[1710266437.899371] [node089:624261:0]          mpool.c:43   UCX  WARN  object 0x12f1c100 was not returned to mpool ucp_requests
[1710266437.899703] [node089:624263:0]          mpool.c:43   UCX  WARN  object 0x12c6c4c0 was not returned to mpool ucp_requests
[1710266437.899714] [node089:624263:0]          mpool.c:43   UCX  WARN  object 0x12c6c680 was not returned to mpool ucp_requests
[1710266437.899719] [node089:624263:0]          mpool.c:43   UCX  WARN  object 0x12c6c840 was not returned to mpool ucp_requests
[1710266437.899722] [node089:624263:0]          mpool.c:43   UCX  WARN  object 0x12c6ca00 was not returned to mpool ucp_requests
[1710266437.899725] [node089:624263:0]          mpool.c:43   UCX  WARN  object 0x12c6cbc0 was not returned to mpool ucp_requests
[1710266437.899727] [node089:624263:0]          mpool.c:43   UCX  WARN  object 0x12c6cd80 was not returned to mpool ucp_requests
[1710266437.899729] [node089:624263:0]          mpool.c:43   UCX  WARN  object 0x12c6cf40 was not returned to mpool ucp_requests
[1710266437.899732] [node089:624263:0]          mpool.c:43   UCX  WARN  object 0x12c6d100 was not returned to mpool ucp_requests
[1710266437.903167] [node089:624272:0]          mpool.c:43   UCX  WARN  object 0x14473ec0 was not returned to mpool ucp_requests
[1710266437.903184] [node089:624272:0]          mpool.c:43   UCX  WARN  object 0x14474400 was not returned to mpool ucp_requests
[1710266437.903191] [node089:624272:0]          mpool.c:43   UCX  WARN  object 0x144745c0 was not returned to mpool ucp_requests
[1710266437.903194] [node089:624272:0]          mpool.c:43   UCX  WARN  object 0x14474780 was not returned to mpool ucp_requests
[1710266437.903197] [node089:624272:0]          mpool.c:43   UCX  WARN  object 0x14474940 was not returned to mpool ucp_requests
[1710266437.903199] [node089:624272:0]          mpool.c:43   UCX  WARN  object 0x14474cc0 was not returned to mpool ucp_requests
[1710266437.903201] [node089:624272:0]          mpool.c:43   UCX  WARN  object 0x14474e80 was not returned to mpool ucp_requests
[1710266437.904448] [node089:624258:0]          mpool.c:43   UCX  WARN  object 0x14361e00 was not returned to mpool ucp_requests
[1710266437.904462] [node089:624258:0]          mpool.c:43   UCX  WARN  object 0x14362500 was not returned to mpool ucp_requests
[1710266437.904465] [node089:624258:0]          mpool.c:43   UCX  WARN  object 0x14362880 was not returned to mpool ucp_requests
[1710266437.904467] [node089:624258:0]          mpool.c:43   UCX  WARN  object 0x14362a40 was not returned to mpool ucp_requests
[1710266437.904470] [node089:624258:0]          mpool.c:43   UCX  WARN  object 0x14362c00 was not returned to mpool ucp_requests
[1710266437.904472] [node089:624258:0]          mpool.c:43   UCX  WARN  object 0x14362dc0 was not returned to mpool ucp_requests
[1710266437.904474] [node089:624258:0]          mpool.c:43   UCX  WARN  object 0x14362f80 was not returned to mpool ucp_requests
[1710266437.904857] [node089:624262:0]          mpool.c:43   UCX  WARN  object 0x13182540 was not returned to mpool ucp_requests
[1710266437.904872] [node089:624262:0]          mpool.c:43   UCX  WARN  object 0x13182700 was not returned to mpool ucp_requests
[1710266437.904875] [node089:624262:0]          mpool.c:43   UCX  WARN  object 0x131828c0 was not returned to mpool ucp_requests
[1710266437.904878] [node089:624262:0]          mpool.c:43   UCX  WARN  object 0x13182a80 was not returned to mpool ucp_requests
[1710266437.904880] [node089:624262:0]          mpool.c:43   UCX  WARN  object 0x13182c40 was not returned to mpool ucp_requests
[1710266437.904882] [node089:624262:0]          mpool.c:43   UCX  WARN  object 0x13182e00 was not returned to mpool ucp_requests
[1710266437.904885] [node089:624262:0]          mpool.c:43   UCX  WARN  object 0x13182fc0 was not returned to mpool ucp_requests
[1710266437.904887] [node089:624262:0]          mpool.c:43   UCX  WARN  object 0x13183180 was not returned to mpool ucp_requests
[1710266437.906089] [node089:624270:0]          mpool.c:43   UCX  WARN  object 0x13bc0100 was not returned to mpool ucp_requests
[1710266437.906100] [node089:624270:0]          mpool.c:43   UCX  WARN  object 0x13bc0480 was not returned to mpool ucp_requests
[1710266437.906104] [node089:624270:0]          mpool.c:43   UCX  WARN  object 0x13bc0640 was not returned to mpool ucp_requests
[1710266437.906108] [node089:624270:0]          mpool.c:43   UCX  WARN  object 0x13bc0800 was not returned to mpool ucp_requests
[1710266437.906111] [node089:624270:0]          mpool.c:43   UCX  WARN  object 0x13bc09c0 was not returned to mpool ucp_requests
[1710266437.906113] [node089:624270:0]          mpool.c:43   UCX  WARN  object 0x13bc0b80 was not returned to mpool ucp_requests
[1710266437.906116] [node089:624270:0]          mpool.c:43   UCX  WARN  object 0x13bc0d40 was not returned to mpool ucp_requests
[1710266437.906119] [node089:624270:0]          mpool.c:43   UCX  WARN  object 0x13bc0f00 was not returned to mpool ucp_requests
[1710266437.906565] [node089:624266:0]          mpool.c:43   UCX  WARN  object 0x138b5240 was not returned to mpool ucp_requests
[1710266437.906576] [node089:624266:0]          mpool.c:43   UCX  WARN  object 0x138b5400 was not returned to mpool ucp_requests
[1710266437.906581] [node089:624266:0]          mpool.c:43   UCX  WARN  object 0x138b55c0 was not returned to mpool ucp_requests
[1710266437.906584] [node089:624266:0]          mpool.c:43   UCX  WARN  object 0x138b5780 was not returned to mpool ucp_requests
[1710266437.906588] [node089:624266:0]          mpool.c:43   UCX  WARN  object 0x138b5940 was not returned to mpool ucp_requests
[1710266437.906591] [node089:624266:0]          mpool.c:43   UCX  WARN  object 0x138b5b00 was not returned to mpool ucp_requests
[1710266437.906594] [node089:624266:0]          mpool.c:43   UCX  WARN  object 0x138b5cc0 was not returned to mpool ucp_requests
[1710266437.906597] [node089:624266:0]          mpool.c:43   UCX  WARN  object 0x138b5e80 was not returned to mpool ucp_requests
[1710266437.907841] [node089:624273:0]          mpool.c:43   UCX  WARN  object 0x1358b000 was not returned to mpool ucp_requests
[1710266437.907852] [node089:624273:0]          mpool.c:43   UCX  WARN  object 0x1358b700 was not returned to mpool ucp_requests
[1710266437.907855] [node089:624273:0]          mpool.c:43   UCX  WARN  object 0x1358b8c0 was not returned to mpool ucp_requests
[1710266437.907858] [node089:624273:0]          mpool.c:43   UCX  WARN  object 0x1358ba80 was not returned to mpool ucp_requests
[1710266437.907862] [node089:624273:0]          mpool.c:43   UCX  WARN  object 0x1358bc40 was not returned to mpool ucp_requests
[1710266437.907864] [node089:624273:0]          mpool.c:43   UCX  WARN  object 0x1358be00 was not returned to mpool ucp_requests
[1710266437.907867] [node089:624273:0]          mpool.c:43   UCX  WARN  object 0x1358bfc0 was not returned to mpool ucp_requests
[1710266437.909577] [node089:624274:0]          mpool.c:43   UCX  WARN  object 0x14733f00 was not returned to mpool ucp_requests
[1710266437.909588] [node089:624274:0]          mpool.c:43   UCX  WARN  object 0x14734440 was not returned to mpool ucp_requests
[1710266437.909592] [node089:624274:0]          mpool.c:43   UCX  WARN  object 0x14734600 was not returned to mpool ucp_requests
[1710266437.909595] [node089:624274:0]          mpool.c:43   UCX  WARN  object 0x147347c0 was not returned to mpool ucp_requests
[1710266437.909598] [node089:624274:0]          mpool.c:43   UCX  WARN  object 0x14734b40 was not returned to mpool ucp_requests
[1710266437.909601] [node089:624274:0]          mpool.c:43   UCX  WARN  object 0x14734d00 was not returned to mpool ucp_requests
[1710266437.909604] [node089:624274:0]          mpool.c:43   UCX  WARN  object 0x14734ec0 was not returned to mpool ucp_requests
[1710266437.910105] [node089:624271:0]          mpool.c:43   UCX  WARN  object 0x13405fc0 was not returned to mpool ucp_requests
[1710266437.910115] [node089:624271:0]          mpool.c:43   UCX  WARN  object 0x13406340 was not returned to mpool ucp_requests
[1710266437.910119] [node089:624271:0]          mpool.c:43   UCX  WARN  object 0x13406500 was not returned to mpool ucp_requests
[1710266437.910122] [node089:624271:0]          mpool.c:43   UCX  WARN  object 0x134066c0 was not returned to mpool ucp_requests
[1710266437.910125] [node089:624271:0]          mpool.c:43   UCX  WARN  object 0x13406a40 was not returned to mpool ucp_requests
[1710266437.910128] [node089:624271:0]          mpool.c:43   UCX  WARN  object 0x13406c00 was not returned to mpool ucp_requests
[1710266437.910131] [node089:624271:0]          mpool.c:43   UCX  WARN  object 0x13406dc0 was not returned to mpool ucp_requests
[1710266437.910133] [node089:624271:0]          mpool.c:43   UCX  WARN  object 0x13406f80 was not returned to mpool ucp_requests
[1710266437.913233] [node089:624269:0]          mpool.c:43   UCX  WARN  object 0x1387d140 was not returned to mpool ucp_requests
[1710266437.913244] [node089:624269:0]          mpool.c:43   UCX  WARN  object 0x1387d300 was not returned to mpool ucp_requests
[1710266437.913248] [node089:624269:0]          mpool.c:43   UCX  WARN  object 0x1387d4c0 was not returned to mpool ucp_requests
[1710266437.913251] [node089:624269:0]          mpool.c:43   UCX  WARN  object 0x1387d680 was not returned to mpool ucp_requests
[1710266437.913254] [node089:624269:0]          mpool.c:43   UCX  WARN  object 0x1387d840 was not returned to mpool ucp_requests
[1710266437.913257] [node089:624269:0]          mpool.c:43   UCX  WARN  object 0x1387dbc0 was not returned to mpool ucp_requests
[1710266437.913259] [node089:624269:0]          mpool.c:43   UCX  WARN  object 0x1387dd80 was not returned to mpool ucp_requests
[1710266437.913262] [node089:624269:0]          mpool.c:43   UCX  WARN  object 0x1387df40 was not returned to mpool ucp_requests
[1710266437.914430] [node089:624267:0]          mpool.c:43   UCX  WARN  object 0x148f0280 was not returned to mpool ucp_requests
[1710266437.914442] [node089:624267:0]          mpool.c:43   UCX  WARN  object 0x148f0440 was not returned to mpool ucp_requests
[1710266437.914445] [node089:624267:0]          mpool.c:43   UCX  WARN  object 0x148f0600 was not returned to mpool ucp_requests
[1710266437.914448] [node089:624267:0]          mpool.c:43   UCX  WARN  object 0x148f07c0 was not returned to mpool ucp_requests
[1710266437.914450] [node089:624267:0]          mpool.c:43   UCX  WARN  object 0x148f0980 was not returned to mpool ucp_requests
[1710266437.914453] [node089:624267:0]          mpool.c:43   UCX  WARN  object 0x148f0b40 was not returned to mpool ucp_requests
[1710266437.914455] [node089:624267:0]          mpool.c:43   UCX  WARN  object 0x148f0d00 was not returned to mpool ucp_requests
[1710266437.914457] [node089:624267:0]          mpool.c:43   UCX  WARN  object 0x148f0ec0 was not returned to mpool ucp_requests
[1710266437.915595] [node089:624275:0]          mpool.c:43   UCX  WARN  object 0x14490080 was not returned to mpool ucp_requests
[1710266437.915615] [node089:624275:0]          mpool.c:43   UCX  WARN  object 0x144905c0 was not returned to mpool ucp_requests
[1710266437.915620] [node089:624275:0]          mpool.c:43   UCX  WARN  object 0x14490780 was not returned to mpool ucp_requests
[1710266437.915623] [node089:624275:0]          mpool.c:43   UCX  WARN  object 0x14490b00 was not returned to mpool ucp_requests
[1710266437.915627] [node089:624275:0]          mpool.c:43   UCX  WARN  object 0x14490cc0 was not returned to mpool ucp_requests
[1710266437.915630] [node089:624275:0]          mpool.c:43   UCX  WARN  object 0x14490e80 was not returned to mpool ucp_requests
[1710266437.915634] [node089:624275:0]          mpool.c:43   UCX  WARN  object 0x14491040 was not returned to mpool ucp_requests
[1710266437.917241] [node089:624265:0]          mpool.c:43   UCX  WARN  object 0x12ccc380 was not returned to mpool ucp_requests
[1710266437.917253] [node089:624265:0]          mpool.c:43   UCX  WARN  object 0x12ccc540 was not returned to mpool ucp_requests
[1710266437.917259] [node089:624265:0]          mpool.c:43   UCX  WARN  object 0x12ccc700 was not returned to mpool ucp_requests
[1710266437.917263] [node089:624265:0]          mpool.c:43   UCX  WARN  object 0x12ccc8c0 was not returned to mpool ucp_requests
[1710266437.917266] [node089:624265:0]          mpool.c:43   UCX  WARN  object 0x12ccca80 was not returned to mpool ucp_requests
[1710266437.917270] [node089:624265:0]          mpool.c:43   UCX  WARN  object 0x12cccc40 was not returned to mpool ucp_requests
[1710266437.917273] [node089:624265:0]          mpool.c:43   UCX  WARN  object 0x12ccce00 was not returned to mpool ucp_requests
[1710266437.917277] [node089:624265:0]          mpool.c:43   UCX  WARN  object 0x12cccfc0 was not returned to mpool ucp_requests
[1710266437.919545] [node089:624259:0]          mpool.c:43   UCX  WARN  object 0x1438a500 was not returned to mpool ucp_requests
[1710266437.919556] [node089:624259:0]          mpool.c:43   UCX  WARN  object 0x1438a6c0 was not returned to mpool ucp_requests
[1710266437.919561] [node089:624259:0]          mpool.c:43   UCX  WARN  object 0x1438a880 was not returned to mpool ucp_requests
[1710266437.919565] [node089:624259:0]          mpool.c:43   UCX  WARN  object 0x1438aa40 was not returned to mpool ucp_requests
[1710266437.919568] [node089:624259:0]          mpool.c:43   UCX  WARN  object 0x1438ac00 was not returned to mpool ucp_requests
[1710266437.919572] [node089:624259:0]          mpool.c:43   UCX  WARN  object 0x1438adc0 was not returned to mpool ucp_requests
[1710266437.919575] [node089:624259:0]          mpool.c:43   UCX  WARN  object 0x1438af80 was not returned to mpool ucp_requests
[1710266437.919579] [node089:624259:0]          mpool.c:43   UCX  WARN  object 0x1438b140 was not returned to mpool ucp_requests
[1710266437.920209] [node089:624257:0]          mpool.c:43   UCX  WARN  object 0x138d4500 was not returned to mpool ucp_requests
[1710266437.920219] [node089:624257:0]          mpool.c:43   UCX  WARN  object 0x138d46c0 was not returned to mpool ucp_requests
[1710266437.920224] [node089:624257:0]          mpool.c:43   UCX  WARN  object 0x138d4880 was not returned to mpool ucp_requests
[1710266437.920227] [node089:624257:0]          mpool.c:43   UCX  WARN  object 0x138d4a40 was not returned to mpool ucp_requests
[1710266437.920231] [node089:624257:0]          mpool.c:43   UCX  WARN  object 0x138d4c00 was not returned to mpool ucp_requests
[1710266437.920235] [node089:624257:0]          mpool.c:43   UCX  WARN  object 0x138d4dc0 was not returned to mpool ucp_requests
[1710266437.920238] [node089:624257:0]          mpool.c:43   UCX  WARN  object 0x138d4f80 was not returned to mpool ucp_requests
[1710266437.920241] [node089:624257:0]          mpool.c:43   UCX  WARN  object 0x138d5140 was not returned to mpool ucp_requests
[1710266437.921743] [node089:624260:0]          mpool.c:43   UCX  WARN  object 0x146163c0 was not returned to mpool ucp_requests
[1710266437.921755] [node089:624260:0]          mpool.c:43   UCX  WARN  object 0x14616580 was not returned to mpool ucp_requests
[1710266437.921759] [node089:624260:0]          mpool.c:43   UCX  WARN  object 0x14616740 was not returned to mpool ucp_requests
[1710266437.921763] [node089:624260:0]          mpool.c:43   UCX  WARN  object 0x14616900 was not returned to mpool ucp_requests
[1710266437.921767] [node089:624260:0]          mpool.c:43   UCX  WARN  object 0x14616ac0 was not returned to mpool ucp_requests
[1710266437.921770] [node089:624260:0]          mpool.c:43   UCX  WARN  object 0x14616c80 was not returned to mpool ucp_requests
[1710266437.921774] [node089:624260:0]          mpool.c:43   UCX  WARN  object 0x14616e40 was not returned to mpool ucp_requests
[1710266437.921777] [node089:624260:0]          mpool.c:43   UCX  WARN  object 0x14617000 was not returned to mpool ucp_requests
[1710266437.923158] [node089:624268:0]          mpool.c:43   UCX  WARN  object 0x137e8e80 was not returned to mpool ucp_requests
[1710266437.923170] [node089:624268:0]          mpool.c:43   UCX  WARN  object 0x137e93c0 was not returned to mpool ucp_requests
[1710266437.923175] [node089:624268:0]          mpool.c:43   UCX  WARN  object 0x137e9580 was not returned to mpool ucp_requests
[1710266437.923178] [node089:624268:0]          mpool.c:43   UCX  WARN  object 0x137e9740 was not returned to mpool ucp_requests
[1710266437.923182] [node089:624268:0]          mpool.c:43   UCX  WARN  object 0x137e9900 was not returned to mpool ucp_requests
[1710266437.923186] [node089:624268:0]          mpool.c:43   UCX  WARN  object 0x137e9ac0 was not returned to mpool ucp_requests
[1710266437.923189] [node089:624268:0]          mpool.c:43   UCX  WARN  object 0x137e9c80 was not returned to mpool ucp_requests
[1710266437.923193] [node089:624268:0]          mpool.c:43   UCX  WARN  object 0x137e9e40 was not returned to mpool ucp_requests
[1710266437.923196] [node089:624268:0]          mpool.c:43   UCX  WARN  object 0x137ea000 was not returned to mpool ucp_requests
[1710266437.967916] [node089:624264:0]          mpool.c:43   UCX  WARN  object 0x13a9b300 was not returned to mpool ucp_requests
[1710266437.967941] [node089:624264:0]          mpool.c:43   UCX  WARN  object 0x13a9b4c0 was not returned to mpool ucp_requests
[1710266437.967945] [node089:624264:0]          mpool.c:43   UCX  WARN  object 0x13a9b680 was not returned to mpool ucp_requests
[1710266437.967948] [node089:624264:0]          mpool.c:43   UCX  WARN  object 0x13a9b840 was not returned to mpool ucp_requests
[1710266437.967952] [node089:624264:0]          mpool.c:43   UCX  WARN  object 0x13a9ba00 was not returned to mpool ucp_requests
[1710266437.967955] [node089:624264:0]          mpool.c:43   UCX  WARN  object 0x13a9bbc0 was not returned to mpool ucp_requests
[1710266437.967958] [node089:624264:0]          mpool.c:43   UCX  WARN  object 0x13a9bd80 was not returned to mpool ucp_requests
[1710266437.967966] [node089:624264:0]          mpool.c:43   UCX  WARN  object 0x13a9bf40 was not returned to mpool ucp_requests


-------------------------------------------------------------------------------
                          DFT DISPERSION CORRECTION                            
                                                                               
                              DFTD3 V3.1  Rev 1                                
                          USING Becke-Johnson damping                          
-------------------------------------------------------------------------------
The PBE0 functional is recognized
Active option DFTDOPT                   ...         4   

molecular C6(AA) [au] = 45444.783385 


            DFT-D V3
 parameters
 s6 scaling factor         :     1.0000 
 a1 scaling factor         :     0.4145 
 s8 scaling factor         :     1.2177 
 a2 scaling factor         :     4.8593 
 ad hoc parameters k1-k3   :    16.0000     1.3333    -4.0000 

 Edisp/kcal,au: -55.620388540868  -0.088636721686 
 E6   /kcal   : -35.805526398 
 E8   /kcal   : -19.814862143 
 % E8         :  35.625177498 

-------------------------   ----------------
Dispersion correction           -0.088636722
-------------------------   ----------------


-------------------------   --------------------
FINAL SINGLE POINT ENERGY     -1384.490859890027
-------------------------   --------------------


           ************************************************************
           *        Program running with 20 parallel MPI-processes    *
           *              working on a common directory               *
           ************************************************************
------------------------------------------------------------------------------
                         ORCA SCF GRADIENT CALCULATION
------------------------------------------------------------------------------

 ... reading COSX grid (gridx3)
Gradient of the Kohn-Sham DFT energy:
Kohn-Sham wavefunction type      ... RKS
Hartree-Fock exchange scaling    ...    0.250
Number of operators              ...    1
Number of atoms                  ...   67
Basis set dimensions             ... 1227
Integral neglect threshold       ... 2.5e-11
Integral primitive cutoff        ... 2.5e-12
SHARK Integral package           ... ON

Nuc. rep. gradient       (SHARK) ... done (  0.1 sec)
HCore & Overlap gradient (SHARK) ... done (  1.1 sec)
RI-J gradient            (SHARK) ... done (  4.7 sec)
COSX-gradient                    ... done ( 42.3 sec)
Exchange-correlation gradient    ... done
Dispersion correction            ... done

------------------
CARTESIAN GRADIENT
------------------

   1   O   :   -0.000009673    0.000032788   -0.000003394
   2   O   :    0.000010500    0.000010935    0.000004446
   3   N   :    0.000014940    0.000019097    0.000003629
   4   N   :    0.000015315    0.000029773   -0.000018829
   5   C   :    0.000005473    0.000001287    0.000007679
   6   C   :   -0.000019218   -0.000038077    0.000011256
   7   H   :   -0.000005573   -0.000008393    0.000008554
   8   C   :    0.000007688    0.000049358   -0.000005088
   9   C   :    0.000001906    0.000019512    0.000003272
  10   H   :   -0.000011099   -0.000000826    0.000019209
  11   C   :    0.000001990    0.000008497    0.000019152
  12   H   :    0.000003451    0.000011201    0.000017546
  13   C   :    0.000010568   -0.000001046    0.000007280
  14   H   :    0.000006615    0.000004342    0.000018383
  15   C   :    0.000006339    0.000002474    0.000014112
  16   H   :    0.000008036    0.000003071    0.000011116
  17   C   :    0.000005620   -0.000006920    0.000020085
  18   H   :    0.000004118    0.000001340   -0.000003417
  19   C   :   -0.000008843    0.000009615   -0.000010249
  20   C   :    0.000013819    0.000020058    0.000017645
  21   H   :    0.000009396    0.000000248   -0.000003659
  22   H   :   -0.000007579    0.000014251    0.000001020
  23   H   :   -0.000006574    0.000019441   -0.000008393
  24   C   :   -0.000001583    0.000003710   -0.000009476
  25   H   :   -0.000002953    0.000009254   -0.000005774
  26   H   :   -0.000000811    0.000014288   -0.000004396
  27   H   :   -0.000004724    0.000012014   -0.000000079
  28   C   :    0.000002944    0.000010827   -0.000009764
  29   H   :   -0.000001569    0.000011987   -0.000002593
  30   H   :   -0.000002098    0.000009814   -0.000005463
  31   H   :   -0.000010445    0.000009161   -0.000002360
  32   C   :    0.000064519    0.000025719    0.000013178
  33   C   :   -0.000004193    0.000013708    0.000005029
  34   C   :   -0.000003242    0.000007834   -0.000009970
  35   H   :   -0.000002020    0.000003450   -0.000005921
  36   C   :   -0.000001131    0.000000392    0.000010638
  37   H   :    0.000002731    0.000004382    0.000005909
  38   C   :    0.000014598    0.000018419   -0.000000996
  39   H   :   -0.000000908    0.000012642    0.000005483
  40   C   :   -0.000037178    0.000002768   -0.000008881
  41   H   :    0.000006140    0.000014365    0.000006907
  42   C   :   -0.000002420   -0.000015090   -0.000015007
  43   C   :   -0.000004023   -0.000000436    0.000012209
  44   H   :    0.000010308    0.000001051   -0.000001377
  45   H   :    0.000008544   -0.000003108   -0.000001203
  46   H   :    0.000006040    0.000000188   -0.000001904
  47   C   :    0.000001400   -0.000004011   -0.000007672
  48   H   :    0.000000571   -0.000002644   -0.000009215
  49   H   :    0.000001759    0.000002771   -0.000007232
  50   H   :    0.000002095    0.000002147   -0.000004590
  51   C   :    0.000009865    0.000004404   -0.000001769
  52   H   :    0.000005993    0.000001131   -0.000010415
  53   H   :    0.000001429   -0.000007096   -0.000006162
  54   H   :    0.000004743   -0.000001459   -0.000000598
  55   C   :    0.000007034   -0.000034184    0.000008252
  56   C   :    0.000005808   -0.000006364   -0.000000447
  57   C   :    0.000011237   -0.000005349    0.000013224
  58   H   :    0.000005335   -0.000001809   -0.000004423
  59   C   :    0.000008097   -0.000010238   -0.000004752
  60   H   :    0.000011531   -0.000009934    0.000002874
  61   C   :    0.000009690   -0.000005487    0.000006492
  62   H   :    0.000012619   -0.000012042    0.000006399
  63   C   :    0.000012846   -0.000011591    0.000009100
  64   H   :    0.000009365   -0.000007420    0.000010187
  65   C   :    0.000004266    0.000002787    0.000013176
  66   H   :    0.000009873   -0.000004937    0.000007399
  67   H   :   -0.000024061   -0.000019604    0.000002066

Difference to translation invariance:
           :    0.0002052355    0.0002384384    0.0001274396

Difference to rotation invariance:
           :   -0.0034461959   -0.0012602904    0.0002858215

Norm of the cartesian gradient     ...    0.0001708544
RMS gradient                       ...    0.0000120511
MAX gradient                       ...    0.0000645189

-------
TIMINGS
-------

Total SCF gradient time            ...       68.722 sec

One electron gradient       ....       1.114 sec  (  1.6%)
RI-J Coulomb gradient       ....       4.661 sec  (  6.8%)
COSX gradient               ....      42.294 sec  ( 61.5%)
XC gradient                 ....       7.878 sec  ( 11.5%)
CPCM gradient               ....       2.249 sec  (  3.3%)
   A-Matrix (El+Nuc)        ....       0.588 sec  (  0.9%)
   Potential                ....       1.661 sec  (  2.4%)

Maximum memory used throughout the entire SCFGRAD-calculation: 258.7 MB

                            ***************************************
                            *     ORCA property calculations      *
                            ***************************************

                                    ---------------------
                                    Active property flags
                                    ---------------------
   (+) Dipole Moment


------------------------------------------------------------------------------
                       ORCA ELECTRIC PROPERTIES CALCULATION
------------------------------------------------------------------------------

Dipole Moment Calculation                       ... on
Quadrupole Moment Calculation                   ... off
Polarizability Calculation                      ... off
GBWName                                         ... ImineE2freq.gbw
Electron density                                ... ImineE2freq.scfp
The origin for moment calculation is the CENTER OF MASS  = ( 9.741952, 14.618249  6.386451)

-------------
DIPOLE MOMENT
-------------
                                X             Y             Z
Electronic contribution:     -2.26113     -21.78947      -6.65453
Nuclear contribution   :      2.65927      22.22238       5.48508
                        -----------------------------------------
Total Dipole Moment    :      0.39814       0.43290      -1.16945
                        -----------------------------------------
Magnitude (a.u.)       :      1.30902
Magnitude (Debye)      :      3.32727


--------------------
Rotational spectrum 
--------------------
 
Rotational constants in cm-1:     0.004867     0.003755     0.003122 
Rotational constants in MHz :   145.894363   112.585556    93.584508 

 Dipole components along the rotational axes: 
x,y,z [a.u.] :     0.281493    -1.269213     0.152964 
x,y,z [Debye]:     0.715497    -3.226084     0.388803 

 

----------------------------------------------------------------------------
                           ORCA NUMERICAL FREQUENCIES
                              (20-process run)
----------------------------------------------------------------------------

Number of atoms                ... 67
Central differences            ... used
Number of displacements        ... 402
Numerical increment            ... 5.000e-03 bohr
IR-spectrum generation         ... on
Raman-spectrum generation      ... off
Surface Crossing Hessian       ... off

The output will be reduced. Please look at the following files:
SCF program output             ... >ImineE2freq.lastscf
Integral program output        ... >ImineE2freq.lastint
Gradient program output        ... >ImineE2freq.lastgrad
Dipole moment program output   ... >ImineE2freq.lastmom
AutoCI program output          ... >ImineE2freq.lastautoci

	<< Calculating on displaced geometry  15 (of 402) >>
	<< Calculating on displaced geometry  18 (of 402) >>
	<< Calculating on displaced geometry   8 (of 402) >>
	<< Calculating on displaced geometry   7 (of 402) >>
	<< Calculating on displaced geometry   6 (of 402) >>
	<< Calculating on displaced geometry   9 (of 402) >>
	<< Calculating on displaced geometry  12 (of 402) >>
	<< Calculating on displaced geometry   1 (of 402) >>
	<< Calculating on displaced geometry   2 (of 402) >>
	<< Calculating on displaced geometry   5 (of 402) >>
	<< Calculating on displaced geometry  17 (of 402) >>
	<< Calculating on displaced geometry  14 (of 402) >>
	<< Calculating on displaced geometry  20 (of 402) >>
	<< Calculating on displaced geometry   4 (of 402) >>
	<< Calculating on displaced geometry  10 (of 402) >>
	<< Calculating on displaced geometry  19 (of 402) >>
	<< Calculating on displaced geometry  16 (of 402) >>
	<< Calculating on displaced geometry  13 (of 402) >>
	<< Calculating on displaced geometry  11 (of 402) >>
	<< Calculating on displaced geometry   3 (of 402) >>
	<< Calculating on displaced geometry  22 (of 402) >>
	<< Calculating on displaced geometry  21 (of 402) >>
	<< Calculating on displaced geometry  23 (of 402) >>
	<< Calculating on displaced geometry  24 (of 402) >>
	<< Calculating on displaced geometry  25 (of 402) >>
	<< Calculating on displaced geometry  26 (of 402) >>
	<< Calculating on displaced geometry  27 (of 402) >>
	<< Calculating on displaced geometry  28 (of 402) >>
	<< Calculating on displaced geometry  29 (of 402) >>
	<< Calculating on displaced geometry  30 (of 402) >>
	<< Calculating on displaced geometry  31 (of 402) >>
	<< Calculating on displaced geometry  32 (of 402) >>
	<< Calculating on displaced geometry  33 (of 402) >>
	<< Calculating on displaced geometry  34 (of 402) >>
	<< Calculating on displaced geometry  35 (of 402) >>
	<< Calculating on displaced geometry  36 (of 402) >>
	<< Calculating on displaced geometry  37 (of 402) >>
	<< Calculating on displaced geometry  38 (of 402) >>
	<< Calculating on displaced geometry  39 (of 402) >>
	<< Calculating on displaced geometry  40 (of 402) >>
	<< Calculating on displaced geometry  41 (of 402) >>
	<< Calculating on displaced geometry  42 (of 402) >>
	<< Calculating on displaced geometry  44 (of 402) >>
	<< Calculating on displaced geometry  43 (of 402) >>
	<< Calculating on displaced geometry  45 (of 402) >>
	<< Calculating on displaced geometry  46 (of 402) >>
	<< Calculating on displaced geometry  47 (of 402) >>
	<< Calculating on displaced geometry  48 (of 402) >>
	<< Calculating on displaced geometry  49 (of 402) >>
	<< Calculating on displaced geometry  50 (of 402) >>
	<< Calculating on displaced geometry  51 (of 402) >>
	<< Calculating on displaced geometry  52 (of 402) >>
	<< Calculating on displaced geometry  54 (of 402) >>
	<< Calculating on displaced geometry  55 (of 402) >>
	<< Calculating on displaced geometry  53 (of 402) >>
	<< Calculating on displaced geometry  56 (of 402) >>
	<< Calculating on displaced geometry  57 (of 402) >>
	<< Calculating on displaced geometry  58 (of 402) >>
	<< Calculating on displaced geometry  59 (of 402) >>
	<< Calculating on displaced geometry  60 (of 402) >>
	<< Calculating on displaced geometry  61 (of 402) >>
	<< Calculating on displaced geometry  62 (of 402) >>
	<< Calculating on displaced geometry  63 (of 402) >>
	<< Calculating on displaced geometry  64 (of 402) >>
	<< Calculating on displaced geometry  67 (of 402) >>
	<< Calculating on displaced geometry  65 (of 402) >>
	<< Calculating on displaced geometry  66 (of 402) >>
	<< Calculating on displaced geometry  68 (of 402) >>
	<< Calculating on displaced geometry  69 (of 402) >>
	<< Calculating on displaced geometry  70 (of 402) >>
	<< Calculating on displaced geometry  71 (of 402) >>
	<< Calculating on displaced geometry  72 (of 402) >>
	<< Calculating on displaced geometry  73 (of 402) >>
	<< Calculating on displaced geometry  74 (of 402) >>
	<< Calculating on displaced geometry  75 (of 402) >>
	<< Calculating on displaced geometry  76 (of 402) >>
	<< Calculating on displaced geometry  77 (of 402) >>
	<< Calculating on displaced geometry  78 (of 402) >>
	<< Calculating on displaced geometry  79 (of 402) >>
	<< Calculating on displaced geometry  80 (of 402) >>
	<< Calculating on displaced geometry  81 (of 402) >>
	<< Calculating on displaced geometry  82 (of 402) >>
	<< Calculating on displaced geometry  83 (of 402) >>
	<< Calculating on displaced geometry  84 (of 402) >>
	<< Calculating on displaced geometry  85 (of 402) >>
	<< Calculating on displaced geometry  86 (of 402) >>
	<< Calculating on displaced geometry  87 (of 402) >>
	<< Calculating on displaced geometry  88 (of 402) >>
	<< Calculating on displaced geometry  89 (of 402) >>
	<< Calculating on displaced geometry  91 (of 402) >>
	<< Calculating on displaced geometry  90 (of 402) >>
	<< Calculating on displaced geometry  92 (of 402) >>
	<< Calculating on displaced geometry  93 (of 402) >>
	<< Calculating on displaced geometry  94 (of 402) >>
	<< Calculating on displaced geometry  95 (of 402) >>
	<< Calculating on displaced geometry  96 (of 402) >>
	<< Calculating on displaced geometry  97 (of 402) >>
	<< Calculating on displaced geometry  98 (of 402) >>
	<< Calculating on displaced geometry  99 (of 402) >>
	<< Calculating on displaced geometry 100 (of 402) >>
	<< Calculating on displaced geometry 101 (of 402) >>
	<< Calculating on displaced geometry 102 (of 402) >>
	<< Calculating on displaced geometry 103 (of 402) >>
	<< Calculating on displaced geometry 104 (of 402) >>
	<< Calculating on displaced geometry 105 (of 402) >>
	<< Calculating on displaced geometry 106 (of 402) >>
	<< Calculating on displaced geometry 107 (of 402) >>
	<< Calculating on displaced geometry 108 (of 402) >>
	<< Calculating on displaced geometry 109 (of 402) >>
	<< Calculating on displaced geometry 110 (of 402) >>
	<< Calculating on displaced geometry 111 (of 402) >>
	<< Calculating on displaced geometry 112 (of 402) >>
	<< Calculating on displaced geometry 113 (of 402) >>
	<< Calculating on displaced geometry 114 (of 402) >>
	<< Calculating on displaced geometry 115 (of 402) >>
	<< Calculating on displaced geometry 116 (of 402) >>
	<< Calculating on displaced geometry 117 (of 402) >>
	<< Calculating on displaced geometry 118 (of 402) >>
	<< Calculating on displaced geometry 119 (of 402) >>
	<< Calculating on displaced geometry 120 (of 402) >>
	<< Calculating on displaced geometry 121 (of 402) >>
	<< Calculating on displaced geometry 122 (of 402) >>
	<< Calculating on displaced geometry 123 (of 402) >>
	<< Calculating on displaced geometry 124 (of 402) >>
	<< Calculating on displaced geometry 125 (of 402) >>
	<< Calculating on displaced geometry 126 (of 402) >>
	<< Calculating on displaced geometry 127 (of 402) >>
	<< Calculating on displaced geometry 128 (of 402) >>
	<< Calculating on displaced geometry 129 (of 402) >>
	<< Calculating on displaced geometry 130 (of 402) >>
	<< Calculating on displaced geometry 131 (of 402) >>
	<< Calculating on displaced geometry 132 (of 402) >>
	<< Calculating on displaced geometry 133 (of 402) >>
	<< Calculating on displaced geometry 134 (of 402) >>
	<< Calculating on displaced geometry 135 (of 402) >>
	<< Calculating on displaced geometry 136 (of 402) >>
	<< Calculating on displaced geometry 137 (of 402) >>
	<< Calculating on displaced geometry 138 (of 402) >>
	<< Calculating on displaced geometry 139 (of 402) >>
	<< Calculating on displaced geometry 140 (of 402) >>
	<< Calculating on displaced geometry 141 (of 402) >>
	<< Calculating on displaced geometry 142 (of 402) >>
	<< Calculating on displaced geometry 143 (of 402) >>
	<< Calculating on displaced geometry 144 (of 402) >>
	<< Calculating on displaced geometry 145 (of 402) >>
	<< Calculating on displaced geometry 146 (of 402) >>
	<< Calculating on displaced geometry 147 (of 402) >>
	<< Calculating on displaced geometry 148 (of 402) >>
	<< Calculating on displaced geometry 149 (of 402) >>
	<< Calculating on displaced geometry 150 (of 402) >>
	<< Calculating on displaced geometry 151 (of 402) >>
	<< Calculating on displaced geometry 152 (of 402) >>
	<< Calculating on displaced geometry 153 (of 402) >>
	<< Calculating on displaced geometry 154 (of 402) >>
	<< Calculating on displaced geometry 155 (of 402) >>
	<< Calculating on displaced geometry 156 (of 402) >>
	<< Calculating on displaced geometry 157 (of 402) >>
	<< Calculating on displaced geometry 158 (of 402) >>
	<< Calculating on displaced geometry 159 (of 402) >>
	<< Calculating on displaced geometry 160 (of 402) >>
	<< Calculating on displaced geometry 161 (of 402) >>
	<< Calculating on displaced geometry 162 (of 402) >>
	<< Calculating on displaced geometry 163 (of 402) >>
	<< Calculating on displaced geometry 164 (of 402) >>
	<< Calculating on displaced geometry 165 (of 402) >>
	<< Calculating on displaced geometry 166 (of 402) >>
	<< Calculating on displaced geometry 167 (of 402) >>
	<< Calculating on displaced geometry 168 (of 402) >>
	<< Calculating on displaced geometry 169 (of 402) >>
	<< Calculating on displaced geometry 171 (of 402) >>
	<< Calculating on displaced geometry 170 (of 402) >>
	<< Calculating on displaced geometry 172 (of 402) >>
	<< Calculating on displaced geometry 173 (of 402) >>
	<< Calculating on displaced geometry 174 (of 402) >>
	<< Calculating on displaced geometry 175 (of 402) >>
	<< Calculating on displaced geometry 176 (of 402) >>
	<< Calculating on displaced geometry 177 (of 402) >>
	<< Calculating on displaced geometry 178 (of 402) >>
	<< Calculating on displaced geometry 179 (of 402) >>
	<< Calculating on displaced geometry 180 (of 402) >>
	<< Calculating on displaced geometry 181 (of 402) >>
	<< Calculating on displaced geometry 182 (of 402) >>
	<< Calculating on displaced geometry 183 (of 402) >>
	<< Calculating on displaced geometry 184 (of 402) >>
	<< Calculating on displaced geometry 185 (of 402) >>
	<< Calculating on displaced geometry 186 (of 402) >>
	<< Calculating on displaced geometry 187 (of 402) >>
	<< Calculating on displaced geometry 188 (of 402) >>
	<< Calculating on displaced geometry 189 (of 402) >>
	<< Calculating on displaced geometry 190 (of 402) >>
	<< Calculating on displaced geometry 191 (of 402) >>
	<< Calculating on displaced geometry 192 (of 402) >>
	<< Calculating on displaced geometry 193 (of 402) >>
	<< Calculating on displaced geometry 194 (of 402) >>
	<< Calculating on displaced geometry 195 (of 402) >>
	<< Calculating on displaced geometry 196 (of 402) >>
	<< Calculating on displaced geometry 197 (of 402) >>
	<< Calculating on displaced geometry 198 (of 402) >>
	<< Calculating on displaced geometry 199 (of 402) >>
	<< Calculating on displaced geometry 200 (of 402) >>
	<< Calculating on displaced geometry 201 (of 402) >>
	<< Calculating on displaced geometry 202 (of 402) >>
	<< Calculating on displaced geometry 203 (of 402) >>
	<< Calculating on displaced geometry 204 (of 402) >>
	<< Calculating on displaced geometry 205 (of 402) >>
	<< Calculating on displaced geometry 206 (of 402) >>
	<< Calculating on displaced geometry 207 (of 402) >>
	<< Calculating on displaced geometry 208 (of 402) >>
	<< Calculating on displaced geometry 209 (of 402) >>
	<< Calculating on displaced geometry 210 (of 402) >>
	<< Calculating on displaced geometry 211 (of 402) >>
	<< Calculating on displaced geometry 212 (of 402) >>
	<< Calculating on displaced geometry 213 (of 402) >>
	<< Calculating on displaced geometry 214 (of 402) >>
	<< Calculating on displaced geometry 215 (of 402) >>
	<< Calculating on displaced geometry 216 (of 402) >>
	<< Calculating on displaced geometry 217 (of 402) >>
	<< Calculating on displaced geometry 218 (of 402) >>
	<< Calculating on displaced geometry 219 (of 402) >>
	<< Calculating on displaced geometry 220 (of 402) >>
	<< Calculating on displaced geometry 221 (of 402) >>
	<< Calculating on displaced geometry 222 (of 402) >>
	<< Calculating on displaced geometry 223 (of 402) >>
	<< Calculating on displaced geometry 224 (of 402) >>
	<< Calculating on displaced geometry 225 (of 402) >>
	<< Calculating on displaced geometry 226 (of 402) >>
	<< Calculating on displaced geometry 227 (of 402) >>
	<< Calculating on displaced geometry 228 (of 402) >>
	<< Calculating on displaced geometry 229 (of 402) >>
	<< Calculating on displaced geometry 230 (of 402) >>
	<< Calculating on displaced geometry 231 (of 402) >>
	<< Calculating on displaced geometry 232 (of 402) >>
	<< Calculating on displaced geometry 233 (of 402) >>
	<< Calculating on displaced geometry 234 (of 402) >>
	<< Calculating on displaced geometry 235 (of 402) >>
	<< Calculating on displaced geometry 236 (of 402) >>
	<< Calculating on displaced geometry 237 (of 402) >>
	<< Calculating on displaced geometry 238 (of 402) >>
	<< Calculating on displaced geometry 239 (of 402) >>
	<< Calculating on displaced geometry 240 (of 402) >>
	<< Calculating on displaced geometry 241 (of 402) >>
	<< Calculating on displaced geometry 242 (of 402) >>
	<< Calculating on displaced geometry 243 (of 402) >>
	<< Calculating on displaced geometry 244 (of 402) >>
	<< Calculating on displaced geometry 245 (of 402) >>
	<< Calculating on displaced geometry 246 (of 402) >>
	<< Calculating on displaced geometry 247 (of 402) >>
	<< Calculating on displaced geometry 248 (of 402) >>
	<< Calculating on displaced geometry 249 (of 402) >>
	<< Calculating on displaced geometry 250 (of 402) >>
	<< Calculating on displaced geometry 251 (of 402) >>
	<< Calculating on displaced geometry 252 (of 402) >>
	<< Calculating on displaced geometry 253 (of 402) >>
	<< Calculating on displaced geometry 254 (of 402) >>
	<< Calculating on displaced geometry 255 (of 402) >>
	<< Calculating on displaced geometry 256 (of 402) >>
	<< Calculating on displaced geometry 257 (of 402) >>
	<< Calculating on displaced geometry 258 (of 402) >>
	<< Calculating on displaced geometry 259 (of 402) >>
	<< Calculating on displaced geometry 260 (of 402) >>
	<< Calculating on displaced geometry 261 (of 402) >>
	<< Calculating on displaced geometry 262 (of 402) >>
	<< Calculating on displaced geometry 263 (of 402) >>
	<< Calculating on displaced geometry 264 (of 402) >>
	<< Calculating on displaced geometry 265 (of 402) >>
	<< Calculating on displaced geometry 266 (of 402) >>
	<< Calculating on displaced geometry 267 (of 402) >>
	<< Calculating on displaced geometry 268 (of 402) >>
	<< Calculating on displaced geometry 269 (of 402) >>
	<< Calculating on displaced geometry 270 (of 402) >>
	<< Calculating on displaced geometry 271 (of 402) >>
	<< Calculating on displaced geometry 272 (of 402) >>
	<< Calculating on displaced geometry 273 (of 402) >>
	<< Calculating on displaced geometry 274 (of 402) >>
	<< Calculating on displaced geometry 275 (of 402) >>
	<< Calculating on displaced geometry 276 (of 402) >>
	<< Calculating on displaced geometry 277 (of 402) >>
	<< Calculating on displaced geometry 278 (of 402) >>
	<< Calculating on displaced geometry 279 (of 402) >>
	<< Calculating on displaced geometry 280 (of 402) >>
	<< Calculating on displaced geometry 281 (of 402) >>
	<< Calculating on displaced geometry 282 (of 402) >>
	<< Calculating on displaced geometry 283 (of 402) >>
	<< Calculating on displaced geometry 284 (of 402) >>
	<< Calculating on displaced geometry 285 (of 402) >>
	<< Calculating on displaced geometry 286 (of 402) >>
	<< Calculating on displaced geometry 287 (of 402) >>
	<< Calculating on displaced geometry 288 (of 402) >>
	<< Calculating on displaced geometry 289 (of 402) >>
	<< Calculating on displaced geometry 290 (of 402) >>
	<< Calculating on displaced geometry 291 (of 402) >>
	<< Calculating on displaced geometry 292 (of 402) >>
	<< Calculating on displaced geometry 293 (of 402) >>
	<< Calculating on displaced geometry 294 (of 402) >>
	<< Calculating on displaced geometry 295 (of 402) >>
	<< Calculating on displaced geometry 296 (of 402) >>
	<< Calculating on displaced geometry 297 (of 402) >>
	<< Calculating on displaced geometry 298 (of 402) >>
	<< Calculating on displaced geometry 299 (of 402) >>
	<< Calculating on displaced geometry 300 (of 402) >>
	<< Calculating on displaced geometry 301 (of 402) >>
	<< Calculating on displaced geometry 302 (of 402) >>
	<< Calculating on displaced geometry 303 (of 402) >>
	<< Calculating on displaced geometry 304 (of 402) >>
	<< Calculating on displaced geometry 305 (of 402) >>
	<< Calculating on displaced geometry 306 (of 402) >>
	<< Calculating on displaced geometry 307 (of 402) >>
	<< Calculating on displaced geometry 308 (of 402) >>
	<< Calculating on displaced geometry 309 (of 402) >>
	<< Calculating on displaced geometry 310 (of 402) >>
	<< Calculating on displaced geometry 311 (of 402) >>
	<< Calculating on displaced geometry 312 (of 402) >>
	<< Calculating on displaced geometry 313 (of 402) >>
	<< Calculating on displaced geometry 314 (of 402) >>
	<< Calculating on displaced geometry 315 (of 402) >>
	<< Calculating on displaced geometry 316 (of 402) >>
	<< Calculating on displaced geometry 317 (of 402) >>
	<< Calculating on displaced geometry 318 (of 402) >>
	<< Calculating on displaced geometry 319 (of 402) >>
	<< Calculating on displaced geometry 320 (of 402) >>
	<< Calculating on displaced geometry 321 (of 402) >>
	<< Calculating on displaced geometry 322 (of 402) >>
	<< Calculating on displaced geometry 323 (of 402) >>
	<< Calculating on displaced geometry 324 (of 402) >>
	<< Calculating on displaced geometry 325 (of 402) >>
	<< Calculating on displaced geometry 326 (of 402) >>
	<< Calculating on displaced geometry 327 (of 402) >>
	<< Calculating on displaced geometry 328 (of 402) >>
	<< Calculating on displaced geometry 329 (of 402) >>
	<< Calculating on displaced geometry 330 (of 402) >>
	<< Calculating on displaced geometry 331 (of 402) >>
	<< Calculating on displaced geometry 332 (of 402) >>
	<< Calculating on displaced geometry 333 (of 402) >>
	<< Calculating on displaced geometry 334 (of 402) >>
	<< Calculating on displaced geometry 335 (of 402) >>
	<< Calculating on displaced geometry 336 (of 402) >>
	<< Calculating on displaced geometry 337 (of 402) >>
	<< Calculating on displaced geometry 338 (of 402) >>
	<< Calculating on displaced geometry 339 (of 402) >>
	<< Calculating on displaced geometry 340 (of 402) >>
	<< Calculating on displaced geometry 341 (of 402) >>
	<< Calculating on displaced geometry 342 (of 402) >>
	<< Calculating on displaced geometry 343 (of 402) >>
	<< Calculating on displaced geometry 344 (of 402) >>
	<< Calculating on displaced geometry 345 (of 402) >>
	<< Calculating on displaced geometry 346 (of 402) >>
	<< Calculating on displaced geometry 347 (of 402) >>
	<< Calculating on displaced geometry 348 (of 402) >>
	<< Calculating on displaced geometry 349 (of 402) >>
	<< Calculating on displaced geometry 350 (of 402) >>
	<< Calculating on displaced geometry 351 (of 402) >>
	<< Calculating on displaced geometry 352 (of 402) >>
	<< Calculating on displaced geometry 353 (of 402) >>
	<< Calculating on displaced geometry 354 (of 402) >>
	<< Calculating on displaced geometry 355 (of 402) >>
	<< Calculating on displaced geometry 356 (of 402) >>
	<< Calculating on displaced geometry 357 (of 402) >>
	<< Calculating on displaced geometry 358 (of 402) >>
	<< Calculating on displaced geometry 359 (of 402) >>
	<< Calculating on displaced geometry 360 (of 402) >>
	<< Calculating on displaced geometry 361 (of 402) >>
	<< Calculating on displaced geometry 362 (of 402) >>
	<< Calculating on displaced geometry 363 (of 402) >>
	<< Calculating on displaced geometry 364 (of 402) >>
	<< Calculating on displaced geometry 365 (of 402) >>
	<< Calculating on displaced geometry 366 (of 402) >>
	<< Calculating on displaced geometry 367 (of 402) >>
	<< Calculating on displaced geometry 368 (of 402) >>
	<< Calculating on displaced geometry 369 (of 402) >>
	<< Calculating on displaced geometry 370 (of 402) >>
	<< Calculating on displaced geometry 371 (of 402) >>
	<< Calculating on displaced geometry 372 (of 402) >>
	<< Calculating on displaced geometry 373 (of 402) >>
	<< Calculating on displaced geometry 374 (of 402) >>
	<< Calculating on displaced geometry 375 (of 402) >>
	<< Calculating on displaced geometry 376 (of 402) >>
	<< Calculating on displaced geometry 377 (of 402) >>
	<< Calculating on displaced geometry 378 (of 402) >>
	<< Calculating on displaced geometry 379 (of 402) >>
	<< Calculating on displaced geometry 380 (of 402) >>
	<< Calculating on displaced geometry 381 (of 402) >>
	<< Calculating on displaced geometry 382 (of 402) >>
	<< Calculating on displaced geometry 383 (of 402) >>
	<< Calculating on displaced geometry 384 (of 402) >>
	<< Calculating on displaced geometry 385 (of 402) >>
	<< Calculating on displaced geometry 386 (of 402) >>
	<< Calculating on displaced geometry 387 (of 402) >>
	<< Calculating on displaced geometry 388 (of 402) >>
	<< Calculating on displaced geometry 389 (of 402) >>
	<< Calculating on displaced geometry 390 (of 402) >>
	<< Calculating on displaced geometry 391 (of 402) >>
	<< Calculating on displaced geometry 392 (of 402) >>
	<< Calculating on displaced geometry 393 (of 402) >>
	<< Calculating on displaced geometry 394 (of 402) >>
	<< Calculating on displaced geometry 395 (of 402) >>
	<< Calculating on displaced geometry 396 (of 402) >>
	<< Calculating on displaced geometry 397 (of 402) >>
	<< Calculating on displaced geometry 398 (of 402) >>
	<< Calculating on displaced geometry 399 (of 402) >>
	<< Calculating on displaced geometry 400 (of 402) >>
	<< Calculating on displaced geometry 401 (of 402) >>
	<< Calculating on displaced geometry 402 (of 402) >>

-----------------------
VIBRATIONAL FREQUENCIES
-----------------------

Scaling factor for frequencies =  1.000000000 (already applied!)

   0:         0.00 cm**-1
   1:         0.00 cm**-1
   2:         0.00 cm**-1
   3:         0.00 cm**-1
   4:         0.00 cm**-1
   5:         0.00 cm**-1
   6:        17.81 cm**-1
   7:        21.95 cm**-1
   8:        27.29 cm**-1
   9:        36.25 cm**-1
  10:        44.57 cm**-1
  11:        49.98 cm**-1
  12:        54.57 cm**-1
  13:        56.92 cm**-1
  14:        68.42 cm**-1
  15:        77.16 cm**-1
  16:        80.75 cm**-1
  17:        98.10 cm**-1
  18:       112.52 cm**-1
  19:       125.95 cm**-1
  20:       152.51 cm**-1
  21:       160.20 cm**-1
  22:       167.15 cm**-1
  23:       180.74 cm**-1
  24:       186.30 cm**-1
  25:       193.49 cm**-1
  26:       203.74 cm**-1
  27:       215.64 cm**-1
  28:       222.78 cm**-1
  29:       259.20 cm**-1
  30:       273.21 cm**-1
  31:       276.23 cm**-1
  32:       285.57 cm**-1
  33:       301.52 cm**-1
  34:       307.03 cm**-1
  35:       314.17 cm**-1
  36:       338.69 cm**-1
  37:       343.77 cm**-1
  38:       368.01 cm**-1
  39:       375.53 cm**-1
  40:       379.29 cm**-1
  41:       386.47 cm**-1
  42:       406.05 cm**-1
  43:       412.45 cm**-1
  44:       413.65 cm**-1
  45:       416.64 cm**-1
  46:       439.78 cm**-1
  47:       447.31 cm**-1
  48:       473.36 cm**-1
  49:       487.68 cm**-1
  50:       494.39 cm**-1
  51:       501.05 cm**-1
  52:       514.76 cm**-1
  53:       530.25 cm**-1
  54:       548.91 cm**-1
  55:       566.18 cm**-1
  56:       586.78 cm**-1
  57:       591.69 cm**-1
  58:       626.90 cm**-1
  59:       627.42 cm**-1
  60:       634.45 cm**-1
  61:       670.25 cm**-1
  62:       681.56 cm**-1
  63:       704.14 cm**-1
  64:       707.24 cm**-1
  65:       715.78 cm**-1
  66:       717.88 cm**-1
  67:       734.26 cm**-1
  68:       759.96 cm**-1
  69:       762.50 cm**-1
  70:       776.83 cm**-1
  71:       806.60 cm**-1
  72:       824.90 cm**-1
  73:       845.03 cm**-1
  74:       860.86 cm**-1
  75:       862.70 cm**-1
  76:       867.77 cm**-1
  77:       868.85 cm**-1
  78:       873.91 cm**-1
  79:       878.56 cm**-1
  80:       916.51 cm**-1
  81:       937.66 cm**-1
  82:       940.89 cm**-1
  83:       941.52 cm**-1
  84:       945.43 cm**-1
  85:       951.32 cm**-1
  86:       956.20 cm**-1
  87:       960.90 cm**-1
  88:       963.23 cm**-1
  89:       971.12 cm**-1
  90:       976.21 cm**-1
  91:       981.68 cm**-1
  92:       993.04 cm**-1
  93:      1007.53 cm**-1
  94:      1010.70 cm**-1
  95:      1022.91 cm**-1
  96:      1024.11 cm**-1
  97:      1028.00 cm**-1
  98:      1035.40 cm**-1
  99:      1046.35 cm**-1
 100:      1048.29 cm**-1
 101:      1051.55 cm**-1
 102:      1055.00 cm**-1
 103:      1059.36 cm**-1
 104:      1083.10 cm**-1
 105:      1101.36 cm**-1
 106:      1103.68 cm**-1
 107:      1110.63 cm**-1
 108:      1119.88 cm**-1
 109:      1140.40 cm**-1
 110:      1164.98 cm**-1
 111:      1166.69 cm**-1
 112:      1170.37 cm**-1
 113:      1173.15 cm**-1
 114:      1186.73 cm**-1
 115:      1188.29 cm**-1
 116:      1192.62 cm**-1
 117:      1222.75 cm**-1
 118:      1227.30 cm**-1
 119:      1228.15 cm**-1
 120:      1232.64 cm**-1
 121:      1255.42 cm**-1
 122:      1258.70 cm**-1
 123:      1274.94 cm**-1
 124:      1291.62 cm**-1
 125:      1297.40 cm**-1
 126:      1303.54 cm**-1
 127:      1323.53 cm**-1
 128:      1340.49 cm**-1
 129:      1347.61 cm**-1
 130:      1353.02 cm**-1
 131:      1361.43 cm**-1
 132:      1374.49 cm**-1
 133:      1377.15 cm**-1
 134:      1384.27 cm**-1
 135:      1385.92 cm**-1
 136:      1387.90 cm**-1
 137:      1388.78 cm**-1
 138:      1405.73 cm**-1
 139:      1409.82 cm**-1
 140:      1454.24 cm**-1
 141:      1456.16 cm**-1
 142:      1458.22 cm**-1
 143:      1461.06 cm**-1
 144:      1464.66 cm**-1
 145:      1466.04 cm**-1
 146:      1468.47 cm**-1
 147:      1472.73 cm**-1
 148:      1476.93 cm**-1
 149:      1481.58 cm**-1
 150:      1484.98 cm**-1
 151:      1486.90 cm**-1
 152:      1488.48 cm**-1
 153:      1491.58 cm**-1
 154:      1493.58 cm**-1
 155:      1515.39 cm**-1
 156:      1530.07 cm**-1
 157:      1532.22 cm**-1
 158:      1560.33 cm**-1
 159:      1639.19 cm**-1
 160:      1647.64 cm**-1
 161:      1650.44 cm**-1
 162:      1662.59 cm**-1
 163:      1664.42 cm**-1
 164:      1665.43 cm**-1
 165:      1746.07 cm**-1
 166:      1816.81 cm**-1
 167:      3045.12 cm**-1
 168:      3047.25 cm**-1
 169:      3047.37 cm**-1
 170:      3052.09 cm**-1
 171:      3054.88 cm**-1
 172:      3059.79 cm**-1
 173:      3112.06 cm**-1
 174:      3115.49 cm**-1
 175:      3121.19 cm**-1
 176:      3123.47 cm**-1
 177:      3127.21 cm**-1
 178:      3128.57 cm**-1
 179:      3129.80 cm**-1
 180:      3130.01 cm**-1
 181:      3134.03 cm**-1
 182:      3136.14 cm**-1
 183:      3145.16 cm**-1
 184:      3149.30 cm**-1
 185:      3151.25 cm**-1
 186:      3188.50 cm**-1
 187:      3189.11 cm**-1
 188:      3195.50 cm**-1
 189:      3196.08 cm**-1
 190:      3203.27 cm**-1
 191:      3204.10 cm**-1
 192:      3206.42 cm**-1
 193:      3210.69 cm**-1
 194:      3213.24 cm**-1
 195:      3215.70 cm**-1
 196:      3221.46 cm**-1
 197:      3221.95 cm**-1
 198:      3230.57 cm**-1
 199:      3230.99 cm**-1
 200:      3656.65 cm**-1


------------
NORMAL MODES
------------

These modes are the cartesian displacements weighted by the diagonal matrix
M(i,i)=1/sqrt(m[i]) where m[i] is the mass of the displaced atom
Thus, these vectors are normalized but *not* orthogonal

                  0          1          2          3          4          5    
      0       0.000000   0.000000   0.000000   0.000000   0.000000   0.000000
      1       0.000000   0.000000   0.000000   0.000000   0.000000   0.000000
      2       0.000000   0.000000   0.000000   0.000000   0.000000   0.000000
      3       0.000000   0.000000   0.000000   0.000000   0.000000   0.000000
      4       0.000000   0.000000   0.000000   0.000000   0.000000   0.000000
      5       0.000000   0.000000   0.000000   0.000000   0.000000   0.000000
      6       0.000000   0.000000   0.000000   0.000000   0.000000   0.000000
      7       0.000000   0.000000   0.000000   0.000000   0.000000   0.000000
      8       0.000000   0.000000   0.000000   0.000000   0.000000   0.000000
      9       0.000000   0.000000   0.000000   0.000000   0.000000   0.000000
     10       0.000000   0.000000   0.000000   0.000000   0.000000   0.000000
     11       0.000000   0.000000   0.000000   0.000000   0.000000   0.000000
     12       0.000000   0.000000   0.000000   0.000000   0.000000   0.000000
     13       0.000000   0.000000   0.000000   0.000000   0.000000   0.000000
     14       0.000000   0.000000   0.000000   0.000000   0.000000   0.000000
     15       0.000000   0.000000   0.000000   0.000000   0.000000   0.000000
     16       0.000000   0.000000   0.000000   0.000000   0.000000   0.000000
     17       0.000000   0.000000   0.000000   0.000000   0.000000   0.000000
     18       0.000000   0.000000   0.000000   0.000000   0.000000   0.000000
     19       0.000000   0.000000   0.000000   0.000000   0.000000   0.000000
     20       0.000000   0.000000   0.000000   0.000000   0.000000   0.000000
     21       0.000000   0.000000   0.000000   0.000000   0.000000   0.000000
     22       0.000000   0.000000   0.000000   0.000000   0.000000   0.000000
     23       0.000000   0.000000   0.000000   0.000000   0.000000   0.000000
     24       0.000000   0.000000   0.000000   0.000000   0.000000   0.000000
     25       0.000000   0.000000   0.000000   0.000000   0.000000   0.000000
     26       0.000000   0.000000   0.000000   0.000000   0.000000   0.000000
     27       0.000000   0.000000   0.000000   0.000000   0.000000   0.000000
     28       0.000000   0.000000   0.000000   0.000000   0.000000   0.000000
     29       0.000000   0.000000   0.000000   0.000000   0.000000   0.000000
     30       0.000000   0.000000   0.000000   0.000000   0.000000   0.000000
     31       0.000000   0.000000   0.000000   0.000000   0.000000   0.000000
     32       0.000000   0.000000   0.000000   0.000000   0.000000   0.000000
     33       0.000000   0.000000   0.000000   0.000000   0.000000   0.000000
     34       0.000000   0.000000   0.000000   0.000000   0.000000   0.000000
     35       0.000000   0.000000   0.000000   0.000000   0.000000   0.000000
     36       0.000000   0.000000   0.000000   0.000000   0.000000   0.000000
     37       0.000000   0.000000   0.000000   0.000000   0.000000   0.000000
     38       0.000000   0.000000   0.000000   0.000000   0.000000   0.000000
     39       0.000000   0.000000   0.000000   0.000000   0.000000   0.000000
     40       0.000000   0.000000   0.000000   0.000000   0.000000   0.000000
     41       0.000000   0.000000   0.000000   0.000000   0.000000   0.000000
     42       0.000000   0.000000   0.000000   0.000000   0.000000   0.000000
     43       0.000000   0.000000   0.000000   0.000000   0.000000   0.000000
     44       0.000000   0.000000   0.000000   0.000000   0.000000   0.000000
     45       0.000000   0.000000   0.000000   0.000000   0.000000   0.000000
     46       0.000000   0.000000   0.000000   0.000000   0.000000   0.000000
     47       0.000000   0.000000   0.000000   0.000000   0.000000   0.000000
     48       0.000000   0.000000   0.000000   0.000000   0.000000   0.000000
     49       0.000000   0.000000   0.000000   0.000000   0.000000   0.000000
     50       0.000000   0.000000   0.000000   0.000000   0.000000   0.000000
     51       0.000000   0.000000   0.000000   0.000000   0.000000   0.000000
     52       0.000000   0.000000   0.000000   0.000000   0.000000   0.000000
     53       0.000000   0.000000   0.000000   0.000000   0.000000   0.000000
     54       0.000000   0.000000   0.000000   0.000000   0.000000   0.000000
     55       0.000000   0.000000   0.000000   0.000000   0.000000   0.000000
     56       0.000000   0.000000   0.000000   0.000000   0.000000   0.000000
     57       0.000000   0.000000   0.000000   0.000000   0.000000   0.000000
     58       0.000000   0.000000   0.000000   0.000000   0.000000   0.000000
     59       0.000000   0.000000   0.000000   0.000000   0.000000   0.000000
     60       0.000000   0.000000   0.000000   0.000000   0.000000   0.000000
     61       0.000000   0.000000   0.000000   0.000000   0.000000   0.000000
     62       0.000000   0.000000   0.000000   0.000000   0.000000   0.000000
     63       0.000000   0.000000   0.000000   0.000000   0.000000   0.000000
     64       0.000000   0.000000   0.000000   0.000000   0.000000   0.000000
     65       0.000000   0.000000   0.000000   0.000000   0.000000   0.000000
     66       0.000000   0.000000   0.000000   0.000000   0.000000   0.000000
     67       0.000000   0.000000   0.000000   0.000000   0.000000   0.000000
     68       0.000000   0.000000   0.000000   0.000000   0.000000   0.000000
     69       0.000000   0.000000   0.000000   0.000000   0.000000   0.000000
     70       0.000000   0.000000   0.000000   0.000000   0.000000   0.000000
     71       0.000000   0.000000   0.000000   0.000000   0.000000   0.000000
     72       0.000000   0.000000   0.000000   0.000000   0.000000   0.000000
     73       0.000000   0.000000   0.000000   0.000000   0.000000   0.000000
     74       0.000000   0.000000   0.000000   0.000000   0.000000   0.000000
     75       0.000000   0.000000   0.000000   0.000000   0.000000   0.000000
     76       0.000000   0.000000   0.000000   0.000000   0.000000   0.000000
     77       0.000000   0.000000   0.000000   0.000000   0.000000   0.000000
     78       0.000000   0.000000   0.000000   0.000000   0.000000   0.000000
     79       0.000000   0.000000   0.000000   0.000000   0.000000   0.000000
     80       0.000000   0.000000   0.000000   0.000000   0.000000   0.000000
     81       0.000000   0.000000   0.000000   0.000000   0.000000   0.000000
     82       0.000000   0.000000   0.000000   0.000000   0.000000   0.000000
     83       0.000000   0.000000   0.000000   0.000000   0.000000   0.000000
     84       0.000000   0.000000   0.000000   0.000000   0.000000   0.000000
     85       0.000000   0.000000   0.000000   0.000000   0.000000   0.000000
     86       0.000000   0.000000   0.000000   0.000000   0.000000   0.000000
     87       0.000000   0.000000   0.000000   0.000000   0.000000   0.000000
     88       0.000000   0.000000   0.000000   0.000000   0.000000   0.000000
     89       0.000000   0.000000   0.000000   0.000000   0.000000   0.000000
     90       0.000000   0.000000   0.000000   0.000000   0.000000   0.000000
     91       0.000000   0.000000   0.000000   0.000000   0.000000   0.000000
     92       0.000000   0.000000   0.000000   0.000000   0.000000   0.000000
     93       0.000000   0.000000   0.000000   0.000000   0.000000   0.000000
     94       0.000000   0.000000   0.000000   0.000000   0.000000   0.000000
     95       0.000000   0.000000   0.000000   0.000000   0.000000   0.000000
     96       0.000000   0.000000   0.000000   0.000000   0.000000   0.000000
     97       0.000000   0.000000   0.000000   0.000000   0.000000   0.000000
     98       0.000000   0.000000   0.000000   0.000000   0.000000   0.000000
     99       0.000000   0.000000   0.000000   0.000000   0.000000   0.000000
    100       0.000000   0.000000   0.000000   0.000000   0.000000   0.000000
    101       0.000000   0.000000   0.000000   0.000000   0.000000   0.000000
    102       0.000000   0.000000   0.000000   0.000000   0.000000   0.000000
    103       0.000000   0.000000   0.000000   0.000000   0.000000   0.000000
    104       0.000000   0.000000   0.000000   0.000000   0.000000   0.000000
    105       0.000000   0.000000   0.000000   0.000000   0.000000   0.000000
    106       0.000000   0.000000   0.000000   0.000000   0.000000   0.000000
    107       0.000000   0.000000   0.000000   0.000000   0.000000   0.000000
    108       0.000000   0.000000   0.000000   0.000000   0.000000   0.000000
    109       0.000000   0.000000   0.000000   0.000000   0.000000   0.000000
    110       0.000000   0.000000   0.000000   0.000000   0.000000   0.000000
    111       0.000000   0.000000   0.000000   0.000000   0.000000   0.000000
    112       0.000000   0.000000   0.000000   0.000000   0.000000   0.000000
    113       0.000000   0.000000   0.000000   0.000000   0.000000   0.000000
    114       0.000000   0.000000   0.000000   0.000000   0.000000   0.000000
    115       0.000000   0.000000   0.000000   0.000000   0.000000   0.000000
    116       0.000000   0.000000   0.000000   0.000000   0.000000   0.000000
    117       0.000000   0.000000   0.000000   0.000000   0.000000   0.000000
    118       0.000000   0.000000   0.000000   0.000000   0.000000   0.000000
    119       0.000000   0.000000   0.000000   0.000000   0.000000   0.000000
    120       0.000000   0.000000   0.000000   0.000000   0.000000   0.000000
    121       0.000000   0.000000   0.000000   0.000000   0.000000   0.000000
    122       0.000000   0.000000   0.000000   0.000000   0.000000   0.000000
    123       0.000000   0.000000   0.000000   0.000000   0.000000   0.000000
    124       0.000000   0.000000   0.000000   0.000000   0.000000   0.000000
    125       0.000000   0.000000   0.000000   0.000000   0.000000   0.000000
    126       0.000000   0.000000   0.000000   0.000000   0.000000   0.000000
    127       0.000000   0.000000   0.000000   0.000000   0.000000   0.000000
    128       0.000000   0.000000   0.000000   0.000000   0.000000   0.000000
    129       0.000000   0.000000   0.000000   0.000000   0.000000   0.000000
    130       0.000000   0.000000   0.000000   0.000000   0.000000   0.000000
    131       0.000000   0.000000   0.000000   0.000000   0.000000   0.000000
    132       0.000000   0.000000   0.000000   0.000000   0.000000   0.000000
    133       0.000000   0.000000   0.000000   0.000000   0.000000   0.000000
    134       0.000000   0.000000   0.000000   0.000000   0.000000   0.000000
    135       0.000000   0.000000   0.000000   0.000000   0.000000   0.000000
    136       0.000000   0.000000   0.000000   0.000000   0.000000   0.000000
    137       0.000000   0.000000   0.000000   0.000000   0.000000   0.000000
    138       0.000000   0.000000   0.000000   0.000000   0.000000   0.000000
    139       0.000000   0.000000   0.000000   0.000000   0.000000   0.000000
    140       0.000000   0.000000   0.000000   0.000000   0.000000   0.000000
    141       0.000000   0.000000   0.000000   0.000000   0.000000   0.000000
    142       0.000000   0.000000   0.000000   0.000000   0.000000   0.000000
    143       0.000000   0.000000   0.000000   0.000000   0.000000   0.000000
    144       0.000000   0.000000   0.000000   0.000000   0.000000   0.000000
    145       0.000000   0.000000   0.000000   0.000000   0.000000   0.000000
    146       0.000000   0.000000   0.000000   0.000000   0.000000   0.000000
    147       0.000000   0.000000   0.000000   0.000000   0.000000   0.000000
    148       0.000000   0.000000   0.000000   0.000000   0.000000   0.000000
    149       0.000000   0.000000   0.000000   0.000000   0.000000   0.000000
    150       0.000000   0.000000   0.000000   0.000000   0.000000   0.000000
    151       0.000000   0.000000   0.000000   0.000000   0.000000   0.000000
    152       0.000000   0.000000   0.000000   0.000000   0.000000   0.000000
    153       0.000000   0.000000   0.000000   0.000000   0.000000   0.000000
    154       0.000000   0.000000   0.000000   0.000000   0.000000   0.000000
    155       0.000000   0.000000   0.000000   0.000000   0.000000   0.000000
    156       0.000000   0.000000   0.000000   0.000000   0.000000   0.000000
    157       0.000000   0.000000   0.000000   0.000000   0.000000   0.000000
    158       0.000000   0.000000   0.000000   0.000000   0.000000   0.000000
    159       0.000000   0.000000   0.000000   0.000000   0.000000   0.000000
    160       0.000000   0.000000   0.000000   0.000000   0.000000   0.000000
    161       0.000000   0.000000   0.000000   0.000000   0.000000   0.000000
    162       0.000000   0.000000   0.000000   0.000000   0.000000   0.000000
    163       0.000000   0.000000   0.000000   0.000000   0.000000   0.000000
    164       0.000000   0.000000   0.000000   0.000000   0.000000   0.000000
    165       0.000000   0.000000   0.000000   0.000000   0.000000   0.000000
    166       0.000000   0.000000   0.000000   0.000000   0.000000   0.000000
    167       0.000000   0.000000   0.000000   0.000000   0.000000   0.000000
    168       0.000000   0.000000   0.000000   0.000000   0.000000   0.000000
    169       0.000000   0.000000   0.000000   0.000000   0.000000   0.000000
    170       0.000000   0.000000   0.000000   0.000000   0.000000   0.000000
    171       0.000000   0.000000   0.000000   0.000000   0.000000   0.000000
    172       0.000000   0.000000   0.000000   0.000000   0.000000   0.000000
    173       0.000000   0.000000   0.000000   0.000000   0.000000   0.000000
    174       0.000000   0.000000   0.000000   0.000000   0.000000   0.000000
    175       0.000000   0.000000   0.000000   0.000000   0.000000   0.000000
    176       0.000000   0.000000   0.000000   0.000000   0.000000   0.000000
    177       0.000000   0.000000   0.000000   0.000000   0.000000   0.000000
    178       0.000000   0.000000   0.000000   0.000000   0.000000   0.000000
    179       0.000000   0.000000   0.000000   0.000000   0.000000   0.000000
    180       0.000000   0.000000   0.000000   0.000000   0.000000   0.000000
    181       0.000000   0.000000   0.000000   0.000000   0.000000   0.000000
    182       0.000000   0.000000   0.000000   0.000000   0.000000   0.000000
    183       0.000000   0.000000   0.000000   0.000000   0.000000   0.000000
    184       0.000000   0.000000   0.000000   0.000000   0.000000   0.000000
    185       0.000000   0.000000   0.000000   0.000000   0.000000   0.000000
    186       0.000000   0.000000   0.000000   0.000000   0.000000   0.000000
    187       0.000000   0.000000   0.000000   0.000000   0.000000   0.000000
    188       0.000000   0.000000   0.000000   0.000000   0.000000   0.000000
    189       0.000000   0.000000   0.000000   0.000000   0.000000   0.000000
    190       0.000000   0.000000   0.000000   0.000000   0.000000   0.000000
    191       0.000000   0.000000   0.000000   0.000000   0.000000   0.000000
    192       0.000000   0.000000   0.000000   0.000000   0.000000   0.000000
    193       0.000000   0.000000   0.000000   0.000000   0.000000   0.000000
    194       0.000000   0.000000   0.000000   0.000000   0.000000   0.000000
    195       0.000000   0.000000   0.000000   0.000000   0.000000   0.000000
    196       0.000000   0.000000   0.000000   0.000000   0.000000   0.000000
    197       0.000000   0.000000   0.000000   0.000000   0.000000   0.000000
    198       0.000000   0.000000   0.000000   0.000000   0.000000   0.000000
    199       0.000000   0.000000   0.000000   0.000000   0.000000   0.000000
    200       0.000000   0.000000   0.000000   0.000000   0.000000   0.000000
                  6          7          8          9         10         11    
      0       0.032244  -0.032105   0.017533  -0.055889  -0.002169   0.019670
      1       0.006018   0.038654   0.003236   0.036762   0.008922  -0.015739
      2       0.000856   0.041951  -0.021374   0.012634   0.015265   0.014619
      3       0.043681  -0.018177   0.043154  -0.029398  -0.054374   0.007657
      4      -0.009962   0.024169   0.005752   0.037660   0.017018  -0.014358
      5      -0.050033  -0.000747   0.005044   0.036079   0.014050   0.008833
      6       0.002748  -0.019727  -0.037621  -0.017405  -0.006625  -0.001358
      7      -0.047663   0.007958  -0.014353   0.000295  -0.019531   0.009417
      8       0.006633   0.054644  -0.032629   0.033662   0.022996   0.002857
      9       0.004674  -0.030129  -0.011451  -0.035063  -0.015096  -0.003927
     10      -0.004910   0.009751   0.062910   0.053199   0.020331   0.006253
     11       0.003790   0.025714   0.048627   0.007218   0.005346   0.055011
     12       0.015219  -0.025623  -0.014091  -0.033127  -0.005628   0.006409
     13      -0.014897   0.017712   0.014821   0.029503   0.005412  -0.011982
     14       0.011752   0.045569  -0.013952   0.007836   0.017335   0.017459
     15       0.012044  -0.024292  -0.017522  -0.033453  -0.006762   0.005837
     16       0.007620   0.012513   0.042949   0.035393   0.020470  -0.014295
     17       0.026254   0.033693   0.021751  -0.013481   0.010879   0.030099
     18      -0.002905  -0.012529  -0.042776  -0.028491  -0.003453   0.000081
     19       0.033630   0.012351   0.026036   0.014319   0.024223  -0.040791
     20       0.025513   0.030641   0.031970  -0.011900   0.009566   0.036783
     21       0.035081  -0.034993   0.013865  -0.030978  -0.002800   0.017870
     22       0.006499   0.008835   0.061451   0.047951   0.021512   0.002715
     23       0.061205   0.027691   0.012402  -0.048232   0.010586  -0.003752
     24       0.064237  -0.043878   0.065104   0.021727  -0.035046  -0.121524
     25       0.037884   0.002324   0.070332   0.040658   0.007154  -0.081423
     26       0.089352   0.022565   0.010586  -0.067170   0.001820  -0.066267
     27       0.070514  -0.038886   0.074112   0.063013  -0.065274  -0.253878
     28       0.061988  -0.000286   0.062769   0.024986  -0.007857  -0.166178
     29       0.086519   0.024087   0.014339  -0.054222  -0.003712  -0.085470
     30       0.092030  -0.059958   0.109173   0.023683  -0.025771  -0.100952
     31       0.038700  -0.001973   0.090031   0.051986   0.011511  -0.059598
     32       0.122857   0.015388   0.004951  -0.101146   0.000613  -0.107912
     33       0.115949  -0.068180   0.150993   0.065570  -0.051777  -0.215433
     34       0.064707  -0.007311   0.096779   0.046867   0.000715  -0.127527
     35       0.145850   0.011314   0.004096  -0.114543  -0.005892  -0.158199
     36       0.090263  -0.065952   0.100790  -0.027732   0.017475   0.067317
     37       0.007355  -0.000023   0.102306   0.069345   0.030005   0.047893
     38       0.128087   0.013466   0.001017  -0.116887   0.008292  -0.084888
     39       0.112377  -0.079246   0.136998  -0.026854   0.026246   0.088746
     40       0.008130  -0.003740   0.118587   0.077961   0.033913   0.066623
     41       0.154226   0.007902  -0.002921  -0.142503   0.007446  -0.115743
     42       0.060773  -0.054117   0.045818  -0.079961   0.049610   0.205063
     43      -0.024119   0.007039   0.093800   0.076559   0.043947   0.130894
     44       0.099392   0.019225   0.001483  -0.098978   0.017529  -0.020067
     45       0.060354  -0.058117   0.037662  -0.122009   0.084799   0.336798
     46      -0.047763   0.009432   0.102527   0.091409   0.059361   0.216547
     47       0.103138   0.017812  -0.002012  -0.112058   0.023911  -0.000621
     48       0.034048  -0.038499   0.002798  -0.080571   0.038736   0.175588
     49      -0.024812   0.011313   0.073521   0.064817   0.039135   0.105989
     50       0.066120   0.026391   0.007201  -0.064411   0.018601   0.020604
     51       0.013559  -0.028896  -0.041202  -0.123253   0.069402   0.286776
     52      -0.049741   0.016614   0.067459   0.066964   0.051084   0.171363
     53       0.043826   0.030551   0.008967  -0.052389   0.025932   0.070895
     54      -0.026153  -0.011359  -0.084383   0.006694  -0.016423  -0.010572
     55      -0.065246  -0.010710  -0.031079  -0.056507  -0.039144   0.026270
     56       0.015946   0.060623  -0.022197   0.051098   0.030792  -0.001597
     57      -0.000068  -0.008962  -0.078197   0.015596  -0.007692  -0.088826
     58      -0.052081  -0.023745  -0.028993  -0.102734  -0.045886  -0.005120
     59       0.010660   0.042854  -0.023940  -0.010428   0.015631   0.022694
     60       0.036896  -0.011423  -0.041453   0.020023  -0.002304  -0.152018
     61      -0.068231  -0.021330  -0.043026  -0.099294  -0.047246   0.025219
     62      -0.009449   0.032357  -0.064125  -0.063263   0.004646   0.033890
     63      -0.026305  -0.003245  -0.120978   0.020653  -0.007722  -0.076095
     64      -0.068888  -0.037681  -0.056742  -0.161989  -0.059615   0.015444
     65       0.014063   0.047276  -0.018388   0.007232   0.019712   0.017468
     66       0.007888  -0.010311  -0.066578   0.014809  -0.007300  -0.094567
     67      -0.008684  -0.021297   0.011781  -0.083928  -0.033999  -0.077224
     68       0.025215   0.035956   0.005710  -0.022770   0.011656   0.027487
     69      -0.038443  -0.008239  -0.103355   0.015666  -0.020809  -0.012884
     70      -0.119796  -0.014941  -0.077236  -0.077063  -0.065137   0.113503
     71       0.004975   0.070666  -0.054236   0.083386   0.029800  -0.042453
     72      -0.056698  -0.010258  -0.106945   0.006770  -0.027260   0.047248
     73      -0.129280  -0.006342  -0.081214  -0.049556  -0.060121   0.139593
     74       0.009509   0.082608  -0.055844   0.123986   0.041352  -0.063735
     75      -0.061441  -0.002353  -0.140178   0.032864  -0.029046  -0.019715
     76      -0.133838  -0.027828  -0.094517  -0.122061  -0.084067   0.122298
     77       0.010465   0.074907  -0.047091   0.098527   0.036601  -0.045249
     78      -0.006015  -0.009880  -0.077132   0.014086  -0.009248  -0.068540
     79      -0.138566  -0.013729  -0.092041  -0.075212  -0.071449   0.146894
     80      -0.014936   0.061750  -0.085856   0.051018   0.009734  -0.048471
     81      -0.070560  -0.008077  -0.118563   0.013063  -0.030992   0.061728
     82      -0.041174  -0.012997  -0.013302  -0.061630  -0.031907  -0.013572
     83       0.039079   0.075471   0.016512   0.107534   0.056907   0.009718
     84      -0.091609  -0.010830  -0.123404   0.004205  -0.036368   0.129765
     85      -0.046549  -0.001383  -0.012655  -0.022851  -0.024470   0.002512
     86       0.048137   0.089467   0.020676   0.154182   0.068424  -0.020493
     87      -0.066704  -0.010010  -0.111750   0.008221  -0.029140   0.069462
     88      -0.003258  -0.011400   0.016287  -0.050749  -0.016120  -0.070639
     89       0.040703   0.067382   0.032823   0.085328   0.058523   0.060585
     90      -0.087024  -0.000139  -0.146773   0.033102  -0.038035   0.037593
     91      -0.057957  -0.028593  -0.032601  -0.115997  -0.050856   0.002992
     92       0.045113   0.082197   0.023052   0.130743   0.064294   0.001788
     93       0.000579  -0.020641   0.011556  -0.024960  -0.010035  -0.004566
     94       0.006198  -0.021785   0.002547   0.036500   0.006704   0.004288
     95      -0.001343  -0.024654   0.012465   0.020556  -0.021009   0.037288
     96       0.000781  -0.029957   0.035458   0.020884  -0.011591  -0.011473
     97      -0.026182  -0.050879  -0.029094  -0.001489  -0.000396  -0.024505
     98      -0.032853  -0.056301  -0.008106   0.001215  -0.029214   0.007213
     99      -0.005780  -0.015963   0.064919   0.023170  -0.002028  -0.011669
    100      -0.006547  -0.087601  -0.111423  -0.008996  -0.025963  -0.022052
    101      -0.031800  -0.112718  -0.059460   0.038780  -0.056429  -0.012092
    102      -0.006401  -0.021825   0.085524   0.056682  -0.003827  -0.015442
    103      -0.028832  -0.111580  -0.142364  -0.036424  -0.032815  -0.043221
    104      -0.053986  -0.138939  -0.080592   0.027023  -0.063884  -0.034708
    105      -0.011458   0.005091   0.069468  -0.014037   0.009527  -0.007077
    106       0.039200  -0.095415  -0.156788   0.014976  -0.042766   0.004290
    107      -0.005261  -0.137188  -0.085107   0.085875  -0.076057  -0.004489
    108      -0.016271   0.015491   0.093296  -0.011061   0.016708  -0.007251
    109       0.051669  -0.125477  -0.221914   0.008607  -0.063025   0.003728
    110      -0.006743  -0.182083  -0.126341   0.111802  -0.098611  -0.020736
    111      -0.010287   0.012485   0.041514  -0.054446   0.010465  -0.000941
    112       0.066503  -0.063512  -0.112756   0.042999  -0.031887   0.029823
    113       0.021691  -0.103003  -0.053654   0.096104  -0.065194   0.023285
    114      -0.013955   0.028350   0.041371  -0.084179   0.018062   0.003853
    115       0.100790  -0.066472  -0.140392   0.056681  -0.043380   0.050910
    116       0.041892  -0.119454  -0.067167   0.130685  -0.077978   0.029064
    117      -0.004350  -0.001300   0.011928  -0.057841   0.000831  -0.000558
    118       0.050637  -0.026320  -0.032320   0.053891  -0.005433   0.029149
    119       0.024123  -0.046634  -0.004487   0.062309  -0.037311   0.043988
    120      -0.004056   0.001948  -0.012024  -0.086505   0.001596   0.001092
    121       0.073959  -0.000190   0.003224   0.077165   0.003505   0.049843
    122       0.047143  -0.019633   0.021099   0.073678  -0.028351   0.065283
    123       0.011223  -0.054131   0.027451   0.075653  -0.015579  -0.019297
    124      -0.084616  -0.042292   0.031049  -0.034088   0.010998  -0.057075
    125      -0.072900  -0.030169   0.030455  -0.066021  -0.019556  -0.003357
    126       0.047134  -0.119081  -0.090483   0.094326   0.007762  -0.039162
    127      -0.133872  -0.045333   0.063260  -0.070396   0.016541  -0.083974
    128      -0.033342   0.004133   0.048956  -0.032893  -0.034263   0.035679
    129       0.049092  -0.111865  -0.133695   0.013876   0.093496  -0.040069
    130      -0.118486  -0.028399   0.105312  -0.005958  -0.037443  -0.066240
    131      -0.005435   0.041715   0.068643  -0.022864  -0.022690   0.064723
    132       0.062544  -0.150248  -0.142769   0.105070   0.015112  -0.049221
    133      -0.144961  -0.066845   0.001193  -0.145864   0.088868  -0.100266
    134       0.004733  -0.030665   0.015636   0.058891  -0.090809   0.033794
    135       0.055513  -0.147322  -0.087645   0.172766  -0.060882  -0.047540
    136      -0.178396  -0.043363   0.110521  -0.085741  -0.003146  -0.100837
    137      -0.065021   0.028025   0.073085  -0.105027   0.010246   0.033013
    138      -0.015165  -0.012794   0.104642   0.058197  -0.028955  -0.008887
    139      -0.078182  -0.001684   0.110811   0.015048  -0.013608  -0.027912
    140      -0.128047   0.003903   0.088957  -0.151159  -0.017975  -0.014117
    141      -0.034543  -0.011131   0.112969   0.021704  -0.059773  -0.008657
    142      -0.069335   0.021084   0.156429   0.050906  -0.036913  -0.004355
    143      -0.137755   0.030931   0.148412  -0.147544  -0.076079   0.012764
    144       0.009853  -0.026997   0.075184   0.097434   0.001383  -0.013214
    145      -0.098663   0.008388   0.123500  -0.012753   0.035673  -0.049003
    146      -0.159933   0.021177   0.120094  -0.198923  -0.015463  -0.022239
    147      -0.044628   0.031708   0.190186   0.040134  -0.042087   0.001747
    148      -0.062694  -0.004573   0.110998   0.040662  -0.052774  -0.009257
    149      -0.132531  -0.015165   0.045224  -0.174144   0.037771  -0.042980
    150       0.010937  -0.058738   0.058836   0.132304  -0.027629  -0.021181
    151      -0.110818  -0.072657  -0.012339  -0.088052   0.035142  -0.091937
    152      -0.105147  -0.070314   0.002333  -0.088542   0.000241  -0.046841
    153      -0.016898  -0.020016   0.138433   0.120700  -0.037513  -0.015894
    154      -0.078538  -0.071403  -0.036632  -0.064644   0.028722  -0.071017
    155      -0.135515  -0.095111  -0.009722  -0.115784   0.015872  -0.080532
    156       0.018992  -0.074419   0.051886   0.169221  -0.032102  -0.024256
    157      -0.156329  -0.067528   0.037142  -0.111381   0.038778  -0.117135
    158      -0.136496  -0.051816   0.034627  -0.137779   0.006548  -0.056553
    159       0.029836  -0.086811   0.008771   0.149852  -0.023449  -0.025380
    160      -0.120376  -0.101279  -0.066260  -0.130296   0.056492  -0.116064
    161      -0.069798  -0.092033  -0.034767  -0.032334  -0.008118  -0.035939
    162       0.022191  -0.001809   0.020147  -0.036366  -0.020933   0.012705
    163       0.015153   0.037096  -0.001099   0.027772   0.012982  -0.012346
    164      -0.027587   0.013871  -0.004318   0.025698   0.013824   0.011341
    165      -0.019397   0.060245  -0.008525  -0.017757   0.006624   0.005103
    166       0.061076   0.053243  -0.018892   0.000380   0.011106  -0.004729
    167      -0.030088   0.003187   0.002374   0.028358   0.010738   0.011307
    168      -0.039409   0.002566  -0.056046  -0.013908   0.223554  -0.017006
    169       0.090272   0.084729  -0.026325  -0.017710  -0.031790   0.004417
    170      -0.001235   0.029117  -0.012548   0.009497  -0.004092   0.018099
    171      -0.019525  -0.103011  -0.067926  -0.032092   0.364792  -0.020310
    172       0.077572   0.098777  -0.017952  -0.008174  -0.060602   0.003502
    173       0.023773   0.057500  -0.029692  -0.007172  -0.013742   0.022847
    174      -0.084701   0.077068  -0.090678   0.016040   0.265338  -0.039311
    175       0.136118   0.099544  -0.044054  -0.049121  -0.039424   0.015723
    176      -0.005690   0.018083  -0.005353   0.012639  -0.006737   0.018211
    177      -0.098119   0.031397  -0.128326   0.019265   0.441143  -0.057507
    178       0.158875   0.124871  -0.049888  -0.063513  -0.074164   0.023102
    179       0.017303   0.038678  -0.017339  -0.002675  -0.018261   0.023553
    180      -0.112587   0.212675  -0.077830   0.043142   0.076312  -0.039147
    181       0.153001   0.082186  -0.054024  -0.062305  -0.002493   0.017863
    182      -0.039106  -0.019001   0.016771   0.035098   0.006254   0.011542
    183      -0.148877   0.273128  -0.105311   0.067851   0.105456  -0.057489
    184       0.188602   0.093667  -0.067418  -0.086653  -0.008928   0.026803
    185      -0.042868  -0.027424   0.022297   0.037641   0.004653   0.011541
    186      -0.095165   0.272142  -0.030249   0.039575  -0.152433  -0.016074
    187       0.124142   0.050377  -0.046672  -0.044271   0.042429   0.008509
    188      -0.067960  -0.045026   0.031940   0.054265   0.021245   0.004787
    189      -0.118302   0.380503  -0.020374   0.061360  -0.306220  -0.016108
    190       0.137788   0.036503  -0.054507  -0.054748   0.072100   0.010257
    191      -0.094422  -0.073847   0.049449   0.071951   0.031446  -0.000582
    192      -0.047547   0.194082   0.004498   0.008865  -0.182548   0.005578
    193       0.078003   0.036184  -0.029048  -0.012815   0.048221  -0.002729
    194      -0.063532  -0.033893   0.024548   0.050933   0.023388   0.004766
    195      -0.033807   0.242466   0.040935   0.007626  -0.357535   0.021191
    196       0.055222   0.011572  -0.022773   0.001504   0.080825  -0.009514
    197      -0.085863  -0.053855   0.036000   0.065927   0.035084  -0.000376
    198       0.009718  -0.050428  -0.017413  -0.022286  -0.030894  -0.011846
    199      -0.031153   0.011030   0.081945   0.051255   0.021650   0.017025
    200      -0.001507   0.038323   0.053333  -0.001406   0.015173   0.061077
                 12         13         14         15         16         17    
      0      -0.096396  -0.026800  -0.036677   0.016051   0.057836   0.073860
      1      -0.039693   0.038756   0.016503   0.062530   0.053003  -0.145303
      2       0.032129  -0.023692   0.002059  -0.046480  -0.004589   0.052609
      3      -0.048204  -0.043118  -0.027039  -0.276220  -0.058202  -0.270879
      4      -0.058495   0.048400   0.017551   0.131640   0.088200  -0.086381
      5      -0.008482  -0.004685   0.014060   0.007340   0.035951   0.082430
      6      -0.034665  -0.007875  -0.010514   0.014520   0.000710   0.035753
      7       0.003289   0.057420  -0.005863   0.032902   0.074259  -0.120846
      8       0.038189  -0.022173   0.017138  -0.030983  -0.033558   0.025521
      9      -0.070110  -0.002378  -0.021769   0.040482   0.048533   0.029703
     10      -0.028652  -0.020310  -0.000631  -0.041310  -0.021772   0.012002
     11      -0.004831  -0.015093  -0.057903  -0.031957   0.060719  -0.017526
     12      -0.061707  -0.016172  -0.022331   0.010594   0.029213   0.051005
     13      -0.034925   0.023906   0.015784   0.024957   0.029472  -0.069071
     14       0.017102  -0.021903  -0.002342  -0.032550   0.012789   0.028343
     15      -0.062888  -0.014664  -0.024052   0.013983   0.037046   0.049407
     16      -0.037984  -0.017250   0.021392  -0.025314  -0.030658   0.008849
     17      -0.014215  -0.016141  -0.027169  -0.024252   0.043199  -0.004444
     18      -0.048970  -0.021340  -0.014584   0.018957   0.044628   0.064085
     19      -0.040739  -0.021426   0.051325  -0.015111  -0.058803   0.008052
     20      -0.018112  -0.013901  -0.035060  -0.027304   0.047018  -0.007216
     21      -0.031039  -0.010958  -0.021456  -0.003778   0.019220   0.039817
     22      -0.017301  -0.018817   0.011397  -0.043601  -0.025674   0.005927
     23      -0.029224  -0.003041   0.002214  -0.006633  -0.003235  -0.014323
     24       0.073349   0.060585  -0.093330  -0.043978   0.088265   0.049805
     25       0.006277   0.020434   0.000389  -0.048583  -0.038372   0.011056
     26      -0.025511   0.025103   0.005508  -0.002135  -0.031914  -0.011603
     27       0.076386   0.080140  -0.168099  -0.097332   0.138411   0.066303
     28      -0.006883   0.042982  -0.012781  -0.059387  -0.059513   0.024012
     29      -0.021781   0.026397  -0.012269  -0.014925  -0.014329  -0.008112
     30       0.192299   0.119182  -0.062288   0.010484   0.098518   0.037495
     31       0.054481   0.035302   0.005507  -0.034756  -0.019997   0.005588
     32      -0.022947   0.055443   0.032643   0.025219  -0.082575  -0.014504
     33       0.285507   0.182491  -0.120162  -0.015692   0.158890   0.051057
     34       0.075904   0.069242  -0.002277  -0.033079  -0.028950   0.009849
     35      -0.018072   0.079375   0.035456   0.031932  -0.103671  -0.012602
     36       0.199359   0.101068   0.047340   0.107247   0.031065   0.003714
     37       0.077975   0.009379   0.022192  -0.018413   0.008475  -0.005147
     38      -0.025397   0.055410   0.056989   0.046886  -0.104281  -0.020664
     39       0.300010   0.150895   0.077908   0.159808   0.037166  -0.007751
     40       0.118363   0.022466   0.028000  -0.003659   0.022771  -0.009178
     41      -0.021218   0.078933   0.078386   0.068859  -0.140950  -0.022991
     42       0.075132   0.018466   0.116974   0.133427  -0.044459  -0.019933
     43       0.049275  -0.033334   0.031650  -0.020204   0.019583  -0.013413
     44      -0.033196   0.024371   0.054621   0.040002  -0.077943  -0.026562
     45       0.074312   0.001369   0.204018   0.206287  -0.100432  -0.052602
     46       0.066219  -0.055238   0.045094  -0.007915   0.044193  -0.026044
     47      -0.036144   0.023595   0.074445   0.056463  -0.096043  -0.032788
     48      -0.038364  -0.035746   0.078539   0.074005  -0.045376  -0.001973
     49       0.002212  -0.046345   0.025295  -0.035057   0.001370  -0.007555
     50      -0.034650  -0.004927   0.026622   0.011872  -0.026033  -0.023636
     51      -0.121018  -0.091619   0.139474   0.104423  -0.096708  -0.025789
     52      -0.016274  -0.076783   0.035363  -0.033555   0.008568  -0.013382
     53      -0.038248  -0.027362   0.025173   0.007150  -0.006750  -0.025793
     54       0.033029   0.013324   0.003116   0.031812  -0.065620  -0.047820
     55       0.075371  -0.002590  -0.025739  -0.021235   0.040736  -0.031578
     56       0.007116  -0.003005   0.023363  -0.014000  -0.018614  -0.002647
     57       0.089707  -0.139991   0.020654   0.125834  -0.052634  -0.124676
     58       0.139762  -0.143655  -0.033187   0.004234   0.050231  -0.001004
     59       0.038634  -0.048235   0.000197  -0.058534  -0.017703   0.094352
     60       0.088606  -0.208181   0.011343   0.152087  -0.010005  -0.122510
     61       0.129915  -0.096014  -0.029274  -0.011572   0.033007  -0.003101
     62       0.134399  -0.178473   0.009471  -0.030473  -0.057744   0.102944
     63       0.144594  -0.180657   0.045904   0.165253  -0.098495  -0.184693
     64       0.212943  -0.239801  -0.036818   0.001317   0.022768   0.044879
     65       0.020347  -0.022594   0.002889  -0.055188  -0.012542   0.077359
     66       0.076538  -0.133076   0.014580   0.117625  -0.040333  -0.110165
     67       0.121179  -0.203069  -0.033967   0.044394   0.094987  -0.018996
     68      -0.006107   0.001993  -0.023938  -0.103362   0.013019   0.152215
     69       0.060696   0.023075   0.008120   0.038715  -0.092042  -0.085720
     70       0.093235   0.153526  -0.048215  -0.136902  -0.023285   0.036598
     71       0.073082  -0.039073   0.045972   0.049140  -0.062317  -0.127419
     72       0.019402   0.134623  -0.006712  -0.037122  -0.099593  -0.014398
     73       0.051821   0.244274  -0.040295  -0.151554  -0.034666   0.014297
     74       0.059509  -0.027724   0.068350   0.098034  -0.069113  -0.216721
     75       0.116866   0.036504   0.018767   0.054232  -0.143929  -0.162894
     76       0.156318   0.111935  -0.069316  -0.175499  -0.041107   0.098670
     77       0.049368  -0.024831   0.053011   0.062173  -0.054486  -0.146854
     78       0.066892  -0.095967   0.016458   0.104832  -0.052820  -0.109455
     79       0.087118   0.225896  -0.052811  -0.176027  -0.045900   0.050707
     80       0.163753  -0.091854   0.033915   0.035188  -0.099515  -0.119559
     81       0.015330   0.181265  -0.007369  -0.052683  -0.111357  -0.016327
     82       0.088730  -0.097375  -0.020455   0.024827   0.063709  -0.048748
     83      -0.118691   0.107977   0.038805  -0.015082   0.014496  -0.021175
     84      -0.030627   0.304629  -0.018789  -0.142036  -0.145042   0.078703
     85       0.035113   0.004124  -0.012655   0.017252   0.069366  -0.088529
     86      -0.142982   0.128677   0.054892   0.038692   0.043701  -0.128311
     87       0.002513   0.185811  -0.008522  -0.066647  -0.115077   0.012710
     88       0.086181  -0.203493  -0.006921   0.092704   0.095533  -0.095413
     89      -0.167332   0.164611   0.029208  -0.095222  -0.014435   0.107864
     90       0.059398   0.178950  -0.001784  -0.007412  -0.103363  -0.120756
     91       0.156318  -0.154102  -0.038046  -0.011018   0.031870   0.031023
     92      -0.144278   0.131202   0.046249   0.001764   0.027972  -0.058875
     93      -0.062416  -0.005939  -0.016389   0.031031   0.045688   0.030001
     94      -0.044310  -0.014637  -0.008017  -0.021444  -0.023990   0.024667
     95       0.010660  -0.009441  -0.045849  -0.009356   0.039548  -0.039103
     96      -0.032256  -0.015003   0.004996   0.013582   0.003595   0.027821
     97      -0.050247  -0.002342   0.012482  -0.003890  -0.016131   0.045433
     98       0.018005  -0.000847  -0.017861   0.000906   0.032973  -0.025532
     99      -0.023289  -0.018751   0.015230  -0.003730  -0.002130   0.021971
    100      -0.077364   0.007692  -0.017089   0.043445   0.001870   0.064490
    101       0.034395   0.001958  -0.002176   0.022881  -0.002288  -0.009261
    102       0.000412  -0.025047   0.031497  -0.018626  -0.032198   0.012600
    103      -0.084369   0.017896  -0.003332   0.061391   0.012934   0.083707
    104       0.038219   0.009078   0.019047   0.033514  -0.004889   0.006025
    105      -0.042653  -0.014992   0.007045  -0.004697   0.031062   0.027957
    106      -0.095936   0.005283  -0.062636   0.070252  -0.000140   0.061483
    107       0.044641  -0.002557  -0.015662   0.037103  -0.035228  -0.018164
    108      -0.034638  -0.017964   0.015136  -0.018626   0.026295   0.021558
    109      -0.116377   0.013329  -0.083207   0.108282   0.010859   0.079028
    110       0.055989   0.000732  -0.005721   0.059246  -0.062409  -0.007169
    111      -0.072954  -0.006763  -0.013964   0.014505   0.072618   0.039518
    112      -0.086514  -0.007221  -0.078465   0.044578  -0.017274   0.030034
    113       0.040958  -0.011115  -0.040290   0.020610  -0.034140  -0.044846
    114      -0.090370  -0.002844  -0.023423   0.017420   0.102415   0.043171
    115      -0.100333  -0.008560  -0.114931   0.062831  -0.019883   0.017838
    116       0.050391  -0.015447  -0.049275   0.026884  -0.063352  -0.054121
    117      -0.081942  -0.003114  -0.024645   0.032155   0.075428   0.044662
    118      -0.060210  -0.017422  -0.047819  -0.005064  -0.027734   0.015106
    119       0.023748  -0.014080  -0.054837  -0.003607   0.006707  -0.056640
    120      -0.101132   0.001240  -0.036653   0.045299   0.099979   0.057847
    121      -0.054575  -0.026557  -0.062394  -0.025070  -0.037169  -0.005823
    122       0.021062  -0.021186  -0.074472  -0.017492   0.007745  -0.072307
    123      -0.006952  -0.023189   0.035241  -0.008707  -0.026464   0.046708
    124      -0.029937  -0.000161   0.043372  -0.009560  -0.066499   0.055295
    125       0.005957   0.007582  -0.029829   0.018881   0.032527  -0.037664
    126       0.004583  -0.018808   0.161737  -0.101648   0.102447   0.046515
    127      -0.015892   0.004503   0.073953  -0.009677  -0.095753   0.054559
    128      -0.014534  -0.000065  -0.122107   0.059279   0.005168  -0.035353
    129      -0.010590  -0.011298   0.223848  -0.152040   0.153868   0.011459
    130      -0.014015  -0.003946  -0.008431   0.035331  -0.141383   0.077294
    131      -0.030893  -0.005307  -0.182606   0.073881  -0.009303  -0.038291
    132       0.010464  -0.017014   0.218519  -0.141777   0.157431   0.048519
    133      -0.019286   0.013723   0.181737  -0.075794  -0.022559   0.025228
    134      -0.000783  -0.005797  -0.124845   0.051409   0.033110  -0.003827
    135       0.023190  -0.024020   0.146942  -0.085920   0.090954   0.079792
    136      -0.004356   0.006257   0.069095   0.016522  -0.145727   0.059407
    137      -0.023263   0.005183  -0.113385   0.061518  -0.013635  -0.059663
    138      -0.015578  -0.025721  -0.048645   0.054946  -0.117592   0.050768
    139      -0.028932  -0.013598  -0.060925   0.052388  -0.181569   0.067796
    140      -0.011324   0.017435  -0.075495   0.071460  -0.011624  -0.047496
    141      -0.038624  -0.019984  -0.124993   0.126127  -0.165935   0.072793
    142      -0.032999  -0.022438  -0.143579   0.101618  -0.253784   0.079656
    143      -0.039718   0.013224  -0.247429   0.200315  -0.143966  -0.010342
    144       0.008870  -0.030344   0.044592  -0.026657  -0.051906   0.030959
    145      -0.007276  -0.010429   0.041178  -0.020561  -0.130661   0.031183
    146      -0.019451   0.023011  -0.095375   0.097914  -0.037158  -0.051563
    147      -0.023264  -0.028674  -0.137534   0.123101  -0.218464   0.052962
    148      -0.044936  -0.017469  -0.148001   0.113241  -0.231389   0.095694
    149       0.012665   0.023784   0.078938  -0.039503   0.102135  -0.083522
    150       0.019167  -0.033736   0.032517  -0.007823  -0.094380   0.063971
    151      -0.024598   0.011948   0.142137  -0.062546   0.011882   0.045104
    152       0.032656   0.014384   0.085871  -0.043437   0.075781  -0.039275
    153       0.020005  -0.037651  -0.023573   0.027437  -0.162001   0.064465
    154      -0.037408   0.009383   0.107206  -0.046542   0.017470   0.047835
    155       0.050880   0.020435   0.170848  -0.088418   0.108484  -0.043752
    156       0.035347  -0.038488   0.049224  -0.018245  -0.112675   0.071607
    157      -0.005396   0.013012   0.172564  -0.073528  -0.019485   0.045125
    158       0.026061   0.019750   0.084553  -0.038577   0.078675  -0.047139
    159       0.023456  -0.032611   0.070929  -0.031620  -0.058807   0.065302
    160      -0.025754   0.022623   0.224063  -0.108851   0.094411   0.034985
    161       0.040018   0.008489   0.086105  -0.047109   0.071422  -0.030351
    162      -0.058999  -0.033726  -0.027223  -0.140682  -0.008324  -0.117954
    163      -0.041841   0.037852   0.012474   0.091439   0.065569  -0.104726
    164       0.006702  -0.014439   0.009196  -0.017913   0.017944   0.081084
    165      -0.031406  -0.022274  -0.017001  -0.092147  -0.003516  -0.081450
    166      -0.011253   0.019191   0.000908   0.049763   0.041934  -0.060724
    167      -0.002182  -0.012689   0.010623  -0.017103   0.022980   0.069376
    168       0.010116  -0.013427  -0.084213  -0.079649  -0.015067  -0.061264
    169       0.010455   0.004613   0.008565   0.016810   0.026988  -0.002188
    170       0.027049  -0.027400   0.009051  -0.051138   0.005042   0.135683
    171       0.011273  -0.020831  -0.130493  -0.129245  -0.028083  -0.100216
    172      -0.000706   0.010772   0.020348   0.038073   0.036149  -0.017666
    173       0.059526  -0.040854   0.006173  -0.081377  -0.013581   0.207042
    174       0.053859   0.006330  -0.091306  -0.005531  -0.009790   0.010420
    175       0.046709  -0.018421  -0.000057  -0.043826  -0.001258   0.079415
    176       0.015447  -0.024958   0.011404  -0.047395   0.010278   0.113820
    177       0.089200   0.013437  -0.149585   0.001301  -0.021499   0.023682
    178       0.063807  -0.030054   0.006080  -0.069504  -0.013769   0.127426
    179       0.039417  -0.036611   0.009336  -0.074549  -0.005190   0.168175
    180       0.053059   0.017692  -0.018885   0.065387   0.012786   0.074353
    181       0.060373  -0.026460  -0.017237  -0.071470  -0.014207   0.095034
    182      -0.026016  -0.007795   0.015480  -0.009987   0.034686   0.023671
    183       0.087519   0.034384  -0.021641   0.132892   0.019841   0.141446
    184       0.087420  -0.044207  -0.023448  -0.118615  -0.036234   0.152323
    185      -0.035065  -0.005827   0.017032  -0.007143   0.038494   0.005118
    186       0.007591   0.007729   0.059987   0.049000   0.027302   0.051414
    187       0.039326  -0.011566  -0.026662  -0.037513   0.000958   0.036468
    188      -0.055851   0.006958   0.016913   0.024467   0.053333  -0.043750
    189       0.005301   0.016519   0.121461   0.104281   0.046912   0.101450
    190       0.050528  -0.017910  -0.040766  -0.059452  -0.009303   0.049732
    191      -0.088640   0.020686   0.019662   0.055300   0.071806  -0.117550
    192      -0.033900  -0.012712   0.056947  -0.035928   0.016880  -0.034013
    193       0.002960   0.011416  -0.016605   0.024791   0.029887  -0.041681
    194      -0.043602   0.004350   0.014959   0.020438   0.048128  -0.017239
    195      -0.068056  -0.019285   0.113429  -0.045518   0.028802  -0.050236
    196      -0.014868   0.023001  -0.021698   0.051342   0.043052  -0.089364
    197      -0.066944   0.015806   0.016942   0.047349   0.063641  -0.069612
    198      -0.059463  -0.001284  -0.015432   0.048569   0.044917   0.007071
    199      -0.032900  -0.015273  -0.023052  -0.031176  -0.015664   0.014611
    200      -0.012303  -0.015086  -0.064597  -0.035291   0.063996  -0.003879
                 18         19         20         21         22         23    
      0       0.048215  -0.035016  -0.034005  -0.026351  -0.055009  -0.098199
      1      -0.032736   0.027406   0.065093   0.006994  -0.017332  -0.026642
      2      -0.022075   0.020451   0.024738   0.001720  -0.011075   0.012899
      3      -0.120057   0.083059   0.049279   0.052828   0.185001  -0.036118
      4      -0.004532   0.016796   0.030613  -0.007321  -0.061555  -0.058704
      5      -0.023448   0.052899  -0.091410  -0.000152   0.004168  -0.013607
      6       0.013017   0.005631   0.042261   0.003181  -0.006905  -0.040802
      7      -0.044611   0.077673  -0.143766   0.007553   0.006784  -0.013653
      8      -0.015546  -0.003757   0.116071   0.002010  -0.030103   0.034936
      9      -0.003271   0.008864   0.012446  -0.000546   0.030338   0.072850
     10       0.047437  -0.090423  -0.015939  -0.007198   0.028341  -0.007534
     11       0.051380  -0.100000  -0.005676  -0.014504   0.003298  -0.063238
     12       0.017740   0.002258   0.013830  -0.002892  -0.010404  -0.063326
     13      -0.022744   0.017235  -0.030300   0.001214   0.012360   0.042584
     14      -0.017476   0.011049   0.055403  -0.002711  -0.036429  -0.011186
     15       0.011004   0.012058   0.013300   0.000486  -0.006743  -0.049377
     16       0.023147  -0.055500  -0.010135  -0.010348   0.024667   0.053476
     17       0.021913  -0.041593   0.003373  -0.016584  -0.025207  -0.035936
     18      -0.030348   0.048912   0.031341   0.003579  -0.024410  -0.037142
     19       0.009781  -0.022239  -0.019991  -0.011468   0.010030   0.059792
     20       0.033278  -0.057338   0.001382  -0.017341  -0.017360  -0.040040
     21       0.034173  -0.005381  -0.000416  -0.001159  -0.000576  -0.110560
     22       0.039280  -0.074750  -0.015431  -0.013850   0.032130   0.034126
     23       0.022413  -0.037431  -0.008815  -0.016517  -0.018487  -0.019208
     24       0.028736   0.004105   0.006103  -0.008547  -0.017350  -0.109736
     25       0.038409  -0.076678  -0.014052  -0.011664   0.043304   0.049642
     26       0.022517  -0.039321  -0.008955  -0.011763  -0.005428  -0.009798
     27       0.052519  -0.008799  -0.004440  -0.018612  -0.024739  -0.140333
     28       0.046990  -0.082464  -0.011485  -0.007628   0.057769   0.046554
     29       0.026768  -0.040988  -0.010149  -0.014927  -0.010513  -0.017945
     30      -0.016942   0.034776   0.021105  -0.003549  -0.032371  -0.026077
     31       0.021854  -0.066847  -0.008105  -0.013082   0.033274   0.081410
     32       0.015254  -0.034558  -0.009518  -0.000455   0.013250   0.009209
     33      -0.025276   0.044695   0.033294  -0.010370  -0.052300   0.005918
     34       0.019354  -0.062417  -0.006484  -0.009181   0.037604   0.092526
     35       0.014179  -0.031707  -0.010099   0.005022   0.021657   0.014737
     36      -0.059762   0.057611   0.020766   0.012790  -0.020304   0.035504
     37       0.006939  -0.061885  -0.004765  -0.018129   0.018679   0.102571
     38       0.007728  -0.030286  -0.010838   0.004370   0.019142   0.021125
     39      -0.104646   0.086354   0.034717   0.020126  -0.030836   0.124293
     40      -0.009016  -0.051867   0.000801  -0.017837   0.010266   0.132589
     41      -0.000549  -0.024471  -0.010243   0.012884   0.031815   0.042940
     42      -0.042316   0.040643  -0.001635   0.017154   0.009521  -0.025994
     43       0.012120  -0.066284  -0.010712  -0.022919   0.013922   0.072969
     44       0.009416  -0.031179  -0.013103  -0.001750   0.007863   0.001542
     45      -0.071758   0.055005  -0.007840   0.027602   0.026286   0.001760
     46      -0.000190  -0.058563  -0.010608  -0.027194   0.001080   0.076788
     47       0.003963  -0.028789  -0.014697   0.001552   0.014138   0.008029
     48       0.005972   0.010349  -0.011191   0.007878   0.015912  -0.103373
     49       0.029167  -0.075421  -0.014658  -0.021763   0.022646   0.042581
     50       0.016618  -0.035555  -0.011875  -0.013235  -0.011766  -0.017238
     51       0.009673   0.009247  -0.022220   0.007880   0.033039  -0.126331
     52       0.029312  -0.079075  -0.016716  -0.026756   0.017101   0.029767
     53       0.016028  -0.040987  -0.012304  -0.019154  -0.020664  -0.023846
     54       0.048851  -0.048934  -0.012382  -0.004977   0.003932  -0.020623
     55      -0.020786   0.029244  -0.040756   0.002112  -0.001831   0.001587
     56      -0.024669   0.012826   0.091224   0.003252  -0.033521   0.033112
     57       0.047322  -0.050119  -0.051961  -0.005330   0.008796  -0.014803
     58      -0.016043   0.010788   0.071853   0.002461  -0.021863  -0.003167
     59      -0.016937  -0.009271   0.256930   0.003672  -0.061543   0.023441
     60       0.034164  -0.027967  -0.053283  -0.003389   0.012106  -0.036823
     61      -0.011849   0.005250   0.057628   0.001723  -0.020093   0.005098
     62       0.005084  -0.061431   0.396591   0.001576  -0.093341   0.050584
     63       0.062997  -0.080244  -0.073817  -0.008172   0.005059   0.020950
     64       0.002186  -0.033666   0.235521   0.001195  -0.055391   0.011772
     65      -0.021289   0.001871   0.207959   0.003885  -0.051985   0.021230
     66       0.042990  -0.041826  -0.045548  -0.004458   0.009472  -0.024161
     67      -0.035804   0.044746   0.026810   0.005334  -0.009189  -0.023542
     68      -0.023704   0.006584   0.290877   0.005340  -0.061434  -0.006846
     69       0.063851  -0.072997  -0.044471  -0.009624   0.008382  -0.007359
     70       0.011116  -0.022764   0.030553  -0.005750  -0.013010   0.007713
     71      -0.000820  -0.026005  -0.015451  -0.004762  -0.018714   0.070939
     72       0.063771  -0.068915   0.004236  -0.007824  -0.000191  -0.021139
     73       0.009429  -0.012743  -0.028349  -0.003837  -0.009081   0.018286
     74      -0.002848  -0.017396  -0.128839  -0.004039  -0.006498   0.095432
     75       0.091840  -0.120387  -0.105006  -0.018987   0.015109   0.028914
     76       0.029777  -0.063293   0.142220  -0.012771  -0.024171  -0.000599
     77      -0.008201  -0.010356  -0.052952  -0.002021  -0.014954   0.072790
     78       0.046847  -0.048143  -0.055716  -0.005682   0.012868  -0.015946
     79       0.020561  -0.036181   0.035707  -0.007820  -0.015528   0.012676
     80       0.028314  -0.084478   0.049368  -0.015789  -0.024628   0.082542
     81       0.063848  -0.069567  -0.003544  -0.008008   0.001260  -0.014918
     82      -0.026681   0.036972  -0.042502   0.003352  -0.000922  -0.001927
     83      -0.056221   0.076348  -0.009509   0.009476  -0.024331   0.034420
     84       0.077417  -0.089445   0.117996  -0.001697  -0.020287  -0.004988
     85      -0.042490   0.070786  -0.152204   0.002202   0.011370  -0.001722
     86      -0.082109   0.125388  -0.207717   0.003880   0.003313   0.027669
     87       0.066976  -0.074589   0.041396  -0.005458  -0.006054  -0.011796
     88      -0.036267   0.053974  -0.103370   0.001907   0.010092  -0.005071
     89      -0.036812   0.044676   0.183786   0.018484  -0.055159   0.047468
     90       0.052337  -0.050025  -0.167084  -0.017034   0.027097  -0.023495
     91       0.002891  -0.021015   0.130107   0.004522  -0.022047   0.001234
     92      -0.068891   0.101115  -0.088328   0.008562  -0.014403   0.032610
     93      -0.006535  -0.006523   0.012157  -0.008204   0.044490   0.102229
     94       0.064564  -0.039117  -0.011558   0.025879  -0.008735  -0.057835
     95       0.073393  -0.056819  -0.015075   0.014730   0.004537  -0.045830
     96       0.017749   0.021177   0.012159  -0.003244   0.033951   0.098689
     97      -0.040665  -0.081125  -0.013680   0.026834  -0.011665  -0.058170
     98      -0.016461  -0.089986  -0.019578   0.015493   0.002287  -0.048435
     99       0.055780   0.021879   0.006878   0.012537   0.021578   0.067862
    100      -0.143931  -0.082220   0.002620  -0.018170   0.024147   0.027534
    101      -0.119530  -0.071928  -0.010808  -0.023798   0.008957  -0.031718
    102       0.091565   0.051588   0.003474   0.018630   0.006841   0.033731
    103      -0.266497  -0.138782   0.002199  -0.043730   0.039786   0.040061
    104      -0.224348  -0.114059  -0.012459  -0.046857   0.017650  -0.036260
    105       0.043375  -0.025751   0.003150   0.019690   0.025624   0.056456
    106      -0.081505   0.023182   0.028123  -0.039283   0.039509   0.116934
    107      -0.078511   0.022777   0.003938  -0.041156   0.013639   0.022144
    108       0.074022  -0.031079  -0.003611   0.035909   0.015277   0.027486
    109      -0.167441   0.038403   0.046540  -0.084136   0.067805   0.196717
    110      -0.160658   0.046275   0.014185  -0.075832   0.027331   0.073920
    111      -0.018738  -0.073894   0.006240   0.000346   0.045461   0.078734
    112       0.120425   0.124777   0.028127   0.007463   0.011824   0.090345
    113       0.092721   0.101025   0.004948  -0.003452  -0.004150   0.007576
    114      -0.043340  -0.121549   0.002365  -0.000680   0.054275   0.075711
    115       0.213559   0.229152   0.045352   0.007524   0.016033   0.150896
    116       0.161200   0.196614   0.017034  -0.002471  -0.010223   0.040287
    117      -0.042734  -0.054695   0.014416  -0.013337   0.052984   0.111048
    118       0.184660   0.076071   0.005098   0.043214  -0.015692  -0.017991
    119       0.163880   0.044818  -0.008628   0.027124  -0.007186  -0.036301
    120      -0.084178  -0.078867   0.019325  -0.020070   0.062030   0.133326
    121       0.315362   0.132599   0.005316   0.064435  -0.027039  -0.032824
    122       0.276787   0.090583  -0.006440   0.045519  -0.013724  -0.039184
    123      -0.007064   0.020165   0.012985   0.000800   0.003979   0.037247
    124      -0.023774  -0.004111  -0.000953   0.017888  -0.032284  -0.072835
    125       0.013343  -0.051677  -0.014112   0.010889   0.019746   0.012736
    126       0.007442  -0.076184  -0.002590   0.057457  -0.016144   0.037269
    127       0.013642   0.099574   0.017577  -0.010329  -0.030588  -0.052251
    128      -0.033567  -0.120608  -0.026555   0.013648   0.025488  -0.014033
    129       0.069026  -0.016645   0.032730  -0.102088   0.039173   0.063791
    130      -0.039983   0.039900  -0.006539   0.080285  -0.063449  -0.086652
    131      -0.046630  -0.147430  -0.023534  -0.027295   0.038484  -0.041500
    132       0.009238  -0.125772  -0.012219   0.096139  -0.030916   0.039322
    133       0.082190   0.157051   0.046746  -0.125779   0.012453  -0.012926
    134      -0.096101  -0.264754  -0.071977   0.193689  -0.041921  -0.048021
    135      -0.047615  -0.161376  -0.040247   0.227545  -0.080273   0.012136
    136       0.026609   0.181813   0.026583  -0.009195  -0.033875  -0.038838
    137       0.017778  -0.005948   0.008914  -0.123376   0.075509   0.014165
    138      -0.021688   0.083682   0.023035  -0.017185   0.007367   0.073299
    139      -0.082001  -0.002371  -0.003593  -0.002976  -0.040722  -0.134228
    140       0.052500   0.063821   0.006677  -0.004768   0.040736   0.146541
    141      -0.085934   0.059036  -0.008499   0.266615  -0.172473   0.247986
    142      -0.141789  -0.044940  -0.022670   0.091024  -0.108600  -0.117250
    143      -0.082849  -0.009225  -0.046726   0.388559  -0.219819   0.336156
    144       0.039089   0.091448   0.048877  -0.269565   0.167505  -0.102617
    145       0.050944   0.143832   0.064043  -0.429748   0.237947  -0.270000
    146       0.076526   0.138356   0.022866  -0.033463   0.063348   0.216130
    147      -0.033464   0.159084   0.036438  -0.050483   0.021866   0.120736
    148      -0.185984  -0.111932  -0.054755   0.314952  -0.249263  -0.035226
    149       0.188881   0.162716   0.063884  -0.385163   0.294060  -0.000825
    150      -0.044199   0.030230   0.013561  -0.021926  -0.016539  -0.072968
    151       0.049055   0.038342   0.008815   0.036006  -0.030755  -0.000699
    152       0.073074   0.005580  -0.002915   0.015896   0.007937   0.021347
    153      -0.019402   0.070269   0.007060   0.040727  -0.060539  -0.065735
    154      -0.002496  -0.013800   0.006277  -0.003551  -0.002553  -0.020272
    155       0.134128   0.057462   0.004690   0.035227  -0.006241   0.044700
    156      -0.073866   0.022840   0.015259  -0.057967  -0.011936  -0.142406
    157       0.108401   0.111899   0.011019   0.093141  -0.077234   0.009442
    158       0.133759   0.050499  -0.003520   0.081007  -0.019725   0.096698
    159      -0.067909   0.003698   0.017690  -0.070050   0.012040  -0.096522
    160       0.101960   0.054740   0.016900   0.038320  -0.015524   0.066709
    161       0.000722  -0.046230  -0.002400  -0.058984   0.040536  -0.063047
    162      -0.043757   0.026080  -0.011603  -0.007833  -0.042921  -0.016412
    163      -0.013225   0.012926   0.079101   0.003106  -0.026079  -0.051693
    164      -0.023215   0.041696  -0.050692   0.003411   0.015125  -0.002967
    165      -0.029830   0.013884  -0.049207  -0.045817  -0.220244   0.052837
    166      -0.011189   0.009893   0.087370   0.009307   0.008040  -0.058107
    167      -0.028255   0.049477  -0.053072   0.007993   0.033592  -0.018510
    168      -0.032111   0.018712  -0.052652  -0.035423  -0.183887   0.050656
    169      -0.012515   0.020873   0.033307   0.008976   0.020619  -0.044716
    170      -0.030401   0.062574  -0.113230   0.009410   0.052920  -0.004045
    171      -0.045452   0.024898  -0.068607  -0.050118  -0.246506   0.072253
    172      -0.008795   0.014817   0.058776   0.010747   0.025586  -0.054973
    173      -0.031530   0.074870  -0.174307   0.013465   0.079699   0.012139
    174      -0.017708   0.017998  -0.012850   0.012556   0.032068  -0.007481
    175      -0.017236   0.037434  -0.063768   0.002603   0.009924  -0.004947
    176      -0.031778   0.061250  -0.102700   0.005911   0.033806  -0.006436
    177      -0.022257   0.024279  -0.005230   0.033085   0.114695  -0.024289
    178      -0.016522   0.043357  -0.110711  -0.000067   0.010349   0.015072
    179      -0.031717   0.068704  -0.153038   0.006037   0.046473   0.012973
    180       0.006055   0.007972   0.028489   0.042167   0.188448  -0.060059
    181      -0.021819   0.043008  -0.096674  -0.002549  -0.011620   0.015106
    182      -0.033674   0.051058  -0.031720   0.002144  -0.002985  -0.031504
    183       0.021912   0.005264   0.074386   0.090808   0.416117  -0.128881
    184      -0.025164   0.053581  -0.166247  -0.010199  -0.033063   0.049417
    185      -0.034602   0.049176  -0.022107  -0.001211  -0.021644  -0.031589
    186       0.009512   0.001251   0.007833   0.003863   0.029128  -0.014715
    187      -0.021216   0.033388  -0.035765   0.003093  -0.001240  -0.010545
    188      -0.032612   0.039721   0.030714   0.002637  -0.015164  -0.052282
    189       0.028978  -0.007424   0.031726   0.016462   0.105359  -0.039536
    190      -0.025607   0.039359  -0.061957   0.001322  -0.008501   0.000403
    191      -0.031955   0.027103   0.095373  -0.000259  -0.043266  -0.069672
    192      -0.012264   0.006753  -0.032658  -0.040264  -0.181717   0.045419
    193      -0.015143   0.015959   0.060440   0.008912   0.008491  -0.049683
    194      -0.031188   0.042396   0.013202   0.006161   0.006261  -0.048689
    195      -0.010774   0.004145  -0.035104  -0.056417  -0.246569   0.058025
    196      -0.015763   0.010270   0.106470   0.010843   0.004537  -0.070665
    197      -0.031646   0.036139   0.060970   0.006146  -0.005996  -0.069130
    198       0.052117   0.053464   0.001365   0.028102   0.040516   0.119621
    199      -0.008573  -0.170756  -0.016681  -0.036613   0.056892  -0.023546
    200       0.011026  -0.136468   0.001095  -0.035828   0.000487  -0.093494
                 24         25         26         27         28         29    
      0      -0.065250   0.075654   0.010601   0.009930   0.010407   0.089709
      1      -0.052156  -0.047222  -0.015947   0.007386   0.003028  -0.013962
      2       0.035096   0.021268  -0.004674  -0.001188  -0.005215  -0.029122
      3      -0.029621  -0.012142  -0.037878   0.000088  -0.001986   0.025406
      4      -0.094264  -0.054221  -0.007725   0.013061   0.008037   0.005833
      5      -0.063780  -0.057061   0.000349   0.002612   0.005058   0.010856
      6       0.019527   0.003737   0.102388  -0.005013   0.014727   0.062063
      7       0.108134   0.061882   0.047846  -0.041563  -0.015256  -0.000442
      8       0.035546  -0.003607   0.012661   0.005357   0.003343  -0.024109
      9       0.012138  -0.001872  -0.034617  -0.006485   0.013144   0.017532
     10       0.020574  -0.068525   0.048989   0.007244  -0.012189  -0.011670
     11       0.061137  -0.014177  -0.075271   0.001871  -0.034782   0.010779
     12      -0.012241   0.023839   0.057886   0.001541   0.010503   0.048599
     13      -0.004758  -0.021556   0.009167  -0.008668   0.005710   0.012618
     14       0.028069   0.040550  -0.018550   0.002640  -0.005910  -0.027910
     15       0.004928   0.019546   0.038532   0.002115   0.005433   0.003043
     16      -0.032419   0.000505   0.046355   0.002337   0.010274   0.009384
     17      -0.000065   0.103684  -0.082627  -0.004073  -0.014265   0.024838
     18       0.008064  -0.013287   0.045962   0.009616   0.012290  -0.002203
     19      -0.080482   0.108364   0.066170  -0.013309   0.025149   0.010177
     20       0.009773   0.092837  -0.087033  -0.003108  -0.019077   0.024318
     21      -0.001573   0.062906   0.092920   0.008626  -0.006999  -0.108295
     22      -0.032547   0.010073   0.088165   0.010020   0.006628  -0.030758
     23      -0.029588   0.171682  -0.090873  -0.013678  -0.003710   0.033662
     24      -0.005705   0.093344   0.065816   0.007921  -0.017999  -0.156216
     25      -0.029646  -0.045903   0.136244   0.017826   0.011005  -0.055933
     26      -0.021932   0.105793  -0.041446  -0.006472   0.000702   0.013654
     27      -0.012584   0.148206   0.083510   0.015541  -0.024842  -0.210272
     28      -0.016738  -0.119492   0.216620   0.033227   0.016266  -0.096806
     29      -0.025235   0.132341  -0.050261  -0.007002  -0.002033   0.005966
     30       0.006331   0.028944  -0.035100  -0.006296  -0.013708  -0.025011
     31      -0.032174  -0.036701   0.081213   0.010313   0.012452   0.002390
     32       0.000481  -0.027325   0.018590   0.001827   0.005329   0.002998
     33       0.002146   0.042290  -0.090082  -0.012936  -0.018190   0.017290
     34      -0.021241  -0.102108   0.105078   0.013661   0.011639  -0.006492
     35       0.012943  -0.099291   0.054342   0.006603   0.005277  -0.014663
     36       0.031029  -0.074904  -0.083459  -0.012227   0.001682   0.099046
     37      -0.043219   0.041161  -0.008519  -0.001092   0.016296   0.085654
     38       0.008525  -0.067234   0.022623   0.002385   0.008369   0.019256
     39       0.048997  -0.157629  -0.188139  -0.026202   0.011714   0.272640
     40      -0.040655   0.037555  -0.063280  -0.008340   0.018821   0.154777
     41       0.023623  -0.163067   0.058160   0.007004   0.013560   0.028685
     42       0.027668  -0.055542   0.026890   0.006164   0.001151  -0.055969
     43      -0.053941   0.123668  -0.025321  -0.002127   0.011304   0.048953
     44      -0.003069   0.020096  -0.018190  -0.002433   0.002592   0.009928
     45       0.042137  -0.116134   0.026014   0.010374   0.007686  -0.044705
     46      -0.062612   0.196449  -0.093487  -0.009895   0.007559   0.077575
     47       0.001923  -0.006771  -0.007499  -0.000110   0.004856   0.008356
     48       0.007881   0.025317   0.114746   0.015650  -0.008722  -0.173304
     49      -0.051174   0.105651   0.033288   0.005096   0.008334  -0.010101
     50      -0.025471   0.149925  -0.078245  -0.011319  -0.003648   0.019859
     51       0.006407   0.020370   0.174425   0.027651  -0.021227  -0.247247
     52      -0.061979   0.171841   0.010262   0.002646   0.008451  -0.013590
     53      -0.038179   0.223608  -0.114265  -0.016013  -0.001994   0.031956
     54      -0.012570   0.005385   0.041696  -0.004430   0.008541   0.071041
     55       0.075853   0.043358   0.035204  -0.018026  -0.006209  -0.000247
     56       0.062544   0.011906   0.026691  -0.004874   0.000877  -0.025580
     57      -0.010891   0.006494   0.032919  -0.022105   0.001399   0.081806
     58       0.054262   0.006803   0.061098  -0.012661   0.005088   0.055426
     59       0.037718  -0.032099   0.066890   0.018814   0.021630   0.036867
     60       0.048536   0.016203   0.112026   0.064315   0.033672   0.135628
     61       0.035413   0.008329   0.027297  -0.042460  -0.007755   0.025758
     62      -0.060890  -0.093144   0.016709  -0.101848  -0.006650   0.072205
     63      -0.103943  -0.008650  -0.079299  -0.179874  -0.055953   0.014121
     64      -0.018319  -0.052029   0.048242  -0.083894  -0.004495   0.111286
     65       0.053179  -0.016026   0.064140   0.030188   0.021111   0.017184
     66       0.014377   0.010040   0.064804   0.019744   0.017045   0.102768
     67       0.132674   0.026307   0.146901   0.087678   0.040621   0.106522
     68       0.106389  -0.024952   0.155195   0.143843   0.068244   0.100968
     69      -0.027421   0.010430  -0.016834   0.002876   0.000769   0.014565
     70       0.019741   0.030305  -0.038774   0.024466  -0.002070  -0.066849
     71       0.054880   0.030308  -0.096643  -0.003062  -0.022250  -0.167619
     72      -0.055357   0.007420   0.023381  -0.063714  -0.013243   0.033300
     73      -0.003125   0.054177  -0.027600  -0.167264  -0.067020  -0.154672
     74       0.052401   0.061664  -0.118400  -0.173524  -0.087505  -0.288741
     75      -0.045091   0.024667  -0.149978   0.023953  -0.017609  -0.154145
     76       0.022046  -0.003958  -0.098270   0.296114   0.082917  -0.004881
     77       0.054656   0.041847  -0.072145  -0.098608  -0.051450  -0.184657
     78       0.011302   0.005015   0.025161   0.055539   0.025754   0.099142
     79      -0.003580   0.034168  -0.060402  -0.014807  -0.019055  -0.116550
     80       0.056902   0.006861  -0.221911   0.270973   0.050076  -0.197099
     81      -0.035201  -0.001663   0.017847   0.001510   0.008651   0.077609
     82       0.083629   0.047645   0.046899  -0.023687  -0.007017  -0.003502
     83       0.189309   0.081963   0.158588  -0.040100   0.006304   0.081113
     84      -0.192273  -0.054727   0.103540  -0.266373  -0.054125   0.080629
     85       0.235273   0.112382   0.079341   0.099025   0.031631   0.088733
     86       0.455988   0.186208   0.133739   0.272201   0.089847   0.175728
     87      -0.092625  -0.017811   0.055231  -0.104426  -0.015911   0.073742
     88       0.155282   0.090510   0.054662   0.043846   0.012476   0.011081
     89      -0.061650   0.005764   0.292086  -0.464696  -0.093794   0.060001
     90       0.176327   0.059204  -0.112843   0.389534   0.100533   0.103370
     91      -0.157011  -0.057472  -0.004647  -0.215773  -0.066592  -0.129332
     92       0.298483   0.128070   0.173806   0.057351   0.035213   0.134489
     93       0.008998  -0.005091  -0.021702  -0.002865   0.013142   0.000549
     94       0.049169  -0.068361  -0.009008  -0.003433  -0.014315   0.002949
     95       0.047505  -0.056642  -0.031957  -0.007336  -0.006789   0.014969
     96      -0.004627  -0.006969   0.010074   0.004562  -0.001538  -0.013030
     97       0.047931  -0.058513  -0.019469  -0.006313  -0.010335   0.003735
     98       0.033110  -0.052490  -0.007779  -0.007131  -0.001089   0.009929
     99       0.006597  -0.024471   0.009558   0.002740  -0.001619  -0.005285
    100       0.021805  -0.009984  -0.025153  -0.002305  -0.008467  -0.015786
    101      -0.020482   0.004526   0.046921   0.003721  -0.005391   0.011618
    102      -0.008606  -0.024774   0.044837   0.005022   0.002770   0.007152
    103       0.008338   0.009588  -0.013040  -0.000144  -0.012080  -0.021480
    104      -0.039211   0.024325   0.071454   0.006268  -0.005953   0.011389
    105       0.042630  -0.045606  -0.039175  -0.005352  -0.001742  -0.005640
    106       0.001875   0.040221  -0.055582   0.000871   0.001400  -0.027317
    107      -0.068108   0.047182   0.087918   0.013560   0.000122   0.009221
    108       0.054217  -0.068676  -0.036048  -0.007154  -0.004372  -0.001037
    109      -0.032088   0.104132  -0.060249   0.006344   0.008388  -0.040246
    110      -0.124595   0.100813   0.144007   0.025954  -0.000946  -0.002623
    111       0.053792  -0.032078  -0.074432  -0.009359   0.003592  -0.006603
    112       0.029624  -0.000510  -0.081090  -0.005518   0.006291  -0.013790
    113      -0.037090   0.011658   0.050355   0.005894   0.006711   0.022659
    114       0.074741  -0.044920  -0.101553  -0.014251   0.004172  -0.006552
    115       0.019433   0.022858  -0.105758  -0.005684   0.018088  -0.013933
    116      -0.061536   0.034927   0.063461   0.010345   0.011939   0.022487
    117       0.037712  -0.005984  -0.074538  -0.007278   0.008573  -0.009068
    118       0.065231  -0.064290  -0.065967  -0.009305  -0.008328   0.000869
    119       0.027882  -0.053117  -0.009589  -0.006063   0.000177   0.025082
    120       0.049895   0.001173  -0.105551  -0.010362   0.011157  -0.021090
    121       0.082821  -0.086030  -0.081060  -0.010651  -0.012344   0.004038
    122       0.051370  -0.072844  -0.039904  -0.008940  -0.002755   0.023630
    123       0.010220   0.010189  -0.025618   0.003550  -0.014867  -0.013667
    124       0.037434  -0.009484  -0.047260  -0.005825  -0.007185   0.006884
    125       0.012270  -0.047308   0.016811  -0.003768   0.007016  -0.002404
    126       0.027598  -0.020716  -0.032522   0.007818  -0.043393  -0.034346
    127       0.005416   0.054068  -0.049846  -0.003927   0.005308   0.024258
    128       0.043913  -0.104579   0.015515  -0.007718   0.002531  -0.012157
    129       0.048077  -0.109097   0.039556   0.117602  -0.486878   0.121340
    130       0.008503   0.089034  -0.104421  -0.073934   0.279617  -0.071811
    131       0.074428  -0.149529   0.009060   0.007400  -0.072873   0.015031
    132       0.035595  -0.034363  -0.038486   0.006606  -0.043844  -0.058066
    133       0.008727  -0.000290   0.017074   0.087292  -0.355312   0.146801
    134       0.054914  -0.077076  -0.058853  -0.097656   0.348973  -0.172239
    135       0.015292   0.050591  -0.104755  -0.091224   0.353845  -0.192982
    136      -0.031587   0.127761  -0.054457  -0.023941   0.107240   0.017780
    137       0.033139  -0.121409   0.071702   0.061447  -0.262657   0.112840
    138      -0.004920   0.029962  -0.019676   0.010495  -0.028834  -0.038672
    139       0.062002  -0.025482  -0.071546  -0.008823  -0.017191   0.014105
    140      -0.042700  -0.001115   0.061142   0.012384  -0.007283  -0.052430
    141      -0.133230   0.179027   0.052268   0.062292  -0.122921  -0.013221
    142       0.039139  -0.000538  -0.058702   0.010789  -0.067530   0.038121
    143      -0.195868   0.178051   0.143858   0.086064  -0.159296   0.002491
    144       0.116134  -0.108759  -0.088059  -0.040952   0.066209  -0.053855
    145       0.198392  -0.191529  -0.142349  -0.074395   0.116942  -0.084208
    146      -0.066693   0.020867   0.078211   0.018478  -0.011487  -0.094285
    147      -0.020056   0.043560  -0.009579   0.019369  -0.049611  -0.079298
    148      -0.038263   0.095942  -0.019077   0.040509  -0.119180   0.086493
    149       0.090152  -0.159623  -0.009459  -0.053782   0.130772  -0.122671
    150       0.033877   0.024141  -0.070187  -0.011219   0.012852   0.006514
    151       0.005093   0.030827  -0.035451   0.001568  -0.004121  -0.003169
    152      -0.013194   0.009371   0.007695  -0.005116   0.032503   0.000673
    153       0.015374   0.059059  -0.077946  -0.020608   0.070865  -0.009050
    154       0.032277  -0.018477  -0.032005   0.005604  -0.046751   0.004553
    155      -0.041111   0.059175   0.007415  -0.005479   0.059752  -0.001221
    156       0.050783   0.019038  -0.085586  -0.017613   0.015216   0.025775
    157      -0.029484   0.102246  -0.047618  -0.007244   0.063784  -0.012485
    158      -0.047672   0.050511   0.016945  -0.003580   0.066332  -0.024122
    159       0.048467   0.001439  -0.066982  -0.007757  -0.018709   0.020507
    160      -0.015339   0.046133  -0.018783   0.011848  -0.022378  -0.010892
    161       0.024183  -0.036729   0.000096  -0.007116  -0.003149   0.027904
    162      -0.028522  -0.002954  -0.009280   0.001984   0.007093   0.029802
    163      -0.054505  -0.021330  -0.011875   0.011056   0.002285  -0.009036
    164      -0.024970  -0.023686  -0.001465   0.000860   0.000607  -0.001699
    165      -0.013622  -0.057019   0.000504   0.000635   0.012607  -0.012220
    166      -0.036531   0.010040  -0.015427   0.012958  -0.003689  -0.012052
    167      -0.047309  -0.034526  -0.006994   0.004074   0.001055   0.004171
    168      -0.015195  -0.059412   0.001421   0.000160   0.012403  -0.017957
    169      -0.039032  -0.002794  -0.012278   0.010621  -0.003577  -0.004999
    170      -0.051566  -0.050263  -0.003962   0.001389   0.001980   0.011411
    171      -0.014028  -0.082407   0.002818   0.002535   0.002980  -0.020754
    172      -0.038256   0.007182  -0.013965   0.011917  -0.003786  -0.006911
    173      -0.051484  -0.062202   0.000266  -0.003616   0.006125   0.018889
    174      -0.015867  -0.007084  -0.003517  -0.001361   0.009667  -0.002308
    175      -0.032979  -0.028803  -0.001786   0.002630   0.000972   0.004359
    176      -0.056551  -0.054309  -0.005959   0.003407   0.001815   0.008845
    177      -0.016810   0.008201  -0.005362  -0.003178   0.011072   0.001709
    178      -0.025387  -0.036814   0.004647  -0.002080   0.002350   0.010140
    179      -0.048524  -0.060956   0.000761  -0.002013   0.003566   0.015780
    180      -0.013792   0.040830  -0.006675   0.001159  -0.004053   0.018585
    181      -0.028331  -0.040398   0.002328  -0.000757   0.004362   0.003844
    182      -0.071624  -0.051128  -0.015866   0.011441   0.001168  -0.002353
    183      -0.014791   0.104018  -0.012072   0.001524  -0.013161   0.044578
    184      -0.020243  -0.060664   0.010266  -0.006472   0.007059   0.006798
    185      -0.073234  -0.053412  -0.016963   0.012581   0.001548  -0.005594
    186      -0.008482  -0.002732  -0.001529   0.003845  -0.008603  -0.000692
    187      -0.031061  -0.020460  -0.003594   0.002898   0.004089   0.000243
    188      -0.073907  -0.036347  -0.021473   0.015628   0.000400  -0.008756
    189      -0.005455   0.016569  -0.001527   0.006800  -0.021651   0.005044
    190      -0.031618  -0.029032  -0.001778   0.000769   0.007245   0.002024
    191      -0.074486  -0.022934  -0.027170   0.020288  -0.000678  -0.018074
    192      -0.010047  -0.056133   0.000667   0.002750   0.004114  -0.019257
    193      -0.035560   0.006281  -0.013029   0.010787  -0.001430  -0.008444
    194      -0.070322  -0.035123  -0.018563   0.013184   0.000379  -0.004063
    195      -0.012473  -0.073499   0.000302   0.005170   0.002263  -0.025426
    196      -0.045731   0.012721  -0.019968   0.016140  -0.002607  -0.014082
    197      -0.081419  -0.030717  -0.025776   0.019050  -0.001075  -0.010591
    198      -0.010167  -0.017415   0.024205  -0.018807   0.068389  -0.016186
    199       0.078431  -0.141168  -0.027622   0.014391  -0.066480   0.029931
    200       0.080601  -0.013002  -0.119312   0.010191  -0.074929   0.036760
                 30         31         32         33         34         35    
      0      -0.062513  -0.005502   0.173675  -0.040736  -0.002919   0.170241
      1       0.019726  -0.002009  -0.084704   0.004715  -0.015029   0.041830
      2      -0.009008   0.006661   0.063915   0.008969   0.018590  -0.078996
      3       0.003534  -0.003017  -0.026029  -0.003210  -0.011096   0.050503
      4       0.016487  -0.006837  -0.107919  -0.008377  -0.037638   0.167468
      5       0.017059  -0.002787  -0.089961  -0.010345  -0.024903   0.142172
      6       0.003402  -0.005745   0.009539   0.005810   0.020733   0.010813
      7       0.023979   0.014694   0.020780  -0.012077  -0.032063   0.001204
      8       0.000065   0.002481   0.007476   0.009449   0.027065  -0.011268
      9       0.004883   0.025285  -0.034441  -0.016001   0.092440  -0.008837
     10      -0.020893   0.034717   0.039536   0.005921  -0.093872   0.029718
     11      -0.013909   0.083812   0.019635   0.036765  -0.197986   0.031032
     12      -0.018599  -0.002463   0.059611  -0.008765   0.016962   0.038291
     13       0.010051   0.002718  -0.021897  -0.015807   0.025317   0.029008
     14      -0.017523   0.006725   0.072321  -0.000228   0.002169   0.000688
     15      -0.016317   0.005771   0.041674  -0.012900   0.025027   0.029514
     16      -0.008343  -0.007726   0.016747  -0.015809   0.038472   0.009799
     17      -0.001396   0.006257   0.022136   0.009822  -0.053410   0.024622
     18      -0.042973   0.013130   0.122612  -0.022205   0.041168   0.044476
     19       0.011221  -0.076393  -0.007243  -0.040760   0.149834  -0.018630
     20       0.002132   0.017225   0.003372   0.016768  -0.077966   0.025794
     21      -0.000650   0.003973  -0.032810  -0.007475  -0.005891  -0.005261
     22      -0.012026   0.018591   0.006416  -0.003877  -0.005093  -0.004242
     23       0.031736  -0.056538  -0.060302   0.000603   0.037894  -0.015330
     24       0.017211  -0.002355  -0.088226  -0.001920  -0.005831  -0.032874
     25      -0.021265   0.045770   0.012206   0.000814  -0.016189  -0.013989
     26       0.021372  -0.031924  -0.049888   0.003984   0.025328  -0.020742
     27       0.043900   0.000039  -0.118900   0.017140   0.003084  -0.051714
     28      -0.030032   0.089977   0.036685   0.015190  -0.038510  -0.010280
     29       0.029618  -0.039016  -0.062865   0.006348   0.031258  -0.025250
     30       0.005356  -0.018383  -0.038430  -0.010205   0.008208  -0.011139
     31      -0.019734   0.029780   0.019857  -0.001234  -0.002168  -0.010494
     32      -0.007653   0.014667   0.004882   0.002530  -0.012550  -0.006455
     33       0.010789  -0.034218  -0.049910  -0.012086   0.027272  -0.018694
     34      -0.032824   0.050072   0.041228  -0.003906  -0.017577  -0.006067
     35      -0.022432   0.039085   0.029532   0.000058  -0.032466  -0.000259
     36      -0.011635  -0.009125   0.064859  -0.004270  -0.000976   0.037985
     37      -0.003530  -0.005165   0.019173   0.004595   0.023311  -0.004023
     38      -0.015623   0.023987   0.032588   0.002564  -0.020224   0.005080
     39      -0.027360  -0.017503   0.162708  -0.003008   0.005477   0.085368
     40      -0.003857  -0.017402   0.045156   0.005447   0.031445   0.010940
     41      -0.035160   0.051335   0.078412   0.001455  -0.037039   0.019572
     42       0.003819   0.019476  -0.000569   0.007957  -0.016797  -0.003047
     43       0.018068  -0.024378  -0.029825   0.008457   0.034302  -0.021188
     44       0.006011  -0.004795  -0.010419   0.004220  -0.002645  -0.006884
     45       0.005725   0.039683   0.023011   0.022110  -0.028308  -0.001720
     46       0.040423  -0.058519  -0.057014   0.011956   0.059411  -0.026041
     47       0.002918   0.005693  -0.000180   0.007230  -0.009428  -0.005879
     48       0.008259   0.019008  -0.068846  -0.003852  -0.011736  -0.031299
     49       0.009502  -0.005006  -0.036809   0.004073   0.017145  -0.025721
     50       0.032236  -0.051816  -0.065653   0.001662   0.034918  -0.020793
     51       0.013671   0.033709  -0.103809  -0.005243  -0.008385  -0.054327
     52       0.024627  -0.020610  -0.072788   0.007272   0.031570  -0.040367
     53       0.048085  -0.074079  -0.097993   0.005232   0.052551  -0.032734
     54       0.019251  -0.006748  -0.012248   0.025793  -0.007685  -0.017964
     55       0.007892   0.007089   0.033429  -0.003913  -0.003379  -0.007464
     56       0.003030   0.006973   0.007888  -0.002625   0.019367   0.032298
     57       0.013202  -0.013911  -0.021535   0.021331  -0.038129  -0.071053
     58      -0.011077  -0.015996  -0.048780   0.004174  -0.036836   0.004595
     59      -0.007878  -0.013038  -0.084859   0.023456   0.009063   0.101022
     60       0.199741   0.049298   0.081457   0.242483   0.039871   0.028073
     61      -0.073444  -0.033747  -0.069113  -0.075816  -0.056188  -0.029518
     62      -0.287628  -0.140929  -0.373337  -0.256714  -0.176290  -0.042501
     63      -0.295351  -0.130295  -0.209020  -0.330368  -0.204860  -0.322244
     64      -0.205657  -0.112065  -0.292993  -0.176398  -0.172360  -0.054678
     65       0.031116   0.008041  -0.024884   0.054500   0.038018   0.102823
     66       0.095911   0.016182   0.026034   0.115890   0.004303  -0.006430
     67       0.222663   0.069103   0.115712   0.265686   0.069521   0.110787
     68       0.228020   0.075601   0.041802   0.295713   0.129672   0.314479
     69       0.009828   0.005401   0.012995   0.011652   0.007401   0.030731
     70      -0.022448   0.002844   0.032145  -0.009813   0.037402   0.034419
     71      -0.011826   0.044343   0.078431  -0.043298   0.053342   0.160676
     72      -0.105456  -0.036522  -0.064053   0.153137   0.071510   0.019091
     73      -0.281407  -0.035910  -0.046887   0.266442   0.201083   0.179727
     74      -0.220963   0.034467   0.050699   0.163494   0.192955   0.344829
     75      -0.010824   0.045473   0.095397  -0.043485   0.064657   0.202088
     76       0.289390   0.051995   0.143769  -0.378050  -0.140980  -0.117636
     77      -0.121019   0.025780   0.036630   0.086921   0.114193   0.208846
     78       0.135175   0.022050   0.037882  -0.092983  -0.089607  -0.061302
     79      -0.106140  -0.009349   0.012609   0.063429   0.099533   0.090526
     80       0.285976   0.117490   0.236148  -0.436128  -0.094418   0.111807
     81       0.016408  -0.012994  -0.040053   0.014896  -0.047376  -0.045330
     82       0.012984   0.011292   0.052013   0.001849   0.018136   0.005891
     83       0.003675  -0.017057  -0.005933  -0.050038  -0.039696  -0.012441
     84       0.183911   0.051509   0.058182  -0.050470  -0.128992  -0.064628
     85      -0.073703  -0.047407  -0.042759  -0.005700  -0.027964  -0.045084
     86      -0.202655  -0.123042  -0.173229  -0.012632  -0.031911  -0.052516
     87       0.080337   0.013054   0.008642  -0.006531  -0.060199  -0.041601
     88      -0.037094  -0.012762   0.041803   0.015629   0.066673   0.023920
     89       0.264073   0.090424   0.182692  -0.134769  -0.104962  -0.003370
     90      -0.217882  -0.114246  -0.228832   0.089848  -0.006732  -0.068722
     91       0.152098   0.098223   0.178153   0.002263   0.049867   0.059394
     92      -0.065170  -0.057814  -0.067262  -0.045512  -0.050604  -0.035480
     93      -0.003462   0.049626  -0.024674  -0.009458   0.045735  -0.009941
     94       0.001433  -0.034823   0.015005  -0.009801   0.022430   0.016508
     95       0.000418   0.048072  -0.020642   0.005043  -0.022509  -0.012259
     96      -0.002445  -0.004177   0.001093  -0.011376   0.044229   0.004563
     97       0.009663  -0.056333   0.000613  -0.016801   0.078796   0.005202
     98       0.006078   0.009224  -0.021923  -0.004100   0.033310  -0.020342
     99      -0.002428  -0.009048   0.002563  -0.018056   0.072960   0.009432
    100       0.007570  -0.025714  -0.008687  -0.003778   0.022707  -0.009188
    101      -0.002295   0.011418  -0.005357  -0.013259   0.051776   0.006007
    102      -0.008380  -0.011994   0.016521  -0.028782   0.103867   0.028615
    103       0.009928  -0.030698  -0.015766  -0.007524   0.043107  -0.013186
    104      -0.002670   0.009397  -0.007890  -0.020432   0.080831   0.007656
    105       0.004793   0.008471  -0.023406  -0.013814   0.074679  -0.015563
    106      -0.003138   0.038212  -0.004588   0.022399  -0.097545  -0.014945
    107      -0.015234   0.024038   0.022698  -0.009808   0.011812   0.032866
    108       0.008668  -0.014882  -0.023293  -0.021058   0.110309  -0.014586
    109      -0.013997   0.099735  -0.003274   0.041436  -0.192647  -0.015902
    110      -0.025466   0.017937   0.051321  -0.008014  -0.020969   0.058432
    111       0.001919   0.067234  -0.041773  -0.000566   0.016543  -0.029358
    112       0.004432   0.011983  -0.012958   0.014469  -0.038396  -0.025131
    113      -0.008931   0.022265   0.006516  -0.012872   0.048977   0.017980
    114       0.004272   0.089583  -0.056921   0.005486  -0.005599  -0.042801
    115       0.002292   0.041291  -0.021151   0.025615  -0.072146  -0.036169
    116      -0.012108   0.015793   0.016446  -0.013125   0.053591   0.024985
    117      -0.001871   0.082944  -0.038097   0.006055  -0.013898  -0.028018
    118       0.012151  -0.039449  -0.011200  -0.007082   0.050196  -0.012925
    119       0.003791   0.022957  -0.024913  -0.009410   0.054656  -0.012329
    120      -0.001609   0.102757  -0.043360   0.018015  -0.058094  -0.048140
    121       0.017000  -0.049823  -0.021310  -0.008370   0.067629  -0.017583
    122       0.009172   0.022085  -0.039059  -0.005462   0.053704  -0.026314
    123       0.002039  -0.016569   0.006095   0.003302  -0.014378   0.003231
    124       0.006822  -0.031778   0.001436  -0.005717   0.034677   0.008155
    125       0.004896  -0.005537  -0.015563  -0.003954   0.033574  -0.023934
    126       0.020093  -0.140970   0.031572   0.021576  -0.074407   0.005741
    127      -0.007589   0.082254  -0.022271  -0.006342   0.025746  -0.003233
    128       0.013728  -0.080265   0.000564  -0.009457   0.064687  -0.012990
    129       0.036992  -0.123341  -0.021564   0.007269   0.010208  -0.014625
    130      -0.018444   0.063224   0.018618   0.002823  -0.029802   0.017701
    131       0.015078  -0.084507   0.004077  -0.010847   0.068830  -0.000688
    132       0.032317  -0.232968   0.053094   0.036121  -0.125040   0.008790
    133       0.007922   0.093599  -0.069911  -0.014868   0.083769  -0.026590
    134       0.020447  -0.254333   0.084485   0.024385  -0.080294   0.014741
    135       0.013587  -0.223860   0.096870   0.047729  -0.199194   0.026792
    136      -0.028117   0.215982  -0.045540  -0.014278   0.040104  -0.012875
    137       0.007561   0.061341  -0.065349  -0.035162   0.174281  -0.035543
    138       0.008036  -0.085016   0.033203   0.021645  -0.097714   0.014511
    139       0.012680  -0.034188  -0.009768   0.006181  -0.003624  -0.005484
    140       0.009277  -0.125556   0.043069   0.014004  -0.063814   0.009791
    141      -0.007217  -0.018200   0.033807   0.021329  -0.116431   0.021261
    142       0.009298   0.008547  -0.026185   0.016538  -0.045292  -0.016172
    143      -0.009368  -0.007669   0.022855   0.025033  -0.126176   0.003519
    144       0.019631  -0.118095   0.022326   0.013489  -0.043047   0.002229
    145       0.043267  -0.278686   0.057615   0.023696  -0.070053   0.020893
    146       0.016684  -0.233817   0.089344   0.030438  -0.145702   0.034564
    147       0.019955  -0.207472   0.077238   0.051490  -0.230587   0.031880
    148      -0.009285   0.143418  -0.059525  -0.004041   0.034742  -0.026054
    149       0.030722  -0.286027   0.083300   0.011813  -0.045263   0.026838
    150      -0.002924   0.084214  -0.031208   0.009901  -0.032701  -0.039926
    151      -0.000465  -0.021824   0.017543   0.003449  -0.021478   0.027166
    152      -0.008772   0.086862  -0.025680   0.010869  -0.043654  -0.038808
    153      -0.014157   0.131887  -0.025880   0.019523  -0.090373  -0.042710
    154       0.013675  -0.094616   0.017304  -0.009880   0.054815   0.033038
    155      -0.022455   0.162726  -0.028153   0.024171  -0.118601  -0.045130
    156      -0.004049   0.141908  -0.059700   0.007581  -0.012166  -0.072112
    157      -0.021249   0.096193   0.012212   0.022866  -0.130382   0.011755
    158      -0.018271   0.088524   0.000509   0.023100  -0.119947  -0.014165
    159       0.003135   0.070371  -0.041100   0.002437   0.010980  -0.045831
    160      -0.001699  -0.048716   0.036405   0.007865  -0.050863   0.051767
    161       0.001392   0.085717  -0.054748  -0.003435   0.043248  -0.066032
    162      -0.018076  -0.001268   0.051676  -0.012613  -0.002813   0.059408
    163       0.002694  -0.002710  -0.024161   0.002103  -0.009818   0.028484
    164       0.001433   0.001188  -0.001551  -0.001238   0.003114   0.008819
    165      -0.001056   0.001516   0.010055   0.003382   0.002831  -0.024544
    166      -0.020677  -0.002505   0.086229   0.011068   0.015175  -0.117644
    167       0.000918  -0.001459  -0.007414   0.000359  -0.001080   0.000838
    168       0.006268   0.000674  -0.014919   0.009333   0.003010  -0.050789
    169      -0.016398  -0.003053   0.067287   0.009182   0.011309  -0.102859
    170       0.007113  -0.002170  -0.034594  -0.000658  -0.005779   0.012855
    171       0.011740  -0.002486  -0.028491   0.013609   0.004361  -0.069206
    172      -0.020918  -0.002498   0.085230   0.009371   0.014130  -0.112867
    173       0.016471  -0.001948  -0.075923  -0.004102  -0.014174   0.054143
    174       0.002048   0.001360  -0.010690   0.002701  -0.001271  -0.011999
    175       0.001182  -0.001942  -0.007587   0.001402  -0.002489  -0.010295
    176       0.004708  -0.002868  -0.023902   0.001915  -0.003476  -0.010824
    177       0.004280   0.002033  -0.023449   0.001632  -0.003980   0.002175
    178       0.010111  -0.000863  -0.045899  -0.004539  -0.009922   0.051679
    179       0.014864  -0.001607  -0.067964  -0.004708  -0.012073   0.058990
    180      -0.009074  -0.001236   0.023728  -0.006887  -0.002190   0.030037
    181       0.008555  -0.000657  -0.036684  -0.000195  -0.006466   0.017419
    182      -0.008695  -0.004805   0.033727   0.011887   0.007449  -0.108866
    183      -0.020627  -0.002796   0.054569  -0.018583  -0.005304   0.086533
    184       0.021168   0.000614  -0.086697  -0.003603  -0.013638   0.065296
    185      -0.010114  -0.004914   0.040890   0.013792   0.009244  -0.124592
    186      -0.000002  -0.002372   0.002303   0.003563   0.002017  -0.023107
    187      -0.002121  -0.000564   0.006026   0.001222  -0.000306  -0.011477
    188      -0.018244  -0.004849   0.073504   0.014637   0.013913  -0.143192
    189      -0.001115  -0.005195   0.006624   0.003810   0.003069  -0.027223
    190       0.001668   0.000001  -0.010544  -0.000229  -0.003506   0.005876
    191      -0.029256  -0.004775   0.122153   0.019142   0.023160  -0.195661
    192       0.004875   0.000424  -0.008176   0.010012   0.004302  -0.057736
    193      -0.019273  -0.002022   0.079443   0.008262   0.013238  -0.097488
    194      -0.013414  -0.004420   0.051255   0.010659   0.009006  -0.102559
    195       0.005201  -0.000127  -0.005597   0.015202   0.007181  -0.093621
    196      -0.029721  -0.003559   0.123726   0.014569   0.021408  -0.166741
    197      -0.024037  -0.006102   0.096610   0.017709   0.017559  -0.176976
    198      -0.004697   0.055736  -0.032702  -0.038407   0.153874  -0.030921
    199      -0.001535   0.043590  -0.020616   0.031447  -0.136830   0.014981
    200      -0.005118   0.062212   0.011652   0.052530  -0.235037   0.043106
                 36         37         38         39         40         41    
      0       0.027505   0.079825  -0.038369  -0.000002  -0.060461   0.005888
      1      -0.002613  -0.011925   0.027738   0.001401   0.015121   0.000483
      2      -0.005956  -0.016971   0.024868   0.001145   0.054571  -0.000725
      3       0.001270   0.002369   0.015171   0.000581   0.004234   0.000547
      4       0.008972   0.018498   0.046393   0.003967  -0.002355   0.006059
      5       0.005038   0.013627   0.042701   0.002858   0.022243   0.002483
      6      -0.002696   0.005531   0.048229  -0.001152   0.115848   0.011199
      7      -0.001462  -0.007358  -0.109224  -0.007361   0.079633  -0.009162
      8      -0.003949  -0.007184   0.073962   0.003131   0.053571   0.005446
      9      -0.025491   0.002791  -0.015260   0.003238   0.003577   0.064816
     10      -0.018551  -0.101330   0.030558  -0.002995   0.000579  -0.087701
     11      -0.032533  -0.125863   0.011801   0.011039   0.009624  -0.001419
     12       0.003294   0.016985   0.021472  -0.000718   0.060547   0.007104
     13      -0.005684  -0.004554  -0.024198  -0.004606   0.006373  -0.014543
     14       0.003168   0.002325   0.030095   0.003066   0.032152   0.003414
     15      -0.001077   0.002374   0.012136  -0.000803   0.044125   0.003874
     16      -0.003490  -0.001988   0.018696  -0.005242  -0.004453  -0.038943
     17      -0.007106  -0.031936   0.004591   0.004231   0.007586  -0.000225
     18       0.009786   0.050466   0.017635  -0.000377   0.034075   0.017253
     19       0.022773   0.065569   0.033995  -0.013340  -0.006304  -0.049210
     20      -0.016916  -0.056610   0.001336   0.005544   0.013995  -0.001257
     21      -0.001141  -0.006580   0.005740  -0.000180   0.025574  -0.009482
     22       0.003862   0.013970   0.002273   0.001042   0.007454   0.001715
     23      -0.007279  -0.021084   0.008223  -0.005838   0.005026  -0.035165
     24      -0.011400  -0.010130  -0.008364   0.001991  -0.026480  -0.006669
     25       0.007788   0.042727  -0.014197   0.006261   0.000436   0.045422
     26      -0.004181  -0.003775  -0.001976  -0.002426   0.005197  -0.006472
     27      -0.020041  -0.013622  -0.005784   0.005528  -0.074560  -0.004198
     28       0.012947   0.066167  -0.030137   0.013052  -0.008389   0.089875
     29      -0.007400  -0.009056  -0.000010  -0.002828  -0.005534  -0.014172
     30      -0.004478  -0.008844  -0.010222  -0.004917  -0.008526  -0.009947
     31       0.010219   0.045728  -0.015593   0.003264   0.010573   0.046472
     32       0.002706   0.007055  -0.005099   0.001969   0.009857   0.021078
     33      -0.003127  -0.000328  -0.024011  -0.009081  -0.014810   0.002686
     34       0.012379   0.049800  -0.018846   0.004118   0.003614   0.055950
     35       0.004681   0.009449  -0.005859   0.003616   0.003448   0.028239
     36       0.001379  -0.023727   0.021495  -0.002791   0.017220  -0.032536
     37       0.009774   0.036487  -0.005978   0.001357   0.029141   0.034957
     38       0.004407   0.005320   0.001411   0.003047   0.012684   0.018229
     39       0.008839  -0.033868   0.044687  -0.004716   0.046873  -0.048013
     40       0.011180   0.029055   0.003260  -0.000232   0.039966   0.024245
     41       0.009776   0.015856   0.002628   0.005541   0.017651   0.032056
     42      -0.005787  -0.007533   0.000279   0.004426  -0.028171   0.001164
     43       0.001777   0.024186  -0.007390   0.000350   0.007394   0.019186
     44      -0.003206  -0.011048   0.004711   0.000041  -0.002187  -0.007932
     45      -0.007605  -0.002681  -0.000475   0.010190  -0.055158   0.021153
     46      -0.005573   0.008531  -0.000593  -0.003201  -0.009310  -0.010854
     47      -0.002472  -0.007206   0.003414   0.002051  -0.006167   0.001996
     48      -0.005861   0.005269  -0.018148  -0.000334  -0.014517   0.010702
     49       0.003015   0.026914  -0.013193   0.000742   0.010148   0.027957
     50      -0.008990  -0.019858   0.004699  -0.006259  -0.002052  -0.034318
     51      -0.006469   0.024431  -0.035033  -0.003720  -0.032639   0.033025
     52      -0.000633   0.026093  -0.021330  -0.001030   0.010867   0.036617
     53      -0.013512  -0.020328  -0.001243  -0.007754   0.002549  -0.029101
     54      -0.002443  -0.009032   0.037460  -0.000432   0.093762   0.005630
     55      -0.001833  -0.001891  -0.045872  -0.004093   0.049814  -0.009644
     56      -0.000119   0.003491   0.039453   0.001630   0.038523   0.006201
     57      -0.000409  -0.011547   0.109126   0.012237  -0.124160   0.013866
     58       0.004399   0.003842  -0.099823  -0.002551  -0.114667  -0.016227
     59       0.006090   0.011603  -0.077365  -0.006686   0.024644  -0.007215
     60       0.013484  -0.002982   0.110388   0.020489  -0.437161   0.002945
     61      -0.001862  -0.000276  -0.094172  -0.006662   0.043970  -0.011755
     62       0.000592   0.010395  -0.140967  -0.006391  -0.020310   0.000813
     63      -0.018197  -0.025148   0.239074   0.022199  -0.028988   0.046537
     64       0.003620   0.007159  -0.227948  -0.008446  -0.143528  -0.020551
     65       0.005277   0.009781  -0.032002  -0.004341   0.038427  -0.003936
     66       0.004919  -0.007682   0.076578   0.010279  -0.166374   0.005419
     67       0.019690   0.014434  -0.063190   0.008456  -0.454710  -0.024861
     68       0.020312   0.020672  -0.223595  -0.018608  -0.002212  -0.035704
     69       0.001220   0.004314   0.021830  -0.000749   0.051492   0.006213
     70       0.004181   0.018001   0.150342   0.011878  -0.096846   0.022970
     71       0.007937   0.035734  -0.090932  -0.005786  -0.039336  -0.006887
     72       0.002088  -0.003270   0.256114   0.016570  -0.023116   0.038181
     73       0.012400   0.032383   0.205996   0.016280  -0.181527   0.029439
     74       0.016991   0.059492  -0.230330  -0.015781  -0.073817  -0.027236
     75       0.012748   0.054241  -0.038158  -0.003041  -0.081512   0.008024
     76      -0.001700   0.018556   0.259895   0.020856  -0.115994   0.046428
     77       0.009669   0.034137  -0.127268  -0.008848  -0.028817  -0.015087
     78      -0.006942  -0.018826  -0.172618  -0.016674   0.213207  -0.026315
     79       0.009001   0.031076   0.267309   0.021378  -0.191429   0.042171
     80       0.008214   0.062959  -0.080816  -0.003278  -0.100682   0.007237
     81      -0.000979  -0.016780  -0.145335  -0.008424   0.010562  -0.027647
     82      -0.002876   0.001662   0.057261  -0.000062   0.112255   0.008243
     83       0.005531   0.018541   0.050032   0.006175  -0.102427   0.011519
     84      -0.000530  -0.011377  -0.291112  -0.010948  -0.154086  -0.047149
     85       0.003874   0.002637  -0.044470  -0.002432  -0.025934  -0.012071
     86       0.012273   0.015821   0.044243   0.005501  -0.135146   0.003714
     87      -0.001202  -0.010300  -0.120428  -0.005889  -0.019759  -0.020941
     88      -0.001335   0.012048   0.275881   0.009093   0.191774   0.042657
     89       0.004149   0.037977   0.068643   0.012518  -0.246896   0.023084
     90       0.001655  -0.038709  -0.271613  -0.019201   0.092995  -0.058406
     91      -0.011439  -0.005307   0.049571  -0.003251   0.239607   0.010834
     92       0.009223   0.020253   0.046566   0.006935  -0.151001   0.008810
     93      -0.043643  -0.021413  -0.008618   0.008593  -0.006724   0.045913
     94       0.059575  -0.081886   0.014937  -0.020523   0.002589  -0.076759
     95       0.070808  -0.033113  -0.001801  -0.003126  -0.001917   0.084989
     96      -0.042834  -0.068249   0.000179   0.003358  -0.014830  -0.055005
     97       0.021080  -0.035751   0.002554  -0.030194  -0.005131  -0.045638
     98       0.045238   0.031660  -0.003542  -0.016873  -0.004571   0.058398
     99      -0.087602  -0.078701   0.000427  -0.002760  -0.018388  -0.068644
    100       0.132458  -0.041142   0.002793  -0.015848  -0.003672  -0.043025
    101       0.083203  -0.089175  -0.006104  -0.005582  -0.004529   0.037145
    102      -0.139082  -0.107005   0.006894  -0.016088  -0.014361  -0.104199
    103       0.218913  -0.070053  -0.006137   0.013339  -0.003648  -0.038200
    104       0.151450  -0.117359  -0.010855   0.017571  -0.001391   0.021285
    105      -0.005984  -0.053345  -0.006774   0.001496  -0.021449  -0.017894
    106      -0.013360   0.038047   0.010437  -0.010375  -0.003246  -0.032231
    107      -0.077889  -0.105051   0.001960  -0.006761  -0.004194   0.003402
    108       0.018636  -0.064288  -0.007738  -0.003809  -0.022277  -0.027694
    109      -0.084054   0.063063   0.013335   0.003731  -0.001503  -0.010266
    110      -0.167398  -0.142270   0.010038  -0.004683  -0.005310  -0.065674
    111       0.033688  -0.036086  -0.008589   0.005551  -0.015481   0.065009
    112      -0.062554   0.105476   0.000390   0.002610  -0.003975  -0.014629
    113      -0.112145  -0.037302  -0.008997   0.007352  -0.003154   0.056259
    114       0.103933  -0.025347  -0.009381   0.003858  -0.012329   0.114117
    115      -0.195812   0.207947  -0.007205   0.022735  -0.002532   0.029639
    116      -0.242927   0.002506  -0.012067   0.018769  -0.005634   0.032403
    117      -0.034283   0.004411  -0.007202   0.005273  -0.012492   0.070046
    118       0.109981  -0.018693  -0.000703   0.002020  -0.002347  -0.048451
    119       0.081843  -0.030143  -0.013490   0.013200  -0.000859   0.104089
    120      -0.014656   0.071406  -0.003331  -0.001381  -0.013198   0.091939
    121       0.142332  -0.026466  -0.008901   0.025638  -0.001445  -0.049039
    122       0.121395  -0.011798  -0.020586   0.034101  -0.001324   0.114316
    123       0.002890  -0.049011   0.001450   0.000821  -0.010463  -0.065116
    124      -0.050431  -0.020177  -0.007089  -0.011559  -0.007443  -0.006987
    125      -0.006474   0.095553   0.001504  -0.012846  -0.001923   0.013027
    126      -0.004831   0.078212  -0.004782  -0.018373   0.007038   0.089972
    127       0.046334  -0.066112  -0.008530  -0.008792  -0.009325   0.052331
    128      -0.128043   0.099438   0.006313  -0.011342  -0.009303  -0.140173
    129      -0.056853   0.255759   0.008900  -0.090998   0.011227   0.074176
    130       0.008458  -0.204412  -0.011954   0.045087  -0.015147  -0.048962
    131      -0.252849   0.075378   0.017091  -0.007663  -0.014140  -0.326556
    132      -0.007456   0.164530  -0.010777  -0.027442   0.020533   0.217159
    133       0.079865   0.116918  -0.003556  -0.083184   0.000338   0.185090
    134      -0.165145   0.077082  -0.008889   0.042455   0.005196  -0.042591
    135       0.042454  -0.022721  -0.021813   0.042054   0.014725   0.208913
    136       0.178422  -0.182325  -0.011673   0.003483  -0.017505   0.100029
    137      -0.092289   0.116256   0.018177  -0.052398  -0.020083  -0.209916
    138       0.047145  -0.032516  -0.000118   0.024304   0.004628  -0.002180
    139      -0.107260   0.104790  -0.015229   0.022977   0.008655   0.151452
    140       0.107612   0.012655   0.005914  -0.009145   0.009900  -0.008076
    141       0.163538  -0.098773   0.006379   0.036619   0.005248  -0.111527
    142      -0.166407   0.192133  -0.018578   0.064827   0.022715   0.259006
    143       0.155569   0.048668   0.007476   0.050942   0.026661   0.009983
    144      -0.071378   0.028655  -0.006030   0.004422  -0.003302   0.073932
    145      -0.087195   0.097070  -0.019657  -0.009048   0.017170   0.254777
    146       0.215621  -0.042194   0.008420  -0.011422   0.021062  -0.013343
    147       0.103591   0.018238  -0.004296   0.063226   0.032654   0.143526
    148      -0.136984   0.131868  -0.013516   0.056178   0.005691   0.110406
    149       0.116802  -0.047054   0.006011  -0.071283  -0.000623  -0.029858
    150       0.096561   0.134470   0.020997  -0.024503   0.009721  -0.141530
    151      -0.107199  -0.089742  -0.008525   0.036524  -0.007436  -0.033637
    152       0.007248   0.181542   0.019539   0.025919   0.017665  -0.094294
    153       0.044286   0.136804   0.088097  -0.546490  -0.023350  -0.047329
    154      -0.062311  -0.132120  -0.053130   0.260278  -0.002476   0.004563
    155      -0.028744   0.239853   0.043772   0.014673   0.030027  -0.206341
    156       0.195328   0.278271   0.019121   0.117493   0.037163  -0.266778
    157      -0.155606  -0.006825   0.064516  -0.353891  -0.017215  -0.079286
    158      -0.117861   0.078228   0.058834  -0.318293  -0.015226   0.010269
    159       0.153546   0.167972  -0.018841   0.324510   0.036834  -0.240118
    160      -0.180307  -0.173753  -0.033860   0.247486  -0.000949  -0.069850
    161       0.145311   0.296316  -0.022690   0.405251   0.054511  -0.218112
    162       0.010532   0.027023  -0.014213   0.000448  -0.021986   0.002806
    163       0.001761   0.000240   0.022111   0.001602   0.007461   0.002264
    164      -0.001264  -0.001994   0.015480   0.000494   0.027438  -0.001261
    165       0.003032   0.001181  -0.009599   0.001054  -0.011774   0.001290
    166      -0.001539  -0.003919  -0.013002  -0.000552  -0.003052  -0.000532
    167      -0.000194  -0.000177   0.002860   0.000101   0.004292  -0.000339
    168      -0.004175  -0.011113   0.002033  -0.001543   0.005211  -0.000278
    169      -0.000451  -0.001145  -0.023599  -0.000678  -0.019919  -0.000368
    170       0.000041   0.000096  -0.009884  -0.000489  -0.015953  -0.000140
    171      -0.012596  -0.010846   0.010502  -0.006890   0.018124  -0.001529
    172       0.000617  -0.000717  -0.024014   0.000267  -0.018281  -0.000776
    173       0.001777  -0.000288  -0.013077  -0.000098  -0.027506   0.001507
    174       0.000419  -0.009770   0.001944   0.002328   0.001463  -0.000455
    175       0.000466   0.001565  -0.010019  -0.000700  -0.015180   0.000614
    176      -0.000541  -0.000705  -0.015659  -0.000991  -0.021711  -0.000258
    177      -0.000153  -0.015461   0.010672   0.004075   0.011013  -0.001523
    178       0.001499   0.004921   0.001435  -0.000446  -0.006769   0.001113
    179       0.000504   0.002073  -0.001952  -0.000456  -0.011334   0.000140
    180       0.004993   0.013837  -0.013046  -0.000100  -0.018479   0.001512
    181      -0.000065  -0.001904   0.000405   0.000046  -0.004905   0.000265
    182      -0.001664  -0.005477  -0.034452  -0.001470  -0.037978  -0.000413
    183       0.011036   0.035027  -0.025739  -0.000609  -0.036790   0.002993
    184      -0.000950  -0.004247   0.009935   0.000176   0.001951  -0.000076
    185      -0.002097  -0.007160  -0.035202  -0.001447  -0.037626  -0.000495
    186      -0.004131  -0.001145   0.002174  -0.002793   0.005449  -0.000380
    187       0.001493   0.000206  -0.001499   0.000807  -0.002062   0.000463
    188      -0.001195  -0.005330  -0.033491  -0.000982  -0.031537  -0.000339
    189      -0.008654   0.001552   0.006704  -0.006388   0.014088  -0.001186
    190       0.002566   0.000092  -0.002336   0.001475  -0.006568   0.000757
    191      -0.001547  -0.006861  -0.034517  -0.000687  -0.024022  -0.000719
    192      -0.003056  -0.014917   0.003288   0.001773   0.006302  -0.000868
    193      -0.000104  -0.000082  -0.012844  -0.000568  -0.003587  -0.000145
    194      -0.000623  -0.002748  -0.025318  -0.000913  -0.025674  -0.000047
    195      -0.005337  -0.024707   0.005174   0.003385   0.010718  -0.002234
    196      -0.000665  -0.000987  -0.030525  -0.001597  -0.019471  -0.000153
    197      -0.001422  -0.004706  -0.042799  -0.001741  -0.041260  -0.000191
    198       0.127918   0.003346  -0.013348   0.000228  -0.023772   0.101511
    199      -0.201165  -0.094311   0.014314   0.003810   0.010535  -0.043392
    200      -0.149036  -0.122617   0.008705   0.013041   0.027634  -0.023539
                 42         43         44         45         46         47    
      0      -0.003105  -0.010275   0.006600   0.002400   0.014103   0.033607
      1       0.001778   0.006517  -0.000753  -0.003160  -0.000054  -0.013229
      2      -0.102750  -0.058529  -0.005183   0.038859  -0.021961  -0.004933
      3      -0.012881  -0.004625  -0.002216   0.004415   0.000283   0.069928
      4      -0.028041  -0.010602  -0.001809   0.009138   0.027727  -0.005179
      5      -0.092116  -0.054209  -0.007412   0.036052  -0.003945   0.005714
      6       0.032093   0.011643   0.001877  -0.016635   0.000508   0.017902
      7      -0.022324  -0.008687   0.000328  -0.001472   0.025466  -0.009956
      8      -0.060755  -0.037008  -0.003203   0.025699  -0.020726  -0.028580
      9       0.011130  -0.027033  -0.004908  -0.003375   0.024934   0.012755
     10       0.024626   0.047217   0.008059   0.000946  -0.193024  -0.020469
     11      -0.002989   0.046722   0.004851  -0.001744   0.039883   0.005032
     12      -0.003444  -0.006855   0.001426  -0.003263  -0.007874   0.042371
     13       0.009959  -0.004247  -0.000492   0.000358  -0.087064  -0.034889
     14      -0.112650  -0.059692  -0.003220   0.040355   0.006259   0.003616
     15      -0.023128  -0.016423   0.001187   0.003181  -0.014627   0.041357
     16       0.014726   0.000996   0.001661   0.007364  -0.155692  -0.016533
     17      -0.036751  -0.001248   0.001468   0.007519   0.041109   0.012621
     18      -0.118323  -0.068733  -0.001590   0.037848  -0.011888   0.040742
     19       0.021360  -0.012749   0.001403   0.011061  -0.218872  -0.013662
     20      -0.009706   0.016399   0.002365  -0.003838   0.053392   0.012069
     21       0.003114   0.004053   0.003158  -0.007608  -0.036154   0.041886
     22      -0.003901   0.000325   0.000980   0.003208  -0.036679   0.007315
     23       0.021985   0.008807   0.002494  -0.012974  -0.070899  -0.001896
     24      -0.040141  -0.031406   0.014098  -0.183109  -0.018977  -0.021788
     25      -0.036831  -0.023911   0.002879  -0.060196   0.066919   0.003706
     26       0.003543  -0.004509   0.003272  -0.047172  -0.001008   0.000022
     27      -0.101935  -0.080055   0.028158  -0.391290  -0.014399  -0.064912
     28      -0.080523  -0.050696   0.006230  -0.133999   0.173497   0.008735
     29      -0.004119  -0.012026   0.006460  -0.089292  -0.019339  -0.012121
     30       0.053082   0.037836  -0.014349   0.177409  -0.004148  -0.018700
     31      -0.003244  -0.000541  -0.007343   0.065194   0.083790   0.007355
     32      -0.000069   0.003679  -0.003802   0.036234   0.056220   0.008577
     33       0.105941   0.073852  -0.034241   0.394758   0.054824  -0.040682
     34       0.007772   0.011711  -0.014924   0.152235   0.100456  -0.003926
     35       0.001869   0.009985  -0.008046   0.087233   0.061344   0.000548
     36       0.009042   0.006841   0.003080  -0.004361  -0.082831   0.019571
     37      -0.011047  -0.010084  -0.000681  -0.008743   0.079135   0.030236
     38      -0.010764  -0.002684  -0.000585   0.004190   0.038635   0.014735
     39       0.010398   0.007474   0.004626  -0.008132  -0.119444   0.048092
     40      -0.007389  -0.008241   0.000181  -0.011353   0.058578   0.039597
     41      -0.020761  -0.007846  -0.001234   0.007205   0.056502   0.022622
     42      -0.048590  -0.035225   0.013089  -0.169907   0.003916  -0.025499
     43      -0.017386  -0.017377   0.004249  -0.069232   0.048716   0.003609
     44      -0.005533  -0.002491   0.002883  -0.030510  -0.017421  -0.007797
     45      -0.114472  -0.083559   0.026237  -0.373844   0.061360  -0.057523
     46      -0.019801  -0.026442   0.010692  -0.147468  -0.016452  -0.023667
     47      -0.021751  -0.013231   0.005165  -0.069392   0.007782  -0.011439
     48       0.040030   0.033045  -0.014918   0.187577   0.022931  -0.004010
     49       0.006854   0.006781  -0.006166   0.064876   0.061988   0.010209
     50       0.031724   0.015619  -0.001088   0.026865  -0.069716  -0.012466
     51       0.087071   0.069211  -0.038251   0.433264   0.074703  -0.030409
     52       0.033408   0.020947  -0.014724   0.146690   0.094983   0.006073
     53       0.051213   0.022212  -0.006052   0.067245  -0.040889  -0.011098
     54       0.064595   0.043060   0.003164  -0.025655   0.033056  -0.029919
     55      -0.028332  -0.017890  -0.000527   0.009462  -0.014677  -0.001881
     56      -0.038313  -0.024385  -0.002095   0.015207  -0.004447  -0.030328
     57      -0.053402  -0.026665  -0.004045   0.031501   0.005070  -0.008681
     58      -0.023340  -0.015559  -0.000746   0.010053  -0.023361   0.034345
     59       0.077050   0.044175   0.003862  -0.034928   0.016484  -0.019577
     60      -0.133105  -0.075592  -0.010769   0.095279  -0.042669   0.033390
     61       0.012141   0.006201   0.002096  -0.015134  -0.003405   0.011972
     62       0.109921   0.064730   0.007816  -0.087538   0.049300  -0.002206
     63      -0.157583  -0.089344  -0.005843   0.022040   0.015720  -0.026980
     64       0.071441   0.041807   0.005952  -0.059666   0.014265   0.053367
     65       0.043407   0.023907   0.001790  -0.015091   0.006419  -0.026499
     66      -0.031617  -0.013509  -0.003981   0.037175   0.000592  -0.002031
     67      -0.142323  -0.088363  -0.010987   0.109848  -0.084936   0.079623
     68       0.211930   0.127327   0.008297  -0.052588   0.031674  -0.010177
     69       0.109099   0.067974   0.005190  -0.042239   0.041506  -0.009245
     70       0.022735   0.010487  -0.000457  -0.001961   0.010955   0.007701
     71       0.025376   0.004606   0.001278  -0.009346  -0.018217   0.033267
     72       0.101010   0.068287   0.002474  -0.029087   0.070507  -0.046615
     73       0.054849   0.025977  -0.000169  -0.005585   0.010060   0.025690
     74       0.071438   0.023240   0.004049  -0.025532  -0.044298   0.087236
     75       0.231472   0.127361   0.010410  -0.087360   0.042009   0.079490
     76       0.036243   0.020615  -0.000513  -0.010439   0.040091  -0.002291
     77       0.016890  -0.000838   0.001131  -0.005032  -0.028657   0.034396
     78       0.047537   0.034541   0.004949  -0.030023   0.014792  -0.027298
     79       0.058042   0.029746  -0.000375  -0.008574   0.026643   0.017023
     80       0.098277   0.041732   0.004447  -0.042286   0.000456   0.078067
     81      -0.080569  -0.044788  -0.002201   0.027289  -0.035891  -0.001447
     82       0.054297   0.032666   0.002754  -0.021138   0.024555  -0.024008
     83       0.051150   0.028345   0.001455  -0.014876   0.020706   0.011756
     84      -0.166844  -0.098631  -0.005928   0.062978  -0.072516   0.048290
     85       0.015766   0.009379   0.001549  -0.004569  -0.009858   0.021470
     86       0.070104   0.040952   0.002746  -0.022005   0.009936   0.025303
     87      -0.047066  -0.025285  -0.001132   0.016573  -0.020450   0.003519
     88       0.246235   0.149876   0.010452  -0.091702   0.098163  -0.057962
     89       0.109983   0.061486   0.002956  -0.030132   0.048439   0.042366
     90      -0.227124  -0.132375  -0.007240   0.076203  -0.108037  -0.011635
     91      -0.013639  -0.009187  -0.000278   0.001002   0.016950  -0.061982
     92       0.071649   0.041167   0.002442  -0.021411   0.020105   0.026754
     93       0.002794   0.000033  -0.000503  -0.000984  -0.028696   0.000389
     94       0.016555   0.001022   0.001199   0.003424  -0.086695  -0.005804
     95       0.012963   0.000559  -0.001425   0.000965  -0.015750  -0.005447
     96       0.004159  -0.009635  -0.001753   0.002568  -0.020792  -0.008460
     97      -0.024515   0.025446   0.007848   0.001374  -0.020713  -0.002309
     98      -0.018540   0.018185   0.005119   0.000381   0.003875  -0.005326
     99      -0.020685   0.024372   0.006073   0.004184  -0.048257  -0.012484
    100       0.041638  -0.069965  -0.013438  -0.000021   0.019978   0.001332
    101       0.030188  -0.062447  -0.012774   0.001071   0.031923   0.003782
    102      -0.028593   0.046632   0.011736   0.005121  -0.109095  -0.011606
    103       0.071649  -0.130267  -0.027252  -0.002106   0.073334   0.008742
    104       0.056604  -0.111394  -0.023718  -0.000773   0.056621   0.011752
    105      -0.009432  -0.007620  -0.000911   0.003625   0.001215  -0.011180
    106       0.004511   0.014291   0.002246   0.000665  -0.017966  -0.008051
    107       0.002053   0.007053   0.001139   0.002354  -0.045909  -0.002873
    108      -0.007927  -0.018793  -0.002319   0.004123   0.005393  -0.010744
    109       0.000133   0.045490   0.006266  -0.000510  -0.032628  -0.009750
    110      -0.003775   0.032635   0.006089   0.003156  -0.084170  -0.007397
    111       0.011609  -0.017573  -0.004973   0.001454  -0.004359  -0.006776
    112      -0.037753   0.047896   0.010357  -0.000693   0.017587  -0.004641
    113      -0.028266   0.034659   0.007097   0.000189  -0.017375   0.001494
    114       0.034797  -0.039726  -0.010434   0.000405  -0.004675  -0.005442
    115      -0.082703   0.115558   0.023441  -0.005304   0.042197  -0.002479
    116      -0.071813   0.088215   0.018548  -0.001063  -0.004913   0.001138
    117      -0.012074   0.022506   0.003446   0.000568  -0.010875  -0.006223
    118       0.029302  -0.063551  -0.012510   0.001352   0.029676   0.002234
    119       0.034230  -0.056915  -0.012983  -0.001380   0.027998   0.004343
    120      -0.033668   0.038340   0.007758   0.003822  -0.006395  -0.010235
    121       0.061647  -0.117520  -0.024953  -0.004615   0.095033   0.009981
    122       0.058212  -0.103086  -0.023580  -0.006034   0.095601   0.009582
    123      -0.000023  -0.018107  -0.004702   0.002071   0.100559   0.000128
    124      -0.071325   0.080084   0.015228  -0.003154   0.080056   0.005322
    125      -0.039195   0.054635   0.013296  -0.002179  -0.043903  -0.008411
    126      -0.036483   0.054414   0.016048  -0.004585  -0.017860  -0.002080
    127      -0.084846   0.115340   0.019575  -0.005962   0.026089  -0.003394
    128      -0.028509   0.004011   0.001616   0.001490   0.118451   0.005303
    129      -0.027604   0.016175   0.029431  -0.018601  -0.005022  -0.002197
    130      -0.068948   0.091583  -0.004335   0.002404   0.139925   0.010597
    131       0.010096  -0.081247  -0.019852   0.000068   0.323420   0.026591
    132      -0.060073   0.108159   0.030274  -0.007928  -0.122002  -0.004511
    133      -0.106406   0.148003   0.051369  -0.016510  -0.109626  -0.019568
    134      -0.050544   0.069126  -0.003492   0.005749   0.064203   0.016502
    135      -0.059894   0.131520   0.011478   0.004765  -0.115296  -0.001924
    136      -0.090171   0.143261   0.020358  -0.001761  -0.055176  -0.019215
    137      -0.013213  -0.041876   0.005740  -0.003921   0.152023  -0.003588
    138       0.064953  -0.090661  -0.018653   0.004463   0.044912   0.002642
    139       0.042245  -0.051157  -0.005637   0.002262  -0.098750  -0.002636
    140      -0.046017   0.079290   0.015073  -0.004874  -0.027323   0.000809
    141      -0.018660   0.017735  -0.001970  -0.000772   0.150499   0.012959
    142       0.154153  -0.168489  -0.024991   0.006117  -0.263794  -0.013331
    143      -0.004574   0.055158   0.009952  -0.005831  -0.105032  -0.000224
    144       0.112825  -0.164802  -0.028856   0.009430  -0.030857  -0.007843
    145       0.098056  -0.126642  -0.018192   0.005443  -0.147659   0.000509
    146      -0.054021   0.097697   0.016396  -0.007185   0.008555   0.011188
    147       0.186982  -0.220424  -0.041480   0.008207  -0.116993   0.003140
    148       0.030210  -0.028056  -0.001648   0.001318  -0.111447  -0.007803
    149      -0.093100   0.116677   0.021788  -0.005626   0.070037   0.006973
    150      -0.036862   0.047830   0.009204  -0.003345   0.056732   0.007621
    151       0.040412  -0.073532  -0.016258   0.005176   0.120102   0.008354
    152       0.079393  -0.088270  -0.014718   0.003732  -0.099444  -0.003069
    153      -0.030170   0.007073   0.014381  -0.012572   0.081046   0.009635
    154      -0.073004   0.088886   0.008754   0.002505   0.135792   0.003108
    155       0.239335  -0.299088  -0.054054   0.013196  -0.135384   0.003370
    156      -0.078775   0.132522   0.022955  -0.005457  -0.021265   0.011363
    157       0.182947  -0.282918  -0.045849   0.006005   0.100073   0.016800
    158       0.195291  -0.281714  -0.043866   0.006353  -0.032661  -0.002760
    159      -0.051086   0.093102   0.009437   0.001820   0.020112   0.007890
    160       0.173080  -0.252340  -0.056302   0.019127   0.149495   0.008527
    161      -0.036676   0.108173   0.014352   0.001564  -0.177847  -0.002883
    162      -0.010240  -0.008381  -0.015584   0.006883   0.013799  -0.145150
    163      -0.009541  -0.001679   0.003815   0.001739   0.004098   0.030986
    164      -0.067559  -0.041935  -0.002788   0.026719  -0.024842   0.017466
    165      -0.007176  -0.007132  -0.021370   0.006623   0.014020  -0.287802
    166      -0.010725  -0.009614   0.002258   0.005426  -0.008777   0.058365
    167      -0.012561  -0.008200   0.000385   0.005495  -0.008066   0.024038
    168       0.000008   0.031804  -0.190525  -0.025269  -0.012237   0.090760
    169       0.025210   0.005115   0.038770  -0.002865   0.007151  -0.021011
    170       0.045890   0.025504   0.015740  -0.015541   0.009057  -0.010459
    171      -0.012781   0.070259  -0.437874  -0.056419  -0.030067   0.340994
    172       0.011882  -0.013120   0.087778   0.010082   0.006913  -0.069603
    173       0.088521   0.051164   0.035873  -0.031285   0.022088  -0.032970
    174       0.026124  -0.015607   0.202606   0.010588  -0.000369   0.121060
    175       0.027715   0.022267  -0.039220  -0.014933   0.008421  -0.025820
    176       0.057005   0.035766  -0.009198  -0.022742   0.011333  -0.013826
    177       0.040415  -0.040935   0.434615   0.027387  -0.005769   0.336470
    178       0.008214   0.018712  -0.085805  -0.012531   0.005547  -0.065747
    179       0.038641   0.028603  -0.025171  -0.017945   0.007613  -0.024911
    180       0.003919   0.000688  -0.013059   0.002422   0.016341  -0.216165
    181       0.022086   0.014026   0.002308  -0.009835   0.002530   0.041366
    182       0.088403   0.050642   0.005406  -0.033137   0.017883   0.004930
    183      -0.002680  -0.004754  -0.026848   0.009695   0.034201  -0.447871
    184       0.028456   0.019871   0.006236  -0.014001   0.001043   0.083770
    185       0.088014   0.050144   0.005983  -0.033136   0.016426   0.019758
    186      -0.007794   0.027905  -0.187039  -0.021920  -0.014222   0.146953
    187      -0.007833  -0.012291   0.033504   0.008344  -0.001240  -0.024825
    188       0.056696   0.028031   0.013600  -0.018096   0.010363  -0.013773
    189      -0.018289   0.059691  -0.394308  -0.047216  -0.033290   0.399868
    190       0.006074  -0.010613   0.074363   0.008150   0.006168  -0.074794
    191       0.022057   0.002639   0.024221  -0.001377   0.000450  -0.026556
    192       0.015587  -0.023175   0.203165   0.015862   0.000236   0.057337
    193      -0.025691  -0.013362  -0.042287   0.008028  -0.009630  -0.007523
    194       0.045120   0.026479  -0.012516  -0.017318   0.008037  -0.006661
    195       0.045660  -0.047286   0.483326   0.032156  -0.001024   0.276760
    196      -0.003819   0.005848  -0.094073  -0.004824  -0.003178  -0.051960
    197       0.070430   0.042647  -0.030628  -0.028099   0.014578  -0.024621
    198      -0.038098   0.038528   0.008359   0.002927  -0.170299  -0.009612
    199       0.143405  -0.042858  -0.013729  -0.013829   0.001926  -0.016366
    200       0.040743  -0.006626  -0.006310  -0.007356   0.189163   0.020247
                 48         49         50         51         52         53    
      0      -0.001708   0.015876  -0.152437   0.004592  -0.024635  -0.006644
      1       0.129059   0.012302  -0.000705  -0.025735  -0.002811   0.009129
      2      -0.016311  -0.002488   0.008461   0.011023  -0.003604   0.000227
      3      -0.030548   0.000589  -0.009589  -0.010013   0.000247  -0.007878
      4       0.000509   0.011014   0.015328  -0.088460   0.000584  -0.042790
      5      -0.267947  -0.029577   0.059387   0.037944   0.013344   0.000605
      6       0.075585  -0.015288   0.062766  -0.006611   0.053186   0.007015
      7       0.084998   0.003912  -0.013075   0.297447  -0.035278  -0.075500
      8       0.059782   0.009626  -0.057293  -0.100663   0.004105   0.026242
      9       0.045941  -0.090917   0.012557   0.011056   0.079608   0.120625
     10      -0.024102   0.033275  -0.013940   0.003964  -0.076398   0.050279
     11       0.014730  -0.026335   0.013846   0.001708  -0.038308   0.004804
     12       0.060920  -0.009973   0.059252   0.006334   0.036970   0.001839
     13       0.037534  -0.013214  -0.104292   0.119233  -0.010111   0.145667
     14       0.059049   0.020336  -0.034942  -0.038460  -0.016318  -0.044144
     15       0.084337  -0.014514   0.095176   0.020360   0.034475   0.006038
     16      -0.011902   0.013411  -0.041795  -0.005227  -0.035845   0.129576
     17       0.025896   0.003134  -0.005311   0.001332  -0.043024  -0.009602
     18       0.117341   0.015729  -0.006328   0.012390   0.056390  -0.028471
     19      -0.025380   0.080050   0.003693  -0.003626  -0.041137   0.119909
     20       0.019760  -0.021302   0.015370   0.002786  -0.045130   0.001333
     21       0.066946   0.016816   0.263076   0.009029  -0.040983  -0.031304
     22       0.011772   0.020897   0.067180   0.001130  -0.055532   0.046427
     23       0.001672   0.010467   0.042055   0.002344  -0.014081   0.020881
     24      -0.018385   0.000735  -0.022206  -0.002533  -0.004715   0.005885
     25       0.002584   0.000693  -0.002329  -0.000096  -0.003657   0.003638
     26       0.002995  -0.006133   0.019774   0.003225   0.032490  -0.027978
     27      -0.059279  -0.018878  -0.249212  -0.005723   0.045956   0.039609
     28       0.008836  -0.021316  -0.048606   0.001251   0.046193  -0.052588
     29      -0.009654  -0.007462  -0.031033   0.002066   0.036724  -0.009144
     30      -0.031188  -0.006478  -0.111639  -0.004399   0.013018   0.016511
     31       0.001991  -0.003104  -0.023978   0.000815   0.013543  -0.004699
     32       0.011211  -0.012152   0.003844   0.001154   0.027218  -0.043728
     33      -0.070636  -0.033226  -0.337167  -0.008303   0.086013   0.013188
     34      -0.017148  -0.007848  -0.124086  -0.003534   0.012233   0.024182
     35      -0.001951  -0.012001  -0.059946  -0.002821   0.011626  -0.011763
     36       0.033093   0.017449   0.142644   0.004412  -0.050480   0.020956
     37       0.039422  -0.005700   0.100393   0.008126   0.033458  -0.068284
     38       0.021116  -0.005069   0.044441   0.002069   0.004811  -0.029625
     39       0.076853   0.020508   0.251272   0.010630  -0.059356   0.012944
     40       0.054582  -0.004629   0.138982   0.010536   0.031411  -0.073468
     41       0.030901  -0.004211   0.065426   0.002916  -0.000008  -0.024355
     42      -0.035154  -0.006584  -0.117226  -0.006475   0.016293   0.016818
     43       0.001717  -0.007031  -0.014978   0.002040   0.034556  -0.031780
     44      -0.008727   0.000982  -0.032585  -0.002036  -0.007486   0.015779
     45      -0.082674  -0.033869  -0.357014  -0.015661   0.086641   0.014156
     46      -0.036087  -0.002281  -0.126557  -0.002437   0.035082   0.025782
     47      -0.014517  -0.006602  -0.074738  -0.003530   0.010424   0.005563
     48      -0.006272  -0.000891  -0.007179   0.001340  -0.010461   0.003994
     49       0.011738  -0.005480   0.016476   0.002674   0.012847  -0.030957
     50      -0.014701   0.007217  -0.016140   0.000535  -0.008503   0.035217
     51      -0.046512  -0.015593  -0.227791  -0.003900   0.026542   0.034592
     52       0.008923  -0.040295  -0.043638   0.000261   0.066522  -0.063322
     53      -0.009483  -0.026023  -0.037525  -0.000605   0.042925  -0.005526
     54      -0.072564   0.009332  -0.045551   0.002160  -0.021008  -0.006301
     55       0.000734   0.007187  -0.023054  -0.145276   0.008341   0.015069
     56       0.105112   0.011848  -0.084822   0.051972  -0.018152  -0.005510
     57       0.063248  -0.000531  -0.025228   0.098938  -0.017047  -0.011667
     58      -0.021637  -0.008242   0.060916  -0.092232   0.023475   0.013915
     59      -0.022851   0.005170  -0.040000   0.141613  -0.027443  -0.015928
     60       0.145715  -0.015005   0.044910   0.194863  -0.005333  -0.009304
     61      -0.058328   0.000770   0.021413  -0.160318   0.018264   0.015670
     62      -0.057416  -0.013209   0.011629   0.337728  -0.032280  -0.043941
     63       0.200336   0.000105  -0.080867   0.070480  -0.002049  -0.009798
     64      -0.136960  -0.026260   0.127420   0.099700   0.013388  -0.014244
     65       0.018962   0.010601  -0.063347   0.086455  -0.024222  -0.008042
     66       0.034087  -0.001223  -0.007746   0.118911  -0.021234  -0.013399
     67       0.111897  -0.020816   0.131617  -0.020675   0.041488   0.018753
     68      -0.195344   0.005623   0.003712   0.188527  -0.051216  -0.028429
     69      -0.135012   0.001080   0.002513   0.004903  -0.014664  -0.008506
     70       0.030257  -0.006192   0.013859   0.049600   0.003972  -0.004238
     71       0.029056  -0.008952   0.043526  -0.025701   0.022467   0.007069
     72      -0.061070   0.005078  -0.062482   0.225927  -0.052065  -0.036416
     73       0.026754  -0.017017   0.057700   0.086999   0.016424  -0.003407
     74      -0.040269  -0.025292   0.152551  -0.173535   0.069834   0.032100
     75      -0.219719  -0.037558   0.202413  -0.008750   0.049737  -0.000428
     76       0.064357  -0.009663   0.003452   0.198369  -0.010551  -0.026440
     77       0.020571  -0.006704   0.041924  -0.077443   0.026127   0.014743
     78      -0.163139   0.020261  -0.054516  -0.206617  -0.017079   0.013850
     79       0.047036  -0.017048   0.044560   0.173318   0.004554  -0.017163
     80       0.006676  -0.032196   0.150504   0.047974   0.052287  -0.002640
     81       0.017833   0.011399  -0.024913  -0.096261  -0.002982   0.014600
     82      -0.061940   0.012096  -0.056900  -0.152537  -0.005002   0.010574
     83      -0.055382  -0.005314   0.013829  -0.056494   0.006663   0.001224
     84       0.040922  -0.001629   0.048697  -0.211936   0.029278   0.027682
     85      -0.116086   0.004623   0.026734  -0.326131   0.026622   0.035460
     86      -0.127796  -0.004165   0.051231  -0.158063   0.017503   0.018086
     87      -0.026846   0.007578  -0.011582  -0.116385  -0.001166   0.014488
     88      -0.235046   0.018323  -0.084541  -0.108713  -0.035093   0.003624
     89      -0.164001  -0.019964   0.074602  -0.144084   0.020809   0.005268
     90       0.187146   0.025504  -0.064359  -0.060886  -0.002188   0.026282
     91       0.105147   0.021561  -0.150846   0.029383  -0.030082  -0.010380
     92      -0.116438  -0.008245   0.049984  -0.131832   0.016888   0.010677
     93       0.007848  -0.026801   0.008900   0.001122  -0.053384   0.111809
     94       0.009114   0.004221  -0.013482   0.027958   0.192768  -0.047001
     95      -0.021971   0.085107  -0.000632   0.019915   0.146173   0.025759
     96      -0.013389  -0.018663  -0.016648  -0.016013  -0.068070  -0.098316
     97       0.010795  -0.009708  -0.009951   0.019073   0.154495  -0.033282
     98      -0.022431   0.068163  -0.005833   0.004879   0.094756  -0.061004
     99      -0.012480  -0.023658  -0.025817  -0.009164   0.012245  -0.163475
    100       0.002937  -0.036852  -0.007331  -0.013134  -0.086402  -0.023084
    101       0.002021  -0.021772   0.000508  -0.014460  -0.068050  -0.005562
    102       0.011700  -0.052864  -0.025841   0.015010   0.145182  -0.123995
    103       0.010211  -0.104682   0.001528  -0.049456  -0.381770   0.032913
    104       0.020506  -0.100930   0.009879  -0.038899  -0.299378   0.071668
    105      -0.023526  -0.015593  -0.025239  -0.024205  -0.042771  -0.167000
    106      -0.020979   0.039125  -0.007870   0.002290   0.042308  -0.062807
    107       0.003661  -0.006931  -0.002603   0.007076   0.051297  -0.024499
    108      -0.020858  -0.020866  -0.030808  -0.023153  -0.016353  -0.196911
    109      -0.028570   0.051681   0.006097  -0.001069  -0.032161   0.009574
    110       0.003191  -0.032581  -0.008812  -0.000357  -0.023369  -0.102021
    111      -0.021163   0.022754  -0.000941  -0.005557  -0.005089   0.031433
    112      -0.013236   0.015043  -0.007732  -0.006866  -0.000247  -0.047154
    113       0.011558  -0.018955   0.005536   0.004865   0.024952   0.067608
    114      -0.026864   0.068157   0.008023   0.008630   0.049374   0.132617
    115      -0.010509  -0.005588   0.008408  -0.018972  -0.121989   0.065856
    116       0.017812  -0.071486   0.004687  -0.014625  -0.085176   0.026903
    117      -0.016581   0.026867   0.003079   0.000567   0.024644   0.047242
    118       0.005695  -0.043304  -0.011127  -0.013932  -0.063108  -0.059498
    119      -0.002724   0.011820   0.008336  -0.003130  -0.041723   0.119397
    120      -0.039566   0.115415  -0.002927   0.005959   0.120972  -0.029310
    121       0.017850  -0.143306   0.005127  -0.055969  -0.379518  -0.004607
    122      -0.002155  -0.050489   0.020892  -0.042888  -0.316071   0.143796
    123      -0.023137   0.062296   0.000246  -0.005042  -0.009166  -0.043253
    124       0.005940  -0.002526   0.013205   0.003400  -0.021698   0.097047
    125      -0.016385   0.008965  -0.010935  -0.016401  -0.066133  -0.114740
    126       0.001810  -0.005877   0.004156  -0.004531  -0.041960  -0.001649
    127      -0.013747   0.003030  -0.004349  -0.015366  -0.057345  -0.053637
    128      -0.010921   0.052066   0.013491  -0.000914  -0.060106   0.037039
    129       0.019491  -0.000586   0.028093   0.008190  -0.047132   0.111517
    130      -0.015709   0.003793  -0.004122  -0.015144  -0.031278  -0.017814
    131       0.007472   0.059711   0.042447   0.015123  -0.022340   0.237527
    132       0.021321  -0.069797   0.003619  -0.006503  -0.073899   0.022785
    133      -0.002357  -0.017557  -0.002083  -0.015459  -0.087280  -0.084301
    134       0.012703  -0.041150   0.010401  -0.004293  -0.088808   0.110180
    135       0.003442  -0.083013  -0.022632  -0.021718  -0.058770  -0.098349
    136      -0.045576   0.018230  -0.039788  -0.037242  -0.046123  -0.309875
    137      -0.030314   0.123406   0.015423   0.000673  -0.040994  -0.028030
    138      -0.012731   0.061786   0.002299   0.006129   0.044868  -0.028094
    139       0.003555  -0.008279   0.000552  -0.000543  -0.034088  -0.019136
    140       0.017361  -0.051068  -0.000486   0.002254   0.012704   0.046149
    141       0.001080   0.076206   0.023827   0.026473   0.090821   0.155035
    142       0.002997  -0.057231  -0.023142  -0.015154  -0.038027  -0.167703
    143       0.031845  -0.092483  -0.004568   0.006750   0.055562   0.064285
    144      -0.039555   0.096484  -0.013237  -0.012591  -0.038791  -0.211677
    145       0.017389  -0.015494   0.003222   0.013022   0.030724   0.011791
    146       0.047001  -0.083217   0.013792   0.025172   0.117852   0.214209
    147       0.012547   0.021838  -0.001286   0.023736   0.143416  -0.012924
    148      -0.008584  -0.005366  -0.006410  -0.012706  -0.088087  -0.082344
    149       0.019683  -0.034297   0.010064   0.008573   0.030177   0.117768
    150       0.017465  -0.016572   0.011722   0.010766   0.024239   0.111879
    151      -0.003321   0.046194   0.017125   0.011643   0.023419   0.123303
    152       0.006478  -0.022567  -0.010898  -0.001186   0.002777  -0.084007
    153       0.030722  -0.065713   0.016684   0.001529  -0.051868   0.148842
    154      -0.022768   0.071309   0.012975  -0.000252  -0.012073   0.069815
    155       0.026614  -0.029026  -0.007754   0.021676   0.100375  -0.028037
    156       0.057409  -0.111091   0.012295   0.025511   0.082715   0.205249
    157       0.030548  -0.009411   0.025132   0.026495   0.051536   0.222427
    158      -0.017010   0.044693  -0.007847  -0.008871  -0.043112  -0.131701
    159       0.023221  -0.019860   0.008953   0.021277   0.089194   0.122726
    160      -0.030702   0.150663   0.016076   0.021473   0.094049   0.068289
    161       0.034900  -0.102333  -0.014444   0.007854   0.051706  -0.029239
    162       0.009181   0.001641  -0.014265  -0.004260  -0.003927  -0.002123
    163       0.104851   0.017869  -0.021401  -0.050826  -0.005798  -0.014087
    164      -0.136642  -0.019751   0.015446   0.066880   0.004551   0.029501
    165      -0.017083  -0.012127   0.084177  -0.003699   0.012303   0.004280
    166      -0.123429  -0.013623   0.008586   0.032990   0.003297   0.006408
    167      -0.025860  -0.003885  -0.006896   0.023480  -0.000441   0.013744
    168      -0.005900   0.000668  -0.005719   0.000301   0.001318  -0.003745
    169      -0.074699  -0.009442   0.024847   0.009173   0.004886  -0.002907
    170       0.112461   0.013014  -0.020283  -0.022414  -0.004659  -0.001114
    171      -0.005296   0.008088  -0.073172   0.007880  -0.009325  -0.001743
    172      -0.125208  -0.017350   0.046466   0.024488   0.008846   0.003254
    173       0.257208   0.031651  -0.038674  -0.072336  -0.009892  -0.019945
    174       0.009134   0.004876  -0.033391  -0.000907  -0.004667  -0.003710
    175       0.031147   0.003804   0.006500  -0.020417   0.001069  -0.010459
    176       0.120654   0.014002  -0.018106  -0.027561  -0.004254  -0.003571
    177       0.010157   0.012435  -0.105512   0.008966  -0.016253  -0.001927
    178       0.056969   0.005179   0.009834  -0.020757   0.001165  -0.005327
    179       0.151350   0.016960  -0.025745  -0.027227  -0.006024   0.002019
    180       0.020789  -0.003869   0.047850  -0.012827   0.005952  -0.000149
    181       0.047211   0.007473  -0.016815  -0.016346  -0.002654  -0.006822
    182       0.095758   0.012632  -0.009458  -0.038980  -0.001821  -0.017413
    183       0.039246  -0.007455   0.084969  -0.020696   0.008802   0.003713
    184       0.118465   0.017289  -0.040789  -0.028435  -0.007531  -0.006986
    185       0.079578   0.011024  -0.008325  -0.035809  -0.001121  -0.017824
    186      -0.014188   0.002736  -0.034336   0.007665  -0.003710  -0.002010
    187      -0.061209  -0.008865   0.018249   0.016653   0.004109   0.005736
    188      -0.006945  -0.001348   0.012348  -0.007205   0.003026  -0.006400
    189      -0.020776   0.011428  -0.114066   0.018709  -0.015173  -0.005226
    190      -0.017169  -0.004854   0.026611  -0.000157   0.004616   0.001117
    191      -0.139772  -0.019634   0.039889   0.037326   0.009175   0.009661
    192      -0.033716  -0.004425   0.007237   0.008618   0.002185   0.003520
    193      -0.168052  -0.021865   0.032900   0.048223   0.008015   0.013080
    194       0.012282   0.001607   0.003322  -0.010317   0.001174  -0.006025
    195      -0.048908   0.001308  -0.056199   0.016813  -0.007427   0.001709
    196      -0.181409  -0.024562   0.055289   0.040302   0.012138   0.005822
    197      -0.006182  -0.000694   0.019027  -0.017471   0.004350  -0.013974
    198      -0.087823   0.416243   0.050358   0.082881  -0.088906   0.214994
    199       0.092698  -0.610164  -0.094124  -0.086906   0.233241   0.010809
    200       0.112989  -0.416413  -0.018356  -0.053313   0.105607  -0.054863
                 54         55         56         57         58         59    
      0      -0.019580  -0.070425   0.035883  -0.021265  -0.004808   0.000737
      1       0.008086   0.007162  -0.066246   0.096656  -0.016343   0.027864
      2       0.019854  -0.009026  -0.096616   0.155585  -0.000371   0.054381
      3       0.003288  -0.001120   0.009096  -0.013592  -0.004464  -0.005821
      4       0.018625  -0.018825   0.028565  -0.033034  -0.019993  -0.009328
      5      -0.007357   0.015337   0.052482  -0.085733  -0.004761  -0.031554
      6      -0.024547   0.223646   0.020976  -0.116662  -0.013656   0.045697
      7       0.009553  -0.004895   0.010796  -0.014598   0.001010   0.024218
      8      -0.018624  -0.004643   0.024986  -0.032682  -0.001949  -0.001562
      9      -0.044864  -0.028408  -0.012371   0.073176   0.019427  -0.091897
     10       0.014263   0.118886  -0.031221  -0.084685  -0.002012   0.016910
     11       0.049715   0.060492  -0.044839  -0.033369   0.005592  -0.039185
     12       0.001779   0.153188  -0.048805   0.018292  -0.007196   0.048894
     13      -0.068975  -0.002012  -0.045898   0.059856  -0.001353  -0.008715
     14       0.033839  -0.049724  -0.050120   0.101731   0.004272   0.032892
     15       0.016717   0.085763  -0.055269   0.057826   0.002675  -0.002102
     16      -0.069624  -0.039712  -0.034192   0.036075  -0.002135   0.031636
     17       0.041998  -0.078966  -0.068232   0.103062   0.009151  -0.044205
     18       0.037187   0.074737  -0.111396   0.146131  -0.002302   0.050788
     19      -0.096979  -0.106036  -0.005188   0.043896  -0.011711   0.096298
     20       0.037172  -0.067446  -0.058464   0.077525   0.011874  -0.067207
     21      -0.031391  -0.123759   0.036653  -0.013640   0.002080  -0.021067
     22      -0.037693  -0.120815  -0.005536   0.023115   0.005502  -0.033552
     23      -0.023391  -0.017341   0.012962  -0.018862  -0.014239   0.105206
     24      -0.009826  -0.040240   0.006157   0.001926   0.011344  -0.091133
     25      -0.002329  -0.050815   0.001140   0.016246  -0.013203   0.101439
     26       0.006308   0.068642   0.029283  -0.048102  -0.029677   0.210271
     27       0.019793   0.119103  -0.044707   0.023216   0.002829  -0.025471
     28       0.049661   0.039061  -0.017763   0.034249   0.004440  -0.033636
     29       0.004718   0.094074   0.018937  -0.045195  -0.034545   0.247769
     30       0.012552   0.068041  -0.019872   0.004263   0.007699  -0.048190
     31       0.012145   0.005622   0.000292   0.006397  -0.030556   0.234813
     32       0.026930   0.053123   0.000697  -0.007523   0.016362  -0.125693
     33       0.075038   0.318488  -0.071711   0.011613  -0.002537   0.036287
     34       0.020734   0.030605  -0.038796   0.043978  -0.019831   0.167405
     35       0.023630   0.031885  -0.030780   0.030562   0.029711  -0.213561
     36      -0.044052  -0.125924   0.017984   0.000741  -0.000868   0.000587
     37       0.027443   0.034809   0.028535  -0.028516  -0.004349   0.020094
     38       0.010113  -0.008986   0.002371   0.003407   0.014608  -0.111762
[truncated: 413,899 more chars]
