# Supplementary material for: A stereodivergent multicomponent approach for the synthesis of C–N atropisomeric peptide analogues
Source: Chem Sci. 2024 Sep 16;15(40):16743–51. doi: 10.1039/d4sc04700a (PMC11418089; doi:10.1039/d4sc04700a)
Supplement: SC-015-D4SC04700A-s001 [file SC-015-D4SC04700A-s001.zip › CompData/_1_2a/ImineE2opt.out]

                                 *****************
                                 * O   R   C   A *
                                 *****************

                                            #,                                       
                                            ###                                      
                                            ####                                     
                                            #####                                    
                                            ######                                   
                                           ########,                                 
                                     ,,################,,,,,                         
                               ,,#################################,,                 
                          ,,##########################################,,             
                       ,#########################################, ''#####,          
                    ,#############################################,,   '####,        
                  ,##################################################,,,,####,       
                ,###########''''           ''''###############################       
              ,#####''   ,,,,##########,,,,          '''####'''          '####       
            ,##' ,,,,###########################,,,                        '##       
           ' ,,###''''                  '''############,,,                           
         ,,##''                                '''############,,,,        ,,,,,,###''
      ,#''                                            '''#######################'''  
     '                                                          ''''####''''         
             ,#######,   #######,   ,#######,      ##                                
            ,#'     '#,  ##    ##  ,#'     '#,    #''#        ######   ,####,        
            ##       ##  ##   ,#'  ##            #'  '#       #        #'  '#        
            ##       ##  #######   ##           ,######,      #####,   #    #        
            '#,     ,#'  ##    ##  '#,     ,#' ,#      #,         ##   #,  ,#        
             '#######'   ##     ##  '#######'  #'      '#     #####' # '####'        


                  #######################################################
                  #                        -***-                        #
                  #          Department of theory and spectroscopy      #
                  #    Directorship and core code : Frank Neese         #
                  #        Max Planck Institute fuer Kohlenforschung    #
                  #                Kaiser Wilhelm Platz 1               #
                  #                 D-45470 Muelheim/Ruhr               #
                  #                      Germany                        #
                  #                                                     #
                  #                  All rights reserved                #
                  #                        -***-                        #
                  #######################################################


                         Program Version 5.0.2 -  RELEASE  -


 With contributions from (in alphabetic order):
   Daniel Aravena         : Magnetic Suceptibility
   Michael Atanasov       : Ab Initio Ligand Field Theory (pilot matlab implementation)
   Alexander A. Auer      : GIAO ZORA, VPT2 properties, NMR spectrum
   Ute Becker             : Parallelization
   Giovanni Bistoni       : ED, misc. LED, open-shell LED, HFLD
   Martin Brehm           : Molecular dynamics
   Dmytro Bykov           : SCF Hessian
   Vijay G. Chilkuri      : MRCI spin determinant printing, contributions to CSF-ICE
   Dipayan Datta          : RHF DLPNO-CCSD density
   Achintya Kumar Dutta   : EOM-CC, STEOM-CC
   Dmitry Ganyushin       : Spin-Orbit,Spin-Spin,Magnetic field MRCI
   Miquel Garcia          : C-PCM and meta-GGA Hessian, CC/C-PCM, Gaussian charge scheme
   Yang Guo               : DLPNO-NEVPT2, F12-NEVPT2, CIM, IAO-localization
   Andreas Hansen         : Spin unrestricted coupled pair/coupled cluster methods
   Benjamin Helmich-Paris : MC-RPA, TRAH-SCF, COSX integrals
   Lee Huntington         : MR-EOM, pCC
   Robert Izsak           : Overlap fitted RIJCOSX, COSX-SCS-MP3, EOM
   Marcus Kettner         : VPT2
   Christian Kollmar      : KDIIS, OOCD, Brueckner-CCSD(T), CCSD density, CASPT2, CASPT2-K
   Simone Kossmann        : Meta GGA functionals, TD-DFT gradient, OOMP2, MP2 Hessian
   Martin Krupicka        : Initial AUTO-CI
   Lucas Lang             : DCDCAS
   Marvin Lechner         : AUTO-CI (C++ implementation), FIC-MRCC
   Dagmar Lenk            : GEPOL surface, SMD
   Dimitrios Liakos       : Extrapolation schemes; Compound Job, initial MDCI parallelization
   Dimitrios Manganas     : Further ROCIS development; embedding schemes
   Dimitrios Pantazis     : SARC Basis sets
   Anastasios Papadopoulos: AUTO-CI, single reference methods and gradients
   Taras Petrenko         : DFT Hessian,TD-DFT gradient, ASA, ECA, R-Raman, ABS, FL, XAS/XES, NRVS
   Peter Pinski           : DLPNO-MP2, DLPNO-MP2 Gradient
   Christoph Reimann      : Effective Core Potentials
   Marius Retegan         : Local ZFS, SOC
   Christoph Riplinger    : Optimizer, TS searches, QM/MM, DLPNO-CCSD(T), (RO)-DLPNO pert. Triples
   Tobias Risthaus        : Range-separated hybrids, TD-DFT gradient, RPA, STAB
   Michael Roemelt        : Original ROCIS implementation
   Masaaki Saitow         : Open-shell DLPNO-CCSD energy and density
   Barbara Sandhoefer     : DKH picture change effects
   Avijit Sen             : IP-ROCIS
   Kantharuban Sivalingam : CASSCF convergence, NEVPT2, FIC-MRCI
   Bernardo de Souza      : ESD, SOC TD-DFT
   Georgi Stoychev        : AutoAux, RI-MP2 NMR, DLPNO-MP2 response
   Willem Van den Heuvel  : Paramagnetic NMR
   Boris Wezisla          : Elementary symmetry handling
   Frank Wennmohs         : Technical directorship


 We gratefully acknowledge several colleagues who have allowed us to
 interface, adapt or use parts of their codes:
   Stefan Grimme, W. Hujo, H. Kruse, P. Pracht,  : VdW corrections, initial TS optimization,
                  C. Bannwarth, S. Ehlert          DFT functionals, gCP, sTDA/sTD-DF
   Ed Valeev, F. Pavosevic, A. Kumar             : LibInt (2-el integral package), F12 methods
   Garnet Chan, S. Sharma, J. Yang, R. Olivares  : DMRG
   Ulf Ekstrom                                   : XCFun DFT Library
   Mihaly Kallay                                 : mrcc  (arbitrary order and MRCC methods)
   Jiri Pittner, Ondrej Demel                    : Mk-CCSD
   Frank Weinhold                                : gennbo (NPA and NBO analysis)
   Christopher J. Cramer and Donald G. Truhlar   : smd solvation model
   Lars Goerigk                                  : TD-DFT with DH, B97 family of functionals
   V. Asgeirsson, H. Jonsson                     : NEB implementation
   FAccTs GmbH                                   : IRC, NEB, NEB-TS, DLPNO-Multilevel, CI-OPT
                                                   MM, QMMM, 2- and 3-layer-ONIOM, Crystal-QMMM,
                                                   LR-CPCM, SF, NACMEs, symmetry and pop. for TD-DFT,
                                                   nearIR, NL-DFT gradient (VV10), updates on ESD,
                                                   ML-optimized integration grids
   S Lehtola, MJT Oliveira, MAL Marques          : LibXC Library
   Liviu Ungur et al                             : ANISO software


 Your calculation uses the libint2 library for the computation of 2-el integrals
 For citations please refer to: http://libint.valeyev.net

 Your ORCA version has been built with support for libXC version: 5.1.0
 For citations please refer to: https://tddft.org/programs/libxc/

 This ORCA versions uses:
   CBLAS   interface :  Fast vector & matrix operations
   LAPACKE interface :  Fast linear algebra routines
   SCALAPACK package :  Parallel linear algebra routines
   Shared memory     :  Shared parallel matrices
   BLAS/LAPACK       :  OpenBLAS 0.3.15  USE64BITINT DYNAMIC_ARCH NO_AFFINITY Zen SINGLE_THREADED
        Core in use  :  Zen
   Copyright (c) 2011-2014, The OpenBLAS Project


Your calculation utilizes the atom-pairwise dispersion correction
with the Becke-Johnson damping scheme (D3BJ)
Cite in your paper:
S.Grimme, S.Ehrlich, L.Goerigk, J Comput Chem, (2011), 32, 1456–1465 
S.Grimme, J.Antony, S.Ehrlich and H.Krieg, J.Chem.Phys., 132, (2010), 154104 
   

Your calculation utilizes the SMD solvation module
Please cite in your paper:
A.V. Marenich, C.J. Cramer, D.G. Truhlar J. Phys. Chem. B, 113, (2009), 6378 

================================================================================

----- Orbital basis set information -----
Your calculation utilizes the basis: def2-TZVP
   F. Weigend and R. Ahlrichs, Phys. Chem. Chem. Phys. 7, 3297 (2005).

----- AuxJ basis set information -----
Your calculation utilizes the auxiliary basis: def2/J
   F. Weigend, Phys. Chem. Chem. Phys. 8, 1057 (2006).

================================================================================
                                        WARNINGS
                       Please study these warnings very carefully!
================================================================================


WARNING: Geometry Optimization
  ===> : Switching off AutoStart
         For restart on a previous wavefunction, please use MOREAD

INFO   : the flag for use of the SHARK integral package has been found!

================================================================================
                                       INPUT FILE
================================================================================
NAME = ImineE2opt.inp
|  1> ! PBE0 D3 def2-tzvp Opt
|  2> %maxcore 2660
|  3> %geom
|  4> maxiter 50
|  5> MaxStep 0.15
|  6> end
|  7> %pal nprocs 20
|  8> end
|  9> %CPCM SMD TRUE
| 10>    SMDSOLVENT "2,2,2-TRIFLUOROETHANOL"
| 11> end
| 12> 
| 13> *xyz 0 1
| 14> O  3.531800  7.068600  3.085400
| 15> O  2.970800  4.992200  3.953500
| 16> N  3.014500  8.021100  5.082300
| 17> N  5.946000  8.801700  3.702500
| 18> C  3.928400  7.571500  4.298500
| 19> C  5.475500  7.614100  4.441000
| 20> H  5.722300  7.765600  5.485200
| 21> C  6.194300  6.308800  4.048300
| 22> C  6.197100  5.241500  4.954200
| 23> H  5.699400  5.332100  5.909100
| 24> C  6.820600  4.040900  4.625500
| 25> H  6.812500  3.216800  5.324100
| 26> C  7.443400  3.903000  3.387500
| 27> H  7.923300  2.969800  3.130000
| 28> C  7.444800  4.954200  2.474200
| 29> H  7.922900  4.839600  1.512300
| 30> C  6.819800  6.153800  2.802800
| 31> H  6.817100  6.962200  2.085800
| 32> C  3.219300  8.616900  6.395000
| 33> C  3.720500  7.565700  7.411100
| 34> H  3.127700  6.651100  7.357900
| 35> H  3.641300  7.941000  8.431600
| 36> H  4.761000  7.287100  7.268900
| 37> C  1.808400  9.060100  6.825300
| 38> H  1.389700  9.794300  6.135300
| 39> H  1.812400  9.513800  7.816600
| 40> H  1.114800  8.218100  6.859400
| 41> C  4.114700  9.878000  6.348600
| 42> H  3.831300  10.536500  5.527100
| 43> H  5.174100  9.658500  6.244600
| 44> H  4.021600  10.456100  7.268100
| 45> C  7.199200  9.420600  3.843900
| 46> C  7.504700  10.595800  3.105900
| 47> C  8.776200  11.173100  3.305100
| 48> H  9.084700  12.064700  2.783800
| 49> C  9.704400  10.622500  4.184100
| 50> H  10.671100  11.088800  4.311300
| 51> C  9.391000  9.472300  4.893700
| 52> H  10.110300  9.037600  5.572500
| 53> C  8.146200  8.878800  4.723400
| 54> H  7.936600  7.981200  5.282000
| 55> C  6.498400  11.252200  2.099600
| 56> C  6.156000  10.276900  0.944500
| 57> H  5.597800  9.399700  1.265600
| 58> H  7.061000  9.917000  0.453100
| 59> H  5.543100  10.757000  0.180400
| 60> C  5.205500  11.708900  2.823000
| 61> H  4.590600  10.885300  3.178700
| 62> H  4.560600  12.293100  2.164900
| 63> H  5.436900  12.335100  3.685700
| 64> C  7.064700  12.527600  1.414200
| 65> H  7.304900  13.306600  2.139300
| 66> H  6.348600  12.965600  0.717100
| 67> H  7.964800  12.313400  0.836100
| 68> C  3.056000  5.785700  3.006500
| 69> C  2.682700  5.403300  1.600800
| 70> C  2.718000  6.329700  0.544200
| 71> H  3.013500  7.357100  0.710300
| 72> C  2.367900  5.940900  -0.746200
| 73> H  2.396400  6.658200  -1.553600
| 74> C  1.980000  4.626800  -0.991600
| 75> H  1.707800  4.326300  -1.992900
| 76> C  1.938400  3.696900  0.043300
| 77> H  1.635700  2.678500  -0.152800
| 78> C  2.287900  4.083200  1.334500
| 79> H  2.250200  3.346200  2.126900
| 80> H  5.257100  9.312200  3.169000
| 81> *
| 82> 
| 83>                          ****END OF INPUT****
================================================================================

                       *****************************
                       * Geometry Optimization Run *
                       *****************************

Geometry optimization settings:
Update method            Update   .... BFGS
Choice of coordinates    CoordSys .... Z-matrix Internals
Initial Hessian          InHess   .... Almoef's Model

Convergence Tolerances:
Energy Change            TolE     ....  5.0000e-06 Eh
Max. Gradient            TolMAXG  ....  3.0000e-04 Eh/bohr
RMS Gradient             TolRMSG  ....  1.0000e-04 Eh/bohr
Max. Displacement        TolMAXD  ....  4.0000e-03 bohr
RMS Displacement         TolRMSD  ....  2.0000e-03 bohr
Strict Convergence                ....  False
------------------------------------------------------------------------------
                        ORCA OPTIMIZATION COORDINATE SETUP
------------------------------------------------------------------------------

The optimization will be done in new redundant internal coordinates
Making redundant internal coordinates   ...  (new redundants) done
Evaluating the initial hessian          ...  (Almloef) done
Evaluating the coordinates              ...  done
Calculating the B-matrix                .... done
Calculating the G-matrix                .... done
Diagonalizing the G-matrix              .... done
Small eigenvalue found = 1.649e-03
Small eigenvalue found = 2.788e-03
Small eigenvalue found = 3.549e-03
Small eigenvalue found = 3.854e-03
Small eigenvalue found = 5.366e-03
Small eigenvalue found = 8.264e-03
Small eigenvalue found = 1.060e-02
Small eigenvalue found = 1.300e-02
Small eigenvalue found = 1.519e-02
Small eigenvalue found = 2.024e-02
Small eigenvalue found = 2.678e-02
The first mode is                       ....  162
The number of degrees of freedom        ....  195

    -----------------------------------------------------------------
                    Redundant Internal Coordinates


    -----------------------------------------------------------------
         Definition                    Initial Value    Approx d2E/dq
    -----------------------------------------------------------------
      1. B(C   4,O   0)                  1.3718         0.598310   
      2. B(C   4,N   2)                  1.2852         0.822440   
      3. B(C   5,N   3)                  1.4755         0.408734   
      4. B(C   5,C   4)                  1.5542         0.341756   
      5. B(H   6,C   5)                  1.0836         0.368650   
      6. B(C   7,C   5)                  1.5410         0.358774   
      7. B(C   8,C   7)                  1.3999         0.602425   
      8. B(H   9,C   8)                  1.0806         0.372720   
      9. B(C  10,C   8)                  1.3922         0.619755   
     10. B(H  11,C  10)                  1.0804         0.373036   
     11. B(C  12,C  10)                  1.3927         0.618689   
     12. B(H  13,C  12)                  1.0805         0.372894   
     13. B(C  14,C  12)                  1.3925         0.619016   
     14. B(H  15,C  14)                  1.0803         0.373216   
     15. B(C  16,C   7)                  1.4023         0.597115   
     16. B(C  16,C  14)                  1.3920         0.620240   
     17. B(H  17,C  16)                  1.0806         0.372809   
     18. B(C  18,N   2)                  1.4561         0.439021   
     19. B(C  19,C  18)                  1.5455         0.352850   
     20. B(H  20,C  19)                  1.0912         0.358505   
     21. B(H  21,C  19)                  1.0902         0.359831   
     22. B(H  22,C  19)                  1.0865         0.364762   
     23. B(C  23,C  18)                  1.5402         0.359832   
     24. B(H  24,C  23)                  1.0911         0.358672   
     25. B(H  25,C  23)                  1.0902         0.359836   
     26. B(H  26,C  23)                  1.0914         0.358220   
     27. B(C  27,C  18)                  1.5473         0.350517   
     28. B(H  28,C  27)                  1.0903         0.359676   
     29. B(H  29,C  27)                  1.0869         0.364241   
     30. B(H  30,C  27)                  1.0901         0.359950   
     31. B(C  31,N   3)                  1.4048         0.529930   
     32. B(C  32,C  31)                  1.4209         0.557669   
     33. B(C  33,C  32)                  1.4106         0.579352   
     34. B(H  34,C  33)                  1.0779         0.376463   
     35. B(C  35,C  33)                  1.3919         0.620474   
     36. B(H  36,C  35)                  1.0808         0.372481   
     37. B(C  37,C  35)                  1.3873         0.630932   
     38. B(H  38,C  37)                  1.0803         0.373114   
     39. B(C  39,C  37)                  1.3895         0.625895   
     40. B(C  39,C  31)                  1.4014         0.599206   
     41. B(H  40,C  39)                  1.0778         0.376607   
     42. B(C  41,C  32)                  1.5672         0.325848   
     43. B(C  42,C  41)                  1.5501         0.347027   
     44. B(H  43,C  42)                  1.0882         0.362493   
     45. B(H  44,C  42)                  1.0909         0.358933   
     46. B(H  45,C  42)                  1.0909         0.358955   
     47. B(C  46,C  41)                  1.5503         0.346711   
     48. B(H  47,C  46)                  1.0876         0.363247   
     49. B(H  47,H  28)                  2.4926         0.000399   
     50. B(H  48,C  46)                  1.0910         0.358779   
     51. B(H  49,C  46)                  1.0908         0.358995   
     52. B(C  50,C  41)                  1.5547         0.341161   
     53. B(H  51,C  50)                  1.0910         0.358764   
     54. B(H  52,C  50)                  1.0911         0.358592   
     55. B(H  53,C  50)                  1.0910         0.358791   
     56. B(C  54,O   1)                  1.2384         0.976551   
     57. B(C  54,O   0)                  1.3706         0.601016   
     58. B(C  55,C  54)                  1.5039         0.411237   
     59. B(C  56,C  55)                  1.4057         0.589877   
     60. B(H  57,C  56)                  1.0819         0.371006   
     61. B(H  57,H  43)                  3.3405         0.000018   
     62. B(C  58,C  56)                  1.3924         0.619239   
     63. B(H  59,C  58)                  1.0804         0.373050   
     64. B(C  60,C  58)                  1.3920         0.620319   
     65. B(H  61,C  60)                  1.0803         0.373197   
     66. B(C  62,C  60)                  1.3919         0.620388   
     67. B(H  63,C  62)                  1.0804         0.373054   
     68. B(C  64,C  62)                  1.3923         0.619477   
     69. B(C  64,C  55)                  1.4034         0.594851   
     70. B(H  65,C  64)                  1.0828         0.369732   
     71. B(H  66,N   3)                  1.0099         0.432932   
     72. A(C   4,O   0,C  54)          119.6320         0.423324   
     73. A(C   4,N   2,C  18)          126.3671         0.423634   
     74. A(C   5,N   3,H  66)          116.9852         0.334429   
     75. A(C  31,N   3,H  66)          116.0409         0.349286   
     76. A(C   5,N   3,C  31)          126.0624         0.387084   
     77. A(O   0,C   4,N   2)          117.5152         0.447921   
     78. A(N   2,C   4,C   5)          129.9663         0.407816   
     79. A(O   0,C   4,C   5)          112.2663         0.385664   
     80. A(H   6,C   5,C   7)          104.9368         0.323417   
     81. A(C   4,C   5,H   6)          108.5960         0.320853   
     82. A(N   3,C   5,H   6)          107.2862         0.328451   
     83. A(C   4,C   5,C   7)          114.6912         0.355430   
     84. A(N   3,C   5,C   7)          113.9212         0.364161   
     85. A(N   3,C   5,C   4)          107.0724         0.361151   
     86. A(C   5,C   7,C   8)          118.8039         0.391903   
     87. A(C   8,C   7,C  16)          119.3126         0.428921   
     88. A(C   5,C   7,C  16)          121.8713         0.391297   
     89. A(H   9,C   8,C  10)          119.1566         0.354951   
     90. A(C   7,C   8,C  10)          120.3702         0.431797   
     91. A(C   7,C   8,H   9)          120.4628         0.353249   
     92. A(H  11,C  10,C  12)          120.1739         0.354898   
     93. A(C   8,C  10,H  11)          120.1175         0.355002   
     94. A(C   8,C  10,C  12)          119.7058         0.433870   
     95. A(H  13,C  12,C  14)          119.6848         0.354907   
     96. A(C  10,C  12,C  14)          120.5785         0.433777   
     97. A(C  10,C  12,H  13)          119.7350         0.354875   
     98. A(H  15,C  14,C  16)          120.0224         0.355078   
     99. A(C  12,C  14,C  16)          119.6878         0.433972   
    100. A(C  12,C  14,H  15)          120.2888         0.354959   
    101. A(C  14,C  16,H  17)          119.2888         0.355012   
    102. A(C   7,C  16,H  17)          120.3665         0.352734   
    103. A(C   7,C  16,C  14)          120.3438         0.431171   
    104. A(N   2,C  18,C  19)          111.1012         0.367597   
    105. A(C  23,C  18,C  27)          107.6947         0.357140   
    106. A(C  19,C  18,C  27)          112.7300         0.355953   
    107. A(N   2,C  18,C  27)          112.8208         0.367179   
    108. A(C  19,C  18,C  23)          108.0053         0.357542   
    109. A(N   2,C  18,C  23)          103.9321         0.368836   
    110. A(C  18,C  19,H  21)          110.9595         0.321259   
    111. A(C  18,C  19,H  20)          111.2138         0.321065   
    112. A(H  21,C  19,H  22)          106.2814         0.291394   
    113. A(H  20,C  19,H  22)          107.3946         0.291225   
    114. A(C  18,C  19,H  22)          113.5106         0.321976   
    115. A(H  20,C  19,H  21)          107.1397         0.290603   
    116. A(H  25,C  23,H  26)          107.1563         0.290567   
    117. A(H  24,C  23,H  26)          107.1585         0.290419   
    118. A(C  18,C  23,H  26)          111.6468         0.322055   
    119. A(H  24,C  23,H  25)          107.2414         0.290624   
    120. A(C  18,C  23,H  25)          111.7419         0.322292   
    121. A(C  18,C  23,H  24)          111.6222         0.322121   
    122. A(H  29,C  27,H  30)          105.7269         0.291343   
    123. A(H  28,C  27,H  30)          107.0404         0.290766   
    124. A(C  18,C  27,H  30)          110.9465         0.320928   
    125. A(H  28,C  27,H  29)          107.6514         0.291308   
    126. A(C  18,C  27,H  29)          113.7227         0.321551   
    127. A(C  18,C  27,H  28)          111.3713         0.320888   
    128. A(N   3,C  31,C  39)          119.7138         0.416741   
    129. A(N   3,C  31,C  32)          120.2570         0.411455   
    130. A(C  32,C  31,C  39)          120.0281         0.423298   
    131. A(C  31,C  32,C  33)          117.3193         0.420758   
    132. A(C  33,C  32,C  41)          119.8716         0.382767   
    133. A(C  31,C  32,C  41)          122.8089         0.380242   
    134. A(H  34,C  33,C  35)          116.2165         0.355623   
    135. A(C  32,C  33,C  35)          121.8979         0.428869   
    136. A(C  32,C  33,H  34)          121.8856         0.351517   
    137. A(H  36,C  35,C  37)          119.9702         0.355990   
    138. A(C  33,C  35,C  37)          120.0215         0.435494   
    139. A(C  33,C  35,H  36)          120.0079         0.354982   
    140. A(C  35,C  37,H  38)          120.3025         0.356093   
    141. A(H  38,C  37,C  39)          120.1065         0.355608   
    142. A(C  35,C  37,C  39)          119.5907         0.436177   
    143. A(C  37,C  39,H  40)          117.8014         0.356171   
    144. A(C  31,C  39,H  40)          121.0530         0.353549   
    145. A(C  31,C  39,C  37)          121.1421         0.432146   
    146. A(C  46,C  41,C  50)          105.5343         0.353271   
    147. A(C  42,C  41,C  50)          105.5512         0.353326   
    148. A(C  32,C  41,C  50)          113.1275         0.349585   
    149. A(C  42,C  41,C  46)          110.4173         0.354293   
    150. A(C  32,C  41,C  46)          111.0544         0.350539   
    151. A(C  32,C  41,C  42)          110.9033         0.350593   
    152. A(H  44,C  42,H  45)          107.2045         0.290546   
    153. A(H  43,C  42,H  45)          105.8581         0.290997   
    154. A(C  41,C  42,H  45)          111.6641         0.320258   
    155. A(H  43,C  42,H  44)          107.0092         0.290994   
    156. A(C  41,C  42,H  44)          111.1008         0.320255   
    157. A(C  41,C  42,H  43)          113.6170         0.320772   
    158. A(H  48,C  46,H  49)          107.1609         0.290531   
    159. A(H  47,C  46,H  49)          107.2166         0.291097   
    160. A(C  41,C  46,H  49)          111.1756         0.320217   
    161. A(H  47,C  46,H  48)          105.5791         0.291069   
    162. A(C  41,C  46,H  48)          111.6686         0.320185   
    163. A(C  41,C  46,H  47)          113.6417         0.320834   
    164. A(H  52,C  50,H  53)          106.3639         0.290482   
    165. A(H  51,C  50,H  53)          108.1023         0.290504   
    166. A(C  41,C  50,H  53)          111.9042         0.319344   
    167. A(H  51,C  50,H  52)          106.4080         0.290478   
    168. A(C  41,C  50,H  52)          111.8327         0.319315   
    169. A(C  41,C  50,H  51)          111.8969         0.319340   
    170. A(O   1,C  54,C  55)          122.3281         0.434633   
    171. A(O   0,C  54,C  55)          112.2099         0.398671   
    172. A(O   0,C  54,O   1)          125.4232         0.462530   
    173. A(C  56,C  55,C  64)          118.9715         0.427015   
    174. A(C  54,C  55,C  64)          119.1041         0.400513   
    175. A(C  54,C  55,C  56)          121.9244         0.399921   
    176. A(H  57,C  56,C  58)          118.4321         0.354623   
    177. A(C  55,C  56,C  58)          120.4151         0.430103   
    178. A(C  55,C  56,H  57)          121.1527         0.351719   
    179. A(H  59,C  58,C  60)          120.1585         0.355059   
    180. A(C  56,C  58,C  60)          119.8052         0.434010   
    181. A(C  56,C  58,H  59)          120.0363         0.354954   
    182. A(H  61,C  60,C  62)          119.7212         0.355089   
    183. A(C  58,C  60,C  62)          120.5273         0.434155   
    184. A(C  58,C  60,H  61)          119.7514         0.355082   
    185. A(H  63,C  62,C  64)          120.0125         0.354978   
    186. A(C  60,C  62,C  64)          119.7781         0.434049   
    187. A(C  60,C  62,H  63)          120.2093         0.355066   
    188. A(C  62,C  64,H  65)          118.7549         0.354440   
    189. A(C  55,C  64,H  65)          120.7424         0.352014   
    190. A(C  55,C  64,C  62)          120.5027         0.430782   
    191. D(N   2,C   4,O   0,C  54)    -81.5925         0.026135   
    192. D(C   5,C   4,O   0,C  54)    103.6003         0.026135   
    193. D(O   0,C   4,N   2,C  18)   -178.7707         0.052483   
    194. D(C   5,C   4,N   2,C  18)     -5.0448         0.052483   
    195. D(N   3,C   5,C   4,N   2)    -94.8424         0.008866   
    196. D(C   7,C   5,C   4,O   0)    -48.3030         0.008866   
    197. D(C   7,C   5,N   3,H  66)    121.6784         0.014253   
    198. D(H   6,C   5,N   3,H  66)   -122.6409         0.014253   
    199. D(C   4,C   5,N   3,C  31)    162.3688         0.014253   
    200. D(H   6,C   5,C   4,O   0)   -165.3043         0.008866   
    201. D(C   4,C   5,N   3,H  66)     -6.2209         0.014253   
    202. D(C   7,C   5,C   4,N   2)    137.7087         0.008866   
    203. D(H   6,C   5,C   4,N   2)     20.7075         0.008866   
    204. D(H   6,C   5,N   3,C  31)     45.9487         0.014253   
    205. D(N   3,C   5,C   4,O   0)     79.1458         0.008866   
    206. D(C   7,C   5,N   3,C  31)    -69.7320         0.014253   
    207. D(C  16,C   7,C   5,C   4)    100.3759         0.009685   
    208. D(C  16,C   7,C   5,H   6)   -140.5521         0.009685   
    209. D(C  16,C   7,C   5,N   3)    -23.5021         0.009685   
    210. D(C   8,C   7,C   5,C   4)    -78.3447         0.009685   
    211. D(C   8,C   7,C   5,H   6)     40.7272         0.009685   
    212. D(C   8,C   7,C   5,N   3)    157.7772         0.009685   
    213. D(C  10,C   8,C   7,C  16)      0.3508         0.025029   
    214. D(C  10,C   8,C   7,C   5)    179.1048         0.025029   
    215. D(H   9,C   8,C   7,C  16)   -178.4632         0.025029   
    216. D(H   9,C   8,C   7,C   5)      0.2908         0.025029   
    217. D(C  12,C  10,C   8,H   9)    178.7778         0.026577   
    218. D(H  11,C  10,C   8,H   9)     -0.6112         0.026577   
    219. D(H  11,C  10,C   8,C   7)   -179.4406         0.026577   
    220. D(C  12,C  10,C   8,C   7)     -0.0516         0.026577   
    221. D(H  13,C  12,C  10,C   8)   -179.7045         0.026480   
    222. D(C  14,C  12,C  10,C   8)     -0.1743         0.026480   
    223. D(C  14,C  12,C  10,H  11)    179.2143         0.026480   
    224. D(H  13,C  12,C  10,H  11)     -0.3159         0.026480   
    225. D(C  16,C  14,C  12,H  13)    179.6260         0.026510   
    226. D(C  16,C  14,C  12,C  10)      0.0956         0.026510   
    227. D(H  15,C  14,C  12,H  13)     -0.0094         0.026510   
    228. D(H  15,C  14,C  12,C  10)   -179.5398         0.026510   
    229. D(H  17,C  16,C  14,H  15)      0.1812         0.026621   
    230. D(H  17,C  16,C  14,C  12)   -179.4552         0.026621   
    231. D(C   7,C  16,C  14,H  15)    179.8454         0.026621   
    232. D(C   7,C  16,C  14,C  12)      0.2090         0.026621   
    233. D(H  17,C  16,C   7,C   8)    179.2305         0.024567   
    234. D(H  17,C  16,C   7,C   5)      0.5162         0.024567   
    235. D(C  14,C  16,C   7,C   8)     -0.4299         0.024567   
    236. D(C  14,C  16,C   7,C   5)   -179.1443         0.024567   
    237. D(C  27,C  18,N   2,C   4)     59.6838         0.015178   
    238. D(C  23,C  18,N   2,C   4)    176.0519         0.015178   
    239. D(C  19,C  18,N   2,C   4)    -68.0296         0.015178   
    240. D(H  22,C  19,C  18,C  27)    -53.4860         0.010018   
    241. D(H  22,C  19,C  18,C  23)   -172.3458         0.010018   
    242. D(H  22,C  19,C  18,N   2)     74.2766         0.010018   
    243. D(H  21,C  19,C  18,C  23)    -52.7394         0.010018   
    244. D(H  21,C  19,C  18,C  27)     66.1203         0.010018   
    245. D(H  21,C  19,C  18,N   2)   -166.1171         0.010018   
    246. D(H  20,C  19,C  18,C  27)   -174.7225         0.010018   
    247. D(H  20,C  19,C  18,C  23)     66.4177         0.010018   
    248. D(H  20,C  19,C  18,N   2)    -46.9599         0.010018   
    249. D(H  25,C  23,C  18,C  19)     60.8390         0.010389   
    250. D(H  25,C  23,C  18,N   2)    178.9159         0.010389   
    251. D(H  24,C  23,C  18,C  27)     58.9106         0.010389   
    252. D(H  24,C  23,C  18,C  19)   -179.0733         0.010389   
    253. D(H  24,C  23,C  18,N   2)    -60.9964         0.010389   
    254. D(H  26,C  23,C  18,C  27)    178.8271         0.010389   
    255. D(H  26,C  23,C  18,C  19)    -59.1568         0.010389   
    256. D(H  26,C  23,C  18,N   2)     58.9201         0.010389   
    257. D(H  25,C  23,C  18,C  27)    -61.1771         0.010389   
    258. D(H  30,C  27,C  18,C  23)     49.7273         0.009896   
    259. D(H  30,C  27,C  18,N   2)    163.8341         0.009896   
    260. D(H  29,C  27,C  18,C  23)    168.7551         0.009896   
    261. D(H  29,C  27,C  18,C  19)     49.7145         0.009896   
    262. D(H  29,C  27,C  18,N   2)    -77.1380         0.009896   
    263. D(H  28,C  27,C  18,C  23)    -69.3995         0.009896   
    264. D(H  30,C  27,C  18,C  19)    -69.3133         0.009896   
    265. D(H  28,C  27,C  18,C  19)    171.5599         0.009896   
    266. D(H  28,C  27,C  18,N   2)     44.7073         0.009896   
    267. D(C  39,C  31,N   3,H  66)    170.8334         0.022301   
    268. D(C  39,C  31,N   3,C   5)      2.1491         0.022301   
    269. D(C  32,C  31,N   3,H  66)     -8.7680         0.022301   
    270. D(C  32,C  31,N   3,C   5)   -177.4523         0.022301   
    271. D(C  41,C  32,C  31,C  39)    179.6558         0.021296   
    272. D(C  41,C  32,C  31,N   3)     -0.7441         0.021296   
    273. D(C  33,C  32,C  31,C  39)     -0.1974         0.021296   
    274. D(C  33,C  32,C  31,N   3)    179.4027         0.021296   
    275. D(C  35,C  33,C  32,C  41)   -179.7356         0.023058   
    276. D(C  35,C  33,C  32,C  31)      0.1221         0.023058   
    277. D(H  34,C  33,C  32,C  41)      0.1503         0.023058   
    278. D(H  34,C  33,C  32,C  31)   -179.9919         0.023058   
    279. D(C  37,C  35,C  33,H  34)   -179.8228         0.026643   
    280. D(C  37,C  35,C  33,C  32)      0.0693         0.026643   
    281. D(H  36,C  35,C  33,H  34)     -0.0545         0.026643   
    282. D(H  36,C  35,C  33,C  32)    179.8376         0.026643   
    283. D(C  39,C  37,C  35,H  36)   -179.9546         0.027606   
    284. D(C  39,C  37,C  35,C  33)     -0.1863         0.027606   
    285. D(H  38,C  37,C  35,H  36)     -0.1516         0.027606   
    286. D(H  38,C  37,C  35,C  33)    179.6167         0.027606   
    287. D(H  40,C  39,C  37,H  38)     -0.3609         0.027139   
    288. D(H  40,C  39,C  37,C  35)    179.4424         0.027139   
    289. D(C  31,C  39,C  37,H  38)   -179.6941         0.027139   
    290. D(C  31,C  39,C  37,C  35)      0.1092         0.027139   
    291. D(H  40,C  39,C  31,C  32)   -179.2251         0.024748   
    292. D(H  40,C  39,C  31,N   3)      1.1726         0.024748   
    293. D(C  37,C  39,C  31,C  32)      0.0864         0.024748   
    294. D(C  37,C  39,C  31,N   3)   -179.5159         0.024748   
    295. D(C  50,C  41,C  32,C  33)     -0.0623         0.008144   
    296. D(C  50,C  41,C  32,C  31)   -179.9119         0.008144   
    297. D(C  46,C  41,C  32,C  33)   -118.5172         0.008144   
    298. D(C  46,C  41,C  32,C  31)     61.6332         0.008144   
    299. D(C  42,C  41,C  32,C  33)    118.3096         0.008144   
    300. D(C  42,C  41,C  32,C  31)    -61.5401         0.008144   
    301. D(H  45,C  42,C  41,C  46)     62.6498         0.009716   
    302. D(H  45,C  42,C  41,C  32)   -173.8105         0.009716   
    303. D(H  44,C  42,C  41,C  50)     68.6895         0.009716   
    304. D(H  44,C  42,C  41,C  46)   -177.7187         0.009716   
    305. D(H  44,C  42,C  41,C  32)    -54.1791         0.009716   
    306. D(H  43,C  42,C  41,C  50)   -170.5843         0.009716   
    307. D(H  43,C  42,C  41,C  46)    -56.9925         0.009716   
    308. D(H  45,C  42,C  41,C  50)    -50.9420         0.009716   
    309. D(H  43,C  42,C  41,C  32)     66.5471         0.009716   
    310. D(H  49,C  46,C  41,C  32)     52.2009         0.009700   
    311. D(H  48,C  46,C  41,C  50)     48.8854         0.009700   
    312. D(H  48,C  46,C  41,C  42)    -64.7172         0.009700   
    313. D(H  48,C  46,C  41,C  32)    171.8307         0.009700   
    314. D(H  47,C  46,C  41,C  50)    168.1860         0.009700   
    315. D(H  47,C  46,C  41,C  42)     54.5834         0.009700   
    316. D(H  49,C  46,C  41,C  42)    175.6530         0.009700   
    317. D(H  47,C  46,C  41,C  32)    -68.8687         0.009700   
    318. D(H  49,C  46,C  41,C  50)    -70.7445         0.009700   
    319. D(H  53,C  50,C  41,C  46)   -177.7414         0.009418   
    320. D(H  53,C  50,C  41,C  42)    -60.7924         0.009418   
    321. D(H  53,C  50,C  41,C  32)     60.6454         0.009418   
    322. D(H  52,C  50,C  41,C  46)    -58.5184         0.009418   
    323. D(H  52,C  50,C  41,C  42)     58.4306         0.009418   
    324. D(H  52,C  50,C  41,C  32)    179.8684         0.009418   
    325. D(H  51,C  50,C  41,C  46)     60.7559         0.009418   
    326. D(H  51,C  50,C  41,C  42)    177.7048         0.009418   
    327. D(H  51,C  50,C  41,C  32)    -60.8573         0.009418   
    328. D(C  55,C  54,O   0,C   4)   -179.4595         0.026388   
    329. D(O   1,C  54,O   0,C   4)     -1.6929         0.026388   
    330. D(C  64,C  55,C  54,O   1)     -3.3168         0.011595   
    331. D(C  64,C  55,C  54,O   0)    174.5294         0.011595   
    332. D(C  56,C  55,C  54,O   1)    176.7105         0.011595   
    333. D(C  56,C  55,C  54,O   0)     -5.4433         0.011595   
    334. D(C  58,C  56,C  55,C  64)     -0.0821         0.023945   
    335. D(C  58,C  56,C  55,C  54)    179.8907         0.023945   
    336. D(H  57,C  56,C  55,C  64)    179.7786         0.023945   
    337. D(H  57,C  56,C  55,C  54)     -0.2487         0.023945   
    338. D(C  60,C  58,C  56,H  57)   -179.8400         0.026530   
    339. D(C  60,C  58,C  56,C  55)      0.0244         0.026530   
    340. D(H  59,C  58,C  56,H  57)      0.0829         0.026530   
    341. D(H  59,C  58,C  56,C  55)    179.9473         0.026530   
    342. D(C  62,C  60,C  58,H  59)   -179.8929         0.026628   
    343. D(C  62,C  60,C  58,C  56)      0.0298         0.026628   
    344. D(H  61,C  60,C  58,H  59)      0.0281         0.026628   
    345. D(H  61,C  60,C  58,C  56)    179.9509         0.026628   
    346. D(C  64,C  62,C  60,H  61)   -179.9461         0.026635   
    347. D(C  64,C  62,C  60,C  58)     -0.0251         0.026635   
    348. D(H  63,C  62,C  60,H  61)      0.0238         0.026635   
    349. D(H  63,C  62,C  60,C  58)    179.9448         0.026635   
    350. D(H  65,C  64,C  62,C  60)   -179.9632         0.026552   
    351. D(C  55,C  64,C  62,H  63)    179.9959         0.026552   
    352. D(C  55,C  64,C  62,C  60)     -0.0342         0.026552   
    353. D(H  65,C  64,C  55,C  56)   -179.9854         0.024371   
    354. D(H  65,C  64,C  55,C  54)      0.0411         0.024371   
    355. D(C  62,C  64,C  55,C  56)      0.0870         0.024371   
    356. D(H  65,C  64,C  62,H  63)      0.0668         0.026552   
    357. D(C  62,C  64,C  55,C  54)   -179.8866         0.024371   
    -----------------------------------------------------------------

Number of atoms                         .... 67
Number of degrees of freedom            .... 357

         *************************************************************
         *                GEOMETRY OPTIMIZATION CYCLE   1            *
         *************************************************************
---------------------------------
CARTESIAN COORDINATES (ANGSTROEM)
---------------------------------
  O      3.531800    7.068600    3.085400
  O      2.970800    4.992200    3.953500
  N      3.014500    8.021100    5.082300
  N      5.946000    8.801700    3.702500
  C      3.928400    7.571500    4.298500
  C      5.475500    7.614100    4.441000
  H      5.722300    7.765600    5.485200
  C      6.194300    6.308800    4.048300
  C      6.197100    5.241500    4.954200
  H      5.699400    5.332100    5.909100
  C      6.820600    4.040900    4.625500
  H      6.812500    3.216800    5.324100
  C      7.443400    3.903000    3.387500
  H      7.923300    2.969800    3.130000
  C      7.444800    4.954200    2.474200
  H      7.922900    4.839600    1.512300
  C      6.819800    6.153800    2.802800
  H      6.817100    6.962200    2.085800
  C      3.219300    8.616900    6.395000
  C      3.720500    7.565700    7.411100
  H      3.127700    6.651100    7.357900
  H      3.641300    7.941000    8.431600
  H      4.761000    7.287100    7.268900
  C      1.808400    9.060100    6.825300
  H      1.389700    9.794300    6.135300
  H      1.812400    9.513800    7.816600
  H      1.114800    8.218100    6.859400
  C      4.114700    9.878000    6.348600
  H      3.831300   10.536500    5.527100
  H      5.174100    9.658500    6.244600
  H      4.021600   10.456100    7.268100
  C      7.199200    9.420600    3.843900
  C      7.504700   10.595800    3.105900
  C      8.776200   11.173100    3.305100
  H      9.084700   12.064700    2.783800
  C      9.704400   10.622500    4.184100
  H     10.671100   11.088800    4.311300
  C      9.391000    9.472300    4.893700
  H     10.110300    9.037600    5.572500
  C      8.146200    8.878800    4.723400
  H      7.936600    7.981200    5.282000
  C      6.498400   11.252200    2.099600
  C      6.156000   10.276900    0.944500
  H      5.597800    9.399700    1.265600
  H      7.061000    9.917000    0.453100
  H      5.543100   10.757000    0.180400
  C      5.205500   11.708900    2.823000
  H      4.590600   10.885300    3.178700
  H      4.560600   12.293100    2.164900
  H      5.436900   12.335100    3.685700
  C      7.064700   12.527600    1.414200
  H      7.304900   13.306600    2.139300
  H      6.348600   12.965600    0.717100
  H      7.964800   12.313400    0.836100
  C      3.056000    5.785700    3.006500
  C      2.682700    5.403300    1.600800
  C      2.718000    6.329700    0.544200
  H      3.013500    7.357100    0.710300
  C      2.367900    5.940900   -0.746200
  H      2.396400    6.658200   -1.553600
  C      1.980000    4.626800   -0.991600
  H      1.707800    4.326300   -1.992900
  C      1.938400    3.696900    0.043300
  H      1.635700    2.678500   -0.152800
  C      2.287900    4.083200    1.334500
  H      2.250200    3.346200    2.126900
  H      5.257100    9.312200    3.169000

----------------------------
CARTESIAN COORDINATES (A.U.)
----------------------------
  NO LB      ZA    FRAG     MASS         X           Y           Z
   0 O     8.0000    0    15.999    6.674135   13.357718    5.830561
   1 O     8.0000    0    15.999    5.613998    9.433891    7.471032
   2 N     7.0000    0    14.007    5.696579   15.157682    9.604155
   3 N     7.0000    0    14.007   11.236312   16.632803    6.996711
   4 C     6.0000    0    12.011    7.423600   14.308061    8.122988
   5 C     6.0000    0    12.011   10.347195   14.388564    8.392274
   6 H     1.0000    0     1.008   10.813580   14.674857   10.365526
   7 C     6.0000    0    12.011   11.705531   11.921904    7.650178
   8 C     6.0000    0    12.011   11.710822    9.905000    9.362081
   9 H     1.0000    0     1.008   10.770305   10.076209   11.166581
  10 C     6.0000    0    12.011   12.889066    7.636194    8.740928
  11 H     1.0000    0     1.008   12.873759    6.078871   10.061091
  12 C     6.0000    0    12.011   14.065988    7.375601    6.401447
  13 H     1.0000    0     1.008   14.972867    5.612109    5.914843
  14 C     6.0000    0    12.011   14.068633    9.362081    4.675560
  15 H     1.0000    0     1.008   14.972111    9.145519    2.857833
  16 C     6.0000    0    12.011   12.887554   11.628997    5.296524
  17 H     1.0000    0     1.008   12.882452   13.156651    3.941591
  18 C     6.0000    0    12.011    6.083595   16.283581   12.084799
  19 C     6.0000    0    12.011    7.030726   14.297101   14.004949
  20 H     1.0000    0     1.008    5.910496   12.568757   13.904416
  21 H     1.0000    0     1.008    6.881060   15.006315   15.933415
  22 H     1.0000    0     1.008    8.996986   13.770623   13.736230
  23 C     6.0000    0    12.011    3.417381   17.121108   12.897948
  24 H     1.0000    0     1.008    2.626152   18.508545   11.594037
  25 H     1.0000    0     1.008    3.424940   17.978476   14.771233
  26 H     1.0000    0     1.008    2.106667   15.529958   12.962387
  27 C     6.0000    0    12.011    7.775656   18.666715   11.997115
  28 H     1.0000    0     1.008    7.240108   19.911099   10.444705
  29 H     1.0000    0     1.008    9.777632   18.251920   11.800584
  30 H     1.0000    0     1.008    7.599723   19.759165   13.734719
  31 C     6.0000    0    12.011   13.604516   17.802354    7.263918
  32 C     6.0000    0    12.011   14.181828   20.023160    5.869300
  33 C     6.0000    0    12.011   16.584614   21.114099    6.245734
  34 H     1.0000    0     1.008   17.167595   22.798979    5.260620
  35 C     6.0000    0    12.011   18.338658   20.073616    7.906803
  36 H     1.0000    0     1.008   20.165457   20.954795    8.147176
  37 C     6.0000    0    12.011   17.746418   17.900053    9.247753
  38 H     1.0000    0     1.008   19.105698   17.078589   10.530499
  39 C     6.0000    0    12.011   15.394087   16.778500    8.925932
  40 H     1.0000    0     1.008   14.998000   15.082282    9.981533
  41 C     6.0000    0    12.011   12.280196   21.263576    3.967669
  42 C     6.0000    0    12.011   11.633154   19.420527    1.784846
  43 H     1.0000    0     1.008   10.578309   17.762859    2.391637
  44 H     1.0000    0     1.008   13.343356   18.740414    0.856235
  45 H     1.0000    0     1.008   10.474941   20.327784    0.340907
  46 C     6.0000    0    12.011    9.836969   22.126614    5.334697
  47 H     1.0000    0     1.008    8.674977   20.570236    6.006872
  48 H     1.0000    0     1.008    8.618285   23.230592    4.091068
  49 H     1.0000    0     1.008   10.274252   23.309961    6.964964
  50 C     6.0000    0    12.011   13.350348   23.673733    2.672451
  51 H     1.0000    0     1.008   13.804260   25.145830    4.042691
  52 H     1.0000    0     1.008   11.997115   24.501433    1.355123
  53 H     1.0000    0     1.008   15.051291   23.268954    1.580000
  54 C     6.0000    0    12.011    5.775003   10.933388    5.681462
  55 C     6.0000    0    12.011    5.069568   10.210757    3.025074
  56 C     6.0000    0    12.011    5.136276   11.961400    1.028389
  57 H     1.0000    0     1.008    5.694690   13.902904    1.342272
  58 C     6.0000    0    12.011    4.474683   11.226674   -1.410114
  59 H     1.0000    0     1.008    4.528540   12.582175   -2.935879
  60 C     6.0000    0    12.011    3.741658    8.743385   -1.873852
  61 H     1.0000    0     1.008    3.227274    8.175522   -3.766035
  62 C     6.0000    0    12.011    3.663045    6.986129    0.081825
  63 H     1.0000    0     1.008    3.091025    5.061631   -0.288750
  64 C     6.0000    0    12.011    4.323504    7.716130    2.521840
  65 H     1.0000    0     1.008    4.252262    6.323402    4.019259
  66 H     1.0000    0     1.008    9.934479   17.597508    5.988542

--------------------------------
INTERNAL COORDINATES (ANGSTROEM)
--------------------------------
 O      0   0   0     0.000000000000     0.00000000     0.00000000
 O      1   0   0     2.319430009722     0.00000000     0.00000000
 N      1   2   0     2.272105884416    89.50049546     0.00000000
 N      1   2   3     3.035261053023   128.86197760    71.85889651
 C      3   1   2     1.285183181496    32.37523252    98.56170826
 C      4   1   2     1.475515591243    52.30626375   347.41431121
 H      6   4   1     1.083612536841   107.28618931   212.30726227
 C      6   4   1     1.541004484095   113.92118729    96.62655667
 C      8   6   4     1.399925690885   118.80391481   157.77720893
 H      9   8   6     1.080623736552   120.46275500     0.29077167
 C      9   8   6     1.392205552352   120.37018047   179.10480374
 H     11   9   8     1.080392697125   120.11750736   180.55938826
 C     11   9   8     1.392673777308   119.70579008   359.94837229
 H     13  11   9     1.080496413691   119.73503805   180.29551430
 C     13  11   9     1.392530175616   120.57845831   359.82565997
 H     15  13  11     1.080261255438   120.28879578   180.46020526
 C     15  13  11     1.391992499980   119.68779255     0.09562881
 H     17  15  13     1.080558582401   119.28879160   180.54484106
 C      3   1   2     1.456056994077   158.72663906   101.29075241
 C     19   3   1     1.545536182042   111.10115974   290.15606447
 H     20  19   3     1.091208156128   111.21381812   313.04007341
 H     20  19   3     1.090203182898   110.95950681   193.88292363
 H     20  19   3     1.086498527381   113.51060339    74.27656987
 C     19   3   1     1.540202304894   103.93211901   174.23754800
 H     24  19   3     1.091081724712   111.62221984   299.00364561
 H     24  19   3     1.090199697303   111.74188961   178.91592699
 H     24  19   3     1.091424651545   111.64679319    58.92010249
 C     19   3   1     1.547342021015   112.82075637    57.86943784
 H     28  19   3     1.090321081150   111.37126359    44.70732960
 H     28  19   3     1.086887579283   113.72271401   282.86195081
 H     28  19   3     1.090113512438   110.94645340   163.83411641
 C      4   1   2     1.404827893373   168.97689934    73.05733427
 C     32   4   6     1.420939579996   120.25695737   182.54771045
 C     33  32   4     1.410555982583   117.31925528   179.40269959
 H     34  33  32     1.077903752661   121.88556605   180.00806142
 C     34  33  32     1.391889578954   121.89788826     0.12211810
 H     36  34  33     1.080798047741   120.00788087   179.83756374
 C     36  34  33     1.387339814177   120.02154330     0.06929242
 H     38  36  34     1.080336068083   120.30253299   179.61671165
 C     38  36  34     1.389521996947   119.59070431   359.81374938
 H     40  38  36     1.077799554648   117.80143819   179.44243622
 C     33  32   4     1.567207816469   122.80893491   359.25593129
 C     42  33  32     1.550065759895   110.90334684   298.45992983
 H     43  42  33     1.088196806649   113.61700955    66.54708104
 H     43  42  33     1.090883573073   111.10076809   305.82089467
 H     43  42  33     1.090867191733   111.66414368   186.18945259
 C     42  33  32     1.550313794043   111.05436990    61.63315729
 H     47  42  33     1.087631123130   113.64165360   291.13134533
 H     47  42  33     1.091000119157   111.66860907   171.83070193
 H     47  42  33     1.090836234272   111.17559803    52.20085830
 C     42  33  32     1.554707049576   113.12746628   180.08810942
 H     51  42  33     1.091011938523   111.89690440   299.14267052
 H     51  42  33     1.091142346351   111.83271418   179.86840633
 H     51  42  33     1.090990953216   111.90416893    60.64542190
 C      2   1   3     1.238430575365    28.78502833   148.71114554
 C     55   2   1     1.503853430358   122.32806094   177.55283604
 C     56  55   2     1.405655224442   121.92440351   176.71052373
 H     57  56  55     1.081878098494   121.15265792   359.75133669
 C     57  56  55     1.392432264062   120.41507644   179.89068485
 H     59  57  56     1.080382478570   120.03629592   179.94731026
 C     59  57  56     1.391957750796   119.80516720     0.02443743
 H     61  59  57     1.080275326016   119.75144294   179.95086103
 C     61  59  57     1.391927648982   120.52732052     0.02984609
 H     63  61  59     1.080380053500   120.20933416   179.94482705
 C     63  61  59     1.392327325021   119.77814291   359.97494971
 H     65  63  61     1.082814873374   118.75490774   180.03675954
 H      4   1   2     1.009859252569    68.81662103   191.28540254

---------------------------
INTERNAL COORDINATES (A.U.)
---------------------------
 O      0   0   0     0.000000000000     0.00000000     0.00000000
 O      1   0   0     4.383087505173     0.00000000     0.00000000
 N      1   2   0     4.293657868818    89.50049546     0.00000000
 N      1   2   3     5.735812135171   128.86197760    71.85889651
 C      3   1   2     2.428644244949    32.37523252    98.56170826
 C      4   1   2     2.788320373779    52.30626375   347.41431121
 H      6   4   1     2.047730929914   107.28618931   212.30726227
 C      6   4   1     2.912076446084   113.92118729    96.62655667
 C      8   6   4     2.645476163613   118.80391481   157.77720893
 H      9   8   6     2.042082915898   120.46275500     0.29077167
 C      9   8   6     2.630887216070   120.37018047   179.10480374
 H     11   9   8     2.041646314654   120.11750736   180.55938826
 C     11   9   8     2.631772033005   119.70579008   359.94837229
 H     13  11   9     2.041842310561   119.73503805   180.29551430
 C     13  11   9     2.631500665135   120.57845831   359.82565997
 H     15  13  11     2.041397925863   120.28879578   180.46020526
 C     15  13  11     2.630484605434   119.68779255     0.09562881
 H     17  15  13     2.041959792396   119.28879160   180.54484106
 C      3   1   2     2.751548954186   158.72663906   101.29075241
 C     19   3   1     2.920640114125   111.10115974   290.15606447
 H     20  19   3     2.062084570183   111.21381812   313.04007341
 H     20  19   3     2.060185446006   110.95950681   193.88292363
 H     20  19   3     2.053184661658   113.51060339    74.27656987
 C     19   3   1     2.910560547083   103.93211901   174.23754800
 H     24  19   3     2.061845649432   111.62221984   299.00364561
 H     24  19   3     2.060178859187   111.74188961   178.91592699
 H     24  19   3     2.062493687230   111.64679319    58.92010249
 C     19   3   1     2.924052655227   112.82075637    57.86943784
 H     28  19   3     2.060408241414   111.37126359    44.70732960
 H     28  19   3     2.053919863206   113.72271401   282.86195081
 H     28  19   3     2.060015993395   110.94645340   163.83411641
 C      4   1   2     2.654739983769   168.97689934    73.05733427
 C     32   4   6     2.685186659042   120.25695737   182.54771045
 C     33  32   4     2.665564503646   117.31925528   179.40269959
 H     34  33  32     2.036942891255   121.88556605   180.00806142
 C     34  33  32     2.630290112882   121.89788826     0.12211810
 H     36  34  33     2.042412316307   120.00788087   179.83756374
 C     36  34  33     2.621692303479   120.02154330     0.06929242
 H     38  36  34     2.041539301273   120.30253299   179.61671165
 C     38  36  34     2.625816031289   119.59070431   359.81374938
 H     40  38  36     2.036745985548   117.80143819   179.44243622
 C     33  32   4     2.961593568066   122.80893491   359.25593129
 C     42  33  32     2.929199775771   110.90334684   298.45992983
 H     43  42  33     2.056393944373   113.61700955    66.54708104
 H     43  42  33     2.061471197101   111.10076809   305.82089467
 H     43  42  33     2.061440240856   111.66414368   186.18945259
 C     42  33  32     2.929668492382   111.05436990    61.63315729
 H     47  42  33     2.055324957444   113.64165360   291.13134533
 H     47  42  33     2.061691437282   111.66860907   171.83070193
 H     47  42  33     2.061381739731   111.17559803    52.20085830
 C     42  33  32     2.937970542175   113.12746628   180.08810942
 H     51  42  33     2.061713772647   111.89690440   299.14267052
 H     51  42  33     2.061960207727   111.83271418   179.86840633
 H     51  42  33     2.061674116165   111.90416893    60.64542190
 C      2   1   3     2.340294623315    28.78502833   148.71114554
 C     55   2   1     2.841871128935   122.32806094   177.55283604
 C     56  55   2     2.656303412910   121.92440351   176.71052373
 H     57  56  55     2.044453316440   121.15265792   359.75133669
 C     57  56  55     2.631315639113   120.41507644   179.89068485
 H     59  57  56     2.041627004383   120.03629592   179.94731026
 C     59  57  56     2.630418938993   119.80516720     0.02443743
 H     61  59  57     2.041424515404   119.75144294   179.95086103
 C     61  59  57     2.630362054808   120.52732052     0.02984609
 H     63  61  59     2.041622421666   120.20933416   179.94482705
 C     63  61  59     2.631117333065   119.77814291   359.97494971
 H     65  63  61     2.046223564414   118.75490774   180.03675954
 H      4   1   2     1.908357421163    68.81662103   191.28540254

---------------------
BASIS SET INFORMATION
---------------------
There are 4 groups of distinct atoms

 Group   1 Type O   : 11s6p2d1f contracted to 5s3p2d1f pattern {62111/411/11/1}
 Group   2 Type N   : 11s6p2d1f contracted to 5s3p2d1f pattern {62111/411/11/1}
 Group   3 Type C   : 11s6p2d1f contracted to 5s3p2d1f pattern {62111/411/11/1}
 Group   4 Type H   : 5s1p contracted to 3s1p pattern {311/1}

Atom   0O    basis set group =>   1
Atom   1O    basis set group =>   1
Atom   2N    basis set group =>   2
Atom   3N    basis set group =>   2
Atom   4C    basis set group =>   3
Atom   5C    basis set group =>   3
Atom   6H    basis set group =>   4
Atom   7C    basis set group =>   3
Atom   8C    basis set group =>   3
Atom   9H    basis set group =>   4
Atom  10C    basis set group =>   3
Atom  11H    basis set group =>   4
Atom  12C    basis set group =>   3
Atom  13H    basis set group =>   4
Atom  14C    basis set group =>   3
Atom  15H    basis set group =>   4
Atom  16C    basis set group =>   3
Atom  17H    basis set group =>   4
Atom  18C    basis set group =>   3
Atom  19C    basis set group =>   3
Atom  20H    basis set group =>   4
Atom  21H    basis set group =>   4
Atom  22H    basis set group =>   4
Atom  23C    basis set group =>   3
Atom  24H    basis set group =>   4
Atom  25H    basis set group =>   4
Atom  26H    basis set group =>   4
Atom  27C    basis set group =>   3
Atom  28H    basis set group =>   4
Atom  29H    basis set group =>   4
Atom  30H    basis set group =>   4
Atom  31C    basis set group =>   3
Atom  32C    basis set group =>   3
Atom  33C    basis set group =>   3
Atom  34H    basis set group =>   4
Atom  35C    basis set group =>   3
Atom  36H    basis set group =>   4
Atom  37C    basis set group =>   3
Atom  38H    basis set group =>   4
Atom  39C    basis set group =>   3
Atom  40H    basis set group =>   4
Atom  41C    basis set group =>   3
Atom  42C    basis set group =>   3
Atom  43H    basis set group =>   4
Atom  44H    basis set group =>   4
Atom  45H    basis set group =>   4
Atom  46C    basis set group =>   3
Atom  47H    basis set group =>   4
Atom  48H    basis set group =>   4
Atom  49H    basis set group =>   4
Atom  50C    basis set group =>   3
Atom  51H    basis set group =>   4
Atom  52H    basis set group =>   4
Atom  53H    basis set group =>   4
Atom  54C    basis set group =>   3
Atom  55C    basis set group =>   3
Atom  56C    basis set group =>   3
Atom  57H    basis set group =>   4
Atom  58C    basis set group =>   3
Atom  59H    basis set group =>   4
Atom  60C    basis set group =>   3
Atom  61H    basis set group =>   4
Atom  62C    basis set group =>   3
Atom  63H    basis set group =>   4
Atom  64C    basis set group =>   3
Atom  65H    basis set group =>   4
Atom  66H    basis set group =>   4
---------------------------------
AUXILIARY/J BASIS SET INFORMATION
---------------------------------
There are 4 groups of distinct atoms

 Group   1 Type O   : 12s5p4d2f1g contracted to 6s4p3d1f1g pattern {711111/2111/211/2/1}
 Group   2 Type N   : 12s5p4d2f1g contracted to 6s4p3d1f1g pattern {711111/2111/211/2/1}
 Group   3 Type C   : 12s5p4d2f1g contracted to 6s4p3d1f1g pattern {711111/2111/211/2/1}
 Group   4 Type H   : 5s2p1d contracted to 3s1p1d pattern {311/2/1}

Atom   0O    basis set group =>   1
Atom   1O    basis set group =>   1
Atom   2N    basis set group =>   2
Atom   3N    basis set group =>   2
Atom   4C    basis set group =>   3
Atom   5C    basis set group =>   3
Atom   6H    basis set group =>   4
Atom   7C    basis set group =>   3
Atom   8C    basis set group =>   3
Atom   9H    basis set group =>   4
Atom  10C    basis set group =>   3
Atom  11H    basis set group =>   4
Atom  12C    basis set group =>   3
Atom  13H    basis set group =>   4
Atom  14C    basis set group =>   3
Atom  15H    basis set group =>   4
Atom  16C    basis set group =>   3
Atom  17H    basis set group =>   4
Atom  18C    basis set group =>   3
Atom  19C    basis set group =>   3
Atom  20H    basis set group =>   4
Atom  21H    basis set group =>   4
Atom  22H    basis set group =>   4
Atom  23C    basis set group =>   3
Atom  24H    basis set group =>   4
Atom  25H    basis set group =>   4
Atom  26H    basis set group =>   4
Atom  27C    basis set group =>   3
Atom  28H    basis set group =>   4
Atom  29H    basis set group =>   4
Atom  30H    basis set group =>   4
Atom  31C    basis set group =>   3
Atom  32C    basis set group =>   3
Atom  33C    basis set group =>   3
Atom  34H    basis set group =>   4
Atom  35C    basis set group =>   3
Atom  36H    basis set group =>   4
Atom  37C    basis set group =>   3
Atom  38H    basis set group =>   4
Atom  39C    basis set group =>   3
Atom  40H    basis set group =>   4
Atom  41C    basis set group =>   3
Atom  42C    basis set group =>   3
Atom  43H    basis set group =>   4
Atom  44H    basis set group =>   4
Atom  45H    basis set group =>   4
Atom  46C    basis set group =>   3
Atom  47H    basis set group =>   4
Atom  48H    basis set group =>   4
Atom  49H    basis set group =>   4
Atom  50C    basis set group =>   3
Atom  51H    basis set group =>   4
Atom  52H    basis set group =>   4
Atom  53H    basis set group =>   4
Atom  54C    basis set group =>   3
Atom  55C    basis set group =>   3
Atom  56C    basis set group =>   3
Atom  57H    basis set group =>   4
Atom  58C    basis set group =>   3
Atom  59H    basis set group =>   4
Atom  60C    basis set group =>   3
Atom  61H    basis set group =>   4
Atom  62C    basis set group =>   3
Atom  63H    basis set group =>   4
Atom  64C    basis set group =>   3
Atom  65H    basis set group =>   4
Atom  66H    basis set group =>   4


           ************************************************************
           *        Program running with 20 parallel MPI-processes    *
           *              working on a common directory               *
           ************************************************************
------------------------------------------------------------------------------
                           ORCA GTO INTEGRAL CALCULATION
                           -- RI-GTO INTEGRALS CHOSEN --
------------------------------------------------------------------------------
------------------------------------------------------------------------------
                   ___                                                        
                  /   \      - P O W E R E D   B Y -                         
                 /     \                                                     
                 |  |  |   _    _      __       _____    __    __             
                 |  |  |  | |  | |    /  \     |  _  \  |  |  /  |          
                  \  \/   | |  | |   /    \    | | | |  |  | /  /          
                 / \  \   | |__| |  /  /\  \   | |_| |  |  |/  /          
                |  |  |   |  __  | /  /__\  \  |    /   |      \           
                |  |  |   | |  | | |   __   |  |    \   |  |\   \          
                \     /   | |  | | |  |  |  |  | |\  \  |  | \   \       
                 \___/    |_|  |_| |__|  |__|  |_| \__\ |__|  \__/        
                                                                              
                      - O R C A' S   B I G   F R I E N D -                    
                                      &                                       
                       - I N T E G R A L  F E E D E R -                       
                                                                              
 v1 FN, 2020, v2 2021                                                         
------------------------------------------------------------------------------


Reading SHARK input file ImineE2opt.SHARKINP.tmp ... ok
----------------------
SHARK INTEGRAL PACKAGE
----------------------

Number of atoms                             ...     67
Number of basis functions                   ...   1227
Number of shells                            ...    499
Maximum angular momentum                    ...      3
Integral batch strategy                     ... SHARK/LIBINT Hybrid
RI-J (if used) integral strategy            ... SPLIT-RIJ (Revised 2003 algorithm where possible)
Printlevel                                  ...      1
Contraction scheme used                     ... SEGMENTED contraction
Coulomb Range Separation                    ... NOT USED
Exchange Range Separation                   ... NOT USED
Finite Nucleus Model                        ... NOT USED
Auxiliary Coulomb fitting basis             ... AVAILABLE
   # of basis functions in Aux-J            ...   1991
   # of shells in Aux-J                     ...    665
   Maximum angular momentum in Aux-J        ...      4
Auxiliary J/K fitting basis                 ... NOT available
Auxiliary Correlation fitting basis         ... NOT available
Auxiliary 'external' fitting basis          ... NOT available
Integral threshold                          ...     2.500000e-11
Primitive cut-off                           ...     2.500000e-12
Primitive pair pre-selection threshold      ...     2.500000e-12

Calculating pre-screening integrals         ... done (  0.1 sec) Dimension = 499
Organizing shell pair data                  ... done (  1.1 sec)
Shell pair information
Total number of shell pairs                 ...    124750
Shell pairs after pre-screening             ...     78101
Total number of primitive shell pairs       ...    374508
Primitive shell pairs kept                  ...    149258
          la=0 lb=0:  22009 shell pairs
          la=1 lb=0:  23397 shell pairs
          la=1 lb=1:   6250 shell pairs
          la=2 lb=0:  10557 shell pairs
          la=2 lb=1:   5669 shell pairs
          la=2 lb=2:   1319 shell pairs
          la=3 lb=0:   4829 shell pairs
          la=3 lb=1:   2645 shell pairs
          la=3 lb=2:   1162 shell pairs
          la=3 lb=3:    264 shell pairs

Calculating one electron integrals          ... done (  0.2 sec)
Calculating RI/J V-Matrix + Cholesky decomp.... done (  2.7 sec)
Calculating Nuclear repulsion               ... done (  0.0 sec) ENN=   3453.831752407339 Eh

SHARK setup successfully completed in   7.1 seconds

Maximum memory used throughout the entire GTOINT-calculation: 113.7 MB
[1710175431.205368] [node049:2195521:0]          mpool.c:43   UCX  WARN  object 0xb01dcc0 was not returned to mpool ucp_requests
[1710175431.205382] [node049:2195521:0]          mpool.c:43   UCX  WARN  object 0xb01de80 was not returned to mpool ucp_requests
[1710175431.205385] [node049:2195521:0]          mpool.c:43   UCX  WARN  object 0xb01e040 was not returned to mpool ucp_requests
[1710175431.205388] [node049:2195521:0]          mpool.c:43   UCX  WARN  object 0xb01e200 was not returned to mpool ucp_requests
[1710175431.205390] [node049:2195521:0]          mpool.c:43   UCX  WARN  object 0xb01e3c0 was not returned to mpool ucp_requests
[1710175431.205393] [node049:2195521:0]          mpool.c:43   UCX  WARN  object 0xb01e580 was not returned to mpool ucp_requests
[1710175431.205395] [node049:2195521:0]          mpool.c:43   UCX  WARN  object 0xb01e740 was not returned to mpool ucp_requests
[1710175431.205398] [node049:2195521:0]          mpool.c:43   UCX  WARN  object 0xb01e900 was not returned to mpool ucp_requests
[1710175431.205400] [node049:2195521:0]          mpool.c:43   UCX  WARN  object 0xb01eac0 was not returned to mpool ucp_requests
[1710175431.205403] [node049:2195521:0]          mpool.c:43   UCX  WARN  object 0xb01ec80 was not returned to mpool ucp_requests
[1710175431.205405] [node049:2195521:0]          mpool.c:43   UCX  WARN  object 0xb01ee40 was not returned to mpool ucp_requests
[1710175431.205407] [node049:2195521:0]          mpool.c:43   UCX  WARN  object 0xb01f000 was not returned to mpool ucp_requests
[1710175431.211152] [node049:2195487:0]          mpool.c:43   UCX  WARN  object 0xc5b4a80 was not returned to mpool ucp_requests
[1710175431.211163] [node049:2195487:0]          mpool.c:43   UCX  WARN  object 0xc5b4c40 was not returned to mpool ucp_requests
[1710175431.211167] [node049:2195487:0]          mpool.c:43   UCX  WARN  object 0xc5b4e00 was not returned to mpool ucp_requests
[1710175431.211170] [node049:2195487:0]          mpool.c:43   UCX  WARN  object 0xc5b4fc0 was not returned to mpool ucp_requests
[1710175431.211174] [node049:2195487:0]          mpool.c:43   UCX  WARN  object 0xc5b5180 was not returned to mpool ucp_requests
[1710175431.211177] [node049:2195487:0]          mpool.c:43   UCX  WARN  object 0xc5b5340 was not returned to mpool ucp_requests
[1710175431.211181] [node049:2195487:0]          mpool.c:43   UCX  WARN  object 0xc5b5500 was not returned to mpool ucp_requests
[1710175431.211184] [node049:2195487:0]          mpool.c:43   UCX  WARN  object 0xc5b56c0 was not returned to mpool ucp_requests
[1710175431.211187] [node049:2195487:0]          mpool.c:43   UCX  WARN  object 0xc5b5880 was not returned to mpool ucp_requests
[1710175431.211190] [node049:2195487:0]          mpool.c:43   UCX  WARN  object 0xc5b5a40 was not returned to mpool ucp_requests
[1710175431.211194] [node049:2195487:0]          mpool.c:43   UCX  WARN  object 0xc5b5c00 was not returned to mpool ucp_requests
[1710175431.211197] [node049:2195487:0]          mpool.c:43   UCX  WARN  object 0xc5b5dc0 was not returned to mpool ucp_requests
[1710175431.211200] [node049:2195487:0]          mpool.c:43   UCX  WARN  object 0xc5b5f80 was not returned to mpool ucp_requests
[1710175431.211632] [node049:2195489:0]          mpool.c:43   UCX  WARN  object 0xbbb5200 was not returned to mpool ucp_requests
[1710175431.211642] [node049:2195489:0]          mpool.c:43   UCX  WARN  object 0xbbb53c0 was not returned to mpool ucp_requests
[1710175431.211646] [node049:2195489:0]          mpool.c:43   UCX  WARN  object 0xbbb5580 was not returned to mpool ucp_requests
[1710175431.211649] [node049:2195489:0]          mpool.c:43   UCX  WARN  object 0xbbb5740 was not returned to mpool ucp_requests
[1710175431.211652] [node049:2195489:0]          mpool.c:43   UCX  WARN  object 0xbbb5900 was not returned to mpool ucp_requests
[1710175431.211655] [node049:2195489:0]          mpool.c:43   UCX  WARN  object 0xbbb5c80 was not returned to mpool ucp_requests
[1710175431.211658] [node049:2195489:0]          mpool.c:43   UCX  WARN  object 0xbbb5e40 was not returned to mpool ucp_requests
[1710175431.211661] [node049:2195489:0]          mpool.c:43   UCX  WARN  object 0xbbb6000 was not returned to mpool ucp_requests
[1710175431.203227] [node049:2195491:0]          mpool.c:43   UCX  WARN  object 0xad6eb00 was not returned to mpool ucp_requests
[1710175431.203238] [node049:2195491:0]          mpool.c:43   UCX  WARN  object 0xad6ecc0 was not returned to mpool ucp_requests
[1710175431.203242] [node049:2195491:0]          mpool.c:43   UCX  WARN  object 0xad6ee80 was not returned to mpool ucp_requests
[1710175431.203245] [node049:2195491:0]          mpool.c:43   UCX  WARN  object 0xad6f040 was not returned to mpool ucp_requests
[1710175431.203248] [node049:2195491:0]          mpool.c:43   UCX  WARN  object 0xad6f200 was not returned to mpool ucp_requests
[1710175431.203251] [node049:2195491:0]          mpool.c:43   UCX  WARN  object 0xad6f3c0 was not returned to mpool ucp_requests
[1710175431.203255] [node049:2195491:0]          mpool.c:43   UCX  WARN  object 0xad6f580 was not returned to mpool ucp_requests
[1710175431.203258] [node049:2195491:0]          mpool.c:43   UCX  WARN  object 0xad6f740 was not returned to mpool ucp_requests
[1710175431.203261] [node049:2195491:0]          mpool.c:43   UCX  WARN  object 0xad6f900 was not returned to mpool ucp_requests
[1710175431.203264] [node049:2195491:0]          mpool.c:43   UCX  WARN  object 0xad6fac0 was not returned to mpool ucp_requests
[1710175431.203267] [node049:2195491:0]          mpool.c:43   UCX  WARN  object 0xad6fc80 was not returned to mpool ucp_requests
[1710175431.203270] [node049:2195491:0]          mpool.c:43   UCX  WARN  object 0xad6fe40 was not returned to mpool ucp_requests
[1710175431.203273] [node049:2195491:0]          mpool.c:43   UCX  WARN  object 0xad70000 was not returned to mpool ucp_requests
[1710175431.209528] [node049:2195495:0]          mpool.c:43   UCX  WARN  object 0xc386a40 was not returned to mpool ucp_requests
[1710175431.209544] [node049:2195495:0]          mpool.c:43   UCX  WARN  object 0xc386c00 was not returned to mpool ucp_requests
[1710175431.209548] [node049:2195495:0]          mpool.c:43   UCX  WARN  object 0xc386dc0 was not returned to mpool ucp_requests
[1710175431.209551] [node049:2195495:0]          mpool.c:43   UCX  WARN  object 0xc386f80 was not returned to mpool ucp_requests
[1710175431.209555] [node049:2195495:0]          mpool.c:43   UCX  WARN  object 0xc387140 was not returned to mpool ucp_requests
[1710175431.209557] [node049:2195495:0]          mpool.c:43   UCX  WARN  object 0xc387300 was not returned to mpool ucp_requests
[1710175431.209559] [node049:2195495:0]          mpool.c:43   UCX  WARN  object 0xc3874c0 was not returned to mpool ucp_requests
[1710175431.209562] [node049:2195495:0]          mpool.c:43   UCX  WARN  object 0xc387680 was not returned to mpool ucp_requests
[1710175431.209565] [node049:2195495:0]          mpool.c:43   UCX  WARN  object 0xc387840 was not returned to mpool ucp_requests
[1710175431.209568] [node049:2195495:0]          mpool.c:43   UCX  WARN  object 0xc387a00 was not returned to mpool ucp_requests
[1710175431.209572] [node049:2195495:0]          mpool.c:43   UCX  WARN  object 0xc387bc0 was not returned to mpool ucp_requests
[1710175431.209575] [node049:2195495:0]          mpool.c:43   UCX  WARN  object 0xc387d80 was not returned to mpool ucp_requests
[1710175431.209578] [node049:2195495:0]          mpool.c:43   UCX  WARN  object 0xc387f40 was not returned to mpool ucp_requests
[1710175431.214988] [node049:2195500:0]          mpool.c:43   UCX  WARN  object 0xb7b1b00 was not returned to mpool ucp_requests
[1710175431.215005] [node049:2195500:0]          mpool.c:43   UCX  WARN  object 0xb7b1cc0 was not returned to mpool ucp_requests
[1710175431.215009] [node049:2195500:0]          mpool.c:43   UCX  WARN  object 0xb7b1e80 was not returned to mpool ucp_requests
[1710175431.215013] [node049:2195500:0]          mpool.c:43   UCX  WARN  object 0xb7b2040 was not returned to mpool ucp_requests
[1710175431.215016] [node049:2195500:0]          mpool.c:43   UCX  WARN  object 0xb7b2200 was not returned to mpool ucp_requests
[1710175431.215020] [node049:2195500:0]          mpool.c:43   UCX  WARN  object 0xb7b23c0 was not returned to mpool ucp_requests
[1710175431.215023] [node049:2195500:0]          mpool.c:43   UCX  WARN  object 0xb7b2580 was not returned to mpool ucp_requests
[1710175431.215026] [node049:2195500:0]          mpool.c:43   UCX  WARN  object 0xb7b2740 was not returned to mpool ucp_requests
[1710175431.215029] [node049:2195500:0]          mpool.c:43   UCX  WARN  object 0xb7b2900 was not returned to mpool ucp_requests
[1710175431.215031] [node049:2195500:0]          mpool.c:43   UCX  WARN  object 0xb7b2ac0 was not returned to mpool ucp_requests
[1710175431.215034] [node049:2195500:0]          mpool.c:43   UCX  WARN  object 0xb7b2c80 was not returned to mpool ucp_requests
[1710175431.215037] [node049:2195500:0]          mpool.c:43   UCX  WARN  object 0xb7b2e40 was not returned to mpool ucp_requests
[1710175431.215040] [node049:2195500:0]          mpool.c:43   UCX  WARN  object 0xb7b3000 was not returned to mpool ucp_requests
[1710175431.232350] [node049:2195502:0]          mpool.c:43   UCX  WARN  object 0xae74b40 was not returned to mpool ucp_requests
[1710175431.232361] [node049:2195502:0]          mpool.c:43   UCX  WARN  object 0xae74d00 was not returned to mpool ucp_requests
[1710175431.232366] [node049:2195502:0]          mpool.c:43   UCX  WARN  object 0xae74ec0 was not returned to mpool ucp_requests
[1710175431.232369] [node049:2195502:0]          mpool.c:43   UCX  WARN  object 0xae75080 was not returned to mpool ucp_requests
[1710175431.232372] [node049:2195502:0]          mpool.c:43   UCX  WARN  object 0xae75240 was not returned to mpool ucp_requests
[1710175431.232375] [node049:2195502:0]          mpool.c:43   UCX  WARN  object 0xae75400 was not returned to mpool ucp_requests
[1710175431.232378] [node049:2195502:0]          mpool.c:43   UCX  WARN  object 0xae755c0 was not returned to mpool ucp_requests
[1710175431.232382] [node049:2195502:0]          mpool.c:43   UCX  WARN  object 0xae75780 was not returned to mpool ucp_requests
[1710175431.232385] [node049:2195502:0]          mpool.c:43   UCX  WARN  object 0xae75940 was not returned to mpool ucp_requests
[1710175431.232388] [node049:2195502:0]          mpool.c:43   UCX  WARN  object 0xae75b00 was not returned to mpool ucp_requests
[1710175431.232391] [node049:2195502:0]          mpool.c:43   UCX  WARN  object 0xae75cc0 was not returned to mpool ucp_requests
[1710175431.232394] [node049:2195502:0]          mpool.c:43   UCX  WARN  object 0xae75e80 was not returned to mpool ucp_requests
[1710175431.232397] [node049:2195502:0]          mpool.c:43   UCX  WARN  object 0xae76040 was not returned to mpool ucp_requests
[1710175431.204369] [node049:2195506:0]          mpool.c:43   UCX  WARN  object 0xc3cbb40 was not returned to mpool ucp_requests
[1710175431.204387] [node049:2195506:0]          mpool.c:43   UCX  WARN  object 0xc3cbd00 was not returned to mpool ucp_requests
[1710175431.204392] [node049:2195506:0]          mpool.c:43   UCX  WARN  object 0xc3cbec0 was not returned to mpool ucp_requests
[1710175431.204396] [node049:2195506:0]          mpool.c:43   UCX  WARN  object 0xc3cc080 was not returned to mpool ucp_requests
[1710175431.204399] [node049:2195506:0]          mpool.c:43   UCX  WARN  object 0xc3cc240 was not returned to mpool ucp_requests
[1710175431.204402] [node049:2195506:0]          mpool.c:43   UCX  WARN  object 0xc3cc400 was not returned to mpool ucp_requests
[1710175431.204406] [node049:2195506:0]          mpool.c:43   UCX  WARN  object 0xc3cc5c0 was not returned to mpool ucp_requests
[1710175431.204408] [node049:2195506:0]          mpool.c:43   UCX  WARN  object 0xc3cc780 was not returned to mpool ucp_requests
[1710175431.204412] [node049:2195506:0]          mpool.c:43   UCX  WARN  object 0xc3cc940 was not returned to mpool ucp_requests
[1710175431.204415] [node049:2195506:0]          mpool.c:43   UCX  WARN  object 0xc3ccb00 was not returned to mpool ucp_requests
[1710175431.204419] [node049:2195506:0]          mpool.c:43   UCX  WARN  object 0xc3cccc0 was not returned to mpool ucp_requests
[1710175431.204422] [node049:2195506:0]          mpool.c:43   UCX  WARN  object 0xc3cce80 was not returned to mpool ucp_requests
[1710175431.215018] [node049:2195512:0]          mpool.c:43   UCX  WARN  object 0xb2ba140 was not returned to mpool ucp_requests
[1710175431.215029] [node049:2195512:0]          mpool.c:43   UCX  WARN  object 0xb2ba300 was not returned to mpool ucp_requests
[1710175431.211068] [node049:2195516:0]          mpool.c:43   UCX  WARN  object 0xaf87cc0 was not returned to mpool ucp_requests
[1710175431.211080] [node049:2195516:0]          mpool.c:43   UCX  WARN  object 0xaf87e80 was not returned to mpool ucp_requests
[1710175431.211083] [node049:2195516:0]          mpool.c:43   UCX  WARN  object 0xaf88040 was not returned to mpool ucp_requests
[1710175431.211086] [node049:2195516:0]          mpool.c:43   UCX  WARN  object 0xaf88200 was not returned to mpool ucp_requests
[1710175431.211088] [node049:2195516:0]          mpool.c:43   UCX  WARN  object 0xaf883c0 was not returned to mpool ucp_requests
[1710175431.211092] [node049:2195516:0]          mpool.c:43   UCX  WARN  object 0xaf88580 was not returned to mpool ucp_requests
[1710175431.211094] [node049:2195516:0]          mpool.c:43   UCX  WARN  object 0xaf88740 was not returned to mpool ucp_requests
[1710175431.211098] [node049:2195516:0]          mpool.c:43   UCX  WARN  object 0xaf88900 was not returned to mpool ucp_requests
[1710175431.211108] [node049:2195516:0]          mpool.c:43   UCX  WARN  object 0xaf88ac0 was not returned to mpool ucp_requests
[1710175431.211112] [node049:2195516:0]          mpool.c:43   UCX  WARN  object 0xaf88c80 was not returned to mpool ucp_requests
[1710175431.211115] [node049:2195516:0]          mpool.c:43   UCX  WARN  object 0xaf88e40 was not returned to mpool ucp_requests
[1710175431.211118] [node049:2195516:0]          mpool.c:43   UCX  WARN  object 0xaf89000 was not returned to mpool ucp_requests
[1710175431.212782] [node049:2195517:0]          mpool.c:43   UCX  WARN  object 0xb55eb80 was not returned to mpool ucp_requests
[1710175431.212794] [node049:2195517:0]          mpool.c:43   UCX  WARN  object 0xb55ed40 was not returned to mpool ucp_requests
[1710175431.212798] [node049:2195517:0]          mpool.c:43   UCX  WARN  object 0xb55ef00 was not returned to mpool ucp_requests
[1710175431.212801] [node049:2195517:0]          mpool.c:43   UCX  WARN  object 0xb55f0c0 was not returned to mpool ucp_requests
[1710175431.212803] [node049:2195517:0]          mpool.c:43   UCX  WARN  object 0xb55f280 was not returned to mpool ucp_requests
[1710175431.212806] [node049:2195517:0]          mpool.c:43   UCX  WARN  object 0xb55f440 was not returned to mpool ucp_requests
[1710175431.212808] [node049:2195517:0]          mpool.c:43   UCX  WARN  object 0xb55f600 was not returned to mpool ucp_requests
[1710175431.212811] [node049:2195517:0]          mpool.c:43   UCX  WARN  object 0xb55f7c0 was not returned to mpool ucp_requests
[1710175431.212813] [node049:2195517:0]          mpool.c:43   UCX  WARN  object 0xb55f980 was not returned to mpool ucp_requests
[1710175431.212816] [node049:2195517:0]          mpool.c:43   UCX  WARN  object 0xb55fb40 was not returned to mpool ucp_requests
[1710175431.212818] [node049:2195517:0]          mpool.c:43   UCX  WARN  object 0xb55fd00 was not returned to mpool ucp_requests
[1710175431.212821] [node049:2195517:0]          mpool.c:43   UCX  WARN  object 0xb55fec0 was not returned to mpool ucp_requests
[1710175431.204491] [node049:2195518:0]          mpool.c:43   UCX  WARN  object 0xaa09c40 was not returned to mpool ucp_requests
[1710175431.204500] [node049:2195518:0]          mpool.c:43   UCX  WARN  object 0xaa09e00 was not returned to mpool ucp_requests
[1710175431.204505] [node049:2195518:0]          mpool.c:43   UCX  WARN  object 0xaa09fc0 was not returned to mpool ucp_requests
[1710175431.204508] [node049:2195518:0]          mpool.c:43   UCX  WARN  object 0xaa0a180 was not returned to mpool ucp_requests
[1710175431.204511] [node049:2195518:0]          mpool.c:43   UCX  WARN  object 0xaa0a340 was not returned to mpool ucp_requests
[1710175431.204514] [node049:2195518:0]          mpool.c:43   UCX  WARN  object 0xaa0a500 was not returned to mpool ucp_requests
[1710175431.204517] [node049:2195518:0]          mpool.c:43   UCX  WARN  object 0xaa0a6c0 was not returned to mpool ucp_requests
[1710175431.204520] [node049:2195518:0]          mpool.c:43   UCX  WARN  object 0xaa0a880 was not returned to mpool ucp_requests
[1710175431.204523] [node049:2195518:0]          mpool.c:43   UCX  WARN  object 0xaa0aa40 was not returned to mpool ucp_requests
[1710175431.204526] [node049:2195518:0]          mpool.c:43   UCX  WARN  object 0xaa0ac00 was not returned to mpool ucp_requests
[1710175431.204529] [node049:2195518:0]          mpool.c:43   UCX  WARN  object 0xaa0adc0 was not returned to mpool ucp_requests
[1710175431.204532] [node049:2195518:0]          mpool.c:43   UCX  WARN  object 0xaa0af80 was not returned to mpool ucp_requests
[1710175431.212723] [node049:2195519:0]          mpool.c:43   UCX  WARN  object 0xc12ec00 was not returned to mpool ucp_requests
[1710175431.212736] [node049:2195519:0]          mpool.c:43   UCX  WARN  object 0xc12edc0 was not returned to mpool ucp_requests
[1710175431.212740] [node049:2195519:0]          mpool.c:43   UCX  WARN  object 0xc12ef80 was not returned to mpool ucp_requests
[1710175431.212742] [node049:2195519:0]          mpool.c:43   UCX  WARN  object 0xc12f140 was not returned to mpool ucp_requests
[1710175431.212745] [node049:2195519:0]          mpool.c:43   UCX  WARN  object 0xc12f300 was not returned to mpool ucp_requests
[1710175431.212747] [node049:2195519:0]          mpool.c:43   UCX  WARN  object 0xc12f4c0 was not returned to mpool ucp_requests
[1710175431.212750] [node049:2195519:0]          mpool.c:43   UCX  WARN  object 0xc12f680 was not returned to mpool ucp_requests
[1710175431.212753] [node049:2195519:0]          mpool.c:43   UCX  WARN  object 0xc12f840 was not returned to mpool ucp_requests
[1710175431.212755] [node049:2195519:0]          mpool.c:43   UCX  WARN  object 0xc12fa00 was not returned to mpool ucp_requests
[1710175431.212758] [node049:2195519:0]          mpool.c:43   UCX  WARN  object 0xc12fbc0 was not returned to mpool ucp_requests
[1710175431.212760] [node049:2195519:0]          mpool.c:43   UCX  WARN  object 0xc12fd80 was not returned to mpool ucp_requests
[1710175431.212763] [node049:2195519:0]          mpool.c:43   UCX  WARN  object 0xc12ff40 was not returned to mpool ucp_requests
[1710175431.202758] [node049:2195520:0]          mpool.c:43   UCX  WARN  object 0xace8e00 was not returned to mpool ucp_requests
[1710175431.202777] [node049:2195520:0]          mpool.c:43   UCX  WARN  object 0xace8fc0 was not returned to mpool ucp_requests
[1710175431.202781] [node049:2195520:0]          mpool.c:43   UCX  WARN  object 0xace9180 was not returned to mpool ucp_requests
[1710175431.202784] [node049:2195520:0]          mpool.c:43   UCX  WARN  object 0xace9340 was not returned to mpool ucp_requests
[1710175431.202787] [node049:2195520:0]          mpool.c:43   UCX  WARN  object 0xace9500 was not returned to mpool ucp_requests
[1710175431.202790] [node049:2195520:0]          mpool.c:43   UCX  WARN  object 0xace96c0 was not returned to mpool ucp_requests
[1710175431.202792] [node049:2195520:0]          mpool.c:43   UCX  WARN  object 0xace9880 was not returned to mpool ucp_requests
[1710175431.202795] [node049:2195520:0]          mpool.c:43   UCX  WARN  object 0xace9a40 was not returned to mpool ucp_requests
[1710175431.202798] [node049:2195520:0]          mpool.c:43   UCX  WARN  object 0xace9c00 was not returned to mpool ucp_requests
[1710175431.202800] [node049:2195520:0]          mpool.c:43   UCX  WARN  object 0xace9dc0 was not returned to mpool ucp_requests
[1710175431.202803] [node049:2195520:0]          mpool.c:43   UCX  WARN  object 0xace9f80 was not returned to mpool ucp_requests
[1710175431.202806] [node049:2195520:0]          mpool.c:43   UCX  WARN  object 0xacea140 was not returned to mpool ucp_requests
[1710175431.263841] [node049:2195499:0]          mpool.c:43   UCX  WARN  object 0xc1eeb00 was not returned to mpool ucp_requests
[1710175431.263855] [node049:2195499:0]          mpool.c:43   UCX  WARN  object 0xc1eecc0 was not returned to mpool ucp_requests
[1710175431.263860] [node049:2195499:0]          mpool.c:43   UCX  WARN  object 0xc1eee80 was not returned to mpool ucp_requests
[1710175431.263863] [node049:2195499:0]          mpool.c:43   UCX  WARN  object 0xc1ef040 was not returned to mpool ucp_requests
[1710175431.263866] [node049:2195499:0]          mpool.c:43   UCX  WARN  object 0xc1ef200 was not returned to mpool ucp_requests
[1710175431.263868] [node049:2195499:0]          mpool.c:43   UCX  WARN  object 0xc1ef3c0 was not returned to mpool ucp_requests
[1710175431.263870] [node049:2195499:0]          mpool.c:43   UCX  WARN  object 0xc1ef580 was not returned to mpool ucp_requests
[1710175431.263873] [node049:2195499:0]          mpool.c:43   UCX  WARN  object 0xc1ef740 was not returned to mpool ucp_requests
[1710175431.263875] [node049:2195499:0]          mpool.c:43   UCX  WARN  object 0xc1ef900 was not returned to mpool ucp_requests
[1710175431.263877] [node049:2195499:0]          mpool.c:43   UCX  WARN  object 0xc1efac0 was not returned to mpool ucp_requests
[1710175431.263879] [node049:2195499:0]          mpool.c:43   UCX  WARN  object 0xc1efc80 was not returned to mpool ucp_requests
[1710175431.263881] [node049:2195499:0]          mpool.c:43   UCX  WARN  object 0xc1efe40 was not returned to mpool ucp_requests
[1710175431.263884] [node049:2195499:0]          mpool.c:43   UCX  WARN  object 0xc1f0000 was not returned to mpool ucp_requests
[1710175431.271577] [node049:2195490:0]          mpool.c:43   UCX  WARN  object 0xa85ca40 was not returned to mpool ucp_requests
[1710175431.271594] [node049:2195490:0]          mpool.c:43   UCX  WARN  object 0xa85cc00 was not returned to mpool ucp_requests
[1710175431.271599] [node049:2195490:0]          mpool.c:43   UCX  WARN  object 0xa85cdc0 was not returned to mpool ucp_requests
[1710175431.271601] [node049:2195490:0]          mpool.c:43   UCX  WARN  object 0xa85cf80 was not returned to mpool ucp_requests
[1710175431.271605] [node049:2195490:0]          mpool.c:43   UCX  WARN  object 0xa85d140 was not returned to mpool ucp_requests
[1710175431.271608] [node049:2195490:0]          mpool.c:43   UCX  WARN  object 0xa85d300 was not returned to mpool ucp_requests
[1710175431.271611] [node049:2195490:0]          mpool.c:43   UCX  WARN  object 0xa85d4c0 was not returned to mpool ucp_requests
[1710175431.271614] [node049:2195490:0]          mpool.c:43   UCX  WARN  object 0xa85d680 was not returned to mpool ucp_requests
[1710175431.271618] [node049:2195490:0]          mpool.c:43   UCX  WARN  object 0xa85d840 was not returned to mpool ucp_requests
[1710175431.271620] [node049:2195490:0]          mpool.c:43   UCX  WARN  object 0xa85da00 was not returned to mpool ucp_requests
[1710175431.271624] [node049:2195490:0]          mpool.c:43   UCX  WARN  object 0xa85dbc0 was not returned to mpool ucp_requests
[1710175431.271626] [node049:2195490:0]          mpool.c:43   UCX  WARN  object 0xa85dd80 was not returned to mpool ucp_requests
[1710175431.271630] [node049:2195490:0]          mpool.c:43   UCX  WARN  object 0xa85df40 was not returned to mpool ucp_requests
[1710175431.272876] [node049:2195501:0]          mpool.c:43   UCX  WARN  object 0xb723a80 was not returned to mpool ucp_requests
[1710175431.272887] [node049:2195501:0]          mpool.c:43   UCX  WARN  object 0xb723c40 was not returned to mpool ucp_requests
[1710175431.272892] [node049:2195501:0]          mpool.c:43   UCX  WARN  object 0xb723e00 was not returned to mpool ucp_requests
[1710175431.272895] [node049:2195501:0]          mpool.c:43   UCX  WARN  object 0xb723fc0 was not returned to mpool ucp_requests
[1710175431.272899] [node049:2195501:0]          mpool.c:43   UCX  WARN  object 0xb724180 was not returned to mpool ucp_requests
[1710175431.272904] [node049:2195501:0]          mpool.c:43   UCX  WARN  object 0xb724340 was not returned to mpool ucp_requests
[1710175431.272908] [node049:2195501:0]          mpool.c:43   UCX  WARN  object 0xb724500 was not returned to mpool ucp_requests
[1710175431.272912] [node049:2195501:0]          mpool.c:43   UCX  WARN  object 0xb7246c0 was not returned to mpool ucp_requests
[1710175431.272916] [node049:2195501:0]          mpool.c:43   UCX  WARN  object 0xb724880 was not returned to mpool ucp_requests
[1710175431.272919] [node049:2195501:0]          mpool.c:43   UCX  WARN  object 0xb724a40 was not returned to mpool ucp_requests
[1710175431.272922] [node049:2195501:0]          mpool.c:43   UCX  WARN  object 0xb724c00 was not returned to mpool ucp_requests
[1710175431.272926] [node049:2195501:0]          mpool.c:43   UCX  WARN  object 0xb724dc0 was not returned to mpool ucp_requests
[1710175431.272929] [node049:2195501:0]          mpool.c:43   UCX  WARN  object 0xb724f80 was not returned to mpool ucp_requests
[1710175431.274365] [node049:2195492:0]          mpool.c:43   UCX  WARN  object 0xab57ac0 was not returned to mpool ucp_requests
[1710175431.274376] [node049:2195492:0]          mpool.c:43   UCX  WARN  object 0xab57c80 was not returned to mpool ucp_requests
[1710175431.274380] [node049:2195492:0]          mpool.c:43   UCX  WARN  object 0xab57e40 was not returned to mpool ucp_requests
[1710175431.274384] [node049:2195492:0]          mpool.c:43   UCX  WARN  object 0xab58000 was not returned to mpool ucp_requests
[1710175431.274388] [node049:2195492:0]          mpool.c:43   UCX  WARN  object 0xab581c0 was not returned to mpool ucp_requests
[1710175431.274391] [node049:2195492:0]          mpool.c:43   UCX  WARN  object 0xab58380 was not returned to mpool ucp_requests
[1710175431.274394] [node049:2195492:0]          mpool.c:43   UCX  WARN  object 0xab58540 was not returned to mpool ucp_requests
[1710175431.274397] [node049:2195492:0]          mpool.c:43   UCX  WARN  object 0xab58700 was not returned to mpool ucp_requests
[1710175431.274400] [node049:2195492:0]          mpool.c:43   UCX  WARN  object 0xab588c0 was not returned to mpool ucp_requests
[1710175431.274403] [node049:2195492:0]          mpool.c:43   UCX  WARN  object 0xab58a80 was not returned to mpool ucp_requests
[1710175431.274406] [node049:2195492:0]          mpool.c:43   UCX  WARN  object 0xab58c40 was not returned to mpool ucp_requests
[1710175431.274410] [node049:2195492:0]          mpool.c:43   UCX  WARN  object 0xab58e00 was not returned to mpool ucp_requests
[1710175431.274412] [node049:2195492:0]          mpool.c:43   UCX  WARN  object 0xab58fc0 was not returned to mpool ucp_requests
[1710175431.303575] [node049:2195488:0]          mpool.c:43   UCX  WARN  object 0xaed5ac0 was not returned to mpool ucp_requests
[1710175431.303588] [node049:2195488:0]          mpool.c:43   UCX  WARN  object 0xaed5c80 was not returned to mpool ucp_requests
[1710175431.303592] [node049:2195488:0]          mpool.c:43   UCX  WARN  object 0xaed5e40 was not returned to mpool ucp_requests
[1710175431.303594] [node049:2195488:0]          mpool.c:43   UCX  WARN  object 0xaed6000 was not returned to mpool ucp_requests
[1710175431.303597] [node049:2195488:0]          mpool.c:43   UCX  WARN  object 0xaed61c0 was not returned to mpool ucp_requests
[1710175431.303600] [node049:2195488:0]          mpool.c:43   UCX  WARN  object 0xaed6380 was not returned to mpool ucp_requests
[1710175431.303602] [node049:2195488:0]          mpool.c:43   UCX  WARN  object 0xaed6540 was not returned to mpool ucp_requests
[1710175431.303605] [node049:2195488:0]          mpool.c:43   UCX  WARN  object 0xaed6700 was not returned to mpool ucp_requests
[1710175431.303607] [node049:2195488:0]          mpool.c:43   UCX  WARN  object 0xaed68c0 was not returned to mpool ucp_requests
[1710175431.303609] [node049:2195488:0]          mpool.c:43   UCX  WARN  object 0xaed6a80 was not returned to mpool ucp_requests
[1710175431.303612] [node049:2195488:0]          mpool.c:43   UCX  WARN  object 0xaed6c40 was not returned to mpool ucp_requests
[1710175431.303614] [node049:2195488:0]          mpool.c:43   UCX  WARN  object 0xaed6e00 was not returned to mpool ucp_requests
[1710175431.303617] [node049:2195488:0]          mpool.c:43   UCX  WARN  object 0xaed6fc0 was not returned to mpool ucp_requests


           ************************************************************
           *        Program running with 20 parallel MPI-processes    *
           *              working on a common directory               *
           ************************************************************
-------------------------------------------------------------------------------
                                 ORCA SCF
-------------------------------------------------------------------------------

------------
SCF SETTINGS
------------
Hamiltonian:
 Density Functional     Method          .... DFT(GTOs)
 Exchange Functional    Exchange        .... PBE
   PBE kappa parameter   XKappa         ....  0.804000
   PBE mue parameter    XMuePBE         ....  0.219520
 Correlation Functional Correlation     .... PBE
   PBE beta parameter  CBetaPBE         ....  0.066725
 LDA part of GGA corr.  LDAOpt          .... PW91-LDA
 Gradients option       PostSCFGGA      .... off
 Hybrid DFT is turned on
   Fraction HF Exchange ScalHFX         ....  0.250000
   Scaling of DF-GGA-X  ScalDFX         ....  0.750000
   Scaling of DF-GGA-C  ScalDFC         ....  1.000000
   Scaling of DF-LDA-C  ScalLDAC        ....  1.000000
   Perturbative correction              ....  0.000000
   Density functional embedding theory  .... OFF
   NL short-range parameter             ....  6.900000
 RI-approximation to the Coulomb term is turned on
   Number of AuxJ basis functions       .... 1991
   RIJ-COSX (HFX calculated with COS-X)).... on


General Settings:
 Integral files         IntName         .... ImineE2opt
 Hartree-Fock type      HFTyp           .... RHF
 Total Charge           Charge          ....    0
 Multiplicity           Mult            ....    1
 Number of Electrons    NEL             ....  238
 Basis Dimension        Dim             .... 1227
 Nuclear Repulsion      ENuc            ....   3453.8317524073 Eh

Convergence Acceleration:
 DIIS                   CNVDIIS         .... on
   Start iteration      DIISMaxIt       ....    12
   Startup error        DIISStart       ....  0.200000
   # of expansion vecs  DIISMaxEq       ....     5
   Bias factor          DIISBfac        ....   1.050
   Max. coefficient     DIISMaxC        ....  10.000
 Trust-Rad. Augm. Hess. CNVTRAH         .... auto
   Auto Start mean grad. ratio tolernc. ....  1.125000
   Auto Start start iteration           ....    20
   Auto Start num. interpolation iter.  ....    10
   Max. Number of Micro iterations      ....    16
   Max. Number of Macro iterations      .... Maxiter - #DIIS iter
   Number of Davidson start vectors     ....     2
   Converg. threshold I  (grad. norm)   ....   1.000e-05
   Converg. threshold II (energy diff.) ....   1.000e-08
   Grad. Scal. Fac. for Micro threshold ....   0.100
   Minimum threshold for Micro iter.    ....   0.010
   NR start threshold (gradient norm)   ....   0.001
   Initial trust radius                 ....   0.400
   Minimum AH scaling param. (alpha)    ....   1.000
   Maximum AH scaling param. (alpha)    .... 1000.000
   Orbital update algorithm             .... Taylor
   White noise on init. David. guess    .... on
   Maximum white noise                  ....   0.010
   Quad. conv. algorithm                .... NR
 SOSCF                  CNVSOSCF        .... on
   Start iteration      SOSCFMaxIt      ....   150
   Startup grad/error   SOSCFStart      ....  0.003300
 Level Shifting         CNVShift        .... on
   Level shift para.    LevelShift      ....    0.2500
   Turn off err/grad.   ShiftErr        ....    0.0010
 Zerner damping         CNVZerner       .... off
 Static damping         CNVDamp         .... on
   Fraction old density DampFac         ....    0.7000
   Max. Damping (<1)    DampMax         ....    0.9800
   Min. Damping (>=0)   DampMin         ....    0.0000
   Turn off err/grad.   DampErr         ....    0.1000
 Fernandez-Rico         CNVRico         .... off

SCF Procedure:
 Maximum # iterations   MaxIter         ....   125
 SCF integral mode      SCFMode         .... Direct
   Integral package                     .... SHARK and LIBINT hybrid scheme
 Reset frequency        DirectResetFreq ....    20
 Integral Threshold     Thresh          ....  2.500e-11 Eh
 Primitive CutOff       TCut            ....  2.500e-12 Eh

Convergence Tolerance:
 Convergence Check Mode ConvCheckMode   .... Total+1el-Energy
 Convergence forced     ConvForced      .... 0
 Energy Change          TolE            ....  1.000e-08 Eh
 1-El. energy change                    ....  1.000e-05 Eh
 Orbital Gradient       TolG            ....  1.000e-05
 Orbital Rotation angle TolX            ....  1.000e-05
 DIIS Error             TolErr          ....  5.000e-07


Diagonalization of the overlap matrix:
Smallest eigenvalue                        ... 4.439e-06
Time for diagonalization                   ...    2.536 sec
Threshold for overlap eigenvalues          ... 1.000e-08
Number of eigenvalues below threshold      ... 0
Time for construction of square roots      ...    1.751 sec
Total time needed                          ...    4.999 sec

Time for model grid setup =    1.131 sec

------------------------------
INITIAL GUESS: MODEL POTENTIAL
------------------------------
Loading Hartree-Fock densities                     ... done
Calculating cut-offs                               ... done
Initializing the effective Hamiltonian             ... done
Setting up the integral package (SHARK)            ... done
Starting the Coulomb interaction                   ... done (   3.1 sec)
Reading the grid                                   ... done
Mapping shells                                     ... done
Starting the XC term evaluation                    ... done (   0.4 sec)
  promolecular density results
     # of electrons  =    237.978900716
     EX              =   -187.728475322
     EC              =     -7.940566477
     EX+EC           =   -195.669041799
Transforming the Hamiltonian                       ... done (   0.7 sec)
Diagonalizing the Hamiltonian                      ... done (   1.5 sec)
Back transforming the eigenvectors                 ... done (   0.1 sec)
Now organizing SCF variables                       ... done
                      ------------------
                      INITIAL GUESS DONE (   7.9 sec)
                      ------------------
-------------------
DFT GRID GENERATION
-------------------

General Integration Accuracy     IntAcc      ... 4.388
Radial Grid Type                 RadialGrid  ... OptM3 with GC (2021)
Angular Grid (max. ang.)         AngularGrid ... 4 (Lebedev-302)
Angular grid pruning method      GridPruning ... 4 (adaptive)
Weight generation scheme         WeightScheme... Becke
Basis function cutoff            BFCut       ... 1.0000e-11
Integration weight cutoff        WCut        ... 1.0000e-14
Angular grids for H and He will be reduced by one unit
Partially contracted basis set               ... off
Rotationally invariant grid construction     ... off

Total number of grid points                  ...   303265
Total number of batches                      ...     4773
Average number of points per batch           ...       63
Average number of grid points per atom       ...     4526
Time for grid setup =    2.710 sec

--------------------
COSX GRID GENERATION
--------------------

GRIDX 1
-------
General Integration Accuracy     IntAcc      ... 3.816
Radial Grid Type                 RadialGrid  ... OptM3 with GC (2021)
Angular Grid (max. ang.)         AngularGrid ... 1 (Lebedev-50)
Angular grid pruning method      GridPruning ... 4 (adaptive)
Weight generation scheme         WeightScheme... Becke
Basis function cutoff            BFCut       ... 1.0000e-11
Integration weight cutoff        WCut        ... 1.0000e-14
Angular grids for H and He will be reduced by one unit
Partially contracted basis set               ... on
Rotationally invariant grid construction     ... off

Total number of grid points                  ...    38448
Total number of batches                      ...      633
Average number of points per batch           ...       60
Average number of grid points per atom       ...      574
UseSFitting                                  ... on

GRIDX 2
-------
General Integration Accuracy     IntAcc      ... 4.020
Radial Grid Type                 RadialGrid  ... OptM3 with GC (2021)
Angular Grid (max. ang.)         AngularGrid ... 2 (Lebedev-110)
Angular grid pruning method      GridPruning ... 4 (adaptive)
Weight generation scheme         WeightScheme... Becke
Basis function cutoff            BFCut       ... 1.0000e-11
Integration weight cutoff        WCut        ... 1.0000e-14
Angular grids for H and He will be reduced by one unit
Partially contracted basis set               ... on
Rotationally invariant grid construction     ... off

Total number of grid points                  ...    81433
Total number of batches                      ...     1301
Average number of points per batch           ...       62
Average number of grid points per atom       ...     1215
UseSFitting                                  ... on

GRIDX 3
-------
General Integration Accuracy     IntAcc      ... 4.338
Radial Grid Type                 RadialGrid  ... OptM3 with GC (2021)
Angular Grid (max. ang.)         AngularGrid ... 3 (Lebedev-194)
Angular grid pruning method      GridPruning ... 4 (adaptive)
Weight generation scheme         WeightScheme... Becke
Basis function cutoff            BFCut       ... 1.0000e-11
Integration weight cutoff        WCut        ... 1.0000e-14
Angular grids for H and He will be reduced by one unit
Partially contracted basis set               ... on
Rotationally invariant grid construction     ... off

Total number of grid points                  ...   176929
Total number of batches                      ...     2798
Average number of points per batch           ...       63
Average number of grid points per atom       ...     2641
UseSFitting                                  ... on

Time for X-Grid setup             =    8.752 sec


--------------------
CPCM SOLVATION MODEL
--------------------
CPCM parameters:
  Epsilon                                         ...      26.7260
  Refrac                                          ...       1.2907
  Rsolv                                           ...       1.3000
  Surface type                                    ... GAUSSIAN VDW
  Epsilon function type                           ...         CPCM
Solvent:                                     ... 2,2,2-TRIFLUOROETHANOL
SMD-CDS solvent descriptors:
  Soln                                       ...    1.2907
  Soln25                                     ... Unavailable
  Sola                                       ...    0.5700
  Solb                                       ...    0.2500
  Solg                                       ...   42.0200
  Solc                                       ...    0.0000
  Solh                                       ...    0.5000
Radii:
 Radius for O  used is    2.8724 Bohr (=   1.5200 Ang.)
 Radius for N  used is    3.5716 Bohr (=   1.8900 Ang.)
 Radius for C  used is    3.4960 Bohr (=   1.8500 Ang.)
 Radius for H  used is    2.2677 Bohr (=   1.2000 Ang.)
Calculating surface                               ...        done! (  0.0s)
GEPOL surface points                              ...         3879
GEPOL Volume                                      ...    3273.1858
GEPOL Surface-area                                ...    1812.4266
Calculating surface distance matrix               ...        done! (  0.1s)
Performing Cholesky decomposition & store         ...        done! (  1.1s)
Overall time for CPCM initialization              ...                 1.3s
--------------
SCF ITERATIONS
--------------
ITER       Energy         Delta-E        Max-DP      RMS-DP      [F,P]     Damp
               ***  Starting incremental Fock matrix formation  ***
  0  -1383.5136545002   0.000000000000 0.05122328  0.00051096  0.2690989 0.7000
  1  -1383.9101718135  -0.396517313220 0.05209748  0.00040027  0.1075008 0.7000
                               ***Turning on DIIS***
  2  -1384.0757596392  -0.165587825741 0.07442873  0.00076601  0.0392778 0.0000
  3  -1384.3261096851  -0.250350045918 0.06359639  0.00027501  0.0498526 0.0000
  4  -1384.3838468715  -0.057737186422 0.02227951  0.00010601  0.0150234 0.0000
  5  -1384.3869859299  -0.003139058334 0.01290223  0.00004696  0.0107308 0.0000
                      *** Initiating the SOSCF procedure ***
                           *** Shutting down DIIS ***
                      *** Re-Reading the Fockian *** 
                      *** Removing any level shift *** 
ITER      Energy       Delta-E        Grad      Rot      Max-DP    RMS-DP
  6  -1384.38732303  -0.0003371044  0.000342  0.000342  0.004511  0.000018
               *** Restarting incremental Fock matrix formation ***
  7  -1384.38736903  -0.0000459928  0.000222  0.000777  0.011604  0.000062
  8  -1384.38736679   0.0000022371  0.000391  0.000493  0.001725  0.000010
  9  -1384.38737357  -0.0000067774  0.000034  0.000079  0.001762  0.000009
 10  -1384.38737350   0.0000000723  0.000048  0.000047  0.000085  0.000001
 11  -1384.38737372  -0.0000002224  0.000005  0.000015  0.000169  0.000001
 12  -1384.38737374  -0.0000000203  0.000007  0.000011  0.000136  0.000001
                  ***Gradient check signals convergence***
              ***Rediagonalizing the Fockian in SOSCF/NRSCF***

               *****************************************************
               *                     SUCCESS                       *
               *           SCF CONVERGED AFTER  13 CYCLES          *
               *****************************************************

Old exchange energy                            =    -48.035895884 Eh
New exchange energy                            =    -48.035870108 Eh
Exchange energy change after final integration =      0.000025776 Eh
Total energy after final integration           =  -1384.387347812 Eh
Final COS-X integration done in                =    33.512 sec

SMD CDS free energy correction energy :                 1.14843     Kcal/mol
Total Energy after SMD CDS correction =             -1384.385517669 Eh

----------------
TOTAL SCF ENERGY
----------------

Total Energy       :        -1384.38551767 Eh          -37671.04509 eV

Components:
Nuclear Repulsion  :         3453.83175241 Eh           93983.54001 eV
Electronic Energy  :        -4838.21727008 Eh         -131654.58511 eV
One Electron Energy:        -8750.33750842 Eh         -238108.78882 eV
Two Electron Energy:         3912.12023834 Eh          106454.20371 eV
Max COSX asymmetry :            0.00000172 Eh               0.00005 eV
CPCM Dielectric    :           -0.03919919 Eh              -1.06666 eV
SMD CDS (Gcds)     :            0.00183014 Eh               0.04980 eV

Virial components:
Potential Energy   :        -2761.18603822 Eh          -75135.69192 eV
Kinetic Energy     :         1376.80052055 Eh           37464.64683 eV
Virial Ratio       :            2.00550915


DFT components:
N(Alpha)           :      118.999870300057 electrons
N(Beta)            :      118.999870300057 electrons
N(Total)           :      237.999740600114 electrons
E(X)               :     -143.641089180575 Eh       
E(C)               :       -7.932129323799 Eh       
E(XC)              :     -151.573218504374 Eh       
DFET-embed. en.    :        0.000000000000 Eh       
CPCM Solvation Model Properties:
Surface-charge          :           -0.08158966
Charge-correction       :           -0.00022352 Eh              -0.00608 eV
Free-energy (cav+disp)  :            0.00183014 Eh               0.04980 eV

---------------
SCF CONVERGENCE
---------------

  Last Energy change         ...    1.4968e-07  Tolerance :   1.0000e-08
  Last MAX-Density change    ...    2.1094e-15  Tolerance :   1.0000e-07
  Last RMS-Density change    ...    1.0885e-17  Tolerance :   5.0000e-09
  Last Orbital Gradient      ...    2.4591e-06  Tolerance :   1.0000e-05
  Last Orbital Rotation      ...    7.0823e-06  Tolerance :   1.0000e-05

             **** THE GBW FILE WAS UPDATED (ImineE2opt.gbw) ****
             **** DENSITY ImineE2opt.scfp WAS UPDATED ****
             **** ENERGY FILE WAS UPDATED (ImineE2opt.en.tmp) ****
             **** THE GBW FILE WAS UPDATED (ImineE2opt.gbw) ****
             **** DENSITY ImineE2opt.scfp WAS UPDATED ****
----------------
ORBITAL ENERGIES
----------------

  NO   OCC          E(Eh)            E(eV) 
   0   2.0000     -19.282158      -524.6942 
   1   2.0000     -19.216195      -522.8993 
   2   2.0000     -14.395520      -391.7220 
   3   2.0000     -14.391701      -391.6181 
   4   2.0000     -10.385753      -282.6107 
   5   2.0000     -10.344171      -281.4792 
   6   2.0000     -10.287483      -279.9366 
   7   2.0000     -10.271263      -279.4953 
   8   2.0000     -10.270873      -279.4847 
   9   2.0000     -10.257518      -279.1213 
  10   2.0000     -10.247866      -278.8586 
  11   2.0000     -10.243023      -278.7268 
  12   2.0000     -10.242364      -278.7089 
  13   2.0000     -10.241871      -278.6955 
  14   2.0000     -10.237338      -278.5721 
  15   2.0000     -10.234861      -278.5047 
  16   2.0000     -10.233894      -278.4784 
  17   2.0000     -10.233773      -278.4751 
  18   2.0000     -10.227768      -278.3117 
  19   2.0000     -10.227092      -278.2933 
  20   2.0000     -10.226386      -278.2741 
  21   2.0000     -10.226098      -278.2663 
  22   2.0000     -10.224927      -278.2344 
  23   2.0000     -10.220075      -278.1024 
  24   2.0000     -10.218954      -278.0719 
  25   2.0000     -10.215641      -277.9817 
  26   2.0000     -10.209322      -277.8098 
  27   2.0000     -10.205027      -277.6929 
  28   2.0000     -10.203633      -277.6550 
  29   2.0000     -10.203367      -277.6477 
  30   2.0000     -10.200936      -277.5816 
  31   2.0000     -10.200698      -277.5751 
  32   2.0000     -10.197559      -277.4897 
  33   2.0000      -1.163768       -31.6677 
  34   2.0000      -1.068765       -29.0826 
  35   2.0000      -0.967362       -26.3233 
  36   2.0000      -0.948827       -25.8189 
  37   2.0000      -0.896028       -24.3821 
  38   2.0000      -0.887223       -24.1426 
  39   2.0000      -0.869986       -23.6735 
  40   2.0000      -0.832798       -22.6616 
  41   2.0000      -0.825812       -22.4715 
  42   2.0000      -0.797013       -21.6878 
  43   2.0000      -0.795684       -21.6517 
  44   2.0000      -0.780308       -21.2333 
  45   2.0000      -0.771149       -20.9840 
  46   2.0000      -0.758363       -20.6361 
  47   2.0000      -0.753511       -20.5041 
  48   2.0000      -0.726872       -19.7792 
  49   2.0000      -0.707957       -19.2645 
  50   2.0000      -0.705855       -19.2073 
  51   2.0000      -0.702856       -19.1257 
  52   2.0000      -0.700188       -19.0531 
  53   2.0000      -0.692798       -18.8520 
  54   2.0000      -0.645623       -17.5683 
  55   2.0000      -0.633773       -17.2458 
  56   2.0000      -0.629027       -17.1167 
  57   2.0000      -0.627171       -17.0662 
  58   2.0000      -0.617340       -16.7987 
  59   2.0000      -0.606678       -16.5085 
  60   2.0000      -0.598249       -16.2792 
  61   2.0000      -0.577322       -15.7097 
  62   2.0000      -0.564138       -15.3510 
  63   2.0000      -0.546102       -14.8602 
  64   2.0000      -0.538289       -14.6476 
  65   2.0000      -0.527385       -14.3509 
  66   2.0000      -0.524520       -14.2729 
  67   2.0000      -0.506374       -13.7791 
  68   2.0000      -0.501777       -13.6541 
  69   2.0000      -0.495729       -13.4895 
  70   2.0000      -0.484502       -13.1840 
  71   2.0000      -0.478571       -13.0226 
  72   2.0000      -0.473171       -12.8756 
  73   2.0000      -0.468047       -12.7362 
  74   2.0000      -0.463968       -12.6252 
  75   2.0000      -0.457947       -12.4614 
  76   2.0000      -0.456223       -12.4145 
  77   2.0000      -0.454112       -12.3570 
  78   2.0000      -0.452124       -12.3029 
  79   2.0000      -0.448972       -12.2172 
  80   2.0000      -0.443559       -12.0698 
  81   2.0000      -0.438714       -11.9380 
  82   2.0000      -0.437623       -11.9083 
  83   2.0000      -0.436726       -11.8839 
  84   2.0000      -0.430788       -11.7223 
  85   2.0000      -0.427478       -11.6323 
  86   2.0000      -0.420146       -11.4328 
  87   2.0000      -0.406733       -11.0678 
  88   2.0000      -0.402474       -10.9519 
  89   2.0000      -0.401688       -10.9305 
  90   2.0000      -0.393119       -10.6973 
  91   2.0000      -0.389472       -10.5981 
  92   2.0000      -0.388186       -10.5631 
  93   2.0000      -0.382602       -10.4111 
  94   2.0000      -0.378635       -10.3032 
  95   2.0000      -0.376190       -10.2367 
  96   2.0000      -0.374842       -10.2000 
  97   2.0000      -0.371412       -10.1066 
  98   2.0000      -0.368853       -10.0370 
  99   2.0000      -0.363696        -9.8967 
 100   2.0000      -0.360982        -9.8228 
 101   2.0000      -0.359607        -9.7854 
 102   2.0000      -0.354294        -9.6408 
 103   2.0000      -0.352959        -9.6045 
 104   2.0000      -0.349712        -9.5162 
 105   2.0000      -0.342592        -9.3224 
 106   2.0000      -0.338186        -9.2025 
 107   2.0000      -0.327062        -8.8998 
 108   2.0000      -0.323569        -8.8047 
 109   2.0000      -0.320169        -8.7123 
 110   2.0000      -0.313188        -8.5223 
 111   2.0000      -0.305110        -8.3025 
 112   2.0000      -0.282710        -7.6929 
 113   2.0000      -0.280660        -7.6371 
 114   2.0000      -0.278349        -7.5743 
 115   2.0000      -0.270287        -7.3549 
 116   2.0000      -0.261799        -7.1239 
 117   2.0000      -0.256720        -6.9857 
 118   2.0000      -0.210322        -5.7231 
 119   0.0000      -0.064267        -1.7488 
 120   0.0000      -0.031821        -0.8659 
 121   0.0000      -0.017162        -0.4670 
 122   0.0000      -0.015981        -0.4349 
 123   0.0000      -0.005611        -0.1527 
 124   0.0000      -0.002028        -0.0552 
 125   0.0000       0.011688         0.3180 
 126   0.0000       0.037547         1.0217 
 127   0.0000       0.040850         1.1116 
 128   0.0000       0.054531         1.4839 
 129   0.0000       0.066058         1.7975 
 130   0.0000       0.069415         1.8889 
 131   0.0000       0.073484         1.9996 
 132   0.0000       0.082942         2.2570 
 133   0.0000       0.085328         2.3219 
 134   0.0000       0.088664         2.4127 
 135   0.0000       0.092030         2.5043 
 136   0.0000       0.093240         2.5372 
 137   0.0000       0.098094         2.6693 
 138   0.0000       0.101174         2.7531 
 139   0.0000       0.103949         2.8286 
 140   0.0000       0.106146         2.8884 
 141   0.0000       0.110053         2.9947 
 142   0.0000       0.112657         3.0656 
 143   0.0000       0.116340         3.1658 
 144   0.0000       0.117124         3.1871 
 145   0.0000       0.119208         3.2438 
 146   0.0000       0.124791         3.3957 
 147   0.0000       0.128895         3.5074 
 148   0.0000       0.134075         3.6484 
 149   0.0000       0.135220         3.6795 
 150   0.0000       0.137309         3.7364 
 151   0.0000       0.139313         3.7909 
 152   0.0000       0.141410         3.8480 
 153   0.0000       0.143155         3.8954 
 154   0.0000       0.145743         3.9659 
 155   0.0000       0.149818         4.0768 
 156   0.0000       0.153426         4.1749 
 157   0.0000       0.156433         4.2567 
 158   0.0000       0.156940         4.2706 
 159   0.0000       0.161219         4.3870 
 160   0.0000       0.162596         4.4245 
 161   0.0000       0.166098         4.5198 
 162   0.0000       0.169002         4.5988 
 163   0.0000       0.171286         4.6609 
 164   0.0000       0.175789         4.7835 
 165   0.0000       0.178388         4.8542 
 166   0.0000       0.181357         4.9350 
 167   0.0000       0.183719         4.9992 
 168   0.0000       0.186246         5.0680 
 169   0.0000       0.188496         5.1292 
 170   0.0000       0.189458         5.1554 
 171   0.0000       0.193770         5.2728 
 172   0.0000       0.196596         5.3497 
 173   0.0000       0.200072         5.4442 
 174   0.0000       0.202607         5.5132 
 175   0.0000       0.204488         5.5644 
 176   0.0000       0.206087         5.6079 
 177   0.0000       0.207042         5.6339 
 178   0.0000       0.215634         5.8677 
 179   0.0000       0.218404         5.9431 
 180   0.0000       0.220870         6.0102 
 181   0.0000       0.222633         6.0581 
 182   0.0000       0.226007         6.1500 
 183   0.0000       0.227894         6.2013 
 184   0.0000       0.230455         6.2710 
 185   0.0000       0.232660         6.3310 
 186   0.0000       0.234902         6.3920 
 187   0.0000       0.238206         6.4819 
 188   0.0000       0.239193         6.5088 
 189   0.0000       0.244361         6.6494 
 190   0.0000       0.246777         6.7151 
 191   0.0000       0.249644         6.7932 
 192   0.0000       0.250798         6.8245 
 193   0.0000       0.253970         6.9109 
 194   0.0000       0.255708         6.9582 
 195   0.0000       0.259799         7.0695 
 196   0.0000       0.263786         7.1780 
 197   0.0000       0.267335         7.2746 
 198   0.0000       0.271646         7.3919 
 199   0.0000       0.273028         7.4295 
 200   0.0000       0.278314         7.5733 
 201   0.0000       0.280541         7.6339 
 202   0.0000       0.284770         7.7490 
 203   0.0000       0.285223         7.7613 
 204   0.0000       0.291843         7.9414 
 205   0.0000       0.294365         8.0101 
 206   0.0000       0.297452         8.0941 
 207   0.0000       0.298945         8.1347 
 208   0.0000       0.303172         8.2497 
 209   0.0000       0.304248         8.2790 
 210   0.0000       0.308354         8.3907 
 211   0.0000       0.310502         8.4492 
 212   0.0000       0.315582         8.5874 
 213   0.0000       0.319606         8.6969 
 214   0.0000       0.320993         8.7347 
 215   0.0000       0.325274         8.8511 
 216   0.0000       0.326027         8.8717 
 217   0.0000       0.333052         9.0628 
 218   0.0000       0.336723         9.1627 
 219   0.0000       0.337552         9.1852 
 220   0.0000       0.341740         9.2992 
 221   0.0000       0.343502         9.3472 
 222   0.0000       0.346979         9.4418 
 223   0.0000       0.348770         9.4905 
 224   0.0000       0.353606         9.6221 
 225   0.0000       0.356243         9.6939 
 226   0.0000       0.358647         9.7593 
 227   0.0000       0.361593         9.8395 
 228   0.0000       0.364008         9.9052 
 229   0.0000       0.364514         9.9189 
 230   0.0000       0.369123        10.0443 
 231   0.0000       0.370939        10.0938 
 232   0.0000       0.374408        10.1882 
 233   0.0000       0.380074        10.3423 
 234   0.0000       0.381542        10.3823 
 235   0.0000       0.382563        10.4101 
 236   0.0000       0.386015        10.5040 
 237   0.0000       0.389811        10.6073 
 238   0.0000       0.393763        10.7148 
 239   0.0000       0.397202        10.8084 
 240   0.0000       0.400907        10.9092 
 241   0.0000       0.404043        10.9946 
 242   0.0000       0.405418        11.0320 
 243   0.0000       0.412152        11.2152 
 244   0.0000       0.414946        11.2912 
 245   0.0000       0.417866        11.3707 
 246   0.0000       0.419251        11.4084 
 247   0.0000       0.423375        11.5206 
 248   0.0000       0.423955        11.5364 
 249   0.0000       0.426912        11.6169 
 250   0.0000       0.428791        11.6680 
 251   0.0000       0.431174        11.7328 
 252   0.0000       0.432036        11.7563 
 253   0.0000       0.433929        11.8078 
 254   0.0000       0.438492        11.9320 
 255   0.0000       0.439127        11.9493 
 256   0.0000       0.440001        11.9730 
 257   0.0000       0.442228        12.0336 
 258   0.0000       0.447524        12.1777 
 259   0.0000       0.448973        12.2172 
 260   0.0000       0.450996        12.2722 
 261   0.0000       0.453957        12.3528 
 262   0.0000       0.455888        12.4053 
 263   0.0000       0.460752        12.5377 
 264   0.0000       0.462644        12.5892 
 265   0.0000       0.464479        12.6391 
 266   0.0000       0.467515        12.7217 
 267   0.0000       0.472869        12.8674 
 268   0.0000       0.473975        12.8975 
 269   0.0000       0.475508        12.9392 
 270   0.0000       0.479078        13.0364 
 271   0.0000       0.480405        13.0725 
 272   0.0000       0.483526        13.1574 
 273   0.0000       0.484323        13.1791 
 274   0.0000       0.487533        13.2664 
 275   0.0000       0.491500        13.3744 
 276   0.0000       0.492093        13.3905 
 277   0.0000       0.493111        13.4182 
 278   0.0000       0.495867        13.4932 
 279   0.0000       0.497692        13.5429 
 280   0.0000       0.500080        13.6079 
 281   0.0000       0.502785        13.6815 
 282   0.0000       0.505821        13.7641 
 283   0.0000       0.507463        13.8088 
 284   0.0000       0.510866        13.9014 
 285   0.0000       0.514648        14.0043 
 286   0.0000       0.515071        14.0158 
 287   0.0000       0.517664        14.0864 
 288   0.0000       0.520518        14.1640 
 289   0.0000       0.522720        14.2239 
 290   0.0000       0.526229        14.3194 
 291   0.0000       0.530216        14.4279 
 292   0.0000       0.535501        14.5717 
 293   0.0000       0.537977        14.6391 
 294   0.0000       0.540302        14.7024 
 295   0.0000       0.541803        14.7432 
 296   0.0000       0.546102        14.8602 
 297   0.0000       0.552917        15.0456 
 298   0.0000       0.555909        15.1271 
 299   0.0000       0.557567        15.1722 
 300   0.0000       0.562972        15.3193 
 301   0.0000       0.565644        15.3919 
 302   0.0000       0.572246        15.5716 
 303   0.0000       0.575706        15.6658 
 304   0.0000       0.578239        15.7347 
 305   0.0000       0.589293        16.0355 
 306   0.0000       0.590428        16.0664 
 307   0.0000       0.597244        16.2518 
 308   0.0000       0.600030        16.3276 
 309   0.0000       0.606201        16.4956 
 310   0.0000       0.607041        16.5184 
 311   0.0000       0.612939        16.6789 
 312   0.0000       0.615223        16.7411 
 313   0.0000       0.623597        16.9689 
 314   0.0000       0.626580        17.0501 
 315   0.0000       0.634523        17.2663 
 316   0.0000       0.639151        17.3922 
 317   0.0000       0.645068        17.5532 
 318   0.0000       0.647947        17.6315 
 319   0.0000       0.649402        17.6711 
 320   0.0000       0.656198        17.8561 
 321   0.0000       0.661163        17.9912 
 322   0.0000       0.665123        18.0989 
 323   0.0000       0.669520        18.2186 
 324   0.0000       0.673616        18.3300 
 325   0.0000       0.677736        18.4421 
 326   0.0000       0.681620        18.5478 
 327   0.0000       0.686181        18.6719 
 328   0.0000       0.690871        18.7996 
 329   0.0000       0.692294        18.8383 
 330   0.0000       0.694613        18.9014 
 331   0.0000       0.697057        18.9679 
 332   0.0000       0.702528        19.1168 
 333   0.0000       0.707869        19.2621 
 334   0.0000       0.711909        19.3720 
 335   0.0000       0.712722        19.3942 
 336   0.0000       0.718493        19.5512 
 337   0.0000       0.720257        19.5992 
 338   0.0000       0.721960        19.6455 
 339   0.0000       0.726718        19.7750 
 340   0.0000       0.729974        19.8636 
 341   0.0000       0.733992        19.9729 
 342   0.0000       0.737019        20.0553 
 343   0.0000       0.741433        20.1754 
 344   0.0000       0.744957        20.2713 
 345   0.0000       0.749428        20.3930 
 346   0.0000       0.751606        20.4522 
 347   0.0000       0.755498        20.5582 
 348   0.0000       0.761756        20.7284 
 349   0.0000       0.766784        20.8653 
 350   0.0000       0.770597        20.9690 
 351   0.0000       0.773904        21.0590 
 352   0.0000       0.775164        21.0933 
 353   0.0000       0.778191        21.1757 
 354   0.0000       0.783351        21.3161 
 355   0.0000       0.788286        21.4504 
 356   0.0000       0.790823        21.5194 
 357   0.0000       0.792640        21.5688 
 358   0.0000       0.797163        21.6919 
 359   0.0000       0.800699        21.7881 
 360   0.0000       0.806794        21.9540 
 361   0.0000       0.808452        21.9991 
 362   0.0000       0.813913        22.1477 
 363   0.0000       0.815759        22.1979 
 364   0.0000       0.819197        22.2915 
 365   0.0000       0.826073        22.4786 
 366   0.0000       0.828581        22.5468 
 367   0.0000       0.834704        22.7135 
 368   0.0000       0.840687        22.8762 
 369   0.0000       0.845760        23.0143 
 370   0.0000       0.848284        23.0830 
 371   0.0000       0.855913        23.2906 
 372   0.0000       0.857538        23.3348 
 373   0.0000       0.862559        23.4714 
 374   0.0000       0.865821        23.5602 
 375   0.0000       0.867538        23.6069 
 376   0.0000       0.875412        23.8212 
 377   0.0000       0.878762        23.9123 
 378   0.0000       0.881100        23.9759 
 379   0.0000       0.883662        24.0457 
 380   0.0000       0.888357        24.1734 
 381   0.0000       0.890989        24.2450 
 382   0.0000       0.895127        24.3576 
 383   0.0000       0.902371        24.5548 
 384   0.0000       0.903698        24.5909 
 385   0.0000       0.908954        24.7339 
 386   0.0000       0.910220        24.7683 
 387   0.0000       0.920317        25.0431 
 388   0.0000       0.922984        25.1157 
 389   0.0000       0.924868        25.1670 
 390   0.0000       0.930336        25.3157 
 391   0.0000       0.933453        25.4005 
 392   0.0000       0.939586        25.5674 
 393   0.0000       0.942626        25.6502 
 394   0.0000       0.945602        25.7311 
 395   0.0000       0.953562        25.9477 
 396   0.0000       0.956197        26.0194 
 397   0.0000       0.964865        26.2553 
 398   0.0000       0.967283        26.3211 
 399   0.0000       0.974186        26.5089 
 400   0.0000       0.978503        26.6264 
 401   0.0000       0.982535        26.7361 
 402   0.0000       0.986321        26.8391 
 403   0.0000       0.992879        27.0176 
 404   0.0000       1.000485        27.2246 
 405   0.0000       1.012674        27.5563 
 406   0.0000       1.014069        27.5942 
 407   0.0000       1.015672        27.6378 
 408   0.0000       1.022664        27.8281 
 409   0.0000       1.025415        27.9029 
 410   0.0000       1.028929        27.9986 
 411   0.0000       1.034974        28.1631 
 412   0.0000       1.040010        28.3001 
 413   0.0000       1.048126        28.5209 
 414   0.0000       1.052502        28.6400 
 415   0.0000       1.058143        28.7935 
 416   0.0000       1.059460        28.8294 
 417   0.0000       1.060915        28.8690 
 418   0.0000       1.072720        29.1902 
 419   0.0000       1.077994        29.3337 
 420   0.0000       1.081902        29.4401 
 421   0.0000       1.083473        29.4828 
 422   0.0000       1.090028        29.6612 
 423   0.0000       1.094308        29.7776 
 424   0.0000       1.100425        29.9441 
 425   0.0000       1.109131        30.1810 
 426   0.0000       1.113355        30.2959 
 427   0.0000       1.114582        30.3293 
 428   0.0000       1.126331        30.6490 
 429   0.0000       1.129440        30.7336 
 430   0.0000       1.135682        30.9035 
 431   0.0000       1.136802        30.9340 
 432   0.0000       1.143877        31.1265 
 433   0.0000       1.147130        31.2150 
 434   0.0000       1.150602        31.3095 
 435   0.0000       1.156292        31.4643 
 436   0.0000       1.157366        31.4935 
 437   0.0000       1.165118        31.7045 
 438   0.0000       1.169062        31.8118 
 439   0.0000       1.176034        32.0015 
 440   0.0000       1.178953        32.0809 
 441   0.0000       1.188257        32.3341 
 442   0.0000       1.190587        32.3975 
 443   0.0000       1.197974        32.5985 
 444   0.0000       1.200663        32.6717 
 445   0.0000       1.206163        32.8214 
 446   0.0000       1.212200        32.9856 
 447   0.0000       1.218265        33.1507 
 448   0.0000       1.221513        33.2391 
 449   0.0000       1.224055        33.3082 
 450   0.0000       1.227398        33.3992 
 451   0.0000       1.231736        33.5173 
 452   0.0000       1.236013        33.6336 
 453   0.0000       1.242634        33.8138 
 454   0.0000       1.247711        33.9520 
 455   0.0000       1.248479        33.9728 
 456   0.0000       1.254985        34.1499 
 457   0.0000       1.257159        34.2090 
 458   0.0000       1.263156        34.3722 
 459   0.0000       1.265883        34.4464 
 460   0.0000       1.267161        34.4812 
 461   0.0000       1.275724        34.7142 
 462   0.0000       1.277494        34.7624 
 463   0.0000       1.282011        34.8853 
 464   0.0000       1.282858        34.9084 
 465   0.0000       1.285683        34.9852 
 466   0.0000       1.295151        35.2428 
 467   0.0000       1.298670        35.3386 
 468   0.0000       1.310702        35.6660 
 469   0.0000       1.318198        35.8700 
 470   0.0000       1.322616        35.9902 
 471   0.0000       1.326804        36.1042 
 472   0.0000       1.329166        36.1684 
 473   0.0000       1.333607        36.2893 
 474   0.0000       1.345500        36.6129 
 475   0.0000       1.352941        36.8154 
 476   0.0000       1.357132        36.9294 
 477   0.0000       1.365501        37.1572 
 478   0.0000       1.368391        37.2358 
 479   0.0000       1.369585        37.2683 
 480   0.0000       1.376077        37.4450 
 481   0.0000       1.382602        37.6225 
 482   0.0000       1.389657        37.8145 
 483   0.0000       1.392894        37.9026 
 484   0.0000       1.400447        38.1081 
 485   0.0000       1.406639        38.2766 
 486   0.0000       1.414316        38.4855 
 487   0.0000       1.417076        38.5606 
 488   0.0000       1.418055        38.5872 
 489   0.0000       1.424305        38.7573 
 490   0.0000       1.430806        38.9342 
 491   0.0000       1.439677        39.1756 
 492   0.0000       1.446253        39.3546 
 493   0.0000       1.455317        39.6012 
 494   0.0000       1.456428        39.6314 
 495   0.0000       1.462038        39.7841 
 496   0.0000       1.465545        39.8795 
 497   0.0000       1.473907        40.1070 
 498   0.0000       1.481837        40.3228 
 499   0.0000       1.486891        40.4604 
 500   0.0000       1.491502        40.5858 
 501   0.0000       1.495816        40.7032 
 502   0.0000       1.498859        40.7860 
 503   0.0000       1.506411        40.9915 
 504   0.0000       1.507918        41.0325 
 505   0.0000       1.514752        41.2185 
 506   0.0000       1.521506        41.4023 
 507   0.0000       1.525100        41.5001 
 508   0.0000       1.525594        41.5135 
 509   0.0000       1.537744        41.8441 
 510   0.0000       1.541312        41.9412 
 511   0.0000       1.552409        42.2432 
 512   0.0000       1.557790        42.3896 
 513   0.0000       1.565074        42.5878 
 514   0.0000       1.569395        42.7054 
 515   0.0000       1.572846        42.7993 
 516   0.0000       1.578429        42.9512 
 517   0.0000       1.585650        43.1477 
 518   0.0000       1.585999        43.1572 
 519   0.0000       1.588604        43.2281 
 520   0.0000       1.593923        43.3729 
 521   0.0000       1.597550        43.4715 
 522   0.0000       1.600244        43.5449 
 523   0.0000       1.601700        43.5845 
 524   0.0000       1.604870        43.6707 
 525   0.0000       1.607318        43.7373 
 526   0.0000       1.613065        43.8937 
 527   0.0000       1.616160        43.9780 
 528   0.0000       1.618171        44.0327 
 529   0.0000       1.623505        44.1778 
 530   0.0000       1.627973        44.2994 
 531   0.0000       1.630637        44.3719 
 532   0.0000       1.632771        44.4300 
 533   0.0000       1.636547        44.5327 
 534   0.0000       1.638225        44.5784 
 535   0.0000       1.641681        44.6724 
 536   0.0000       1.642747        44.7014 
 537   0.0000       1.644397        44.7463 
 538   0.0000       1.648333        44.8534 
 539   0.0000       1.653022        44.9810 
 540   0.0000       1.653967        45.0067 
 541   0.0000       1.658752        45.1369 
 542   0.0000       1.661334        45.2072 
 543   0.0000       1.662764        45.2461 
 544   0.0000       1.666064        45.3359 
 545   0.0000       1.669810        45.4378 
 546   0.0000       1.678865        45.6842 
 547   0.0000       1.680294        45.7231 
 548   0.0000       1.682738        45.7896 
 549   0.0000       1.688685        45.9515 
 550   0.0000       1.691976        46.0410 
 551   0.0000       1.699924        46.2573 
 552   0.0000       1.702755        46.3343 
 553   0.0000       1.706306        46.4310 
 554   0.0000       1.707203        46.4554 
 555   0.0000       1.709730        46.5241 
 556   0.0000       1.714501        46.6539 
 557   0.0000       1.719379        46.7867 
 558   0.0000       1.722770        46.8790 
 559   0.0000       1.727920        47.0191 
 560   0.0000       1.731058        47.1045 
 561   0.0000       1.737445        47.2783 
 562   0.0000       1.739765        47.3414 
 563   0.0000       1.741004        47.3751 
 564   0.0000       1.748297        47.5736 
 565   0.0000       1.754130        47.7323 
 566   0.0000       1.755878        47.7799 
 567   0.0000       1.762289        47.9543 
 568   0.0000       1.766773        48.0763 
 569   0.0000       1.774495        48.2865 
 570   0.0000       1.780541        48.4510 
 571   0.0000       1.785025        48.5730 
 572   0.0000       1.788029        48.6548 
 573   0.0000       1.793216        48.7959 
 574   0.0000       1.802031        49.0357 
 575   0.0000       1.807634        49.1882 
 576   0.0000       1.815520        49.4028 
 577   0.0000       1.823459        49.6188 
 578   0.0000       1.825108        49.6637 
 579   0.0000       1.827235        49.7216 
 580   0.0000       1.835213        49.9387 
 581   0.0000       1.843086        50.1529 
 582   0.0000       1.846900        50.2567 
 583   0.0000       1.858740        50.5789 
 584   0.0000       1.865337        50.7584 
 585   0.0000       1.867911        50.8284 
 586   0.0000       1.875333        51.0304 
 587   0.0000       1.888797        51.3968 
 588   0.0000       1.896340        51.6020 
 589   0.0000       1.900328        51.7106 
 590   0.0000       1.902542        51.7708 
 591   0.0000       1.905370        51.8477 
 592   0.0000       1.910739        51.9939 
 593   0.0000       1.913828        52.0779 
 594   0.0000       1.917486        52.1774 
 595   0.0000       1.927283        52.4440 
 596   0.0000       1.936526        52.6955 
 597   0.0000       1.942124        52.8479 
 598   0.0000       1.945989        52.9530 
 599   0.0000       1.954542        53.1858 
 600   0.0000       1.962637        53.4061 
 601   0.0000       1.966015        53.4980 
 602   0.0000       1.968005        53.5521 
 603   0.0000       1.977314        53.8055 
 604   0.0000       1.979418        53.8627 
 605   0.0000       1.984102        53.9902 
 606   0.0000       1.992909        54.2298 
 607   0.0000       1.996680        54.3324 
 608   0.0000       2.002828        54.4997 
 609   0.0000       2.008886        54.6646 
 610   0.0000       2.012068        54.7511 
 611   0.0000       2.024694        55.0947 
 612   0.0000       2.030535        55.2537 
 613   0.0000       2.034094        55.3505 
 614   0.0000       2.044839        55.6429 
 615   0.0000       2.048055        55.7304 
 616   0.0000       2.055355        55.9291 
 617   0.0000       2.064712        56.1837 
 618   0.0000       2.068533        56.2876 
 619   0.0000       2.074472        56.4493 
 620   0.0000       2.075652        56.4814 
 621   0.0000       2.088594        56.8335 
 622   0.0000       2.093170        56.9580 
 623   0.0000       2.097017        57.0627 
 624   0.0000       2.104832        57.2754 
 625   0.0000       2.110192        57.4213 
 626   0.0000       2.111945        57.4690 
 627   0.0000       2.120117        57.6913 
 628   0.0000       2.126522        57.8656 
 629   0.0000       2.128326        57.9147 
 630   0.0000       2.137648        58.1684 
 631   0.0000       2.139555        58.2202 
 632   0.0000       2.142649        58.3044 
 633   0.0000       2.149901        58.5018 
 634   0.0000       2.151648        58.5493 
 635   0.0000       2.155768        58.6614 
 636   0.0000       2.164408        58.8965 
 637   0.0000       2.171384        59.0864 
 638   0.0000       2.174875        59.1813 
 639   0.0000       2.179673        59.3119 
 640   0.0000       2.184331        59.4387 
 641   0.0000       2.188955        59.5645 
 642   0.0000       2.198598        59.8269 
 643   0.0000       2.201890        59.9165 
 644   0.0000       2.208693        60.1016 
 645   0.0000       2.214137        60.2497 
 646   0.0000       2.218441        60.3669 
 647   0.0000       2.225350        60.5548 
 648   0.0000       2.231831        60.7312 
 649   0.0000       2.239411        60.9375 
 650   0.0000       2.246880        61.1407 
 651   0.0000       2.250076        61.2277 
 652   0.0000       2.253785        61.3286 
 653   0.0000       2.258230        61.4496 
 654   0.0000       2.265058        61.6354 
 655   0.0000       2.268292        61.7234 
 656   0.0000       2.274445        61.8908 
 657   0.0000       2.280451        62.0542 
 658   0.0000       2.289155        62.2911 
 659   0.0000       2.294322        62.4317 
 660   0.0000       2.297875        62.5284 
 661   0.0000       2.303350        62.6773 
 662   0.0000       2.313447        62.9521 
 663   0.0000       2.318199        63.0814 
 664   0.0000       2.328339        63.3573 
 665   0.0000       2.337096        63.5956 
 666   0.0000       2.340875        63.6985 
 667   0.0000       2.343602        63.7726 
 668   0.0000       2.350789        63.9682 
 669   0.0000       2.354277        64.0631 
 670   0.0000       2.357534        64.1518 
 671   0.0000       2.362397        64.2841 
 672   0.0000       2.368400        64.4474 
 673   0.0000       2.370923        64.5161 
 674   0.0000       2.374710        64.6191 
 675   0.0000       2.377589        64.6975 
 676   0.0000       2.379477        64.7489 
 677   0.0000       2.388890        65.0050 
 678   0.0000       2.390165        65.0397 
 679   0.0000       2.401713        65.3539 
 680   0.0000       2.405509        65.4572 
 681   0.0000       2.408833        65.5477 
 682   0.0000       2.414508        65.7021 
 683   0.0000       2.423959        65.9593 
 684   0.0000       2.428066        66.0710 
 685   0.0000       2.436037        66.2879 
 686   0.0000       2.452924        66.7474 
 687   0.0000       2.456642        66.8486 
 688   0.0000       2.464424        67.0604 
 689   0.0000       2.468780        67.1789 
 690   0.0000       2.471856        67.2626 
 691   0.0000       2.473188        67.2989 
 692   0.0000       2.480632        67.5014 
 693   0.0000       2.494816        67.8874 
 694   0.0000       2.503826        68.1326 
 695   0.0000       2.505391        68.1751 
 696   0.0000       2.507919        68.2440 
 697   0.0000       2.513909        68.4069 
 698   0.0000       2.515575        68.4523 
 699   0.0000       2.522429        68.6388 
 700   0.0000       2.528227        68.7966 
 701   0.0000       2.534582        68.9695 
 702   0.0000       2.537035        69.0362 
 703   0.0000       2.539783        69.1110 
 704   0.0000       2.548206        69.3402 
 705   0.0000       2.552033        69.4444 
 706   0.0000       2.558037        69.6077 
 707   0.0000       2.560828        69.6837 
 708   0.0000       2.564144        69.7739 
 709   0.0000       2.574891        70.0664 
 710   0.0000       2.576840        70.1194 
 711   0.0000       2.585064        70.3432 
 712   0.0000       2.589488        70.4635 
 713   0.0000       2.591710        70.5240 
 714   0.0000       2.593115        70.5623 
 715   0.0000       2.602820        70.8263 
 716   0.0000       2.604860        70.8819 
 717   0.0000       2.609880        71.0184 
 718   0.0000       2.613582        71.1192 
 719   0.0000       2.616997        71.2121 
 720   0.0000       2.621247        71.3278 
 721   0.0000       2.624147        71.4067 
 722   0.0000       2.628635        71.5288 
 723   0.0000       2.632872        71.6441 
 724   0.0000       2.638520        71.7978 
 725   0.0000       2.641303        71.8735 
 726   0.0000       2.645301        71.9823 
 727   0.0000       2.647332        72.0376 
 728   0.0000       2.650661        72.1281 
 729   0.0000       2.656343        72.2828 
 730   0.0000       2.659506        72.3688 
 731   0.0000       2.664159        72.4955 
 732   0.0000       2.665706        72.5376 
 733   0.0000       2.670316        72.6630 
 734   0.0000       2.671677        72.7000 
 735   0.0000       2.674926        72.7884 
 736   0.0000       2.679017        72.8998 
 737   0.0000       2.680273        72.9339 
 738   0.0000       2.687409        73.1281 
 739   0.0000       2.688257        73.1512 
 740   0.0000       2.690331        73.2076 
 741   0.0000       2.693190        73.2854 
 742   0.0000       2.694495        73.3209 
 743   0.0000       2.700717        73.4902 
 744   0.0000       2.704076        73.5817 
 745   0.0000       2.706083        73.6363 
 746   0.0000       2.709221        73.7217 
 747   0.0000       2.710797        73.7645 
 748   0.0000       2.714106        73.8546 
 749   0.0000       2.720905        74.0396 
 750   0.0000       2.722299        74.0775 
 751   0.0000       2.728747        74.2530 
 752   0.0000       2.730719        74.3066 
 753   0.0000       2.731743        74.3345 
 754   0.0000       2.735953        74.4491 
 755   0.0000       2.739973        74.5584 
 756   0.0000       2.745446        74.7074 
 757   0.0000       2.745959        74.7213 
 758   0.0000       2.749964        74.8303 
 759   0.0000       2.754581        74.9560 
 760   0.0000       2.757386        75.0323 
 761   0.0000       2.761306        75.1389 
 762   0.0000       2.764220        75.2183 
 763   0.0000       2.773330        75.4662 
 764   0.0000       2.780720        75.6672 
 765   0.0000       2.781689        75.6936 
 766   0.0000       2.784873        75.7802 
 767   0.0000       2.792050        75.9755 
 768   0.0000       2.797444        76.1223 
 769   0.0000       2.805166        76.3325 
 770   0.0000       2.809521        76.4510 
 771   0.0000       2.817121        76.6578 
 772   0.0000       2.820292        76.7441 
 773   0.0000       2.824348        76.8544 
 774   0.0000       2.828522        76.9680 
 775   0.0000       2.837334        77.2078 
 776   0.0000       2.838649        77.2436 
 777   0.0000       2.841360        77.3173 
 778   0.0000       2.846111        77.4466 
 779   0.0000       2.849659        77.5432 
 780   0.0000       2.857551        77.7579 
 781   0.0000       2.862170        77.8836 
 782   0.0000       2.868684        78.0609 
 783   0.0000       2.871477        78.1369 
 784   0.0000       2.874240        78.2120 
 785   0.0000       2.875087        78.2351 
 786   0.0000       2.879244        78.3482 
 787   0.0000       2.882604        78.4396 
 788   0.0000       2.883088        78.4528 
 789   0.0000       2.889472        78.6265 
 790   0.0000       2.895849        78.8001 
 791   0.0000       2.896998        78.8313 
 792   0.0000       2.903915        79.0195 
 793   0.0000       2.909762        79.1787 
 794   0.0000       2.912577        79.2552 
 795   0.0000       2.917302        79.3838 
 796   0.0000       2.918070        79.4047 
 797   0.0000       2.925454        79.6056 
 798   0.0000       2.928462        79.6875 
 799   0.0000       2.931855        79.7798 
 800   0.0000       2.935859        79.8888 
 801   0.0000       2.940111        80.0045 
 802   0.0000       2.947364        80.2019 
 803   0.0000       2.955309        80.4180 
 804   0.0000       2.961620        80.5898 
 805   0.0000       2.966599        80.7253 
 806   0.0000       2.971578        80.8608 
 807   0.0000       2.975112        80.9569 
 808   0.0000       2.979939        81.0883 
 809   0.0000       2.980115        81.0930 
 810   0.0000       2.984408        81.2099 
 811   0.0000       2.988797        81.3293 
 812   0.0000       3.002593        81.7047 
 813   0.0000       3.005828        81.7927 
 814   0.0000       3.016317        82.0782 
 815   0.0000       3.024873        82.3110 
 816   0.0000       3.028511        82.4100 
 817   0.0000       3.032434        82.5167 
 818   0.0000       3.038118        82.6714 
 819   0.0000       3.049670        82.9857 
 820   0.0000       3.052078        83.0513 
 821   0.0000       3.056529        83.1724 
 822   0.0000       3.066822        83.4525 
 823   0.0000       3.070738        83.5590 
 824   0.0000       3.074815        83.6700 
 825   0.0000       3.082471        83.8783 
 826   0.0000       3.085072        83.9491 
 827   0.0000       3.098218        84.3068 
 828   0.0000       3.099656        84.3459 
 829   0.0000       3.104935        84.4896 
 830   0.0000       3.109823        84.6226 
 831   0.0000       3.111607        84.6711 
 832   0.0000       3.117092        84.8204 
 833   0.0000       3.120802        84.9213 
 834   0.0000       3.126449        85.0750 
 835   0.0000       3.132050        85.2274 
 836   0.0000       3.134842        85.3034 
 837   0.0000       3.136976        85.3615 
 838   0.0000       3.142955        85.5242 
 839   0.0000       3.145648        85.5974 
 840   0.0000       3.150849        85.7390 
 841   0.0000       3.155115        85.8550 
 842   0.0000       3.157429        85.9180 
 843   0.0000       3.164265        86.1040 
 844   0.0000       3.168051        86.2071 
 845   0.0000       3.171851        86.3105 
 846   0.0000       3.174776        86.3900 
 847   0.0000       3.181377        86.5697 
 848   0.0000       3.183332        86.6229 
 849   0.0000       3.188280        86.7575 
 850   0.0000       3.195386        86.9509 
 851   0.0000       3.195795        86.9620 
 852   0.0000       3.199376        87.0594 
 853   0.0000       3.203340        87.1673 
 854   0.0000       3.206500        87.2533 
 855   0.0000       3.209891        87.3456 
 856   0.0000       3.216523        87.5260 
 857   0.0000       3.221935        87.6733 
 858   0.0000       3.225977        87.7833 
 859   0.0000       3.226999        87.8111 
 860   0.0000       3.229876        87.8894 
 861   0.0000       3.233155        87.9786 
 862   0.0000       3.236488        88.0693 
 863   0.0000       3.243466        88.2592 
 864   0.0000       3.248060        88.3842 
 865   0.0000       3.250302        88.4452 
 866   0.0000       3.254481        88.5589 
 867   0.0000       3.257671        88.6457 
 868   0.0000       3.260723        88.7288 
 869   0.0000       3.262179        88.7684 
 870   0.0000       3.264829        88.8405 
 871   0.0000       3.267822        88.9220 
 872   0.0000       3.274875        89.1139 
 873   0.0000       3.278439        89.2109 
 874   0.0000       3.287006        89.4440 
 875   0.0000       3.292489        89.5932 
 876   0.0000       3.302373        89.8621 
 877   0.0000       3.304758        89.9270 
 878   0.0000       3.309138        90.0462 
 879   0.0000       3.312591        90.1402 
 880   0.0000       3.317445        90.2723 
 881   0.0000       3.320961        90.3679 
 882   0.0000       3.324057        90.4522 
 883   0.0000       3.327562        90.5476 
 884   0.0000       3.331114        90.6442 
 885   0.0000       3.331815        90.6633 
 886   0.0000       3.337198        90.8098 
 887   0.0000       3.341402        90.9242 
 888   0.0000       3.343770        90.9886 
 889   0.0000       3.344345        91.0042 
 890   0.0000       3.348672        91.1220 
 891   0.0000       3.353042        91.2409 
 892   0.0000       3.356536        91.3360 
 893   0.0000       3.358663        91.3939 
 894   0.0000       3.364980        91.5658 
 895   0.0000       3.365564        91.5817 
 896   0.0000       3.368365        91.6579 
 897   0.0000       3.372037        91.7578 
 898   0.0000       3.374518        91.8253 
 899   0.0000       3.378798        91.9418 
 900   0.0000       3.381176        92.0065 
 901   0.0000       3.383696        92.0750 
 902   0.0000       3.386863        92.1612 
 903   0.0000       3.388757        92.2128 
 904   0.0000       3.392529        92.3154 
 905   0.0000       3.396690        92.4286 
 906   0.0000       3.397800        92.4588 
 907   0.0000       3.401449        92.5581 
 908   0.0000       3.403574        92.6159 
 909   0.0000       3.408860        92.7598 
 910   0.0000       3.409530        92.7780 
 911   0.0000       3.413501        92.8861 
 912   0.0000       3.416995        92.9812 
 913   0.0000       3.420428        93.0746 
 914   0.0000       3.425272        93.2064 
 915   0.0000       3.433938        93.4422 
 916   0.0000       3.435296        93.4792 
 917   0.0000       3.442288        93.6694 
 918   0.0000       3.444391        93.7267 
 919   0.0000       3.447436        93.8095 
 920   0.0000       3.454451        94.0004 
 921   0.0000       3.458160        94.1013 
 922   0.0000       3.461366        94.1886 
 923   0.0000       3.466960        94.3408 
 924   0.0000       3.467634        94.3591 
 925   0.0000       3.479593        94.6846 
 926   0.0000       3.484557        94.8196 
 927   0.0000       3.488167        94.9178 
 928   0.0000       3.491909        95.0197 
 929   0.0000       3.494620        95.0934 
 930   0.0000       3.501659        95.2850 
 931   0.0000       3.503913        95.3463 
 932   0.0000       3.506489        95.4164 
 933   0.0000       3.510917        95.5369 
 934   0.0000       3.513168        95.5982 
 935   0.0000       3.523569        95.8812 
 936   0.0000       3.531642        96.1009 
 937   0.0000       3.534802        96.1868 
 938   0.0000       3.540473        96.3412 
 939   0.0000       3.543660        96.4279 
 940   0.0000       3.550013        96.6008 
 941   0.0000       3.551371        96.6377 
 942   0.0000       3.561832        96.9224 
 943   0.0000       3.567131        97.0666 
 944   0.0000       3.568035        97.0912 
 945   0.0000       3.572037        97.2001 
 946   0.0000       3.576158        97.3122 
 947   0.0000       3.585863        97.5763 
 948   0.0000       3.587988        97.6341 
 949   0.0000       3.591088        97.7185 
 950   0.0000       3.594891        97.8220 
 951   0.0000       3.603454        98.0550 
 952   0.0000       3.611181        98.2652 
 953   0.0000       3.613667        98.3329 
 954   0.0000       3.618363        98.4607 
 955   0.0000       3.628446        98.7350 
 956   0.0000       3.631787        98.8259 
 957   0.0000       3.639320        99.0309 
 958   0.0000       3.641017        99.0771 
 959   0.0000       3.645552        99.2005 
 960   0.0000       3.654907        99.4551 
 961   0.0000       3.660527        99.6080 
 962   0.0000       3.671711        99.9123 
 963   0.0000       3.677760       100.0769 
 964   0.0000       3.682443       100.2044 
 965   0.0000       3.691673       100.4555 
 966   0.0000       3.699293       100.6629 
 967   0.0000       3.703202       100.7692 
 968   0.0000       3.708496       100.9133 
 969   0.0000       3.712859       101.0320 
 970   0.0000       3.718406       101.1830 
 971   0.0000       3.724743       101.3554 
 972   0.0000       3.730185       101.5035 
 973   0.0000       3.744884       101.9035 
 974   0.0000       3.747538       101.9757 
 975   0.0000       3.754706       102.1707 
 976   0.0000       3.764197       102.4290 
 977   0.0000       3.770512       102.6008 
 978   0.0000       3.777485       102.7906 
 979   0.0000       3.781123       102.8896 
 980   0.0000       3.787710       103.0688 
 981   0.0000       3.789690       103.1227 
 982   0.0000       3.806199       103.5719 
 983   0.0000       3.811362       103.7124 
 984   0.0000       3.814642       103.8017 
 985   0.0000       3.827084       104.1402 
 986   0.0000       3.836097       104.3855 
 987   0.0000       3.845666       104.6459 
 988   0.0000       3.852843       104.8412 
 989   0.0000       3.858152       104.9856 
 990   0.0000       3.865572       105.1876 
 991   0.0000       3.882215       105.6404 
 992   0.0000       3.891888       105.9037 
 993   0.0000       3.897225       106.0489 
 994   0.0000       3.905520       106.2746 
 995   0.0000       3.905992       106.2874 
 996   0.0000       3.915860       106.5560 
 997   0.0000       3.930645       106.9583 
 998   0.0000       3.944336       107.3308 
 999   0.0000       3.956282       107.6559 
 1000   0.0000       3.962118       107.8147 
 1001   0.0000       3.970679       108.0477 
 1002   0.0000       3.972608       108.1002 
 1003   0.0000       3.990626       108.5905 
 1004   0.0000       4.003551       108.9422 
 1005   0.0000       4.008826       109.0857 
 1006   0.0000       4.016785       109.3023 
 1007   0.0000       4.025332       109.5348 
 1008   0.0000       4.032878       109.7402 
 1009   0.0000       4.044391       110.0535 
 1010   0.0000       4.048848       110.1748 
 1011   0.0000       4.051763       110.2541 
 1012   0.0000       4.061280       110.5131 
 1013   0.0000       4.065697       110.6332 
 1014   0.0000       4.073007       110.8322 
 1015   0.0000       4.075470       110.8992 
 1016   0.0000       4.084350       111.1408 
 1017   0.0000       4.099615       111.5562 
 1018   0.0000       4.105309       111.7111 
 1019   0.0000       4.108277       111.7919 
 1020   0.0000       4.111337       111.8752 
 1021   0.0000       4.118860       112.0799 
 1022   0.0000       4.129844       112.3788 
 1023   0.0000       4.132378       112.4477 
 1024   0.0000       4.142445       112.7217 
 1025   0.0000       4.149574       112.9156 
 1026   0.0000       4.151606       112.9709 
 1027   0.0000       4.160664       113.2174 
 1028   0.0000       4.167000       113.3898 
 1029   0.0000       4.171837       113.5215 
 1030   0.0000       4.173040       113.5542 
 1031   0.0000       4.177912       113.6868 
 1032   0.0000       4.185741       113.8998 
 1033   0.0000       4.187918       113.9590 
 1034   0.0000       4.190462       114.0283 
 1035   0.0000       4.195039       114.1528 
 1036   0.0000       4.204717       114.4162 
 1037   0.0000       4.211576       114.6028 
 1038   0.0000       4.216021       114.7238 
 1039   0.0000       4.216765       114.7440 
 1040   0.0000       4.219241       114.8114 
 1041   0.0000       4.222505       114.9002 
 1042   0.0000       4.225368       114.9781 
 1043   0.0000       4.231331       115.1404 
 1044   0.0000       4.231834       115.1541 
 1045   0.0000       4.233555       115.2009 
 1046   0.0000       4.240168       115.3808 
 1047   0.0000       4.245800       115.5341 
 1048   0.0000       4.255520       115.7986 
 1049   0.0000       4.258336       115.8752 
 1050   0.0000       4.264044       116.0305 
 1051   0.0000       4.274845       116.3244 
 1052   0.0000       4.285049       116.6021 
 1053   0.0000       4.286975       116.6545 
 1054   0.0000       4.293373       116.8286 
 1055   0.0000       4.298021       116.9551 
 1056   0.0000       4.327623       117.7606 
 1057   0.0000       4.330653       117.8431 
 1058   0.0000       4.333024       117.9076 
 1059   0.0000       4.337702       118.0349 
 1060   0.0000       4.342940       118.1774 
 1061   0.0000       4.354161       118.4827 
 1062   0.0000       4.355144       118.5095 
 1063   0.0000       4.361280       118.6765 
 1064   0.0000       4.373180       119.0003 
 1065   0.0000       4.376122       119.0803 
 1066   0.0000       4.388730       119.4234 
 1067   0.0000       4.401211       119.7630 
 1068   0.0000       4.403489       119.8250 
 1069   0.0000       4.410881       120.0262 
 1070   0.0000       4.420664       120.2924 
 1071   0.0000       4.426690       120.4564 
 1072   0.0000       4.429723       120.5389 
 1073   0.0000       4.437507       120.7507 
 1074   0.0000       4.440036       120.8195 
 1075   0.0000       4.449843       121.0864 
 1076   0.0000       4.453768       121.1932 
 1077   0.0000       4.464604       121.4880 
 1078   0.0000       4.470966       121.6612 
 1079   0.0000       4.478264       121.8598 
 1080   0.0000       4.487699       122.1165 
 1081   0.0000       4.495858       122.3385 
 1082   0.0000       4.499998       122.4512 
 1083   0.0000       4.507196       122.6470 
 1084   0.0000       4.529149       123.2444 
 1085   0.0000       4.537562       123.4733 
 1086   0.0000       4.546895       123.7273 
 1087   0.0000       4.551473       123.8519 
 1088   0.0000       4.557082       124.0045 
 1089   0.0000       4.588978       124.8724 
 1090   0.0000       4.596664       125.0816 
 1091   0.0000       4.613457       125.5386 
 1092   0.0000       4.627696       125.9260 
 1093   0.0000       4.631214       126.0217 
 1094   0.0000       4.636754       126.1725 
 1095   0.0000       4.652066       126.5892 
 1096   0.0000       4.655315       126.6776 
 1097   0.0000       4.674958       127.2121 
 1098   0.0000       4.691253       127.6555 
 1099   0.0000       4.692266       127.6830 
 1100   0.0000       4.702869       127.9716 
 1101   0.0000       4.718960       128.4094 
 1102   0.0000       4.728505       128.6692 
 1103   0.0000       4.735100       128.8486 
 1104   0.0000       4.747361       129.1823 
 1105   0.0000       4.757188       129.4497 
 1106   0.0000       4.761869       129.5770 
 1107   0.0000       4.773418       129.8913 
 1108   0.0000       4.780992       130.0974 
 1109   0.0000       4.797301       130.5412 
 1110   0.0000       4.819795       131.1533 
 1111   0.0000       4.866797       132.4323 
 1112   0.0000       4.871175       132.5514 
 1113   0.0000       4.882276       132.8535 
 1114   0.0000       4.892328       133.1270 
 1115   0.0000       4.895072       133.2017 
 1116   0.0000       4.902826       133.4127 
 1117   0.0000       4.913804       133.7114 
 1118   0.0000       4.918855       133.8488 
 1119   0.0000       4.925112       134.0191 
 1120   0.0000       4.947771       134.6357 
 1121   0.0000       4.953681       134.7965 
 1122   0.0000       4.961273       135.0031 
 1123   0.0000       4.966774       135.1528 
 1124   0.0000       4.973786       135.3436 
 1125   0.0000       4.983580       135.6101 
 1126   0.0000       4.990554       135.7999 
 1127   0.0000       5.005101       136.1957 
 1128   0.0000       5.029715       136.8655 
 1129   0.0000       5.034110       136.9851 
 1130   0.0000       5.068938       137.9328 
 1131   0.0000       5.103581       138.8755 
 1132   0.0000       5.106798       138.9630 
 1133   0.0000       5.123227       139.4101 
 1134   0.0000       5.146942       140.0554 
 1135   0.0000       5.151699       140.1849 
 1136   0.0000       5.161891       140.4622 
 1137   0.0000       5.171326       140.7189 
 1138   0.0000       5.183525       141.0509 
 1139   0.0000       5.197953       141.4435 
 1140   0.0000       5.222935       142.1233 
 1141   0.0000       5.229060       142.2900 
 1142   0.0000       5.231564       142.3581 
 1143   0.0000       5.256521       143.0372 
 1144   0.0000       5.265586       143.2839 
 1145   0.0000       5.295899       144.1087 
 1146   0.0000       5.313746       144.5944 
 1147   0.0000       5.322326       144.8279 
 1148   0.0000       5.334412       145.1567 
 1149   0.0000       5.338492       145.2678 
 1150   0.0000       5.350303       145.5891 
 1151   0.0000       5.366329       146.0252 
 1152   0.0000       5.382415       146.4629 
 1153   0.0000       5.384534       146.5206 
 1154   0.0000       5.420484       147.4989 
 1155   0.0000       5.430170       147.7624 
 1156   0.0000       5.454086       148.4132 
 1157   0.0000       5.462437       148.6405 
 1158   0.0000       5.471927       148.8987 
 1159   0.0000       5.501910       149.7146 
 1160   0.0000       5.508273       149.8877 
 1161   0.0000       5.545780       150.9083 
 1162   0.0000       5.546501       150.9280 
 1163   0.0000       5.572746       151.6421 
 1164   0.0000       5.591393       152.1495 
 1165   0.0000       5.657983       153.9615 
 1166   0.0000       5.663200       154.1035 
 1167   0.0000       5.676826       154.4743 
 1168   0.0000       5.714439       155.4978 
 1169   0.0000       5.753628       156.5642 
 1170   0.0000       5.787921       157.4973 
 1171   0.0000       5.845043       159.0517 
 1172   0.0000       5.883716       160.1041 
 1173   0.0000       5.908634       160.7821 
 1174   0.0000       5.967486       162.3836 
 1175   0.0000       5.973439       162.5455 
 1176   0.0000       6.033456       164.1787 
 1177   0.0000       6.086104       165.6113 
 1178   0.0000       6.186866       168.3532 
 1179   0.0000       6.212644       169.0546 
 1180   0.0000       6.279741       170.8804 
 1181   0.0000       6.375993       173.4996 
 1182   0.0000       6.415443       174.5731 
 1183   0.0000       6.463592       175.8833 
 1184   0.0000       6.560760       178.5274 
 1185   0.0000       6.697385       182.2451 
 1186   0.0000       6.769767       184.2147 
 1187   0.0000       6.833311       185.9438 
 1188   0.0000       6.901143       187.7897 
 1189   0.0000       7.051245       191.8741 
 1190   0.0000       7.093812       193.0324 
 1191   0.0000       7.148593       194.5231 
 1192   0.0000       7.357362       200.2040 
 1193   0.0000       7.497939       204.0293 
 1194   0.0000      22.164272       603.1205 
 1195   0.0000      22.259796       605.7198 
 1196   0.0000      22.354644       608.3008 
 1197   0.0000      22.507224       612.4527 
 1198   0.0000      22.532096       613.1295 
 1199   0.0000      22.539574       613.3330 
 1200   0.0000      22.549129       613.5930 
 1201   0.0000      22.586267       614.6036 
 1202   0.0000      22.606087       615.1429 
 1203   0.0000      22.647665       616.2743 
 1204   0.0000      22.672323       616.9453 
 1205   0.0000      22.687040       617.3457 
 1206   0.0000      22.697146       617.6207 
 1207   0.0000      22.718959       618.2143 
 1208   0.0000      22.796664       620.3288 
 1209   0.0000      22.802587       620.4899 
 1210   0.0000      22.809240       620.6710 
 1211   0.0000      22.865017       622.1887 
 1212   0.0000      22.867376       622.2529 
 1213   0.0000      22.880065       622.5982 
 1214   0.0000      22.900182       623.1456 
 1215   0.0000      22.963727       624.8748 
 1216   0.0000      23.003418       625.9548 
 1217   0.0000      23.050747       627.2427 
 1218   0.0000      23.181012       630.7874 
 1219   0.0000      23.265676       633.0912 
 1220   0.0000      23.321508       634.6105 
 1221   0.0000      23.407205       636.9424 
 1222   0.0000      23.442968       637.9156 
 1223   0.0000      32.903982       895.3629 
 1224   0.0000      33.011905       898.2996 
 1225   0.0000      44.064743      1199.0626 
 1226   0.0000      44.549525      1212.2542 

                    ********************************
                    * MULLIKEN POPULATION ANALYSIS *
                    ********************************

-----------------------
MULLIKEN ATOMIC CHARGES
-----------------------
   0 O :   -0.209172
   1 O :   -0.447561
   2 N :   -0.180450
   3 N :   -0.212563
   4 C :    0.109534
   5 C :    0.019998
   6 H :    0.165433
   7 C :    0.116399
   8 C :   -0.296313
   9 H :    0.163399
  10 C :   -0.147544
  11 H :    0.157598
  12 C :   -0.153240
  13 H :    0.156535
  14 C :   -0.163214
  15 H :    0.156370
  16 C :   -0.215993
  17 H :    0.169102
  18 C :    0.166791
  19 C :   -0.434560
  20 H :    0.144034
  21 H :    0.148861
  22 H :    0.148996
  23 C :   -0.403785
  24 H :    0.133608
  25 H :    0.133453
  26 H :    0.133542
  27 C :   -0.430374
  28 H :    0.146136
  29 H :    0.149682
  30 H :    0.149766
  31 C :    0.191186
  32 C :   -0.032397
  33 C :   -0.185468
  34 H :    0.159275
  35 C :   -0.239513
  36 H :    0.148342
  37 C :   -0.167639
  38 H :    0.152278
  39 C :   -0.330868
  40 H :    0.156912
  41 C :    0.075540
  42 C :   -0.431463
  43 H :    0.140093
  44 H :    0.140780
  45 H :    0.145657
  46 C :   -0.432230
  47 H :    0.136654
  48 H :    0.145558
  49 H :    0.144588
  50 C :   -0.467158
  51 H :    0.145054
  52 H :    0.153937
  53 H :    0.145632
  54 C :    0.397235
  55 C :    0.127693
  56 C :   -0.227788
  57 H :    0.176692
  58 C :   -0.149166
  59 H :    0.165167
  60 C :   -0.129269
  61 H :    0.165181
  62 C :   -0.140806
  63 H :    0.166617
  64 C :   -0.216485
  65 H :    0.164005
  66 H :    0.231711
Sum of atomic charges:   -0.0000000

--------------------------------
MULLIKEN REDUCED ORBITAL CHARGES
--------------------------------
  0 O s       :     3.750440  s :     3.750440
      pz      :     1.438785  p :     4.416281
      px      :     1.638203
      py      :     1.339293
      dz2     :     0.012215  d :     0.040248
      dxz     :     0.005618
      dyz     :     0.008967
      dx2y2   :     0.007218
      dxy     :     0.006230
      f0      :     0.000322  f :     0.002203
      f+1     :     0.000266
      f-1     :     0.000343
      f+2     :     0.000267
      f-2     :     0.000243
      f+3     :     0.000407
      f-3     :     0.000355
  1 O s       :     3.845733  s :     3.845733
      pz      :     1.521598  p :     4.570885
      px      :     1.492248
      py      :     1.557039
      dz2     :     0.006917  d :     0.029160
      dxz     :     0.005808
      dyz     :     0.008938
      dx2y2   :     0.003477
      dxy     :     0.004020
      f0      :     0.000290  f :     0.001782
      f+1     :     0.000135
      f-1     :     0.000482
      f+2     :     0.000338
      f-2     :     0.000388
      f+3     :     0.000084
      f-3     :     0.000065
  2 N s       :     3.532834  s :     3.532834
      pz      :     1.049123  p :     3.581061
      px      :     1.446107
      py      :     1.085831
      dz2     :     0.015127  d :     0.062631
      dxz     :     0.015692
      dyz     :     0.011556
      dx2y2   :     0.008868
      dxy     :     0.011388
      f0      :     0.000694  f :     0.003924
      f+1     :     0.000814
      f-1     :     0.000703
      f+2     :     0.000611
      f-2     :     0.000611
      f+3     :     0.000321
      f-3     :     0.000171
  3 N s       :     3.394172  s :     3.394172
      pz      :     1.461671  p :     3.754933
      px      :     1.056243
      py      :     1.237019
      dz2     :     0.008218  d :     0.059566
      dxz     :     0.011747
      dyz     :     0.009088
      dx2y2   :     0.014468
      dxy     :     0.016044
      f0      :     0.000594  f :     0.003892
      f+1     :     0.000343
      f-1     :     0.000537
      f+2     :     0.000544
      f-2     :     0.000717
      f+3     :     0.000564
      f-3     :     0.000594
  4 C s       :     3.144584  s :     3.144584
      pz      :     0.692874  p :     2.515603
      px      :     0.935116
      py      :     0.887613
      dz2     :     0.058324  d :     0.211099
      dxz     :     0.052571
      dyz     :     0.031707
      dx2y2   :     0.036984
      dxy     :     0.031513
      f0      :     0.003266  f :     0.019180
      f+1     :     0.004161
      f-1     :     0.002304
      f+2     :     0.003586
      f-2     :     0.002288
      f+3     :     0.001767
      f-3     :     0.001807
  5 C s       :     3.144519  s :     3.144519
      pz      :     0.983997  p :     2.669867
      px      :     0.868096
      py      :     0.817773
      dz2     :     0.038926  d :     0.155868
      dxz     :     0.017546
      dyz     :     0.023098
      dx2y2   :     0.044467
      dxy     :     0.031831
      f0      :     0.001053  f :     0.009749
      f+1     :     0.000875
      f-1     :     0.001776
      f+2     :     0.001360
      f-2     :     0.001172
      f+3     :     0.001629
      f-3     :     0.001884
  6 H s       :     0.810606  s :     0.810606
      pz      :     0.014621  p :     0.023961
      px      :     0.004859
      py      :     0.004481
  7 C s       :     3.246387  s :     3.246387
      pz      :     0.807663  p :     2.486900
      px      :     0.912071
      py      :     0.767165
      dz2     :     0.035854  d :     0.140746
      dxz     :     0.021549
      dyz     :     0.039158
      dx2y2   :     0.019775
      dxy     :     0.024410
      f0      :     0.001647  f :     0.009567
      f+1     :     0.000833
      f-1     :     0.002102
      f+2     :     0.001127
      f-2     :     0.001723
      f+3     :     0.001063
      f-3     :     0.001072
  8 C s       :     3.275596  s :     3.275596
      pz      :     1.011615  p :     2.917961
      px      :     0.952914
      py      :     0.953432
      dz2     :     0.020069  d :     0.095511
      dxz     :     0.013868
      dyz     :     0.022192
      dx2y2   :     0.019967
      dxy     :     0.019416
      f0      :     0.000782  f :     0.007245
      f+1     :     0.000746
      f-1     :     0.001276
      f+2     :     0.000857
      f-2     :     0.001336
      f+3     :     0.000864
      f-3     :     0.001385
  9 H s       :     0.814238  s :     0.814238
      pz      :     0.011875  p :     0.022363
      px      :     0.006596
      py      :     0.003891
 10 C s       :     3.185622  s :     3.185622
      pz      :     0.947030  p :     2.860939
      px      :     0.950311
      py      :     0.963599
      dz2     :     0.017720  d :     0.093804
      dxz     :     0.013738
      dyz     :     0.032994
      dx2y2   :     0.017122
      dxy     :     0.012230
      f0      :     0.001333  f :     0.007179
      f+1     :     0.000706
      f-1     :     0.001179
      f+2     :     0.001102
      f-2     :     0.001015
      f+3     :     0.000530
      f-3     :     0.001314
 11 H s       :     0.820231  s :     0.820231
      pz      :     0.008059  p :     0.022171
      px      :     0.004389
      py      :     0.009724
 12 C s       :     3.184298  s :     3.184298
      pz      :     0.932260  p :     2.868365
      px      :     0.964257
      py      :     0.971847
      dz2     :     0.028144  d :     0.093427
      dxz     :     0.016830
      dyz     :     0.023670
      dx2y2   :     0.009825
      dxy     :     0.014957
      f0      :     0.001382  f :     0.007150
      f+1     :     0.000646
      f-1     :     0.001517
      f+2     :     0.000903
      f-2     :     0.001408
      f+3     :     0.000854
      f-3     :     0.000440
 13 H s       :     0.821302  s :     0.821302
      pz      :     0.004414  p :     0.022163
      px      :     0.006419
      py      :     0.011330
 14 C s       :     3.200601  s :     3.200601
      pz      :     0.973891  p :     2.861584
      px      :     0.969530
      py      :     0.918162
      dz2     :     0.020698  d :     0.093871
      dxz     :     0.013192
      dyz     :     0.021859
      dx2y2   :     0.019765
      dxy     :     0.018358
      f0      :     0.000818  f :     0.007159
      f+1     :     0.000744
      f-1     :     0.001231
      f+2     :     0.000821
      f-2     :     0.001357
      f+3     :     0.000815
      f-3     :     0.001373
 15 H s       :     0.821470  s :     0.821470
      pz      :     0.011887  p :     0.022160
      px      :     0.006399
      py      :     0.003874
 16 C s       :     3.219420  s :     3.219420
      pz      :     0.937893  p :     2.892356
      px      :     0.974344
      py      :     0.980119
      dz2     :     0.017787  d :     0.097019
      dxz     :     0.013935
      dyz     :     0.033466
      dx2y2   :     0.018226
      dxy     :     0.013606
      f0      :     0.001280  f :     0.007198
      f+1     :     0.000711
      f-1     :     0.001195
      f+2     :     0.001108
      f-2     :     0.001029
      f+3     :     0.000558
      f-3     :     0.001316
 17 H s       :     0.808098  s :     0.808098
      pz      :     0.008276  p :     0.022800
      px      :     0.004436
      py      :     0.010088
 18 C s       :     3.067943  s :     3.067943
      pz      :     0.758138  p :     2.550164
      px      :     0.917373
      py      :     0.874654
      dz2     :     0.042492  d :     0.202348
      dxz     :     0.038839
      dyz     :     0.042672
      dx2y2   :     0.037856
      dxy     :     0.040489
      f0      :     0.002283  f :     0.012754
      f+1     :     0.001952
      f-1     :     0.002032
      f+2     :     0.001453
      f-2     :     0.001858
      f+3     :     0.001421
      f-3     :     0.001756
 19 C s       :     3.270917  s :     3.270917
      pz      :     1.014345  p :     3.104109
      px      :     1.073695
      py      :     1.016069
      dz2     :     0.020475  d :     0.056236
      dxz     :     0.004187
      dyz     :     0.007283
      dx2y2   :     0.011173
      dxy     :     0.013118
      f0      :     0.000478  f :     0.003298
      f+1     :     0.000237
      f-1     :     0.000997
      f+2     :     0.000335
      f-2     :     0.000346
      f+3     :     0.000595
      f-3     :     0.000311
 20 H s       :     0.834661  s :     0.834661
      pz      :     0.004376  p :     0.021305
      px      :     0.006636
      py      :     0.010293
 21 H s       :     0.829653  s :     0.829653
      pz      :     0.011766  p :     0.021486
      px      :     0.004617
      py      :     0.005103
 22 H s       :     0.828842  s :     0.828842
      pz      :     0.004728  p :     0.022163
      px      :     0.012188
      py      :     0.005246
 23 C s       :     3.256912  s :     3.256912
      pz      :     1.069286  p :     3.086921
      px      :     0.946744
      py      :     1.070892
      dz2     :     0.010369  d :     0.056495
      dxz     :     0.009219
      dyz     :     0.010593
      dx2y2   :     0.006699
      dxy     :     0.019616
      f0      :     0.000375  f :     0.003457
      f+1     :     0.000383
      f-1     :     0.000655
      f+2     :     0.000325
      f-2     :     0.000392
      f+3     :     0.000820
      f-3     :     0.000508
 24 H s       :     0.845188  s :     0.845188
      pz      :     0.007291  p :     0.021204
      px      :     0.005829
      py      :     0.008083
 25 H s       :     0.845398  s :     0.845398
      pz      :     0.010971  p :     0.021149
      px      :     0.004237
      py      :     0.005940
 26 H s       :     0.845259  s :     0.845259
      pz      :     0.004467  p :     0.021200
      px      :     0.007983
      py      :     0.008749
 27 C s       :     3.256000  s :     3.256000
      pz      :     1.093907  p :     3.115201
      px      :     1.042020
      py      :     0.979274
      dz2     :     0.007274  d :     0.055894
      dxz     :     0.003374
      dyz     :     0.019458
      dx2y2   :     0.018733
      dxy     :     0.007055
      f0      :     0.000306  f :     0.003280
      f+1     :     0.000146
      f-1     :     0.000859
      f+2     :     0.000044
      f-2     :     0.000443
      f+3     :     0.000718
      f-3     :     0.000765
 28 H s       :     0.832352  s :     0.832352
      pz      :     0.009026  p :     0.021513
      px      :     0.004853
      py      :     0.007634
 29 H s       :     0.828141  s :     0.828141
      pz      :     0.004882  p :     0.022177
      px      :     0.012574
      py      :     0.004721
 30 H s       :     0.828714  s :     0.828714
      pz      :     0.009929  p :     0.021520
      px      :     0.004575
      py      :     0.007016
 31 C s       :     2.990611  s :     2.990611
      pz      :     0.889665  p :     2.634213
      px      :     0.821323
      py      :     0.923226
      dz2     :     0.027648  d :     0.171012
      dxz     :     0.038826
      dyz     :     0.025536
      dx2y2   :     0.036356
      dxy     :     0.042646
      f0      :     0.001476  f :     0.012977
      f+1     :     0.001445
      f-1     :     0.001747
      f+2     :     0.001649
      f-2     :     0.001995
      f+3     :     0.002826
      f-3     :     0.001839
 32 C s       :     3.346070  s :     3.346070
      pz      :     0.929349  p :     2.552624
      px      :     0.759204
      py      :     0.864071
      dz2     :     0.020623  d :     0.124680
      dxz     :     0.026283
      dyz     :     0.018265
      dx2y2   :     0.030748
      dxy     :     0.028761
      f0      :     0.000870  f :     0.009022
      f+1     :     0.000927
      f-1     :     0.001431
      f+2     :     0.001354
      f-2     :     0.001555
      f+3     :     0.001699
      f-3     :     0.001186
 33 C s       :     3.204017  s :     3.204017
      pz      :     0.987856  p :     2.875664
      px      :     0.911238
      py      :     0.976570
      dz2     :     0.014751  d :     0.098456
      dxz     :     0.022827
      dyz     :     0.013874
      dx2y2   :     0.026163
      dxy     :     0.020840
      f0      :     0.000984  f :     0.007331
      f+1     :     0.001024
      f-1     :     0.000602
      f+2     :     0.001223
      f-2     :     0.001163
      f+3     :     0.001611
      f-3     :     0.000724
 34 H s       :     0.817620  s :     0.817620
      pz      :     0.007004  p :     0.023105
      px      :     0.004822
      py      :     0.011278
 35 C s       :     3.215284  s :     3.215284
      pz      :     0.982108  p :     2.923788
      px      :     0.973348
      py      :     0.968333
      dz2     :     0.021872  d :     0.093231
      dxz     :     0.011234
      dyz     :     0.017144
      dx2y2   :     0.021039
      dxy     :     0.021943
      f0      :     0.000516  f :     0.007209
      f+1     :     0.001007
      f-1     :     0.001455
      f+2     :     0.001192
      f-2     :     0.001149
      f+3     :     0.000858
      f-3     :     0.001032
 36 H s       :     0.829403  s :     0.829403
      pz      :     0.004630  p :     0.022255
      px      :     0.011688
      py      :     0.005937
 37 C s       :     3.200151  s :     3.200151
      pz      :     0.962355  p :     2.864533
      px      :     0.956890
      py      :     0.945289
      dz2     :     0.010601  d :     0.095705
      dxz     :     0.023139
      dyz     :     0.013346
      dx2y2   :     0.023705
      dxy     :     0.024914
      f0      :     0.000684  f :     0.007250
      f+1     :     0.000523
      f-1     :     0.001336
      f+2     :     0.000896
      f-2     :     0.001398
      f+3     :     0.001534
      f-3     :     0.000878
 38 H s       :     0.825682  s :     0.825682
      pz      :     0.008186  p :     0.022040
      px      :     0.008248
      py      :     0.005606
 39 C s       :     3.323937  s :     3.323937
      pz      :     0.988711  p :     2.908682
      px      :     0.916712
      py      :     1.003259
      dz2     :     0.013122  d :     0.090899
      dxz     :     0.020348
      dyz     :     0.012747
      dx2y2   :     0.024170
      dxy     :     0.020512
      f0      :     0.000942  f :     0.007350
      f+1     :     0.001052
      f-1     :     0.000611
      f+2     :     0.001307
      f-2     :     0.001206
      f+3     :     0.001543
      f-3     :     0.000689
 40 H s       :     0.819838  s :     0.819838
      pz      :     0.007352  p :     0.023251
      px      :     0.004457
      py      :     0.011441
 41 C s       :     3.010757  s :     3.010757
      pz      :     0.889006  p :     2.728006
      px      :     0.905881
      py      :     0.933119
      dz2     :     0.033663  d :     0.176170
      dxz     :     0.037709
      dyz     :     0.037940
      dx2y2   :     0.029946
      dxy     :     0.036912
      f0      :     0.000828  f :     0.009527
      f+1     :     0.001405
      f-1     :     0.001416
      f+2     :     0.001754
      f-2     :     0.001866
      f+3     :     0.001080
      f-3     :     0.001177
 42 C s       :     3.264895  s :     3.264895
      pz      :     1.000691  p :     3.104560
      px      :     1.076328
      py      :     1.027541
      dz2     :     0.011001  d :     0.058771
      dxz     :     0.017253
      dyz     :     0.009570
      dx2y2   :     0.007294
      dxy     :     0.013653
      f0      :     0.000381  f :     0.003237
      f+1     :     0.000179
      f-1     :     0.000615
      f+2     :     0.000637
      f-2     :     0.001040
      f+3     :     0.000206
      f-3     :     0.000178
 43 H s       :     0.837285  s :     0.837285
      pz      :     0.005424  p :     0.022622
      px      :     0.006747
      py      :     0.010452
 44 H s       :     0.837856  s :     0.837856
      pz      :     0.006305  p :     0.021364
      px      :     0.009559
      py      :     0.005500
 45 H s       :     0.832893  s :     0.832893
      pz      :     0.008706  p :     0.021450
      px      :     0.007027
      py      :     0.005717
 46 C s       :     3.266884  s :     3.266884
      pz      :     1.055497  p :     3.103888
      px      :     0.979877
      py      :     1.068514
      dz2     :     0.008490  d :     0.058231
      dxz     :     0.013462
      dyz     :     0.013783
      dx2y2   :     0.007423
      dxy     :     0.015072
      f0      :     0.000076  f :     0.003227
      f+1     :     0.000554
      f-1     :     0.000323
      f+2     :     0.000483
      f-2     :     0.001039
      f+3     :     0.000495
      f-3     :     0.000258
 47 H s       :     0.840628  s :     0.840628
      pz      :     0.005911  p :     0.022718
      px      :     0.008016
      py      :     0.008791
 48 H s       :     0.832914  s :     0.832914
      pz      :     0.006997  p :     0.021529
      px      :     0.007498
      py      :     0.007034
 49 H s       :     0.834001  s :     0.834001
      pz      :     0.009529  p :     0.021411
      px      :     0.004553
      py      :     0.007329
 50 C s       :     3.294380  s :     3.294380
      pz      :     1.054191  p :     3.109166
      px      :     1.078141
      py      :     0.976834
      dz2     :     0.004708  d :     0.060206
      dxz     :     0.015702
      dyz     :     0.016304
      dx2y2   :     0.013806
      dxy     :     0.009686
      f0      :     0.000052  f :     0.003406
      f+1     :     0.000111
      f-1     :     0.000618
      f+2     :     0.001032
      f-2     :     0.000869
      f+3     :     0.000266
      f-3     :     0.000458
 51 H s       :     0.833809  s :     0.833809
      pz      :     0.007596  p :     0.021137
      px      :     0.004939
      py      :     0.008603
 52 H s       :     0.824688  s :     0.824688
      pz      :     0.007875  p :     0.021376
      px      :     0.007575
      py      :     0.005926
 53 H s       :     0.833231  s :     0.833231
      pz      :     0.006655  p :     0.021136
      px      :     0.009947
      py      :     0.004534
 54 C s       :     3.118300  s :     3.118300
      pz      :     0.794587  p :     2.209547
      px      :     0.728635
      py      :     0.686326
      dz2     :     0.067908  d :     0.251829
      dxz     :     0.042919
      dyz     :     0.049504
      dx2y2   :     0.043921
      dxy     :     0.047576
      f0      :     0.005164  f :     0.023089
      f+1     :     0.001982
      f-1     :     0.004013
      f+2     :     0.003076
      f-2     :     0.003551
      f+3     :     0.002205
      f-3     :     0.003097
 55 C s       :     3.200588  s :     3.200588
      pz      :     0.741103  p :     2.534388
      px      :     0.979040
      py      :     0.814245
      dz2     :     0.033420  d :     0.127672
      dxz     :     0.017019
      dyz     :     0.036126
      dx2y2   :     0.019206
      dxy     :     0.021902
      f0      :     0.002078  f :     0.009658
      f+1     :     0.001123
      f-1     :     0.001848
      f+2     :     0.001235
      f-2     :     0.001216
      f+3     :     0.001033
      f-3     :     0.001125
 56 C s       :     3.251689  s :     3.251689
      pz      :     0.939527  p :     2.869377
      px      :     0.937193
      py      :     0.992657
      dz2     :     0.031248  d :     0.099459
      dxz     :     0.022290
      dyz     :     0.026331
      dx2y2   :     0.010396
      dxy     :     0.009194
      f0      :     0.001619  f :     0.007263
      f+1     :     0.001050
      f-1     :     0.001405
      f+2     :     0.000945
      f-2     :     0.001071
      f+3     :     0.000633
      f-3     :     0.000542
 57 H s       :     0.800777  s :     0.800777
      pz      :     0.004077  p :     0.022531
      px      :     0.005099
      py      :     0.013355
 58 C s       :     3.187448  s :     3.187448
      pz      :     0.955846  p :     2.862404
      px      :     0.955453
      py      :     0.951105
      dz2     :     0.017560  d :     0.092133
      dxz     :     0.012544
      dyz     :     0.036795
      dx2y2   :     0.011943
      dxy     :     0.013291
      f0      :     0.001351  f :     0.007182
      f+1     :     0.000921
      f-1     :     0.001306
      f+2     :     0.001178
      f-2     :     0.000486
      f+3     :     0.000903
      f-3     :     0.001038
 59 H s       :     0.812593  s :     0.812593
      pz      :     0.009463  p :     0.022240
      px      :     0.004517
      py      :     0.008260
 60 C s       :     3.186502  s :     3.186502
      pz      :     0.986195  p :     2.840976
      px      :     0.925142
      py      :     0.929639
      dz2     :     0.023408  d :     0.094653
      dxz     :     0.010151
      dyz     :     0.026495
      dx2y2   :     0.015739
      dxy     :     0.018860
      f0      :     0.001247  f :     0.007137
      f+1     :     0.000599
      f-1     :     0.001117
      f+2     :     0.000970
      f-2     :     0.001019
      f+3     :     0.001063
      f-3     :     0.001121
 61 H s       :     0.812690  s :     0.812690
      pz      :     0.012636  p :     0.022129
      px      :     0.004960
      py      :     0.004533
 62 C s       :     3.177239  s :     3.177239
      pz      :     0.921098  p :     2.863520
      px      :     0.959301
      py      :     0.983120
      dz2     :     0.030143  d :     0.092870
      dxz     :     0.018787
      dyz     :     0.024814
      dx2y2   :     0.010115
      dxy     :     0.009011
      f0      :     0.001582  f :     0.007178
      f+1     :     0.001038
      f-1     :     0.001394
      f+2     :     0.000903
      f-2     :     0.001023
      f+3     :     0.000680
      f-3     :     0.000558
 63 H s       :     0.811141  s :     0.811141
      pz      :     0.003979  p :     0.022242
      px      :     0.005325
      py      :     0.012938
 64 C s       :     3.247578  s :     3.247578
      pz      :     0.996007  p :     2.864227
      px      :     0.924810
      py      :     0.943410
      dz2     :     0.019001  d :     0.097432
      dxz     :     0.013507
      dyz     :     0.037935
      dx2y2   :     0.012516
      dxy     :     0.014474
      f0      :     0.001308  f :     0.007248
      f+1     :     0.000956
      f-1     :     0.001338
      f+2     :     0.001169
      f-2     :     0.000504
      f+3     :     0.000910
      f-3     :     0.001065
 65 H s       :     0.813472  s :     0.813472
      pz      :     0.009715  p :     0.022523
      px      :     0.004274
      py      :     0.008534
 66 H s       :     0.723815  s :     0.723815
      pz      :     0.016678  p :     0.044474
      px      :     0.014224
      py      :     0.013573


                     *******************************
                     * LOEWDIN POPULATION ANALYSIS *
                     *******************************

----------------------
LOEWDIN ATOMIC CHARGES
----------------------
   0 O :    0.338212
   1 O :    0.040017
   2 N :    0.176587
   3 N :    0.139471
   4 C :   -0.290106
   5 C :   -0.198992
   6 H :    0.170085
   7 C :   -0.131539
   8 C :   -0.114384
   9 H :    0.159172
  10 C :   -0.146575
  11 H :    0.154430
  12 C :   -0.148913
  13 H :    0.153156
  14 C :   -0.146879
  15 H :    0.154268
  16 C :   -0.113057
  17 H :    0.158442
  18 C :   -0.389425
  19 C :   -0.263948
  20 H :    0.130653
  21 H :    0.133373
  22 H :    0.123147
  23 C :   -0.279793
  24 H :    0.124438
  25 H :    0.125714
  26 H :    0.124139
  27 C :   -0.264029
  28 H :    0.130306
  29 H :    0.127176
  30 H :    0.132857
  31 C :   -0.184682
  32 C :   -0.076729
  33 C :   -0.127901
  34 H :    0.158288
  35 C :   -0.191126
  36 H :    0.148671
  37 C :   -0.164623
  38 H :    0.152296
  39 C :   -0.146168
  40 H :    0.159421
  41 C :   -0.288325
  42 C :   -0.270988
  43 H :    0.119594
  44 H :    0.129107
  45 H :    0.129032
  46 C :   -0.268186
  47 H :    0.118647
  48 H :    0.130356
  49 H :    0.130325
  50 C :   -0.272855
  51 H :    0.126418
  52 H :    0.128963
  53 H :    0.126404
  54 C :   -0.360029
  55 C :   -0.130080
  56 C :   -0.090159
  57 H :    0.161433
  58 C :   -0.135344
  59 H :    0.157922
  60 C :   -0.120703
  61 H :    0.157885
  62 C :   -0.134522
  63 H :    0.158072
  64 C :   -0.083821
  65 H :    0.162001
  66 H :    0.183400

-------------------------------
LOEWDIN REDUCED ORBITAL CHARGES
-------------------------------
  0 O s       :     3.221436  s :     3.221436
      pz      :     1.442886  p :     4.326211
      px      :     1.512051
      py      :     1.371274
      dz2     :     0.029043  d :     0.107451
      dxz     :     0.016082
      dyz     :     0.026157
      dx2y2   :     0.018910
      dxy     :     0.017259
      f0      :     0.001490  f :     0.006690
      f+1     :     0.000857
      f-1     :     0.001127
      f+2     :     0.000822
      f-2     :     0.000700
      f+3     :     0.000954
      f-3     :     0.000739
  1 O s       :     3.418957  s :     3.418957
      pz      :     1.542069  p :     4.473691
      px      :     1.394702
      py      :     1.536920
      dz2     :     0.016033  d :     0.061961
      dxz     :     0.007875
      dyz     :     0.024241
      dx2y2   :     0.007945
      dxy     :     0.005867
      f0      :     0.000882  f :     0.005374
      f+1     :     0.000270
      f-1     :     0.001742
      f+2     :     0.001231
      f-2     :     0.000770
      f+3     :     0.000220
      f-3     :     0.000259
  2 N s       :     3.042010  s :     3.042010
      pz      :     1.117837  p :     3.564499
      px      :     1.407131
      py      :     1.039531
      dz2     :     0.052530  d :     0.201421
      dxz     :     0.057044
      dyz     :     0.043102
      dx2y2   :     0.023507
      dxy     :     0.025238
      f0      :     0.002383  f :     0.015483
      f+1     :     0.003407
      f-1     :     0.002318
      f+2     :     0.002241
      f-2     :     0.002745
      f+3     :     0.001264
      f-3     :     0.001125
  3 N s       :     2.923092  s :     2.923092
      pz      :     1.358145  p :     3.717677
      px      :     1.154786
      py      :     1.204746
      dz2     :     0.025364  d :     0.206655
      dxz     :     0.041534
      dyz     :     0.029362
      dx2y2   :     0.047438
      dxy     :     0.062956
      f0      :     0.001759  f :     0.013106
      f+1     :     0.000980
      f-1     :     0.001888
      f+2     :     0.001886
      f-2     :     0.002046
      f+3     :     0.002416
      f-3     :     0.002131
  4 C s       :     2.753432  s :     2.753432
      pz      :     0.841053  p :     2.682906
      px      :     1.008400
      py      :     0.833454
      dz2     :     0.214992  d :     0.742581
      dxz     :     0.188050
      dyz     :     0.108825
      dx2y2   :     0.134391
      dxy     :     0.096321
      f0      :     0.020668  f :     0.111187
      f+1     :     0.025208
      f-1     :     0.014857
      f+2     :     0.018174
      f-2     :     0.014571
      f+3     :     0.008876
      f-3     :     0.008832
  5 C s       :     2.734178  s :     2.734178
      pz      :     0.990825  p :     2.860547
      px      :     0.953280
      py      :     0.916442
      dz2     :     0.136385  d :     0.542923
      dxz     :     0.056440
      dyz     :     0.091556
      dx2y2   :     0.150994
      dxy     :     0.107548
      f0      :     0.005648  f :     0.061345
      f+1     :     0.006016
      f-1     :     0.009603
      f+2     :     0.009556
      f-2     :     0.009390
      f+3     :     0.009653
      f-3     :     0.011480
  6 H s       :     0.766785  s :     0.766785
      pz      :     0.037887  p :     0.063130
      px      :     0.013355
      py      :     0.011887
  7 C s       :     2.716527  s :     2.716527
      pz      :     1.019603  p :     2.857991
      px      :     0.882693
      py      :     0.955695
      dz2     :     0.127256  d :     0.503119
      dxz     :     0.080137
      dyz     :     0.139980
      dx2y2   :     0.072707
      dxy     :     0.083038
      f0      :     0.008667  f :     0.053902
      f+1     :     0.005313
      f-1     :     0.013129
      f+2     :     0.006675
      f-2     :     0.009358
      f+3     :     0.005151
      f-3     :     0.005609
  8 C s       :     2.760414  s :     2.760414
      pz      :     0.978910  p :     2.927597
      px      :     0.917153
      py      :     1.031534
      dz2     :     0.083628  d :     0.384210
      dxz     :     0.052370
      dyz     :     0.094211
      dx2y2   :     0.079330
      dxy     :     0.074671
      f0      :     0.004973  f :     0.042163
      f+1     :     0.003227
      f-1     :     0.009478
      f+2     :     0.005314
      f-2     :     0.007766
      f+3     :     0.005178
      f-3     :     0.006227
  9 H s       :     0.779112  s :     0.779112
      pz      :     0.031789  p :     0.061716
      px      :     0.018558
      py      :     0.011369
 10 C s       :     2.767081  s :     2.767081
      pz      :     1.010691  p :     2.948450
      px      :     0.932369
      py      :     1.005390
      dz2     :     0.075110  d :     0.388367
      dxz     :     0.057023
      dyz     :     0.137432
      dx2y2   :     0.066574
      dxy     :     0.052228
      f0      :     0.008352  f :     0.042678
      f+1     :     0.005533
      f-1     :     0.008005
      f+2     :     0.004119
      f-2     :     0.006407
      f+3     :     0.004258
      f-3     :     0.006006
 11 H s       :     0.784467  s :     0.784467
      pz      :     0.022143  p :     0.061103
      px      :     0.012723
      py      :     0.026237
 12 C s       :     2.767195  s :     2.767195
      pz      :     1.037683  p :     2.949160
      px      :     0.917556
      py      :     0.993921
      dz2     :     0.116804  d :     0.389995
      dxz     :     0.069116
      dyz     :     0.105153
      dx2y2   :     0.040578
      dxy     :     0.058343
      f0      :     0.007377  f :     0.042564
      f+1     :     0.004806
      f-1     :     0.010616
      f+2     :     0.005831
      f-2     :     0.007621
      f+3     :     0.003869
      f-3     :     0.002443
 13 H s       :     0.785855  s :     0.785855
      pz      :     0.012855  p :     0.060989
      px      :     0.017799
      py      :     0.030335
 14 C s       :     2.767051  s :     2.767051
      pz      :     0.984697  p :     2.948349
      px      :     0.917669
      py      :     1.045983
      dz2     :     0.086887  d :     0.388774
      dxz     :     0.050703
      dyz     :     0.094910
      dx2y2   :     0.080815
      dxy     :     0.075458
      f0      :     0.005215  f :     0.042706
      f+1     :     0.003202
      f-1     :     0.009553
      f+2     :     0.005233
      f-2     :     0.008027
      f+3     :     0.005176
      f-3     :     0.006301
 15 H s       :     0.784628  s :     0.784628
      pz      :     0.031805  p :     0.061104
      px      :     0.017785
      py      :     0.011514
 16 C s       :     2.760854  s :     2.760854
      pz      :     0.993924  p :     2.927068
      px      :     0.926079
      py      :     1.007065
      dz2     :     0.074771  d :     0.383094
      dxz     :     0.056014
      dyz     :     0.134815
      dx2y2   :     0.066821
      dxy     :     0.050674
      f0      :     0.008089  f :     0.042040
      f+1     :     0.005477
      f-1     :     0.007875
      f+2     :     0.004129
      f-2     :     0.006187
      f+3     :     0.004257
      f-3     :     0.006027
 17 H s       :     0.778930  s :     0.778930
      pz      :     0.022547  p :     0.062628
      px      :     0.013077
      py      :     0.027003
 18 C s       :     2.709520  s :     2.709520
      pz      :     0.895874  p :     2.894855
      px      :     1.012709
      py      :     0.986272
      dz2     :     0.150728  d :     0.701840
      dxz     :     0.134234
      dyz     :     0.150661
      dx2y2   :     0.121110
      dxy     :     0.145106
      f0      :     0.013770  f :     0.083210
      f+1     :     0.014491
      f-1     :     0.012022
      f+2     :     0.011198
      f-2     :     0.011875
      f+3     :     0.008814
      f-3     :     0.011042
 19 C s       :     2.830121  s :     2.830121
      pz      :     1.044915  p :     3.159628
      px      :     1.068994
      py      :     1.045719
      dz2     :     0.080343  d :     0.251323
      dxz     :     0.018726
      dyz     :     0.042255
      dx2y2   :     0.049831
      dxy     :     0.060168
      f0      :     0.002385  f :     0.022875
      f+1     :     0.002950
      f-1     :     0.004778
      f+2     :     0.003727
      f-2     :     0.003487
      f+3     :     0.003474
      f-3     :     0.002075
 20 H s       :     0.806056  s :     0.806056
      pz      :     0.013344  p :     0.063291
      px      :     0.020631
      py      :     0.029317
 21 H s       :     0.803356  s :     0.803356
      pz      :     0.033137  p :     0.063271
      px      :     0.014052
      py      :     0.016082
 22 H s       :     0.811731  s :     0.811731
      pz      :     0.014433  p :     0.065122
      px      :     0.035564
      py      :     0.015125
 23 C s       :     2.835914  s :     2.835914
      pz      :     1.074648  p :     3.158922
      px      :     1.014476
      py      :     1.069798
      dz2     :     0.050710  d :     0.261573
      dxz     :     0.040923
      dyz     :     0.047495
      dx2y2   :     0.036343
      dxy     :     0.086102
      f0      :     0.002134  f :     0.023384
      f+1     :     0.003713
      f-1     :     0.002562
      f+2     :     0.003781
      f-2     :     0.002582
      f+3     :     0.005205
      f-3     :     0.003407
 24 H s       :     0.812710  s :     0.812710
      pz      :     0.022704  p :     0.062852
      px      :     0.016155
      py      :     0.023993
 25 H s       :     0.811603  s :     0.811603
      pz      :     0.032346  p :     0.062683
      px      :     0.012594
      py      :     0.017743
 26 H s       :     0.813098  s :     0.813098
      pz      :     0.013717  p :     0.062763
      px      :     0.021938
      py      :     0.027108
 27 C s       :     2.829067  s :     2.829067
      pz      :     1.080710  p :     3.161203
      px      :     1.051289
      py      :     1.029204
      dz2     :     0.036851  d :     0.250918
      dxz     :     0.013090
      dyz     :     0.077691
      dx2y2   :     0.081046
      dxy     :     0.042241
      f0      :     0.001808  f :     0.022841
      f+1     :     0.002651
      f-1     :     0.003679
      f+2     :     0.001870
      f-2     :     0.003568
      f+3     :     0.003953
      f-3     :     0.005313
 28 H s       :     0.805959  s :     0.805959
      pz      :     0.027248  p :     0.063736
      px      :     0.015105
      py      :     0.021383
 29 H s       :     0.807755  s :     0.807755
      pz      :     0.014675  p :     0.065069
      px      :     0.036017
      py      :     0.014377
 30 H s       :     0.803848  s :     0.803848
      pz      :     0.030006  p :     0.063295
      px      :     0.013757
      py      :     0.019533
 31 C s       :     2.702256  s :     2.702256
      pz      :     0.937526  p :     2.785941
      px      :     0.902913
      py      :     0.945501
      dz2     :     0.094705  d :     0.622591
      dxz     :     0.133162
      dyz     :     0.093724
      dx2y2   :     0.152840
      dxy     :     0.148160
      f0      :     0.009409  f :     0.073894
      f+1     :     0.007915
      f-1     :     0.007604
      f+2     :     0.010343
      f-2     :     0.010114
      f+3     :     0.017607
      f-3     :     0.010903
 32 C s       :     2.715135  s :     2.715135
      pz      :     0.909148  p :     2.842074
      px      :     0.978846
      py      :     0.954079
      dz2     :     0.070511  d :     0.470001
      dxz     :     0.095987
      dyz     :     0.077323
      dx2y2   :     0.113867
      dxy     :     0.112313
      f0      :     0.005197  f :     0.049519
      f+1     :     0.005231
      f-1     :     0.006602
      f+2     :     0.008305
      f-2     :     0.006447
      f+3     :     0.010149
      f-3     :     0.007589
 33 C s       :     2.759418  s :     2.759418
      pz      :     0.952247  p :     2.932655
      px      :     1.018471
      py      :     0.961938
      dz2     :     0.052533  d :     0.394216
      dxz     :     0.092654
      dyz     :     0.056467
      dx2y2   :     0.105366
      dxy     :     0.087195
      f0      :     0.005773  f :     0.041612
      f+1     :     0.005040
      f-1     :     0.003115
      f+2     :     0.006783
      f-2     :     0.005951
      f+3     :     0.009594
      f-3     :     0.005356
 34 H s       :     0.778852  s :     0.778852
      pz      :     0.019246  p :     0.062861
      px      :     0.013498
      py      :     0.030117
 35 C s       :     2.763392  s :     2.763392
      pz      :     0.991063  p :     2.990199
      px      :     0.987793
      py      :     1.011344
      dz2     :     0.082691  d :     0.394412
      dxz     :     0.051919
      dyz     :     0.076113
      dx2y2   :     0.086289
      dxy     :     0.097399
      f0      :     0.003715  f :     0.043122
      f+1     :     0.005526
      f-1     :     0.006129
      f+2     :     0.008009
      f-2     :     0.006650
      f+3     :     0.006821
      f-3     :     0.006273
 36 H s       :     0.789976  s :     0.789976
      pz      :     0.013520  p :     0.061352
      px      :     0.031085
      py      :     0.016747
 37 C s       :     2.765042  s :     2.765042
      pz      :     0.938753  p :     2.951124
      px      :     1.009661
      py      :     1.002710
      dz2     :     0.041771  d :     0.404556
      dxz     :     0.090762
      dyz     :     0.061340
      dx2y2   :     0.099195
      dxy     :     0.111488
      f0      :     0.004445  f :     0.043900
      f+1     :     0.003337
      f-1     :     0.006407
      f+2     :     0.006752
      f-2     :     0.005951
      f+3     :     0.010080
      f-3     :     0.006928
 38 H s       :     0.786972  s :     0.786972
      pz      :     0.022326  p :     0.060733
      px      :     0.022483
      py      :     0.015924
 39 C s       :     2.755194  s :     2.755194
      pz      :     0.965418  p :     2.974617
      px      :     1.032898
      py      :     0.976300
      dz2     :     0.047381  d :     0.374428
      dxz     :     0.088118
      dyz     :     0.053911
      dx2y2   :     0.100094
      dxy     :     0.084924
      f0      :     0.005634  f :     0.041929
      f+1     :     0.005285
      f-1     :     0.002989
      f+2     :     0.006706
      f-2     :     0.006187
      f+3     :     0.009492
      f-3     :     0.005637
 40 H s       :     0.776468  s :     0.776468
      pz      :     0.020603  p :     0.064110
      px      :     0.012976
      py      :     0.030531
 41 C s       :     2.702205  s :     2.702205
      pz      :     0.969797  p :     2.920497
      px      :     0.969865
      py      :     0.980835
      dz2     :     0.099922  d :     0.602867
      dxz     :     0.135184
      dyz     :     0.140422
      dx2y2   :     0.108658
      dxy     :     0.118681
      f0      :     0.007896  f :     0.062756
      f+1     :     0.009454
      f-1     :     0.009698
      f+2     :     0.009216
      f-2     :     0.009265
      f+3     :     0.008216
      f-3     :     0.009011
 42 C s       :     2.827450  s :     2.827450
      pz      :     1.034609  p :     3.157751
      px      :     1.072998
      py      :     1.050144
      dz2     :     0.047193  d :     0.262722
      dxz     :     0.070270
      dyz     :     0.054269
      dx2y2   :     0.031132
      dxy     :     0.059858
      f0      :     0.004681  f :     0.023065
      f+1     :     0.002250
      f-1     :     0.003793
      f+2     :     0.003234
      f-2     :     0.004044
      f+3     :     0.002545
      f-3     :     0.002518
 43 H s       :     0.814698  s :     0.814698
      pz      :     0.016549  p :     0.065708
      px      :     0.020046
      py      :     0.029113
 44 H s       :     0.807832  s :     0.807832
      pz      :     0.017648  p :     0.063061
      px      :     0.029325
      py      :     0.016087
 45 H s       :     0.807855  s :     0.807855
      pz      :     0.024264  p :     0.063113
      px      :     0.020918
      py      :     0.017932
 46 C s       :     2.827375  s :     2.827375
      pz      :     1.064530  p :     3.154173
      px      :     1.024831
      py      :     1.064812
      dz2     :     0.031834  d :     0.263477
      dxz     :     0.060489
      dyz     :     0.062402
      dx2y2   :     0.034634
      dxy     :     0.074119
      f0      :     0.002466  f :     0.023161
      f+1     :     0.004575
      f-1     :     0.002198
      f+2     :     0.002780
      f-2     :     0.003719
      f+3     :     0.004696
      f-3     :     0.002727
 47 H s       :     0.815340  s :     0.815340
      pz      :     0.016884  p :     0.066013
      px      :     0.021128
      py      :     0.028000
 48 H s       :     0.806538  s :     0.806538
      pz      :     0.021932  p :     0.063106
      px      :     0.020666
      py      :     0.020508
 49 H s       :     0.806526  s :     0.806526
      pz      :     0.027899  p :     0.063149
      px      :     0.013960
      py      :     0.021290
 50 C s       :     2.830791  s :     2.830791
      pz      :     1.059921  p :     3.156643
      px      :     1.071569
      py      :     1.025153
      dz2     :     0.017804  d :     0.262565
      dxz     :     0.068425
      dyz     :     0.072876
      dx2y2   :     0.058568
      dxy     :     0.044892
      f0      :     0.002777  f :     0.022856
      f+1     :     0.001810
      f-1     :     0.004573
      f+2     :     0.003246
      f-2     :     0.003020
      f+3     :     0.003067
      f-3     :     0.004363
 51 H s       :     0.810392  s :     0.810392
      pz      :     0.023883  p :     0.063190
      px      :     0.014905
      py      :     0.024402
 52 H s       :     0.808101  s :     0.808101
      pz      :     0.022817  p :     0.062936
      px      :     0.023639
      py      :     0.016479
 53 H s       :     0.810403  s :     0.810403
      pz      :     0.019836  p :     0.063192
      px      :     0.029324
      py      :     0.014032
 54 C s       :     2.756603  s :     2.756603
      pz      :     0.991457  p :     2.576361
      px      :     0.739656
      py      :     0.845249
      dz2     :     0.239692  d :     0.888442
      dxz     :     0.121860
      dyz     :     0.215942
      dx2y2   :     0.159048
      dxy     :     0.151900
      f0      :     0.030529  f :     0.138623
      f+1     :     0.010457
      f-1     :     0.025614
      f+2     :     0.020699
      f-2     :     0.021878
      f+3     :     0.013665
      f-3     :     0.015779
 55 C s       :     2.714134  s :     2.714134
      pz      :     0.955846  p :     2.881017
      px      :     0.894535
      py      :     1.030636
      dz2     :     0.133302  d :     0.482001
      dxz     :     0.057715
      dyz     :     0.144123
      dx2y2   :     0.071728
      dxy     :     0.075133
      f0      :     0.011931  f :     0.052928
      f+1     :     0.005274
      f-1     :     0.011285
      f+2     :     0.007647
      f-2     :     0.007280
      f+3     :     0.004201
      f-3     :     0.005310
 56 C s       :     2.764131  s :     2.764131
      pz      :     1.044767  p :     2.903552
      px      :     0.867317
      py      :     0.991469
      dz2     :     0.125646  d :     0.380654
      dxz     :     0.075987
      dyz     :     0.107735
      dx2y2   :     0.041823
      dxy     :     0.029463
      f0      :     0.009891  f :     0.041821
      f+1     :     0.004392
      f-1     :     0.009851
      f+2     :     0.006447
      f-2     :     0.007191
      f+3     :     0.002108
      f-3     :     0.001941
 57 H s       :     0.776314  s :     0.776314
      pz      :     0.011783  p :     0.062253
      px      :     0.014640
      py      :     0.035829
 58 C s       :     2.767233  s :     2.767233
      pz      :     1.020151  p :     2.944538
      px      :     0.897486
      py      :     1.026901
      dz2     :     0.080532  d :     0.381182
      dxz     :     0.043977
      dyz     :     0.156803
      dx2y2   :     0.051546
      dxy     :     0.048324
      f0      :     0.009727  f :     0.042391
      f+1     :     0.005195
      f-1     :     0.008752
      f+2     :     0.005716
      f-2     :     0.003587
      f+3     :     0.004589
      f-3     :     0.004824
 59 H s       :     0.780762  s :     0.780762
      pz      :     0.025664  p :     0.061316
      px      :     0.012983
      py      :     0.022669
 60 C s       :     2.768995  s :     2.768995
      pz      :     1.002948  p :     2.919037
      px      :     0.862905
      py      :     1.053184
      dz2     :     0.101395  d :     0.389930
      dxz     :     0.033418
      dyz     :     0.117989
      dx2y2   :     0.066974
      dxy     :     0.070154
      f0      :     0.007994  f :     0.042741
      f+1     :     0.002697
      f-1     :     0.008724
      f+2     :     0.006793
      f-2     :     0.006462
      f+3     :     0.004589
      f-3     :     0.005482
 61 H s       :     0.781171  s :     0.781171
      pz      :     0.033806  p :     0.060944
      px      :     0.014001
      py      :     0.013136
 62 C s       :     2.766991  s :     2.766991
      pz      :     1.056750  p :     2.944104
      px      :     0.891527
      py      :     0.995827
      dz2     :     0.132806  d :     0.381025
      dxz     :     0.069147
      dyz     :     0.107873
      dx2y2   :     0.042098
      dxy     :     0.029102
      f0      :     0.010317  f :     0.042403
      f+1     :     0.004406
      f-1     :     0.010231
      f+2     :     0.006502
      f-2     :     0.006778
      f+3     :     0.002163
      f-3     :     0.002006
 63 H s       :     0.780639  s :     0.780639
      pz      :     0.011704  p :     0.061289
      px      :     0.015018
      py      :     0.034566
 64 C s       :     2.762997  s :     2.762997
      pz      :     1.027480  p :     2.898465
      px      :     0.865957
      py      :     1.005028
      dz2     :     0.081835  d :     0.380427
      dxz     :     0.045769
      dyz     :     0.149754
      dx2y2   :     0.052512
      dxy     :     0.050558
      f0      :     0.009366  f :     0.041931
      f+1     :     0.005452
      f-1     :     0.008611
      f+2     :     0.005393
      f-2     :     0.003455
      f+3     :     0.004690
      f-3     :     0.004965
 65 H s       :     0.775981  s :     0.775981
      pz      :     0.026203  p :     0.062019
      px      :     0.012399
      py      :     0.023417
 66 H s       :     0.698334  s :     0.698334
      pz      :     0.043459  p :     0.118266
      px      :     0.038298
      py      :     0.036510


                      *****************************
                      * MAYER POPULATION ANALYSIS *
                      *****************************

  NA   - Mulliken gross atomic population
  ZA   - Total nuclear charge
  QA   - Mulliken gross atomic charge
  VA   - Mayer's total valence
  BVA  - Mayer's bonded valence
  FA   - Mayer's free valence

  ATOM       NA         ZA         QA         VA         BVA        FA
  0 O      8.2092     8.0000    -0.2092     2.1704     2.1704    -0.0000
  1 O      8.4476     8.0000    -0.4476     2.0600     2.0600    -0.0000
  2 N      7.1804     7.0000    -0.1804     2.9988     2.9988    -0.0000
  3 N      7.2126     7.0000    -0.2126     3.0979     3.0979    -0.0000
  4 C      5.8905     6.0000     0.1095     4.2135     4.2135    -0.0000
  5 C      5.9800     6.0000     0.0200     3.7986     3.7986    -0.0000
  6 H      0.8346     1.0000     0.1654     0.9649     0.9649    -0.0000
  7 C      5.8836     6.0000     0.1164     3.5802     3.5802    -0.0000
  8 C      6.2963     6.0000    -0.2963     3.9589     3.9589     0.0000
  9 H      0.8366     1.0000     0.1634     0.9649     0.9649     0.0000
 10 C      6.1475     6.0000    -0.1475     3.8885     3.8885     0.0000
 11 H      0.8424     1.0000     0.1576     0.9615     0.9615     0.0000
 12 C      6.1532     6.0000    -0.1532     3.8712     3.8712     0.0000
 13 H      0.8435     1.0000     0.1565     0.9598     0.9598     0.0000
 14 C      6.1632     6.0000    -0.1632     3.9055     3.9055    -0.0000
 15 H      0.8436     1.0000     0.1564     0.9630     0.9630    -0.0000
 16 C      6.2160     6.0000    -0.2160     3.8982     3.8982     0.0000
 17 H      0.8309     1.0000     0.1691     0.9640     0.9640     0.0000
 18 C      5.8332     6.0000     0.1668     3.9065     3.9065    -0.0000
 19 C      6.4346     6.0000    -0.4346     3.8798     3.8798    -0.0000
 20 H      0.8560     1.0000     0.1440     0.9780     0.9780    -0.0000
 21 H      0.8511     1.0000     0.1489     0.9678     0.9678    -0.0000
 22 H      0.8510     1.0000     0.1490     0.9728     0.9728     0.0000
 23 C      6.4038     6.0000    -0.4038     3.8333     3.8333    -0.0000
 24 H      0.8664     1.0000     0.1336     0.9808     0.9808     0.0000
 25 H      0.8665     1.0000     0.1335     0.9756     0.9756    -0.0000
 26 H      0.8665     1.0000     0.1335     0.9822     0.9822    -0.0000
 27 C      6.4304     6.0000    -0.4304     3.8826     3.8826    -0.0000
 28 H      0.8539     1.0000     0.1461     0.9767     0.9767    -0.0000
 29 H      0.8503     1.0000     0.1497     0.9708     0.9708     0.0000
 30 H      0.8502     1.0000     0.1498     0.9661     0.9661    -0.0000
 31 C      5.8088     6.0000     0.1912     3.9068     3.9068     0.0000
 32 C      6.0324     6.0000    -0.0324     3.6749     3.6749    -0.0000
 33 C      6.1855     6.0000    -0.1855     3.7939     3.7939    -0.0000
 34 H      0.8407     1.0000     0.1593     0.9603     0.9603     0.0000
 35 C      6.2395     6.0000    -0.2395     3.9298     3.9298    -0.0000
 36 H      0.8517     1.0000     0.1483     0.9628     0.9628    -0.0000
 37 C      6.1676     6.0000    -0.1676     3.8607     3.8607     0.0000
 38 H      0.8477     1.0000     0.1523     0.9621     0.9621    -0.0000
 39 C      6.3309     6.0000    -0.3309     3.9036     3.9036     0.0000
 40 H      0.8431     1.0000     0.1569     0.9735     0.9735    -0.0000
 41 C      5.9245     6.0000     0.0755     3.9439     3.9439    -0.0000
 42 C      6.4315     6.0000    -0.4315     3.8575     3.8575    -0.0000
 43 H      0.8599     1.0000     0.1401     0.9816     0.9816    -0.0000
 44 H      0.8592     1.0000     0.1408     0.9718     0.9718     0.0000
 45 H      0.8543     1.0000     0.1457     0.9687     0.9687    -0.0000
 46 C      6.4322     6.0000    -0.4322     3.8574     3.8574    -0.0000
 47 H      0.8633     1.0000     0.1367     0.9829     0.9829    -0.0000
 48 H      0.8544     1.0000     0.1456     0.9699     0.9699    -0.0000
 49 H      0.8554     1.0000     0.1446     0.9715     0.9715    -0.0000
 50 C      6.4672     6.0000    -0.4672     3.8687     3.8687    -0.0000
 51 H      0.8549     1.0000     0.1451     0.9672     0.9672    -0.0000
 52 H      0.8461     1.0000     0.1539     0.9695     0.9695    -0.0000
 53 H      0.8544     1.0000     0.1456     0.9674     0.9674    -0.0000
 54 C      5.6028     6.0000     0.3972     4.0709     4.0709    -0.0000
 55 C      5.8723     6.0000     0.1277     3.5849     3.5849    -0.0000
 56 C      6.2278     6.0000    -0.2278     3.9628     3.9628    -0.0000
 57 H      0.8233     1.0000     0.1767     0.9643     0.9643    -0.0000
 58 C      6.1492     6.0000    -0.1492     3.9004     3.9004    -0.0000
 59 H      0.8348     1.0000     0.1652     0.9602     0.9602    -0.0000
 60 C      6.1293     6.0000    -0.1293     3.9061     3.9061    -0.0000
 61 H      0.8348     1.0000     0.1652     0.9578     0.9578    -0.0000
 62 C      6.1408     6.0000    -0.1408     3.9001     3.9001    -0.0000
 63 H      0.8334     1.0000     0.1666     0.9590     0.9590    -0.0000
 64 C      6.2165     6.0000    -0.2165     3.9609     3.9609    -0.0000
 65 H      0.8360     1.0000     0.1640     0.9783     0.9783    -0.0000
 66 H      0.7683     1.0000     0.2317     0.9653     0.9653    -0.0000

  Mayer bond orders larger than 0.100000
B(  0-O ,  4-C ) :   0.9691 B(  0-O , 54-C ) :   1.1151 B(  1-O , 54-C ) :   1.8957 
B(  2-N ,  4-C ) :   2.0936 B(  2-N , 18-C ) :   0.8768 B(  3-N ,  5-C ) :   0.9609 
B(  3-N , 31-C ) :   1.1357 B(  3-N , 66-H ) :   0.8936 B(  4-C ,  5-C ) :   0.9212 
B(  5-C ,  6-H ) :   0.9819 B(  5-C ,  7-C ) :   0.8369 B(  7-C ,  8-C ) :   1.3369 
B(  7-C , 16-C ) :   1.3270 B(  8-C ,  9-H ) :   0.9788 B(  8-C , 10-C ) :   1.4146 
B( 10-C , 11-H ) :   0.9763 B( 10-C , 12-C ) :   1.3817 B( 12-C , 13-H ) :   0.9724 
B( 12-C , 14-C ) :   1.3828 B( 14-C , 15-H ) :   0.9782 B( 14-C , 16-C ) :   1.4176 
B( 16-C , 17-H ) :   0.9663 B( 18-C , 19-C ) :   0.9789 B( 18-C , 23-C ) :   0.9625 
B( 18-C , 27-C ) :   0.9769 B( 19-C , 20-H ) :   0.9667 B( 19-C , 21-H ) :   0.9603 
B( 19-C , 22-H ) :   0.9511 B( 23-C , 24-H ) :   0.9699 B( 23-C , 25-H ) :   0.9699 
B( 23-C , 26-H ) :   0.9693 B( 27-C , 28-H ) :   0.9652 B( 27-C , 29-H ) :   0.9527 
B( 27-C , 30-H ) :   0.9578 B( 31-C , 32-C ) :   1.3172 B( 31-C , 39-C ) :   1.3516 
B( 32-C , 33-C ) :   1.3117 B( 32-C , 41-C ) :   0.9751 B( 33-C , 34-H ) :   0.9717 
B( 33-C , 35-C ) :   1.4039 B( 35-C , 36-H ) :   0.9857 B( 35-C , 37-C ) :   1.3896 
B( 37-C , 38-H ) :   0.9791 B( 37-C , 39-C ) :   1.3826 B( 39-C , 40-H ) :   0.9795 
B( 41-C , 42-C ) :   0.9840 B( 41-C , 46-C ) :   0.9743 B( 41-C , 50-C ) :   0.9445 
B( 42-C , 43-H ) :   0.9494 B( 42-C , 44-H ) :   0.9694 B( 42-C , 45-H ) :   0.9628 
B( 46-C , 47-H ) :   0.9461 B( 46-C , 48-H ) :   0.9601 B( 46-C , 49-H ) :   0.9699 
B( 50-C , 51-H ) :   0.9685 B( 50-C , 52-H ) :   0.9657 B( 50-C , 53-H ) :   0.9685 
B( 54-C , 55-C ) :   0.9829 B( 55-C , 56-C ) :   1.3398 B( 55-C , 64-C ) :   1.3277 
B( 56-C , 57-H ) :   0.9586 B( 56-C , 58-C ) :   1.4310 B( 58-C , 59-H ) :   0.9690 
B( 58-C , 60-C ) :   1.3874 B( 60-C , 61-H ) :   0.9644 B( 60-C , 62-C ) :   1.3865 
B( 62-C , 63-H ) :   0.9676 B( 62-C , 64-C ) :   1.4339 B( 64-C , 65-H ) :   0.9632 


-------
TIMINGS
-------

Total SCF time: 0 days 0 hours 7 min 0 sec 

Total time                  ....     420.894 sec
Sum of individual times     ....     397.194 sec  ( 94.4%)

Fock matrix formation       ....     333.549 sec  ( 79.2%)
  Split-RI-J                ....      41.918 sec  ( 12.6% of F)
  Chain of spheres X        ....     174.235 sec  ( 52.2% of F)
  XC integration            ....      38.836 sec  ( 11.6% of F)
    Basis function eval.    ....       2.264 sec  (  5.8% of XC)
    Density eval.           ....       5.413 sec  ( 13.9% of XC)
    XC-Functional eval.     ....       0.524 sec  (  1.3% of XC)
    XC-Potential eval.      ....       3.210 sec  (  8.3% of XC)
Diagonalization             ....      12.494 sec  (  3.0%)
Density matrix formation    ....       1.561 sec  (  0.4%)
Population analysis         ....       2.181 sec  (  0.5%)
Initial guess               ....       6.767 sec  (  1.6%)
Orbital Transformation      ....       0.000 sec  (  0.0%)
Orbital Orthonormalization  ....       0.000 sec  (  0.0%)
DIIS solution               ....      17.135 sec  (  4.1%)
SOSCF solution              ....      10.914 sec  (  2.6%)
Grid generation             ....      12.593 sec  (  3.0%)

Maximum memory used throughout the entire SCF-calculation: 403.2 MB
[1710175854.433386] [node049:2196230:0]          mpool.c:43   UCX  WARN  object 0x134a2080 was not returned to mpool ucp_requests
[1710175854.433398] [node049:2196230:0]          mpool.c:43   UCX  WARN  object 0x134a2240 was not returned to mpool ucp_requests
[1710175854.433403] [node049:2196230:0]          mpool.c:43   UCX  WARN  object 0x134a2400 was not returned to mpool ucp_requests
[1710175854.433406] [node049:2196230:0]          mpool.c:43   UCX  WARN  object 0x134a25c0 was not returned to mpool ucp_requests
[1710175854.433409] [node049:2196230:0]          mpool.c:43   UCX  WARN  object 0x134a2780 was not returned to mpool ucp_requests
[1710175854.433413] [node049:2196230:0]          mpool.c:43   UCX  WARN  object 0x134a2940 was not returned to mpool ucp_requests
[1710175854.433416] [node049:2196230:0]          mpool.c:43   UCX  WARN  object 0x134a2b00 was not returned to mpool ucp_requests
[1710175854.433419] [node049:2196230:0]          mpool.c:43   UCX  WARN  object 0x134a2cc0 was not returned to mpool ucp_requests
[1710175854.433422] [node049:2196230:0]          mpool.c:43   UCX  WARN  object 0x134a2e80 was not returned to mpool ucp_requests
[1710175854.431953] [node049:2196232:0]          mpool.c:43   UCX  WARN  object 0x12b38540 was not returned to mpool ucp_requests
[1710175854.431970] [node049:2196232:0]          mpool.c:43   UCX  WARN  object 0x12b38700 was not returned to mpool ucp_requests
[1710175854.431974] [node049:2196232:0]          mpool.c:43   UCX  WARN  object 0x12b388c0 was not returned to mpool ucp_requests
[1710175854.431977] [node049:2196232:0]          mpool.c:43   UCX  WARN  object 0x12b38a80 was not returned to mpool ucp_requests
[1710175854.431980] [node049:2196232:0]          mpool.c:43   UCX  WARN  object 0x12b38c40 was not returned to mpool ucp_requests
[1710175854.431983] [node049:2196232:0]          mpool.c:43   UCX  WARN  object 0x12b38e00 was not returned to mpool ucp_requests
[1710175854.431986] [node049:2196232:0]          mpool.c:43   UCX  WARN  object 0x12b38fc0 was not returned to mpool ucp_requests
[1710175854.451799] [node049:2196233:0]          mpool.c:43   UCX  WARN  object 0x136d2e00 was not returned to mpool ucp_requests
[1710175854.451809] [node049:2196233:0]          mpool.c:43   UCX  WARN  object 0x136d3500 was not returned to mpool ucp_requests
[1710175854.451813] [node049:2196233:0]          mpool.c:43   UCX  WARN  object 0x136d36c0 was not returned to mpool ucp_requests
[1710175854.451816] [node049:2196233:0]          mpool.c:43   UCX  WARN  object 0x136d3880 was not returned to mpool ucp_requests
[1710175854.451819] [node049:2196233:0]          mpool.c:43   UCX  WARN  object 0x136d3a40 was not returned to mpool ucp_requests
[1710175854.451822] [node049:2196233:0]          mpool.c:43   UCX  WARN  object 0x136d3c00 was not returned to mpool ucp_requests
[1710175854.451825] [node049:2196233:0]          mpool.c:43   UCX  WARN  object 0x136d3dc0 was not returned to mpool ucp_requests
[1710175854.431957] [node049:2196234:0]          mpool.c:43   UCX  WARN  object 0x1436ab40 was not returned to mpool ucp_requests
[1710175854.431971] [node049:2196234:0]          mpool.c:43   UCX  WARN  object 0x1436b400 was not returned to mpool ucp_requests
[1710175854.431974] [node049:2196234:0]          mpool.c:43   UCX  WARN  object 0x1436b780 was not returned to mpool ucp_requests
[1710175854.431976] [node049:2196234:0]          mpool.c:43   UCX  WARN  object 0x1436b940 was not returned to mpool ucp_requests
[1710175854.431979] [node049:2196234:0]          mpool.c:43   UCX  WARN  object 0x1436bb00 was not returned to mpool ucp_requests
[1710175854.431982] [node049:2196234:0]          mpool.c:43   UCX  WARN  object 0x1436bcc0 was not returned to mpool ucp_requests
[1710175854.431985] [node049:2196234:0]          mpool.c:43   UCX  WARN  object 0x1436be80 was not returned to mpool ucp_requests
[1710175854.433277] [node049:2196235:0]          mpool.c:43   UCX  WARN  object 0x13c2be80 was not returned to mpool ucp_requests
[1710175854.433292] [node049:2196235:0]          mpool.c:43   UCX  WARN  object 0x13c2c580 was not returned to mpool ucp_requests
[1710175854.433295] [node049:2196235:0]          mpool.c:43   UCX  WARN  object 0x13c2c740 was not returned to mpool ucp_requests
[1710175854.433298] [node049:2196235:0]          mpool.c:43   UCX  WARN  object 0x13c2c900 was not returned to mpool ucp_requests
[1710175854.433300] [node049:2196235:0]          mpool.c:43   UCX  WARN  object 0x13c2cac0 was not returned to mpool ucp_requests
[1710175854.433303] [node049:2196235:0]          mpool.c:43   UCX  WARN  object 0x13c2ce40 was not returned to mpool ucp_requests
[1710175854.433305] [node049:2196235:0]          mpool.c:43   UCX  WARN  object 0x13c2d000 was not returned to mpool ucp_requests
[1710175854.433275] [node049:2196217:0]          mpool.c:43   UCX  WARN  object 0x13713500 was not returned to mpool ucp_requests
[1710175854.433292] [node049:2196217:0]          mpool.c:43   UCX  WARN  object 0x137136c0 was not returned to mpool ucp_requests
[1710175854.433295] [node049:2196217:0]          mpool.c:43   UCX  WARN  object 0x13713880 was not returned to mpool ucp_requests
[1710175854.433298] [node049:2196217:0]          mpool.c:43   UCX  WARN  object 0x13713a40 was not returned to mpool ucp_requests
[1710175854.433300] [node049:2196217:0]          mpool.c:43   UCX  WARN  object 0x13713c00 was not returned to mpool ucp_requests
[1710175854.433302] [node049:2196217:0]          mpool.c:43   UCX  WARN  object 0x13713dc0 was not returned to mpool ucp_requests
[1710175854.433305] [node049:2196217:0]          mpool.c:43   UCX  WARN  object 0x13713f80 was not returned to mpool ucp_requests
[1710175854.433307] [node049:2196217:0]          mpool.c:43   UCX  WARN  object 0x13714140 was not returned to mpool ucp_requests
[1710175854.450558] [node049:2196219:0]          mpool.c:43   UCX  WARN  object 0x130c4380 was not returned to mpool ucp_requests
[1710175854.450576] [node049:2196219:0]          mpool.c:43   UCX  WARN  object 0x130c4540 was not returned to mpool ucp_requests
[1710175854.450580] [node049:2196219:0]          mpool.c:43   UCX  WARN  object 0x130c4700 was not returned to mpool ucp_requests
[1710175854.450584] [node049:2196219:0]          mpool.c:43   UCX  WARN  object 0x130c48c0 was not returned to mpool ucp_requests
[1710175854.450587] [node049:2196219:0]          mpool.c:43   UCX  WARN  object 0x130c4a80 was not returned to mpool ucp_requests
[1710175854.450590] [node049:2196219:0]          mpool.c:43   UCX  WARN  object 0x130c4c40 was not returned to mpool ucp_requests
[1710175854.450593] [node049:2196219:0]          mpool.c:43   UCX  WARN  object 0x130c4e00 was not returned to mpool ucp_requests
[1710175854.450596] [node049:2196219:0]          mpool.c:43   UCX  WARN  object 0x130c4fc0 was not returned to mpool ucp_requests
[1710175854.433326] [node049:2196221:0]          mpool.c:43   UCX  WARN  object 0x141e5340 was not returned to mpool ucp_requests
[1710175854.433339] [node049:2196221:0]          mpool.c:43   UCX  WARN  object 0x141e5500 was not returned to mpool ucp_requests
[1710175854.433342] [node049:2196221:0]          mpool.c:43   UCX  WARN  object 0x141e56c0 was not returned to mpool ucp_requests
[1710175854.433344] [node049:2196221:0]          mpool.c:43   UCX  WARN  object 0x141e5880 was not returned to mpool ucp_requests
[1710175854.433347] [node049:2196221:0]          mpool.c:43   UCX  WARN  object 0x141e5a40 was not returned to mpool ucp_requests
[1710175854.433350] [node049:2196221:0]          mpool.c:43   UCX  WARN  object 0x141e5c00 was not returned to mpool ucp_requests
[1710175854.433353] [node049:2196221:0]          mpool.c:43   UCX  WARN  object 0x141e5dc0 was not returned to mpool ucp_requests
[1710175854.433356] [node049:2196221:0]          mpool.c:43   UCX  WARN  object 0x141e5f80 was not returned to mpool ucp_requests
[1710175854.434554] [node049:2196223:0]          mpool.c:43   UCX  WARN  object 0x12b462c0 was not returned to mpool ucp_requests
[1710175854.434565] [node049:2196223:0]          mpool.c:43   UCX  WARN  object 0x12b46480 was not returned to mpool ucp_requests
[1710175854.434570] [node049:2196223:0]          mpool.c:43   UCX  WARN  object 0x12b46640 was not returned to mpool ucp_requests
[1710175854.434573] [node049:2196223:0]          mpool.c:43   UCX  WARN  object 0x12b46800 was not returned to mpool ucp_requests
[1710175854.434577] [node049:2196223:0]          mpool.c:43   UCX  WARN  object 0x12b469c0 was not returned to mpool ucp_requests
[1710175854.434580] [node049:2196223:0]          mpool.c:43   UCX  WARN  object 0x12b46b80 was not returned to mpool ucp_requests
[1710175854.434584] [node049:2196223:0]          mpool.c:43   UCX  WARN  object 0x12b46d40 was not returned to mpool ucp_requests
[1710175854.434588] [node049:2196223:0]          mpool.c:43   UCX  WARN  object 0x12b46f00 was not returned to mpool ucp_requests
[1710175854.434010] [node049:2196225:0]          mpool.c:43   UCX  WARN  object 0x14777240 was not returned to mpool ucp_requests
[1710175854.434022] [node049:2196225:0]          mpool.c:43   UCX  WARN  object 0x14777400 was not returned to mpool ucp_requests
[1710175854.434026] [node049:2196225:0]          mpool.c:43   UCX  WARN  object 0x147775c0 was not returned to mpool ucp_requests
[1710175854.434030] [node049:2196225:0]          mpool.c:43   UCX  WARN  object 0x14777780 was not returned to mpool ucp_requests
[1710175854.434034] [node049:2196225:0]          mpool.c:43   UCX  WARN  object 0x14777940 was not returned to mpool ucp_requests
[1710175854.434037] [node049:2196225:0]          mpool.c:43   UCX  WARN  object 0x14777b00 was not returned to mpool ucp_requests
[1710175854.434041] [node049:2196225:0]          mpool.c:43   UCX  WARN  object 0x14777cc0 was not returned to mpool ucp_requests
[1710175854.434044] [node049:2196225:0]          mpool.c:43   UCX  WARN  object 0x14777e80 was not returned to mpool ucp_requests
[1710175854.434043] [node049:2196227:0]          mpool.c:43   UCX  WARN  object 0x12f72400 was not returned to mpool ucp_requests
[1710175854.434054] [node049:2196227:0]          mpool.c:43   UCX  WARN  object 0x12f725c0 was not returned to mpool ucp_requests
[1710175854.434059] [node049:2196227:0]          mpool.c:43   UCX  WARN  object 0x12f72780 was not returned to mpool ucp_requests
[1710175854.434062] [node049:2196227:0]          mpool.c:43   UCX  WARN  object 0x12f72940 was not returned to mpool ucp_requests
[1710175854.434065] [node049:2196227:0]          mpool.c:43   UCX  WARN  object 0x12f72b00 was not returned to mpool ucp_requests
[1710175854.434069] [node049:2196227:0]          mpool.c:43   UCX  WARN  object 0x12f72cc0 was not returned to mpool ucp_requests
[1710175854.434072] [node049:2196227:0]          mpool.c:43   UCX  WARN  object 0x12f72e80 was not returned to mpool ucp_requests
[1710175854.434075] [node049:2196227:0]          mpool.c:43   UCX  WARN  object 0x12f73040 was not returned to mpool ucp_requests
[1710175854.434139] [node049:2196228:0]          mpool.c:43   UCX  WARN  object 0x146c6140 was not returned to mpool ucp_requests
[1710175854.434153] [node049:2196228:0]          mpool.c:43   UCX  WARN  object 0x146c6300 was not returned to mpool ucp_requests
[1710175854.434156] [node049:2196228:0]          mpool.c:43   UCX  WARN  object 0x146c64c0 was not returned to mpool ucp_requests
[1710175854.434159] [node049:2196228:0]          mpool.c:43   UCX  WARN  object 0x146c6680 was not returned to mpool ucp_requests
[1710175854.434162] [node049:2196228:0]          mpool.c:43   UCX  WARN  object 0x146c6840 was not returned to mpool ucp_requests
[1710175854.434165] [node049:2196228:0]          mpool.c:43   UCX  WARN  object 0x146c6a00 was not returned to mpool ucp_requests
[1710175854.434168] [node049:2196228:0]          mpool.c:43   UCX  WARN  object 0x146c6bc0 was not returned to mpool ucp_requests
[1710175854.434170] [node049:2196228:0]          mpool.c:43   UCX  WARN  object 0x146c6d80 was not returned to mpool ucp_requests
[1710175854.433327] [node049:2196229:0]          mpool.c:43   UCX  WARN  object 0x13a54240 was not returned to mpool ucp_requests
[1710175854.433340] [node049:2196229:0]          mpool.c:43   UCX  WARN  object 0x13a545c0 was not returned to mpool ucp_requests
[1710175854.433343] [node049:2196229:0]          mpool.c:43   UCX  WARN  object 0x13a54780 was not returned to mpool ucp_requests
[1710175854.433345] [node049:2196229:0]          mpool.c:43   UCX  WARN  object 0x13a54940 was not returned to mpool ucp_requests
[1710175854.433348] [node049:2196229:0]          mpool.c:43   UCX  WARN  object 0x13a54b00 was not returned to mpool ucp_requests
[1710175854.433351] [node049:2196229:0]          mpool.c:43   UCX  WARN  object 0x13a54cc0 was not returned to mpool ucp_requests
[1710175854.433353] [node049:2196229:0]          mpool.c:43   UCX  WARN  object 0x13a54e80 was not returned to mpool ucp_requests
[1710175854.433357] [node049:2196229:0]          mpool.c:43   UCX  WARN  object 0x13a55040 was not returned to mpool ucp_requests
[1710175854.461362] [node049:2196231:0]          mpool.c:43   UCX  WARN  object 0x13f258c0 was not returned to mpool ucp_requests
[1710175854.485116] [node049:2196224:0]          mpool.c:43   UCX  WARN  object 0x142bc240 was not returned to mpool ucp_requests
[1710175854.485133] [node049:2196224:0]          mpool.c:43   UCX  WARN  object 0x142bc400 was not returned to mpool ucp_requests
[1710175854.485139] [node049:2196224:0]          mpool.c:43   UCX  WARN  object 0x142bc5c0 was not returned to mpool ucp_requests
[1710175854.485142] [node049:2196224:0]          mpool.c:43   UCX  WARN  object 0x142bc780 was not returned to mpool ucp_requests
[1710175854.485146] [node049:2196224:0]          mpool.c:43   UCX  WARN  object 0x142bc940 was not returned to mpool ucp_requests
[1710175854.485148] [node049:2196224:0]          mpool.c:43   UCX  WARN  object 0x142bcb00 was not returned to mpool ucp_requests
[1710175854.485151] [node049:2196224:0]          mpool.c:43   UCX  WARN  object 0x142bccc0 was not returned to mpool ucp_requests
[1710175854.485153] [node049:2196224:0]          mpool.c:43   UCX  WARN  object 0x142bce80 was not returned to mpool ucp_requests
[1710175854.485847] [node049:2196218:0]          mpool.c:43   UCX  WARN  object 0x12e09380 was not returned to mpool ucp_requests
[1710175854.485857] [node049:2196218:0]          mpool.c:43   UCX  WARN  object 0x12e09540 was not returned to mpool ucp_requests
[1710175854.485862] [node049:2196218:0]          mpool.c:43   UCX  WARN  object 0x12e09700 was not returned to mpool ucp_requests
[1710175854.485864] [node049:2196218:0]          mpool.c:43   UCX  WARN  object 0x12e098c0 was not returned to mpool ucp_requests
[1710175854.485867] [node049:2196218:0]          mpool.c:43   UCX  WARN  object 0x12e09a80 was not returned to mpool ucp_requests
[1710175854.485869] [node049:2196218:0]          mpool.c:43   UCX  WARN  object 0x12e09c40 was not returned to mpool ucp_requests
[1710175854.485872] [node049:2196218:0]          mpool.c:43   UCX  WARN  object 0x12e09e00 was not returned to mpool ucp_requests
[1710175854.485874] [node049:2196218:0]          mpool.c:43   UCX  WARN  object 0x12e09fc0 was not returned to mpool ucp_requests
[1710175854.485853] [node049:2196220:0]          mpool.c:43   UCX  WARN  object 0x136ba240 was not returned to mpool ucp_requests
[1710175854.485866] [node049:2196220:0]          mpool.c:43   UCX  WARN  object 0x136ba400 was not returned to mpool ucp_requests
[1710175854.485869] [node049:2196220:0]          mpool.c:43   UCX  WARN  object 0x136ba5c0 was not returned to mpool ucp_requests
[1710175854.485872] [node049:2196220:0]          mpool.c:43   UCX  WARN  object 0x136ba780 was not returned to mpool ucp_requests
[1710175854.485874] [node049:2196220:0]          mpool.c:43   UCX  WARN  object 0x136ba940 was not returned to mpool ucp_requests
[1710175854.485877] [node049:2196220:0]          mpool.c:43   UCX  WARN  object 0x136bab00 was not returned to mpool ucp_requests
[1710175854.485879] [node049:2196220:0]          mpool.c:43   UCX  WARN  object 0x136bacc0 was not returned to mpool ucp_requests
[1710175854.485883] [node049:2196220:0]          mpool.c:43   UCX  WARN  object 0x136bae80 was not returned to mpool ucp_requests
[1710175854.488211] [node049:2196222:0]          mpool.c:43   UCX  WARN  object 0x13e3c440 was not returned to mpool ucp_requests
[1710175854.488222] [node049:2196222:0]          mpool.c:43   UCX  WARN  object 0x13e3c600 was not returned to mpool ucp_requests
[1710175854.488227] [node049:2196222:0]          mpool.c:43   UCX  WARN  object 0x13e3c7c0 was not returned to mpool ucp_requests
[1710175854.488229] [node049:2196222:0]          mpool.c:43   UCX  WARN  object 0x13e3c980 was not returned to mpool ucp_requests
[1710175854.488232] [node049:2196222:0]          mpool.c:43   UCX  WARN  object 0x13e3cb40 was not returned to mpool ucp_requests
[1710175854.488235] [node049:2196222:0]          mpool.c:43   UCX  WARN  object 0x13e3cd00 was not returned to mpool ucp_requests
[1710175854.488237] [node049:2196222:0]          mpool.c:43   UCX  WARN  object 0x13e3cec0 was not returned to mpool ucp_requests
[1710175854.488240] [node049:2196222:0]          mpool.c:43   UCX  WARN  object 0x13e3d080 was not returned to mpool ucp_requests
[1710175854.515293] [node049:2196226:0]          mpool.c:43   UCX  WARN  object 0x1349f4c0 was not returned to mpool ucp_requests
[1710175854.515308] [node049:2196226:0]          mpool.c:43   UCX  WARN  object 0x1349f680 was not returned to mpool ucp_requests
[1710175854.515314] [node049:2196226:0]          mpool.c:43   UCX  WARN  object 0x1349f840 was not returned to mpool ucp_requests
[1710175854.515319] [node049:2196226:0]          mpool.c:43   UCX  WARN  object 0x1349fa00 was not returned to mpool ucp_requests
[1710175854.515322] [node049:2196226:0]          mpool.c:43   UCX  WARN  object 0x1349fbc0 was not returned to mpool ucp_requests
[1710175854.515326] [node049:2196226:0]          mpool.c:43   UCX  WARN  object 0x1349fd80 was not returned to mpool ucp_requests
[1710175854.515331] [node049:2196226:0]          mpool.c:43   UCX  WARN  object 0x1349ff40 was not returned to mpool ucp_requests
[1710175854.515335] [node049:2196226:0]          mpool.c:43   UCX  WARN  object 0x134a0100 was not returned to mpool ucp_requests


-------------------------------------------------------------------------------
                          DFT DISPERSION CORRECTION                            
                                                                               
                              DFTD3 V3.1  Rev 1                                
                          USING Becke-Johnson damping                          
-------------------------------------------------------------------------------
The PBE0 functional is recognized
Active option DFTDOPT                   ...         4   

molecular C6(AA) [au] = 45529.764723 


            DFT-D V3
 parameters
 s6 scaling factor         :     1.0000 
 a1 scaling factor         :     0.4145 
 s8 scaling factor         :     1.2177 
 a2 scaling factor         :     4.8593 
 ad hoc parameters k1-k3   :    16.0000     1.3333    -4.0000 

 Edisp/kcal,au: -53.273315042536  -0.084896422384 
 E6   /kcal   : -34.299350268 
 E8   /kcal   : -18.973964775 
 % E8         :  35.616264465 

-------------------------   ----------------
Dispersion correction           -0.084896422
-------------------------   ----------------


-------------------------   --------------------
FINAL SINGLE POINT ENERGY     -1384.470414091611
-------------------------   --------------------


           ************************************************************
           *        Program running with 20 parallel MPI-processes    *
           *              working on a common directory               *
           ************************************************************
------------------------------------------------------------------------------
                         ORCA SCF GRADIENT CALCULATION
------------------------------------------------------------------------------

 ... reading COSX grid (gridx3)
Gradient of the Kohn-Sham DFT energy:
Kohn-Sham wavefunction type      ... RKS
Hartree-Fock exchange scaling    ...    0.250
Number of operators              ...    1
Number of atoms                  ...   67
Basis set dimensions             ... 1227
Integral neglect threshold       ... 2.5e-11
Integral primitive cutoff        ... 2.5e-12
SHARK Integral package           ... ON

Nuc. rep. gradient       (SHARK) ... done (  0.2 sec)
HCore & Overlap gradient (SHARK) ... done (  1.1 sec)
RI-J gradient            (SHARK) ... done (  5.5 sec)
COSX-gradient                    ... done ( 40.3 sec)
Exchange-correlation gradient    ... done
Dispersion correction            ... done

------------------
CARTESIAN GRADIENT
------------------

   1   O   :    0.010141531    0.022847742    0.005988679
   2   O   :   -0.006180576   -0.042406075    0.032636647
   3   N   :   -0.034877647    0.025214287    0.037118970
   4   N   :   -0.005791309    0.003538091    0.000859880
   5   C   :    0.006575177   -0.021056110   -0.045204757
   6   C   :   -0.008275033   -0.011586992    0.012218999
   7   H   :    0.004596016   -0.000029496   -0.007108191
   8   C   :    0.007609458   -0.001715913    0.006537620
   9   C   :   -0.003128029   -0.000598865    0.008636394
  10   H   :    0.001339477   -0.002574974   -0.002844570
  11   C   :    0.000518159   -0.007938741    0.006897277
  12   H   :   -0.000181233    0.001676229   -0.001934623
  13   C   :    0.001295078   -0.002361756   -0.000258851
  14   H   :   -0.001518923    0.002531721    0.000518530
  15   C   :    0.004944610   -0.000803591   -0.009892319
  16   H   :   -0.001273398    0.000203318    0.002288302
  17   C   :    0.003896342    0.003661198   -0.008629757
  18   H   :    0.000706350   -0.003515937   -0.000075767
  19   C   :    0.004343053   -0.008655758   -0.011703037
  20   C   :    0.000760206   -0.004165253    0.004329057
  21   H   :    0.002085303   -0.000326897    0.001957022
  22   H   :    0.001783915   -0.003725275   -0.000241444
  23   H   :   -0.003380088   -0.000405888    0.003657752
  24   C   :   -0.001868454   -0.000065126   -0.002236071
  25   H   :   -0.001759049   -0.000780106    0.002568415
  26   H   :   -0.002692370   -0.000541643   -0.001840528
  27   H   :   -0.001367187    0.002674576    0.001133411
  28   C   :    0.000986160    0.006402400   -0.001142470
  29   H   :    0.002200822    0.000891383    0.001603233
  30   H   :   -0.002334582    0.003616320    0.002109396
  31   H   :    0.003475926    0.001633298   -0.002770575
  32   C   :    0.021736125    0.009105593    0.000011961
  33   C   :   -0.003282517   -0.015303630    0.010229349
  34   C   :    0.010363710    0.013648495   -0.005065352
  35   H   :    0.004363296   -0.002672110    0.004103861
  36   C   :    0.001490127    0.002727514   -0.001092163
  37   H   :   -0.002017713   -0.001785485    0.000331422
  38   C   :    0.006884943   -0.004080881    0.006612064
  39   H   :   -0.001062061    0.001800582   -0.002122030
  40   C   :   -0.006457088   -0.004239921    0.001066120
  41   H   :    0.004012683    0.003120134   -0.000774411
  42   C   :    0.002216629   -0.005002734    0.005348787
  43   C   :   -0.000937592   -0.000094699   -0.005740501
  44   H   :    0.000070382    0.002061412   -0.001622850
  45   H   :   -0.002259833   -0.000647506   -0.000172034
  46   H   :    0.000551749   -0.004432319   -0.000848415
  47   C   :   -0.005006233    0.003203247    0.001067030
  48   H   :    0.001810527    0.000473374   -0.001768227
  49   H   :   -0.001949978   -0.000329529    0.003915595
  50   H   :   -0.001742282   -0.000410472   -0.001031512
  51   C   :   -0.004271757    0.008471325   -0.008776864
  52   H   :   -0.001247880   -0.000187973   -0.002057505
  53   H   :    0.004425233    0.004338351   -0.001110427
  54   H   :   -0.002171217    0.001097174   -0.000393107
  55   C   :    0.002978224    0.030332381   -0.011793201
  56   C   :   -0.001454451   -0.006399528   -0.001762038
  57   C   :    0.001052609    0.004747531    0.000294921
  58   H   :   -0.000832023   -0.000253381   -0.003070558
  59   C   :   -0.000203566    0.005848697   -0.009602413
  60   H   :   -0.000242597   -0.001822201    0.001193886
  61   C   :   -0.001053459   -0.001367613   -0.003697016
  62   H   :    0.000670876    0.000813620    0.002775550
  63   C   :   -0.003568949   -0.009946408   -0.004782602
  64   H   :    0.000410667    0.002091059   -0.000134434
  65   C   :    0.000103451   -0.002487435    0.002809765
  66   H   :   -0.000976734   -0.001811895   -0.002401933
  67   H   :   -0.004742287    0.007373143   -0.004684971

Difference to translation invariance:
           :    0.0002907199   -0.0003859176    0.0004323749

Difference to rotation invariance:
           :    0.0087594396   -0.0041223794   -0.0115888252

Norm of the cartesian gradient     ...    0.1195783386
RMS gradient                       ...    0.0084344057
MAX gradient                       ...    0.0452047569

-------
TIMINGS
-------

Total SCF gradient time            ...       69.966 sec

One electron gradient       ....       1.060 sec  (  1.5%)
RI-J Coulomb gradient       ....       5.518 sec  (  7.9%)
COSX gradient               ....      40.302 sec  ( 57.6%)
XC gradient                 ....       7.496 sec  ( 10.7%)
CPCM gradient               ....       2.323 sec  (  3.3%)
   A-Matrix (El+Nuc)        ....       0.561 sec  (  0.8%)
   Potential                ....       1.763 sec  (  2.5%)

Maximum memory used throughout the entire SCFGRAD-calculation: 250.8 MB
------------------------------------------------------------------------------
                         ORCA GEOMETRY RELAXATION STEP
------------------------------------------------------------------------------

Reading the OPT-File                    .... done
Getting information on internals        .... done
Copying old internal coords+grads       .... done
Making the new internal coordinates     .... (new redundants).... done
Validating the new internal coordinates .... (new redundants).... done
Calculating the B-matrix                .... done
Calculating the G,G- and P matrices     .... done
Transforming gradient to internals      .... done
Projecting the internal gradient        .... done
Number of atoms                         ....  67
Number of internal coordinates          .... 357
Current Energy                          .... -1384.470414092 Eh
Current gradient norm                   ....     0.119578339 Eh/bohr
Maximum allowed component of the step   ....  0.150
Current trust radius                    ....  0.300
Evaluating the initial hessian          ....  (Almloef) done
Projecting the Hessian                  .... done
Forming the augmented Hessian           .... done
Diagonalizing the augmented Hessian     .... done
Last element of RFO vector              ....  0.960857424
Lowest eigenvalues of augmented Hessian:
 -0.026346287  0.000831380  0.001216054  0.008761161  0.009418126
Length of the computed step             ....  0.288329289
The final length of the internal step   ....  0.288329289
Converting the step to cartesian space:
 Initial RMS(Int)=    0.0152600042
Transforming coordinates:
 Iter   0:  RMS(Cart)=    0.1331533285 RMS(Int)=    0.9397066037
 Iter   1:  RMS(Cart)=    0.0065100713 RMS(Int)=    0.0016980900
 Iter   2:  RMS(Cart)=    0.0003301663 RMS(Int)=    0.0000788378
 Iter   3:  RMS(Cart)=    0.0000307664 RMS(Int)=    0.0000084121
 Iter   4:  RMS(Cart)=    0.0000019195 RMS(Int)=    0.0000005866
 Iter   5:  RMS(Cart)=    0.0000001736 RMS(Int)=    0.0000000518
 Iter   6:  RMS(Cart)=    0.0000000126 RMS(Int)=    0.0000000043
done
Storing new coordinates                 .... done

                                .--------------------.
          ----------------------|Geometry convergence|-------------------------
          Item                value                   Tolerance       Converged
          ---------------------------------------------------------------------
          RMS gradient        0.0061375567            0.0001000000      NO
          MAX gradient        0.0525481290            0.0003000000      NO
          RMS step            0.0152600042            0.0020000000      NO
          MAX step            0.0677272835            0.0040000000      NO
          ........................................................
          Max(Bonds)      0.0358      Max(Angles)    2.25
          Max(Dihed)        3.43      Max(Improp)    0.00
          ---------------------------------------------------------------------

The optimization has not yet converged - more geometry cycles are needed


    ---------------------------------------------------------------------------
                         Redundant Internal Coordinates
                            (Angstroem and degrees)

        Definition                    Value    dE/dq     Step     New-Value
    ----------------------------------------------------------------------------
     1. B(C   4,O   0)                1.3718 -0.007840  0.0069    1.3786   
     2. B(C   4,N   2)                1.2852  0.051982 -0.0325    1.2527   
     3. B(C   5,N   3)                1.4755  0.024360 -0.0294    1.4461   
     4. B(C   5,C   4)                1.5542  0.025238 -0.0358    1.5184   
     5. B(H   6,C   5)                1.0836 -0.005813  0.0078    1.0914   
     6. B(C   7,C   5)                1.5410  0.015955 -0.0219    1.5191   
     7. B(C   8,C   7)                1.3999  0.009654 -0.0083    1.3916   
     8. B(H   9,C   8)                1.0806 -0.003356  0.0044    1.0851   
     9. B(C  10,C   8)                1.3922  0.004505 -0.0037    1.3885   
    10. B(H  11,C  10)                1.0804 -0.002542  0.0034    1.0838   
    11. B(C  12,C  10)                1.3927  0.004609 -0.0036    1.3890   
    12. B(H  13,C  12)                1.0805 -0.002989  0.0040    1.0845   
    13. B(C  14,C  12)                1.3925  0.004491 -0.0035    1.3890   
    14. B(H  15,C  14)                1.0803 -0.002614  0.0035    1.0837   
    15. B(C  16,C   7)                1.4023  0.013348 -0.0115    1.3908   
    16. B(C  16,C  14)                1.3920  0.003498 -0.0029    1.3891   
    17. B(H  17,C  16)                1.0806 -0.002569  0.0034    1.0840   
    18. B(C  18,N   2)                1.4561 -0.003354  0.0037    1.4597   
    19. B(C  19,C  18)                1.5455  0.012638 -0.0176    1.5279   
    20. B(H  20,C  19)                1.0912 -0.000956  0.0013    1.0925   
    21. B(H  21,C  19)                1.0902 -0.001642  0.0023    1.0925   
    22. B(H  22,C  19)                1.0865 -0.003609  0.0049    1.0914   
    23. B(C  23,C  18)                1.5402  0.007309 -0.0100    1.5302   
    24. B(H  24,C  23)                1.0911 -0.001475  0.0020    1.0931   
    25. B(H  25,C  23)                1.0902 -0.001911  0.0026    1.0928   
    26. B(H  26,C  23)                1.0914 -0.001156  0.0016    1.0930   
    27. B(C  27,C  18)                1.5473  0.012688 -0.0177    1.5296   
    28. B(H  28,C  27)                1.0903 -0.001336  0.0020    1.0923   
    29. B(H  29,C  27)                1.0869 -0.003212  0.0044    1.0912   
    30. B(H  30,C  27)                1.0901 -0.001770  0.0024    1.0925   
    31. B(C  31,N   3)                1.4048  0.027289 -0.0256    1.3792   
    32. B(C  32,C  31)                1.4209  0.002941 -0.0025    1.4184   
    33. B(C  33,C  32)                1.4106  0.017040 -0.0150    1.3955   
    34. B(H  34,C  33)                1.0779 -0.002934  0.0039    1.0818   
    35. B(C  35,C  33)                1.3919  0.002217 -0.0020    1.3899   
    36. B(H  36,C  35)                1.0808 -0.002539  0.0034    1.0842   
    37. B(C  37,C  35)                1.3873  0.003979 -0.0032    1.3841   
    38. B(H  38,C  37)                1.0803 -0.002781  0.0037    1.0840   
    39. B(C  39,C  37)                1.3895  0.005281 -0.0042    1.3854   
    40. B(C  39,C  31)                1.4014  0.003114 -0.0025    1.3989   
    41. B(H  40,C  39)                1.0778 -0.003794  0.0050    1.0828   
    42. B(C  41,C  32)                1.5672  0.019132 -0.0291    1.5381   
    43. B(C  42,C  41)                1.5501  0.008899 -0.0130    1.5370   
    44. B(H  43,C  42)                1.0882 -0.002037  0.0023    1.0905   
    45. B(H  44,C  42)                1.0909 -0.001594  0.0022    1.0931   
    46. B(H  45,C  42)                1.0909 -0.001651  0.0023    1.0931   
    47. B(C  46,C  41)                1.5503  0.007577 -0.0106    1.5397   
    48. B(H  47,C  46)                1.0876 -0.002041  0.0029    1.0905   
    49. B(H  47,H  28)                2.4926 -0.000139  0.0060    2.4986   
    50. B(H  48,C  46)                1.0910 -0.001372  0.0019    1.0929   
    51. B(H  49,C  46)                1.0908 -0.001424  0.0020    1.0928   
    52. B(C  50,C  41)                1.5547  0.015527 -0.0224    1.5323   
    53. B(H  51,C  50)                1.0910 -0.001777  0.0024    1.0935   
    54. B(H  52,C  50)                1.0911 -0.000434  0.0006    1.0917   
    55. B(H  53,C  50)                1.0910 -0.001810  0.0025    1.0935   
    56. B(C  54,O   1)                1.2384  0.052548 -0.0277    1.2107   
    57. B(C  54,O   0)                1.3706  0.024149 -0.0201    1.3505   
    58. B(C  55,C  54)                1.5039  0.021340 -0.0255    1.4783   
    59. B(C  56,C  55)                1.4057  0.011489 -0.0101    1.3956   
    60. B(H  57,C  56)                1.0819 -0.000800  0.0006    1.0825   
    61. B(H  57,H  43)                3.3405  0.000170 -0.0120    3.3285   
    62. B(C  58,C  56)                1.3924  0.007481 -0.0061    1.3863   
    63. B(H  59,C  58)                1.0804 -0.002105  0.0028    1.0832   
    64. B(C  60,C  58)                1.3920  0.003307 -0.0026    1.3894   
    65. B(H  61,C  60)                1.0803 -0.002964  0.0039    1.0842   
    66. B(C  62,C  60)                1.3919  0.002934 -0.0023    1.3896   
    67. B(H  63,C  62)                1.0804 -0.002062  0.0027    1.0831   
    68. B(C  64,C  62)                1.3923  0.007965 -0.0065    1.3858   
    69. B(C  64,C  55)                1.4034  0.010937 -0.0094    1.3939   
    70. B(H  65,C  64)                1.0828 -0.000494  0.0007    1.0835   
    71. B(H  66,N   3)                1.0099  0.009448 -0.0109    0.9990   
    72. A(C   4,O   0,C  54)          119.63  0.004684   -0.81    118.82   
    73. A(C   4,N   2,C  18)          126.37  0.009425   -1.23    125.13   
    74. A(C   5,N   3,H  66)          116.99 -0.002672    0.38    117.37   
    75. A(C  31,N   3,H  66)          116.04 -0.008017    1.20    117.24   
    76. A(C   5,N   3,C  31)          126.06  0.010899   -1.75    124.31   
    77. A(O   0,C   4,N   2)          117.52 -0.000050   -0.04    117.48   
    78. A(N   2,C   4,C   5)          129.97 -0.005106    0.60    130.57   
    79. A(O   0,C   4,C   5)          112.27  0.005132   -0.51    111.76   
    80. A(H   6,C   5,C   7)          104.94 -0.004202    1.55    106.49   
    81. A(C   4,C   5,H   6)          108.60  0.000802   -0.26    108.34   
    82. A(N   3,C   5,H   6)          107.29 -0.002375    1.49    108.78   
    83. A(C   4,C   5,C   7)          114.69  0.007613   -2.25    112.44   
    84. A(N   3,C   5,C   7)          113.92 -0.001018   -0.01    113.91   
    85. A(N   3,C   5,C   4)          107.07 -0.001366   -0.25    106.82   
    86. A(C   5,C   7,C   8)          118.80  0.000363   -0.02    118.79   
    87. A(C   8,C   7,C  16)          119.31 -0.002178    0.23    119.55   
    88. A(C   5,C   7,C  16)          121.87  0.001816   -0.22    121.65   
    89. A(H   9,C   8,C  10)          119.16 -0.002228    0.35    119.51   
    90. A(C   7,C   8,C  10)          120.37  0.000130   -0.04    120.33   
    91. A(C   7,C   8,H   9)          120.46  0.002089   -0.30    120.16   
    92. A(H  11,C  10,C  12)          120.17  0.000143   -0.03    120.15   
    93. A(C   8,C  10,H  11)          120.12  0.000631   -0.10    120.02   
    94. A(C   8,C  10,C  12)          119.71 -0.000776    0.13    119.84   
    95. A(H  13,C  12,C  14)          119.68 -0.002035    0.25    119.93   
    96. A(C  10,C  12,C  14)          120.58  0.003820   -0.45    120.12   
    97. A(C  10,C  12,H  13)          119.74 -0.001787    0.21    119.94   
    98. A(H  15,C  14,C  16)          120.02  0.000767   -0.11    119.91   
    99. A(C  12,C  14,C  16)          119.69 -0.001503    0.22    119.91   
   100. A(C  12,C  14,H  15)          120.29  0.000736   -0.11    120.18   
   101. A(C  14,C  16,H  17)          119.29 -0.002711    0.42    119.71   
   102. A(C   7,C  16,H  17)          120.37  0.002202   -0.32    120.04   
   103. A(C   7,C  16,C  14)          120.34  0.000507   -0.09    120.25   
   104. A(N   2,C  18,C  19)          111.10  0.001083   -0.54    110.56   
   105. A(C  23,C  18,C  27)          107.69 -0.000533    0.43    108.13   
   106. A(C  19,C  18,C  27)          112.73  0.001440   -0.84    111.89   
   107. A(N   2,C  18,C  27)          112.82  0.000630   -0.43    112.39   
   108. A(C  19,C  18,C  23)          108.01 -0.000492    0.34    108.35   
   109. A(N   2,C  18,C  23)          103.93 -0.002595    1.30    105.23   
   110. A(C  18,C  19,H  21)          110.96  0.003912   -0.66    110.30   
   111. A(C  18,C  19,H  20)          111.21  0.002319   -0.43    110.78   
   112. A(H  21,C  19,H  22)          106.28 -0.004028    0.75    107.03   
   113. A(H  20,C  19,H  22)          107.39 -0.002863    0.46    107.86   
   114. A(C  18,C  19,H  22)          113.51  0.003037   -0.52    113.00   
   115. A(H  20,C  19,H  21)          107.14 -0.003156    0.52    107.66   
   116. A(H  25,C  23,H  26)          107.16 -0.003040    0.56    107.72   
   117. A(H  24,C  23,H  26)          107.16 -0.002883    0.46    107.61   
   118. A(C  18,C  23,H  26)          111.65  0.002942   -0.51    111.14   
   119. A(H  24,C  23,H  25)          107.24 -0.002834    0.50    107.74   
   120. A(C  18,C  23,H  25)          111.74  0.002388   -0.39    111.35   
   121. A(C  18,C  23,H  24)          111.62  0.002797   -0.50    111.12   
   122. A(H  29,C  27,H  30)          105.73 -0.004515    0.90    106.63   
   123. A(H  28,C  27,H  30)          107.04 -0.003323    0.53    107.57   
   124. A(C  18,C  27,H  30)          110.95  0.004696   -0.76    110.18   
   125. A(H  28,C  27,H  29)          107.65 -0.002430    0.34    107.99   
   126. A(C  18,C  27,H  29)          113.72  0.002597   -0.43    113.29   
   127. A(C  18,C  27,H  28)          111.37  0.002156   -0.44    110.94   
   128. A(N   3,C  31,C  39)          119.71  0.007518   -1.05    118.66   
   129. A(N   3,C  31,C  32)          120.26 -0.008408    1.19    121.45   
   130. A(C  32,C  31,C  39)          120.03  0.000886   -0.14    119.89   
   131. A(C  31,C  32,C  33)          117.32  0.000482   -0.09    117.23   
   132. A(C  33,C  32,C  41)          119.87  0.007693   -1.10    118.77   
   133. A(C  31,C  32,C  41)          122.81 -0.008175    1.19    123.99   
   134. A(H  34,C  33,C  35)          116.22 -0.003483    0.59    116.80   
   135. A(C  32,C  33,C  35)          121.90 -0.004936    0.63    122.53   
   136. A(C  32,C  33,H  34)          121.89  0.008419   -1.21    120.67   
   137. A(H  36,C  35,C  37)          119.97 -0.002610    0.37    120.34   
   138. A(C  33,C  35,C  37)          120.02  0.003289   -0.45    119.57   
   139. A(C  33,C  35,H  36)          120.01 -0.000679    0.08    120.09   
   140. A(C  35,C  37,H  38)          120.30 -0.001232    0.17    120.47   
   141. A(H  38,C  37,C  39)          120.11  0.001020   -0.17    119.94   
   142. A(C  35,C  37,C  39)          119.59  0.000213    0.00    119.59   
   143. A(C  37,C  39,H  40)          117.80 -0.003555    0.51    118.31   
   144. A(C  31,C  39,H  40)          121.05  0.003489   -0.55    120.50   
   145. A(C  31,C  39,C  37)          121.14  0.000065    0.05    121.19   
   146. A(C  46,C  41,C  50)          105.53 -0.000835    0.21    105.75   
   147. A(C  42,C  41,C  50)          105.55 -0.002806    0.64    106.20   
   148. A(C  32,C  41,C  50)          113.13  0.005765   -2.17    110.96   
   149. A(C  42,C  41,C  46)          110.42  0.001118    0.50    110.92   
   150. A(C  32,C  41,C  46)          111.05 -0.002560    0.65    111.70   
   151. A(C  32,C  41,C  42)          110.90 -0.000638    0.18    111.08   
   152. A(H  44,C  42,H  45)          107.20 -0.002903    0.36    107.56   
   153. A(H  43,C  42,H  45)          105.86 -0.003156    0.66    106.51   
   154. A(C  41,C  42,H  45)          111.66  0.005371   -0.92    110.74   
   155. A(H  43,C  42,H  44)          107.01 -0.000969    0.23    107.24   
   156. A(C  41,C  42,H  44)          111.10  0.001459   -0.30    110.81   
   157. A(C  41,C  42,H  43)          113.62 -0.000378    0.08    113.69   
   158. A(H  48,C  46,H  49)          107.16 -0.003151    0.35    107.51   
   159. A(H  47,C  46,H  49)          107.22  0.000532    0.02    107.23   
   160. A(C  41,C  46,H  49)          111.18  0.001660   -0.32    110.85   
   161. A(H  47,C  46,H  48)          105.58 -0.001584    0.34    105.92   
   162. A(C  41,C  46,H  48)          111.67  0.006043   -1.08    110.59   
   163. A(C  41,C  46,H  47)          113.64 -0.003840    0.74    114.38   
   164. A(H  52,C  50,H  53)          106.36 -0.004241    0.71    107.07   
   165. A(H  51,C  50,H  53)          108.10 -0.000137    0.09    108.19   
   166. A(C  41,C  50,H  53)          111.90 -0.000203    0.04    111.94   
   167. A(H  51,C  50,H  52)          106.41 -0.004212    0.69    107.10   
   168. A(C  41,C  50,H  52)          111.83  0.008404   -1.46    110.38   
   169. A(C  41,C  50,H  51)          111.90 -0.000187    0.03    111.93   
   170. A(O   1,C  54,C  55)          122.33 -0.013543    1.59    123.92   
   171. A(O   0,C  54,C  55)          112.21 -0.000320    0.19    112.40   
   172. A(O   0,C  54,O   1)          125.42  0.013808   -1.71    123.71   
   173. A(C  56,C  55,C  64)          118.97 -0.006100    0.72    119.69   
   174. A(C  54,C  55,C  64)          119.10  0.003977   -0.55    118.55   
   175. A(C  54,C  55,C  56)          121.92  0.002122   -0.17    121.76   
   176. A(H  57,C  56,C  58)          118.43 -0.004307    0.62    119.05   
   177. A(C  55,C  56,C  58)          120.42  0.002428   -0.33    120.08   
   178. A(C  55,C  56,H  57)          121.15  0.001879   -0.29    120.86   
   179. A(H  59,C  58,C  60)          120.16 -0.000431    0.05    120.21   
   180. A(C  56,C  58,C  60)          119.81 -0.000368    0.08    119.89   
   181. A(C  56,C  58,H  59)          120.04  0.000799   -0.13    119.90   
   182. A(H  61,C  60,C  62)          119.72 -0.001025    0.11    119.83   
   183. A(C  58,C  60,C  62)          120.53  0.001986   -0.21    120.31   
   184. A(C  58,C  60,H  61)          119.75 -0.000961    0.10    119.85   
   185. A(H  63,C  62,C  64)          120.01  0.000786   -0.13    119.88   
   186. A(C  60,C  62,C  64)          119.78 -0.000450    0.09    119.87   
   187. A(C  60,C  62,H  63)          120.21 -0.000336    0.04    120.25   
   188. A(C  62,C  64,H  65)          118.75 -0.004450    0.65    119.41   
   189. A(C  55,C  64,H  65)          120.74  0.001947   -0.31    120.43   
   190. A(C  55,C  64,C  62)          120.50  0.002503   -0.34    120.16   
   191. D(N   2,C   4,O   0,C  54)    -81.59 -0.000472    0.23    -81.36   
   192. D(C   5,C   4,O   0,C  54)    103.60  0.000064   -0.39    103.21   
   193. D(O   0,C   4,N   2,C  18)   -178.77 -0.000913    0.49   -178.28   
   194. D(C   5,C   4,N   2,C  18)     -5.04 -0.000860    1.17     -3.88   
   195. D(N   3,C   5,C   4,N   2)    -94.84  0.002769   -1.74    -96.58   
   196. D(C   7,C   5,C   4,O   0)    -48.30 -0.000568    0.82    -47.48   
   197. D(C   7,C   5,N   3,H  66)    121.68  0.005690   -2.54    119.14   
   198. D(H   6,C   5,N   3,H  66)   -122.64 -0.001564    0.32   -122.32   
   199. D(C   4,C   5,N   3,C  31)    162.37 -0.002237   -0.25    162.11   
   200. D(H   6,C   5,C   4,O   0)   -165.30 -0.000486    0.42   -164.89   
   201. D(C   4,C   5,N   3,H  66)     -6.22 -0.002499    0.64     -5.58   
   202. D(C   7,C   5,C   4,N   2)    137.71 -0.000395    0.15    137.85   
   203. D(H   6,C   5,C   4,N   2)     20.71 -0.000313   -0.25     20.45   
   204. D(H   6,C   5,N   3,C  31)     45.95 -0.001302   -0.57     45.38   
   205. D(N   3,C   5,C   4,O   0)     79.15  0.002596   -1.06     78.08   
   206. D(C   7,C   5,N   3,C  31)    -69.73  0.005952   -3.43    -73.16   
   207. D(C  16,C   7,C   5,C   4)    100.38  0.000841   -1.27     99.10   
   208. D(C  16,C   7,C   5,H   6)   -140.55  0.003267   -1.81   -142.36   
   209. D(C  16,C   7,C   5,N   3)    -23.50 -0.002816    0.98    -22.52   
   210. D(C   8,C   7,C   5,C   4)    -78.34  0.000823   -1.22    -79.56   
   211. D(C   8,C   7,C   5,H   6)     40.73  0.003249   -1.75     38.98   
   212. D(C   8,C   7,C   5,N   3)    157.78 -0.002835    1.04    158.82   
   213. D(C  10,C   8,C   7,C  16)      0.35 -0.000022    0.01      0.36   
   214. D(C  10,C   8,C   7,C   5)    179.10  0.000047   -0.05    179.05   
   215. D(H   9,C   8,C   7,C  16)   -178.46  0.000484   -0.52   -178.99   
   216. D(H   9,C   8,C   7,C   5)      0.29  0.000553   -0.58     -0.29   
   217. D(C  12,C  10,C   8,H   9)    178.78 -0.000438    0.50    179.28   
   218. D(H  11,C  10,C   8,H   9)     -0.61 -0.000113    0.14     -0.47   
   219. D(H  11,C  10,C   8,C   7)   -179.44  0.000335   -0.37   -179.81   
   220. D(C  12,C  10,C   8,C   7)     -0.05  0.000011   -0.02     -0.07   
   221. D(H  13,C  12,C  10,C   8)   -179.70  0.000236   -0.26   -179.96   
   222. D(C  14,C  12,C  10,C   8)     -0.17 -0.000025    0.03     -0.14   
   223. D(C  14,C  12,C  10,H  11)    179.21 -0.000347    0.38    179.60   
   224. D(H  13,C  12,C  10,H  11)     -0.32 -0.000086    0.10     -0.22   
   225. D(C  16,C  14,C  12,H  13)    179.63 -0.000238    0.26    179.89   
   226. D(C  16,C  14,C  12,C  10)      0.10  0.000022   -0.03      0.07   
   227. D(H  15,C  14,C  12,H  13)     -0.01 -0.000046    0.05      0.04   
   228. D(H  15,C  14,C  12,C  10)   -179.54  0.000214   -0.24   -179.78   
   229. D(H  17,C  16,C  14,H  15)      0.18  0.000118   -0.13      0.05   
   230. D(H  17,C  16,C  14,C  12)   -179.46  0.000309   -0.34   -179.80   
   231. D(C   7,C  16,C  14,H  15)    179.85 -0.000204    0.22    180.07   
   232. D(C   7,C  16,C  14,C  12)      0.21 -0.000013    0.02      0.23   
   233. D(H  17,C  16,C   7,C   8)    179.23 -0.000324    0.36    179.59   
   234. D(H  17,C  16,C   7,C   5)      0.52 -0.000374    0.42      0.93   
   235. D(C  14,C  16,C   7,C   8)     -0.43  0.000018   -0.01     -0.44   
   236. D(C  14,C  16,C   7,C   5)   -179.14 -0.000032    0.05   -179.09   
   237. D(C  27,C  18,N   2,C   4)     59.68  0.001863   -1.25     58.44   
   238. D(C  23,C  18,N   2,C   4)    176.05 -0.000002   -0.17    175.88   
   239. D(C  19,C  18,N   2,C   4)    -68.03 -0.001501    0.69    -67.34   
   240. D(H  22,C  19,C  18,C  27)    -53.49 -0.000684    0.30    -53.18   
   241. D(H  22,C  19,C  18,C  23)   -172.35 -0.000567    0.05   -172.30   
   242. D(H  22,C  19,C  18,N   2)     74.28  0.002238   -1.40     72.87   
   243. D(H  21,C  19,C  18,C  23)    -52.74 -0.000862    0.19    -52.55   
   244. D(H  21,C  19,C  18,C  27)     66.12 -0.000979    0.44     66.56   
   245. D(H  21,C  19,C  18,N   2)   -166.12  0.001942   -1.26   -167.38   
   246. D(H  20,C  19,C  18,C  27)   -174.72 -0.000852    0.39   -174.33   
   247. D(H  20,C  19,C  18,C  23)     66.42 -0.000735    0.14     66.55   
   248. D(H  20,C  19,C  18,N   2)    -46.96  0.002070   -1.32    -48.28   
   249. D(H  25,C  23,C  18,C  19)     60.84  0.000429   -0.24     60.60   
   250. D(H  25,C  23,C  18,N   2)    178.92  0.000146   -0.06    178.86   
   251. D(H  24,C  23,C  18,C  27)     58.91 -0.000751    0.33     59.25   
   252. D(H  24,C  23,C  18,C  19)   -179.07  0.000383   -0.22   -179.30   
   253. D(H  24,C  23,C  18,N   2)    -61.00  0.000100   -0.04    -61.03   
   254. D(H  26,C  23,C  18,C  27)    178.83 -0.000493    0.22    179.05   
   255. D(H  26,C  23,C  18,C  19)    -59.16  0.000641   -0.33    -59.49   
   256. D(H  26,C  23,C  18,N   2)     58.92  0.000358   -0.15     58.77   
   257. D(H  25,C  23,C  18,C  27)    -61.18 -0.000705    0.32    -60.86   
   258. D(H  30,C  27,C  18,C  23)     49.73  0.001135   -0.31     49.42   
   259. D(H  30,C  27,C  18,N   2)    163.83 -0.001990    1.29    165.12   
   260. D(H  29,C  27,C  18,C  23)    168.76  0.000449    0.01    168.77   
   261. D(H  29,C  27,C  18,C  19)     49.71  0.000547   -0.19     49.52   
   262. D(H  29,C  27,C  18,N   2)    -77.14 -0.002676    1.61    -75.53   
   263. D(H  28,C  27,C  18,C  23)    -69.40  0.000797   -0.19    -69.59   
   264. D(H  30,C  27,C  18,C  19)    -69.31  0.001233   -0.51    -69.83   
   265. D(H  28,C  27,C  18,C  19)    171.56  0.000895   -0.39    171.17   
   266. D(H  28,C  27,C  18,N   2)     44.71 -0.002328    1.41     46.12   
   267. D(C  39,C  31,N   3,H  66)    170.83 -0.000111    0.36    171.20   
   268. D(C  39,C  31,N   3,C   5)      2.15 -0.000883    1.32      3.47   
   269. D(C  32,C  31,N   3,H  66)     -8.77  0.000640   -0.34     -9.11   
   270. D(C  32,C  31,N   3,C   5)   -177.45 -0.000132    0.62   -176.84   
   271. D(C  41,C  32,C  31,C  39)    179.66 -0.000092    0.27    179.92   
   272. D(C  41,C  32,C  31,N   3)     -0.74 -0.000819    0.97      0.23   
   273. D(C  33,C  32,C  31,C  39)     -0.20 -0.000326    0.45      0.25   
   274. D(C  33,C  32,C  31,N   3)    179.40 -0.001053    1.15    180.55   
   275. D(C  35,C  33,C  32,C  41)   -179.74  0.000135   -0.23   -179.97   
   276. D(C  35,C  33,C  32,C  31)      0.12  0.000337   -0.40     -0.28   
   277. D(H  34,C  33,C  32,C  41)      0.15 -0.000089    0.03      0.18   
   278. D(H  34,C  33,C  32,C  31)   -179.99  0.000113   -0.14   -180.13   
   279. D(C  37,C  35,C  33,H  34)   -179.82  0.000121   -0.18   -180.01   
   280. D(C  37,C  35,C  33,C  32)      0.07 -0.000078    0.07      0.14   
   281. D(H  36,C  35,C  33,H  34)     -0.05  0.000032   -0.06     -0.11   
   282. D(H  36,C  35,C  33,C  32)    179.84 -0.000167    0.19    180.03   
   283. D(C  39,C  37,C  35,H  36)   -179.95 -0.000116    0.11   -179.84   
   284. D(C  39,C  37,C  35,C  33)     -0.19 -0.000200    0.24      0.05   
   285. D(H  38,C  37,C  35,H  36)     -0.15 -0.000008    0.01     -0.14   
   286. D(H  38,C  37,C  35,C  33)    179.62 -0.000092    0.14    179.76   
   287. D(H  40,C  39,C  37,H  38)     -0.36  0.000128   -0.11     -0.47   
   288. D(H  40,C  39,C  37,C  35)    179.44  0.000232   -0.21    179.23   
   289. D(C  31,C  39,C  37,H  38)   -179.69  0.000103   -0.09   -179.79   
   290. D(C  31,C  39,C  37,C  35)      0.11  0.000207   -0.19     -0.08   
   291. D(H  40,C  39,C  31,C  32)   -179.23  0.000084   -0.15   -179.37   
   292. D(H  40,C  39,C  31,N   3)      1.17  0.000871   -0.86      0.31   
   293. D(C  37,C  39,C  31,C  32)      0.09  0.000062   -0.16     -0.08   
   294. D(C  37,C  39,C  31,N   3)   -179.52  0.000849   -0.87   -180.39   
   295. D(C  50,C  41,C  32,C  33)     -0.06 -0.000392    1.19      1.12   
   296. D(C  50,C  41,C  32,C  31)   -179.91 -0.000620    1.37   -178.54   
   297. D(C  46,C  41,C  32,C  33)   -118.52 -0.001406    1.92   -116.60   
   298. D(C  46,C  41,C  32,C  31)     61.63 -0.001634    2.10     63.73   
   299. D(C  42,C  41,C  32,C  33)    118.31 -0.000576    0.69    119.00   
   300. D(C  42,C  41,C  32,C  31)    -61.54 -0.000804    0.87    -60.67   
   301. D(H  45,C  42,C  41,C  46)     62.65  0.000125   -0.41     62.24   
   302. D(H  45,C  42,C  41,C  32)   -173.81 -0.002808    0.90   -172.91   
   303. D(H  44,C  42,C  41,C  50)     68.69  0.002963   -1.59     67.10   
   304. D(H  44,C  42,C  41,C  46)   -177.72  0.001030   -0.77   -178.49   
   305. D(H  44,C  42,C  41,C  32)    -54.18 -0.001902    0.54    -53.64   
   306. D(H  43,C  42,C  41,C  50)   -170.58  0.002510   -1.46   -172.04   
   307. D(H  43,C  42,C  41,C  46)    -56.99  0.000578   -0.64    -57.63   
   308. D(H  45,C  42,C  41,C  50)    -50.94  0.002057   -1.23    -52.17   
   309. D(H  43,C  42,C  41,C  32)     66.55 -0.002355    0.67     67.21   
   310. D(H  49,C  46,C  41,C  32)     52.20  0.001528   -0.63     51.57   
   311. D(H  48,C  46,C  41,C  50)     48.89 -0.002291    1.01     49.89   
   312. D(H  48,C  46,C  41,C  42)    -64.72  0.000896   -0.09    -64.80   
   313. D(H  48,C  46,C  41,C  32)    171.83  0.002715   -1.12    170.71   
   314. D(H  47,C  46,C  41,C  50)    168.19 -0.002659    1.19    169.38   
   315. D(H  47,C  46,C  41,C  42)     54.58  0.000528    0.10     54.68   
   316. D(H  49,C  46,C  41,C  42)    175.65 -0.000291    0.41    176.06   
   317. D(H  47,C  46,C  41,C  32)    -68.87  0.002348   -0.94    -69.81   
   318. D(H  49,C  46,C  41,C  50)    -70.74 -0.003478    1.51    -69.24   
   319. D(H  53,C  50,C  41,C  46)   -177.74 -0.000194   -0.37   -178.11   
   320. D(H  53,C  50,C  41,C  42)    -60.79 -0.000579    0.59    -60.21   
   321. D(H  53,C  50,C  41,C  32)     60.65  0.000137   -0.03     60.61   
   322. D(H  52,C  50,C  41,C  46)    -58.52  0.000009   -0.44    -58.95   
   323. D(H  52,C  50,C  41,C  42)     58.43 -0.000376    0.52     58.95   
   324. D(H  52,C  50,C  41,C  32)    179.87  0.000340   -0.10    179.77   
   325. D(H  51,C  50,C  41,C  46)     60.76  0.000263   -0.53     60.23   
   326. D(H  51,C  50,C  41,C  42)    177.70 -0.000121    0.43    178.13   
   327. D(H  51,C  50,C  41,C  32)    -60.86  0.000594   -0.19    -61.05   
   328. D(C  55,C  54,O   0,C   4)   -179.46 -0.000412   -0.02   -179.48   
   329. D(O   1,C  54,O   0,C   4)     -1.69 -0.002346    2.00      0.31   
   330. D(C  64,C  55,C  54,O   1)     -3.32  0.000590   -1.24     -4.55   
   331. D(C  64,C  55,C  54,O   0)    174.53 -0.000584    0.63    175.16   
   332. D(C  56,C  55,C  54,O   1)    176.71  0.000417   -1.11    175.60   
   333. D(C  56,C  55,C  54,O   0)     -5.44 -0.000756    0.76     -4.69   
   334. D(C  58,C  56,C  55,C  64)     -0.08 -0.000029   -0.02     -0.10   
   335. D(C  58,C  56,C  55,C  54)    179.89  0.000146   -0.14    179.75   
   336. D(H  57,C  56,C  55,C  64)    179.78 -0.000080   -0.08    179.70   
   337. D(H  57,C  56,C  55,C  54)     -0.25  0.000095   -0.20     -0.45   
   338. D(C  60,C  58,C  56,H  57)   -179.84  0.000127   -0.02   -179.86   
   339. D(C  60,C  58,C  56,C  55)      0.02  0.000085   -0.08     -0.06   
   340. D(H  59,C  58,C  56,H  57)      0.08  0.000027    0.06      0.14   
   341. D(H  59,C  58,C  56,C  55)    179.95 -0.000014    0.00    179.95   
   342. D(C  62,C  60,C  58,H  59)   -179.89  0.000044    0.01   -179.89   
   343. D(C  62,C  60,C  58,C  56)      0.03 -0.000055    0.09      0.12   
   344. D(H  61,C  60,C  58,H  59)      0.03 -0.000010    0.03      0.06   
   345. D(H  61,C  60,C  58,C  56)    179.95 -0.000109    0.12    180.07   
   346. D(C  64,C  62,C  60,H  61)   -179.95  0.000031   -0.02   -179.97   
   347. D(C  64,C  62,C  60,C  58)     -0.03 -0.000024    0.01     -0.02   
   348. D(H  63,C  62,C  60,H  61)      0.02 -0.000012    0.02      0.04   
   349. D(H  63,C  62,C  60,C  58)    179.94 -0.000066    0.05    179.99   
   350. D(H  65,C  64,C  62,C  60)   -179.96 -0.000059    0.06   -179.90   
   351. D(C  55,C  64,C  62,H  63)    180.00  0.000114   -0.15    179.85   
   352. D(C  55,C  64,C  62,C  60)     -0.03  0.000072   -0.11     -0.14   
   353. D(H  65,C  64,C  55,C  56)   -179.99  0.000080   -0.06   -180.04   
   354. D(H  65,C  64,C  55,C  54)      0.04 -0.000090    0.07      0.11   
   355. D(C  62,C  64,C  55,C  56)      0.09 -0.000049    0.11      0.20   
   356. D(H  65,C  64,C  62,H  63)      0.07 -0.000016    0.02      0.09   
   357. D(C  62,C  64,C  55,C  54)   -179.89 -0.000219    0.24   -179.65   
    ----------------------------------------------------------------------------

         *************************************************************
         *                GEOMETRY OPTIMIZATION CYCLE   2            *
         *************************************************************
---------------------------------
CARTESIAN COORDINATES (ANGSTROEM)
---------------------------------
  O      3.549590    7.064835    3.077944
  O      3.037406    5.058801    3.982234
  N      3.026289    7.992287    5.060301
  N      5.876807    8.805555    3.681805
  C      3.931227    7.581313    4.297871
  C      5.442098    7.648627    4.432484
  H      5.687014    7.800756    5.485113
  C      6.119541    6.354549    4.015302
  C      6.138846    5.289349    4.910662
  H      5.680311    5.391004    5.888821
  C      6.732018    4.085249    4.555289
  H      6.741482    3.258073    5.255450
  C      7.307791    3.942667    3.299260
  H      7.771025    3.002835    3.019651
  C      7.288061    5.000424    2.399223
  H      7.733806    4.889012    1.417717
  C      6.692466    6.203305    2.756994
  H      6.676028    7.025519    2.050828
  C      3.243137    8.600929    6.369188
  C      3.801788    7.573531    7.352468
  H      3.219413    6.649726    7.320372
  H      3.753675    7.960384    8.372999
  H      4.844675    7.318682    7.156117
  C      1.853652    9.023209    6.851354
  H      1.405164    9.751709    6.170890
  H      1.898311    9.478270    7.843915
  H      1.178868    8.165279    6.908844
  C      4.120441    9.851545    6.291438
  H      3.797824   10.504613    5.477384
  H      5.178426    9.627889    6.144983
  H      4.047140   10.421734    7.220497
  C      7.104673    9.414943    3.833874
  C      7.442533   10.588031    3.111820
  C      8.713125   11.124757    3.323949
  H      9.029651   12.017115    2.800778
  C      9.626591   10.557197    4.204524
  H     10.603465   11.007681    4.339420
  C      9.281119    9.414142    4.904480
  H      9.983682    8.957154    5.591988
  C      8.029826    8.849617    4.717827
  H      7.785995    7.948539    5.266480
  C      6.500183   11.286100    2.116618
  C      6.128032   10.348490    0.956897
  H      5.512498    9.500556    1.259107
  H      7.025337    9.944153    0.481329
  H      5.562471   10.885686    0.191061
  C      5.237810   11.827611    2.812362
  H      4.548801   11.056618    3.159056
  H      4.663112   12.458245    2.129411
  H      5.503002   12.438180    3.679007
  C      7.179049   12.503741    1.480546
  H      7.455818   13.253224    2.227083
  H      6.503692   12.989200    0.773357
  H      8.079393   12.226031    0.925612
  C      3.116875    5.786958    3.018245
  C      2.758013    5.377818    1.643776
  C      2.780657    6.280130    0.579373
  H      3.057270    7.315124    0.734583
  C      2.442497    5.857742   -0.696985
  H      2.460239    6.560726   -1.520853
  C      2.081994    4.533832   -0.915268
  H      1.818667    4.203799   -1.913882
  C      2.056272    3.630690    0.140552
  H      1.774949    2.598874   -0.030747
  C      2.392054    4.051979    1.417339
  H      2.371020    3.341210    2.234825
  H      5.185515    9.295948    3.153055

----------------------------
CARTESIAN COORDINATES (A.U.)
----------------------------
  NO LB      ZA    FRAG     MASS         X           Y           Z
   0 O     8.0000    0    15.999    6.707753   13.350604    5.816472
   1 O     8.0000    0    15.999    5.739865    9.559749    7.525333
   2 N     7.0000    0    14.007    5.718857   15.103234    9.562584
   3 N     7.0000    0    14.007   11.105556   16.640088    6.957604
   4 C     6.0000    0    12.011    7.428942   14.326606    8.121799
   5 C     6.0000    0    12.011   10.284075   14.453811    8.376181
   6 H     1.0000    0     1.008   10.746900   14.741292   10.365362
   7 C     6.0000    0    12.011   11.564257   12.008358    7.587820
   8 C     6.0000    0    12.011   11.600737    9.995421    9.279805
   9 H     1.0000    0     1.008   10.734232   10.187522   11.128259
  10 C     6.0000    0    12.011   12.721670    7.720002    8.608249
  11 H     1.0000    0     1.008   12.739554    6.156865    9.931362
  12 C     6.0000    0    12.011   13.809723    7.450560    6.234697
  13 H     1.0000    0     1.008   14.685109    5.674536    5.706313
  14 C     6.0000    0    12.011   13.772439    9.449431    4.533874
  15 H     1.0000    0     1.008   14.614776    9.238893    2.679097
  16 C     6.0000    0    12.011   12.646927   11.722547    5.209965
  17 H     1.0000    0     1.008   12.615864   13.276307    3.875504
  18 C     6.0000    0    12.011    6.128640   16.253400   12.036020
  19 C     6.0000    0    12.011    7.184339   14.311899   13.894150
  20 H     1.0000    0     1.008    6.083809   12.566161   13.833498
  21 H     1.0000    0     1.008    7.093418   15.042946   15.822675
  22 H     1.0000    0     1.008    9.155109   13.830304   13.523101
  23 C     6.0000    0    12.011    3.502895   17.051394   12.947183
  24 H     1.0000    0     1.008    2.655376   18.428060   11.661292
  25 H     1.0000    0     1.008    3.587288   17.911334   14.822852
  26 H     1.0000    0     1.008    2.227738   15.430141   13.055822
  27 C     6.0000    0    12.011    7.786506   18.616721   11.889096
  28 H     1.0000    0     1.008    7.176848   19.850842   10.350755
  29 H     1.0000    0     1.008    9.785807   18.194074   11.612335
  30 H     1.0000    0     1.008    7.647986   19.694222   13.644762
  31 C     6.0000    0    12.011   13.425886   17.791663    7.244972
  32 C     6.0000    0    12.011   14.064350   20.008478    5.880487
  33 C     6.0000    0    12.011   16.465420   21.022744    6.281354
  34 H     1.0000    0     1.008   17.063568   22.709056    5.292703
  35 C     6.0000    0    12.011   18.191620   19.950210    7.945399
  36 H     1.0000    0     1.008   20.037645   20.801503    8.200316
  37 C     6.0000    0    12.011   17.538772   17.790151    9.268125
  38 H     1.0000    0     1.008   18.866424   16.926567   10.567326
  39 C     6.0000    0    12.011   15.174172   16.723353    8.915401
  40 H     1.0000    0     1.008   14.713399   15.020562    9.952206
  41 C     6.0000    0    12.011   12.283566   21.327639    3.999829
  42 C     6.0000    0    12.011   11.580302   19.555811    1.808272
  43 H     1.0000    0     1.008   10.417111   17.953448    2.379367
  44 H     1.0000    0     1.008   13.275962   18.791726    0.909580
  45 H     1.0000    0     1.008   10.511547   20.570965    0.361053
  46 C     6.0000    0    12.011    9.898026   22.350946    5.314594
  47 H     1.0000    0     1.008    8.595988   20.893980    5.969751
  48 H     1.0000    0     1.008    8.812004   23.542671    4.024004
  49 H     1.0000    0     1.008   10.399167   23.504753    6.952315
  50 C     6.0000    0    12.011   13.566437   23.628647    2.797827
  51 H     1.0000    0     1.008   14.089454   25.044963    4.208576
  52 H     1.0000    0     1.008   12.290198   24.546031    1.461432
  53 H     1.0000    0     1.008   15.267839   23.103850    1.749152
  54 C     6.0000    0    12.011    5.890041   10.935766    5.703657
  55 C     6.0000    0    12.011    5.211888   10.162602    3.106287
  56 C     6.0000    0    12.011    5.254681   11.867726    1.094856
  57 H     1.0000    0     1.008    5.777402   13.823582    1.388160
  58 C     6.0000    0    12.011    4.615651   11.069527   -1.317111
  59 H     1.0000    0     1.008    4.649178   12.397975   -2.873995
  60 C     6.0000    0    12.011    3.934399    8.567701   -1.729607
  61 H     1.0000    0     1.008    3.436783    7.944029   -3.616713
  62 C     6.0000    0    12.011    3.885792    6.861010    0.265605
  63 H     1.0000    0     1.008    3.354167    4.911160   -0.058104
  64 C     6.0000    0    12.011    4.520327    7.657131    2.678383
  65 H     1.0000    0     1.008    4.480579    6.313972    4.223208
  66 H     1.0000    0     1.008    9.799203   17.566796    5.958411

--------------------------------
INTERNAL COORDINATES (ANGSTROEM)
--------------------------------
 O      0   0   0     0.000000000000     0.00000000     0.00000000
 O      1   0   0     2.259257726440     0.00000000     0.00000000
 N      1   2   0     2.250278127607    87.74370087     0.00000000
 N      1   2   3     2.968281191741   128.09923840    70.46901214
 C      3   1   2     1.252642077363    32.92213692    98.79519409
 C      4   1   2     1.446019576880    53.18133086   348.15881444
 H      6   4   1     1.091400805783   108.76631064   211.44110249
 C      6   4   1     1.519081499901   113.88719254    92.88705080
 C      8   6   4     1.391651466358   118.78635561   158.82234640
 H      9   8   6     1.085073320125   120.15995886   359.70855803
 C      9   8   6     1.388523927337   120.33272731   179.05215877
 H     11   9   8     1.083760197218   120.01695308   180.18613724
 C     11   9   8     1.389048150822   119.83585728   359.93073398
 H     13  11   9     1.084458411785   119.94449841   180.03627309
 C     13  11   9     1.388994512094   120.12369565   359.85571037
 H     15  13  11     1.083722899840   120.18069007   180.22327418
 C     15  13  11     1.389120854708   119.90947475     0.06626614
 H     17  15  13     1.083963800369   119.70569106   180.20306364
 C      3   1   2     1.459674934338   158.00893057   102.58194764
 C     19   3   1     1.527900098547   110.54885625   290.13615253
 H     20  19   3     1.092522653589   110.77957103   311.72220705
 H     20  19   3     1.092453455386   110.30167969   192.61958487
 H     20  19   3     1.091381718522   112.99331476    72.87297367
 C     19   3   1     1.530186929252   105.23169722   173.36073456
 H     24  19   3     1.093108493557   111.12013824   298.96861252
 H     24  19   3     1.092818404908   111.34617657   178.86290997
 H     24  19   3     1.093015374059   111.13427367    58.77350657
 C     19   3   1     1.529623662755   112.36719800    55.92148812
 H     28  19   3     1.092366873476   110.93373954    46.11081075
 H     28  19   3     1.091238700145   113.28565592   284.46696964
 H     28  19   3     1.092537625609   110.18150335   165.12109755
 C      4   1   2     1.379178155504   168.39565141    69.90412638
 C     32   4   6     1.418325625629   121.42577894   183.17457704
 C     33  32   4     1.395520378595   117.23275125   180.56516308
 H     34  33  32     1.081757800951   120.67460856   179.86973952
 C     34  33  32     1.389948443163   122.52144118   359.71865632
 H     36  34  33     1.084166497625   120.08707854   180.03132903
 C     36  34  33     1.384146905912   119.57425171     0.13388672
 H     38  36  34     1.084020335443   120.47074764   179.75768189
 C     38  36  34     1.385374216624   119.59162431     0.05094561
 H     40  38  36     1.082781844142   118.30940505   179.23544823
 C     33  32   4     1.538100245765   123.97496929     0.24035778
 C     42  33  32     1.537063547009   111.08042602   299.33534601
 H     43  42  33     1.090507111080   113.69580382    67.21184684
 H     43  42  33     1.093072569050   110.80292958   306.35534706
 H     43  42  33     1.093134562680   110.73770277   187.08479016
 C     42  33  32     1.539766126480   111.68770375    63.73759767
 H     47  42  33     1.090578026909   114.39236570   290.19073335
 H     47  42  33     1.092885594265   110.59069586   170.70662808
 H     47  42  33     1.092791689686   110.84744090    51.56977123
 C     42  33  32     1.532349754236   110.96480760   181.45218267
 H     51  42  33     1.093453860037   111.92497719   298.95235646
 H     51  42  33     1.091739040328   110.37538410   179.76834975
 H     51  42  33     1.093478116033   111.93923499    60.61295154
 C      2   1   3     1.210703628710    29.81916940   151.01668336
 C     55   2   1     1.478290547330   123.91155534   179.71050587
 C     56  55   2     1.395577051327   121.75245249   175.58853874
 H     57  56  55     1.082505502483   120.86151998   359.54802122
 C     57  56  55     1.386309409660   120.08297067   179.74668884
 H     59  57  56     1.083171078933   119.90367595   179.94760847
 C     59  57  56     1.389368906688   119.88574287   359.94184876
 H     61  59  57     1.084201257218   119.85371689   180.06647952
 C     61  59  57     1.389634876219   120.31319677     0.11744032
 H     63  61  59     1.083111620895   120.25025599   179.99159459
 C     63  61  59     1.385791810084   119.86489287     0.00000000
 H     65  63  61     1.083475106421   119.40768969   180.09692717
 H      4   1   2     0.998972836780    68.75560758   193.08268167

---------------------------
INTERNAL COORDINATES (A.U.)
---------------------------
 O      0   0   0     0.000000000000     0.00000000     0.00000000
 O      1   0   0     4.269378368917     0.00000000     0.00000000
 N      1   2   0     4.252409386330    87.74370087     0.00000000
 N      1   2   3     5.609238540860   128.09923840    70.46901214
 C      3   1   2     2.367150470042    32.92213692    98.79519409
 C      4   1   2     2.732580984591    53.18133086   348.15881444
 H      6   4   1     2.062448625271   108.76631064   211.44110249
 C      6   4   1     2.870648009920   113.88719254    92.88705080
 C      8   6   4     2.629840145286   118.78635561   158.82234640
 H      9   8   6     2.050491410260   120.15995886   359.70855803
 C      9   8   6     2.623929953064   120.33272731   179.05215877
 H     11   9   8     2.048009967587   120.01695308   180.18613724
 C     11   9   8     2.624920591884   119.83585728   359.93073398
 H     13  11   9     2.049329401902   119.94449841   180.03627309
 C     13  11   9     2.624819229377   120.12369565   359.85571037
 H     15  13  11     2.047939485756   120.18069007   180.22327418
 C     15  13  11     2.625057982317   119.90947475     0.06626614
 H     17  15  13     2.048394721782   119.70569106   180.20306364
 C      3   1   2     2.758385870448   158.00893057   102.58194764
 C     19   3   1     2.887312746245   110.54885625   290.13615253
 H     20  19   3     2.064568610388   110.77957103   311.72220705
 H     20  19   3     2.064437844736   110.30167969   192.61958487
 H     20  19   3     2.062412555576   112.99331476    72.87297367
 C     19   3   1     2.891634229992   105.23169722   173.36073456
 H     24  19   3     2.065675687485   111.12013824   298.96861252
 H     24  19   3     2.065127499385   111.34617657   178.86290997
 H     24  19   3     2.065499717137   111.13427367    58.77350657
 C     19   3   1     2.890569810573   112.36719800    55.92148812
 H     28  19   3     2.064274228637   110.93373954    46.11081075
 H     28  19   3     2.062142290011   113.28565592   284.46696964
 H     28  19   3     2.064596903406   110.18150335   165.12109755
 C      4   1   2     2.606269003788   168.39565141    69.90412638
 C     32   4   6     2.680247001161   121.42577894   183.17457704
 C     33  32   4     2.637151329851   117.23275125   180.56516308
 H     34  33  32     2.044225987031   120.67460856   179.86973952
 C     34  33  32     2.626621897848   122.52144118   359.71865632
 H     36  34  33     2.048777764083   120.08707854   180.03132903
 C     36  34  33     2.615658581287   119.57425171     0.13388672
 H     38  36  34     2.048501557588   120.47074764   179.75768189
 C     38  36  34     2.617977862415   119.59162431     0.05094561
 H     40  38  36     2.046161148211   118.30940505   179.23544823
 C     33  32   4     2.906588231012   123.97496929     0.24035778
 C     42  33  32     2.904629154281   111.08042602   299.33534601
 H     43  42  33     2.060759787035   113.69580382    67.21184684
 H     43  42  33     2.065607800007   110.80292958   306.35534706
 H     43  42  33     2.065724950989   110.73770277   187.08479016
 C     42  33  32     2.909736289336   111.68770375    63.73759767
 H     47  42  33     2.060893798530   114.39236570   290.19073335
 H     47  42  33     2.065254468869   110.59069586   170.70662808
 H     47  42  33     2.065077014931   110.84744090    51.56977123
 C     42  33  32     2.895721376888   110.96480760   181.45218267
 H     51  42  33     2.066328335550   111.92497719   298.95235646
 H     51  42  33     2.063087795931   110.37538410   179.76834975
 H     51  42  33     2.066374172739   111.93923499    60.61295154
 C      2   1   3     2.287898287607    29.81916940   151.01668336
 C     55   2   1     2.793564280818   123.91155534   179.71050587
 C     56  55   2     2.637258425793   121.75245249   175.58853874
 H     57  56  55     2.045638938155   120.86151998   359.54802122
 C     57  56  55     2.619745121135   120.08297067   179.74668884
 H     59  57  56     2.046896695366   119.90367595   179.94760847
 C     59  57  56     2.625526732626   119.88574287   359.94184876
 H     61  59  57     2.048843450195   119.85371689   180.06647952
 C     61  59  57     2.626029342199   120.31319677     0.11744032
 H     63  61  59     2.046784335959   120.25025599   179.99159459
 C     63  61  59     2.618766999689   119.86489287     0.00000000
 H     65  63  61     2.047471224057   119.40768969   180.09692717
 H      4   1   2     1.887785076740    68.75560758   193.08268167


           ************************************************************
           *        Program running with 20 parallel MPI-processes    *
           *              working on a common directory               *
           ************************************************************
------------------------------------------------------------------------------
                   ___                                                        
                  /   \      - P O W E R E D   B Y -                         
                 /     \                                                     
                 |  |  |   _    _      __       _____    __    __             
                 |  |  |  | |  | |    /  \     |  _  \  |  |  /  |          
                  \  \/   | |  | |   /    \    | | | |  |  | /  /          
                 / \  \   | |__| |  /  /\  \   | |_| |  |  |/  /          
                |  |  |   |  __  | /  /__\  \  |    /   |      \           
                |  |  |   | |  | | |   __   |  |    \   |  |\   \          
                \     /   | |  | | |  |  |  |  | |\  \  |  | \   \       
                 \___/    |_|  |_| |__|  |__|  |_| \__\ |__|  \__/        
                                                                              
                      - O R C A' S   B I G   F R I E N D -                    
                                      &                                       
                       - I N T E G R A L  F E E D E R -                       
                                                                              
 v1 FN, 2020, v2 2021                                                         
------------------------------------------------------------------------------


Reading SHARK input file ImineE2opt.SHARKINP.tmp ... ok
----------------------
SHARK INTEGRAL PACKAGE
----------------------

Number of atoms                             ...     67
Number of basis functions                   ...   1227
Number of shells                            ...    499
Maximum angular momentum                    ...      3
Integral batch strategy                     ... SHARK/LIBINT Hybrid
RI-J (if used) integral strategy            ... SPLIT-RIJ (Revised 2003 algorithm where possible)
Printlevel                                  ...      1
Contraction scheme used                     ... SEGMENTED contraction
Coulomb Range Separation                    ... NOT USED
Exchange Range Separation                   ... NOT USED
Finite Nucleus Model                        ... NOT USED
Auxiliary Coulomb fitting basis             ... AVAILABLE
   # of basis functions in Aux-J            ...   1991
   # of shells in Aux-J                     ...    665
   Maximum angular momentum in Aux-J        ...      4
Auxiliary J/K fitting basis                 ... NOT available
Auxiliary Correlation fitting basis         ... NOT available
Auxiliary 'external' fitting basis          ... NOT available
Integral threshold                          ...     2.500000e-11
Primitive cut-off                           ...     2.500000e-12
Primitive pair pre-selection threshold      ...     2.500000e-12

Calculating pre-screening integrals         ... done (  0.2 sec) Dimension = 499
Organizing shell pair data                  ... done (  1.0 sec)
Shell pair information
Total number of shell pairs                 ...    124750
Shell pairs after pre-screening             ...     79095
Total number of primitive shell pairs       ...    374508
Primitive shell pairs kept                  ...    151442
          la=0 lb=0:  22255 shell pairs
          la=1 lb=0:  23649 shell pairs
          la=1 lb=1:   6300 shell pairs
          la=2 lb=0:  10716 shell pairs
          la=2 lb=1:   5754 shell pairs
          la=2 lb=2:   1350 shell pairs
          la=3 lb=0:   4917 shell pairs
          la=3 lb=1:   2680 shell pairs
          la=3 lb=2:   1198 shell pairs
          la=3 lb=3:    276 shell pairs

Calculating one electron integrals          ... done (  0.3 sec)
Calculating RI/J V-Matrix + Cholesky decomp.... done (  1.9 sec)
Calculating Nuclear repulsion               ... done (  0.0 sec) ENN=   3496.012778505009 Eh

SHARK setup successfully completed in   6.6 seconds

Maximum memory used throughout the entire GTOINT-calculation: 114.9 MB
[1710175940.554892] [node049:2223277:0]          mpool.c:43   UCX  WARN  object 0xa90dc80 was not returned to mpool ucp_requests
[1710175940.554908] [node049:2223277:0]          mpool.c:43   UCX  WARN  object 0xa90de40 was not returned to mpool ucp_requests
[1710175940.554911] [node049:2223277:0]          mpool.c:43   UCX  WARN  object 0xa90e000 was not returned to mpool ucp_requests
[1710175940.554914] [node049:2223277:0]          mpool.c:43   UCX  WARN  object 0xa90e1c0 was not returned to mpool ucp_requests
[1710175940.554916] [node049:2223277:0]          mpool.c:43   UCX  WARN  object 0xa90e380 was not returned to mpool ucp_requests
[1710175940.554918] [node049:2223277:0]          mpool.c:43   UCX  WARN  object 0xa90e540 was not returned to mpool ucp_requests
[1710175940.554922] [node049:2223277:0]          mpool.c:43   UCX  WARN  object 0xa90e700 was not returned to mpool ucp_requests
[1710175940.554924] [node049:2223277:0]          mpool.c:43   UCX  WARN  object 0xa90e8c0 was not returned to mpool ucp_requests
[1710175940.554928] [node049:2223277:0]          mpool.c:43   UCX  WARN  object 0xa90ea80 was not returned to mpool ucp_requests
[1710175940.554931] [node049:2223277:0]          mpool.c:43   UCX  WARN  object 0xa90ec40 was not returned to mpool ucp_requests
[1710175940.554934] [node049:2223277:0]          mpool.c:43   UCX  WARN  object 0xa90ee00 was not returned to mpool ucp_requests
[1710175940.554889] [node049:2223271:0]          mpool.c:43   UCX  WARN  object 0xb42dc40 was not returned to mpool ucp_requests
[1710175940.554908] [node049:2223271:0]          mpool.c:43   UCX  WARN  object 0xb42de00 was not returned to mpool ucp_requests
[1710175940.554911] [node049:2223271:0]          mpool.c:43   UCX  WARN  object 0xb42dfc0 was not returned to mpool ucp_requests
[1710175940.554914] [node049:2223271:0]          mpool.c:43   UCX  WARN  object 0xb42e180 was not returned to mpool ucp_requests
[1710175940.554917] [node049:2223271:0]          mpool.c:43   UCX  WARN  object 0xb42e340 was not returned to mpool ucp_requests
[1710175940.554922] [node049:2223271:0]          mpool.c:43   UCX  WARN  object 0xb42e500 was not returned to mpool ucp_requests
[1710175940.554925] [node049:2223271:0]          mpool.c:43   UCX  WARN  object 0xb42e6c0 was not returned to mpool ucp_requests
[1710175940.554929] [node049:2223271:0]          mpool.c:43   UCX  WARN  object 0xb42e880 was not returned to mpool ucp_requests
[1710175940.554931] [node049:2223271:0]          mpool.c:43   UCX  WARN  object 0xb42ea40 was not returned to mpool ucp_requests
[1710175940.554934] [node049:2223271:0]          mpool.c:43   UCX  WARN  object 0xb42ec00 was not returned to mpool ucp_requests
[1710175940.554936] [node049:2223271:0]          mpool.c:43   UCX  WARN  object 0xb42edc0 was not returned to mpool ucp_requests
[1710175940.554942] [node049:2223271:0]          mpool.c:43   UCX  WARN  object 0xb42ef80 was not returned to mpool ucp_requests
[1710175940.554944] [node049:2223271:0]          mpool.c:43   UCX  WARN  object 0xb42f140 was not returned to mpool ucp_requests
[1710175940.554936] [node049:2223277:0]          mpool.c:43   UCX  WARN  object 0xa90efc0 was not returned to mpool ucp_requests
[1710175940.554942] [node049:2223277:0]          mpool.c:43   UCX  WARN  object 0xa90f180 was not returned to mpool ucp_requests
[1710175940.554942] [node049:2223272:0]          mpool.c:43   UCX  WARN  object 0xb9e0a40 was not returned to mpool ucp_requests
[1710175940.554962] [node049:2223272:0]          mpool.c:43   UCX  WARN  object 0xb9e0c00 was not returned to mpool ucp_requests
[1710175940.554967] [node049:2223272:0]          mpool.c:43   UCX  WARN  object 0xb9e0dc0 was not returned to mpool ucp_requests
[1710175940.554970] [node049:2223272:0]          mpool.c:43   UCX  WARN  object 0xb9e0f80 was not returned to mpool ucp_requests
[1710175940.554973] [node049:2223272:0]          mpool.c:43   UCX  WARN  object 0xb9e1140 was not returned to mpool ucp_requests
[1710175940.554976] [node049:2223272:0]          mpool.c:43   UCX  WARN  object 0xb9e1300 was not returned to mpool ucp_requests
[1710175940.554979] [node049:2223272:0]          mpool.c:43   UCX  WARN  object 0xb9e14c0 was not returned to mpool ucp_requests
[1710175940.554981] [node049:2223272:0]          mpool.c:43   UCX  WARN  object 0xb9e1680 was not returned to mpool ucp_requests
[1710175940.554984] [node049:2223272:0]          mpool.c:43   UCX  WARN  object 0xb9e1840 was not returned to mpool ucp_requests
[1710175940.554987] [node049:2223272:0]          mpool.c:43   UCX  WARN  object 0xb9e1a00 was not returned to mpool ucp_requests
[1710175940.554990] [node049:2223272:0]          mpool.c:43   UCX  WARN  object 0xb9e1bc0 was not returned to mpool ucp_requests
[1710175940.554993] [node049:2223272:0]          mpool.c:43   UCX  WARN  object 0xb9e1d80 was not returned to mpool ucp_requests
[1710175940.554996] [node049:2223272:0]          mpool.c:43   UCX  WARN  object 0xb9e1f40 was not returned to mpool ucp_requests
[1710175940.555417] [node049:2223280:0]          mpool.c:43   UCX  WARN  object 0xc783e40 was not returned to mpool ucp_requests
[1710175940.555436] [node049:2223280:0]          mpool.c:43   UCX  WARN  object 0xc784000 was not returned to mpool ucp_requests
[1710175940.555440] [node049:2223280:0]          mpool.c:43   UCX  WARN  object 0xc7841c0 was not returned to mpool ucp_requests
[1710175940.555442] [node049:2223280:0]          mpool.c:43   UCX  WARN  object 0xc784380 was not returned to mpool ucp_requests
[1710175940.555447] [node049:2223280:0]          mpool.c:43   UCX  WARN  object 0xc784540 was not returned to mpool ucp_requests
[1710175940.555450] [node049:2223280:0]          mpool.c:43   UCX  WARN  object 0xc784700 was not returned to mpool ucp_requests
[1710175940.555454] [node049:2223280:0]          mpool.c:43   UCX  WARN  object 0xc7848c0 was not returned to mpool ucp_requests
[1710175940.555456] [node049:2223280:0]          mpool.c:43   UCX  WARN  object 0xc784a80 was not returned to mpool ucp_requests
[1710175940.555459] [node049:2223280:0]          mpool.c:43   UCX  WARN  object 0xc784c40 was not returned to mpool ucp_requests
[1710175940.555462] [node049:2223280:0]          mpool.c:43   UCX  WARN  object 0xc784e00 was not returned to mpool ucp_requests
[1710175940.555464] [node049:2223280:0]          mpool.c:43   UCX  WARN  object 0xc784fc0 was not returned to mpool ucp_requests
[1710175940.555467] [node049:2223280:0]          mpool.c:43   UCX  WARN  object 0xc785180 was not returned to mpool ucp_requests
[1710175940.555411] [node049:2223273:0]          mpool.c:43   UCX  WARN  object 0xae66980 was not returned to mpool ucp_requests
[1710175940.555427] [node049:2223273:0]          mpool.c:43   UCX  WARN  object 0xae66b40 was not returned to mpool ucp_requests
[1710175940.555430] [node049:2223273:0]          mpool.c:43   UCX  WARN  object 0xae66d00 was not returned to mpool ucp_requests
[1710175940.555433] [node049:2223273:0]          mpool.c:43   UCX  WARN  object 0xae66ec0 was not returned to mpool ucp_requests
[1710175940.555435] [node049:2223273:0]          mpool.c:43   UCX  WARN  object 0xae67080 was not returned to mpool ucp_requests
[1710175940.555437] [node049:2223273:0]          mpool.c:43   UCX  WARN  object 0xae67240 was not returned to mpool ucp_requests
[1710175940.555440] [node049:2223273:0]          mpool.c:43   UCX  WARN  object 0xae67400 was not returned to mpool ucp_requests
[1710175940.555442] [node049:2223273:0]          mpool.c:43   UCX  WARN  object 0xae675c0 was not returned to mpool ucp_requests
[1710175940.555444] [node049:2223273:0]          mpool.c:43   UCX  WARN  object 0xae67780 was not returned to mpool ucp_requests
[1710175940.555446] [node049:2223273:0]          mpool.c:43   UCX  WARN  object 0xae67940 was not returned to mpool ucp_requests
[1710175940.555449] [node049:2223273:0]          mpool.c:43   UCX  WARN  object 0xae67b00 was not returned to mpool ucp_requests
[1710175940.555451] [node049:2223273:0]          mpool.c:43   UCX  WARN  object 0xae67cc0 was not returned to mpool ucp_requests
[1710175940.555455] [node049:2223273:0]          mpool.c:43   UCX  WARN  object 0xae67e80 was not returned to mpool ucp_requests
[1710175940.555252] [node049:2223275:0]          mpool.c:43   UCX  WARN  object 0xa8fa9c0 was not returned to mpool ucp_requests
[1710175940.555264] [node049:2223275:0]          mpool.c:43   UCX  WARN  object 0xa8fab80 was not returned to mpool ucp_requests
[1710175940.555268] [node049:2223275:0]          mpool.c:43   UCX  WARN  object 0xa8fad40 was not returned to mpool ucp_requests
[1710175940.555270] [node049:2223275:0]          mpool.c:43   UCX  WARN  object 0xa8faf00 was not returned to mpool ucp_requests
[1710175940.555273] [node049:2223275:0]          mpool.c:43   UCX  WARN  object 0xa8fb0c0 was not returned to mpool ucp_requests
[1710175940.555276] [node049:2223275:0]          mpool.c:43   UCX  WARN  object 0xa8fb280 was not returned to mpool ucp_requests
[1710175940.555279] [node049:2223275:0]          mpool.c:43   UCX  WARN  object 0xa8fb440 was not returned to mpool ucp_requests
[1710175940.555281] [node049:2223275:0]          mpool.c:43   UCX  WARN  object 0xa8fb600 was not returned to mpool ucp_requests
[1710175940.555284] [node049:2223275:0]          mpool.c:43   UCX  WARN  object 0xa8fb7c0 was not returned to mpool ucp_requests
[1710175940.555287] [node049:2223275:0]          mpool.c:43   UCX  WARN  object 0xa8fb980 was not returned to mpool ucp_requests
[1710175940.555290] [node049:2223275:0]          mpool.c:43   UCX  WARN  object 0xa8fbb40 was not returned to mpool ucp_requests
[1710175940.555292] [node049:2223275:0]          mpool.c:43   UCX  WARN  object 0xa8fbd00 was not returned to mpool ucp_requests
[1710175940.555295] [node049:2223275:0]          mpool.c:43   UCX  WARN  object 0xa8fbec0 was not returned to mpool ucp_requests
[1710175940.555298] [node049:2223275:0]          mpool.c:43   UCX  WARN  object 0xa8fc080 was not returned to mpool ucp_requests
[1710175940.556964] [node049:2223276:0]          mpool.c:43   UCX  WARN  object 0xc1ea980 was not returned to mpool ucp_requests
[1710175940.556984] [node049:2223276:0]          mpool.c:43   UCX  WARN  object 0xc1eab40 was not returned to mpool ucp_requests
[1710175940.556988] [node049:2223276:0]          mpool.c:43   UCX  WARN  object 0xc1ead00 was not returned to mpool ucp_requests
[1710175940.556990] [node049:2223276:0]          mpool.c:43   UCX  WARN  object 0xc1eaec0 was not returned to mpool ucp_requests
[1710175940.556993] [node049:2223276:0]          mpool.c:43   UCX  WARN  object 0xc1eb080 was not returned to mpool ucp_requests
[1710175940.556995] [node049:2223276:0]          mpool.c:43   UCX  WARN  object 0xc1eb240 was not returned to mpool ucp_requests
[1710175940.556997] [node049:2223276:0]          mpool.c:43   UCX  WARN  object 0xc1eb400 was not returned to mpool ucp_requests
[1710175940.556999] [node049:2223276:0]          mpool.c:43   UCX  WARN  object 0xc1eb5c0 was not returned to mpool ucp_requests
[1710175940.557002] [node049:2223276:0]          mpool.c:43   UCX  WARN  object 0xc1eb780 was not returned to mpool ucp_requests
[1710175940.557004] [node049:2223276:0]          mpool.c:43   UCX  WARN  object 0xc1eb940 was not returned to mpool ucp_requests
[1710175940.557006] [node049:2223276:0]          mpool.c:43   UCX  WARN  object 0xc1ebb00 was not returned to mpool ucp_requests
[1710175940.557008] [node049:2223276:0]          mpool.c:43   UCX  WARN  object 0xc1ebcc0 was not returned to mpool ucp_requests
[1710175940.557010] [node049:2223276:0]          mpool.c:43   UCX  WARN  object 0xc1ebe80 was not returned to mpool ucp_requests
[1710175940.557013] [node049:2223276:0]          mpool.c:43   UCX  WARN  object 0xc1ec040 was not returned to mpool ucp_requests
[1710175940.560516] [node049:2223269:0]          mpool.c:43   UCX  WARN  object 0xb69ac00 was not returned to mpool ucp_requests
[1710175940.560528] [node049:2223269:0]          mpool.c:43   UCX  WARN  object 0xb69adc0 was not returned to mpool ucp_requests
[1710175940.560532] [node049:2223269:0]          mpool.c:43   UCX  WARN  object 0xb69af80 was not returned to mpool ucp_requests
[1710175940.560535] [node049:2223269:0]          mpool.c:43   UCX  WARN  object 0xb69b140 was not returned to mpool ucp_requests
[1710175940.560538] [node049:2223269:0]          mpool.c:43   UCX  WARN  object 0xb69b300 was not returned to mpool ucp_requests
[1710175940.560542] [node049:2223269:0]          mpool.c:43   UCX  WARN  object 0xb69b4c0 was not returned to mpool ucp_requests
[1710175940.560544] [node049:2223269:0]          mpool.c:43   UCX  WARN  object 0xb69b680 was not returned to mpool ucp_requests
[1710175940.560547] [node049:2223269:0]          mpool.c:43   UCX  WARN  object 0xb69b840 was not returned to mpool ucp_requests
[1710175940.560550] [node049:2223269:0]          mpool.c:43   UCX  WARN  object 0xb69ba00 was not returned to mpool ucp_requests
[1710175940.560553] [node049:2223269:0]          mpool.c:43   UCX  WARN  object 0xb69bbc0 was not returned to mpool ucp_requests
[1710175940.560556] [node049:2223269:0]          mpool.c:43   UCX  WARN  object 0xb69bd80 was not returned to mpool ucp_requests
[1710175940.560545] [node049:2223279:0]          mpool.c:43   UCX  WARN  object 0xb411b80 was not returned to mpool ucp_requests
[1710175940.560565] [node049:2223279:0]          mpool.c:43   UCX  WARN  object 0xb411d40 was not returned to mpool ucp_requests
[1710175940.560568] [node049:2223279:0]          mpool.c:43   UCX  WARN  object 0xb411f00 was not returned to mpool ucp_requests
[1710175940.560570] [node049:2223279:0]          mpool.c:43   UCX  WARN  object 0xb4120c0 was not returned to mpool ucp_requests
[1710175940.560572] [node049:2223279:0]          mpool.c:43   UCX  WARN  object 0xb412280 was not returned to mpool ucp_requests
[1710175940.560575] [node049:2223279:0]          mpool.c:43   UCX  WARN  object 0xb412440 was not returned to mpool ucp_requests
[1710175940.560577] [node049:2223279:0]          mpool.c:43   UCX  WARN  object 0xb412600 was not returned to mpool ucp_requests
[1710175940.560579] [node049:2223279:0]          mpool.c:43   UCX  WARN  object 0xb4127c0 was not returned to mpool ucp_requests
[1710175940.560582] [node049:2223279:0]          mpool.c:43   UCX  WARN  object 0xb412980 was not returned to mpool ucp_requests
[1710175940.560584] [node049:2223279:0]          mpool.c:43   UCX  WARN  object 0xb412b40 was not returned to mpool ucp_requests
[1710175940.560587] [node049:2223279:0]          mpool.c:43   UCX  WARN  object 0xb412d00 was not returned to mpool ucp_requests
[1710175940.560589] [node049:2223279:0]          mpool.c:43   UCX  WARN  object 0xb412ec0 was not returned to mpool ucp_requests
[1710175940.560624] [node049:2223281:0]          mpool.c:43   UCX  WARN  object 0xc2d5300 was not returned to mpool ucp_requests
[1710175940.560636] [node049:2223281:0]          mpool.c:43   UCX  WARN  object 0xc2d54c0 was not returned to mpool ucp_requests
[1710175940.560639] [node049:2223281:0]          mpool.c:43   UCX  WARN  object 0xc2d5680 was not returned to mpool ucp_requests
[1710175940.560642] [node049:2223281:0]          mpool.c:43   UCX  WARN  object 0xc2d5840 was not returned to mpool ucp_requests
[1710175940.560644] [node049:2223281:0]          mpool.c:43   UCX  WARN  object 0xc2d5a00 was not returned to mpool ucp_requests
[1710175940.560647] [node049:2223281:0]          mpool.c:43   UCX  WARN  object 0xc2d5bc0 was not returned to mpool ucp_requests
[1710175940.560649] [node049:2223281:0]          mpool.c:43   UCX  WARN  object 0xc2d5d80 was not returned to mpool ucp_requests
[1710175940.560651] [node049:2223281:0]          mpool.c:43   UCX  WARN  object 0xc2d5f40 was not returned to mpool ucp_requests
[1710175940.560654] [node049:2223281:0]          mpool.c:43   UCX  WARN  object 0xc2d6100 was not returned to mpool ucp_requests
[1710175940.560656] [node049:2223281:0]          mpool.c:43   UCX  WARN  object 0xc2d62c0 was not returned to mpool ucp_requests
[1710175940.560658] [node049:2223281:0]          mpool.c:43   UCX  WARN  object 0xc2d6480 was not returned to mpool ucp_requests
[1710175940.560661] [node049:2223281:0]          mpool.c:43   UCX  WARN  object 0xc2d6640 was not returned to mpool ucp_requests
[1710175940.560705] [node049:2223284:0]          mpool.c:43   UCX  WARN  object 0xb09b700 was not returned to mpool ucp_requests
[1710175940.560716] [node049:2223284:0]          mpool.c:43   UCX  WARN  object 0xb09b8c0 was not returned to mpool ucp_requests
[1710175940.560719] [node049:2223284:0]          mpool.c:43   UCX  WARN  object 0xb09ba80 was not returned to mpool ucp_requests
[1710175940.560722] [node049:2223284:0]          mpool.c:43   UCX  WARN  object 0xb09be00 was not returned to mpool ucp_requests
[1710175940.560724] [node049:2223284:0]          mpool.c:43   UCX  WARN  object 0xb09bfc0 was not returned to mpool ucp_requests
[1710175940.560662] [node049:2223285:0]          mpool.c:43   UCX  WARN  object 0xc251c80 was not returned to mpool ucp_requests
[1710175940.560673] [node049:2223285:0]          mpool.c:43   UCX  WARN  object 0xc251e40 was not returned to mpool ucp_requests
[1710175940.560676] [node049:2223285:0]          mpool.c:43   UCX  WARN  object 0xc252000 was not returned to mpool ucp_requests
[1710175940.560679] [node049:2223285:0]          mpool.c:43   UCX  WARN  object 0xc2521c0 was not returned to mpool ucp_requests
[1710175940.560681] [node049:2223285:0]          mpool.c:43   UCX  WARN  object 0xc252380 was not returned to mpool ucp_requests
[1710175940.560683] [node049:2223285:0]          mpool.c:43   UCX  WARN  object 0xc252540 was not returned to mpool ucp_requests
[1710175940.560686] [node049:2223285:0]          mpool.c:43   UCX  WARN  object 0xc252700 was not returned to mpool ucp_requests
[1710175940.560688] [node049:2223285:0]          mpool.c:43   UCX  WARN  object 0xc2528c0 was not returned to mpool ucp_requests
[1710175940.560690] [node049:2223285:0]          mpool.c:43   UCX  WARN  object 0xc252a80 was not returned to mpool ucp_requests
[1710175940.560693] [node049:2223285:0]          mpool.c:43   UCX  WARN  object 0xc252c40 was not returned to mpool ucp_requests
[1710175940.560695] [node049:2223285:0]          mpool.c:43   UCX  WARN  object 0xc252e00 was not returned to mpool ucp_requests
[1710175940.560697] [node049:2223285:0]          mpool.c:43   UCX  WARN  object 0xc252fc0 was not returned to mpool ucp_requests
[1710175940.560559] [node049:2223269:0]          mpool.c:43   UCX  WARN  object 0xb69bf40 was not returned to mpool ucp_requests
[1710175940.560562] [node049:2223269:0]          mpool.c:43   UCX  WARN  object 0xb69c100 was not returned to mpool ucp_requests
[1710175940.564202] [node049:2223283:0]          mpool.c:43   UCX  WARN  object 0xa88c7c0 was not returned to mpool ucp_requests
[1710175940.564214] [node049:2223283:0]          mpool.c:43   UCX  WARN  object 0xa88c980 was not returned to mpool ucp_requests
[1710175940.564219] [node049:2223283:0]          mpool.c:43   UCX  WARN  object 0xa88cb40 was not returned to mpool ucp_requests
[1710175940.564221] [node049:2223283:0]          mpool.c:43   UCX  WARN  object 0xa88cd00 was not returned to mpool ucp_requests
[1710175940.564225] [node049:2223283:0]          mpool.c:43   UCX  WARN  object 0xa88cec0 was not returned to mpool ucp_requests
[1710175940.564229] [node049:2223283:0]          mpool.c:43   UCX  WARN  object 0xa88d080 was not returned to mpool ucp_requests
[1710175940.564232] [node049:2223283:0]          mpool.c:43   UCX  WARN  object 0xa88d240 was not returned to mpool ucp_requests
[1710175940.564237] [node049:2223283:0]          mpool.c:43   UCX  WARN  object 0xa88d400 was not returned to mpool ucp_requests
[1710175940.564241] [node049:2223283:0]          mpool.c:43   UCX  WARN  object 0xa88d5c0 was not returned to mpool ucp_requests
[1710175940.564238] [node049:2223282:0]          mpool.c:43   UCX  WARN  object 0xb5b9b40 was not returned to mpool ucp_requests
[1710175940.564249] [node049:2223282:0]          mpool.c:43   UCX  WARN  object 0xb5b9d00 was not returned to mpool ucp_requests
[1710175940.564254] [node049:2223282:0]          mpool.c:43   UCX  WARN  object 0xb5b9ec0 was not returned to mpool ucp_requests
[1710175940.564244] [node049:2223283:0]          mpool.c:43   UCX  WARN  object 0xa88d780 was not returned to mpool ucp_requests
[1710175940.564247] [node049:2223283:0]          mpool.c:43   UCX  WARN  object 0xa88d940 was not returned to mpool ucp_requests
[1710175940.564250] [node049:2223283:0]          mpool.c:43   UCX  WARN  object 0xa88db00 was not returned to mpool ucp_requests
[1710175940.564257] [node049:2223282:0]          mpool.c:43   UCX  WARN  object 0xb5ba080 was not returned to mpool ucp_requests
[1710175940.564261] [node049:2223282:0]          mpool.c:43   UCX  WARN  object 0xb5ba240 was not returned to mpool ucp_requests
[1710175940.564264] [node049:2223282:0]          mpool.c:43   UCX  WARN  object 0xb5ba400 was not returned to mpool ucp_requests
[1710175940.564267] [node049:2223282:0]          mpool.c:43   UCX  WARN  object 0xb5ba5c0 was not returned to mpool ucp_requests
[1710175940.564270] [node049:2223282:0]          mpool.c:43   UCX  WARN  object 0xb5ba780 was not returned to mpool ucp_requests
[1710175940.564274] [node049:2223282:0]          mpool.c:43   UCX  WARN  object 0xb5ba940 was not returned to mpool ucp_requests
[1710175940.564277] [node049:2223282:0]          mpool.c:43   UCX  WARN  object 0xb5bab00 was not returned to mpool ucp_requests
[1710175940.564280] [node049:2223282:0]          mpool.c:43   UCX  WARN  object 0xb5bacc0 was not returned to mpool ucp_requests
[1710175940.564283] [node049:2223282:0]          mpool.c:43   UCX  WARN  object 0xb5bae80 was not returned to mpool ucp_requests
[1710175940.564293] [node049:2223268:0]          mpool.c:43   UCX  WARN  object 0xb04ac80 was not returned to mpool ucp_requests
[1710175940.564306] [node049:2223268:0]          mpool.c:43   UCX  WARN  object 0xb04ae40 was not returned to mpool ucp_requests
[1710175940.564310] [node049:2223268:0]          mpool.c:43   UCX  WARN  object 0xb04b000 was not returned to mpool ucp_requests
[1710175940.564314] [node049:2223268:0]          mpool.c:43   UCX  WARN  object 0xb04b1c0 was not returned to mpool ucp_requests
[1710175940.564317] [node049:2223268:0]          mpool.c:43   UCX  WARN  object 0xb04b380 was not returned to mpool ucp_requests
[1710175940.564320] [node049:2223268:0]          mpool.c:43   UCX  WARN  object 0xb04b540 was not returned to mpool ucp_requests
[1710175940.564323] [node049:2223268:0]          mpool.c:43   UCX  WARN  object 0xb04b700 was not returned to mpool ucp_requests
[1710175940.564327] [node049:2223268:0]          mpool.c:43   UCX  WARN  object 0xb04b8c0 was not returned to mpool ucp_requests
[1710175940.564330] [node049:2223268:0]          mpool.c:43   UCX  WARN  object 0xb04ba80 was not returned to mpool ucp_requests
[1710175940.564333] [node049:2223268:0]          mpool.c:43   UCX  WARN  object 0xb04bc40 was not returned to mpool ucp_requests
[1710175940.564336] [node049:2223268:0]          mpool.c:43   UCX  WARN  object 0xb04be00 was not returned to mpool ucp_requests
[1710175940.564339] [node049:2223268:0]          mpool.c:43   UCX  WARN  object 0xb04bfc0 was not returned to mpool ucp_requests
[1710175940.564342] [node049:2223268:0]          mpool.c:43   UCX  WARN  object 0xb04c180 was not returned to mpool ucp_requests
[1710175940.564385] [node049:2223270:0]          mpool.c:43   UCX  WARN  object 0xbb5cc80 was not returned to mpool ucp_requests
[1710175940.564398] [node049:2223270:0]          mpool.c:43   UCX  WARN  object 0xbb5ce40 was not returned to mpool ucp_requests
[1710175940.564401] [node049:2223270:0]          mpool.c:43   UCX  WARN  object 0xbb5d000 was not returned to mpool ucp_requests
[1710175940.564404] [node049:2223270:0]          mpool.c:43   UCX  WARN  object 0xbb5d1c0 was not returned to mpool ucp_requests
[1710175940.564407] [node049:2223270:0]          mpool.c:43   UCX  WARN  object 0xbb5d380 was not returned to mpool ucp_requests
[1710175940.564410] [node049:2223270:0]          mpool.c:43   UCX  WARN  object 0xbb5d540 was not returned to mpool ucp_requests
[1710175940.564413] [node049:2223270:0]          mpool.c:43   UCX  WARN  object 0xbb5d700 was not returned to mpool ucp_requests
[1710175940.564415] [node049:2223270:0]          mpool.c:43   UCX  WARN  object 0xbb5d8c0 was not returned to mpool ucp_requests
[1710175940.564418] [node049:2223270:0]          mpool.c:43   UCX  WARN  object 0xbb5da80 was not returned to mpool ucp_requests
[1710175940.564420] [node049:2223270:0]          mpool.c:43   UCX  WARN  object 0xbb5dc40 was not returned to mpool ucp_requests
[1710175940.564423] [node049:2223270:0]          mpool.c:43   UCX  WARN  object 0xbb5de00 was not returned to mpool ucp_requests
[1710175940.564426] [node049:2223270:0]          mpool.c:43   UCX  WARN  object 0xbb5dfc0 was not returned to mpool ucp_requests
[1710175940.564429] [node049:2223270:0]          mpool.c:43   UCX  WARN  object 0xbb5e180 was not returned to mpool ucp_requests
[1710175940.566496] [node049:2223274:0]          mpool.c:43   UCX  WARN  object 0xc767c00 was not returned to mpool ucp_requests
[1710175940.566507] [node049:2223274:0]          mpool.c:43   UCX  WARN  object 0xc767dc0 was not returned to mpool ucp_requests
[1710175940.566512] [node049:2223274:0]          mpool.c:43   UCX  WARN  object 0xc767f80 was not returned to mpool ucp_requests
[1710175940.566515] [node049:2223274:0]          mpool.c:43   UCX  WARN  object 0xc768140 was not returned to mpool ucp_requests
[1710175940.566519] [node049:2223274:0]          mpool.c:43   UCX  WARN  object 0xc768300 was not returned to mpool ucp_requests
[1710175940.566522] [node049:2223274:0]          mpool.c:43   UCX  WARN  object 0xc7684c0 was not returned to mpool ucp_requests
[1710175940.566526] [node049:2223274:0]          mpool.c:43   UCX  WARN  object 0xc768680 was not returned to mpool ucp_requests
[1710175940.566530] [node049:2223274:0]          mpool.c:43   UCX  WARN  object 0xc768840 was not returned to mpool ucp_requests
[1710175940.566534] [node049:2223274:0]          mpool.c:43   UCX  WARN  object 0xc768a00 was not returned to mpool ucp_requests
[1710175940.566538] [node049:2223274:0]          mpool.c:43   UCX  WARN  object 0xc768bc0 was not returned to mpool ucp_requests
[1710175940.566541] [node049:2223274:0]          mpool.c:43   UCX  WARN  object 0xc768d80 was not returned to mpool ucp_requests
[1710175940.566544] [node049:2223274:0]          mpool.c:43   UCX  WARN  object 0xc768f40 was not returned to mpool ucp_requests
[1710175940.566548] [node049:2223274:0]          mpool.c:43   UCX  WARN  object 0xc769100 was not returned to mpool ucp_requests
[1710175940.584748] [node049:2223278:0]          mpool.c:43   UCX  WARN  object 0xb4a97c0 was not returned to mpool ucp_requests
[1710175940.584760] [node049:2223278:0]          mpool.c:43   UCX  WARN  object 0xb4a9980 was not returned to mpool ucp_requests
[1710175940.584764] [node049:2223278:0]          mpool.c:43   UCX  WARN  object 0xb4a9b40 was not returned to mpool ucp_requests
[1710175940.584767] [node049:2223278:0]          mpool.c:43   UCX  WARN  object 0xb4a9d00 was not returned to mpool ucp_requests
[1710175940.584771] [node049:2223278:0]          mpool.c:43   UCX  WARN  object 0xb4a9ec0 was not returned to mpool ucp_requests
[1710175940.584775] [node049:2223278:0]          mpool.c:43   UCX  WARN  object 0xb4aa080 was not returned to mpool ucp_requests
[1710175940.584778] [node049:2223278:0]          mpool.c:43   UCX  WARN  object 0xb4aa240 was not returned to mpool ucp_requests
[1710175940.584780] [node049:2223278:0]          mpool.c:43   UCX  WARN  object 0xb4aa400 was not returned to mpool ucp_requests
[1710175940.584784] [node049:2223278:0]          mpool.c:43   UCX  WARN  object 0xb4aa5c0 was not returned to mpool ucp_requests
[1710175940.584787] [node049:2223278:0]          mpool.c:43   UCX  WARN  object 0xb4aa780 was not returned to mpool ucp_requests
[1710175940.584790] [node049:2223278:0]          mpool.c:43   UCX  WARN  object 0xb4aa940 was not returned to mpool ucp_requests
[1710175940.584793] [node049:2223278:0]          mpool.c:43   UCX  WARN  object 0xb4aab00 was not returned to mpool ucp_requests
[1710175940.584797] [node049:2223278:0]          mpool.c:43   UCX  WARN  object 0xb4aacc0 was not returned to mpool ucp_requests
[1710175940.584801] [node049:2223278:0]          mpool.c:43   UCX  WARN  object 0xb4aae80 was not returned to mpool ucp_requests
[1710175940.641136] [node049:2223286:0]          mpool.c:43   UCX  WARN  object 0xb5c1c40 was not returned to mpool ucp_requests
[1710175940.641149] [node049:2223286:0]          mpool.c:43   UCX  WARN  object 0xb5c1e00 was not returned to mpool ucp_requests
[1710175940.641153] [node049:2223286:0]          mpool.c:43   UCX  WARN  object 0xb5c1fc0 was not returned to mpool ucp_requests
[1710175940.641156] [node049:2223286:0]          mpool.c:43   UCX  WARN  object 0xb5c2180 was not returned to mpool ucp_requests
[1710175940.641159] [node049:2223286:0]          mpool.c:43   UCX  WARN  object 0xb5c2340 was not returned to mpool ucp_requests
[1710175940.641162] [node049:2223286:0]          mpool.c:43   UCX  WARN  object 0xb5c2500 was not returned to mpool ucp_requests
[1710175940.641164] [node049:2223286:0]          mpool.c:43   UCX  WARN  object 0xb5c26c0 was not returned to mpool ucp_requests
[1710175940.641167] [node049:2223286:0]          mpool.c:43   UCX  WARN  object 0xb5c2880 was not returned to mpool ucp_requests
[1710175940.641171] [node049:2223286:0]          mpool.c:43   UCX  WARN  object 0xb5c2a40 was not returned to mpool ucp_requests
[1710175940.641174] [node049:2223286:0]          mpool.c:43   UCX  WARN  object 0xb5c2c00 was not returned to mpool ucp_requests
[1710175940.641177] [node049:2223286:0]          mpool.c:43   UCX  WARN  object 0xb5c2dc0 was not returned to mpool ucp_requests
[1710175940.641180] [node049:2223286:0]          mpool.c:43   UCX  WARN  object 0xb5c2f80 was not returned to mpool ucp_requests


           ************************************************************
           *        Program running with 20 parallel MPI-processes    *
           *              working on a common directory               *
           ************************************************************

Diagonalization of the overlap matrix:
Smallest eigenvalue                        ... 4.066e-06
Time for diagonalization                   ...    2.238 sec
Threshold for overlap eigenvalues          ... 1.000e-08
Number of eigenvalues below threshold      ... 0
Time for construction of square roots      ...    2.788 sec
Total time needed                          ...    5.352 sec

-------------------
DFT GRID GENERATION
-------------------

General Integration Accuracy     IntAcc      ... 4.388
Radial Grid Type                 RadialGrid  ... OptM3 with GC (2021)
Angular Grid (max. ang.)         AngularGrid ... 4 (Lebedev-302)
Angular grid pruning method      GridPruning ... 4 (adaptive)
Weight generation scheme         WeightScheme... Becke
Basis function cutoff            BFCut       ... 1.0000e-11
Integration weight cutoff        WCut        ... 1.0000e-14
Angular grids for H and He will be reduced by one unit
Partially contracted basis set               ... off
Rotationally invariant grid construction     ... off

Total number of grid points                  ...   302957
Total number of batches                      ...     4764
Average number of points per batch           ...       63
Average number of grid points per atom       ...     4522
Time for grid setup =    2.864 sec

--------------------
COSX GRID GENERATION
--------------------

GRIDX 1
-------
General Integration Accuracy     IntAcc      ... 3.816
Radial Grid Type                 RadialGrid  ... OptM3 with GC (2021)
Angular Grid (max. ang.)         AngularGrid ... 1 (Lebedev-50)
Angular grid pruning method      GridPruning ... 4 (adaptive)
Weight generation scheme         WeightScheme... Becke
Basis function cutoff            BFCut       ... 1.0000e-11
Integration weight cutoff        WCut        ... 1.0000e-14
Angular grids for H and He will be reduced by one unit
Partially contracted basis set               ... on
Rotationally invariant grid construction     ... off

Total number of grid points                  ...    38394
Total number of batches                      ...      632
Average number of points per batch           ...       60
Average number of grid points per atom       ...      573
UseSFitting                                  ... on

GRIDX 2
-------
General Integration Accuracy     IntAcc      ... 4.020
Radial Grid Type                 RadialGrid  ... OptM3 with GC (2021)
Angular Grid (max. ang.)         AngularGrid ... 2 (Lebedev-110)
Angular grid pruning method      GridPruning ... 4 (adaptive)
Weight generation scheme         WeightScheme... Becke
Basis function cutoff            BFCut       ... 1.0000e-11
Integration weight cutoff        WCut        ... 1.0000e-14
Angular grids for H and He will be reduced by one unit
Partially contracted basis set               ... on
Rotationally invariant grid construction     ... off

Total number of grid points                  ...    81294
Total number of batches                      ...     1301
Average number of points per batch           ...       62
Average number of grid points per atom       ...     1213
UseSFitting                                  ... on

GRIDX 3
-------
General Integration Accuracy     IntAcc      ... 4.338
Radial Grid Type                 RadialGrid  ... OptM3 with GC (2021)
Angular Grid (max. ang.)         AngularGrid ... 3 (Lebedev-194)
Angular grid pruning method      GridPruning ... 4 (adaptive)
Weight generation scheme         WeightScheme... Becke
Basis function cutoff            BFCut       ... 1.0000e-11
Integration weight cutoff        WCut        ... 1.0000e-14
Angular grids for H and He will be reduced by one unit
Partially contracted basis set               ... on
Rotationally invariant grid construction     ... off

Total number of grid points                  ...   176626
Total number of batches                      ...     2795
Average number of points per batch           ...       63
Average number of grid points per atom       ...     2636
UseSFitting                                  ... on

Time for X-Grid setup             =    9.168 sec


--------------------
CPCM SOLVATION MODEL
--------------------
CPCM parameters:
  Epsilon                                         ...      26.7260
  Refrac                                          ...       1.2907
  Rsolv                                           ...       1.3000
  Surface type                                    ... GAUSSIAN VDW
  Epsilon function type                           ...         CPCM
Solvent:                                     ... 2,2,2-TRIFLUOROETHANOL
SMD-CDS solvent descriptors:
  Soln                                       ...    1.2907
  Soln25                                     ... Unavailable
  Sola                                       ...    0.5700
  Solb                                       ...    0.2500
  Solg                                       ...   42.0200
  Solc                                       ...    0.0000
  Solh                                       ...    0.5000
Radii:
 Radius for O  used is    2.8724 Bohr (=   1.5200 Ang.)
 Radius for N  used is    3.5716 Bohr (=   1.8900 Ang.)
 Radius for C  used is    3.4960 Bohr (=   1.8500 Ang.)
 Radius for H  used is    2.2677 Bohr (=   1.2000 Ang.)
Calculating surface                               ...        done! (  0.0s)
GEPOL surface points                              ...         3800
GEPOL Volume                                      ...    3227.7603
GEPOL Surface-area                                ...    1777.5842
Calculating surface distance matrix               ...        done! (  0.1s)
Performing Cholesky decomposition & store         ...        done! (  0.9s)
Overall time for CPCM initialization              ...                 1.0s
--------------
SCF ITERATIONS
--------------
ITER       Energy         Delta-E        Max-DP      RMS-DP      [F,P]     Damp
               ***  Starting incremental Fock matrix formation  ***
  0  -1384.3814812169   0.000000000000 0.04508584  0.00010526  0.0308878 0.7000
                      *** Initiating the SOSCF procedure ***
                      *** Re-Reading the Fockian *** 
                      *** Removing any level shift *** 
ITER      Energy       Delta-E        Grad      Rot      Max-DP    RMS-DP
  1  -1384.38654778  -0.0050665589  0.001006  0.001006  0.142004  0.000314
               *** Restarting incremental Fock matrix formation ***
  2  -1384.39988510  -0.0133373196  0.001109  0.004944  0.019540  0.000064
  3  -1384.40019257  -0.0003074742  0.001445  0.003162  0.009861  0.000031
  4  -1384.40033655  -0.0001439823  0.000747  0.001627  0.008861  0.000018
  5  -1384.40036015  -0.0000235942  0.000302  0.000592  0.001504  0.000008
  6  -1384.40036827  -0.0000081235  0.000099  0.000238  0.000824  0.000004
  7  -1384.40036947  -0.0000012020  0.000110  0.000212  0.000383  0.000002
  8  -1384.40037001  -0.0000005355  0.000060  0.000102  0.000447  0.000002
  9  -1384.40037009  -0.0000000784  0.000023  0.000031  0.000158  0.000001
 10  -1384.40037010  -0.0000000137  0.000009  0.000017  0.000160  0.000001
 11  -1384.40037020  -0.0000001000  0.000006  0.000014  0.000096  0.000001
 12  -1384.40037021  -0.0000000136  0.000004  0.000007  0.000156  0.000001
                  ***Gradient check signals convergence***
              ***Rediagonalizing the Fockian in SOSCF/NRSCF***

               *****************************************************
               *                     SUCCESS                       *
               *           SCF CONVERGED AFTER  13 CYCLES          *
               *****************************************************

Old exchange energy                            =    -48.092778039 Eh
New exchange energy                            =    -48.092760197 Eh
Exchange energy change after final integration =      0.000017843 Eh
Total energy after final integration           =  -1384.400352239 Eh
Final COS-X integration done in                =    32.337 sec

SMD CDS free energy correction energy :                 0.95620     Kcal/mol
Total Energy after SMD CDS correction =             -1384.398828431 Eh
Total Energy       :        -1384.39882843 Eh          -37671.40730 eV
  Last Energy change         ...    1.3124e-07  Tolerance :   1.0000e-08
  Last MAX-Density change    ...    2.6645e-15  Tolerance :   1.0000e-07
             **** THE GBW FILE WAS UPDATED (ImineE2opt.gbw) ****
             **** DENSITY ImineE2opt.scfp WAS UPDATED ****
             **** ENERGY FILE WAS UPDATED (ImineE2opt.en.tmp) ****
             **** THE GBW FILE WAS UPDATED (ImineE2opt.gbw) ****
             **** DENSITY ImineE2opt.scfp WAS UPDATED ****
Total SCF time: 0 days 0 hours 7 min 29 sec 

Maximum memory used throughout the entire SCF-calculation: 393.0 MB
[1710176393.092324] [node049:2223547:0]          mpool.c:43   UCX  WARN  object 0x12da3240 was not returned to mpool ucp_requests
[1710176393.092348] [node049:2223547:0]          mpool.c:43   UCX  WARN  object 0x12da3400 was not returned to mpool ucp_requests
[1710176393.092352] [node049:2223547:0]          mpool.c:43   UCX  WARN  object 0x12da35c0 was not returned to mpool ucp_requests
[1710176393.092356] [node049:2223547:0]          mpool.c:43   UCX  WARN  object 0x12da3780 was not returned to mpool ucp_requests
[1710176393.092360] [node049:2223547:0]          mpool.c:43   UCX  WARN  object 0x12da3940 was not returned to mpool ucp_requests
[1710176393.092363] [node049:2223547:0]          mpool.c:43   UCX  WARN  object 0x12da3b00 was not returned to mpool ucp_requests
[1710176393.092366] [node049:2223547:0]          mpool.c:43   UCX  WARN  object 0x12da3cc0 was not returned to mpool ucp_requests
[1710176393.092370] [node049:2223547:0]          mpool.c:43   UCX  WARN  object 0x12da3e80 was not returned to mpool ucp_requests
[1710176393.094777] [node049:2223533:0]          mpool.c:43   UCX  WARN  object 0x13b05400 was not returned to mpool ucp_requests
[1710176393.094794] [node049:2223533:0]          mpool.c:43   UCX  WARN  object 0x13b055c0 was not returned to mpool ucp_requests
[1710176393.094799] [node049:2223533:0]          mpool.c:43   UCX  WARN  object 0x13b05780 was not returned to mpool ucp_requests
[1710176393.094803] [node049:2223533:0]          mpool.c:43   UCX  WARN  object 0x13b05940 was not returned to mpool ucp_requests
[1710176393.094807] [node049:2223533:0]          mpool.c:43   UCX  WARN  object 0x13b05cc0 was not returned to mpool ucp_requests
[1710176393.094811] [node049:2223533:0]          mpool.c:43   UCX  WARN  object 0x13b05e80 was not returned to mpool ucp_requests
[1710176393.094815] [node049:2223533:0]          mpool.c:43   UCX  WARN  object 0x13b06040 was not returned to mpool ucp_requests
[1710176393.098184] [node049:2223529:0]          mpool.c:43   UCX  WARN  object 0x145c5e00 was not returned to mpool ucp_requests
[1710176393.098201] [node049:2223529:0]          mpool.c:43   UCX  WARN  object 0x145c6340 was not returned to mpool ucp_requests
[1710176393.098206] [node049:2223529:0]          mpool.c:43   UCX  WARN  object 0x145c66c0 was not returned to mpool ucp_requests
[1710176393.098209] [node049:2223529:0]          mpool.c:43   UCX  WARN  object 0x145c6880 was not returned to mpool ucp_requests
[1710176393.098213] [node049:2223529:0]          mpool.c:43   UCX  WARN  object 0x145c6dc0 was not returned to mpool ucp_requests
[1710176393.098216] [node049:2223529:0]          mpool.c:43   UCX  WARN  object 0x145c6f80 was not returned to mpool ucp_requests
[1710176393.100866] [node049:2223530:0]          mpool.c:43   UCX  WARN  object 0x1457b140 was not returned to mpool ucp_requests
[1710176393.100883] [node049:2223530:0]          mpool.c:43   UCX  WARN  object 0x1457b680 was not returned to mpool ucp_requests
[1710176393.100887] [node049:2223530:0]          mpool.c:43   UCX  WARN  object 0x1457ba00 was not returned to mpool ucp_requests
[1710176393.100890] [node049:2223530:0]          mpool.c:43   UCX  WARN  object 0x1457bbc0 was not returned to mpool ucp_requests
[1710176393.100893] [node049:2223530:0]          mpool.c:43   UCX  WARN  object 0x1457bd80 was not returned to mpool ucp_requests
[1710176393.100896] [node049:2223530:0]          mpool.c:43   UCX  WARN  object 0x1457bf40 was not returned to mpool ucp_requests
[1710176393.100899] [node049:2223530:0]          mpool.c:43   UCX  WARN  object 0x1457c100 was not returned to mpool ucp_requests
[1710176393.094987] [node049:2223531:0]          mpool.c:43   UCX  WARN  object 0x13fa9400 was not returned to mpool ucp_requests
[1710176393.095004] [node049:2223531:0]          mpool.c:43   UCX  WARN  object 0x13fa95c0 was not returned to mpool ucp_requests
[1710176393.095008] [node049:2223531:0]          mpool.c:43   UCX  WARN  object 0x13fa9780 was not returned to mpool ucp_requests
[1710176393.095012] [node049:2223531:0]          mpool.c:43   UCX  WARN  object 0x13fa9940 was not returned to mpool ucp_requests
[1710176393.095016] [node049:2223531:0]          mpool.c:43   UCX  WARN  object 0x13fa9b00 was not returned to mpool ucp_requests
[1710176393.095019] [node049:2223531:0]          mpool.c:43   UCX  WARN  object 0x13fa9cc0 was not returned to mpool ucp_requests
[1710176393.095022] [node049:2223531:0]          mpool.c:43   UCX  WARN  object 0x13fa9e80 was not returned to mpool ucp_requests
[1710176393.099553] [node049:2223534:0]          mpool.c:43   UCX  WARN  object 0x12cd64c0 was not returned to mpool ucp_requests
[1710176393.099576] [node049:2223534:0]          mpool.c:43   UCX  WARN  object 0x12cd6680 was not returned to mpool ucp_requests
[1710176393.099581] [node049:2223534:0]          mpool.c:43   UCX  WARN  object 0x12cd6a00 was not returned to mpool ucp_requests
[1710176393.099584] [node049:2223534:0]          mpool.c:43   UCX  WARN  object 0x12cd6bc0 was not returned to mpool ucp_requests
[1710176393.099587] [node049:2223534:0]          mpool.c:43   UCX  WARN  object 0x12cd6d80 was not returned to mpool ucp_requests
[1710176393.099590] [node049:2223534:0]          mpool.c:43   UCX  WARN  object 0x12cd6f40 was not returned to mpool ucp_requests
[1710176393.099593] [node049:2223534:0]          mpool.c:43   UCX  WARN  object 0x12cd7100 was not returned to mpool ucp_requests
[1710176393.107049] [node049:2223535:0]          mpool.c:43   UCX  WARN  object 0x13fd73c0 was not returned to mpool ucp_requests
[1710176393.107065] [node049:2223535:0]          mpool.c:43   UCX  WARN  object 0x13fd7740 was not returned to mpool ucp_requests
[1710176393.107070] [node049:2223535:0]          mpool.c:43   UCX  WARN  object 0x13fd7900 was not returned to mpool ucp_requests
[1710176393.107073] [node049:2223535:0]          mpool.c:43   UCX  WARN  object 0x13fd7ac0 was not returned to mpool ucp_requests
[1710176393.107076] [node049:2223535:0]          mpool.c:43   UCX  WARN  object 0x13fd7c80 was not returned to mpool ucp_requests
[1710176393.107081] [node049:2223535:0]          mpool.c:43   UCX  WARN  object 0x13fd7e40 was not returned to mpool ucp_requests
[1710176393.107084] [node049:2223535:0]          mpool.c:43   UCX  WARN  object 0x13fd8000 was not returned to mpool ucp_requests
[1710176393.097126] [node049:2223537:0]          mpool.c:43   UCX  WARN  object 0x143e7400 was not returned to mpool ucp_requests
[1710176393.097148] [node049:2223537:0]          mpool.c:43   UCX  WARN  object 0x143e75c0 was not returned to mpool ucp_requests
[1710176393.097152] [node049:2223537:0]          mpool.c:43   UCX  WARN  object 0x143e7940 was not returned to mpool ucp_requests
[1710176393.097156] [node049:2223537:0]          mpool.c:43   UCX  WARN  object 0x143e7b00 was not returned to mpool ucp_requests
[1710176393.097160] [node049:2223537:0]          mpool.c:43   UCX  WARN  object 0x143e7cc0 was not returned to mpool ucp_requests
[1710176393.097163] [node049:2223537:0]          mpool.c:43   UCX  WARN  object 0x143e7e80 was not returned to mpool ucp_requests
[1710176393.097166] [node049:2223537:0]          mpool.c:43   UCX  WARN  object 0x143e8040 was not returned to mpool ucp_requests
[1710176393.104116] [node049:2223538:0]          mpool.c:43   UCX  WARN  object 0x12aa6440 was not returned to mpool ucp_requests
[1710176393.104141] [node049:2223538:0]          mpool.c:43   UCX  WARN  object 0x12aa6600 was not returned to mpool ucp_requests
[1710176393.104144] [node049:2223538:0]          mpool.c:43   UCX  WARN  object 0x12aa67c0 was not returned to mpool ucp_requests
[1710176393.104147] [node049:2223538:0]          mpool.c:43   UCX  WARN  object 0x12aa6b40 was not returned to mpool ucp_requests
[1710176393.104149] [node049:2223538:0]          mpool.c:43   UCX  WARN  object 0x12aa6d00 was not returned to mpool ucp_requests
[1710176393.104152] [node049:2223538:0]          mpool.c:43   UCX  WARN  object 0x12aa6ec0 was not returned to mpool ucp_requests
[1710176393.104154] [node049:2223538:0]          mpool.c:43   UCX  WARN  object 0x12aa7080 was not returned to mpool ucp_requests
[1710176393.097848] [node049:2223542:0]          mpool.c:43   UCX  WARN  object 0x12eb8680 was not returned to mpool ucp_requests
[1710176393.097864] [node049:2223542:0]          mpool.c:43   UCX  WARN  object 0x12eb8840 was not returned to mpool ucp_requests
[1710176393.097868] [node049:2223542:0]          mpool.c:43   UCX  WARN  object 0x12eb8a00 was not returned to mpool ucp_requests
[1710176393.097872] [node049:2223542:0]          mpool.c:43   UCX  WARN  object 0x12eb8bc0 was not returned to mpool ucp_requests
[1710176393.097875] [node049:2223542:0]          mpool.c:43   UCX  WARN  object 0x12eb8d80 was not returned to mpool ucp_requests
[1710176393.097879] [node049:2223542:0]          mpool.c:43   UCX  WARN  object 0x12eb8f40 was not returned to mpool ucp_requests
[1710176393.097882] [node049:2223542:0]          mpool.c:43   UCX  WARN  object 0x12eb9100 was not returned to mpool ucp_requests
[1710176393.103927] [node049:2223545:0]          mpool.c:43   UCX  WARN  object 0x12eb2400 was not returned to mpool ucp_requests
[1710176393.103951] [node049:2223545:0]          mpool.c:43   UCX  WARN  object 0x12eb25c0 was not returned to mpool ucp_requests
[1710176393.103956] [node049:2223545:0]          mpool.c:43   UCX  WARN  object 0x12eb2780 was not returned to mpool ucp_requests
[1710176393.103959] [node049:2223545:0]          mpool.c:43   UCX  WARN  object 0x12eb2940 was not returned to mpool ucp_requests
[1710176393.103962] [node049:2223545:0]          mpool.c:43   UCX  WARN  object 0x12eb2b00 was not returned to mpool ucp_requests
[1710176393.103965] [node049:2223545:0]          mpool.c:43   UCX  WARN  object 0x12eb2cc0 was not returned to mpool ucp_requests
[1710176393.103967] [node049:2223545:0]          mpool.c:43   UCX  WARN  object 0x12eb2e80 was not returned to mpool ucp_requests
[1710176393.103970] [node049:2223545:0]          mpool.c:43   UCX  WARN  object 0x12eb3040 was not returned to mpool ucp_requests
[1710176393.100449] [node049:2223546:0]          mpool.c:43   UCX  WARN  object 0x12ea1300 was not returned to mpool ucp_requests
[1710176393.100472] [node049:2223546:0]          mpool.c:43   UCX  WARN  object 0x12ea14c0 was not returned to mpool ucp_requests
[1710176393.100477] [node049:2223546:0]          mpool.c:43   UCX  WARN  object 0x12ea1680 was not returned to mpool ucp_requests
[1710176393.100480] [node049:2223546:0]          mpool.c:43   UCX  WARN  object 0x12ea1840 was not returned to mpool ucp_requests
[1710176393.100484] [node049:2223546:0]          mpool.c:43   UCX  WARN  object 0x12ea1a00 was not returned to mpool ucp_requests
[1710176393.100487] [node049:2223546:0]          mpool.c:43   UCX  WARN  object 0x12ea1bc0 was not returned to mpool ucp_requests
[1710176393.100490] [node049:2223546:0]          mpool.c:43   UCX  WARN  object 0x12ea1d80 was not returned to mpool ucp_requests
[1710176393.100493] [node049:2223546:0]          mpool.c:43   UCX  WARN  object 0x12ea1f40 was not returned to mpool ucp_requests
[1710176393.110240] [node049:2223532:0]          mpool.c:43   UCX  WARN  object 0x145b04c0 was not returned to mpool ucp_requests
[1710176393.110258] [node049:2223532:0]          mpool.c:43   UCX  WARN  object 0x145b0680 was not returned to mpool ucp_requests
[1710176393.110262] [node049:2223532:0]          mpool.c:43   UCX  WARN  object 0x145b0840 was not returned to mpool ucp_requests
[1710176393.110265] [node049:2223532:0]          mpool.c:43   UCX  WARN  object 0x145b0bc0 was not returned to mpool ucp_requests
[1710176393.110269] [node049:2223532:0]          mpool.c:43   UCX  WARN  object 0x145b0d80 was not returned to mpool ucp_requests
[1710176393.110271] [node049:2223532:0]          mpool.c:43   UCX  WARN  object 0x145b0f40 was not returned to mpool ucp_requests
[1710176393.110274] [node049:2223532:0]          mpool.c:43   UCX  WARN  object 0x145b1100 was not returned to mpool ucp_requests
[1710176393.108483] [node049:2223536:0]          mpool.c:43   UCX  WARN  object 0x139b9440 was not returned to mpool ucp_requests
[1710176393.108504] [node049:2223536:0]          mpool.c:43   UCX  WARN  object 0x139b97c0 was not returned to mpool ucp_requests
[1710176393.108507] [node049:2223536:0]          mpool.c:43   UCX  WARN  object 0x139b9980 was not returned to mpool ucp_requests
[1710176393.108510] [node049:2223536:0]          mpool.c:43   UCX  WARN  object 0x139b9b40 was not returned to mpool ucp_requests
[1710176393.108512] [node049:2223536:0]          mpool.c:43   UCX  WARN  object 0x139b9d00 was not returned to mpool ucp_requests
[1710176393.108515] [node049:2223536:0]          mpool.c:43   UCX  WARN  object 0x139b9ec0 was not returned to mpool ucp_requests
[1710176393.108517] [node049:2223536:0]          mpool.c:43   UCX  WARN  object 0x139ba080 was not returned to mpool ucp_requests
[1710176393.110427] [node049:2223539:0]          mpool.c:43   UCX  WARN  object 0x14715340 was not returned to mpool ucp_requests
[1710176393.110443] [node049:2223539:0]          mpool.c:43   UCX  WARN  object 0x14715500 was not returned to mpool ucp_requests
[1710176393.110447] [node049:2223539:0]          mpool.c:43   UCX  WARN  object 0x147156c0 was not returned to mpool ucp_requests
[1710176393.110451] [node049:2223539:0]          mpool.c:43   UCX  WARN  object 0x14715880 was not returned to mpool ucp_requests
[1710176393.110454] [node049:2223539:0]          mpool.c:43   UCX  WARN  object 0x14715a40 was not returned to mpool ucp_requests
[1710176393.110457] [node049:2223539:0]          mpool.c:43   UCX  WARN  object 0x14715c00 was not returned to mpool ucp_requests
[1710176393.110460] [node049:2223539:0]          mpool.c:43   UCX  WARN  object 0x14715dc0 was not returned to mpool ucp_requests
[1710176393.110083] [node049:2223540:0]          mpool.c:43   UCX  WARN  object 0x12d61100 was not returned to mpool ucp_requests
[1710176393.110098] [node049:2223540:0]          mpool.c:43   UCX  WARN  object 0x12d612c0 was not returned to mpool ucp_requests
[1710176393.110112] [node049:2223540:0]          mpool.c:43   UCX  WARN  object 0x12d61640 was not returned to mpool ucp_requests
[1710176393.110115] [node049:2223540:0]          mpool.c:43   UCX  WARN  object 0x12d619c0 was not returned to mpool ucp_requests
[1710176393.110119] [node049:2223540:0]          mpool.c:43   UCX  WARN  object 0x12d61b80 was not returned to mpool ucp_requests
[1710176393.110122] [node049:2223540:0]          mpool.c:43   UCX  WARN  object 0x12d61d40 was not returned to mpool ucp_requests
[1710176393.110125] [node049:2223540:0]          mpool.c:43   UCX  WARN  object 0x12d61f00 was not returned to mpool ucp_requests
[1710176393.109568] [node049:2223541:0]          mpool.c:43   UCX  WARN  object 0x13c62300 was not returned to mpool ucp_requests
[1710176393.109583] [node049:2223541:0]          mpool.c:43   UCX  WARN  object 0x13c624c0 was not returned to mpool ucp_requests
[1710176393.109587] [node049:2223541:0]          mpool.c:43   UCX  WARN  object 0x13c62840 was not returned to mpool ucp_requests
[1710176393.109591] [node049:2223541:0]          mpool.c:43   UCX  WARN  object 0x13c62a00 was not returned to mpool ucp_requests
[1710176393.109594] [node049:2223541:0]          mpool.c:43   UCX  WARN  object 0x13c62bc0 was not returned to mpool ucp_requests
[1710176393.109598] [node049:2223541:0]          mpool.c:43   UCX  WARN  object 0x13c62d80 was not returned to mpool ucp_requests
[1710176393.109601] [node049:2223541:0]          mpool.c:43   UCX  WARN  object 0x13c62f40 was not returned to mpool ucp_requests
[1710176393.108811] [node049:2223544:0]          mpool.c:43   UCX  WARN  object 0x131e0440 was not returned to mpool ucp_requests
[1710176393.108828] [node049:2223544:0]          mpool.c:43   UCX  WARN  object 0x131e0600 was not returned to mpool ucp_requests
[1710176393.108832] [node049:2223544:0]          mpool.c:43   UCX  WARN  object 0x131e07c0 was not returned to mpool ucp_requests
[1710176393.108836] [node049:2223544:0]          mpool.c:43   UCX  WARN  object 0x131e0980 was not returned to mpool ucp_requests
[1710176393.108839] [node049:2223544:0]          mpool.c:43   UCX  WARN  object 0x131e0b40 was not returned to mpool ucp_requests
[1710176393.108842] [node049:2223544:0]          mpool.c:43   UCX  WARN  object 0x131e0d00 was not returned to mpool ucp_requests
[1710176393.108846] [node049:2223544:0]          mpool.c:43   UCX  WARN  object 0x131e0ec0 was not returned to mpool ucp_requests
[1710176393.108849] [node049:2223544:0]          mpool.c:43   UCX  WARN  object 0x131e1080 was not returned to mpool ucp_requests
[1710176393.162766] [node049:2223543:0]          mpool.c:43   UCX  WARN  object 0x12a56200 was not returned to mpool ucp_requests
[1710176393.162787] [node049:2223543:0]          mpool.c:43   UCX  WARN  object 0x12a563c0 was not returned to mpool ucp_requests
[1710176393.162791] [node049:2223543:0]          mpool.c:43   UCX  WARN  object 0x12a56580 was not returned to mpool ucp_requests
[1710176393.162794] [node049:2223543:0]          mpool.c:43   UCX  WARN  object 0x12a56ac0 was not returned to mpool ucp_requests
[1710176393.162797] [node049:2223543:0]          mpool.c:43   UCX  WARN  object 0x12a56c80 was not returned to mpool ucp_requests
[1710176393.162800] [node049:2223543:0]          mpool.c:43   UCX  WARN  object 0x12a56e40 was not returned to mpool ucp_requests
[1710176393.162802] [node049:2223543:0]          mpool.c:43   UCX  WARN  object 0x12a57000 was not returned to mpool ucp_requests


-------------------------------------------------------------------------------
                          DFT DISPERSION CORRECTION                            
                                                                               
                              DFTD3 V3.1  Rev 1                                
                          USING Becke-Johnson damping                          
-------------------------------------------------------------------------------
-------------------------   ----------------
Dispersion correction           -0.086887832
-------------------------   ----------------


-------------------------   --------------------
FINAL SINGLE POINT ENERGY     -1384.485716263120
-------------------------   --------------------


           ************************************************************
           *        Program running with 20 parallel MPI-processes    *
           *              working on a common directory               *
           ************************************************************
------------------------------------------------------------------------------
                         ORCA SCF GRADIENT CALCULATION
------------------------------------------------------------------------------

 ... reading COSX grid (gridx3)
Gradient of the Kohn-Sham DFT energy:
Kohn-Sham wavefunction type      ... RKS
Hartree-Fock exchange scaling    ...    0.250
Number of operators              ...    1
Number of atoms                  ...   67
Basis set dimensions             ... 1227
Integral neglect threshold       ... 2.5e-11
Integral primitive cutoff        ... 2.5e-12
SHARK Integral package           ... ON

Nuc. rep. gradient       (SHARK) ... done (  0.1 sec)
HCore & Overlap gradient (SHARK) ... done (  1.1 sec)
RI-J gradient            (SHARK) ... done (  5.7 sec)
COSX-gradient                    ... done ( 41.9 sec)
Exchange-correlation gradient    ... done
Dispersion correction            ... done

------------------
CARTESIAN GRADIENT
------------------

   1   O   :    0.003559394    0.006120015    0.008123297
   2   O   :   -0.001943171   -0.008552511    0.004197757
   3   N   :   -0.006685148    0.007877281    0.010198818
   4   N   :   -0.003590326    0.000195478    0.002477782
   5   C   :   -0.000977352   -0.006701817   -0.019357290
   6   C   :   -0.006653202   -0.006431920    0.003664883
   7   H   :    0.003034105    0.000685673   -0.000354290
   8   C   :    0.002918911    0.000345498    0.001951235
   9   C   :   -0.001628134    0.002034297    0.001212969
  10   H   :   -0.000049510   -0.001432629   -0.000130350
  11   C   :    0.000694831   -0.002518156    0.001546964
  12   H   :   -0.000085616    0.000134422   -0.000404783
  13   C   :   -0.000583623    0.001078019    0.000925711
  14   H   :   -0.000177624    0.000081943   -0.000042068
  15   C   :    0.001683578   -0.000123644   -0.002946307
  16   H   :   -0.000198467   -0.000001916    0.000356978
  17   C   :    0.000543726    0.001447298   -0.000535740
  18   H   :    0.000388229   -0.001053374   -0.000892042
  19   C   :    0.003740557   -0.005295867   -0.006759613
  20   C   :   -0.001430756    0.001261553   -0.001178157
  21   H   :    0.000704975   -0.000268829    0.000497625
  22   H   :    0.000686643   -0.001477955    0.000532548
  23   H   :    0.000636901   -0.000093755    0.000469783
  24   C   :    0.001603635   -0.000484189   -0.001101486
  25   H   :   -0.001035860    0.000013773    0.000930154
  26   H   :   -0.001693897    0.000242517    0.000196982
  27   H   :   -0.000961850    0.000922953    0.000705525
  28   C   :   -0.002664090   -0.000614650   -0.000539256
  29   H   :    0.000711151    0.000246671    0.000099688
  30   H   :    0.000758991    0.000631485    0.000677370
  31   H   :    0.001586078    0.001299532   -0.000703966
  32   C   :    0.008066908    0.004273882   -0.000745355
  33   C   :   -0.002696377   -0.006965992    0.003763494
  34   C   :    0.000041687    0.005330793   -0.004745816
  35   H   :    0.002319453    0.001062247    0.000317592
  36   C   :   -0.002204053    0.000732722   -0.001545129
  37   H   :   -0.000007955   -0.000483368    0.000445115
  38   C   :    0.001397575   -0.002032945    0.002285201
  39   H   :    0.000279575    0.000605931   -0.000535408
  40   C   :   -0.005246767   -0.000088291   -0.001959504
  41   H   :    0.001213085   -0.000321545    0.000688915
  42   C   :    0.002117042   -0.002877804    0.002943806
  43   C   :    0.001168430    0.001997006   -0.000835703
  44   H   :   -0.000189650    0.000622462   -0.000364639
  45   H   :   -0.000569895   -0.000605697   -0.000253121
  46   H   :    0.000006367   -0.001819630   -0.000925515
  47   C   :    0.000144488    0.002104175   -0.001152254
  48   H   :   -0.000162832    0.001574729   -0.000709642
  49   H   :   -0.001323670    0.000171984    0.001764048
  50   H   :   -0.000739495   -0.000011348   -0.000048861
  51   C   :   -0.002307841   -0.000381981   -0.000389008
  52   H   :    0.000190205    0.000275538    0.000298898
  53   H   :    0.002322113    0.001872989   -0.000299129
  54   H   :    0.000155374   -0.000167432   -0.000319326
  55   C   :    0.003229498    0.008144293   -0.000590137
  56   C   :   -0.001115676   -0.002898819    0.001248157
  57   C   :    0.000030385   -0.000336745    0.001824749
  58   H   :   -0.000626632    0.000128196   -0.001971033
  59   C   :    0.000226351    0.002118594   -0.002479898
  60   H   :   -0.000030628   -0.000347193    0.000150971
  61   C   :    0.000088108    0.000040217    0.000342586
  62   H   :   -0.000012985    0.000070906    0.000193310
  63   C   :   -0.000848962   -0.002948008   -0.000850782
  64   H   :    0.000035696    0.000372517    0.000017724
  65   C   :    0.000616261    0.002170623    0.001262427
  66   H   :   -0.000674618   -0.001575165   -0.001424869
  67   H   :    0.002380115    0.000193332    0.000790359

Difference to translation invariance:
           :    0.0001637626   -0.0004316281    0.0000129439

Difference to rotation invariance:
           :    0.0014672607   -0.0009724478   -0.0119633369

Norm of the cartesian gradient     ...    0.0400788810
RMS gradient                       ...    0.0028269463
MAX gradient                       ...    0.0193572902

-------
TIMINGS
-------

Total SCF gradient time            ...       70.667 sec

One electron gradient       ....       1.108 sec  (  1.6%)
RI-J Coulomb gradient       ....       5.749 sec  (  8.1%)
COSX gradient               ....      41.937 sec  ( 59.3%)
XC gradient                 ....       7.510 sec  ( 10.6%)
CPCM gradient               ....       2.257 sec  (  3.2%)
   A-Matrix (El+Nuc)        ....       0.599 sec  (  0.8%)
   Potential                ....       1.658 sec  (  2.3%)

Maximum memory used throughout the entire SCFGRAD-calculation: 252.5 MB
------------------------------------------------------------------------------
                         ORCA GEOMETRY RELAXATION STEP
------------------------------------------------------------------------------

Reading the OPT-File                    .... done
Getting information on internals        .... done
Copying old internal coords+grads       .... done
Making the new internal coordinates     .... (new redundants).... done
Validating the new internal coordinates .... (new redundants).... done
Calculating the B-matrix                .... done
Calculating the G,G- and P matrices     .... done
Transforming gradient to internals      .... done
Projecting the internal gradient        .... done
Number of atoms                         ....  67
Number of internal coordinates          .... 357
Current Energy                          .... -1384.485716263 Eh
Current gradient norm                   ....     0.040078881 Eh/bohr
Maximum allowed component of the step   ....  0.150
Current trust radius                    ....  0.300
Updating the Hessian (BFGS)             .... done
Forming the augmented Hessian           .... done
Diagonalizing the augmented Hessian     .... done
Last element of RFO vector              ....  0.946725926
Lowest eigenvalues of augmented Hessian:
 -0.005582899  0.000914295  0.001214816  0.008948569  0.009420880
Length of the computed step             ....  0.340162232
Warning: the length of the step is outside the trust region - taking restricted step instead
The input lambda is                     ....    -0.005583
   iter:   1  x=   -0.007332  g=   14.700853 f(x)=     0.025710
   iter:   2  x=   -0.007860  g=    9.549832 f(x)=     0.005044
   iter:   3  x=   -0.007891  g=    8.560521 f(x)=     0.000269
   iter:   4  x=   -0.007891  g=    8.506970 f(x)=     0.000001
   iter:   5  x=   -0.007891  g=    8.506802 f(x)=     0.000000
   iter:   6  x=   -0.007891  g=    8.506802 f(x)=     0.000000
The output lambda is                    ....    -0.007891 (6 iterations)
The final length of the internal step   ....  0.300000000
Converting the step to cartesian space:
 Initial RMS(Int)=    0.0158776837
Transforming coordinates:
 Iter   0:  RMS(Cart)=    0.1382229890 RMS(Int)=    1.2421804812
 Iter   1:  RMS(Cart)=    0.0097402680 RMS(Int)=    0.3325406902
 Iter   2:  RMS(Cart)=    0.0005568412 RMS(Int)=    0.0001522679
 Iter   3:  RMS(Cart)=    0.0000719165 RMS(Int)=    0.0000173405
 Iter   4:  RMS(Cart)=    0.0000053313 RMS(Int)=    0.0000016344
 Iter   5:  RMS(Cart)=    0.0000004499 RMS(Int)=    0.0000001149
 Iter   6:  RMS(Cart)=    0.0000000541 RMS(Int)=    0.0000000146
done
Storing new coordinates                 .... done

                                .--------------------.
          ----------------------|Geometry convergence|-------------------------
          Item                value                   Tolerance       Converged
          ---------------------------------------------------------------------
          Energy change      -0.0153021715            0.0000050000      NO
          RMS gradient        0.0018321268            0.0001000000      NO
          MAX gradient        0.0111727254            0.0003000000      NO
          RMS step            0.0158776837            0.0020000000      NO
          MAX step            0.0913877556            0.0040000000      NO
          ........................................................
          Max(Bonds)      0.0484      Max(Angles)    1.74
          Max(Dihed)        4.13      Max(Improp)    0.00
          ---------------------------------------------------------------------

The optimization has not yet converged - more geometry cycles are needed


    ---------------------------------------------------------------------------
                         Redundant Internal Coordinates
                            (Angstroem and degrees)

        Definition                    Value    dE/dq     Step     New-Value
    ----------------------------------------------------------------------------
     1. B(C   4,O   0)                1.3786 -0.011173  0.0123    1.3909   
     2. B(C   4,N   2)                1.2526  0.006930 -0.0110    1.2416   
     3. B(C   5,N   3)                1.4460  0.004195 -0.0117    1.4343   
     4. B(C   5,C   4)                1.5183  0.002123 -0.0103    1.5080   
     5. B(H   6,C   5)                1.0914  0.000435  0.0006    1.0920   
     6. B(C   7,C   5)                1.5191  0.001237 -0.0058    1.5133   
     7. B(C   8,C   7)                1.3917  0.001420 -0.0029    1.3887   
     8. B(H   9,C   8)                1.0851 -0.000239  0.0011    1.0862   
     9. B(C  10,C   8)                1.3885  0.001296 -0.0019    1.3866   
    10. B(H  11,C  10)                1.0838 -0.000377  0.0012    1.0849   
    11. B(C  12,C  10)                1.3890  0.000584 -0.0012    1.3879   
    12. B(H  13,C  12)                1.0845 -0.000141  0.0009    1.0854   
    13. B(C  14,C  12)                1.3890  0.000964 -0.0015    1.3875   
    14. B(H  15,C  14)                1.0837 -0.000397  0.0012    1.0850   
    15. B(C  16,C   7)                1.3908  0.002830 -0.0049    1.3859   
    16. B(C  16,C  14)                1.3891  0.000562 -0.0011    1.3881   
    17. B(H  17,C  16)                1.0840 -0.000211  0.0009    1.0849   
    18. B(C  18,N   2)                1.4597 -0.006466  0.0093    1.4690   
    19. B(C  19,C  18)                1.5279  0.000837 -0.0044    1.5235   
    20. B(H  20,C  19)                1.0925 -0.000164  0.0005    1.0930   
    21. B(H  21,C  19)                1.0925 -0.000056  0.0005    1.0929   
    22. B(H  22,C  19)                1.0914  0.000552 -0.0001    1.0913   
    23. B(C  23,C  18)                1.5302  0.002315 -0.0056    1.5246   
    24. B(H  24,C  23)                1.0931 -0.000155  0.0006    1.0937   
    25. B(H  25,C  23)                1.0928  0.000214  0.0001    1.0929   
    26. B(H  26,C  23)                1.0930 -0.000087  0.0004    1.0934   
    27. B(C  27,C  18)                1.5296  0.001429 -0.0053    1.5243   
    28. B(H  28,C  27)                1.0924 -0.000301  0.0011    1.0934   
    29. B(H  29,C  27)                1.0912  0.000512 -0.0001    1.0911   
    30. B(H  30,C  27)                1.0925 -0.000024  0.0005    1.0930   
    31. B(C  31,N   3)                1.3792  0.004363 -0.0099    1.3693   
    32. B(C  32,C  31)                1.4183  0.000705 -0.0017    1.4166   
    33. B(C  33,C  32)                1.3955  0.002168 -0.0050    1.3905   
    34. B(H  34,C  33)                1.0818  0.001414 -0.0016    1.0802   
    35. B(C  35,C  33)                1.3899 -0.000487  0.0002    1.3901   
    36. B(H  36,C  35)                1.0842 -0.000153  0.0008    1.0850   
    37. B(C  37,C  35)                1.3841  0.001545 -0.0019    1.3822   
    38. B(H  38,C  37)                1.0840 -0.000428  0.0013    1.0853   
    39. B(C  39,C  37)                1.3854  0.000900 -0.0015    1.3839   
    40. B(C  39,C  31)                1.3989 -0.002356  0.0019    1.4008   
    41. B(H  40,C  39)                1.0828  0.000330  0.0003    1.0831   
    42. B(C  41,C  32)                1.5381  0.001505 -0.0076    1.5305   
    43. B(C  42,C  41)                1.5371  0.002287 -0.0057    1.5313   
    44. B(H  43,C  42)                1.0905  0.000445  0.0001    1.0906   
    45. B(H  44,C  42)                1.0931 -0.000150  0.0006    1.0937   
    46. B(H  45,C  42)                1.0931 -0.000236  0.0008    1.0939   
    47. B(C  46,C  41)                1.5398  0.002930 -0.0066    1.5331   
    48. B(H  47,C  46)                1.0906 -0.001371  0.0029    1.0935   
    49. B(H  47,H  28)                2.4987 -0.000221  0.0259    2.5245   
    50. B(H  48,C  46)                1.0929 -0.000297  0.0008    1.0937   
    51. B(H  49,C  46)                1.0928 -0.000221  0.0007    1.0935   
    52. B(C  50,C  41)                1.5323  0.001734 -0.0068    1.5255   
    53. B(H  51,C  50)                1.0935  0.000448 -0.0003    1.0931   
    54. B(H  52,C  50)                1.0917 -0.000392  0.0008    1.0925   
    55. B(H  53,C  50)                1.0935  0.000311 -0.0001    1.0934   
    56. B(C  54,O   1)                1.2107  0.008614 -0.0103    1.2004   
    57. B(C  54,O   0)                1.3505  0.002733 -0.0066    1.3439   
    58. B(C  55,C  54)                1.4783  0.002466 -0.0082    1.4700   
    59. B(C  56,C  55)                1.3956  0.002319 -0.0041    1.3915   
    60. B(H  57,C  56)                1.0825  0.000560 -0.0003    1.0822   
    61. B(H  57,H  43)                3.3286  0.001047 -0.0484    3.2802   
    62. B(C  58,C  56)                1.3863  0.001232 -0.0023    1.3840   
    63. B(H  59,C  58)                1.0832 -0.000341  0.0010    1.0842   
    64. B(C  60,C  58)                1.3894  0.000584 -0.0010    1.3884   
    65. B(H  61,C  60)                1.0842 -0.000198  0.0010    1.0852   
    66. B(C  62,C  60)                1.3896  0.000571 -0.0009    1.3888   
    67. B(H  63,C  62)                1.0831 -0.000369  0.0011    1.0842   
    68. B(C  64,C  62)                1.3858  0.001517 -0.0026    1.3832   
    69. B(C  64,C  55)                1.3939  0.001470 -0.0032    1.3907   
    70. B(H  65,C  64)                1.0835 -0.000029  0.0002    1.0836   
    71. B(H  66,N   3)                0.9990 -0.001963  0.0008    0.9998   
    72. A(C   4,O   0,C  54)          118.84  0.001842   -0.21    118.62   
    73. A(C   4,N   2,C  18)          125.12 -0.010765    1.39    126.51   
    74. A(C   5,N   3,H  66)          117.35 -0.000477   -0.09    117.26   
    75. A(C  31,N   3,H  66)          117.23 -0.003289    0.59    117.81   
    76. A(C   5,N   3,C  31)          124.33  0.004023   -0.90    123.43   
    77. A(O   0,C   4,N   2)          117.49  0.004393   -0.60    116.88   
    78. A(N   2,C   4,C   5)          130.57 -0.009230    1.60    132.16   
    79. A(O   0,C   4,C   5)          111.75  0.004822   -1.08    110.66   
    80. A(H   6,C   5,C   7)          106.47 -0.002119    0.97    107.44   
    81. A(C   4,C   5,H   6)          108.36  0.001005   -0.37    107.99   
    82. A(N   3,C   5,H   6)          108.77 -0.000190    1.00    109.77   
    83. A(C   4,C   5,C   7)          112.44  0.004537   -1.74    110.70   
    84. A(N   3,C   5,C   7)          113.89 -0.000402    0.17    114.06   
    85. A(N   3,C   5,C   4)          106.77 -0.002799    0.10    106.87   
    86. A(C   5,C   7,C   8)          118.79 -0.000680    0.11    118.90   
    87. A(C   8,C   7,C  16)          119.55  0.000263   -0.01    119.53   
    88. A(C   5,C   7,C  16)          121.65  0.000421   -0.11    121.55   
    89. A(H   9,C   8,C  10)          119.50 -0.001141    0.28    119.78   
    90. A(C   7,C   8,C  10)          120.33 -0.000392    0.05    120.38   
    91. A(C   7,C   8,H   9)          120.16  0.001531   -0.32    119.84   
    92. A(H  11,C  10,C  12)          120.15  0.000104   -0.02    120.13   
    93. A(C   8,C  10,H  11)          120.02  0.000438   -0.09    119.92   
    94. A(C   8,C  10,C  12)          119.84 -0.000542    0.11    119.95   
    95. A(H  13,C  12,C  14)          119.93 -0.000886    0.18    120.11   
    96. A(C  10,C  12,C  14)          120.12  0.001677   -0.33    119.79   
    97. A(C  10,C  12,H  13)          119.94 -0.000791    0.16    120.10   
    98. A(H  15,C  14,C  16)          119.91  0.000489   -0.10    119.81   
    99. A(C  12,C  14,C  16)          119.91 -0.000949    0.20    120.10   
   100. A(C  12,C  14,H  15)          120.18  0.000460   -0.09    120.09   
   101. A(C  14,C  16,H  17)          119.71 -0.001378    0.33    120.03   
   102. A(C   7,C  16,H  17)          120.04  0.001435   -0.31    119.73   
   103. A(C   7,C  16,C  14)          120.25 -0.000057   -0.01    120.24   
   104. A(N   2,C  18,C  19)          110.55 -0.000204    0.08    110.63   
   105. A(C  23,C  18,C  27)          108.13 -0.000097    0.01    108.14   
   106. A(C  19,C  18,C  27)          111.89  0.000211   -0.17    111.72   
   107. A(N   2,C  18,C  27)          112.37 -0.000367    0.15    112.51   
   108. A(C  19,C  18,C  23)          108.35  0.000356   -0.22    108.13   
   109. A(N   2,C  18,C  23)          105.23  0.000128    0.14    105.37   
   110. A(C  18,C  19,H  21)          110.30  0.002206   -0.59    109.71   
   111. A(C  18,C  19,H  20)          110.78  0.000831   -0.26    110.52   
   112. A(H  21,C  19,H  22)          107.03 -0.001237    0.41    107.44   
   113. A(H  20,C  19,H  22)          107.86 -0.000584    0.25    108.11   
   114. A(C  18,C  19,H  22)          112.99 -0.000104   -0.04    112.96   
   115. A(H  20,C  19,H  21)          107.66 -0.001297    0.29    107.95   
   116. A(H  25,C  23,H  26)          107.72 -0.001745    0.49    108.20   
   117. A(H  24,C  23,H  26)          107.61 -0.001372    0.35    107.96   
   118. A(C  18,C  23,H  26)          111.13  0.001396   -0.38    110.76   
   119. A(H  24,C  23,H  25)          107.74 -0.001595    0.41    108.15   
   120. A(C  18,C  23,H  25)          111.35  0.001747   -0.42    110.92   
   121. A(C  18,C  23,H  24)          111.12  0.001295   -0.37    110.75   
   122. A(H  29,C  27,H  30)          106.63 -0.001837    0.58    107.21   
   123. A(H  28,C  27,H  30)          107.57 -0.001328    0.31    107.88   
   124. A(C  18,C  27,H  30)          110.18  0.002733   -0.70    109.48   
   125. A(H  28,C  27,H  29)          107.99 -0.000536    0.19    108.18   
   126. A(C  18,C  27,H  29)          113.29  0.000356   -0.13    113.16   
   127. A(C  18,C  27,H  28)          110.93  0.000389   -0.18    110.76   
   128. A(N   3,C  31,C  39)          118.68 -0.002392    0.32    119.00   
   129. A(N   3,C  31,C  32)          121.43  0.001514   -0.22    121.20   
   130. A(C  32,C  31,C  39)          119.89  0.000875   -0.11    119.79   
   131. A(C  31,C  32,C  33)          117.23  0.001249   -0.21    117.03   
   132. A(C  33,C  32,C  41)          118.79 -0.009323    1.50    120.29   
   133. A(C  31,C  32,C  41)          123.97  0.008072   -1.30    122.68   
   134. A(H  34,C  33,C  35)          116.80 -0.000653    0.27    117.08   
   135. A(C  32,C  33,C  35)          122.52 -0.003068    0.56    123.08   
   136. A(C  32,C  33,H  34)          120.67  0.003720   -0.83    119.84   
   137. A(H  36,C  35,C  37)          120.34 -0.001583    0.33    120.67   
   138. A(C  33,C  35,C  37)          119.57  0.001909   -0.39    119.18   
   139. A(C  33,C  35,H  36)          120.09 -0.000326    0.06    120.14   
   140. A(C  35,C  37,H  38)          120.47 -0.000631    0.15    120.62   
   141. A(H  38,C  37,C  39)          119.94  0.000898   -0.19    119.75   
   142. A(C  35,C  37,C  39)          119.59 -0.000267    0.04    119.64   
   143. A(C  37,C  39,H  40)          118.31 -0.001071    0.30    118.61   
   144. A(C  31,C  39,H  40)          120.50  0.001768   -0.40    120.11   
   145. A(C  31,C  39,C  37)          121.18 -0.000700    0.10    121.28   
   146. A(C  46,C  41,C  50)          105.74 -0.000697    0.52    106.26   
   147. A(C  42,C  41,C  50)          106.19  0.000931    0.13    106.32   
   148. A(C  32,C  41,C  50)          110.96 -0.002209    0.96    111.93   
   149. A(C  42,C  41,C  46)          110.91 -0.000270   -0.41    110.50   
   150. A(C  32,C  41,C  46)          111.69  0.001818   -0.81    110.88   
   151. A(C  32,C  41,C  42)          111.08  0.000291   -0.32    110.76   
   152. A(H  44,C  42,H  45)          107.56 -0.001362    0.26    107.82   
   153. A(H  43,C  42,H  45)          106.51 -0.001594    0.47    106.98   
   154. A(C  41,C  42,H  45)          110.74  0.002566   -0.72    110.02   
   155. A(H  43,C  42,H  44)          107.24 -0.000498    0.19    107.42   
   156. A(C  41,C  42,H  44)          110.80  0.000662   -0.21    110.59   
   157. A(C  41,C  42,H  43)          113.70 -0.000020    0.09    113.79   
   158. A(H  48,C  46,H  49)          107.51 -0.001484    0.34    107.85   
   159. A(H  47,C  46,H  49)          107.23 -0.000559    0.09    107.32   
   160. A(C  41,C  46,H  49)          110.85  0.000406   -0.18    110.67   
   161. A(H  47,C  46,H  48)          105.92 -0.001908    0.50    106.43   
   162. A(C  41,C  46,H  48)          110.59  0.002714   -0.74    109.85   
   163. A(C  41,C  46,H  47)          114.39  0.000529    0.05    114.44   
   164. A(H  52,C  50,H  53)          107.07 -0.001609    0.37    107.44   
   165. A(H  51,C  50,H  53)          108.19  0.000187    0.17    108.36   
   166. A(C  41,C  50,H  53)          111.94 -0.000820    0.22    112.16   
   167. A(H  51,C  50,H  52)          107.10 -0.001608    0.35    107.45   
   168. A(C  41,C  50,H  52)          110.38  0.004403   -1.25    109.13   
   169. A(C  41,C  50,H  51)          111.92 -0.000696    0.18    112.11   
   170. A(O   1,C  54,C  55)          123.91 -0.004299    0.94    124.86   
   171. A(O   0,C  54,C  55)          112.38 -0.001707    0.09    112.47   
   172. A(O   0,C  54,O   1)          123.71  0.006009   -1.12    122.59   
   173. A(C  56,C  55,C  64)          119.69 -0.001299    0.34    120.03   
   174. A(C  54,C  55,C  64)          118.56  0.002361   -0.41    118.14   
   175. A(C  54,C  55,C  56)          121.75 -0.001062    0.08    121.83   
   176. A(H  57,C  56,C  58)          119.06 -0.002349    0.54    119.60   
   177. A(C  55,C  56,C  58)          120.08  0.000839   -0.21    119.88   
   178. A(C  55,C  56,H  57)          120.86  0.001510   -0.34    120.52   
   179. A(H  59,C  58,C  60)          120.21  0.000131   -0.01    120.20   
   180. A(C  56,C  58,C  60)          119.89 -0.000597    0.11    120.00   
   181. A(C  56,C  58,H  59)          119.90  0.000466   -0.10    119.80   
   182. A(H  61,C  60,C  62)          119.83 -0.000377    0.07    119.90   
   183. A(C  58,C  60,C  62)          120.31  0.000751   -0.14    120.17   
   184. A(C  58,C  60,H  61)          119.85 -0.000373    0.07    119.92   
   185. A(H  63,C  62,C  64)          119.88  0.000210   -0.06    119.82   
   186. A(C  60,C  62,C  64)          119.86 -0.000317    0.07    119.94   
   187. A(C  60,C  62,H  63)          120.25  0.000106   -0.01    120.24   
   188. A(C  62,C  64,H  65)          119.41 -0.002591    0.59    119.99   
   189. A(C  55,C  64,H  65)          120.43  0.001968   -0.41    120.02   
   190. A(C  55,C  64,C  62)          120.16  0.000624   -0.18    119.99   
   191. D(N   2,C   4,O   0,C  54)    -81.36 -0.000260   -0.11    -81.47   
   192. D(C   5,C   4,O   0,C  54)    103.21  0.000397    0.70    103.92   
   193. D(O   0,C   4,N   2,C  18)   -178.27  0.000427    0.40   -177.86   
   194. D(C   5,C   4,N   2,C  18)     -3.87  0.000587   -0.78     -4.64   
   195. D(N   3,C   5,C   4,N   2)    -96.55  0.000672   -1.11    -97.66   
   196. D(C   7,C   5,C   4,O   0)    -47.49  0.000372   -1.28    -48.77   
   197. D(C   7,C   5,N   3,H  66)    119.13  0.002368   -1.71    117.43   
   198. D(H   6,C   5,N   3,H  66)   -122.31 -0.000688    0.25   -122.07   
   199. D(C   4,C   5,N   3,C  31)    162.12 -0.000109   -2.06    160.07   
   200. D(H   6,C   5,C   4,O   0)   -164.89 -0.000327   -1.19   -166.08   
   201. D(C   4,C   5,N   3,H  66)     -5.58 -0.001096    0.37     -5.21   
   202. D(C   7,C   5,C   4,N   2)    137.86  0.000186   -0.16    137.69   
   203. D(H   6,C   5,C   4,N   2)     20.45 -0.000513   -0.07     20.38   
   204. D(H   6,C   5,N   3,C  31)     45.39  0.000299   -2.18     43.21   
   205. D(N   3,C   5,C   4,O   0)     78.10  0.000858   -2.23     75.87   
   206. D(C   7,C   5,N   3,C  31)    -73.16  0.003355   -4.13    -77.29   
   207. D(C  16,C   7,C   5,C   4)     99.11 -0.000248   -2.67     96.44   
   208. D(C  16,C   7,C   5,H   6)   -142.37  0.002186   -3.45   -145.82   
   209. D(C  16,C   7,C   5,N   3)    -22.51  0.000268   -1.51    -24.02   
   210. D(C   8,C   7,C   5,C   4)    -79.55 -0.000458   -2.15    -81.70   
   211. D(C   8,C   7,C   5,H   6)     38.96  0.001975   -2.93     36.03   
   212. D(C   8,C   7,C   5,N   3)    158.82  0.000057   -0.99    157.83   
   213. D(C  10,C   8,C   7,C  16)      0.36  0.000139   -0.24      0.12   
   214. D(C  10,C   8,C   7,C   5)    179.05  0.000348   -0.75    178.30   
   215. D(H   9,C   8,C   7,C  16)   -178.99  0.000294   -0.55   -179.53   
   216. D(H   9,C   8,C   7,C   5)     -0.29  0.000503   -1.06     -1.35   
   217. D(C  12,C  10,C   8,H   9)    179.28 -0.000145    0.30    179.58   
   218. D(H  11,C  10,C   8,H   9)     -0.47 -0.000029    0.07     -0.40   
   219. D(H  11,C  10,C   8,C   7)   -179.81  0.000107   -0.23   -180.04   
   220. D(C  12,C  10,C   8,C   7)     -0.07 -0.000009    0.00     -0.07   
   221. D(H  13,C  12,C  10,C   8)   -179.96  0.000083   -0.17   -180.13   
   222. D(C  14,C  12,C  10,C   8)     -0.14 -0.000070    0.13     -0.01   
   223. D(C  14,C  12,C  10,H  11)    179.60 -0.000185    0.36    179.96   
   224. D(H  13,C  12,C  10,H  11)     -0.22 -0.000032    0.06     -0.16   
   225. D(C  16,C  14,C  12,H  13)    179.89 -0.000140    0.28    180.16   
   226. D(C  16,C  14,C  12,C  10)      0.07  0.000013   -0.02      0.04   
   227. D(H  15,C  14,C  12,H  13)      0.04 -0.000040    0.08      0.13   
   228. D(H  15,C  14,C  12,C  10)   -179.78  0.000113   -0.21   -179.99   
   229. D(H  17,C  16,C  14,H  15)      0.05 -0.000020    0.04      0.09   
   230. D(H  17,C  16,C  14,C  12)   -179.80  0.000080   -0.15   -179.95   
   231. D(C   7,C  16,C  14,H  15)   -179.93  0.000021   -0.03   -179.96   
   232. D(C   7,C  16,C  14,C  12)      0.23  0.000121   -0.22      0.00   
   233. D(H  17,C  16,C   7,C   8)    179.59 -0.000156    0.28    179.86   
   234. D(H  17,C  16,C   7,C   5)      0.93 -0.000356    0.80      1.73   
   235. D(C  14,C  16,C   7,C   8)     -0.44 -0.000198    0.35     -0.09   
   236. D(C  14,C  16,C   7,C   5)   -179.09 -0.000398    0.87   -178.22   
   237. D(C  27,C  18,N   2,C   4)     58.44  0.001063   -3.20     55.24   
   238. D(C  23,C  18,N   2,C   4)    175.88  0.000833   -3.04    172.84   
   239. D(C  19,C  18,N   2,C   4)    -67.35  0.001222   -3.18    -70.53   
   240. D(H  22,C  19,C  18,C  27)    -53.18  0.000323   -0.54    -53.72   
   241. D(H  22,C  19,C  18,C  23)   -172.30  0.000086   -0.31   -172.60   
   242. D(H  22,C  19,C  18,N   2)     72.87 -0.000158   -0.39     72.48   
   243. D(H  21,C  19,C  18,C  23)    -52.55 -0.000017   -0.23    -52.78   
   244. D(H  21,C  19,C  18,C  27)     66.56  0.000220   -0.46     66.10   
   245. D(H  21,C  19,C  18,N   2)   -167.38 -0.000261   -0.31   -167.69   
   246. D(H  20,C  19,C  18,C  27)   -174.33  0.000547   -0.65   -174.99   
   247. D(H  20,C  19,C  18,C  23)     66.55  0.000310   -0.42     66.13   
   248. D(H  20,C  19,C  18,N   2)    -48.28  0.000066   -0.50    -48.78   
   249. D(H  25,C  23,C  18,C  19)     60.60  0.000114   -0.17     60.42   
   250. D(H  25,C  23,C  18,N   2)    178.86  0.000117   -0.10    178.76   
   251. D(H  24,C  23,C  18,C  27)     59.24 -0.000261    0.13     59.38   
   252. D(H  24,C  23,C  18,C  19)   -179.30  0.000144   -0.19   -179.49   
   253. D(H  24,C  23,C  18,N   2)    -61.03  0.000147   -0.12    -61.15   
   254. D(H  26,C  23,C  18,C  27)    179.05 -0.000200    0.08    179.13   
   255. D(H  26,C  23,C  18,C  19)    -59.49  0.000206   -0.25    -59.74   
   256. D(H  26,C  23,C  18,N   2)     58.77  0.000209   -0.17     58.60   
   257. D(H  25,C  23,C  18,C  27)    -60.86 -0.000292    0.15    -60.71   
   258. D(H  30,C  27,C  18,C  23)     49.42  0.000263   -0.01     49.41   
   259. D(H  30,C  27,C  18,N   2)    165.12  0.000154    0.24    165.37   
   260. D(H  29,C  27,C  18,C  23)    168.77  0.000072    0.16    168.93   
   261. D(H  29,C  27,C  18,C  19)     49.52 -0.000431    0.52     50.05   
   262. D(H  29,C  27,C  18,N   2)    -75.53 -0.000038    0.41    -75.12   
   263. D(H  28,C  27,C  18,C  23)    -69.59 -0.000084    0.18    -69.41   
   264. D(H  30,C  27,C  18,C  19)    -69.82 -0.000240    0.36    -69.46   
   265. D(H  28,C  27,C  18,C  19)    171.17 -0.000587    0.54    171.71   
   266. D(H  28,C  27,C  18,N   2)     46.11 -0.000194    0.43     46.54   
   267. D(C  39,C  31,N   3,H  66)    171.20  0.000677   -0.91    170.29   
   268. D(C  39,C  31,N   3,C   5)      3.49 -0.000624    1.56      5.04   
   269. D(C  32,C  31,N   3,H  66)     -9.11  0.000011    0.25     -8.86   
   270. D(C  32,C  31,N   3,C   5)   -176.83 -0.001290    2.72   -174.10   
   271. D(C  41,C  32,C  31,C  39)    179.93  0.000017    0.28    180.20   
   272. D(C  41,C  32,C  31,N   3)      0.24  0.000701   -0.88     -0.64   
   273. D(C  33,C  32,C  31,C  39)      0.25  0.000327   -0.60     -0.35   
   274. D(C  33,C  32,C  31,N   3)   -179.43  0.001011   -1.76   -181.19   
   275. D(C  35,C  33,C  32,C  41)   -179.97 -0.000128   -0.11   -180.08   
   276. D(C  35,C  33,C  32,C  31)     -0.28 -0.000365    0.74      0.46   
   277. D(H  34,C  33,C  32,C  41)      0.18  0.000088   -0.46     -0.28   
   278. D(H  34,C  33,C  32,C  31)    179.87 -0.000149    0.39    180.26   
   279. D(C  37,C  35,C  33,H  34)    179.99 -0.000025   -0.08    179.91   
   280. D(C  37,C  35,C  33,C  32)      0.13  0.000176   -0.41     -0.28   
   281. D(H  36,C  35,C  33,H  34)     -0.11 -0.000055    0.05     -0.07   
   282. D(H  36,C  35,C  33,C  32)   -179.97  0.000146   -0.28   -180.25   
   283. D(C  39,C  37,C  35,H  36)   -179.85  0.000091   -0.20   -180.05   
   284. D(C  39,C  37,C  35,C  33)      0.05  0.000062   -0.07     -0.02   
   285. D(H  38,C  37,C  35,H  36)     -0.14 -0.000128    0.21      0.07   
   286. D(H  38,C  37,C  35,C  33)    179.76 -0.000156    0.34    180.09   
   287. D(H  40,C  39,C  37,H  38)     -0.47 -0.000134    0.23     -0.24   
   288. D(H  40,C  39,C  37,C  35)    179.24 -0.000356    0.65    179.88   
   289. D(C  31,C  39,C  37,H  38)   -179.78  0.000121   -0.21   -179.99   
   290. D(C  31,C  39,C  37,C  35)     -0.08 -0.000101    0.20      0.13   
   291. D(H  40,C  39,C  31,C  32)   -179.38  0.000183   -0.32   -179.69   
   292. D(H  40,C  39,C  31,N   3)      0.32 -0.000470    0.85      1.17   
   293. D(C  37,C  39,C  31,C  32)     -0.08 -0.000097    0.14      0.06   
   294. D(C  37,C  39,C  31,N   3)    179.61 -0.000750    1.31    180.92   
   295. D(C  50,C  41,C  32,C  33)      1.12  0.000244   -2.25     -1.13   
   296. D(C  50,C  41,C  32,C  31)   -178.55  0.000526   -3.15   -181.69   
   297. D(C  46,C  41,C  32,C  33)   -116.59  0.001389   -2.99   -119.58   
   298. D(C  46,C  41,C  32,C  31)     63.74  0.001670   -3.89     59.85   
   299. D(C  42,C  41,C  32,C  33)    119.01  0.000180   -1.66    117.34   
   300. D(C  42,C  41,C  32,C  31)    -60.66  0.000462   -2.56    -63.22   
   301. D(H  45,C  42,C  41,C  46)     62.25 -0.000895    0.07     62.31   
   302. D(H  45,C  42,C  41,C  32)   -172.92  0.001481   -1.48   -174.40   
   303. D(H  44,C  42,C  41,C  50)     67.10 -0.000066   -0.71     66.38   
   304. D(H  44,C  42,C  41,C  46)   -178.48 -0.000507   -0.23   -178.72   
   305. D(H  44,C  42,C  41,C  32)    -53.64  0.001869   -1.78    -55.42   
   306. D(H  43,C  42,C  41,C  50)   -172.04 -0.000239   -0.56   -172.61   
   307. D(H  43,C  42,C  41,C  46)    -57.63 -0.000680   -0.08    -57.71   
   308. D(H  45,C  42,C  41,C  50)    -52.17 -0.000454   -0.42    -52.59   
   309. D(H  43,C  42,C  41,C  32)     67.21  0.001696   -1.63     65.59   
   310. D(H  49,C  46,C  41,C  32)     51.57 -0.001460    1.60     53.17   
   311. D(H  48,C  46,C  41,C  50)     49.90  0.000799    0.40     50.30   
   312. D(H  48,C  46,C  41,C  42)    -64.80  0.000219    0.16    -64.64   
   313. D(H  48,C  46,C  41,C  32)    170.71 -0.001299    1.43    172.13   
   314. D(H  47,C  46,C  41,C  50)    169.38  0.000681    0.55    169.93   
   315. D(H  47,C  46,C  41,C  42)     54.69  0.000101    0.31     55.00   
   316. D(H  49,C  46,C  41,C  42)    176.07  0.000059    0.34    176.40   
   317. D(H  47,C  46,C  41,C  32)    -69.81 -0.001417    1.58    -68.23   
   318. D(H  49,C  46,C  41,C  50)    -69.24  0.000638    0.57    -68.66   
   319. D(H  53,C  50,C  41,C  46)   -178.11 -0.000099    0.00   -178.11   
   320. D(H  53,C  50,C  41,C  42)    -60.20 -0.000301   -0.17    -60.37   
   321. D(H  53,C  50,C  41,C  32)     60.61 -0.000623    0.09     60.70   
   322. D(H  52,C  50,C  41,C  46)    -58.95  0.000286   -0.22    -59.18   
   323. D(H  52,C  50,C  41,C  42)     58.95  0.000084   -0.39     58.56   
   324. D(H  52,C  50,C  41,C  32)    179.77 -0.000238   -0.14    179.63   
   325. D(H  51,C  50,C  41,C  46)     60.23  0.000752   -0.50     59.73   
   326. D(H  51,C  50,C  41,C  42)    178.13  0.000550   -0.67    177.46   
   327. D(H  51,C  50,C  41,C  32)    -61.05  0.000228   -0.42    -61.47   
   328. D(C  55,C  54,O   0,C   4)   -179.45 -0.000960    2.93   -176.51   
   329. D(O   1,C  54,O   0,C   4)      0.29 -0.000283    0.94      1.23   
   330. D(C  64,C  55,C  54,O   1)     -4.56  0.000021    0.31     -4.26   
   331. D(C  64,C  55,C  54,O   0)    175.18  0.000731   -1.64    173.53   
   332. D(C  56,C  55,C  54,O   1)    175.59  0.000020    0.45    176.04   
   333. D(C  56,C  55,C  54,O   0)     -4.67  0.000729   -1.50     -6.17   
   334. D(C  58,C  56,C  55,C  64)     -0.10 -0.000025    0.13      0.03   
   335. D(C  58,C  56,C  55,C  54)    179.75 -0.000018   -0.01    179.73   
   336. D(H  57,C  56,C  55,C  64)    179.70  0.000135   -0.03    179.67   
   337. D(H  57,C  56,C  55,C  54)     -0.45  0.000142   -0.18     -0.63   
   338. D(C  60,C  58,C  56,H  57)   -179.86 -0.000081   -0.02   -179.88   
   339. D(C  60,C  58,C  56,C  55)     -0.06  0.000084   -0.18     -0.24   
   340. D(H  59,C  58,C  56,H  57)      0.14 -0.000111    0.08      0.22   
   341. D(H  59,C  58,C  56,C  55)    179.95  0.000054   -0.08    179.87   
   342. D(C  62,C  60,C  58,H  59)   -179.89 -0.000042    0.00   -179.88   
   343. D(C  62,C  60,C  58,C  56)      0.12 -0.000072    0.10      0.22   
   344. D(H  61,C  60,C  58,H  59)      0.06 -0.000043    0.05      0.11   
   345. D(H  61,C  60,C  58,C  56)   -179.93 -0.000074    0.15   -179.79   
   346. D(C  64,C  62,C  60,H  61)   -179.97  0.000004   -0.03   -179.99   
   347. D(C  64,C  62,C  60,C  58)     -0.02  0.000003    0.02      0.00   
   348. D(H  63,C  62,C  60,H  61)      0.04 -0.000008    0.01      0.05   
   349. D(H  63,C  62,C  60,C  58)    179.99 -0.000010    0.05    180.04   
   350. D(H  65,C  64,C  62,C  60)   -179.90 -0.000012    0.02   -179.88   
   351. D(C  55,C  64,C  62,H  63)    179.85  0.000065   -0.09    179.75   
   352. D(C  55,C  64,C  62,C  60)     -0.14  0.000053   -0.06     -0.20   
   353. D(H  65,C  64,C  55,C  56)    179.96  0.000011   -0.10    179.86   
   354. D(H  65,C  64,C  55,C  54)      0.11  0.000009    0.04      0.15   
   355. D(C  62,C  64,C  55,C  56)      0.20 -0.000044   -0.01      0.19   
   356. D(H  65,C  64,C  62,H  63)      0.09  0.000000   -0.01      0.08   
   357. D(C  62,C  64,C  55,C  54)   -179.65 -0.000045    0.13   -179.52   
    ----------------------------------------------------------------------------

         *************************************************************
         *                GEOMETRY OPTIMIZATION CYCLE   3            *
         *************************************************************
---------------------------------
CARTESIAN COORDINATES (ANGSTROEM)
---------------------------------
  O      3.576241    7.111807    3.099994
  O      3.048105    5.138233    4.000773
  N      3.080263    8.020097    5.091739
  N      5.903874    8.793985    3.640929
  C      3.976191    7.614123    4.333823
  C      5.480574    7.669073    4.423868
  H      5.750411    7.825283    5.470435
  C      6.090408    6.353684    3.990393
  C      6.146506    5.307329    4.901760
  H      5.775636    5.450635    5.912593
  C      6.666664    4.077856    4.526884
  H      6.707543    3.265762    5.245165
  C      7.133459    3.888174    3.233702
  H      7.543016    2.927445    2.938288
  C      7.077105    4.931271    2.320558
  H      7.440524    4.788242    1.308340
  C      6.556377    6.160907    2.699459
  H      6.512065    6.975447    1.984243
  C      3.264171    8.627827    6.416507
  C      3.731693    7.585907    7.424891
  H      3.104311    6.692471    7.371455
  H      3.654372    7.991612    8.436780
  H      4.768688    7.281784    7.272888
  C      1.879208    9.107095    6.836859
  H      1.497432    9.852985    6.133936
  H      1.908089    9.559783    7.831188
[truncated: 4,686,278 more chars]
