# Supplementary material for: A stereodivergent multicomponent approach for the synthesis of C–N atropisomeric peptide analogues
Source: Chem Sci. 2024 Sep 16;15(40):16743–51. doi: 10.1039/d4sc04700a (PMC11418089; doi:10.1039/d4sc04700a)
Supplement: SC-015-D4SC04700A-s001 [file SC-015-D4SC04700A-s001.zip › CompData/_1_2a/ImineE2opt.xyz]

67
Coordinates from ORCA-job ImineE2opt
  O   3.47738944131581      7.34688670252125      3.30921017149635
  O   3.09479681339013      5.21371792690363      3.89310917545126
  N   2.95975258425135      7.91805646354989      5.42900718629640
  N   5.72611560091832      8.96402578206549      3.86637761375624
  C   3.87025644028170      7.69367354519257      4.61405995197630
  C   5.38178080584095      7.81111438096042      4.66341898277583
  H   5.66132869288206      7.99267249654504      5.69899769346461
  C   6.01964804246246      6.50220688669269      4.22698168639450
  C   6.20856960017987      5.48893189564439      5.16021922171476
  H   5.94461627603293      5.66170841171782      6.19814069516974
  C   6.71964476616554      4.26025488318890      4.77108019119989
  H   6.85995759165947      3.47707127847468      5.50794341470844
  C   7.05050204077767      4.03404694269182      3.44139827830803
  H   7.44918528306482      3.07336916080235      3.13494214328963
  C   6.87517296116260      5.04627116952251      2.50833397045177
  H   7.13629141264772      4.87992812315020      1.46899397754918
  C   6.36338363165674      6.27515778968759      2.89985920349302
  H   6.22652675628199      7.05810401121779      2.16278891719177
  C   3.12125409551434      8.40586703236989      6.80563703970523
  C   3.81945796519187      7.36516035228554      7.67468683551322
  H   3.33467725784594      6.39128531188610      7.57321217981728
  H   3.75725886940714      7.66858718171502      8.72233869220208
  H   4.87452856808228      7.25213934044099      7.42494741200735
  C   1.70612953634980      8.61498653686201      7.33515014291389
  H   1.17170471774988      9.34843392557523      6.72617777033741
  H   1.73338297342053      8.97649549907672      8.36551057321298
  H   1.14480481523312      7.67776919788738      7.31188072862310
  C   3.85725443157034      9.74233916748632      6.83694343099758
  H   3.38750815932361     10.45529413440392      6.15484215729548
  H   4.91011089150110      9.65234496901481      6.56672174866814
  H   3.80913712476998     10.15753803794840      7.84634245019922
  C   7.02318653750054      9.44172704742149      3.79475184363365
  C   7.40511884752990     10.39500221481184      2.81401659873890
  C   8.72340761391452     10.84131127852374      2.85034648541128
  H   9.05097667957059     11.56475671906278      2.11642031952712
  C   9.65338902942393     10.40792031303205      3.78699658962824
  H   10.66657524362735     10.79263918590999      3.76332436311816
  C   9.26227757632827      9.48475361805765      4.73830568483524
  H   9.96195118003864      9.12337295480231      5.48431311662233
  C   7.96380434623287      9.00622358630897      4.73561148472864
  H   7.67855594427054      8.27510170473151      5.48055826714773
  C   6.44044706275804     10.94190419106095      1.75266023676577
  C   5.98425692923801      9.83531973612207      0.79023281039313
  H   5.40445088078217      9.03405305468158      1.25089205505137
  H   6.84674337899171      9.37223487738942      0.30417451497501
  H   5.35105777570709     10.26815654926492      0.01065587183039
  C   5.23175358857567     11.62576336958300      2.40709100319575
  H   4.61605986477363     10.95575278692615      3.00624923754638
  H   4.59207091989716     12.05533594418278      1.63113147987892
  H   5.56288871899001     12.43990600684317      3.05755475888976
  C   7.10860057336475     12.00548969680823      0.88026426262040
  H   7.45645433693537     12.85902229502853      1.46723610218164
  H   6.37731147101218     12.37600552780571      0.15787101315341
  H   7.95496138410216     11.60528370966108      0.31693342771085
  C   3.18455489072811      6.06053056712906      3.03778677952037
  C   3.00328452442157      5.82289740856590      1.59293159871414
  C   3.14108104356637      6.84613472483983      0.65725029979974
  H   3.36448042513166      7.85367682107772      0.98329988338056
  C   2.99646912647364      6.56826406382503     -0.69160172338826
  H   3.10565049595286      7.36356312964213     -1.41986946867180
  C   2.71742070322216      5.27343885697548     -1.10923652588007
  H   2.60928258102747      5.05789793852849     -2.16644036029909
  C   2.57862694241564      4.25259511327142     -0.17694553526763
  H   2.36262253502869      3.24221714930104     -0.50436203405520
  C   2.72099039716920      4.52524274485257      1.17222824536345
  H   2.62258354348054      3.73717731319345      1.90924451421536
  H   5.19472476088432      9.03738926329557      3.01686916280324
