# Supplementary material for: A stereodivergent multicomponent approach for the synthesis of C–N atropisomeric peptide analogues
Source: Chem Sci. 2024 Sep 16;15(40):16743–51. doi: 10.1039/d4sc04700a (PMC11418089; doi:10.1039/d4sc04700a)
Supplement: SC-015-D4SC04700A-s001 [file SC-015-D4SC04700A-s001.zip › CompData/_1_2a/ImineE2_single_point.out]

                                 *****************
                                 * O   R   C   A *
                                 *****************

                                            #,                                       
                                            ###                                      
                                            ####                                     
                                            #####                                    
                                            ######                                   
                                           ########,                                 
                                     ,,################,,,,,                         
                               ,,#################################,,                 
                          ,,##########################################,,             
                       ,#########################################, ''#####,          
                    ,#############################################,,   '####,        
                  ,##################################################,,,,####,       
                ,###########''''           ''''###############################       
              ,#####''   ,,,,##########,,,,          '''####'''          '####       
            ,##' ,,,,###########################,,,                        '##       
           ' ,,###''''                  '''############,,,                           
         ,,##''                                '''############,,,,        ,,,,,,###''
      ,#''                                            '''#######################'''  
     '                                                          ''''####''''         
             ,#######,   #######,   ,#######,      ##                                
            ,#'     '#,  ##    ##  ,#'     '#,    #''#        ######   ,####,        
            ##       ##  ##   ,#'  ##            #'  '#       #        #'  '#        
            ##       ##  #######   ##           ,######,      #####,   #    #        
            '#,     ,#'  ##    ##  '#,     ,#' ,#      #,         ##   #,  ,#        
             '#######'   ##     ##  '#######'  #'      '#     #####' # '####'        


                  #######################################################
                  #                        -***-                        #
                  #          Department of theory and spectroscopy      #
                  #    Directorship and core code : Frank Neese         #
                  #        Max Planck Institute fuer Kohlenforschung    #
                  #                Kaiser Wilhelm Platz 1               #
                  #                 D-45470 Muelheim/Ruhr               #
                  #                      Germany                        #
                  #                                                     #
                  #                  All rights reserved                #
                  #                        -***-                        #
                  #######################################################


                         Program Version 5.0.2 -  RELEASE  -


 With contributions from (in alphabetic order):
   Daniel Aravena         : Magnetic Suceptibility
   Michael Atanasov       : Ab Initio Ligand Field Theory (pilot matlab implementation)
   Alexander A. Auer      : GIAO ZORA, VPT2 properties, NMR spectrum
   Ute Becker             : Parallelization
   Giovanni Bistoni       : ED, misc. LED, open-shell LED, HFLD
   Martin Brehm           : Molecular dynamics
   Dmytro Bykov           : SCF Hessian
   Vijay G. Chilkuri      : MRCI spin determinant printing, contributions to CSF-ICE
   Dipayan Datta          : RHF DLPNO-CCSD density
   Achintya Kumar Dutta   : EOM-CC, STEOM-CC
   Dmitry Ganyushin       : Spin-Orbit,Spin-Spin,Magnetic field MRCI
   Miquel Garcia          : C-PCM and meta-GGA Hessian, CC/C-PCM, Gaussian charge scheme
   Yang Guo               : DLPNO-NEVPT2, F12-NEVPT2, CIM, IAO-localization
   Andreas Hansen         : Spin unrestricted coupled pair/coupled cluster methods
   Benjamin Helmich-Paris : MC-RPA, TRAH-SCF, COSX integrals
   Lee Huntington         : MR-EOM, pCC
   Robert Izsak           : Overlap fitted RIJCOSX, COSX-SCS-MP3, EOM
   Marcus Kettner         : VPT2
   Christian Kollmar      : KDIIS, OOCD, Brueckner-CCSD(T), CCSD density, CASPT2, CASPT2-K
   Simone Kossmann        : Meta GGA functionals, TD-DFT gradient, OOMP2, MP2 Hessian
   Martin Krupicka        : Initial AUTO-CI
   Lucas Lang             : DCDCAS
   Marvin Lechner         : AUTO-CI (C++ implementation), FIC-MRCC
   Dagmar Lenk            : GEPOL surface, SMD
   Dimitrios Liakos       : Extrapolation schemes; Compound Job, initial MDCI parallelization
   Dimitrios Manganas     : Further ROCIS development; embedding schemes
   Dimitrios Pantazis     : SARC Basis sets
   Anastasios Papadopoulos: AUTO-CI, single reference methods and gradients
   Taras Petrenko         : DFT Hessian,TD-DFT gradient, ASA, ECA, R-Raman, ABS, FL, XAS/XES, NRVS
   Peter Pinski           : DLPNO-MP2, DLPNO-MP2 Gradient
   Christoph Reimann      : Effective Core Potentials
   Marius Retegan         : Local ZFS, SOC
   Christoph Riplinger    : Optimizer, TS searches, QM/MM, DLPNO-CCSD(T), (RO)-DLPNO pert. Triples
   Tobias Risthaus        : Range-separated hybrids, TD-DFT gradient, RPA, STAB
   Michael Roemelt        : Original ROCIS implementation
   Masaaki Saitow         : Open-shell DLPNO-CCSD energy and density
   Barbara Sandhoefer     : DKH picture change effects
   Avijit Sen             : IP-ROCIS
   Kantharuban Sivalingam : CASSCF convergence, NEVPT2, FIC-MRCI
   Bernardo de Souza      : ESD, SOC TD-DFT
   Georgi Stoychev        : AutoAux, RI-MP2 NMR, DLPNO-MP2 response
   Willem Van den Heuvel  : Paramagnetic NMR
   Boris Wezisla          : Elementary symmetry handling
   Frank Wennmohs         : Technical directorship


 We gratefully acknowledge several colleagues who have allowed us to
 interface, adapt or use parts of their codes:
   Stefan Grimme, W. Hujo, H. Kruse, P. Pracht,  : VdW corrections, initial TS optimization,
                  C. Bannwarth, S. Ehlert          DFT functionals, gCP, sTDA/sTD-DF
   Ed Valeev, F. Pavosevic, A. Kumar             : LibInt (2-el integral package), F12 methods
   Garnet Chan, S. Sharma, J. Yang, R. Olivares  : DMRG
   Ulf Ekstrom                                   : XCFun DFT Library
   Mihaly Kallay                                 : mrcc  (arbitrary order and MRCC methods)
   Jiri Pittner, Ondrej Demel                    : Mk-CCSD
   Frank Weinhold                                : gennbo (NPA and NBO analysis)
   Christopher J. Cramer and Donald G. Truhlar   : smd solvation model
   Lars Goerigk                                  : TD-DFT with DH, B97 family of functionals
   V. Asgeirsson, H. Jonsson                     : NEB implementation
   FAccTs GmbH                                   : IRC, NEB, NEB-TS, DLPNO-Multilevel, CI-OPT
                                                   MM, QMMM, 2- and 3-layer-ONIOM, Crystal-QMMM,
                                                   LR-CPCM, SF, NACMEs, symmetry and pop. for TD-DFT,
                                                   nearIR, NL-DFT gradient (VV10), updates on ESD,
                                                   ML-optimized integration grids
   S Lehtola, MJT Oliveira, MAL Marques          : LibXC Library
   Liviu Ungur et al                             : ANISO software


 Your calculation uses the libint2 library for the computation of 2-el integrals
 For citations please refer to: http://libint.valeyev.net

 Your ORCA version has been built with support for libXC version: 5.1.0
 For citations please refer to: https://tddft.org/programs/libxc/

 This ORCA versions uses:
   CBLAS   interface :  Fast vector & matrix operations
   LAPACKE interface :  Fast linear algebra routines
   SCALAPACK package :  Parallel linear algebra routines
   Shared memory     :  Shared parallel matrices
   BLAS/LAPACK       :  OpenBLAS 0.3.15  USE64BITINT DYNAMIC_ARCH NO_AFFINITY Zen SINGLE_THREADED
        Core in use  :  Zen
   Copyright (c) 2011-2014, The OpenBLAS Project


Your calculation utilizes the DFT-NL dispersion correction.
Cite in your paper:
Vydrov, O. A.; Van Voorhis, T. J. Chem. Phys. 2010, 133, 244103
Hujo, W.; Grimme, S. J. Chem. Theory Comput. 2011, 7, 3866 
   

Your calculation utilizes the SMD solvation module
Please cite in your paper:
A.V. Marenich, C.J. Cramer, D.G. Truhlar J. Phys. Chem. B, 113, (2009), 6378 

================================================================================

----- Orbital basis set information -----
Your calculation utilizes the basis: def2-QZVPP
   F. Weigend and R. Ahlrichs, Phys. Chem. Chem. Phys. 7, 3297 (2005).

----- AuxJ basis set information -----
Your calculation utilizes the auxiliary basis: def2/J
   F. Weigend, Phys. Chem. Chem. Phys. 8, 1057 (2006).

================================================================================
                                        WARNINGS
                       Please study these warnings very carefully!
================================================================================


INFO   : the flag for use of the SHARK integral package has been found!

================================================================================
                                       INPUT FILE
================================================================================
NAME = ImineE2Aa.inp
|  1> ! wB97M-V def2-QZVPP
|  2> %maxcore 2660
|  3> %pal nprocs 20
|  4> end
|  5> %CPCM SMD TRUE
|  6>    SMDSOLVENT "2,2,2-TRIFLUOROETHANOL"
|  7> end
|  8> 
|  9> *xyz 0 1
| 10> O  3.477389  7.346887  3.309210
| 11> O  3.094797  5.213718  3.893109
| 12> N  2.959753  7.918056  5.429007
| 13> N  5.726116  8.964026  3.866378
| 14> C  3.870256  7.693674  4.614060
| 15> C  5.381781  7.811114  4.663419
| 16> H  5.661329  7.992672  5.698998
| 17> C  6.019648  6.502207  4.226982
| 18> C  6.208570  5.488932  5.160219
| 19> H  5.944616  5.661708  6.198141
| 20> C  6.719645  4.260255  4.771080
| 21> H  6.859958  3.477071  5.507943
| 22> C  7.050502  4.034047  3.441398
| 23> H  7.449185  3.073369  3.134942
| 24> C  6.875173  5.046271  2.508334
| 25> H  7.136291  4.879928  1.468994
| 26> C  6.363384  6.275158  2.899859
| 27> H  6.226527  7.058104  2.162789
| 28> C  3.121254  8.405867  6.805637
| 29> C  3.819458  7.365160  7.674687
| 30> H  3.334677  6.391285  7.573212
| 31> H  3.757259  7.668587  8.722339
| 32> H  4.874529  7.252139  7.424947
| 33> C  1.706130  8.614987  7.335150
| 34> H  1.171705  9.348434  6.726178
| 35> H  1.733383  8.976495  8.365511
| 36> H  1.144805  7.677769  7.311881
| 37> C  3.857254  9.742339  6.836943
| 38> H  3.387508  10.455294  6.154842
| 39> H  4.910111  9.652345  6.566722
| 40> H  3.809137  10.157538  7.846342
| 41> C  7.023187  9.441727  3.794752
| 42> C  7.405119  10.395002  2.814017
| 43> C  8.723408  10.841311  2.850346
| 44> H  9.050977  11.564757  2.116420
| 45> C  9.653389  10.407920  3.786997
| 46> H  10.666575  10.792639  3.763324
| 47> C  9.262278  9.484754  4.738306
| 48> H  9.961951  9.123373  5.484313
| 49> C  7.963804  9.006224  4.735611
| 50> H  7.678556  8.275102  5.480558
| 51> C  6.440447  10.941904  1.752660
| 52> C  5.984257  9.835320  0.790233
| 53> H  5.404451  9.034053  1.250892
| 54> H  6.846743  9.372235  0.304175
| 55> H  5.351058  10.268157  0.010656
| 56> C  5.231754  11.625763  2.407091
| 57> H  4.616060  10.955753  3.006249
| 58> H  4.592071  12.055336  1.631131
| 59> H  5.562889  12.439906  3.057555
| 60> C  7.108601  12.005490  0.880264
| 61> H  7.456454  12.859022  1.467236
| 62> H  6.377311  12.376006  0.157871
| 63> H  7.954961  11.605284  0.316933
| 64> C  3.184555  6.060531  3.037787
| 65> C  3.003285  5.822897  1.592932
| 66> C  3.141081  6.846135  0.657250
| 67> H  3.364480  7.853677  0.983300
| 68> C  2.996469  6.568264  -0.691602
| 69> H  3.105650  7.363563  -1.419869
| 70> C  2.717421  5.273439  -1.109237
| 71> H  2.609283  5.057898  -2.166440
| 72> C  2.578627  4.252595  -0.176946
| 73> H  2.362623  3.242217  -0.504362
| 74> C  2.720990  4.525243  1.172228
| 75> H  2.622584  3.737177  1.909245
| 76> H  5.194725  9.037389  3.016869
| 77> *
| 78> 
| 79>                          ****END OF INPUT****
================================================================================

                       ****************************
                       * Single Point Calculation *
                       ****************************

---------------------------------
CARTESIAN COORDINATES (ANGSTROEM)
---------------------------------
  O      3.477389    7.346887    3.309210
  O      3.094797    5.213718    3.893109
  N      2.959753    7.918056    5.429007
  N      5.726116    8.964026    3.866378
  C      3.870256    7.693674    4.614060
  C      5.381781    7.811114    4.663419
  H      5.661329    7.992672    5.698998
  C      6.019648    6.502207    4.226982
  C      6.208570    5.488932    5.160219
  H      5.944616    5.661708    6.198141
  C      6.719645    4.260255    4.771080
  H      6.859958    3.477071    5.507943
  C      7.050502    4.034047    3.441398
  H      7.449185    3.073369    3.134942
  C      6.875173    5.046271    2.508334
  H      7.136291    4.879928    1.468994
  C      6.363384    6.275158    2.899859
  H      6.226527    7.058104    2.162789
  C      3.121254    8.405867    6.805637
  C      3.819458    7.365160    7.674687
  H      3.334677    6.391285    7.573212
  H      3.757259    7.668587    8.722339
  H      4.874529    7.252139    7.424947
  C      1.706130    8.614987    7.335150
  H      1.171705    9.348434    6.726178
  H      1.733383    8.976495    8.365511
  H      1.144805    7.677769    7.311881
  C      3.857254    9.742339    6.836943
  H      3.387508   10.455294    6.154842
  H      4.910111    9.652345    6.566722
  H      3.809137   10.157538    7.846342
  C      7.023187    9.441727    3.794752
  C      7.405119   10.395002    2.814017
  C      8.723408   10.841311    2.850346
  H      9.050977   11.564757    2.116420
  C      9.653389   10.407920    3.786997
  H     10.666575   10.792639    3.763324
  C      9.262278    9.484754    4.738306
  H      9.961951    9.123373    5.484313
  C      7.963804    9.006224    4.735611
  H      7.678556    8.275102    5.480558
  C      6.440447   10.941904    1.752660
  C      5.984257    9.835320    0.790233
  H      5.404451    9.034053    1.250892
  H      6.846743    9.372235    0.304175
  H      5.351058   10.268157    0.010656
  C      5.231754   11.625763    2.407091
  H      4.616060   10.955753    3.006249
  H      4.592071   12.055336    1.631131
  H      5.562889   12.439906    3.057555
  C      7.108601   12.005490    0.880264
  H      7.456454   12.859022    1.467236
  H      6.377311   12.376006    0.157871
  H      7.954961   11.605284    0.316933
  C      3.184555    6.060531    3.037787
  C      3.003285    5.822897    1.592932
  C      3.141081    6.846135    0.657250
  H      3.364480    7.853677    0.983300
  C      2.996469    6.568264   -0.691602
  H      3.105650    7.363563   -1.419869
  C      2.717421    5.273439   -1.109237
  H      2.609283    5.057898   -2.166440
  C      2.578627    4.252595   -0.176946
  H      2.362623    3.242217   -0.504362
  C      2.720990    4.525243    1.172228
  H      2.622584    3.737177    1.909245
  H      5.194725    9.037389    3.016869

----------------------------
CARTESIAN COORDINATES (A.U.)
----------------------------
  NO LB      ZA    FRAG     MASS         X           Y           Z
   0 O     8.0000    0    15.999    6.571313   13.883604    6.253501
   1 O     8.0000    0    15.999    5.848319    9.852499    7.356910
   2 N     7.0000    0    14.007    5.593123   14.962957   10.259336
   3 N     7.0000    0    14.007   10.820791   16.939554    7.306396
   4 C     6.0000    0    12.011    7.313724   14.538937    8.719310
   5 C     6.0000    0    12.011   10.170092   14.760866    8.812585
   6 H     1.0000    0     1.008   10.698361   15.103961   10.769545
   7 C     6.0000    0    12.011   11.375486   12.287390    7.987838
   8 C     6.0000    0    12.011   11.732497   10.372578    9.751401
   9 H     1.0000    0     1.008   11.233696   10.699078   11.712789
  10 C     6.0000    0    12.011   12.698289    8.050715    9.016035
  11 H     1.0000    0     1.008   12.963442    6.570712   10.408504
  12 C     6.0000    0    12.011   13.323518    7.623244    6.503300
  13 H     1.0000    0     1.008   14.076920    5.807826    5.924182
  14 C     6.0000    0    12.011   12.992194    9.536070    4.740064
  15 H     1.0000    0     1.008   13.485636    9.221727    2.775996
  16 C     6.0000    0    12.011   12.025053   11.858330    5.479939
  17 H     1.0000    0     1.008   11.766431   13.337884    4.087079
  18 C     6.0000    0    12.011    5.898315   15.884787   12.860790
  19 C     6.0000    0    12.011    7.217730   13.918135   14.503057
  20 H     1.0000    0     1.008    6.301626   12.077778   14.311297
  21 H     1.0000    0     1.008    7.100191   14.491529   16.482832
  22 H     1.0000    0     1.008    9.211525   13.704557   14.031116
  23 C     6.0000    0    12.011    3.224118   16.279966   13.861425
  24 H     1.0000    0     1.008    2.214202   17.665980   12.710634
  25 H     1.0000    0     1.008    3.275619   16.963117   15.808525
  26 H     1.0000    0     1.008    2.163368   14.508881   13.817453
  27 C     6.0000    0    12.011    7.289154   18.410353   12.919950
  28 H     1.0000    0     1.008    6.401462   19.757642   11.630966
  29 H     1.0000    0     1.008    9.278765   18.240289   12.409306
  30 H     1.0000    0     1.008    7.198226   19.194965   14.827438
  31 C     6.0000    0    12.011   13.271900   17.842278    7.171042
  32 C     6.0000    0    12.011   13.993647   19.643707    5.317721
  33 C     6.0000    0    12.011   16.484852   20.487109    5.386373
  34 H     1.0000    0     1.008   17.103868   21.854224    3.999454
  35 C     6.0000    0    12.011   18.242261   19.668118    7.156387
  36 H     1.0000    0     1.008   20.156906   20.395132    7.111652
  37 C     6.0000    0    12.011   17.503169   17.923588    8.954101
  38 H     1.0000    0     1.008   18.825359   17.240676   10.363850
  39 C     6.0000    0    12.011   15.049409   17.019297    8.949008
  40 H     1.0000    0     1.008   14.510368   15.637677   10.356754
  41 C     6.0000    0    12.011   12.170681   20.677202    3.312047
  42 C     6.0000    0    12.011   11.308607   18.586061    1.493324
  43 H     1.0000    0     1.008   10.212932   17.071886    2.363843
  44 H     1.0000    0     1.008   12.938469   17.710957    0.574807
  45 H     1.0000    0     1.008   10.112034   19.404005    0.020137
  46 C     6.0000    0    12.011    9.886582   21.969508    4.548743
  47 H     1.0000    0     1.008    8.723089   20.703373    5.680987
  48 H     1.0000    0     1.008    8.677757   22.781283    3.082391
  49 H     1.0000    0     1.008   10.512337   23.508015    5.777942
  50 C     6.0000    0    12.011   13.433309   22.687088    1.663458
  51 H     1.0000    0     1.008   14.090656   24.300030    2.772674
  52 H     1.0000    0     1.008   12.051371   23.387262    0.298333
  53 H     1.0000    0     1.008   15.032698   21.930808    0.598917
  54 C     6.0000    0    12.011    6.017937   11.452744    5.740585
  55 C     6.0000    0    12.011    5.675386   11.003681    3.010205
  56 C     6.0000    0    12.011    5.935783   12.937320    1.242023
  57 H     1.0000    0     1.008    6.357946   14.841299    1.858168
  58 C     6.0000    0    12.011    5.662506   12.412220   -1.306938
  59 H     1.0000    0     1.008    5.868828   13.915117   -2.683164
  60 C     6.0000    0    12.011    5.135181    9.965355   -2.096154
  61 H     1.0000    0     1.008    4.930830    9.558042   -4.093978
  62 C     6.0000    0    12.011    4.872899    8.036240   -0.334379
  63 H     1.0000    0     1.008    4.464710    6.126902   -0.953106
  64 C     6.0000    0    12.011    5.141926    8.551470    2.215190
  65 H     1.0000    0     1.008    4.955966    7.062241    3.607950
  66 H     1.0000    0     1.008    9.816608   17.078190    5.701056

--------------------------------
INTERNAL COORDINATES (ANGSTROEM)
--------------------------------
 O      0   0   0     0.000000000000     0.00000000     0.00000000
 O      1   0   0     2.244487617080     0.00000000     0.00000000
 N      1   2   0     2.255597565229    87.53896161     0.00000000
 N      1   2   3     2.825304912054   128.92908740    77.01782939
 C      3   1   2     1.242377401494    33.86166953    99.12306378
 C      4   1   2     1.443276490368    57.43826829   337.41041789
 H      6   4   1     1.087903606442   109.33343243   213.13661371
 C      6   4   1     1.520062202447   115.41528135    91.16617488
 C      8   6   4     1.390449224488   119.46012066   154.40991496
 H      9   8   6     1.084806590308   119.54080242   356.95937520
 C      9   8   6     1.386460957718   120.49820016   176.40892105
 H     11   9   8     1.084450089490   119.80107336   180.15969158
 C     11   9   8     1.388773068157   120.05913788     0.15428596
 H     13  11   9     1.084327272602   120.16563243   180.07537165
 C     13  11   9     1.387784605950   119.65859923     0.43065374
 H     15  13  11     1.084472332138   120.13662314   179.65076570
 C     15  13  11     1.387581732697   120.18880512   359.56075782
 H     17  15  13     1.083977150250   119.62941728   180.23970958
 C      3   1   2     1.469405424524   159.93412657   112.44239189
 C     19   3   1     1.525059929303   110.95549357   284.13769626
 H     20  19   3     1.092585149639   110.62192287   309.64485589
 H     20  19   3     1.092479461150   109.32138459   190.66635228
 H     20  19   3     1.090100283956   112.53883620    71.07368871
 C     19   3   1     1.525349509767   105.59111692   166.54735904
 H     24  19   3     1.092886764133   110.62443377   299.77425654
 H     24  19   3     1.092279520267   110.46837019   179.73820148
 H     24  19   3     1.092705258297   110.58522057    59.64733075
 C     19   3   1     1.526051595596   111.28236373    48.80387043
 H     28  19   3     1.092807352987   110.56322991    51.51601412
 H     28  19   3     1.090699853913   112.84343077   290.04344167
 H     28  19   3     1.092516268296   109.30154434   170.33142911
 C      4   1   2     1.384095989561   158.94283038    72.25769042
 C     32   4   1     1.420016344439   121.29782953    85.76364500
 C     33  32   4     1.392263411587   116.86240004   178.18075182
 H     34  33  32     1.081352365399   118.91971295   179.77473689
 C     34  33  32     1.389247103666   123.46553662   359.66895595
 H     36  34  33     1.084027209292   120.01519289   179.96947363
 C     36  34  33     1.382096990576   118.88202187     0.00000000
 H     38  36  34     1.084741894710   120.88830792   179.93737470
 C     38  36  34     1.383847156517   119.68022750     0.39694645
 H     40  38  36     1.082059071029   118.66312476   179.28180065
 C     33  32   4     1.534982914119   123.20926272   358.62212914
 C     42  33  32     1.535872128624   111.29950338   295.02318287
 H     43  42  33     1.091059355492   114.98593545    63.78453372
 H     43  42  33     1.092969440005   110.45994835   302.29373553
 H     43  42  33     1.093631172333   109.48142240   183.59519599
 C     42  33  32     1.535213937499   111.02363416    58.88121477
 H     47  42  33     1.089487407316   113.91730887   297.17168238
 H     47  42  33     1.093545254856   109.45409263   176.76494505
 H     47  42  33     1.093427010811   110.29347434    58.24262565
 C     42  33  32     1.529287326806   111.57125418   177.01042974
 H     51  42  33     1.092728105897   112.07948054   300.03817686
 H     51  42  33     1.092665921865   108.69745525   181.16696124
 H     51  42  33     1.092626151800   112.19792613    62.33920494
 C      2   1   3     1.206948416138    30.24816032   158.51391995
 C     55   2   1     1.475443899944   124.87825658   179.45651769
 C     56  55   2     1.393378824076   121.81466306   180.95821292
 H     57  56  55     1.082292288370   120.11580196   358.55180541
 C     57  56  55     1.384747861919   119.76376476   178.29397381
 H     59  57  56     1.083879058498   119.78403955   180.12817320
 C     59  57  56     1.388833524996   120.06482183   359.88665981
 H     61  59  57     1.084356921375   119.90308839   180.28482528
 C     61  59  57     1.389443325743   120.21741311     0.17185898
 H     63  61  59     1.083846238152   120.14067987   180.11024592
 C     63  61  59     1.383789954418   119.94439965   359.88686206
 H     65  63  61     1.083478573614   120.70132134   180.45765628
 H      4   1   2     1.004700983244    56.91260956   146.29851484

---------------------------
INTERNAL COORDINATES (A.U.)
---------------------------
 O      0   0   0     0.000000000000     0.00000000     0.00000000
 O      1   0   0     4.241466907259     0.00000000     0.00000000
 N      1   2   0     4.262461666622    87.53896161     0.00000000
 N      1   2   3     5.339052528604   128.92908740    77.01782939
 C      3   1   2     2.347753043796    33.86166953    99.12306378
 C      4   1   2     2.727397302323    57.43826829   337.41041789
 H      6   4   1     2.055839876280   109.33343243   213.13661371
 C      6   4   1     2.872501269149   115.41528135    91.16617488
 C      8   6   4     2.627568237405   119.46012066   154.40991496
 H      9   8   6     2.049987363955   119.54080242   356.95937520
 C      9   8   6     2.620031505460   120.49820016   176.40892105
 H     11   9   8     2.049313675042   119.80107336   180.15969158
 C     11   9   8     2.624400760981   120.05913788     0.15428596
 H     13  11   9     2.049081584760   120.16563243   180.07537165
 C     13  11   9     2.622532838118   119.65859923     0.43065374
 H     15  13  11     2.049355707556   120.13662314   179.65076570
 C     15  13  11     2.622149463230   120.18880512   359.56075782
 H     17  15  13     2.048419949402   119.62941728   180.23970958
 C      3   1   2     2.776773832050   159.93412657   112.44239189
 C     19   3   1     2.881945604200   110.95549357   284.13769626
 H     20  19   3     2.064686710806   110.62192287   309.64485589
 H     20  19   3     2.064486988507   109.32138459   190.66635228
 H     20  19   3     2.059990995188   112.53883620    71.07368871
 C     19   3   1     2.882492831970   105.59111692   166.54735904
 H     24  19   3     2.065256679600   110.62443377   299.77425654
 H     24  19   3     2.064109154995   110.46837019   179.73820148
 H     24  19   3     2.064913683277   110.58522057    59.64733075
 C     19   3   1     2.883819581909   111.28236373    48.80387043
 H     28  19   3     2.065106614280   110.56322991    51.51601412
 H     28  19   3     2.061124018204   112.84343077   290.04344167
 H     28  19   3     2.064556543933   109.30154434   170.33142911
 C      4   1   2     2.615562363328   158.94283038    72.25769042
 C     32   4   1     2.683441996682   121.29782953    85.76364500
 C     33  32   4     2.630996554178   116.86240004   178.18075182
 H     34  33  32     2.043459824871   118.91971295   179.77473689
 C     34  33  32     2.625296558271   123.46553662   359.66895595
 H     36  34  33     2.048514547281   120.01519289   179.96947363
 C     36  34  33     2.611784802705   118.88202187     0.00000000
 H     38  36  34     2.049865106993   120.88830792   179.93737470
 C     38  36  34     2.615092137023   119.68022750     0.39694645
 H     40  38  36     2.044795304971   118.66312476   179.28180065
 C     33  32   4     2.900697327933   123.20926272   358.62212914
 C     42  33  32     2.902377699823   111.29950338   295.02318287
 H     43  42  33     2.061803377732   114.98593545    63.78453372
 H     43  42  33     2.065412914355   110.45994835   302.29373553
 H     43  42  33     2.066663407229   109.48142240   183.59519599
 C     42  33  32     2.901133898852   111.02363416    58.88121477
 H     47  42  33     2.058832826183   113.91730887   297.17168238
 H     47  42  33     2.066501046727   109.45409263   176.76494505
 H     47  42  33     2.066277597864   110.29347434    58.24262565
 C     42  33  32     2.889934227739   111.57125418   177.01042974
 H     51  42  33     2.064956858984   112.07948054   300.03817686
 H     51  42  33     2.064839348193   108.69745525   181.16696124
 H     51  42  33     2.064764193662   112.19792613    62.33920494
 C      2   1   3     2.280801964270    30.24816032   158.51391995
 C     55   2   1     2.788184896858   124.87825658   179.45651769
 C     56  55   2     2.633104378309   121.81466306   180.95821292
 H     57  56  55     2.045236021874   120.11580196   358.55180541
 C     57  56  55     2.616794223560   119.76376476   178.29397381
 H     59  57  56     2.048234582854   119.78403955   180.12817320
 C     59  57  56     2.624515007852   120.06482183   359.88665981
 H     61  59  57     2.049137612821   119.90308839   180.28482528
 C     61  59  57     2.625667364260   120.21741311     0.17185898
 H     63  61  59     2.048172561388   120.14067987   180.11024592
 C     63  61  59     2.614984040722   119.94439965   359.88686206
 H     65  63  61     2.047477776102   120.70132134   180.45765628
 H      4   1   2     1.898609704812    56.91260956   146.29851484

---------------------
BASIS SET INFORMATION
---------------------
There are 4 groups of distinct atoms

 Group   1 Type O   : 15s8p3d2f1g contracted to 7s4p3d2f1g pattern {8211111/5111/111/11/1}
 Group   2 Type N   : 15s8p3d2f1g contracted to 7s4p3d2f1g pattern {8211111/5111/111/11/1}
 Group   3 Type C   : 15s8p3d2f1g contracted to 7s4p3d2f1g pattern {8211111/5111/111/11/1}
 Group   4 Type H   : 7s3p2d1f contracted to 4s3p2d1f pattern {4111/111/11/1}

Atom   0O    basis set group =>   1
Atom   1O    basis set group =>   1
Atom   2N    basis set group =>   2
Atom   3N    basis set group =>   2
Atom   4C    basis set group =>   3
Atom   5C    basis set group =>   3
Atom   6H    basis set group =>   4
Atom   7C    basis set group =>   3
Atom   8C    basis set group =>   3
Atom   9H    basis set group =>   4
Atom  10C    basis set group =>   3
Atom  11H    basis set group =>   4
Atom  12C    basis set group =>   3
Atom  13H    basis set group =>   4
Atom  14C    basis set group =>   3
Atom  15H    basis set group =>   4
Atom  16C    basis set group =>   3
Atom  17H    basis set group =>   4
Atom  18C    basis set group =>   3
Atom  19C    basis set group =>   3
Atom  20H    basis set group =>   4
Atom  21H    basis set group =>   4
Atom  22H    basis set group =>   4
Atom  23C    basis set group =>   3
Atom  24H    basis set group =>   4
Atom  25H    basis set group =>   4
Atom  26H    basis set group =>   4
Atom  27C    basis set group =>   3
Atom  28H    basis set group =>   4
Atom  29H    basis set group =>   4
Atom  30H    basis set group =>   4
Atom  31C    basis set group =>   3
Atom  32C    basis set group =>   3
Atom  33C    basis set group =>   3
Atom  34H    basis set group =>   4
Atom  35C    basis set group =>   3
Atom  36H    basis set group =>   4
Atom  37C    basis set group =>   3
Atom  38H    basis set group =>   4
Atom  39C    basis set group =>   3
Atom  40H    basis set group =>   4
Atom  41C    basis set group =>   3
Atom  42C    basis set group =>   3
Atom  43H    basis set group =>   4
Atom  44H    basis set group =>   4
Atom  45H    basis set group =>   4
Atom  46C    basis set group =>   3
Atom  47H    basis set group =>   4
Atom  48H    basis set group =>   4
Atom  49H    basis set group =>   4
Atom  50C    basis set group =>   3
Atom  51H    basis set group =>   4
Atom  52H    basis set group =>   4
Atom  53H    basis set group =>   4
Atom  54C    basis set group =>   3
Atom  55C    basis set group =>   3
Atom  56C    basis set group =>   3
Atom  57H    basis set group =>   4
Atom  58C    basis set group =>   3
Atom  59H    basis set group =>   4
Atom  60C    basis set group =>   3
Atom  61H    basis set group =>   4
Atom  62C    basis set group =>   3
Atom  63H    basis set group =>   4
Atom  64C    basis set group =>   3
Atom  65H    basis set group =>   4
Atom  66H    basis set group =>   4
---------------------------------
AUXILIARY/J BASIS SET INFORMATION
---------------------------------
There are 4 groups of distinct atoms

 Group   1 Type O   : 12s5p4d2f1g contracted to 6s4p3d1f1g pattern {711111/2111/211/2/1}
 Group   2 Type N   : 12s5p4d2f1g contracted to 6s4p3d1f1g pattern {711111/2111/211/2/1}
 Group   3 Type C   : 12s5p4d2f1g contracted to 6s4p3d1f1g pattern {711111/2111/211/2/1}
 Group   4 Type H   : 5s2p1d contracted to 3s1p1d pattern {311/2/1}

Atom   0O    basis set group =>   1
Atom   1O    basis set group =>   1
Atom   2N    basis set group =>   2
Atom   3N    basis set group =>   2
Atom   4C    basis set group =>   3
Atom   5C    basis set group =>   3
Atom   6H    basis set group =>   4
Atom   7C    basis set group =>   3
Atom   8C    basis set group =>   3
Atom   9H    basis set group =>   4
Atom  10C    basis set group =>   3
Atom  11H    basis set group =>   4
Atom  12C    basis set group =>   3
Atom  13H    basis set group =>   4
Atom  14C    basis set group =>   3
Atom  15H    basis set group =>   4
Atom  16C    basis set group =>   3
Atom  17H    basis set group =>   4
Atom  18C    basis set group =>   3
Atom  19C    basis set group =>   3
Atom  20H    basis set group =>   4
Atom  21H    basis set group =>   4
Atom  22H    basis set group =>   4
Atom  23C    basis set group =>   3
Atom  24H    basis set group =>   4
Atom  25H    basis set group =>   4
Atom  26H    basis set group =>   4
Atom  27C    basis set group =>   3
Atom  28H    basis set group =>   4
Atom  29H    basis set group =>   4
Atom  30H    basis set group =>   4
Atom  31C    basis set group =>   3
Atom  32C    basis set group =>   3
Atom  33C    basis set group =>   3
Atom  34H    basis set group =>   4
Atom  35C    basis set group =>   3
Atom  36H    basis set group =>   4
Atom  37C    basis set group =>   3
Atom  38H    basis set group =>   4
Atom  39C    basis set group =>   3
Atom  40H    basis set group =>   4
Atom  41C    basis set group =>   3
Atom  42C    basis set group =>   3
Atom  43H    basis set group =>   4
Atom  44H    basis set group =>   4
Atom  45H    basis set group =>   4
Atom  46C    basis set group =>   3
Atom  47H    basis set group =>   4
Atom  48H    basis set group =>   4
Atom  49H    basis set group =>   4
Atom  50C    basis set group =>   3
Atom  51H    basis set group =>   4
Atom  52H    basis set group =>   4
Atom  53H    basis set group =>   4
Atom  54C    basis set group =>   3
Atom  55C    basis set group =>   3
Atom  56C    basis set group =>   3
Atom  57H    basis set group =>   4
Atom  58C    basis set group =>   3
Atom  59H    basis set group =>   4
Atom  60C    basis set group =>   3
Atom  61H    basis set group =>   4
Atom  62C    basis set group =>   3
Atom  63H    basis set group =>   4
Atom  64C    basis set group =>   3
Atom  65H    basis set group =>   4
Atom  66H    basis set group =>   4


           ************************************************************
           *        Program running with 20 parallel MPI-processes    *
           *              working on a common directory               *
           ************************************************************
------------------------------------------------------------------------------
                           ORCA GTO INTEGRAL CALCULATION
                           -- RI-GTO INTEGRALS CHOSEN --
------------------------------------------------------------------------------
------------------------------------------------------------------------------
                   ___                                                        
                  /   \      - P O W E R E D   B Y -                         
                 /     \                                                     
                 |  |  |   _    _      __       _____    __    __             
                 |  |  |  | |  | |    /  \     |  _  \  |  |  /  |          
                  \  \/   | |  | |   /    \    | | | |  |  | /  /          
                 / \  \   | |__| |  /  /\  \   | |_| |  |  |/  /          
                |  |  |   |  __  | /  /__\  \  |    /   |      \           
                |  |  |   | |  | | |   __   |  |    \   |  |\   \          
                \     /   | |  | | |  |  |  |  | |\  \  |  | \   \       
                 \___/    |_|  |_| |__|  |__|  |_| \__\ |__|  \__/        
                                                                              
                      - O R C A' S   B I G   F R I E N D -                    
                                      &                                       
                       - I N T E G R A L  F E E D E R -                       
                                                                              
 v1 FN, 2020, v2 2021                                                         
------------------------------------------------------------------------------


Reading SHARK input file ImineE2Aa.SHARKINP.tmp ... ok
----------------------
SHARK INTEGRAL PACKAGE
----------------------

Number of atoms                             ...     67
Number of basis functions                   ...   2901
Number of shells                            ...    901
Maximum angular momentum                    ...      4
Integral batch strategy                     ... SHARK/LIBINT Hybrid
RI-J (if used) integral strategy            ... SPLIT-RIJ (Revised 2003 algorithm where possible)
Printlevel                                  ...      1
Contraction scheme used                     ... SEGMENTED contraction
Coulomb Range Separation                    ... NOT USED
Exchange Range Separation                   ... Long Range
   Mu parameter                             ...  0.300000
   Scaling (regular/separated)              ...  0.150000  0.850000
Finite Nucleus Model                        ... NOT USED
Auxiliary Coulomb fitting basis             ... AVAILABLE
   # of basis functions in Aux-J            ...   1991
   # of shells in Aux-J                     ...    665
   Maximum angular momentum in Aux-J        ...      4
Auxiliary J/K fitting basis                 ... NOT available
Auxiliary Correlation fitting basis         ... NOT available
Auxiliary 'external' fitting basis          ... NOT available
Integral threshold                          ...     1.000000e-10
Primitive cut-off                           ...     1.000000e-11
Primitive pair pre-selection threshold      ...     1.000000e-11

Calculating pre-screening integrals         ... done (  0.5 sec) Dimension = 901
Organizing shell pair data                  ... done (  2.7 sec)
Shell pair information
Total number of shell pairs                 ...    406351
Shell pairs after pre-screening             ...    209028
Total number of primitive shell pairs       ...    980791
Primitive shell pairs kept                  ...    341073
          la=0 lb=0:  34882 shell pairs
          la=1 lb=0:  49294 shell pairs
          la=1 lb=1:  17353 shell pairs
          la=2 lb=0:  29261 shell pairs
          la=2 lb=1:  21395 shell pairs
          la=2 lb=2:   6251 shell pairs
          la=3 lb=0:  16351 shell pairs
          la=3 lb=1:  12114 shell pairs
          la=3 lb=2:   6774 shell pairs
          la=3 lb=3:   1876 shell pairs
          la=4 lb=0:   5597 shell pairs
          la=4 lb=1:   4119 shell pairs
          la=4 lb=2:   2297 shell pairs
          la=4 lb=3:   1239 shell pairs
          la=4 lb=4:    225 shell pairs

Calculating one electron integrals          ... done (  0.7 sec)
Calculating RI/J V-Matrix + Cholesky decomp.... done (  1.8 sec)
Calculating Nuclear repulsion               ... done (  0.0 sec) ENN=   3535.425659745573 Eh

SHARK setup successfully completed in   9.9 seconds

Maximum memory used throughout the entire GTOINT-calculation: 360.8 MB
[1720884261.834784] [node092:1511829:0]          mpool.c:43   UCX  WARN  object 0xbb29c40 was not returned to mpool ucp_requests
[1720884261.834807] [node092:1511829:0]          mpool.c:43   UCX  WARN  object 0xbb29e00 was not returned to mpool ucp_requests
[1720884261.834810] [node092:1511829:0]          mpool.c:43   UCX  WARN  object 0xbb29fc0 was not returned to mpool ucp_requests
[1720884261.834812] [node092:1511829:0]          mpool.c:43   UCX  WARN  object 0xbb2a180 was not returned to mpool ucp_requests
[1720884261.834815] [node092:1511829:0]          mpool.c:43   UCX  WARN  object 0xbb2a340 was not returned to mpool ucp_requests
[1720884261.834817] [node092:1511829:0]          mpool.c:43   UCX  WARN  object 0xbb2a500 was not returned to mpool ucp_requests
[1720884261.834819] [node092:1511829:0]          mpool.c:43   UCX  WARN  object 0xbb2a6c0 was not returned to mpool ucp_requests
[1720884261.834822] [node092:1511829:0]          mpool.c:43   UCX  WARN  object 0xbb2a880 was not returned to mpool ucp_requests
[1720884261.834824] [node092:1511829:0]          mpool.c:43   UCX  WARN  object 0xbb2aa40 was not returned to mpool ucp_requests
[1720884261.834827] [node092:1511829:0]          mpool.c:43   UCX  WARN  object 0xbb2ac00 was not returned to mpool ucp_requests
[1720884261.834830] [node092:1511829:0]          mpool.c:43   UCX  WARN  object 0xbb2adc0 was not returned to mpool ucp_requests
[1720884261.834832] [node092:1511829:0]          mpool.c:43   UCX  WARN  object 0xbb2af80 was not returned to mpool ucp_requests
[1720884261.837008] [node092:1511808:0]          mpool.c:43   UCX  WARN  object 0xb2d1b80 was not returned to mpool ucp_requests
[1720884261.837029] [node092:1511808:0]          mpool.c:43   UCX  WARN  object 0xb2d1d40 was not returned to mpool ucp_requests
[1720884261.837033] [node092:1511808:0]          mpool.c:43   UCX  WARN  object 0xb2d1f00 was not returned to mpool ucp_requests
[1720884261.837036] [node092:1511808:0]          mpool.c:43   UCX  WARN  object 0xb2d20c0 was not returned to mpool ucp_requests
[1720884261.837039] [node092:1511808:0]          mpool.c:43   UCX  WARN  object 0xb2d2280 was not returned to mpool ucp_requests
[1720884261.837042] [node092:1511808:0]          mpool.c:43   UCX  WARN  object 0xb2d2440 was not returned to mpool ucp_requests
[1720884261.837044] [node092:1511808:0]          mpool.c:43   UCX  WARN  object 0xb2d2600 was not returned to mpool ucp_requests
[1720884261.837047] [node092:1511808:0]          mpool.c:43   UCX  WARN  object 0xb2d27c0 was not returned to mpool ucp_requests
[1720884261.837050] [node092:1511808:0]          mpool.c:43   UCX  WARN  object 0xb2d2980 was not returned to mpool ucp_requests
[1720884261.837053] [node092:1511808:0]          mpool.c:43   UCX  WARN  object 0xb2d2b40 was not returned to mpool ucp_requests
[1720884261.837056] [node092:1511808:0]          mpool.c:43   UCX  WARN  object 0xb2d2d00 was not returned to mpool ucp_requests
[1720884261.837059] [node092:1511808:0]          mpool.c:43   UCX  WARN  object 0xb2d2ec0 was not returned to mpool ucp_requests
[1720884261.837061] [node092:1511808:0]          mpool.c:43   UCX  WARN  object 0xb2d3080 was not returned to mpool ucp_requests
[1720884261.837064] [node092:1511808:0]          mpool.c:43   UCX  WARN  object 0xb2d3240 was not returned to mpool ucp_requests
[1720884261.845143] [node092:1511810:0]          mpool.c:43   UCX  WARN  object 0xc19db40 was not returned to mpool ucp_requests
[1720884261.845156] [node092:1511810:0]          mpool.c:43   UCX  WARN  object 0xc19dd00 was not returned to mpool ucp_requests
[1720884261.845159] [node092:1511810:0]          mpool.c:43   UCX  WARN  object 0xc19dec0 was not returned to mpool ucp_requests
[1720884261.845162] [node092:1511810:0]          mpool.c:43   UCX  WARN  object 0xc19e080 was not returned to mpool ucp_requests
[1720884261.845165] [node092:1511810:0]          mpool.c:43   UCX  WARN  object 0xc19e240 was not returned to mpool ucp_requests
[1720884261.845167] [node092:1511810:0]          mpool.c:43   UCX  WARN  object 0xc19e400 was not returned to mpool ucp_requests
[1720884261.845169] [node092:1511810:0]          mpool.c:43   UCX  WARN  object 0xc19e5c0 was not returned to mpool ucp_requests
[1720884261.845172] [node092:1511810:0]          mpool.c:43   UCX  WARN  object 0xc19e780 was not returned to mpool ucp_requests
[1720884261.845174] [node092:1511810:0]          mpool.c:43   UCX  WARN  object 0xc19e940 was not returned to mpool ucp_requests
[1720884261.845176] [node092:1511810:0]          mpool.c:43   UCX  WARN  object 0xc19eb00 was not returned to mpool ucp_requests
[1720884261.845178] [node092:1511810:0]          mpool.c:43   UCX  WARN  object 0xc19ecc0 was not returned to mpool ucp_requests
[1720884261.845181] [node092:1511810:0]          mpool.c:43   UCX  WARN  object 0xc19ee80 was not returned to mpool ucp_requests
[1720884261.848540] [node092:1511773:0]          mpool.c:43   UCX  WARN  object 0xaf69d00 was not returned to mpool ucp_requests
[1720884261.848553] [node092:1511773:0]          mpool.c:43   UCX  WARN  object 0xaf69ec0 was not returned to mpool ucp_requests
[1720884261.848556] [node092:1511773:0]          mpool.c:43   UCX  WARN  object 0xaf6a080 was not returned to mpool ucp_requests
[1720884261.848558] [node092:1511773:0]          mpool.c:43   UCX  WARN  object 0xaf6a240 was not returned to mpool ucp_requests
[1720884261.848561] [node092:1511773:0]          mpool.c:43   UCX  WARN  object 0xaf6a400 was not returned to mpool ucp_requests
[1720884261.848563] [node092:1511773:0]          mpool.c:43   UCX  WARN  object 0xaf6a5c0 was not returned to mpool ucp_requests
[1720884261.848565] [node092:1511773:0]          mpool.c:43   UCX  WARN  object 0xaf6a780 was not returned to mpool ucp_requests
[1720884261.848568] [node092:1511773:0]          mpool.c:43   UCX  WARN  object 0xaf6a940 was not returned to mpool ucp_requests
[1720884261.848570] [node092:1511773:0]          mpool.c:43   UCX  WARN  object 0xaf6ab00 was not returned to mpool ucp_requests
[1720884261.848572] [node092:1511773:0]          mpool.c:43   UCX  WARN  object 0xaf6acc0 was not returned to mpool ucp_requests
[1720884261.848575] [node092:1511773:0]          mpool.c:43   UCX  WARN  object 0xaf6ae80 was not returned to mpool ucp_requests
[1720884261.848604] [node092:1511775:0]          mpool.c:43   UCX  WARN  object 0xc217f40 was not returned to mpool ucp_requests
[1720884261.848623] [node092:1511775:0]          mpool.c:43   UCX  WARN  object 0xc218100 was not returned to mpool ucp_requests
[1720884261.848626] [node092:1511775:0]          mpool.c:43   UCX  WARN  object 0xc2182c0 was not returned to mpool ucp_requests
[1720884261.848629] [node092:1511775:0]          mpool.c:43   UCX  WARN  object 0xc218480 was not returned to mpool ucp_requests
[1720884261.848631] [node092:1511775:0]          mpool.c:43   UCX  WARN  object 0xc218640 was not returned to mpool ucp_requests
[1720884261.848633] [node092:1511775:0]          mpool.c:43   UCX  WARN  object 0xc218800 was not returned to mpool ucp_requests
[1720884261.848636] [node092:1511775:0]          mpool.c:43   UCX  WARN  object 0xc2189c0 was not returned to mpool ucp_requests
[1720884261.848638] [node092:1511775:0]          mpool.c:43   UCX  WARN  object 0xc218b80 was not returned to mpool ucp_requests
[1720884261.848640] [node092:1511775:0]          mpool.c:43   UCX  WARN  object 0xc218d40 was not returned to mpool ucp_requests
[1720884261.848643] [node092:1511775:0]          mpool.c:43   UCX  WARN  object 0xc218f00 was not returned to mpool ucp_requests
[1720884261.848481] [node092:1511783:0]          mpool.c:43   UCX  WARN  object 0xc09cc00 was not returned to mpool ucp_requests
[1720884261.848501] [node092:1511783:0]          mpool.c:43   UCX  WARN  object 0xc09cdc0 was not returned to mpool ucp_requests
[1720884261.848504] [node092:1511783:0]          mpool.c:43   UCX  WARN  object 0xc09cf80 was not returned to mpool ucp_requests
[1720884261.848507] [node092:1511783:0]          mpool.c:43   UCX  WARN  object 0xc09d140 was not returned to mpool ucp_requests
[1720884261.848509] [node092:1511783:0]          mpool.c:43   UCX  WARN  object 0xc09d300 was not returned to mpool ucp_requests
[1720884261.848511] [node092:1511783:0]          mpool.c:43   UCX  WARN  object 0xc09d4c0 was not returned to mpool ucp_requests
[1720884261.848514] [node092:1511783:0]          mpool.c:43   UCX  WARN  object 0xc09d680 was not returned to mpool ucp_requests
[1720884261.848516] [node092:1511783:0]          mpool.c:43   UCX  WARN  object 0xc09d840 was not returned to mpool ucp_requests
[1720884261.848518] [node092:1511783:0]          mpool.c:43   UCX  WARN  object 0xc09da00 was not returned to mpool ucp_requests
[1720884261.848521] [node092:1511783:0]          mpool.c:43   UCX  WARN  object 0xc09dbc0 was not returned to mpool ucp_requests
[1720884261.848523] [node092:1511783:0]          mpool.c:43   UCX  WARN  object 0xc09dd80 was not returned to mpool ucp_requests
[1720884261.848525] [node092:1511783:0]          mpool.c:43   UCX  WARN  object 0xc09df40 was not returned to mpool ucp_requests
[1720884261.848528] [node092:1511783:0]          mpool.c:43   UCX  WARN  object 0xc09e100 was not returned to mpool ucp_requests
[1720884261.848512] [node092:1511809:0]          mpool.c:43   UCX  WARN  object 0xa8fcd40 was not returned to mpool ucp_requests
[1720884261.848525] [node092:1511809:0]          mpool.c:43   UCX  WARN  object 0xa8fcf00 was not returned to mpool ucp_requests
[1720884261.848528] [node092:1511809:0]          mpool.c:43   UCX  WARN  object 0xa8fd0c0 was not returned to mpool ucp_requests
[1720884261.848531] [node092:1511809:0]          mpool.c:43   UCX  WARN  object 0xa8fd280 was not returned to mpool ucp_requests
[1720884261.848533] [node092:1511809:0]          mpool.c:43   UCX  WARN  object 0xa8fd440 was not returned to mpool ucp_requests
[1720884261.848536] [node092:1511809:0]          mpool.c:43   UCX  WARN  object 0xa8fd600 was not returned to mpool ucp_requests
[1720884261.848538] [node092:1511809:0]          mpool.c:43   UCX  WARN  object 0xa8fd7c0 was not returned to mpool ucp_requests
[1720884261.848540] [node092:1511809:0]          mpool.c:43   UCX  WARN  object 0xa8fd980 was not returned to mpool ucp_requests
[1720884261.848543] [node092:1511809:0]          mpool.c:43   UCX  WARN  object 0xa8fdb40 was not returned to mpool ucp_requests
[1720884261.848545] [node092:1511809:0]          mpool.c:43   UCX  WARN  object 0xa8fdd00 was not returned to mpool ucp_requests
[1720884261.848548] [node092:1511809:0]          mpool.c:43   UCX  WARN  object 0xa8fdec0 was not returned to mpool ucp_requests
[1720884261.848550] [node092:1511809:0]          mpool.c:43   UCX  WARN  object 0xa8fe080 was not returned to mpool ucp_requests
[1720884261.851523] [node092:1511822:0]          mpool.c:43   UCX  WARN  object 0xb6b3d40 was not returned to mpool ucp_requests
[1720884261.851540] [node092:1511822:0]          mpool.c:43   UCX  WARN  object 0xb6b3f00 was not returned to mpool ucp_requests
[1720884261.851546] [node092:1511822:0]          mpool.c:43   UCX  WARN  object 0xb6b40c0 was not returned to mpool ucp_requests
[1720884261.851550] [node092:1511822:0]          mpool.c:43   UCX  WARN  object 0xb6b4280 was not returned to mpool ucp_requests
[1720884261.851553] [node092:1511822:0]          mpool.c:43   UCX  WARN  object 0xb6b4440 was not returned to mpool ucp_requests
[1720884261.851555] [node092:1511822:0]          mpool.c:43   UCX  WARN  object 0xb6b4600 was not returned to mpool ucp_requests
[1720884261.851558] [node092:1511822:0]          mpool.c:43   UCX  WARN  object 0xb6b47c0 was not returned to mpool ucp_requests
[1720884261.851561] [node092:1511822:0]          mpool.c:43   UCX  WARN  object 0xb6b4980 was not returned to mpool ucp_requests
[1720884261.851565] [node092:1511822:0]          mpool.c:43   UCX  WARN  object 0xb6b4b40 was not returned to mpool ucp_requests
[1720884261.851568] [node092:1511822:0]          mpool.c:43   UCX  WARN  object 0xb6b4d00 was not returned to mpool ucp_requests
[1720884261.851572] [node092:1511822:0]          mpool.c:43   UCX  WARN  object 0xb6b4ec0 was not returned to mpool ucp_requests
[1720884261.851575] [node092:1511822:0]          mpool.c:43   UCX  WARN  object 0xb6b5080 was not returned to mpool ucp_requests
[1720884261.854908] [node092:1511801:0]          mpool.c:43   UCX  WARN  object 0xb372b40 was not returned to mpool ucp_requests
[1720884261.854918] [node092:1511801:0]          mpool.c:43   UCX  WARN  object 0xb372d00 was not returned to mpool ucp_requests
[1720884261.854921] [node092:1511801:0]          mpool.c:43   UCX  WARN  object 0xb372ec0 was not returned to mpool ucp_requests
[1720884261.854924] [node092:1511801:0]          mpool.c:43   UCX  WARN  object 0xb373080 was not returned to mpool ucp_requests
[1720884261.854927] [node092:1511801:0]          mpool.c:43   UCX  WARN  object 0xb373240 was not returned to mpool ucp_requests
[1720884261.854929] [node092:1511801:0]          mpool.c:43   UCX  WARN  object 0xb373400 was not returned to mpool ucp_requests
[1720884261.854931] [node092:1511801:0]          mpool.c:43   UCX  WARN  object 0xb3735c0 was not returned to mpool ucp_requests
[1720884261.854933] [node092:1511801:0]          mpool.c:43   UCX  WARN  object 0xb373780 was not returned to mpool ucp_requests
[1720884261.854936] [node092:1511801:0]          mpool.c:43   UCX  WARN  object 0xb373940 was not returned to mpool ucp_requests
[1720884261.854938] [node092:1511801:0]          mpool.c:43   UCX  WARN  object 0xb373b00 was not returned to mpool ucp_requests
[1720884261.854941] [node092:1511801:0]          mpool.c:43   UCX  WARN  object 0xb373cc0 was not returned to mpool ucp_requests
[1720884261.854943] [node092:1511801:0]          mpool.c:43   UCX  WARN  object 0xb373e80 was not returned to mpool ucp_requests
[1720884261.854945] [node092:1511801:0]          mpool.c:43   UCX  WARN  object 0xb374040 was not returned to mpool ucp_requests
[1720884261.854964] [node092:1511821:0]          mpool.c:43   UCX  WARN  object 0xa7dce80 was not returned to mpool ucp_requests
[1720884261.854977] [node092:1511821:0]          mpool.c:43   UCX  WARN  object 0xa7dd040 was not returned to mpool ucp_requests
[1720884261.854983] [node092:1511821:0]          mpool.c:43   UCX  WARN  object 0xa7dd200 was not returned to mpool ucp_requests
[1720884261.854985] [node092:1511821:0]          mpool.c:43   UCX  WARN  object 0xa7dd3c0 was not returned to mpool ucp_requests
[1720884261.854989] [node092:1511821:0]          mpool.c:43   UCX  WARN  object 0xa7dd580 was not returned to mpool ucp_requests
[1720884261.854992] [node092:1511821:0]          mpool.c:43   UCX  WARN  object 0xa7dd740 was not returned to mpool ucp_requests
[1720884261.854995] [node092:1511821:0]          mpool.c:43   UCX  WARN  object 0xa7dd900 was not returned to mpool ucp_requests
[1720884261.854999] [node092:1511821:0]          mpool.c:43   UCX  WARN  object 0xa7ddac0 was not returned to mpool ucp_requests
[1720884261.855002] [node092:1511821:0]          mpool.c:43   UCX  WARN  object 0xa7ddc80 was not returned to mpool ucp_requests
[1720884261.855006] [node092:1511821:0]          mpool.c:43   UCX  WARN  object 0xa7dde40 was not returned to mpool ucp_requests
[1720884261.855009] [node092:1511821:0]          mpool.c:43   UCX  WARN  object 0xa7de000 was not returned to mpool ucp_requests
[1720884261.855012] [node092:1511821:0]          mpool.c:43   UCX  WARN  object 0xa7de1c0 was not returned to mpool ucp_requests
[1720884261.854876] [node092:1511792:0]          mpool.c:43   UCX  WARN  object 0xc0e0a40 was not returned to mpool ucp_requests
[1720884261.854894] [node092:1511792:0]          mpool.c:43   UCX  WARN  object 0xc0e0c00 was not returned to mpool ucp_requests
[1720884261.854897] [node092:1511792:0]          mpool.c:43   UCX  WARN  object 0xc0e0dc0 was not returned to mpool ucp_requests
[1720884261.854899] [node092:1511792:0]          mpool.c:43   UCX  WARN  object 0xc0e0f80 was not returned to mpool ucp_requests
[1720884261.854902] [node092:1511792:0]          mpool.c:43   UCX  WARN  object 0xc0e1140 was not returned to mpool ucp_requests
[1720884261.854904] [node092:1511792:0]          mpool.c:43   UCX  WARN  object 0xc0e1300 was not returned to mpool ucp_requests
[1720884261.854906] [node092:1511792:0]          mpool.c:43   UCX  WARN  object 0xc0e14c0 was not returned to mpool ucp_requests
[1720884261.854909] [node092:1511792:0]          mpool.c:43   UCX  WARN  object 0xc0e1680 was not returned to mpool ucp_requests
[1720884261.854911] [node092:1511792:0]          mpool.c:43   UCX  WARN  object 0xc0e1840 was not returned to mpool ucp_requests
[1720884261.854913] [node092:1511792:0]          mpool.c:43   UCX  WARN  object 0xc0e1a00 was not returned to mpool ucp_requests
[1720884261.854915] [node092:1511792:0]          mpool.c:43   UCX  WARN  object 0xc0e1bc0 was not returned to mpool ucp_requests
[1720884261.854918] [node092:1511792:0]          mpool.c:43   UCX  WARN  object 0xc0e1d80 was not returned to mpool ucp_requests
[1720884261.854920] [node092:1511792:0]          mpool.c:43   UCX  WARN  object 0xc0e1f40 was not returned to mpool ucp_requests
[1720884261.854922] [node092:1511792:0]          mpool.c:43   UCX  WARN  object 0xc0e2100 was not returned to mpool ucp_requests
[1720884261.855036] [node092:1511790:0]          mpool.c:43   UCX  WARN  object 0xb3d9e40 was not returned to mpool ucp_requests
[1720884261.855048] [node092:1511790:0]          mpool.c:43   UCX  WARN  object 0xb3da1c0 was not returned to mpool ucp_requests
[1720884261.855099] [node092:1511800:0]          mpool.c:43   UCX  WARN  object 0xaef7a00 was not returned to mpool ucp_requests
[1720884261.855112] [node092:1511800:0]          mpool.c:43   UCX  WARN  object 0xaef7bc0 was not returned to mpool ucp_requests
[1720884261.855116] [node092:1511800:0]          mpool.c:43   UCX  WARN  object 0xaef7d80 was not returned to mpool ucp_requests
[1720884261.855118] [node092:1511800:0]          mpool.c:43   UCX  WARN  object 0xaef7f40 was not returned to mpool ucp_requests
[1720884261.855120] [node092:1511800:0]          mpool.c:43   UCX  WARN  object 0xaef8100 was not returned to mpool ucp_requests
[1720884261.855123] [node092:1511800:0]          mpool.c:43   UCX  WARN  object 0xaef82c0 was not returned to mpool ucp_requests
[1720884261.855125] [node092:1511800:0]          mpool.c:43   UCX  WARN  object 0xaef8480 was not returned to mpool ucp_requests
[1720884261.855127] [node092:1511800:0]          mpool.c:43   UCX  WARN  object 0xaef8640 was not returned to mpool ucp_requests
[1720884261.855129] [node092:1511800:0]          mpool.c:43   UCX  WARN  object 0xaef8800 was not returned to mpool ucp_requests
[1720884261.855131] [node092:1511800:0]          mpool.c:43   UCX  WARN  object 0xaef89c0 was not returned to mpool ucp_requests
[1720884261.855134] [node092:1511800:0]          mpool.c:43   UCX  WARN  object 0xaef8b80 was not returned to mpool ucp_requests
[1720884261.855136] [node092:1511800:0]          mpool.c:43   UCX  WARN  object 0xaef8d40 was not returned to mpool ucp_requests
[1720884261.855138] [node092:1511800:0]          mpool.c:43   UCX  WARN  object 0xaef8f00 was not returned to mpool ucp_requests
[1720884261.856786] [node092:1511774:0]          mpool.c:43   UCX  WARN  object 0xae75d80 was not returned to mpool ucp_requests
[1720884261.856798] [node092:1511774:0]          mpool.c:43   UCX  WARN  object 0xae75f40 was not returned to mpool ucp_requests
[1720884261.856803] [node092:1511774:0]          mpool.c:43   UCX  WARN  object 0xae76100 was not returned to mpool ucp_requests
[1720884261.856806] [node092:1511774:0]          mpool.c:43   UCX  WARN  object 0xae762c0 was not returned to mpool ucp_requests
[1720884261.856810] [node092:1511774:0]          mpool.c:43   UCX  WARN  object 0xae76480 was not returned to mpool ucp_requests
[1720884261.856813] [node092:1511774:0]          mpool.c:43   UCX  WARN  object 0xae76640 was not returned to mpool ucp_requests
[1720884261.856816] [node092:1511774:0]          mpool.c:43   UCX  WARN  object 0xae76800 was not returned to mpool ucp_requests
[1720884261.856819] [node092:1511774:0]          mpool.c:43   UCX  WARN  object 0xae769c0 was not returned to mpool ucp_requests
[1720884261.856823] [node092:1511774:0]          mpool.c:43   UCX  WARN  object 0xae76b80 was not returned to mpool ucp_requests
[1720884261.856826] [node092:1511774:0]          mpool.c:43   UCX  WARN  object 0xae76d40 was not returned to mpool ucp_requests
[1720884261.856829] [node092:1511774:0]          mpool.c:43   UCX  WARN  object 0xae76f00 was not returned to mpool ucp_requests
[1720884261.858651] [node092:1511791:0]          mpool.c:43   UCX  WARN  object 0xc063c80 was not returned to mpool ucp_requests
[1720884261.858663] [node092:1511791:0]          mpool.c:43   UCX  WARN  object 0xc063e40 was not returned to mpool ucp_requests
[1720884261.858666] [node092:1511791:0]          mpool.c:43   UCX  WARN  object 0xc064000 was not returned to mpool ucp_requests
[1720884261.858669] [node092:1511791:0]          mpool.c:43   UCX  WARN  object 0xc0641c0 was not returned to mpool ucp_requests
[1720884261.858671] [node092:1511791:0]          mpool.c:43   UCX  WARN  object 0xc064380 was not returned to mpool ucp_requests
[1720884261.858674] [node092:1511791:0]          mpool.c:43   UCX  WARN  object 0xc064540 was not returned to mpool ucp_requests
[1720884261.858676] [node092:1511791:0]          mpool.c:43   UCX  WARN  object 0xc064700 was not returned to mpool ucp_requests
[1720884261.858679] [node092:1511791:0]          mpool.c:43   UCX  WARN  object 0xc0648c0 was not returned to mpool ucp_requests
[1720884261.858681] [node092:1511791:0]          mpool.c:43   UCX  WARN  object 0xc064a80 was not returned to mpool ucp_requests
[1720884261.858683] [node092:1511791:0]          mpool.c:43   UCX  WARN  object 0xc064c40 was not returned to mpool ucp_requests
[1720884261.858686] [node092:1511791:0]          mpool.c:43   UCX  WARN  object 0xc064e00 was not returned to mpool ucp_requests
[1720884261.858688] [node092:1511791:0]          mpool.c:43   UCX  WARN  object 0xc064fc0 was not returned to mpool ucp_requests
[1720884261.858691] [node092:1511791:0]          mpool.c:43   UCX  WARN  object 0xc065180 was not returned to mpool ucp_requests
[1720884261.858611] [node092:1511811:0]          mpool.c:43   UCX  WARN  object 0xbe57d40 was not returned to mpool ucp_requests
[1720884261.858621] [node092:1511811:0]          mpool.c:43   UCX  WARN  object 0xbe57f00 was not returned to mpool ucp_requests
[1720884261.858624] [node092:1511811:0]          mpool.c:43   UCX  WARN  object 0xbe580c0 was not returned to mpool ucp_requests
[1720884261.858627] [node092:1511811:0]          mpool.c:43   UCX  WARN  object 0xbe58280 was not returned to mpool ucp_requests
[1720884261.858629] [node092:1511811:0]          mpool.c:43   UCX  WARN  object 0xbe58440 was not returned to mpool ucp_requests
[1720884261.858631] [node092:1511811:0]          mpool.c:43   UCX  WARN  object 0xbe58600 was not returned to mpool ucp_requests
[1720884261.858633] [node092:1511811:0]          mpool.c:43   UCX  WARN  object 0xbe587c0 was not returned to mpool ucp_requests
[1720884261.858636] [node092:1511811:0]          mpool.c:43   UCX  WARN  object 0xbe58980 was not returned to mpool ucp_requests
[1720884261.858638] [node092:1511811:0]          mpool.c:43   UCX  WARN  object 0xbe58b40 was not returned to mpool ucp_requests
[1720884261.858640] [node092:1511811:0]          mpool.c:43   UCX  WARN  object 0xbe58d00 was not returned to mpool ucp_requests
[1720884261.858642] [node092:1511811:0]          mpool.c:43   UCX  WARN  object 0xbe58ec0 was not returned to mpool ucp_requests
[1720884261.858644] [node092:1511811:0]          mpool.c:43   UCX  WARN  object 0xbe59080 was not returned to mpool ucp_requests
[1720884261.858695] [node092:1511812:0]          mpool.c:43   UCX  WARN  object 0xc72eec0 was not returned to mpool ucp_requests
[1720884261.858705] [node092:1511812:0]          mpool.c:43   UCX  WARN  object 0xc72f080 was not returned to mpool ucp_requests
[1720884261.858708] [node092:1511812:0]          mpool.c:43   UCX  WARN  object 0xc72f240 was not returned to mpool ucp_requests
[1720884261.858711] [node092:1511812:0]          mpool.c:43   UCX  WARN  object 0xc72f400 was not returned to mpool ucp_requests
[1720884261.858713] [node092:1511812:0]          mpool.c:43   UCX  WARN  object 0xc72f5c0 was not returned to mpool ucp_requests
[1720884261.858715] [node092:1511812:0]          mpool.c:43   UCX  WARN  object 0xc72f780 was not returned to mpool ucp_requests
[1720884261.858718] [node092:1511812:0]          mpool.c:43   UCX  WARN  object 0xc72f940 was not returned to mpool ucp_requests
[1720884261.858720] [node092:1511812:0]          mpool.c:43   UCX  WARN  object 0xc72fb00 was not returned to mpool ucp_requests
[1720884261.858722] [node092:1511812:0]          mpool.c:43   UCX  WARN  object 0xc72fcc0 was not returned to mpool ucp_requests
[1720884261.858724] [node092:1511812:0]          mpool.c:43   UCX  WARN  object 0xc72fe80 was not returned to mpool ucp_requests
[1720884261.858727] [node092:1511812:0]          mpool.c:43   UCX  WARN  object 0xc730040 was not returned to mpool ucp_requests
[1720884261.858729] [node092:1511812:0]          mpool.c:43   UCX  WARN  object 0xc730200 was not returned to mpool ucp_requests
[1720884261.858518] [node092:1511820:0]          mpool.c:43   UCX  WARN  object 0xb11ab40 was not returned to mpool ucp_requests
[1720884261.858531] [node092:1511820:0]          mpool.c:43   UCX  WARN  object 0xb11ad00 was not returned to mpool ucp_requests
[1720884261.858534] [node092:1511820:0]          mpool.c:43   UCX  WARN  object 0xb11aec0 was not returned to mpool ucp_requests
[1720884261.858536] [node092:1511820:0]          mpool.c:43   UCX  WARN  object 0xb11b080 was not returned to mpool ucp_requests
[1720884261.858539] [node092:1511820:0]          mpool.c:43   UCX  WARN  object 0xb11b240 was not returned to mpool ucp_requests
[1720884261.858541] [node092:1511820:0]          mpool.c:43   UCX  WARN  object 0xb11b400 was not returned to mpool ucp_requests
[1720884261.858543] [node092:1511820:0]          mpool.c:43   UCX  WARN  object 0xb11b5c0 was not returned to mpool ucp_requests
[1720884261.858545] [node092:1511820:0]          mpool.c:43   UCX  WARN  object 0xb11b780 was not returned to mpool ucp_requests
[1720884261.858548] [node092:1511820:0]          mpool.c:43   UCX  WARN  object 0xb11b940 was not returned to mpool ucp_requests
[1720884261.858550] [node092:1511820:0]          mpool.c:43   UCX  WARN  object 0xb11bb00 was not returned to mpool ucp_requests
[1720884261.858552] [node092:1511820:0]          mpool.c:43   UCX  WARN  object 0xb11bcc0 was not returned to mpool ucp_requests
[1720884261.858554] [node092:1511820:0]          mpool.c:43   UCX  WARN  object 0xb11be80 was not returned to mpool ucp_requests
[1720884261.868777] [node092:1511782:0]          mpool.c:43   UCX  WARN  object 0xbd62cc0 was not returned to mpool ucp_requests
[1720884261.868788] [node092:1511782:0]          mpool.c:43   UCX  WARN  object 0xbd62e80 was not returned to mpool ucp_requests
[1720884261.868794] [node092:1511782:0]          mpool.c:43   UCX  WARN  object 0xbd63040 was not returned to mpool ucp_requests
[1720884261.868798] [node092:1511782:0]          mpool.c:43   UCX  WARN  object 0xbd63200 was not returned to mpool ucp_requests
[1720884261.868801] [node092:1511782:0]          mpool.c:43   UCX  WARN  object 0xbd633c0 was not returned to mpool ucp_requests
[1720884261.868804] [node092:1511782:0]          mpool.c:43   UCX  WARN  object 0xbd63580 was not returned to mpool ucp_requests
[1720884261.868807] [node092:1511782:0]          mpool.c:43   UCX  WARN  object 0xbd63740 was not returned to mpool ucp_requests
[1720884261.868810] [node092:1511782:0]          mpool.c:43   UCX  WARN  object 0xbd63900 was not returned to mpool ucp_requests
[1720884261.868813] [node092:1511782:0]          mpool.c:43   UCX  WARN  object 0xbd63ac0 was not returned to mpool ucp_requests
[1720884261.868816] [node092:1511782:0]          mpool.c:43   UCX  WARN  object 0xbd63c80 was not returned to mpool ucp_requests
[1720884261.868819] [node092:1511782:0]          mpool.c:43   UCX  WARN  object 0xbd63e40 was not returned to mpool ucp_requests
[1720884261.868821] [node092:1511782:0]          mpool.c:43   UCX  WARN  object 0xbd64000 was not returned to mpool ucp_requests
[1720884261.868824] [node092:1511782:0]          mpool.c:43   UCX  WARN  object 0xbd641c0 was not returned to mpool ucp_requests


           ************************************************************
           *        Program running with 20 parallel MPI-processes    *
           *              working on a common directory               *
           ************************************************************
-------------------------------------------------------------------------------
                                 ORCA SCF
-------------------------------------------------------------------------------

------------
SCF SETTINGS
------------
Hamiltonian:
 Density Functional     Method          .... DFT(GTOs)
 Exchange Functional    Exchange        .... WB97M-V
 Correlation Functional Correlation     .... WB97M-V
 Gradients option       PostSCFGGA      .... off
 Hybrid DFT is turned on
   Fraction HF Exchange ScalHFX         ....  0.150000
   Scaling of DF-GGA-X  ScalDFX         ....  0.000000
   Scaling of DF-GGA-C  ScalDFC         ....  1.000000
   Scaling of DF-LDA-C  ScalLDAC        ....  1.000000
   Perturbative correction              ....  0.000000
   Density functional embedding theory  .... OFF
 Long-range corrected/Screened/Range-Separated Hybrid DFT is turned on
   Amount of maximum screened exact exchange              ....  0.850000
   Range separation parameter mu (erf(mu*r12)/r12)        ....  0.300000
   NL short-range parameter             ....  6.000000
   NL long-range parameter              ....  0.010000
 RI-approximation to the Coulomb term is turned on
   Number of AuxJ basis functions       .... 1991
   RIJ-COSX (HFX calculated with COS-X)).... on


General Settings:
 Integral files         IntName         .... ImineE2Aa
 Hartree-Fock type      HFTyp           .... RHF
 Total Charge           Charge          ....    0
 Multiplicity           Mult            ....    1
 Number of Electrons    NEL             ....  238
 Basis Dimension        Dim             .... 2901
 Nuclear Repulsion      ENuc            ....   3535.4256597456 Eh

Convergence Acceleration:
 DIIS                   CNVDIIS         .... on
   Start iteration      DIISMaxIt       ....    12
   Startup error        DIISStart       ....  0.200000
   # of expansion vecs  DIISMaxEq       ....     5
   Bias factor          DIISBfac        ....   1.050
   Max. coefficient     DIISMaxC        ....  10.000
 Trust-Rad. Augm. Hess. CNVTRAH         .... auto
   Auto Start mean grad. ratio tolernc. ....  1.125000
   Auto Start start iteration           ....    20
   Auto Start num. interpolation iter.  ....    10
   Max. Number of Micro iterations      ....    16
   Max. Number of Macro iterations      .... Maxiter - #DIIS iter
   Number of Davidson start vectors     ....     2
   Converg. threshold I  (grad. norm)   ....   5.000e-05
   Converg. threshold II (energy diff.) ....   1.000e-06
   Grad. Scal. Fac. for Micro threshold ....   0.100
   Minimum threshold for Micro iter.    ....   0.010
   NR start threshold (gradient norm)   ....   0.001
   Initial trust radius                 ....   0.400
   Minimum AH scaling param. (alpha)    ....   1.000
   Maximum AH scaling param. (alpha)    .... 1000.000
   Orbital update algorithm             .... Taylor
   White noise on init. David. guess    .... on
   Maximum white noise                  ....   0.010
   Quad. conv. algorithm                .... NR
 SOSCF                  CNVSOSCF        .... on
   Start iteration      SOSCFMaxIt      ....   150
   Startup grad/error   SOSCFStart      ....  0.003300
 Level Shifting         CNVShift        .... on
   Level shift para.    LevelShift      ....    0.2500
   Turn off err/grad.   ShiftErr        ....    0.0010
 Zerner damping         CNVZerner       .... off
 Static damping         CNVDamp         .... on
   Fraction old density DampFac         ....    0.7000
   Max. Damping (<1)    DampMax         ....    0.9800
   Min. Damping (>=0)   DampMin         ....    0.0000
   Turn off err/grad.   DampErr         ....    0.1000
 Fernandez-Rico         CNVRico         .... off

SCF Procedure:
 Maximum # iterations   MaxIter         ....   125
 SCF integral mode      SCFMode         .... Direct
   Integral package                     .... SHARK and LIBINT hybrid scheme
 Reset frequency        DirectResetFreq ....    20
 Integral Threshold     Thresh          ....  1.000e-10 Eh
 Primitive CutOff       TCut            ....  1.000e-11 Eh

Convergence Tolerance:
 Convergence Check Mode ConvCheckMode   .... Total+1el-Energy
 Convergence forced     ConvForced      .... 0
 Energy Change          TolE            ....  1.000e-06 Eh
 1-El. energy change                    ....  1.000e-03 Eh
 Orbital Gradient       TolG            ....  5.000e-05
 Orbital Rotation angle TolX            ....  5.000e-05
 DIIS Error             TolErr          ....  1.000e-06


Diagonalization of the overlap matrix:
Smallest eigenvalue                        ... 3.303e-06
Time for diagonalization                   ...    1.867 sec
Threshold for overlap eigenvalues          ... 1.000e-08
Number of eigenvalues below threshold      ... 0
Time for construction of square roots      ...    1.343 sec
Total time needed                          ...    3.344 sec

Time for model grid setup =    1.285 sec

------------------------------
INITIAL GUESS: MODEL POTENTIAL
------------------------------
Loading Hartree-Fock densities                     ... done
Calculating cut-offs                               ... done
Initializing the effective Hamiltonian             ... done
Setting up the integral package (SHARK)            ... done
Starting the Coulomb interaction                   ... done (   4.1 sec)
Reading the grid                                   ... done
Mapping shells                                     ... done
Starting the XC term evaluation                    ... done (   1.1 sec)
  promolecular density results
     # of electrons  =    237.981486655
     EX              =   -187.876889930
     EC              =     -7.975810486
     EX+EC           =   -195.852700416
Transforming the Hamiltonian                       ... done (   1.4 sec)
Diagonalizing the Hamiltonian                      ... done (   2.2 sec)
Back transforming the eigenvectors                 ... done (   0.3 sec)
Now organizing SCF variables                       ... done
                      ------------------
                      INITIAL GUESS DONE (  11.6 sec)
                      ------------------
-------------------
DFT GRID GENERATION
-------------------

General Integration Accuracy     IntAcc      ... 4.388
Radial Grid Type                 RadialGrid  ... OptM3 with GC (2021)
Angular Grid (max. ang.)         AngularGrid ... 4 (Lebedev-302)
Angular grid pruning method      GridPruning ... 4 (adaptive)
Weight generation scheme         WeightScheme... Becke
Basis function cutoff            BFCut       ... 1.0000e-10
Integration weight cutoff        WCut        ... 1.0000e-14
Angular grids for H and He will be reduced by one unit
Partially contracted basis set               ... off
Rotationally invariant grid construction     ... off

Total number of grid points                  ...   309440
Total number of batches                      ...     4873
Average number of points per batch           ...       63
Average number of grid points per atom       ...     4619
Time for grid setup =    2.866 sec

--------------------
COSX GRID GENERATION
--------------------

GRIDX 1
-------
General Integration Accuracy     IntAcc      ... 3.816
Radial Grid Type                 RadialGrid  ... OptM3 with GC (2021)
Angular Grid (max. ang.)         AngularGrid ... 1 (Lebedev-50)
Angular grid pruning method      GridPruning ... 4 (adaptive)
Weight generation scheme         WeightScheme... Becke
Basis function cutoff            BFCut       ... 1.0000e-10
Integration weight cutoff        WCut        ... 1.0000e-14
Angular grids for H and He will be reduced by one unit
Partially contracted basis set               ... on
Rotationally invariant grid construction     ... off

Total number of grid points                  ...    39231
Total number of batches                      ...      645
Average number of points per batch           ...       60
Average number of grid points per atom       ...      586
UseSFitting                                  ... on

GRIDX 2
-------
General Integration Accuracy     IntAcc      ... 4.020
Radial Grid Type                 RadialGrid  ... OptM3 with GC (2021)
Angular Grid (max. ang.)         AngularGrid ... 2 (Lebedev-110)
Angular grid pruning method      GridPruning ... 4 (adaptive)
Weight generation scheme         WeightScheme... Becke
Basis function cutoff            BFCut       ... 1.0000e-10
Integration weight cutoff        WCut        ... 1.0000e-14
Angular grids for H and He will be reduced by one unit
Partially contracted basis set               ... on
Rotationally invariant grid construction     ... off

Total number of grid points                  ...    87788
Total number of batches                      ...     1404
Average number of points per batch           ...       62
Average number of grid points per atom       ...     1310
UseSFitting                                  ... on

GRIDX 3
-------
General Integration Accuracy     IntAcc      ... 4.338
Radial Grid Type                 RadialGrid  ... OptM3 with GC (2021)
Angular Grid (max. ang.)         AngularGrid ... 3 (Lebedev-194)
Angular grid pruning method      GridPruning ... 4 (adaptive)
Weight generation scheme         WeightScheme... Becke
Basis function cutoff            BFCut       ... 1.0000e-10
Integration weight cutoff        WCut        ... 1.0000e-14
Angular grids for H and He will be reduced by one unit
Partially contracted basis set               ... on
Rotationally invariant grid construction     ... off

Total number of grid points                  ...   189057
Total number of batches                      ...     2990
Average number of points per batch           ...       63
Average number of grid points per atom       ...     2822
UseSFitting                                  ... on

Time for X-Grid setup             =   17.844 sec


--------------------
CPCM SOLVATION MODEL
--------------------
CPCM parameters:
  Epsilon                                         ...      26.7260
  Refrac                                          ...       1.2907
  Rsolv                                           ...       1.3000
  Surface type                                    ... GAUSSIAN VDW
  Epsilon function type                           ...         CPCM
Solvent:                                     ... 2,2,2-TRIFLUOROETHANOL
SMD-CDS solvent descriptors:
  Soln                                       ...    1.2907
  Soln25                                     ... Unavailable
  Sola                                       ...    0.5700
  Solb                                       ...    0.2500
  Solg                                       ...   42.0200
  Solc                                       ...    0.0000
  Solh                                       ...    0.5000
Radii:
 Radius for O  used is    2.8724 Bohr (=   1.5200 Ang.)
 Radius for N  used is    3.5716 Bohr (=   1.8900 Ang.)
 Radius for C  used is    3.4960 Bohr (=   1.8500 Ang.)
 Radius for H  used is    2.2677 Bohr (=   1.2000 Ang.)
Calculating surface                               ...        done! (  0.0s)
GEPOL surface points                              ...         3796
GEPOL Volume                                      ...    3199.7607
GEPOL Surface-area                                ...    1759.4621
Calculating surface distance matrix               ...        done! (  0.2s)
Performing Cholesky decomposition & store         ...        done! (  0.8s)
Overall time for CPCM initialization              ...                 0.9s
--------------
SCF ITERATIONS
--------------
ITER       Energy         Delta-E        Max-DP      RMS-DP      [F,P]     Damp
               ***  Starting incremental Fock matrix formation  ***
  0  -1385.5043377408   0.000000000000 0.06621876  0.00019299  0.2992748 0.7000
  1  -1385.8824618656  -0.378124124770 0.04379391  0.00015821  0.1448825 0.7000
                               ***Turning on DIIS***
  2  -1386.0796972934  -0.197235427832 0.08429654  0.00039137  0.0881956 0.0000
  3  -1386.4103953493  -0.330698055876 0.02239598  0.00010160  0.0674634 0.0000
  4  -1386.4541734580  -0.043778108739 0.00912606  0.00004192  0.0147183 0.0000
  5  -1386.4553014558  -0.001127997806 0.00242195  0.00001634  0.0126036 0.0000
                      *** Initiating the SOSCF procedure ***
                           *** Shutting down DIIS ***
                      *** Re-Reading the Fockian *** 
                      *** Removing any level shift *** 
ITER      Energy       Delta-E        Grad      Rot      Max-DP    RMS-DP
  6  -1386.45561663  -0.0003151769  0.000412  0.000412  0.001624  0.000008
               *** Restarting incremental Fock matrix formation ***
  7  -1386.45563127  -0.0000146387  0.000225  0.000500  0.023644  0.000172
  8  -1386.45564886  -0.0000175845  0.000302  0.000615  0.010383  0.000057
  9  -1386.45565097  -0.0000021175  0.000160  0.000170  0.007339  0.000044
 10  -1386.45565317  -0.0000021967  0.000026  0.000063  0.000954  0.000007
                  ***Gradient check signals convergence***
              ***Rediagonalizing the Fockian in SOSCF/NRSCF***

               *****************************************************
               *                     SUCCESS                       *
               *           SCF CONVERGED AFTER  11 CYCLES          *
               *****************************************************

Old exchange energy                            =    -60.467130940 Eh
New exchange energy                            =    -60.467106554 Eh
Exchange energy change after final integration =      0.000024386 Eh
Total energy after final integration           =  -1386.455628866 Eh
Final COS-X integration done in                =   221.208 sec

------------------
NL GRID GENERATION
------------------

General Integration Accuracy     IntAcc      ... 4.004
Radial Grid Type                 RadialGrid  ... OptM3 with GC (2021)
Angular Grid (max. ang.)         AngularGrid ... 2 (Lebedev-110)
Angular grid pruning method      GridPruning ... 4 (adaptive)
Weight generation scheme         WeightScheme... Becke
Basis function cutoff            BFCut       ... 1.0000e-10
Integration weight cutoff        WCut        ... 1.0000e-14
Angular grids for H and He will be reduced by one unit
Partially contracted basis set               ... off
Rotationally invariant grid construction     ... off

Total number of grid points                  ...    97743
Total number of batches                      ...     1562
Average number of points per batch           ...       62
Average number of grid points per atom       ...     1459
Final grid set up in    1.0 sec

-------------------------------------------------------------------------------
                    post-SCF DFT-NL dispersion correction                      
-------------------------------------------------------------------------------

SCF Energy:   -1386.455628866 
NL    Energy:  0.862048328 
SC+NL Energy: -1385.593580538 
NL done in:    6.7 sec
-------------------------------------------------------------------------------

SMD CDS free energy correction energy :                 0.98747     Kcal/mol
Total Energy after SMD CDS correction =             -1385.592006912 Eh

----------------
TOTAL SCF ENERGY
----------------

Total Energy       :        -1385.59200691 Eh          -37703.87534 eV

Components:
Nuclear Repulsion  :         3535.42565975 Eh           96203.82311 eV
Electronic Energy  :        -4921.01766666 Eh         -133907.69845 eV
One Electron Energy:        -8912.02332187 Eh         -242508.48348 eV
Two Electron Energy:         3991.00565521 Eh          108600.78504 eV
Max COSX asymmetry :            0.00000081 Eh               0.00002 eV
CPCM Dielectric    :           -0.04144387 Eh              -1.12774 eV
SMD CDS (Gcds)     :            0.00157363 Eh               0.04282 eV

Virial components:
Potential Energy   :        -2766.99747205 Eh          -75293.82908 eV
Kinetic Energy     :         1381.40546514 Eh           37589.95374 eV
Virial Ratio       :            2.00303064


DFT components:
N(Alpha)           :      118.999952157408 electrons
N(Beta)            :      118.999952157408 electrons
N(Total)           :      237.999904314816 electrons
E(X)               :     -134.034511580560 Eh       
E(C)               :       -7.496661147232 Eh       
NL Energy, E(C,NL) :        0.862048327905 Eh       
E(XC)              :     -140.669124399887 Eh       
DFET-embed. en.    :        0.000000000000 Eh       
CPCM Solvation Model Properties:
Surface-charge          :           -0.08827841
Charge-correction       :           -0.00008535 Eh              -0.00232 eV
Free-energy (cav+disp)  :            0.00157363 Eh               0.04282 eV

---------------
SCF CONVERGENCE
---------------

  Last Energy change         ...   -8.1495e-08  Tolerance :   1.0000e-06
  Last MAX-Density change    ...    2.2204e-15  Tolerance :   1.0000e-05
  Last RMS-Density change    ...    3.7495e-18  Tolerance :   1.0000e-06
  Last Orbital Gradient      ...    1.0901e-05  Tolerance :   5.0000e-05
  Last Orbital Rotation      ...    2.0441e-05  Tolerance :   5.0000e-05

             **** THE GBW FILE WAS UPDATED (ImineE2Aa.gbw) ****
             **** DENSITY ImineE2Aa.scfp WAS UPDATED ****
             **** ENERGY FILE WAS UPDATED (ImineE2Aa.en.tmp) ****
             **** THE GBW FILE WAS UPDATED (ImineE2Aa.gbw) ****
             **** DENSITY ImineE2Aa.scfp WAS UPDATED ****
----------------
ORBITAL ENERGIES
----------------

  NO   OCC          E(Eh)            E(eV) 
   0   2.0000     -19.392669      -527.7013 
   1   2.0000     -19.335282      -526.1398 
   2   2.0000     -14.513874      -394.9426 
   3   2.0000     -14.507317      -394.7642 
   4   2.0000     -10.499253      -285.6992 
   5   2.0000     -10.458181      -284.5816 
   6   2.0000     -10.401738      -283.0457 
   7   2.0000     -10.390226      -282.7324 
   8   2.0000     -10.389060      -282.7007 
   9   2.0000     -10.369315      -282.1634 
  10   2.0000     -10.360425      -281.9215 
  11   2.0000     -10.360183      -281.9149 
  12   2.0000     -10.359635      -281.9000 
  13   2.0000     -10.359148      -281.8868 
  14   2.0000     -10.358062      -281.8572 
  15   2.0000     -10.353448      -281.7316 
  16   2.0000     -10.353411      -281.7306 
  17   2.0000     -10.349671      -281.6289 
  18   2.0000     -10.348066      -281.5852 
  19   2.0000     -10.347912      -281.5810 
  20   2.0000     -10.347255      -281.5631 
  21   2.0000     -10.347146      -281.5602 
  22   2.0000     -10.346877      -281.5528 
  23   2.0000     -10.341132      -281.3965 
  24   2.0000     -10.338514      -281.3253 
  25   2.0000     -10.335751      -281.2501 
  26   2.0000     -10.331709      -281.1401 
  27   2.0000     -10.326020      -280.9853 
  28   2.0000     -10.326007      -280.9849 
  29   2.0000     -10.325309      -280.9659 
  30   2.0000     -10.321389      -280.8593 
  31   2.0000     -10.320894      -280.8458 
  32   2.0000     -10.320710      -280.8408 
  33   2.0000      -1.265285       -34.4302 
  34   2.0000      -1.175186       -31.9784 
  35   2.0000      -1.081943       -29.4412 
  36   2.0000      -1.061764       -28.8921 
  37   2.0000      -1.000104       -27.2142 
  38   2.0000      -0.992937       -27.0192 
  39   2.0000      -0.977033       -26.5864 
  40   2.0000      -0.940544       -25.5935 
  41   2.0000      -0.933550       -25.4032 
  42   2.0000      -0.904174       -24.6038 
  43   2.0000      -0.898954       -24.4618 
  44   2.0000      -0.881405       -23.9842 
  45   2.0000      -0.872699       -23.7474 
  46   2.0000      -0.860582       -23.4176 
  47   2.0000      -0.856734       -23.3129 
  48   2.0000      -0.824091       -22.4247 
  49   2.0000      -0.808542       -22.0016 
  50   2.0000      -0.806809       -21.9544 
  51   2.0000      -0.803447       -21.8629 
  52   2.0000      -0.802311       -21.8320 
  53   2.0000      -0.792809       -21.5734 
  54   2.0000      -0.744613       -20.2619 
  55   2.0000      -0.734077       -19.9752 
  56   2.0000      -0.726930       -19.7808 
  57   2.0000      -0.725928       -19.7535 
  58   2.0000      -0.716145       -19.4873 
  59   2.0000      -0.701760       -19.0959 
  60   2.0000      -0.696009       -18.9394 
  61   2.0000      -0.677198       -18.4275 
  62   2.0000      -0.661005       -17.9869 
  63   2.0000      -0.641557       -17.4577 
  64   2.0000      -0.639594       -17.4042 
  65   2.0000      -0.624908       -17.0046 
  66   2.0000      -0.622115       -16.9286 
  67   2.0000      -0.601822       -16.3764 
  68   2.0000      -0.598276       -16.2799 
  69   2.0000      -0.590802       -16.0765 
  70   2.0000      -0.581432       -15.8216 
  71   2.0000      -0.576043       -15.6749 
  72   2.0000      -0.564837       -15.3700 
  73   2.0000      -0.561603       -15.2820 
  74   2.0000      -0.559643       -15.2287 
  75   2.0000      -0.554084       -15.0774 
  76   2.0000      -0.551743       -15.0137 
  77   2.0000      -0.549609       -14.9556 
  78   2.0000      -0.546931       -14.8828 
  79   2.0000      -0.544523       -14.8172 
  80   2.0000      -0.541816       -14.7436 
  81   2.0000      -0.534875       -14.5547 
  82   2.0000      -0.529043       -14.3960 
  83   2.0000      -0.526411       -14.3244 
  84   2.0000      -0.521994       -14.2042 
  85   2.0000      -0.518338       -14.1047 
  86   2.0000      -0.505914       -13.7666 
  87   2.0000      -0.500772       -13.6267 
  88   2.0000      -0.495846       -13.4927 
  89   2.0000      -0.494163       -13.4469 
  90   2.0000      -0.488517       -13.2932 
  91   2.0000      -0.486311       -13.2332 
  92   2.0000      -0.478674       -13.0254 
  93   2.0000      -0.473995       -12.8981 
  94   2.0000      -0.471331       -12.8256 
  95   2.0000      -0.463530       -12.6133 
  96   2.0000      -0.462407       -12.5827 
  97   2.0000      -0.460454       -12.5296 
  98   2.0000      -0.458386       -12.4733 
  99   2.0000      -0.453305       -12.3350 
 100   2.0000      -0.450615       -12.2619 
 101   2.0000      -0.446381       -12.1467 
 102   2.0000      -0.442946       -12.0532 
 103   2.0000      -0.439276       -11.9533 
 104   2.0000      -0.436017       -11.8646 
 105   2.0000      -0.428037       -11.6475 
 106   2.0000      -0.426409       -11.6032 
 107   2.0000      -0.413953       -11.2642 
 108   2.0000      -0.411185       -11.1889 
 109   2.0000      -0.407207       -11.0807 
 110   2.0000      -0.405490       -11.0339 
 111   2.0000      -0.396355       -10.7854 
 112   2.0000      -0.366801        -9.9812 
 113   2.0000      -0.360376        -9.8063 
 114   2.0000      -0.356634        -9.7045 
 115   2.0000      -0.347196        -9.4477 
 116   2.0000      -0.342574        -9.3219 
 117   2.0000      -0.334512        -9.1025 
 118   2.0000      -0.290339        -7.9005 
 119   0.0000       0.014152         0.3851 
 120   0.0000       0.046350         1.2613 
 121   0.0000       0.054111         1.4724 
 122   0.0000       0.059182         1.6104 
 123   0.0000       0.061153         1.6641 
 124   0.0000       0.069068         1.8794 
 125   0.0000       0.070869         1.9285 
 126   0.0000       0.073926         2.0116 
 127   0.0000       0.077864         2.1188 
 128   0.0000       0.080638         2.1943 
 129   0.0000       0.086445         2.3523 
 130   0.0000       0.091812         2.4983 
 131   0.0000       0.093577         2.5464 
 132   0.0000       0.093835         2.5534 
 133   0.0000       0.095972         2.6115 
 134   0.0000       0.100555         2.7363 
 135   0.0000       0.108554         2.9539 
 136   0.0000       0.109410         2.9772 
 137   0.0000       0.112607         3.0642 
 138   0.0000       0.113415         3.0862 
 139   0.0000       0.118473         3.2238 
 140   0.0000       0.120205         3.2710 
 141   0.0000       0.122719         3.3394 
 142   0.0000       0.126280         3.4363 
 143   0.0000       0.127661         3.4738 
 144   0.0000       0.130784         3.5588 
 145   0.0000       0.132416         3.6032 
 146   0.0000       0.137055         3.7295 
 147   0.0000       0.142271         3.8714 
 148   0.0000       0.143754         3.9117 
 149   0.0000       0.145861         3.9691 
 150   0.0000       0.149749         4.0749 
 151   0.0000       0.154438         4.2025 
 152   0.0000       0.159860         4.3500 
 153   0.0000       0.160526         4.3681 
 154   0.0000       0.161345         4.3904 
 155   0.0000       0.166348         4.5266 
 156   0.0000       0.170427         4.6376 
 157   0.0000       0.171727         4.6729 
 158   0.0000       0.176591         4.8053 
 159   0.0000       0.178155         4.8478 
 160   0.0000       0.182488         4.9658 
 161   0.0000       0.184381         5.0173 
 162   0.0000       0.189822         5.1653 
 163   0.0000       0.191751         5.2178 
 164   0.0000       0.193187         5.2569 
 165   0.0000       0.196629         5.3505 
 166   0.0000       0.199424         5.4266 
 167   0.0000       0.202786         5.5181 
 168   0.0000       0.204742         5.5713 
 169   0.0000       0.206460         5.6181 
 170   0.0000       0.208157         5.6642 
 171   0.0000       0.210483         5.7275 
 172   0.0000       0.214214         5.8291 
 173   0.0000       0.215307         5.8588 
 174   0.0000       0.219124         5.9627 
 175   0.0000       0.222592         6.0570 
 176   0.0000       0.223871         6.0918 
 177   0.0000       0.225835         6.1453 
 178   0.0000       0.228812         6.2263 
 179   0.0000       0.231936         6.3113 
 180   0.0000       0.235653         6.4124 
 181   0.0000       0.236131         6.4255 
 182   0.0000       0.239634         6.5208 
 183   0.0000       0.241750         6.5783 
 184   0.0000       0.245273         6.6742 
 185   0.0000       0.246813         6.7161 
 186   0.0000       0.248727         6.7682 
 187   0.0000       0.254983         6.9384 
 188   0.0000       0.255934         6.9643 
 189   0.0000       0.258662         7.0385 
 190   0.0000       0.263256         7.1636 
 191   0.0000       0.264046         7.1851 
 192   0.0000       0.268147         7.2966 
 193   0.0000       0.269135         7.3235 
 194   0.0000       0.274548         7.4708 
 195   0.0000       0.277786         7.5589 
 196   0.0000       0.282546         7.6885 
 197   0.0000       0.282725         7.6933 
 198   0.0000       0.287068         7.8115 
 199   0.0000       0.289628         7.8812 
 200   0.0000       0.292948         7.9715 
 201   0.0000       0.293855         7.9962 
 202   0.0000       0.296522         8.0688 
 203   0.0000       0.301822         8.2130 
 204   0.0000       0.304806         8.2942 
 205   0.0000       0.307076         8.3560 
 206   0.0000       0.307908         8.3786 
 207   0.0000       0.310613         8.4522 
 208   0.0000       0.312536         8.5045 
 209   0.0000       0.318679         8.6717 
 210   0.0000       0.320429         8.7193 
 211   0.0000       0.322992         8.7891 
 212   0.0000       0.325962         8.8699 
 213   0.0000       0.327837         8.9209 
 214   0.0000       0.330257         8.9868 
 215   0.0000       0.331943         9.0326 
 216   0.0000       0.333713         9.0808 
 217   0.0000       0.335255         9.1227 
 218   0.0000       0.335865         9.1393 
 219   0.0000       0.337802         9.1921 
 220   0.0000       0.339735         9.2446 
 221   0.0000       0.341250         9.2859 
 222   0.0000       0.344948         9.3865 
 223   0.0000       0.346183         9.4201 
 224   0.0000       0.348872         9.4933 
 225   0.0000       0.351885         9.5753 
 226   0.0000       0.353087         9.6080 
 227   0.0000       0.354480         9.6459 
 228   0.0000       0.355103         9.6628 
 229   0.0000       0.357159         9.7188 
 230   0.0000       0.358361         9.7515 
 231   0.0000       0.359161         9.7733 
 232   0.0000       0.361150         9.8274 
 233   0.0000       0.363888         9.9019 
 234   0.0000       0.366717         9.9789 
 235   0.0000       0.367682        10.0051 
 236   0.0000       0.371569        10.1109 
 237   0.0000       0.372931        10.1480 
 238   0.0000       0.374291        10.1850 
 239   0.0000       0.376848        10.2546 
 240   0.0000       0.377743        10.2789 
 241   0.0000       0.378741        10.3061 
 242   0.0000       0.382936        10.4202 
 243   0.0000       0.385466        10.4891 
 244   0.0000       0.388841        10.5809 
 245   0.0000       0.390438        10.6244 
 246   0.0000       0.392124        10.6702 
 247   0.0000       0.395775        10.7696 
 248   0.0000       0.397464        10.8155 
 249   0.0000       0.400095        10.8871 
 250   0.0000       0.401492        10.9252 
 251   0.0000       0.402947        10.9647 
 252   0.0000       0.405535        11.0352 
 253   0.0000       0.406904        11.0724 
 254   0.0000       0.407548        11.0899 
 255   0.0000       0.411943        11.2095 
 256   0.0000       0.413015        11.2387 
 257   0.0000       0.413971        11.2647 
 258   0.0000       0.417809        11.3692 
 259   0.0000       0.418739        11.3945 
 260   0.0000       0.420223        11.4349 
 261   0.0000       0.421660        11.4740 
 262   0.0000       0.423197        11.5158 
 263   0.0000       0.424564        11.5530 
 264   0.0000       0.426286        11.5998 
 265   0.0000       0.430271        11.7083 
 266   0.0000       0.431787        11.7495 
 267   0.0000       0.433889        11.8067 
 268   0.0000       0.435918        11.8619 
 269   0.0000       0.437513        11.9053 
 270   0.0000       0.439618        11.9626 
 271   0.0000       0.443300        12.0628 
 272   0.0000       0.446248        12.1430 
 273   0.0000       0.448759        12.2114 
 274   0.0000       0.452153        12.3037 
 275   0.0000       0.453336        12.3359 
 276   0.0000       0.458254        12.4697 
 277   0.0000       0.460330        12.5262 
 278   0.0000       0.461783        12.5658 
 279   0.0000       0.465382        12.6637 
 280   0.0000       0.465909        12.6780 
 281   0.0000       0.468673        12.7532 
 282   0.0000       0.469374        12.7723 
 283   0.0000       0.471514        12.8305 
 284   0.0000       0.476694        12.9715 
 285   0.0000       0.479280        13.0419 
 286   0.0000       0.484295        13.1783 
 287   0.0000       0.485576        13.2132 
 288   0.0000       0.486871        13.2484 
 289   0.0000       0.489027        13.3071 
 290   0.0000       0.493299        13.4234 
 291   0.0000       0.496896        13.5212 
 292   0.0000       0.499697        13.5974 
 293   0.0000       0.501959        13.6590 
 294   0.0000       0.503031        13.6882 
 295   0.0000       0.505427        13.7534 
 296   0.0000       0.509466        13.8633 
 297   0.0000       0.512317        13.9409 
 298   0.0000       0.514323        13.9954 
 299   0.0000       0.515736        14.0339 
 300   0.0000       0.520501        14.1635 
 301   0.0000       0.522578        14.2201 
 302   0.0000       0.525918        14.3110 
 303   0.0000       0.528752        14.3881 
 304   0.0000       0.531562        14.4645 
 305   0.0000       0.532772        14.4975 
 306   0.0000       0.535302        14.5663 
 307   0.0000       0.535484        14.5713 
 308   0.0000       0.537796        14.6342 
 309   0.0000       0.542465        14.7612 
 310   0.0000       0.547687        14.9033 
 311   0.0000       0.549387        14.9496 
 312   0.0000       0.550850        14.9894 
 313   0.0000       0.559616        15.2279 
 314   0.0000       0.563690        15.3388 
 315   0.0000       0.564021        15.3478 
 316   0.0000       0.565466        15.3871 
 317   0.0000       0.566857        15.4250 
 318   0.0000       0.570313        15.5190 
 319   0.0000       0.572161        15.5693 
 320   0.0000       0.576804        15.6956 
 321   0.0000       0.579504        15.7691 
 322   0.0000       0.585509        15.9325 
 323   0.0000       0.588953        16.0262 
 324   0.0000       0.590711        16.0741 
 325   0.0000       0.597340        16.2545 
 326   0.0000       0.600625        16.3438 
 327   0.0000       0.603078        16.4106 
 328   0.0000       0.605708        16.4821 
 329   0.0000       0.606219        16.4960 
 330   0.0000       0.611759        16.6468 
 331   0.0000       0.616454        16.7746 
 332   0.0000       0.620861        16.8945 
 333   0.0000       0.622277        16.9330 
 334   0.0000       0.622612        16.9421 
 335   0.0000       0.626346        17.0437 
 336   0.0000       0.629777        17.1371 
 337   0.0000       0.632027        17.1983 
 338   0.0000       0.633421        17.2363 
 339   0.0000       0.636036        17.3074 
 340   0.0000       0.642344        17.4791 
 341   0.0000       0.643254        17.5038 
 342   0.0000       0.645452        17.5637 
 343   0.0000       0.648740        17.6531 
 344   0.0000       0.651849        17.7377 
 345   0.0000       0.657612        17.8945 
 346   0.0000       0.659800        17.9541 
 347   0.0000       0.663029        18.0419 
 348   0.0000       0.663991        18.0681 
 349   0.0000       0.668074        18.1792 
 350   0.0000       0.670924        18.2568 
 351   0.0000       0.672677        18.3045 
 352   0.0000       0.674527        18.3548 
 353   0.0000       0.677079        18.4243 
 354   0.0000       0.679978        18.5031 
 355   0.0000       0.682317        18.5668 
 356   0.0000       0.685511        18.6537 
 357   0.0000       0.686619        18.6839 
 358   0.0000       0.690356        18.7856 
 359   0.0000       0.693342        18.8668 
 360   0.0000       0.698107        18.9964 
 361   0.0000       0.702251        19.1092 
 362   0.0000       0.704666        19.1749 
 363   0.0000       0.705611        19.2007 
 364   0.0000       0.710245        19.3267 
 365   0.0000       0.710921        19.3452 
 366   0.0000       0.713822        19.4241 
 367   0.0000       0.718000        19.5378 
 368   0.0000       0.719414        19.5762 
 369   0.0000       0.724272        19.7084 
 370   0.0000       0.726808        19.7775 
 371   0.0000       0.729421        19.8485 
 372   0.0000       0.731348        19.9010 
 373   0.0000       0.735657        20.0183 
 374   0.0000       0.741376        20.1739 
 375   0.0000       0.743858        20.2414 
 376   0.0000       0.747027        20.3276 
 377   0.0000       0.747441        20.3389 
 378   0.0000       0.751598        20.4520 
 379   0.0000       0.755083        20.5469 
 380   0.0000       0.758320        20.6349 
 381   0.0000       0.760602        20.6970 
 382   0.0000       0.762963        20.7613 
 383   0.0000       0.769558        20.9407 
 384   0.0000       0.771570        20.9955 
 385   0.0000       0.773056        21.0359 
 386   0.0000       0.775074        21.0908 
 387   0.0000       0.776748        21.1364 
 388   0.0000       0.780032        21.2258 
 389   0.0000       0.783700        21.3256 
 390   0.0000       0.787190        21.4205 
 391   0.0000       0.788214        21.4484 
 392   0.0000       0.790790        21.5185 
 393   0.0000       0.792171        21.5561 
 394   0.0000       0.794077        21.6079 
 395   0.0000       0.798427        21.7263 
 396   0.0000       0.800421        21.7805 
 397   0.0000       0.802214        21.8293 
 398   0.0000       0.805141        21.9090 
 399   0.0000       0.807001        21.9596 
 400   0.0000       0.811222        22.0745 
 401   0.0000       0.814797        22.1717 
 402   0.0000       0.817782        22.2530 
 403   0.0000       0.821125        22.3440 
 404   0.0000       0.823105        22.3978 
 405   0.0000       0.825472        22.4622 
 406   0.0000       0.827524        22.5181 
 407   0.0000       0.829811        22.5803 
 408   0.0000       0.833052        22.6685 
 409   0.0000       0.835264        22.7287 
 410   0.0000       0.837275        22.7834 
 411   0.0000       0.839872        22.8541 
 412   0.0000       0.840399        22.8684 
 413   0.0000       0.844590        22.9825 
 414   0.0000       0.848428        23.0869 
 415   0.0000       0.848935        23.1007 
 416   0.0000       0.851422        23.1684 
 417   0.0000       0.853989        23.2382 
 418   0.0000       0.856515        23.3069 
 419   0.0000       0.857315        23.3287 
 420   0.0000       0.859860        23.3980 
 421   0.0000       0.861728        23.4488 
 422   0.0000       0.864036        23.5116 
 423   0.0000       0.869101        23.6494 
 424   0.0000       0.870979        23.7005 
 425   0.0000       0.872734        23.7483 
 426   0.0000       0.875651        23.8277 
 427   0.0000       0.879854        23.9420 
 428   0.0000       0.881041        23.9743 
 429   0.0000       0.882638        24.0178 
 430   0.0000       0.883975        24.0542 
 431   0.0000       0.886116        24.1124 
 432   0.0000       0.889776        24.2120 
 433   0.0000       0.891760        24.2660 
 434   0.0000       0.893749        24.3201 
 435   0.0000       0.896663        24.3995 
 436   0.0000       0.897164        24.4131 
 437   0.0000       0.904073        24.6011 
 438   0.0000       0.904856        24.6224 
 439   0.0000       0.906373        24.6637 
 440   0.0000       0.908771        24.7289 
 441   0.0000       0.911086        24.7919 
 442   0.0000       0.914165        24.8757 
 443   0.0000       0.915109        24.9014 
 444   0.0000       0.918789        25.0015 
 445   0.0000       0.920459        25.0470 
 446   0.0000       0.922680        25.1074 
 447   0.0000       0.924517        25.1574 
 448   0.0000       0.926018        25.1982 
 449   0.0000       0.929223        25.2854 
 450   0.0000       0.933982        25.4149 
 451   0.0000       0.934880        25.4394 
 452   0.0000       0.936864        25.4934 
 453   0.0000       0.938699        25.5433 
 454   0.0000       0.942932        25.6585 
 455   0.0000       0.943374        25.6705 
 456   0.0000       0.949011        25.8239 
 457   0.0000       0.949836        25.8464 
 458   0.0000       0.952751        25.9257 
 459   0.0000       0.956998        26.0413 
 460   0.0000       0.959164        26.1002 
 461   0.0000       0.961765        26.1710 
 462   0.0000       0.962936        26.2028 
 463   0.0000       0.964696        26.2507 
 464   0.0000       0.966209        26.2919 
 465   0.0000       0.966687        26.3049 
 466   0.0000       0.971079        26.4244 
 467   0.0000       0.971878        26.4461 
 468   0.0000       0.974486        26.5171 
 469   0.0000       0.977828        26.6081 
 470   0.0000       0.979536        26.6545 
 471   0.0000       0.982746        26.7419 
 472   0.0000       0.983593        26.7649 
 473   0.0000       0.985958        26.8293 
 474   0.0000       0.990456        26.9517 
 475   0.0000       0.991315        26.9750 
 476   0.0000       0.992200        26.9991 
 477   0.0000       0.994050        27.0495 
 478   0.0000       0.996551        27.1175 
 479   0.0000       0.998712        27.1763 
 480   0.0000       1.001524        27.2529 
 481   0.0000       1.004065        27.3220 
 482   0.0000       1.006269        27.3820 
 483   0.0000       1.009016        27.4567 
 484   0.0000       1.009709        27.4756 
 485   0.0000       1.012455        27.5503 
 486   0.0000       1.013388        27.5757 
 487   0.0000       1.019504        27.7421 
 488   0.0000       1.020917        27.7806 
 489   0.0000       1.022963        27.8363 
 490   0.0000       1.026011        27.9192 
 491   0.0000       1.027424        27.9576 
 492   0.0000       1.031390        28.0655 
 493   0.0000       1.032391        28.0928 
 494   0.0000       1.034405        28.1476 
 495   0.0000       1.036220        28.1970 
 496   0.0000       1.037795        28.2398 
 497   0.0000       1.040989        28.3267 
 498   0.0000       1.045338        28.4451 
 499   0.0000       1.046882        28.4871 
 500   0.0000       1.049973        28.5712 
 501   0.0000       1.050532        28.5864 
 502   0.0000       1.055084        28.7103 
 503   0.0000       1.058019        28.7902 
 504   0.0000       1.060664        28.8621 
 505   0.0000       1.063502        28.9394 
 506   0.0000       1.064649        28.9706 
 507   0.0000       1.067229        29.0408 
 508   0.0000       1.068747        29.0821 
 509   0.0000       1.075056        29.2538 
 510   0.0000       1.077244        29.3133 
 511   0.0000       1.078396        29.3447 
 512   0.0000       1.080135        29.3920 
 513   0.0000       1.081108        29.4185 
 514   0.0000       1.083141        29.4738 
 515   0.0000       1.085915        29.5493 
 516   0.0000       1.090231        29.6667 
 517   0.0000       1.093598        29.7583 
 518   0.0000       1.095684        29.8151 
 519   0.0000       1.099946        29.9311 
 520   0.0000       1.101543        29.9745 
 521   0.0000       1.104656        30.0592 
 522   0.0000       1.105415        30.0799 
 523   0.0000       1.110466        30.2173 
 524   0.0000       1.113420        30.2977 
 525   0.0000       1.115498        30.3542 
 526   0.0000       1.118469        30.4351 
 527   0.0000       1.122125        30.5346 
 528   0.0000       1.123148        30.5624 
 529   0.0000       1.128601        30.7108 
 530   0.0000       1.129129        30.7252 
 531   0.0000       1.132272        30.8107 
 532   0.0000       1.134414        30.8690 
 533   0.0000       1.138589        30.9826 
 534   0.0000       1.142526        31.0897 
 535   0.0000       1.144431        31.1416 
 536   0.0000       1.150704        31.3123 
 537   0.0000       1.153274        31.3822 
 538   0.0000       1.155955        31.4551 
 539   0.0000       1.157245        31.4902 
 540   0.0000       1.162738        31.6397 
 541   0.0000       1.164730        31.6939 
 542   0.0000       1.166091        31.7309 
 543   0.0000       1.170161        31.8417 
 544   0.0000       1.173134        31.9226 
 545   0.0000       1.174266        31.9534 
 546   0.0000       1.178121        32.0583 
 547   0.0000       1.178707        32.0742 
 548   0.0000       1.184773        32.2393 
 549   0.0000       1.185921        32.2705 
 550   0.0000       1.187245        32.3066 
 551   0.0000       1.190555        32.3967 
 552   0.0000       1.192791        32.4575 
 553   0.0000       1.195145        32.5216 
 554   0.0000       1.198699        32.6183 
 555   0.0000       1.204657        32.7804 
 556   0.0000       1.206187        32.8220 
 557   0.0000       1.207942        32.8698 
 558   0.0000       1.212245        32.9869 
 559   0.0000       1.213477        33.0204 
 560   0.0000       1.215224        33.0679 
 561   0.0000       1.216342        33.0984 
 562   0.0000       1.221294        33.2331 
 563   0.0000       1.224470        33.3195 
 564   0.0000       1.225361        33.3438 
 565   0.0000       1.231048        33.4985 
 566   0.0000       1.234395        33.5896 
 567   0.0000       1.235622        33.6230 
 568   0.0000       1.240001        33.7421 
 569   0.0000       1.241379        33.7796 
 570   0.0000       1.243472        33.8366 
 571   0.0000       1.246276        33.9129 
 572   0.0000       1.251267        34.0487 
 573   0.0000       1.255209        34.1560 
 574   0.0000       1.259314        34.2677 
 575   0.0000       1.261151        34.3177 
 576   0.0000       1.262598        34.3570 
 577   0.0000       1.264611        34.4118 
 578   0.0000       1.267341        34.4861 
 579   0.0000       1.271322        34.5944 
 580   0.0000       1.274368        34.6773 
 581   0.0000       1.275744        34.7148 
 582   0.0000       1.277936        34.7744 
 583   0.0000       1.283528        34.9266 
 584   0.0000       1.288183        35.0532 
 585   0.0000       1.289048        35.0768 
 586   0.0000       1.293990        35.2113 
 587   0.0000       1.298108        35.3233 
 588   0.0000       1.299514        35.3616 
 589   0.0000       1.305571        35.5264 
 590   0.0000       1.306607        35.5546 
 591   0.0000       1.309886        35.6438 
 592   0.0000       1.312800        35.7231 
 593   0.0000       1.313796        35.7502 
 594   0.0000       1.318333        35.8737 
 595   0.0000       1.319124        35.8952 
 596   0.0000       1.324934        36.0533 
 597   0.0000       1.328749        36.1571 
 598   0.0000       1.332740        36.2657 
 599   0.0000       1.335015        36.3276 
 600   0.0000       1.338467        36.4215 
 601   0.0000       1.341277        36.4980 
 602   0.0000       1.343061        36.5465 
 603   0.0000       1.345544        36.6141 
 604   0.0000       1.350738        36.7555 
 605   0.0000       1.353494        36.8304 
 606   0.0000       1.357248        36.9326 
 607   0.0000       1.359564        36.9956 
 608   0.0000       1.362663        37.0800 
 609   0.0000       1.364904        37.1409 
 610   0.0000       1.366646        37.1883 
 611   0.0000       1.373168        37.3658 
 612   0.0000       1.382614        37.6228 
 613   0.0000       1.384703        37.6797 
 614   0.0000       1.386955        37.7410 
 615   0.0000       1.390883        37.8479 
 616   0.0000       1.392614        37.8950 
 617   0.0000       1.395767        37.9807 
 618   0.0000       1.398983        38.0683 
 619   0.0000       1.399960        38.0949 
 620   0.0000       1.402953        38.1763 
 621   0.0000       1.405872        38.2557 
 622   0.0000       1.410132        38.3716 
 623   0.0000       1.412229        38.4287 
 624   0.0000       1.419318        38.6216 
 625   0.0000       1.421100        38.6701 
 626   0.0000       1.423451        38.7341 
 627   0.0000       1.428330        38.8668 
 628   0.0000       1.433541        39.0086 
 629   0.0000       1.437675        39.1211 
 630   0.0000       1.441774        39.2327 
 631   0.0000       1.446746        39.3680 
 632   0.0000       1.448779        39.4233 
 633   0.0000       1.450053        39.4580 
 634   0.0000       1.455672        39.6109 
 635   0.0000       1.461062        39.7575 
 636   0.0000       1.461854        39.7791 
 637   0.0000       1.469057        39.9751 
 638   0.0000       1.470533        40.0152 
 639   0.0000       1.472125        40.0585 
 640   0.0000       1.474298        40.1177 
 641   0.0000       1.477965        40.2175 
 642   0.0000       1.481542        40.3148 
 643   0.0000       1.484534        40.3962 
 644   0.0000       1.491356        40.5818 
 645   0.0000       1.492875        40.6232 
 646   0.0000       1.496540        40.7229 
 647   0.0000       1.500473        40.8299 
 648   0.0000       1.506058        40.9819 
 649   0.0000       1.512484        41.1568 
 650   0.0000       1.513762        41.1916 
 651   0.0000       1.517826        41.3021 
 652   0.0000       1.518618        41.3237 
 653   0.0000       1.522150        41.4198 
 654   0.0000       1.524106        41.4730 
 655   0.0000       1.530176        41.6382 
 656   0.0000       1.533689        41.7338 
 657   0.0000       1.536991        41.8236 
 658   0.0000       1.541287        41.9406 
 659   0.0000       1.543166        41.9917 
 660   0.0000       1.548587        42.1392 
 661   0.0000       1.551802        42.2267 
 662   0.0000       1.557603        42.3845 
 663   0.0000       1.562139        42.5080 
 664   0.0000       1.565613        42.6025 
 665   0.0000       1.568356        42.6771 
 666   0.0000       1.571601        42.7654 
 667   0.0000       1.574024        42.8314 
 668   0.0000       1.578108        42.9425 
 669   0.0000       1.585034        43.1310 
 670   0.0000       1.588667        43.2298 
 671   0.0000       1.590902        43.2906 
 672   0.0000       1.592783        43.3418 
 673   0.0000       1.596605        43.4458 
 674   0.0000       1.602718        43.6122 
 675   0.0000       1.609203        43.7886 
 676   0.0000       1.612609        43.8813 
 677   0.0000       1.615891        43.9706 
 678   0.0000       1.617322        44.0096 
 679   0.0000       1.620541        44.0972 
 680   0.0000       1.623479        44.1771 
 681   0.0000       1.626650        44.2634 
 682   0.0000       1.629707        44.3466 
 683   0.0000       1.634252        44.4703 
 684   0.0000       1.635062        44.4923 
 685   0.0000       1.640339        44.6359 
 686   0.0000       1.645213        44.7685 
 687   0.0000       1.648467        44.8571 
 688   0.0000       1.649509        44.8854 
 689   0.0000       1.654957        45.0337 
 690   0.0000       1.658733        45.1364 
 691   0.0000       1.661257        45.2051 
 692   0.0000       1.665515        45.3210 
 693   0.0000       1.668453        45.4009 
 694   0.0000       1.673342        45.5339 
 695   0.0000       1.676082        45.6085 
 696   0.0000       1.680126        45.7186 
 697   0.0000       1.685739        45.8713 
 698   0.0000       1.688062        45.9345 
 699   0.0000       1.691058        46.0160 
 700   0.0000       1.694692        46.1149 
 701   0.0000       1.699863        46.2556 
 702   0.0000       1.703178        46.3458 
 703   0.0000       1.705482        46.4085 
 704   0.0000       1.712018        46.5864 
 705   0.0000       1.715500        46.6811 
 706   0.0000       1.719009        46.7766 
 707   0.0000       1.723758        46.9058 
 708   0.0000       1.727813        47.0162 
 709   0.0000       1.729881        47.0725 
 710   0.0000       1.733334        47.1664 
 711   0.0000       1.737843        47.2891 
 712   0.0000       1.738091        47.2958 
 713   0.0000       1.744636        47.4740 
 714   0.0000       1.747683        47.5569 
 715   0.0000       1.751331        47.6562 
 716   0.0000       1.752754        47.6949 
 717   0.0000       1.755133        47.7596 
 718   0.0000       1.759074        47.8668 
 719   0.0000       1.761390        47.9299 
 720   0.0000       1.769879        48.1609 
 721   0.0000       1.771627        48.2084 
 722   0.0000       1.775059        48.3018 
 723   0.0000       1.777527        48.3690 
 724   0.0000       1.784331        48.5541 
 725   0.0000       1.787916        48.6517 
 726   0.0000       1.793861        48.8134 
 727   0.0000       1.798149        48.9301 
 728   0.0000       1.800840        49.0033 
 729   0.0000       1.802500        49.0485 
 730   0.0000       1.806950        49.1696 
 731   0.0000       1.807653        49.1887 
 732   0.0000       1.810918        49.2776 
 733   0.0000       1.818011        49.4706 
 734   0.0000       1.819421        49.5090 
 735   0.0000       1.822159        49.5835 
 736   0.0000       1.825953        49.6867 
 737   0.0000       1.832105        49.8541 
 738   0.0000       1.835767        49.9538 
 739   0.0000       1.839190        50.0469 
 740   0.0000       1.841000        50.0961 
 741   0.0000       1.847054        50.2609 
 742   0.0000       1.848243        50.2932 
 743   0.0000       1.853488        50.4360 
 744   0.0000       1.854620        50.4668 
 745   0.0000       1.860878        50.6371 
 746   0.0000       1.864334        50.7311 
 747   0.0000       1.865784        50.7706 
 748   0.0000       1.872207        50.9453 
 749   0.0000       1.878405        51.1140 
 750   0.0000       1.879749        51.1506 
 751   0.0000       1.883109        51.2420 
 752   0.0000       1.884351        51.2758 
 753   0.0000       1.888339        51.3843 
 754   0.0000       1.892898        51.5084 
 755   0.0000       1.894468        51.5511 
 756   0.0000       1.897467        51.6327 
 757   0.0000       1.900364        51.7115 
 758   0.0000       1.901506        51.7426 
 759   0.0000       1.908472        51.9322 
 760   0.0000       1.910799        51.9955 
 761   0.0000       1.914859        52.1059 
 762   0.0000       1.921272        52.2805 
 763   0.0000       1.922010        52.3005 
 764   0.0000       1.927191        52.4415 
 765   0.0000       1.927810        52.4584 
 766   0.0000       1.932967        52.5987 
 767   0.0000       1.933915        52.6245 
 768   0.0000       1.939719        52.7824 
 769   0.0000       1.941719        52.8369 
 770   0.0000       1.944175        52.9037 
 771   0.0000       1.945093        52.9287 
 772   0.0000       1.949768        53.0559 
 773   0.0000       1.955905        53.2229 
 774   0.0000       1.959909        53.3318 
 775   0.0000       1.961686        53.3802 
 776   0.0000       1.963746        53.4362 
 777   0.0000       1.967900        53.5493 
 778   0.0000       1.972708        53.6801 
 779   0.0000       1.973604        53.7045 
 780   0.0000       1.977890        53.8211 
 781   0.0000       1.983200        53.9656 
 782   0.0000       1.985868        54.0382 
 783   0.0000       1.988562        54.1115 
 784   0.0000       1.993323        54.2411 
 785   0.0000       1.996546        54.3288 
 786   0.0000       1.998958        54.3944 
 787   0.0000       2.000727        54.4425 
 788   0.0000       2.001676        54.4684 
 789   0.0000       2.004370        54.5417 
 790   0.0000       2.010513        54.7088 
 791   0.0000       2.012516        54.7634 
 792   0.0000       2.017041        54.8865 
 793   0.0000       2.021355        55.0039 
 794   0.0000       2.022543        55.0362 
 795   0.0000       2.028601        55.2010 
 796   0.0000       2.030053        55.2406 
 797   0.0000       2.031110        55.2693 
 798   0.0000       2.036566        55.4178 
 799   0.0000       2.039264        55.4912 
 800   0.0000       2.041509        55.5523 
 801   0.0000       2.044837        55.6429 
 802   0.0000       2.047595        55.7179 
 803   0.0000       2.049655        55.7739 
 804   0.0000       2.049838        55.7789 
 805   0.0000       2.052221        55.8438 
 806   0.0000       2.056544        55.9614 
 807   0.0000       2.058912        56.0259 
 808   0.0000       2.061604        56.0991 
 809   0.0000       2.064192        56.1695 
 810   0.0000       2.066908        56.2434 
 811   0.0000       2.068877        56.2970 
 812   0.0000       2.072416        56.3933 
 813   0.0000       2.074590        56.4525 
 814   0.0000       2.076119        56.4941 
 815   0.0000       2.079454        56.5848 
 816   0.0000       2.081879        56.6508 
 817   0.0000       2.086208        56.7686 
 818   0.0000       2.088645        56.8349 
 819   0.0000       2.092374        56.9364 
 820   0.0000       2.093352        56.9630 
 821   0.0000       2.097777        57.0834 
 822   0.0000       2.098962        57.1157 
 823   0.0000       2.100588        57.1599 
 824   0.0000       2.102640        57.2157 
 825   0.0000       2.107696        57.3533 
 826   0.0000       2.111561        57.4585 
 827   0.0000       2.115575        57.5677 
 828   0.0000       2.119055        57.6624 
 829   0.0000       2.121750        57.7357 
 830   0.0000       2.122896        57.7669 
 831   0.0000       2.125600        57.8405 
 832   0.0000       2.129199        57.9385 
 833   0.0000       2.133164        58.0463 
 834   0.0000       2.135568        58.1118 
 835   0.0000       2.138126        58.1814 
 836   0.0000       2.139938        58.2307 
 837   0.0000       2.145112        58.3715 
 838   0.0000       2.146512        58.4096 
 839   0.0000       2.149243        58.4839 
 840   0.0000       2.151954        58.5576 
 841   0.0000       2.156279        58.6753 
 842   0.0000       2.158270        58.7295 
 843   0.0000       2.160397        58.7874 
 844   0.0000       2.164018        58.8859 
 845   0.0000       2.167639        58.9844 
 846   0.0000       2.168250        59.0011 
 847   0.0000       2.172467        59.1158 
 848   0.0000       2.173780        59.1515 
 849   0.0000       2.176146        59.2159 
 850   0.0000       2.180605        59.3373 
 851   0.0000       2.182164        59.3797 
 852   0.0000       2.184661        59.4477 
 853   0.0000       2.186781        59.5053 
 854   0.0000       2.188661        59.5565 
 855   0.0000       2.191588        59.6361 
 856   0.0000       2.196234        59.7626 
 857   0.0000       2.199413        59.8491 
 858   0.0000       2.202074        59.9215 
 859   0.0000       2.204548        59.9888 
 860   0.0000       2.205823        60.0235 
 861   0.0000       2.209430        60.1216 
 862   0.0000       2.210901        60.1617 
 863   0.0000       2.212520        60.2057 
 864   0.0000       2.217065        60.3294 
 865   0.0000       2.219067        60.3839 
 866   0.0000       2.222703        60.4828 
 867   0.0000       2.226764        60.5933 
 868   0.0000       2.228541        60.6417 
 869   0.0000       2.231647        60.7262 
 870   0.0000       2.232451        60.7481 
 871   0.0000       2.237163        60.8763 
 872   0.0000       2.238124        60.9024 
 873   0.0000       2.241527        60.9950 
 874   0.0000       2.242241        61.0145 
 875   0.0000       2.247073        61.1460 
 876   0.0000       2.248490        61.1845 
 877   0.0000       2.252479        61.2931 
 878   0.0000       2.254663        61.3525 
 879   0.0000       2.257509        61.4299 
 880   0.0000       2.258868        61.4669 
 881   0.0000       2.262951        61.5780 
 882   0.0000       2.265784        61.6551 
 883   0.0000       2.267097        61.6909 
 884   0.0000       2.269284        61.7504 
 885   0.0000       2.274371        61.8888 
 886   0.0000       2.276474        61.9460 
 887   0.0000       2.277743        61.9805 
 888   0.0000       2.281550        62.0841 
 889   0.0000       2.284544        62.1656 
 890   0.0000       2.285350        62.1875 
 891   0.0000       2.290279        62.3217 
 892   0.0000       2.290541        62.3288 
 893   0.0000       2.295255        62.4571 
 894   0.0000       2.296139        62.4811 
 895   0.0000       2.300130        62.5897 
 896   0.0000       2.306670        62.7677 
 897   0.0000       2.307512        62.7906 
 898   0.0000       2.311527        62.8998 
 899   0.0000       2.312133        62.9163 
 900   0.0000       2.313355        62.9496 
 901   0.0000       2.313504        62.9537 
 902   0.0000       2.315694        63.0132 
 903   0.0000       2.321447        63.1698 
 904   0.0000       2.322228        63.1910 
 905   0.0000       2.324659        63.2572 
 906   0.0000       2.330804        63.4244 
 907   0.0000       2.332017        63.4574 
 908   0.0000       2.333424        63.4957 
 909   0.0000       2.337138        63.5968 
 910   0.0000       2.339661        63.6654 
 911   0.0000       2.340261        63.6817 
 912   0.0000       2.342203        63.7346 
 913   0.0000       2.345474        63.8236 
 914   0.0000       2.348344        63.9017 
 915   0.0000       2.349986        63.9464 
 916   0.0000       2.351673        63.9923 
 917   0.0000       2.354721        64.0752 
 918   0.0000       2.359165        64.1961 
 919   0.0000       2.361817        64.2683 
 920   0.0000       2.366275        64.3896 
 921   0.0000       2.367842        64.4322 
 922   0.0000       2.369866        64.4873 
 923   0.0000       2.371928        64.5434 
 924   0.0000       2.375028        64.6278 
 925   0.0000       2.376851        64.6774 
 926   0.0000       2.379805        64.7578 
 927   0.0000       2.382001        64.8175 
 928   0.0000       2.384075        64.8740 
 929   0.0000       2.389128        65.0115 
 930   0.0000       2.392849        65.1127 
 931   0.0000       2.396616        65.2152 
 932   0.0000       2.398502        65.2666 
 933   0.0000       2.402131        65.3653 
 934   0.0000       2.404352        65.4258 
 935   0.0000       2.405046        65.4446 
 936   0.0000       2.409669        65.5704 
 937   0.0000       2.415497        65.7290 
 938   0.0000       2.416444        65.7548 
 939   0.0000       2.420840        65.8744 
 940   0.0000       2.421867        65.9023 
 941   0.0000       2.425068        65.9895 
 942   0.0000       2.429254        66.1034 
 943   0.0000       2.432960        66.2042 
 944   0.0000       2.439549        66.3835 
 945   0.0000       2.441027        66.4237 
 946   0.0000       2.444433        66.5164 
 947   0.0000       2.446827        66.5816 
 948   0.0000       2.452580        66.7381 
 949   0.0000       2.455464        66.8166 
 950   0.0000       2.456120        66.8344 
 951   0.0000       2.459242        66.9194 
 952   0.0000       2.464095        67.0514 
 953   0.0000       2.465043        67.0772 
 954   0.0000       2.466411        67.1145 
 955   0.0000       2.470811        67.2342 
 956   0.0000       2.474938        67.3465 
 957   0.0000       2.478656        67.4477 
 958   0.0000       2.480748        67.5046 
 959   0.0000       2.483768        67.5868 
 960   0.0000       2.486509        67.6614 
 961   0.0000       2.489059        67.7307 
 962   0.0000       2.491849        67.8067 
 963   0.0000       2.495122        67.8957 
 964   0.0000       2.496593        67.9358 
 965   0.0000       2.501119        68.0589 
 966   0.0000       2.502074        68.0849 
 967   0.0000       2.503523        68.1243 
 968   0.0000       2.506042        68.1929 
 969   0.0000       2.508751        68.2666 
 970   0.0000       2.514781        68.4307 
 971   0.0000       2.517387        68.5016 
 972   0.0000       2.518263        68.5254 
 973   0.0000       2.519579        68.5612 
 974   0.0000       2.521616        68.6167 
 975   0.0000       2.525687        68.7274 
 976   0.0000       2.529835        68.8403 
 977   0.0000       2.531608        68.8885 
 978   0.0000       2.535348        68.9903 
 979   0.0000       2.539094        69.0923 
 980   0.0000       2.540404        69.1279 
 981   0.0000       2.542577        69.1870 
 982   0.0000       2.546946        69.3059 
 983   0.0000       2.548309        69.3430 
 984   0.0000       2.549358        69.3715 
 985   0.0000       2.556132        69.5559 
 986   0.0000       2.558412        69.6179 
 987   0.0000       2.562259        69.7226 
 988   0.0000       2.565789        69.8187 
 989   0.0000       2.566402        69.8354 
 990   0.0000       2.571057        69.9620 
 991   0.0000       2.572274        69.9951 
 992   0.0000       2.573151        70.0190 
 993   0.0000       2.576826        70.1190 
 994   0.0000       2.581825        70.2550 
 995   0.0000       2.584848        70.3373 
 996   0.0000       2.589229        70.4565 
 997   0.0000       2.589780        70.4715 
 998   0.0000       2.593511        70.5730 
 999   0.0000       2.595685        70.6322 
 1000   0.0000       2.597403        70.6789 
 1001   0.0000       2.600315        70.7582 
 1002   0.0000       2.600893        70.7739 
 1003   0.0000       2.604427        70.8701 
 1004   0.0000       2.608837        70.9901 
 1005   0.0000       2.611341        71.0582 
 1006   0.0000       2.615588        71.1738 
 1007   0.0000       2.618153        71.2436 
 1008   0.0000       2.620014        71.2942 
 1009   0.0000       2.620366        71.3038 
 1010   0.0000       2.628826        71.5340 
 1011   0.0000       2.631767        71.6140 
 1012   0.0000       2.632971        71.6468 
 1013   0.0000       2.637143        71.7603 
 1014   0.0000       2.637946        71.7822 
 1015   0.0000       2.642089        71.8949 
 1016   0.0000       2.646748        72.0217 
 1017   0.0000       2.647216        72.0344 
 1018   0.0000       2.650928        72.1354 
 1019   0.0000       2.653716        72.2113 
 1020   0.0000       2.658192        72.3331 
 1021   0.0000       2.660542        72.3970 
 1022   0.0000       2.663269        72.4712 
 1023   0.0000       2.663943        72.4896 
 1024   0.0000       2.665829        72.5409 
 1025   0.0000       2.670929        72.6797 
 1026   0.0000       2.672915        72.7337 
 1027   0.0000       2.674995        72.7903 
 1028   0.0000       2.679544        72.9141 
 1029   0.0000       2.680053        72.9279 
 1030   0.0000       2.683700        73.0272 
 1031   0.0000       2.687136        73.1207 
 1032   0.0000       2.690692        73.2175 
 1033   0.0000       2.692879        73.2770 
 1034   0.0000       2.698344        73.4257 
 1035   0.0000       2.698966        73.4426 
 1036   0.0000       2.701417        73.5093 
 1037   0.0000       2.703207        73.5580 
 1038   0.0000       2.706777        73.6552 
 1039   0.0000       2.709751        73.7361 
 1040   0.0000       2.713548        73.8394 
 1041   0.0000       2.715916        73.9038 
 1042   0.0000       2.717000        73.9333 
 1043   0.0000       2.722434        74.0812 
 1044   0.0000       2.724632        74.1410 
 1045   0.0000       2.724902        74.1484 
 1046   0.0000       2.727330        74.2144 
 1047   0.0000       2.731309        74.3227 
 1048   0.0000       2.732142        74.3454 
 1049   0.0000       2.733705        74.3879 
 1050   0.0000       2.738119        74.5080 
 1051   0.0000       2.739907        74.5567 
 1052   0.0000       2.745350        74.7048 
 1053   0.0000       2.746908        74.7472 
 1054   0.0000       2.750707        74.8505 
 1055   0.0000       2.753752        74.9334 
 1056   0.0000       2.755612        74.9840 
 1057   0.0000       2.761742        75.1508 
 1058   0.0000       2.763882        75.2091 
 1059   0.0000       2.765263        75.2466 
 1060   0.0000       2.769295        75.3563 
 1061   0.0000       2.770753        75.3960 
 1062   0.0000       2.774325        75.4932 
 1063   0.0000       2.776320        75.5475 
 1064   0.0000       2.779279        75.6280 
 1065   0.0000       2.783901        75.7538 
 1066   0.0000       2.788675        75.8837 
 1067   0.0000       2.790460        75.9323 
 1068   0.0000       2.791535        75.9615 
 1069   0.0000       2.793709        76.0207 
 1070   0.0000       2.796066        76.0848 
 1071   0.0000       2.797163        76.1147 
 1072   0.0000       2.802652        76.2640 
 1073   0.0000       2.807391        76.3930 
 1074   0.0000       2.808466        76.4222 
 1075   0.0000       2.811721        76.5108 
 1076   0.0000       2.814726        76.5926 
 1077   0.0000       2.816138        76.6310 
 1078   0.0000       2.818174        76.6864 
 1079   0.0000       2.823904        76.8423 
 1080   0.0000       2.824944        76.8706 
 1081   0.0000       2.829413        76.9923 
 1082   0.0000       2.834215        77.1229 
 1083   0.0000       2.836247        77.1782 
 1084   0.0000       2.837085        77.2010 
 1085   0.0000       2.840504        77.2940 
 1086   0.0000       2.844417        77.4005 
 1087   0.0000       2.847737        77.4909 
 1088   0.0000       2.852323        77.6156 
 1089   0.0000       2.853862        77.6575 
 1090   0.0000       2.854988        77.6882 
 1091   0.0000       2.857158        77.7472 
 1092   0.0000       2.860403        77.8355 
 1093   0.0000       2.862218        77.8849 
 1094   0.0000       2.864225        77.9395 
 1095   0.0000       2.866160        77.9922 
 1096   0.0000       2.872077        78.1532 
 1097   0.0000       2.874743        78.2257 
 1098   0.0000       2.878780        78.3356 
 1099   0.0000       2.880782        78.3901 
 1100   0.0000       2.882389        78.4338 
 1101   0.0000       2.887520        78.5734 
 1102   0.0000       2.890645        78.6585 
 1103   0.0000       2.891214        78.6739 
 1104   0.0000       2.894084        78.7520 
 1105   0.0000       2.897593        78.8475 
 1106   0.0000       2.899054        78.8873 
 1107   0.0000       2.902693        78.9863 
 1108   0.0000       2.905925        79.0742 
 1109   0.0000       2.909724        79.1776 
 1110   0.0000       2.911881        79.2363 
 1111   0.0000       2.914809        79.3160 
 1112   0.0000       2.915870        79.3448 
 1113   0.0000       2.920584        79.4731 
 1114   0.0000       2.922741        79.5318 
 1115   0.0000       2.925239        79.5998 
 1116   0.0000       2.928771        79.6959 
 1117   0.0000       2.931263        79.7637 
 1118   0.0000       2.935881        79.8894 
 1119   0.0000       2.938745        79.9673 
 1120   0.0000       2.941533        80.0432 
 1121   0.0000       2.944630        80.1275 
 1122   0.0000       2.947351        80.2015 
 1123   0.0000       2.950000        80.2736 
 1124   0.0000       2.957710        80.4834 
 1125   0.0000       2.959274        80.5260 
 1126   0.0000       2.963029        80.6281 
 1127   0.0000       2.967170        80.7408 
 1128   0.0000       2.968010        80.7636 
 1129   0.0000       2.968889        80.7876 
 1130   0.0000       2.974175        80.9314 
 1131   0.0000       2.975501        80.9675 
 1132   0.0000       2.978268        81.0428 
 1133   0.0000       2.982438        81.1563 
 1134   0.0000       2.985035        81.2269 
 1135   0.0000       2.987740        81.3005 
 1136   0.0000       2.990225        81.3681 
 1137   0.0000       2.999119        81.6102 
 1138   0.0000       3.002097        81.6912 
 1139   0.0000       3.002287        81.6964 
 1140   0.0000       3.004515        81.7570 
 1141   0.0000       3.007775        81.8457 
 1142   0.0000       3.012843        81.9836 
 1143   0.0000       3.013987        82.0148 
 1144   0.0000       3.016888        82.0937 
 1145   0.0000       3.020811        82.2004 
 1146   0.0000       3.023800        82.2818 
 1147   0.0000       3.024663        82.3053 
 1148   0.0000       3.031097        82.4803 
 1149   0.0000       3.038245        82.6749 
 1150   0.0000       3.039289        82.7033 
 1151   0.0000       3.041617        82.7666 
 1152   0.0000       3.046971        82.9123 
 1153   0.0000       3.048075        82.9423 
 1154   0.0000       3.050946        83.0205 
 1155   0.0000       3.054257        83.1106 
 1156   0.0000       3.060112        83.2699 
 1157   0.0000       3.061082        83.2963 
 1158   0.0000       3.063416        83.3598 
 1159   0.0000       3.067579        83.4731 
 1160   0.0000       3.069187        83.5168 
 1161   0.0000       3.072250        83.6002 
 1162   0.0000       3.075867        83.6986 
 1163   0.0000       3.078781        83.7779 
 1164   0.0000       3.085089        83.9495 
 1165   0.0000       3.085951        83.9730 
 1166   0.0000       3.088259        84.0358 
 1167   0.0000       3.088766        84.0496 
 1168   0.0000       3.094738        84.2121 
 1169   0.0000       3.096667        84.2646 
 1170   0.0000       3.099980        84.3547 
 1171   0.0000       3.102186        84.4148 
 1172   0.0000       3.106022        84.5191 
 1173   0.0000       3.108671        84.5912 
 1174   0.0000       3.113740        84.7292 
 1175   0.0000       3.115858        84.7868 
 1176   0.0000       3.120919        84.9245 
 1177   0.0000       3.124359        85.0181 
 1178   0.0000       3.126727        85.0826 
 1179   0.0000       3.133720        85.2729 
 1180   0.0000       3.134762        85.3012 
 1181   0.0000       3.139127        85.4200 
 1182   0.0000       3.142456        85.5106 
 1183   0.0000       3.145827        85.6023 
 1184   0.0000       3.150484        85.7290 
 1185   0.0000       3.155546        85.8668 
 1186   0.0000       3.158031        85.9344 
 1187   0.0000       3.160339        85.9972 
 1188   0.0000       3.163103        86.0724 
 1189   0.0000       3.170102        86.2629 
 1190   0.0000       3.172511        86.3284 
 1191   0.0000       3.177982        86.4773 
 1192   0.0000       3.182881        86.6106 
 1193   0.0000       3.188145        86.7538 
 1194   0.0000       3.190431        86.8161 
 1195   0.0000       3.195312        86.9489 
 1196   0.0000       3.199152        87.0534 
 1197   0.0000       3.203033        87.1590 
 1198   0.0000       3.204218        87.1912 
 1199   0.0000       3.209933        87.3467 
 1200   0.0000       3.212176        87.4078 
 1201   0.0000       3.215434        87.4964 
 1202   0.0000       3.219960        87.6196 
 1203   0.0000       3.222609        87.6917 
 1204   0.0000       3.228341        87.8476 
 1205   0.0000       3.231979        87.9466 
 1206   0.0000       3.237249        88.0900 
 1207   0.0000       3.238217        88.1164 
 1208   0.0000       3.246088        88.3305 
 1209   0.0000       3.248641        88.4000 
 1210   0.0000       3.252350        88.5009 
 1211   0.0000       3.259135        88.6856 
 1212   0.0000       3.263862        88.8142 
 1213   0.0000       3.265732        88.8651 
 1214   0.0000       3.269204        88.9596 
 1215   0.0000       3.273146        89.0668 
 1216   0.0000       3.275771        89.1383 
 1217   0.0000       3.279388        89.2367 
 1218   0.0000       3.283665        89.3531 
 1219   0.0000       3.287562        89.4591 
 1220   0.0000       3.290996        89.5526 
 1221   0.0000       3.293107        89.6100 
 1222   0.0000       3.295530        89.6759 
 1223   0.0000       3.305248        89.9404 
 1224   0.0000       3.305689        89.9524 
 1225   0.0000       3.309597        90.0587 
 1226   0.0000       3.312812        90.1462 
 1227   0.0000       3.318347        90.2968 
 1228   0.0000       3.324295        90.4587 
 1229   0.0000       3.329990        90.6136 
 1230   0.0000       3.334697        90.7417 
 1231   0.0000       3.343530        90.9821 
 1232   0.0000       3.345125        91.0255 
 1233   0.0000       3.348350        91.1132 
 1234   0.0000       3.355360        91.3040 
 1235   0.0000       3.357543        91.3634 
 1236   0.0000       3.359677        91.4215 
 1237   0.0000       3.364823        91.5615 
 1238   0.0000       3.370129        91.7059 
 1239   0.0000       3.371892        91.7539 
 1240   0.0000       3.373745        91.8043 
 1241   0.0000       3.379433        91.9590 
 1242   0.0000       3.384840        92.1062 
 1243   0.0000       3.388269        92.1995 
 1244   0.0000       3.390197        92.2520 
 1245   0.0000       3.394539        92.3701 
 1246   0.0000       3.396641        92.4273 
 1247   0.0000       3.397844        92.4600 
 1248   0.0000       3.404643        92.6450 
 1249   0.0000       3.406888        92.7061 
 1250   0.0000       3.408901        92.7609 
 1251   0.0000       3.416881        92.9781 
 1252   0.0000       3.419669        93.0539 
 1253   0.0000       3.424461        93.1843 
 1254   0.0000       3.427336        93.2626 
 1255   0.0000       3.427643        93.2709 
 1256   0.0000       3.432018        93.3900 
 1257   0.0000       3.435612        93.4878 
 1258   0.0000       3.438484        93.5659 
 1259   0.0000       3.446100        93.7732 
 1260   0.0000       3.448204        93.8304 
 1261   0.0000       3.452912        93.9585 
 1262   0.0000       3.456628        94.0596 
 1263   0.0000       3.457362        94.0796 
 1264   0.0000       3.459030        94.1250 
 1265   0.0000       3.460849        94.1745 
 1266   0.0000       3.465998        94.3146 
 1267   0.0000       3.470527        94.4378 
 1268   0.0000       3.473406        94.5162 
 1269   0.0000       3.480693        94.7145 
 1270   0.0000       3.483257        94.7842 
 1271   0.0000       3.485627        94.8487 
 1272   0.0000       3.487457        94.8985 
 1273   0.0000       3.489316        94.9491 
 1274   0.0000       3.494142        95.0804 
 1275   0.0000       3.496726        95.1508 
 1276   0.0000       3.501124        95.2704 
 1277   0.0000       3.503847        95.3445 
 1278   0.0000       3.507682        95.4489 
 1279   0.0000       3.508962        95.4837 
 1280   0.0000       3.514422        95.6323 
 1281   0.0000       3.516568        95.6907 
 1282   0.0000       3.518563        95.7450 
 1283   0.0000       3.519572        95.7724 
 1284   0.0000       3.522108        95.8414 
 1285   0.0000       3.526600        95.9637 
 1286   0.0000       3.528466        96.0144 
 1287   0.0000       3.534515        96.1790 
 1288   0.0000       3.535796        96.2139 
 1289   0.0000       3.542619        96.3996 
 1290   0.0000       3.546279        96.4992 
 1291   0.0000       3.549118        96.5764 
 1292   0.0000       3.551600        96.6439 
 1293   0.0000       3.555613        96.7532 
 1294   0.0000       3.556832        96.7863 
 1295   0.0000       3.559149        96.8494 
 1296   0.0000       3.564540        96.9961 
 1297   0.0000       3.566707        97.0550 
 1298   0.0000       3.569411        97.1286 
 1299   0.0000       3.574710        97.2728 
 1300   0.0000       3.576375        97.3181 
 1301   0.0000       3.580300        97.4249 
 1302   0.0000       3.582323        97.4800 
 1303   0.0000       3.585309        97.5612 
 1304   0.0000       3.588279        97.6420 
 1305   0.0000       3.590505        97.7026 
 1306   0.0000       3.594448        97.8099 
 1307   0.0000       3.597285        97.8871 
 1308   0.0000       3.602096        98.0180 
 1309   0.0000       3.604740        98.0900 
 1310   0.0000       3.614235        98.3483 
 1311   0.0000       3.614254        98.3489 
 1312   0.0000       3.618353        98.4604 
 1313   0.0000       3.619617        98.4948 
 1314   0.0000       3.624348        98.6235 
 1315   0.0000       3.635188        98.9185 
 1316   0.0000       3.637822        98.9902 
 1317   0.0000       3.639601        99.0386 
 1318   0.0000       3.643005        99.1312 
 1319   0.0000       3.646092        99.2152 
 1320   0.0000       3.647701        99.2590 
 1321   0.0000       3.650696        99.3405 
 1322   0.0000       3.660815        99.6158 
 1323   0.0000       3.664809        99.7245 
 1324   0.0000       3.666249        99.7637 
 1325   0.0000       3.669853        99.8618 
 1326   0.0000       3.676718       100.0486 
 1327   0.0000       3.677658       100.0742 
 1328   0.0000       3.680552       100.1529 
 1329   0.0000       3.683506       100.2333 
 1330   0.0000       3.686906       100.3258 
 1331   0.0000       3.693536       100.5062 
 1332   0.0000       3.697057       100.6020 
 1333   0.0000       3.703029       100.7645 
 1334   0.0000       3.709293       100.9350 
 1335   0.0000       3.713586       101.0518 
 1336   0.0000       3.717095       101.1473 
 1337   0.0000       3.722772       101.3018 
 1338   0.0000       3.724775       101.3563 
 1339   0.0000       3.731614       101.5424 
 1340   0.0000       3.736131       101.6653 
 1341   0.0000       3.745587       101.9226 
 1342   0.0000       3.747338       101.9702 
 1343   0.0000       3.751129       102.0734 
 1344   0.0000       3.756782       102.2272 
 1345   0.0000       3.765381       102.4612 
 1346   0.0000       3.771308       102.6225 
 1347   0.0000       3.773506       102.6823 
 1348   0.0000       3.781284       102.8940 
 1349   0.0000       3.785231       103.0014 
 1350   0.0000       3.788387       103.0873 
 1351   0.0000       3.790484       103.1443 
 1352   0.0000       3.797915       103.3465 
 1353   0.0000       3.798723       103.3685 
 1354   0.0000       3.803374       103.4951 
 1355   0.0000       3.806588       103.5825 
 1356   0.0000       3.814865       103.8078 
 1357   0.0000       3.817286       103.8736 
 1358   0.0000       3.822079       104.0041 
 1359   0.0000       3.830315       104.2282 
 1360   0.0000       3.835842       104.3786 
 1361   0.0000       3.838509       104.4511 
 1362   0.0000       3.842233       104.5525 
 1363   0.0000       3.845840       104.6506 
 1364   0.0000       3.849065       104.7384 
 1365   0.0000       3.853229       104.8517 
 1366   0.0000       3.858373       104.9917 
 1367   0.0000       3.862399       105.1012 
 1368   0.0000       3.866062       105.2009 
 1369   0.0000       3.873936       105.4152 
 1370   0.0000       3.883187       105.6669 
 1371   0.0000       3.886410       105.7546 
 1372   0.0000       3.890679       105.8708 
 1373   0.0000       3.895195       105.9936 
 1374   0.0000       3.900171       106.1290 
 1375   0.0000       3.906683       106.3062 
 1376   0.0000       3.912248       106.4577 
 1377   0.0000       3.918518       106.6283 
 1378   0.0000       3.921856       106.7191 
 1379   0.0000       3.924279       106.7851 
 1380   0.0000       3.932598       107.0114 
 1381   0.0000       3.936057       107.1056 
 1382   0.0000       3.939501       107.1993 
 1383   0.0000       3.945762       107.3696 
 1384   0.0000       3.949784       107.4791 
 1385   0.0000       3.950877       107.5088 
 1386   0.0000       3.953051       107.5680 
 1387   0.0000       3.958295       107.7107 
 1388   0.0000       3.963025       107.8394 
 1389   0.0000       3.964652       107.8837 
 1390   0.0000       3.968857       107.9981 
 1391   0.0000       3.971498       108.0700 
 1392   0.0000       3.974537       108.1527 
 1393   0.0000       3.975425       108.1768 
 1394   0.0000       3.980414       108.3126 
 1395   0.0000       3.985352       108.4469 
 1396   0.0000       3.994268       108.6895 
 1397   0.0000       4.001296       108.8808 
 1398   0.0000       4.004091       108.9569 
 1399   0.0000       4.007892       109.0603 
 1400   0.0000       4.012077       109.1742 
 1401   0.0000       4.013919       109.2243 
 1402   0.0000       4.025265       109.5330 
 1403   0.0000       4.027256       109.5872 
 1404   0.0000       4.034627       109.7878 
 1405   0.0000       4.035797       109.8196 
 1406   0.0000       4.036791       109.8467 
 1407   0.0000       4.044324       110.0517 
 1408   0.0000       4.049533       110.1934 
 1409   0.0000       4.054062       110.3166 
 1410   0.0000       4.057374       110.4068 
 1411   0.0000       4.064120       110.5903 
 1412   0.0000       4.069820       110.7454 
 1413   0.0000       4.071016       110.7780 
 1414   0.0000       4.077298       110.9489 
 1415   0.0000       4.080991       111.0494 
 1416   0.0000       4.090320       111.3033 
 1417   0.0000       4.092719       111.3686 
 1418   0.0000       4.096697       111.4768 
 1419   0.0000       4.100515       111.5807 
 1420   0.0000       4.103585       111.6642 
 1421   0.0000       4.108278       111.7919 
 1422   0.0000       4.108916       111.8093 
 1423   0.0000       4.109461       111.8241 
 1424   0.0000       4.123660       112.2105 
 1425   0.0000       4.128428       112.3402 
 1426   0.0000       4.130520       112.3972 
 1427   0.0000       4.138388       112.6113 
 1428   0.0000       4.143702       112.7559 
 1429   0.0000       4.146066       112.8202 
 1430   0.0000       4.156069       113.0924 
 1431   0.0000       4.156998       113.1177 
 1432   0.0000       4.166493       113.3760 
 1433   0.0000       4.170798       113.4932 
 1434   0.0000       4.172746       113.5462 
 1435   0.0000       4.182416       113.8093 
 1436   0.0000       4.183921       113.8503 
 1437   0.0000       4.193890       114.1215 
 1438   0.0000       4.195434       114.1636 
 1439   0.0000       4.200564       114.3032 
 1440   0.0000       4.214332       114.6778 
 1441   0.0000       4.219777       114.8260 
 1442   0.0000       4.227249       115.0293 
 1443   0.0000       4.232599       115.1749 
 1444   0.0000       4.242772       115.4517 
 1445   0.0000       4.249793       115.6428 
 1446   0.0000       4.257980       115.8655 
 1447   0.0000       4.263048       116.0034 
 1448   0.0000       4.267255       116.1179 
 1449   0.0000       4.273289       116.2821 
 1450   0.0000       4.282480       116.5322 
 1451   0.0000       4.285105       116.6036 
 1452   0.0000       4.293238       116.8249 
 1453   0.0000       4.306831       117.1948 
 1454   0.0000       4.308255       117.2336 
 1455   0.0000       4.320043       117.5543 
 1456   0.0000       4.325094       117.6918 
 1457   0.0000       4.334361       117.9440 
 1458   0.0000       4.340879       118.1213 
 1459   0.0000       4.351909       118.4215 
 1460   0.0000       4.353535       118.4657 
 1461   0.0000       4.356121       118.5361 
 1462   0.0000       4.370217       118.9197 
 1463   0.0000       4.376350       119.0865 
 1464   0.0000       4.379144       119.1626 
 1465   0.0000       4.387325       119.3852 
 1466   0.0000       4.402491       119.7979 
 1467   0.0000       4.412219       120.0626 
 1468   0.0000       4.415735       120.1583 
 1469   0.0000       4.422800       120.3505 
 1470   0.0000       4.435562       120.6978 
 1471   0.0000       4.443563       120.9155 
 1472   0.0000       4.453179       121.1772 
 1473   0.0000       4.457452       121.2934 
 1474   0.0000       4.473390       121.7271 
 1475   0.0000       4.476327       121.8071 
 1476   0.0000       4.486522       122.0845 
 1477   0.0000       4.497009       122.3698 
 1478   0.0000       4.504169       122.5647 
 1479   0.0000       4.513297       122.8131 
 1480   0.0000       4.515824       122.8818 
 1481   0.0000       4.522837       123.0726 
 1482   0.0000       4.539776       123.5336 
 1483   0.0000       4.550643       123.8293 
 1484   0.0000       4.556004       123.9752 
 1485   0.0000       4.558150       124.0336 
 1486   0.0000       4.564752       124.2132 
 1487   0.0000       4.565793       124.2415 
 1488   0.0000       4.571639       124.4006 
 1489   0.0000       4.585265       124.7714 
 1490   0.0000       4.591737       124.9475 
 1491   0.0000       4.595433       125.0481 
 1492   0.0000       4.605970       125.3348 
 1493   0.0000       4.610964       125.4707 
 1494   0.0000       4.614640       125.5707 
 1495   0.0000       4.626299       125.8880 
 1496   0.0000       4.634809       126.1196 
 1497   0.0000       4.638275       126.2139 
 1498   0.0000       4.648754       126.4990 
 1499   0.0000       4.652255       126.5943 
 1500   0.0000       4.653616       126.6313 
 1501   0.0000       4.669434       127.0618 
 1502   0.0000       4.681684       127.3951 
 1503   0.0000       4.684094       127.4607 
 1504   0.0000       4.699573       127.8819 
 1505   0.0000       4.718075       128.3853 
 1506   0.0000       4.719764       128.4313 
 1507   0.0000       4.731648       128.7547 
 1508   0.0000       4.744412       129.1020 
 1509   0.0000       4.747910       129.1972 
 1510   0.0000       4.762049       129.5819 
 1511   0.0000       4.768070       129.7458 
 1512   0.0000       4.778362       130.0258 
 1513   0.0000       4.788686       130.3068 
 1514   0.0000       4.794390       130.4620 
 1515   0.0000       4.809622       130.8765 
 1516   0.0000       4.814115       130.9987 
 1517   0.0000       4.817283       131.0849 
 1518   0.0000       4.827452       131.3616 
 1519   0.0000       4.828702       131.3957 
 1520   0.0000       4.838695       131.6676 
 1521   0.0000       4.845486       131.8524 
 1522   0.0000       4.847693       131.9124 
 1523   0.0000       4.859691       132.2389 
 1524   0.0000       4.861704       132.2937 
 1525   0.0000       4.876426       132.6943 
 1526   0.0000       4.882498       132.8595 
 1527   0.0000       4.888466       133.0219 
 1528   0.0000       4.898784       133.3027 
 1529   0.0000       4.912058       133.6639 
 1530   0.0000       4.919253       133.8597 
 1531   0.0000       4.924597       134.0051 
 1532   0.0000       4.932339       134.2158 
 1533   0.0000       4.944766       134.5539 
 1534   0.0000       4.949815       134.6913 
 1535   0.0000       4.961691       135.0145 
 1536   0.0000       4.969745       135.2336 
 1537   0.0000       4.971401       135.2787 
 1538   0.0000       4.978376       135.4685 
 1539   0.0000       4.981962       135.5661 
 1540   0.0000       4.992768       135.8601 
 1541   0.0000       5.001380       136.0945 
 1542   0.0000       5.005227       136.1992 
 1543   0.0000       5.006261       136.2273 
 1544   0.0000       5.014696       136.4568 
 1545   0.0000       5.020368       136.6112 
 1546   0.0000       5.025688       136.7559 
 1547   0.0000       5.035597       137.0256 
 1548   0.0000       5.037524       137.0780 
 1549   0.0000       5.049334       137.3994 
 1550   0.0000       5.054997       137.5535 
 1551   0.0000       5.056041       137.5819 
 1552   0.0000       5.062148       137.7480 
 1553   0.0000       5.073181       138.0483 
 1554   0.0000       5.073871       138.0670 
 1555   0.0000       5.082564       138.3036 
 1556   0.0000       5.095171       138.6467 
 1557   0.0000       5.106067       138.9431 
 1558   0.0000       5.112761       139.1253 
 1559   0.0000       5.117729       139.2605 
 1560   0.0000       5.118949       139.2937 
 1561   0.0000       5.132117       139.6520 
 1562   0.0000       5.139606       139.8558 
 1563   0.0000       5.147765       140.0778 
 1564   0.0000       5.150280       140.1462 
 1565   0.0000       5.156661       140.3199 
 1566   0.0000       5.162188       140.4703 
 1567   0.0000       5.173101       140.7672 
 1568   0.0000       5.180238       140.9614 
 1569   0.0000       5.193192       141.3140 
 1570   0.0000       5.197271       141.4249 
 1571   0.0000       5.204533       141.6225 
 1572   0.0000       5.207634       141.7069 
 1573   0.0000       5.209951       141.7700 
 1574   0.0000       5.211322       141.8073 
 1575   0.0000       5.215677       141.9258 
 1576   0.0000       5.227014       142.2343 
 1577   0.0000       5.229273       142.2958 
 1578   0.0000       5.237733       142.5260 
 1579   0.0000       5.239475       142.5734 
 1580   0.0000       5.246028       142.7517 
 1581   0.0000       5.248433       142.8171 
 1582   0.0000       5.252734       142.9342 
 1583   0.0000       5.257769       143.0712 
 1584   0.0000       5.258794       143.0991 
 1585   0.0000       5.261494       143.1725 
 1586   0.0000       5.272206       143.4640 
 1587   0.0000       5.278178       143.6265 
 1588   0.0000       5.283254       143.7647 
 1589   0.0000       5.288459       143.9063 
 1590   0.0000       5.290599       143.9645 
 1591   0.0000       5.298430       144.1776 
 1592   0.0000       5.300728       144.2401 
 1593   0.0000       5.309379       144.4755 
 1594   0.0000       5.316176       144.6605 
 1595   0.0000       5.321468       144.8045 
 1596   0.0000       5.330430       145.0484 
 1597   0.0000       5.338475       145.2673 
 1598   0.0000       5.342942       145.3888 
 1599   0.0000       5.345874       145.4686 
 1600   0.0000       5.351937       145.6336 
 1601   0.0000       5.355115       145.7201 
 1602   0.0000       5.365784       146.0104 
 1603   0.0000       5.371387       146.1629 
 1604   0.0000       5.378663       146.3609 
 1605   0.0000       5.386173       146.5652 
 1606   0.0000       5.388448       146.6271 
 1607   0.0000       5.393576       146.7667 
 1608   0.0000       5.397180       146.8647 
 1609   0.0000       5.403088       147.0255 
 1610   0.0000       5.407598       147.1482 
 1611   0.0000       5.410890       147.2378 
 1612   0.0000       5.417821       147.4264 
 1613   0.0000       5.428869       147.7270 
 1614   0.0000       5.434060       147.8683 
 1615   0.0000       5.441144       148.0611 
 1616   0.0000       5.442180       148.0892 
 1617   0.0000       5.444924       148.1639 
 1618   0.0000       5.454107       148.4138 
 1619   0.0000       5.463701       148.6749 
 1620   0.0000       5.467863       148.7881 
 1621   0.0000       5.471797       148.8952 
 1622   0.0000       5.480076       149.1204 
 1623   0.0000       5.485857       149.2778 
 1624   0.0000       5.487624       149.3259 
 1625   0.0000       5.491330       149.4267 
 1626   0.0000       5.497016       149.5814 
 1627   0.0000       5.506061       149.8275 
 1628   0.0000       5.512773       150.0102 
 1629   0.0000       5.514469       150.0563 
 1630   0.0000       5.521532       150.2485 
 1631   0.0000       5.524829       150.3382 
 1632   0.0000       5.526709       150.3894 
 1633   0.0000       5.533196       150.5659 
 1634   0.0000       5.537099       150.6721 
 1635   0.0000       5.538207       150.7023 
 1636   0.0000       5.542689       150.8242 
 1637   0.0000       5.548155       150.9730 
 1638   0.0000       5.550558       151.0384 
 1639   0.0000       5.555482       151.1724 
 1640   0.0000       5.559549       151.2830 
 1641   0.0000       5.562757       151.3703 
 1642   0.0000       5.570716       151.5869 
 1643   0.0000       5.572179       151.6267 
 1644   0.0000       5.577969       151.7843 
 1645   0.0000       5.579946       151.8381 
 1646   0.0000       5.584976       151.9749 
 1647   0.0000       5.587199       152.0354 
 1648   0.0000       5.592911       152.1909 
 1649   0.0000       5.597322       152.3109 
 1650   0.0000       5.599716       152.3760 
 1651   0.0000       5.601483       152.4241 
 1652   0.0000       5.607405       152.5852 
 1653   0.0000       5.612100       152.7130 
 1654   0.0000       5.615123       152.7953 
 1655   0.0000       5.620840       152.9508 
 1656   0.0000       5.624786       153.0582 
 1657   0.0000       5.627739       153.1386 
 1658   0.0000       5.631401       153.2382 
 1659   0.0000       5.633976       153.3083 
 1660   0.0000       5.639467       153.4577 
 1661   0.0000       5.641644       153.5169 
 1662   0.0000       5.646161       153.6398 
 1663   0.0000       5.648088       153.6923 
 1664   0.0000       5.650879       153.7682 
 1665   0.0000       5.656194       153.9129 
 1666   0.0000       5.664952       154.1512 
 1667   0.0000       5.670752       154.3090 
 1668   0.0000       5.671895       154.3401 
 1669   0.0000       5.677841       154.5019 
 1670   0.0000       5.680489       154.5740 
 1671   0.0000       5.681356       154.5975 
 1672   0.0000       5.684652       154.6872 
 1673   0.0000       5.690155       154.8370 
 1674   0.0000       5.697284       155.0310 
 1675   0.0000       5.699193       155.0829 
 1676   0.0000       5.709657       155.3677 
 1677   0.0000       5.712302       155.4396 
 1678   0.0000       5.719089       155.6243 
 1679   0.0000       5.721422       155.6878 
 1680   0.0000       5.722674       155.7219 
 1681   0.0000       5.728336       155.8760 
 1682   0.0000       5.736866       156.1081 
 1683   0.0000       5.739209       156.1718 
 1684   0.0000       5.741179       156.2254 
 1685   0.0000       5.745762       156.3501 
 1686   0.0000       5.753627       156.5642 
 1687   0.0000       5.759939       156.7359 
 1688   0.0000       5.761132       156.7684 
 1689   0.0000       5.767771       156.9490 
 1690   0.0000       5.771422       157.0484 
 1691   0.0000       5.785300       157.4260 
 1692   0.0000       5.788201       157.5050 
 1693   0.0000       5.789137       157.5304 
 1694   0.0000       5.796338       157.7264 
 1695   0.0000       5.798771       157.7926 
 1696   0.0000       5.807524       158.0308 
 1697   0.0000       5.808300       158.0519 
 1698   0.0000       5.811420       158.1368 
 1699   0.0000       5.827135       158.5644 
 1700   0.0000       5.831656       158.6874 
 1701   0.0000       5.833688       158.7427 
 1702   0.0000       5.835320       158.7871 
 1703   0.0000       5.838335       158.8692 
 1704   0.0000       5.843612       159.0128 
 1705   0.0000       5.850542       159.2013 
 1706   0.0000       5.857311       159.3855 
 1707   0.0000       5.861442       159.4979 
 1708   0.0000       5.863692       159.5592 
 1709   0.0000       5.865705       159.6139 
 1710   0.0000       5.871625       159.7750 
 1711   0.0000       5.875469       159.8796 
 1712   0.0000       5.878842       159.9714 
 1713   0.0000       5.882529       160.0718 
 1714   0.0000       5.885636       160.1563 
 1715   0.0000       5.888416       160.2319 
 1716   0.0000       5.891257       160.3093 
 1717   0.0000       5.895896       160.4355 
 1718   0.0000       5.898814       160.5149 
 1719   0.0000       5.901249       160.5811 
 1720   0.0000       5.909035       160.7930 
 1721   0.0000       5.913364       160.9108 
 1722   0.0000       5.915911       160.9801 
 1723   0.0000       5.918747       161.0573 
 1724   0.0000       5.919338       161.0734 
 1725   0.0000       5.926989       161.2816 
 1726   0.0000       5.929039       161.3374 
 1727   0.0000       5.930337       161.3727 
 1728   0.0000       5.934037       161.4734 
 1729   0.0000       5.938195       161.5865 
 1730   0.0000       5.941548       161.6777 
 1731   0.0000       5.943777       161.7384 
 1732   0.0000       5.946468       161.8116 
 1733   0.0000       5.949887       161.9047 
 1734   0.0000       5.952399       161.9730 
 1735   0.0000       5.957361       162.1080 
 1736   0.0000       5.961963       162.2333 
 1737   0.0000       5.962882       162.2583 
 1738   0.0000       5.968977       162.4241 
 1739   0.0000       5.971269       162.4865 
 1740   0.0000       5.973839       162.5564 
 1741   0.0000       5.974128       162.5643 
 1742   0.0000       5.979453       162.7092 
 1743   0.0000       5.980631       162.7412 
 1744   0.0000       5.985104       162.8630 
 1745   0.0000       5.986892       162.9116 
 1746   0.0000       5.987121       162.9179 
 1747   0.0000       5.988996       162.9689 
 1748   0.0000       5.993635       163.0951 
 1749   0.0000       5.999601       163.2574 
 1750   0.0000       6.004568       163.3926 
 1751   0.0000       6.007976       163.4853 
 1752   0.0000       6.011374       163.5778 
 1753   0.0000       6.014106       163.6521 
 1754   0.0000       6.015987       163.7033 
 1755   0.0000       6.019095       163.7879 
 1756   0.0000       6.023786       163.9156 
 1757   0.0000       6.025251       163.9554 
 1758   0.0000       6.029378       164.0677 
 1759   0.0000       6.032396       164.1499 
 1760   0.0000       6.033286       164.1740 
 1761   0.0000       6.039283       164.3372 
 1762   0.0000       6.042815       164.4333 
 1763   0.0000       6.043141       164.4422 
 1764   0.0000       6.045543       164.5076 
 1765   0.0000       6.049321       164.6104 
 1766   0.0000       6.051751       164.6765 
 1767   0.0000       6.056380       164.8025 
 1768   0.0000       6.059857       164.8971 
 1769   0.0000       6.063694       165.0015 
 1770   0.0000       6.066620       165.0811 
 1771   0.0000       6.068734       165.1387 
 1772   0.0000       6.074818       165.3042 
 1773   0.0000       6.075973       165.3356 
 1774   0.0000       6.077931       165.3889 
 1775   0.0000       6.079437       165.4299 
 1776   0.0000       6.082622       165.5166 
 1777   0.0000       6.085151       165.5854 
 1778   0.0000       6.091945       165.7702 
 1779   0.0000       6.093333       165.8080 
 1780   0.0000       6.096611       165.8972 
 1781   0.0000       6.097940       165.9334 
 1782   0.0000       6.100705       166.0086 
 1783   0.0000       6.103171       166.0757 
 1784   0.0000       6.108288       166.2150 
 1785   0.0000       6.109517       166.2484 
 1786   0.0000       6.112715       166.3354 
 1787   0.0000       6.117367       166.4620 
 1788   0.0000       6.120950       166.5595 
 1789   0.0000       6.123708       166.6346 
 1790   0.0000       6.125391       166.6804 
 1791   0.0000       6.131240       166.8395 
 1792   0.0000       6.132952       166.8861 
 1793   0.0000       6.135571       166.9574 
 1794   0.0000       6.140818       167.1002 
 1795   0.0000       6.143772       167.1805 
 1796   0.0000       6.144394       167.1975 
 1797   0.0000       6.148436       167.3074 
 1798   0.0000       6.149797       167.3445 
 1799   0.0000       6.153029       167.4324 
 1800   0.0000       6.154340       167.4681 
 1801   0.0000       6.160211       167.6279 
 1802   0.0000       6.163124       167.7071 
 1803   0.0000       6.166019       167.7859 
 1804   0.0000       6.169935       167.8925 
 1805   0.0000       6.174092       168.0056 
 1806   0.0000       6.175243       168.0369 
 1807   0.0000       6.178377       168.1222 
 1808   0.0000       6.179120       168.1424 
 1809   0.0000       6.182587       168.2367 
 1810   0.0000       6.185499       168.3160 
 1811   0.0000       6.188998       168.4112 
 1812   0.0000       6.191732       168.4856 
 1813   0.0000       6.194740       168.5674 
 1814   0.0000       6.195712       168.5939 
 1815   0.0000       6.202201       168.7705 
 1816   0.0000       6.205915       168.8715 
 1817   0.0000       6.208758       168.9489 
 1818   0.0000       6.209689       168.9742 
 1819   0.0000       6.215611       169.1354 
 1820   0.0000       6.218126       169.2038 
 1821   0.0000       6.219149       169.2317 
 1822   0.0000       6.221338       169.2912 
 1823   0.0000       6.224943       169.3893 
 1824   0.0000       6.225742       169.4111 
 1825   0.0000       6.231110       169.5571 
 1826   0.0000       6.235552       169.6780 
 1827   0.0000       6.236060       169.6918 
 1828   0.0000       6.241396       169.8370 
 1829   0.0000       6.242599       169.8698 
 1830   0.0000       6.243510       169.8945 
 1831   0.0000       6.247242       169.9961 
 1832   0.0000       6.249124       170.0473 
 1833   0.0000       6.250251       170.0780 
 1834   0.0000       6.252300       170.1337 
 1835   0.0000       6.259064       170.3178 
 1836   0.0000       6.261029       170.3713 
 1837   0.0000       6.261505       170.3842 
 1838   0.0000       6.266393       170.5172 
 1839   0.0000       6.268050       170.5623 
 1840   0.0000       6.270251       170.6222 
 1841   0.0000       6.271423       170.6541 
 1842   0.0000       6.272301       170.6780 
 1843   0.0000       6.273031       170.6979 
 1844   0.0000       6.280891       170.9117 
 1845   0.0000       6.282161       170.9463 
 1846   0.0000       6.284937       171.0218 
 1847   0.0000       6.289143       171.1363 
 1848   0.0000       6.291114       171.1899 
 1849   0.0000       6.294584       171.2843 
 1850   0.0000       6.296813       171.3450 
 1851   0.0000       6.298081       171.3795 
 1852   0.0000       6.301522       171.4731 
 1853   0.0000       6.305865       171.5913 
 1854   0.0000       6.309388       171.6872 
 1855   0.0000       6.311544       171.7458 
 1856   0.0000       6.313076       171.7875 
 1857   0.0000       6.315304       171.8482 
 1858   0.0000       6.317275       171.9018 
 1859   0.0000       6.323958       172.0837 
 1860   0.0000       6.326079       172.1414 
 1861   0.0000       6.330381       172.2584 
 1862   0.0000       6.332973       172.3290 
 1863   0.0000       6.335093       172.3866 
 1864   0.0000       6.336070       172.4132 
 1865   0.0000       6.340125       172.5236 
 1866   0.0000       6.342573       172.5902 
 1867   0.0000       6.346223       172.6895 
 1868   0.0000       6.348231       172.7441 
 1869   0.0000       6.352429       172.8584 
 1870   0.0000       6.354937       172.9266 
 1871   0.0000       6.355836       172.9511 
 1872   0.0000       6.357400       172.9936 
 1873   0.0000       6.360464       173.0770 
 1874   0.0000       6.361861       173.1150 
 1875   0.0000       6.366467       173.2404 
 1876   0.0000       6.369175       173.3141 
 1877   0.0000       6.371760       173.3844 
 1878   0.0000       6.375477       173.4855 
 1879   0.0000       6.377656       173.5449 
 1880   0.0000       6.381064       173.6376 
 1881   0.0000       6.384353       173.7271 
 1882   0.0000       6.389024       173.8542 
 1883   0.0000       6.389854       173.8768 
 1884   0.0000       6.393858       173.9857 
 1885   0.0000       6.395317       174.0254 
 1886   0.0000       6.397598       174.0875 
 1887   0.0000       6.400642       174.1703 
 1888   0.0000       6.402704       174.2264 
 1889   0.0000       6.406861       174.3396 
 1890   0.0000       6.408381       174.3809 
 1891   0.0000       6.412995       174.5065 
 1892   0.0000       6.418727       174.6624 
 1893   0.0000       6.420293       174.7051 
 1894   0.0000       6.422260       174.7586 
 1895   0.0000       6.423943       174.8044 
 1896   0.0000       6.429067       174.9438 
 1897   0.0000       6.432696       175.0426 
 1898   0.0000       6.435862       175.1287 
 1899   0.0000       6.436722       175.1521 
 1900   0.0000       6.440358       175.2511 
 1901   0.0000       6.441332       175.2776 
 1902   0.0000       6.444503       175.3638 
 1903   0.0000       6.449459       175.4987 
 1904   0.0000       6.451338       175.5498 
 1905   0.0000       6.453974       175.6216 
 1906   0.0000       6.455773       175.6705 
 1907   0.0000       6.458666       175.7492 
 1908   0.0000       6.465296       175.9297 
 1909   0.0000       6.467475       175.9890 
 1910   0.0000       6.467980       176.0027 
 1911   0.0000       6.469673       176.0488 
 1912   0.0000       6.474334       176.1756 
 1913   0.0000       6.479935       176.3280 
 1914   0.0000       6.481475       176.3699 
 1915   0.0000       6.483374       176.4216 
 1916   0.0000       6.484902       176.4632 
 1917   0.0000       6.487075       176.5223 
 1918   0.0000       6.489315       176.5832 
 1919   0.0000       6.495404       176.7489 
 1920   0.0000       6.496895       176.7895 
 1921   0.0000       6.503984       176.9824 
 1922   0.0000       6.505971       177.0365 
 1923   0.0000       6.511763       177.1941 
 1924   0.0000       6.513563       177.2431 
 1925   0.0000       6.514229       177.2612 
 1926   0.0000       6.519981       177.4177 
 1927   0.0000       6.521257       177.4524 
 1928   0.0000       6.523909       177.5246 
 1929   0.0000       6.526511       177.5954 
 1930   0.0000       6.530603       177.7067 
 1931   0.0000       6.539460       177.9477 
 1932   0.0000       6.540150       177.9665 
 1933   0.0000       6.543136       178.0478 
 1934   0.0000       6.545352       178.1081 
 1935   0.0000       6.548575       178.1958 
 1936   0.0000       6.552905       178.3136 
 1937   0.0000       6.557921       178.4501 
 1938   0.0000       6.558722       178.4719 
 1939   0.0000       6.564912       178.6403 
 1940   0.0000       6.566371       178.6800 
 1941   0.0000       6.572702       178.8523 
 1942   0.0000       6.580872       179.0746 
 1943   0.0000       6.581892       179.1024 
 1944   0.0000       6.586234       179.2205 
 1945   0.0000       6.587145       179.2453 
 1946   0.0000       6.592994       179.4045 
 1947   0.0000       6.597740       179.5336 
 1948   0.0000       6.600238       179.6016 
 1949   0.0000       6.601278       179.6299 
 1950   0.0000       6.608589       179.8289 
 1951   0.0000       6.609883       179.8641 
 1952   0.0000       6.614961       180.0022 
 1953   0.0000       6.616700       180.0496 
 1954   0.0000       6.623146       180.2250 
 1955   0.0000       6.628310       180.3655 
 1956   0.0000       6.630215       180.4173 
 1957   0.0000       6.634818       180.5426 
 1958   0.0000       6.636978       180.6014 
 1959   0.0000       6.641726       180.7305 
 1960   0.0000       6.644889       180.8166 
 1961   0.0000       6.646251       180.8537 
 1962   0.0000       6.649487       180.9417 
 1963   0.0000       6.651455       180.9953 
 1964   0.0000       6.654891       181.0888 
 1965   0.0000       6.657735       181.1662 
 1966   0.0000       6.659723       181.2203 
 1967   0.0000       6.663007       181.3096 
 1968   0.0000       6.671068       181.5290 
 1969   0.0000       6.674640       181.6262 
 1970   0.0000       6.677654       181.7082 
 1971   0.0000       6.680810       181.7941 
 1972   0.0000       6.684886       181.9050 
 1973   0.0000       6.686991       181.9623 
 1974   0.0000       6.688847       182.0128 
 1975   0.0000       6.690553       182.0592 
 1976   0.0000       6.693390       182.1364 
 1977   0.0000       6.696385       182.2179 
 1978   0.0000       6.704473       182.4380 
 1979   0.0000       6.707129       182.5103 
 1980   0.0000       6.709674       182.5795 
 1981   0.0000       6.715690       182.7432 
 1982   0.0000       6.717309       182.7873 
 1983   0.0000       6.720839       182.8833 
 1984   0.0000       6.721843       182.9106 
 1985   0.0000       6.724836       182.9921 
 1986   0.0000       6.726991       183.0507 
 1987   0.0000       6.732455       183.1994 
 1988   0.0000       6.736654       183.3137 
 1989   0.0000       6.739842       183.4004 
 1990   0.0000       6.743753       183.5068 
 1991   0.0000       6.748012       183.6227 
 1992   0.0000       6.750006       183.6770 
 1993   0.0000       6.751947       183.7298 
 1994   0.0000       6.757973       183.8938 
 1995   0.0000       6.758540       183.9092 
 1996   0.0000       6.762360       184.0132 
 1997   0.0000       6.766507       184.1260 
 1998   0.0000       6.767179       184.1443 
 1999   0.0000       6.770121       184.2243 
 2000   0.0000       6.776848       184.4074 
 2001   0.0000       6.778672       184.4570 
 2002   0.0000       6.783172       184.5795 
 2003   0.0000       6.788477       184.7239 
 2004   0.0000       6.790912       184.7901 
 2005   0.0000       6.792350       184.8292 
 2006   0.0000       6.796557       184.9437 
 2007   0.0000       6.798255       184.9899 
 2008   0.0000       6.804419       185.1576 
 2009   0.0000       6.805620       185.1903 
 2010   0.0000       6.809942       185.3079 
 2011   0.0000       6.813461       185.4037 
 2012   0.0000       6.817405       185.5110 
 2013   0.0000       6.819170       185.5591 
 2014   0.0000       6.822097       185.6387 
 2015   0.0000       6.824756       185.7110 
 2016   0.0000       6.831643       185.8985 
 2017   0.0000       6.834316       185.9712 
 2018   0.0000       6.835691       186.0086 
 2019   0.0000       6.837175       186.0490 
 2020   0.0000       6.840626       186.1429 
 2021   0.0000       6.843479       186.2205 
 2022   0.0000       6.850532       186.4124 
 2023   0.0000       6.861840       186.7202 
 2024   0.0000       6.864536       186.7935 
 2025   0.0000       6.866495       186.8468 
 2026   0.0000       6.872653       187.0144 
 2027   0.0000       6.877785       187.1541 
 2028   0.0000       6.883381       187.3063 
 2029   0.0000       6.885444       187.3624 
 2030   0.0000       6.887980       187.4315 
 2031   0.0000       6.894110       187.5983 
 2032   0.0000       6.898420       187.7156 
 2033   0.0000       6.901308       187.7941 
 2034   0.0000       6.904029       187.8682 
 2035   0.0000       6.910850       188.0538 
 2036   0.0000       6.914532       188.1540 
 2037   0.0000       6.922444       188.3693 
 2038   0.0000       6.925387       188.4494 
 2039   0.0000       6.929965       188.5739 
 2040   0.0000       6.936961       188.7643 
 2041   0.0000       6.940570       188.8625 
 2042   0.0000       6.949460       189.1044 
 2043   0.0000       6.959744       189.3843 
 2044   0.0000       6.960991       189.4182 
 2045   0.0000       6.967296       189.5898 
 2046   0.0000       6.969681       189.6547 
 2047   0.0000       6.973791       189.7665 
 2048   0.0000       6.976224       189.8327 
 2049   0.0000       6.982282       189.9975 
 2050   0.0000       6.985324       190.0803 
 2051   0.0000       6.992166       190.2665 
 2052   0.0000       6.999993       190.4795 
 2053   0.0000       7.002663       190.5522 
 2054   0.0000       7.006652       190.6607 
 2055   0.0000       7.012640       190.8236 
 2056   0.0000       7.015244       190.8945 
 2057   0.0000       7.017229       190.9485 
 2058   0.0000       7.023221       191.1116 
 2059   0.0000       7.027522       191.2286 
 2060   0.0000       7.034372       191.4150 
 2061   0.0000       7.037712       191.5059 
 2062   0.0000       7.042609       191.6391 
 2063   0.0000       7.046787       191.7528 
 2064   0.0000       7.048054       191.7873 
 2065   0.0000       7.051849       191.8906 
 2066   0.0000       7.059932       192.1105 
 2067   0.0000       7.061942       192.1652 
 2068   0.0000       7.064233       192.2276 
 2069   0.0000       7.068109       192.3330 
 2070   0.0000       7.072992       192.4659 
 2071   0.0000       7.074366       192.5033 
 2072   0.0000       7.075712       192.5399 
 2073   0.0000       7.087111       192.8501 
 2074   0.0000       7.088994       192.9013 
 2075   0.0000       7.092387       192.9937 
 2076   0.0000       7.095773       193.0858 
 2077   0.0000       7.099468       193.1863 
 2078   0.0000       7.100888       193.2250 
 2079   0.0000       7.103813       193.3046 
 2080   0.0000       7.112172       193.5320 
 2081   0.0000       7.114835       193.6045 
 2082   0.0000       7.117084       193.6657 
 2083   0.0000       7.119983       193.7446 
 2084   0.0000       7.129579       194.0057 
 2085   0.0000       7.134654       194.1438 
 2086   0.0000       7.136717       194.1999 
 2087   0.0000       7.137388       194.2182 
 2088   0.0000       7.142561       194.3590 
 2089   0.0000       7.147272       194.4872 
 2090   0.0000       7.152326       194.6247 
 2091   0.0000       7.156334       194.7337 
 2092   0.0000       7.158046       194.7803 
 2093   0.0000       7.160531       194.8480 
 2094   0.0000       7.162707       194.9072 
 2095   0.0000       7.166880       195.0207 
 2096   0.0000       7.170252       195.1125 
 2097   0.0000       7.176858       195.2922 
 2098   0.0000       7.179023       195.3512 
 2099   0.0000       7.189012       195.6230 
 2100   0.0000       7.191303       195.6853 
 2101   0.0000       7.192637       195.7216 
 2102   0.0000       7.198259       195.8746 
 2103   0.0000       7.201184       195.9542 
 2104   0.0000       7.207892       196.1367 
 2105   0.0000       7.222254       196.5275 
 2106   0.0000       7.226839       196.6523 
 2107   0.0000       7.229237       196.7176 
 2108   0.0000       7.235188       196.8795 
 2109   0.0000       7.238801       196.9778 
 2110   0.0000       7.241276       197.0451 
 2111   0.0000       7.245917       197.1714 
 2112   0.0000       7.252116       197.3401 
 2113   0.0000       7.255891       197.4428 
 2114   0.0000       7.260906       197.5793 
 2115   0.0000       7.267453       197.7575 
 2116   0.0000       7.269912       197.8244 
 2117   0.0000       7.272986       197.9080 
 2118   0.0000       7.279926       198.0969 
 2119   0.0000       7.280582       198.1147 
 2120   0.0000       7.291885       198.4223 
 2121   0.0000       7.296905       198.5589 
 2122   0.0000       7.301526       198.6846 
 2123   0.0000       7.303293       198.7327 
 2124   0.0000       7.308651       198.8785 
 2125   0.0000       7.310465       198.9279 
 2126   0.0000       7.316846       199.1015 
 2127   0.0000       7.328005       199.4051 
 2128   0.0000       7.335293       199.6035 
 2129   0.0000       7.335538       199.6101 
 2130   0.0000       7.338883       199.7012 
 2131   0.0000       7.346230       199.9011 
 2132   0.0000       7.349531       199.9909 
 2133   0.0000       7.358980       200.2480 
 2134   0.0000       7.364473       200.3975 
 2135   0.0000       7.368176       200.4983 
 2136   0.0000       7.371411       200.5863 
 2137   0.0000       7.374937       200.6822 
 2138   0.0000       7.377902       200.7629 
 2139   0.0000       7.389342       201.0742 
 2140   0.0000       7.394339       201.2102 
 2141   0.0000       7.402692       201.4375 
 2142   0.0000       7.405693       201.5192 
 2143   0.0000       7.407645       201.5723 
 2144   0.0000       7.413593       201.7341 
 2145   0.0000       7.416687       201.8183 
 2146   0.0000       7.427773       202.1200 
 2147   0.0000       7.434389       202.3000 
 2148   0.0000       7.447645       202.6607 
 2149   0.0000       7.451207       202.7577 
 2150   0.0000       7.453917       202.8314 
 2151   0.0000       7.457745       202.9355 
 2152   0.0000       7.459357       202.9794 
 2153   0.0000       7.468011       203.2149 
 2154   0.0000       7.468998       203.2418 
 2155   0.0000       7.471232       203.3026 
 2156   0.0000       7.476503       203.4460 
 2157   0.0000       7.477488       203.4728 
 2158   0.0000       7.482915       203.6205 
 2159   0.0000       7.484798       203.6717 
 2160   0.0000       7.489684       203.8047 
 2161   0.0000       7.492744       203.8879 
 2162   0.0000       7.495750       203.9697 
 2163   0.0000       7.501443       204.1246 
 2164   0.0000       7.505508       204.2353 
 2165   0.0000       7.508676       204.3215 
 2166   0.0000       7.509589       204.3463 
 2167   0.0000       7.511057       204.3863 
 2168   0.0000       7.516432       204.5325 
 2169   0.0000       7.520933       204.6550 
 2170   0.0000       7.531673       204.9473 
 2171   0.0000       7.532262       204.9633 
 2172   0.0000       7.534579       205.0263 
 2173   0.0000       7.536912       205.0898 
 2174   0.0000       7.539880       205.1706 
 2175   0.0000       7.542383       205.2387 
 2176   0.0000       7.546516       205.3511 
 2177   0.0000       7.549478       205.4317 
 2178   0.0000       7.551358       205.4829 
 2179   0.0000       7.557838       205.6592 
 2180   0.0000       7.561744       205.7655 
 2181   0.0000       7.565570       205.8696 
 2182   0.0000       7.568630       205.9529 
 2183   0.0000       7.576534       206.1680 
 2184   0.0000       7.579615       206.2518 
 2185   0.0000       7.585596       206.4146 
 2186   0.0000       7.590278       206.5420 
 2187   0.0000       7.593667       206.6342 
 2188   0.0000       7.596682       206.7162 
 2189   0.0000       7.604052       206.9168 
 2190   0.0000       7.606753       206.9903 
 2191   0.0000       7.609318       207.0601 
 2192   0.0000       7.613425       207.1718 
 2193   0.0000       7.618398       207.3072 
 2194   0.0000       7.626518       207.5281 
 2195   0.0000       7.629045       207.5969 
 2196   0.0000       7.633167       207.7090 
 2197   0.0000       7.635350       207.7684 
 2198   0.0000       7.639269       207.8751 
 2199   0.0000       7.645350       208.0405 
 2200   0.0000       7.648257       208.1196 
 2201   0.0000       7.651765       208.2151 
 2202   0.0000       7.653059       208.2503 
 2203   0.0000       7.660117       208.4424 
 2204   0.0000       7.663152       208.5250 
 2205   0.0000       7.665631       208.5924 
 2206   0.0000       7.669611       208.7007 
 2207   0.0000       7.677735       208.9218 
 2208   0.0000       7.685185       209.1245 
 2209   0.0000       7.692370       209.3200 
 2210   0.0000       7.694049       209.3657 
 2211   0.0000       7.696648       209.4364 
 2212   0.0000       7.697824       209.4684 
 2213   0.0000       7.704098       209.6392 
 2214   0.0000       7.707769       209.7391 
 2215   0.0000       7.713401       209.8923 
 2216   0.0000       7.716223       209.9691 
 2217   0.0000       7.721124       210.1025 
 2218   0.0000       7.722887       210.1504 
 2219   0.0000       7.728410       210.3007 
 2220   0.0000       7.736101       210.5100 
 2221   0.0000       7.739727       210.6087 
 2222   0.0000       7.740580       210.6319 
 2223   0.0000       7.741836       210.6661 
 2224   0.0000       7.749250       210.8678 
 2225   0.0000       7.753537       210.9845 
 2226   0.0000       7.755788       211.0457 
 2227   0.0000       7.764703       211.2883 
 2228   0.0000       7.768308       211.3864 
 2229   0.0000       7.771208       211.4653 
 2230   0.0000       7.773301       211.5223 
 2231   0.0000       7.778798       211.6718 
 2232   0.0000       7.781139       211.7356 
 2233   0.0000       7.783614       211.8029 
 2234   0.0000       7.788080       211.9244 
 2235   0.0000       7.795389       212.1233 
 2236   0.0000       7.797579       212.1829 
 2237   0.0000       7.802383       212.3136 
 2238   0.0000       7.808898       212.4909 
 2239   0.0000       7.817511       212.7253 
 2240   0.0000       7.822747       212.8678 
 2241   0.0000       7.827959       213.0096 
 2242   0.0000       7.830921       213.0902 
 2243   0.0000       7.836877       213.2523 
 2244   0.0000       7.840292       213.3452 
 2245   0.0000       7.845023       213.4739 
 2246   0.0000       7.850110       213.6124 
 2247   0.0000       7.854590       213.7343 
 2248   0.0000       7.860825       213.9039 
 2249   0.0000       7.862140       213.9397 
 2250   0.0000       7.863060       213.9647 
 2251   0.0000       7.868729       214.1190 
 2252   0.0000       7.876206       214.3225 
 2253   0.0000       7.877047       214.3453 
 2254   0.0000       7.883262       214.5145 
 2255   0.0000       7.887329       214.6251 
 2256   0.0000       7.893513       214.7934 
 2257   0.0000       7.897817       214.9105 
 2258   0.0000       7.899165       214.9472 
 2259   0.0000       7.902004       215.0245 
 2260   0.0000       7.907101       215.1632 
 2261   0.0000       7.913638       215.3410 
 2262   0.0000       7.918724       215.4794 
 2263   0.0000       7.923016       215.5962 
 2264   0.0000       7.924305       215.6313 
 2265   0.0000       7.928716       215.7513 
 2266   0.0000       7.929459       215.7716 
 2267   0.0000       7.930453       215.7986 
 2268   0.0000       7.935395       215.9331 
 2269   0.0000       7.940635       216.0757 
 2270   0.0000       7.945649       216.2121 
 2271   0.0000       7.950365       216.3404 
 2272   0.0000       7.955115       216.4697 
 2273   0.0000       7.956793       216.5153 
 2274   0.0000       7.963316       216.6928 
 2275   0.0000       7.965351       216.7482 
 2276   0.0000       7.969088       216.8499 
 2277   0.0000       7.974257       216.9906 
 2278   0.0000       7.975001       217.0108 
 2279   0.0000       7.979455       217.1320 
 2280   0.0000       7.983593       217.2446 
 2281   0.0000       7.988066       217.3663 
 2282   0.0000       7.993063       217.5023 
 2283   0.0000       8.000158       217.6954 
 2284   0.0000       8.001361       217.7281 
 2285   0.0000       8.006330       217.8633 
 2286   0.0000       8.007277       217.8891 
 2287   0.0000       8.014220       218.0780 
 2288   0.0000       8.017081       218.1559 
 2289   0.0000       8.021361       218.2723 
 2290   0.0000       8.022272       218.2971 
 2291   0.0000       8.027639       218.4432 
 2292   0.0000       8.030361       218.5172 
 2293   0.0000       8.035161       218.6479 
 2294   0.0000       8.038403       218.7361 
 2295   0.0000       8.039109       218.7553 
 2296   0.0000       8.042461       218.8465 
 2297   0.0000       8.047111       218.9730 
 2298   0.0000       8.052512       219.1200 
 2299   0.0000       8.052958       219.1321 
 2300   0.0000       8.059048       219.2978 
 2301   0.0000       8.065761       219.4805 
 2302   0.0000       8.068023       219.5421 
 2303   0.0000       8.071228       219.6293 
 2304   0.0000       8.078970       219.8399 
 2305   0.0000       8.082165       219.9269 
 2306   0.0000       8.086484       220.0444 
 2307   0.0000       8.088734       220.1056 
 2308   0.0000       8.100268       220.4195 
 2309   0.0000       8.112129       220.7423 
 2310   0.0000       8.115488       220.8337 
 2311   0.0000       8.122016       221.0113 
 2312   0.0000       8.127916       221.1719 
 2313   0.0000       8.130069       221.2304 
 2314   0.0000       8.133029       221.3110 
 2315   0.0000       8.136115       221.3949 
 2316   0.0000       8.138007       221.4464 
 2317   0.0000       8.143514       221.5963 
 2318   0.0000       8.144494       221.6230 
 2319   0.0000       8.146108       221.6669 
 2320   0.0000       8.155298       221.9169 
 2321   0.0000       8.156131       221.9396 
 2322   0.0000       8.157855       221.9865 
 2323   0.0000       8.159661       222.0357 
 2324   0.0000       8.166965       222.2344 
 2325   0.0000       8.170633       222.3342 
 2326   0.0000       8.172882       222.3954 
 2327   0.0000       8.177883       222.5315 
 2328   0.0000       8.183344       222.6801 
 2329   0.0000       8.189018       222.8345 
 2330   0.0000       8.192523       222.9299 
 2331   0.0000       8.194206       222.9757 
 2332   0.0000       8.197438       223.0636 
 2333   0.0000       8.201507       223.1744 
 2334   0.0000       8.201783       223.1819 
 2335   0.0000       8.203669       223.2332 
 2336   0.0000       8.209506       223.3920 
 2337   0.0000       8.212436       223.4717 
 2338   0.0000       8.215269       223.5488 
 2339   0.0000       8.217519       223.6101 
 2340   0.0000       8.219089       223.6528 
 2341   0.0000       8.220798       223.6993 
 2342   0.0000       8.229401       223.9334 
 2343   0.0000       8.232949       224.0299 
 2344   0.0000       8.237666       224.1583 
 2345   0.0000       8.239371       224.2047 
 2346   0.0000       8.242375       224.2864 
 2347   0.0000       8.250077       224.4960 
 2348   0.0000       8.251092       224.5236 
 2349   0.0000       8.259382       224.7492 
 2350   0.0000       8.263407       224.8587 
 2351   0.0000       8.267599       224.9728 
 2352   0.0000       8.271444       225.0774 
 2353   0.0000       8.284637       225.4364 
 2354   0.0000       8.287346       225.5102 
 2355   0.0000       8.288726       225.5477 
 2356   0.0000       8.293376       225.6742 
 2357   0.0000       8.300567       225.8699 
 2358   0.0000       8.306156       226.0220 
 2359   0.0000       8.309240       226.1059 
 2360   0.0000       8.311143       226.1577 
 2361   0.0000       8.313280       226.2159 
 2362   0.0000       8.316712       226.3092 
 2363   0.0000       8.325836       226.5575 
 2364   0.0000       8.330374       226.6810 
 2365   0.0000       8.334183       226.7846 
 2366   0.0000       8.342530       227.0118 
 2367   0.0000       8.345950       227.1048 
 2368   0.0000       8.349012       227.1882 
 2369   0.0000       8.353629       227.3138 
 2370   0.0000       8.358660       227.4507 
 2371   0.0000       8.361764       227.5352 
 2372   0.0000       8.370016       227.7597 
 2373   0.0000       8.372071       227.8156 
 2374   0.0000       8.373866       227.8645 
 2375   0.0000       8.378287       227.9848 
 2376   0.0000       8.378325       227.9858 
 2377   0.0000       8.382241       228.0924 
 2378   0.0000       8.386101       228.1974 
 2379   0.0000       8.391379       228.3410 
 2380   0.0000       8.392727       228.3777 
 2381   0.0000       8.396408       228.4779 
 2382   0.0000       8.400656       228.5935 
 2383   0.0000       8.403895       228.6816 
 2384   0.0000       8.406103       228.7417 
 2385   0.0000       8.408504       228.8070 
 2386   0.0000       8.410317       228.8564 
 2387   0.0000       8.412123       228.9055 
 2388   0.0000       8.416296       229.0191 
 2389   0.0000       8.419195       229.0979 
 2390   0.0000       8.421973       229.1735 
 2391   0.0000       8.424023       229.2293 
 2392   0.0000       8.426981       229.3098 
 2393   0.0000       8.428110       229.3405 
 2394   0.0000       8.430623       229.4089 
 2395   0.0000       8.436323       229.5640 
 2396   0.0000       8.439202       229.6424 
 2397   0.0000       8.444772       229.7939 
 2398   0.0000       8.447834       229.8772 
 2399   0.0000       8.450476       229.9491 
 2400   0.0000       8.453444       230.0299 
 2401   0.0000       8.456849       230.1226 
 2402   0.0000       8.460453       230.2206 
 2403   0.0000       8.461401       230.2464 
 2404   0.0000       8.466235       230.3780 
 2405   0.0000       8.470797       230.5021 
 2406   0.0000       8.476858       230.6670 
 2407   0.0000       8.479043       230.7265 
 2408   0.0000       8.484105       230.8642 
 2409   0.0000       8.486861       230.9392 
 2410   0.0000       8.490619       231.0415 
 2411   0.0000       8.492780       231.1003 
 2412   0.0000       8.498755       231.2629 
 2413   0.0000       8.500886       231.3209 
 2414   0.0000       8.502401       231.3621 
 2415   0.0000       8.508256       231.5214 
 2416   0.0000       8.510868       231.5925 
 2417   0.0000       8.513779       231.6717 
 2418   0.0000       8.517307       231.7677 
 2419   0.0000       8.523296       231.9307 
 2420   0.0000       8.526702       232.0234 
 2421   0.0000       8.529343       232.0952 
 2422   0.0000       8.530142       232.1170 
 2423   0.0000       8.533894       232.2191 
 2424   0.0000       8.537339       232.3128 
 2425   0.0000       8.537537       232.3182 
 2426   0.0000       8.541809       232.4344 
 2427   0.0000       8.543811       232.4889 
 2428   0.0000       8.548092       232.6054 
 2429   0.0000       8.552572       232.7273 
 2430   0.0000       8.556926       232.8458 
 2431   0.0000       8.557829       232.8704 
 2432   0.0000       8.563809       233.0331 
 2433   0.0000       8.569781       233.1956 
 2434   0.0000       8.571528       233.2431 
 2435   0.0000       8.574058       233.3120 
 2436   0.0000       8.576955       233.3908 
 2437   0.0000       8.579226       233.4526 
 2438   0.0000       8.582969       233.5545 
 2439   0.0000       8.589456       233.7310 
 2440   0.0000       8.591823       233.7954 
 2441   0.0000       8.596271       233.9164 
 2442   0.0000       8.601997       234.0722 
 2443   0.0000       8.602603       234.0887 
 2444   0.0000       8.609118       234.2660 
 2445   0.0000       8.610260       234.2971 
 2446   0.0000       8.612648       234.3621 
 2447   0.0000       8.617832       234.5031 
 2448   0.0000       8.620153       234.5663 
 2449   0.0000       8.621452       234.6016 
 2450   0.0000       8.628186       234.7849 
 2451   0.0000       8.633643       234.9334 
 2452   0.0000       8.638137       235.0556 
 2453   0.0000       8.642824       235.1832 
 2454   0.0000       8.643463       235.2006 
 2455   0.0000       8.649774       235.3723 
 2456   0.0000       8.652119       235.4361 
 2457   0.0000       8.654084       235.4896 
 2458   0.0000       8.663203       235.7377 
 2459   0.0000       8.666869       235.8375 
 2460   0.0000       8.672401       235.9880 
 2461   0.0000       8.672848       236.0002 
 2462   0.0000       8.678728       236.1602 
 2463   0.0000       8.679347       236.1770 
 2464   0.0000       8.683295       236.2845 
 2465   0.0000       8.685597       236.3471 
 2466   0.0000       8.691869       236.5178 
 2467   0.0000       8.696181       236.6351 
 2468   0.0000       8.698160       236.6890 
 2469   0.0000       8.700787       236.7605 
 2470   0.0000       8.705352       236.8847 
 2471   0.0000       8.708272       236.9641 
 2472   0.0000       8.715585       237.1631 
 2473   0.0000       8.720074       237.2853 
 2474   0.0000       8.722457       237.3501 
 2475   0.0000       8.728902       237.5255 
 2476   0.0000       8.736778       237.7398 
 2477   0.0000       8.738756       237.7936 
 2478   0.0000       8.745402       237.9745 
 2479   0.0000       8.749871       238.0961 
 2480   0.0000       8.753351       238.1908 
 2481   0.0000       8.754992       238.2355 
 2482   0.0000       8.765056       238.5093 
 2483   0.0000       8.766604       238.5514 
 2484   0.0000       8.769322       238.6254 
 2485   0.0000       8.775055       238.7814 
 2486   0.0000       8.777395       238.8451 
 2487   0.0000       8.784343       239.0341 
 2488   0.0000       8.791502       239.2289 
 2489   0.0000       8.796925       239.3765 
 2490   0.0000       8.800163       239.4646 
 2491   0.0000       8.802845       239.5376 
 2492   0.0000       8.805531       239.6107 
 2493   0.0000       8.809071       239.7070 
 2494   0.0000       8.815516       239.8824 
 2495   0.0000       8.822029       240.0596 
 2496   0.0000       8.823218       240.0920 
 2497   0.0000       8.832431       240.3427 
 2498   0.0000       8.838274       240.5017 
 2499   0.0000       8.839353       240.5310 
 2500   0.0000       8.844552       240.6725 
 2501   0.0000       8.849464       240.8062 
 2502   0.0000       8.855696       240.9758 
 2503   0.0000       8.860170       241.0975 
 2504   0.0000       8.872044       241.4206 
 2505   0.0000       8.876737       241.5483 
 2506   0.0000       8.880004       241.6372 
 2507   0.0000       8.881527       241.6786 
 2508   0.0000       8.886272       241.8078 
 2509   0.0000       8.894130       242.0216 
 2510   0.0000       8.899082       242.1563 
 2511   0.0000       8.901077       242.2106 
 2512   0.0000       8.907506       242.3856 
 2513   0.0000       8.909471       242.4390 
 2514   0.0000       8.914741       242.5824 
 2515   0.0000       8.918094       242.6737 
 2516   0.0000       8.928004       242.9433 
 2517   0.0000       8.931500       243.0385 
 2518   0.0000       8.942353       243.3338 
 2519   0.0000       8.943857       243.3747 
 2520   0.0000       8.948505       243.5012 
 2521   0.0000       8.952652       243.6140 
 2522   0.0000       8.954477       243.6637 
 2523   0.0000       8.956808       243.7271 
 2524   0.0000       8.957574       243.7480 
 2525   0.0000       8.962519       243.8825 
 2526   0.0000       8.966925       244.0024 
 2527   0.0000       8.970643       244.1036 
 2528   0.0000       8.976030       244.2502 
 2529   0.0000       8.979106       244.3339 
 2530   0.0000       8.983448       244.4520 
 2531   0.0000       8.987806       244.5706 
 2532   0.0000       8.990226       244.6365 
 2533   0.0000       8.994675       244.7575 
 2534   0.0000       9.000163       244.9069 
 2535   0.0000       9.002929       244.9822 
 2536   0.0000       9.013208       245.2619 
 2537   0.0000       9.014132       245.2870 
 2538   0.0000       9.014923       245.3085 
 2539   0.0000       9.019308       245.4279 
 2540   0.0000       9.027166       245.6417 
 2541   0.0000       9.036563       245.8974 
 2542   0.0000       9.043282       246.0802 
 2543   0.0000       9.046785       246.1755 
 2544   0.0000       9.052661       246.3354 
 2545   0.0000       9.056454       246.4386 
 2546   0.0000       9.061521       246.5765 
 2547   0.0000       9.063945       246.6425 
 2548   0.0000       9.066854       246.7216 
 2549   0.0000       9.068759       246.7735 
 2550   0.0000       9.081290       247.1145 
 2551   0.0000       9.082981       247.1605 
 2552   0.0000       9.092925       247.4311 
 2553   0.0000       9.095217       247.4934 
 2554   0.0000       9.101919       247.6758 
 2555   0.0000       9.103469       247.7180 
 2556   0.0000       9.107245       247.8207 
 2557   0.0000       9.108596       247.8575 
 2558   0.0000       9.112140       247.9539 
 2559   0.0000       9.115732       248.0517 
 2560   0.0000       9.121160       248.1994 
 2561   0.0000       9.125540       248.3186 
 2562   0.0000       9.129772       248.4337 
 2563   0.0000       9.141442       248.7513 
 2564   0.0000       9.149963       248.9831 
 2565   0.0000       9.152013       249.0389 
 2566   0.0000       9.154413       249.1042 
 2567   0.0000       9.168796       249.4956 
 2568   0.0000       9.174082       249.6395 
 2569   0.0000       9.182144       249.8588 
 2570   0.0000       9.188601       250.0346 
 2571   0.0000       9.195742       250.2289 
 2572   0.0000       9.202636       250.4165 
 2573   0.0000       9.216807       250.8021 
 2574   0.0000       9.239884       251.4300 
 2575   0.0000       9.248248       251.6576 
 2576   0.0000       9.261055       252.0061 
 2577   0.0000       9.279364       252.5043 
 2578   0.0000       9.284612       252.6471 
 2579   0.0000       9.291676       252.8394 
 2580   0.0000       9.314929       253.4721 
 2581   0.0000       9.325939       253.7717 
 2582   0.0000       9.349509       254.4131 
 2583   0.0000       9.359725       254.6911 
 2584   0.0000       9.366365       254.8718 
 2585   0.0000       9.382850       255.3203 
 2586   0.0000       9.383070       255.3263 
 2587   0.0000       9.393417       255.6079 
 2588   0.0000       9.399596       255.7760 
 2589   0.0000       9.410154       256.0633 
 2590   0.0000       9.424230       256.4463 
 2591   0.0000       9.435600       256.7557 
 2592   0.0000       9.448747       257.1135 
 2593   0.0000       9.452115       257.2051 
 2594   0.0000       9.466828       257.6055 
 2595   0.0000       9.483070       258.0475 
 2596   0.0000       9.500469       258.5209 
 2597   0.0000       9.518276       259.0055 
 2598   0.0000       9.522844       259.1297 
 2599   0.0000       9.534566       259.4487 
 2600   0.0000       9.542011       259.6513 
 2601   0.0000       9.552704       259.9423 
 2602   0.0000       9.557479       260.0722 
 2603   0.0000       9.562921       260.2203 
 2604   0.0000       9.575120       260.5523 
 2605   0.0000       9.586566       260.8637 
 2606   0.0000       9.592709       261.0309 
 2607   0.0000       9.602623       261.3006 
 2608   0.0000       9.619817       261.7685 
 2609   0.0000       9.626397       261.9476 
 2610   0.0000       9.632261       262.1071 
 2611   0.0000       9.644684       262.4452 
 2612   0.0000       9.665555       263.0131 
 2613   0.0000       9.678350       263.3613 
 2614   0.0000       9.684832       263.5377 
 2615   0.0000       9.692097       263.7354 
 2616   0.0000       9.695920       263.8394 
 2617   0.0000       9.708249       264.1749 
 2618   0.0000       9.709900       264.2198 
 2619   0.0000       9.713365       264.3141 
 2620   0.0000       9.723608       264.5928 
 2621   0.0000       9.732242       264.8278 
 2622   0.0000       9.736440       264.9420 
 2623   0.0000       9.741873       265.0898 
 2624   0.0000       9.743484       265.1337 
 2625   0.0000       9.750572       265.3265 
 2626   0.0000       9.753491       265.4060 
 2627   0.0000       9.762543       265.6523 
 2628   0.0000       9.771025       265.8831 
 2629   0.0000       9.776396       266.0293 
 2630   0.0000       9.777410       266.0568 
 2631   0.0000       9.782127       266.1852 
 2632   0.0000       9.785831       266.2860 
 2633   0.0000       9.791106       266.4295 
 2634   0.0000       9.796218       266.5687 
 2635   0.0000       9.799994       266.6714 
 2636   0.0000       9.803930       266.7785 
 2637   0.0000       9.811710       266.9902 
 2638   0.0000       9.815327       267.0886 
 2639   0.0000       9.819199       267.1940 
 2640   0.0000       9.821357       267.2527 
 2641   0.0000       9.830798       267.5096 
 2642   0.0000       9.835624       267.6409 
 2643   0.0000       9.838659       267.7235 
 2644   0.0000       9.844237       267.8753 
 2645   0.0000       9.851162       268.0637 
 2646   0.0000       9.856668       268.2136 
 2647   0.0000       9.866942       268.4931 
 2648   0.0000       9.874171       268.6899 
 2649   0.0000       9.879085       268.8236 
 2650   0.0000       9.886720       269.0313 
 2651   0.0000       9.888129       269.0697 
 2652   0.0000       9.893144       269.2061 
 2653   0.0000       9.895703       269.2758 
 2654   0.0000       9.902067       269.4490 
 2655   0.0000       9.906117       269.5592 
 2656   0.0000       9.907755       269.6037 
 2657   0.0000       9.913324       269.7553 
 2658   0.0000       9.921159       269.9685 
 2659   0.0000       9.934047       270.3192 
 2660   0.0000       9.941312       270.5169 
 2661   0.0000       9.945904       270.6418 
 2662   0.0000       9.948089       270.7013 
 2663   0.0000       9.954134       270.8657 
 2664   0.0000       9.960933       271.0508 
 2665   0.0000       9.965195       271.1668 
 2666   0.0000       9.974823       271.4287 
 2667   0.0000       9.990770       271.8627 
 2668   0.0000       9.992059       271.8977 
 2669   0.0000       9.993467       271.9361 
 2670   0.0000       9.994613       271.9672 
 2671   0.0000      10.003513       272.2094 
 2672   0.0000      10.017372       272.5866 
 2673   0.0000      10.022339       272.7217 
 2674   0.0000      10.029446       272.9151 
 2675   0.0000      10.038471       273.1607 
 2676   0.0000      10.042084       273.2590 
 2677   0.0000      10.046730       273.3854 
 2678   0.0000      10.053897       273.5805 
 2679   0.0000      10.060953       273.7725 
 2680   0.0000      10.067543       273.9518 
 2681   0.0000      10.067958       273.9631 
 2682   0.0000      10.083231       274.3787 
 2683   0.0000      10.086878       274.4779 
 2684   0.0000      10.099297       274.8159 
 2685   0.0000      10.109505       275.0936 
 2686   0.0000      10.112498       275.1750 
 2687   0.0000      10.125320       275.5240 
 2688   0.0000      10.131583       275.6944 
 2689   0.0000      10.137489       275.8551 
 2690   0.0000      10.148333       276.1502 
 2691   0.0000      10.160399       276.4785 
 2692   0.0000      10.163690       276.5681 
 2693   0.0000      10.192585       277.3543 
 2694   0.0000      10.194285       277.4006 
 2695   0.0000      10.205144       277.6961 
 2696   0.0000      10.208509       277.7877 
 2697   0.0000      10.212488       277.8959 
 2698   0.0000      10.232869       278.4505 
 2699   0.0000      10.242652       278.7167 
 2700   0.0000      10.249655       278.9073 
 2701   0.0000      10.254187       279.0306 
 2702   0.0000      10.258757       279.1550 
 2703   0.0000      10.287193       279.9288 
 2704   0.0000      10.296894       280.1927 
 2705   0.0000      10.300934       280.3027 
 2706   0.0000      10.327159       281.0163 
 2707   0.0000      10.339029       281.3393 
 2708   0.0000      10.344018       281.4751 
 2709   0.0000      10.369165       282.1593 
 2710   0.0000      10.371089       282.2117 
 2711   0.0000      10.386858       282.6408 
 2712   0.0000      10.388112       282.6749 
 2713   0.0000      10.390242       282.7329 
 2714   0.0000      10.393365       282.8178 
 2715   0.0000      10.401378       283.0359 
 2716   0.0000      10.411450       283.3099 
 2717   0.0000      10.416833       283.4564 
 2718   0.0000      10.419846       283.5384 
 2719   0.0000      10.423547       283.6391 
 2720   0.0000      10.426943       283.7315 
 2721   0.0000      10.429672       283.8058 
 2722   0.0000      10.436787       283.9994 
 2723   0.0000      10.441416       284.1254 
 2724   0.0000      10.446129       284.2536 
 2725   0.0000      10.450030       284.3598 
 2726   0.0000      10.455302       284.5032 
 2727   0.0000      10.468291       284.8567 
 2728   0.0000      10.474722       285.0317 
 2729   0.0000      10.480986       285.2021 
 2730   0.0000      10.498579       285.6809 
 2731   0.0000      10.522226       286.3243 
 2732   0.0000      10.555046       287.2174 
 2733   0.0000      10.581597       287.9399 
 2734   0.0000      10.585688       288.0512 
 2735   0.0000      10.589741       288.1615 
 2736   0.0000      10.596265       288.3390 
 2737   0.0000      10.602339       288.5043 
 2738   0.0000      10.635926       289.4183 
 2739   0.0000      10.648961       289.7729 
 2740   0.0000      10.661856       290.1239 
 2741   0.0000      10.681850       290.6679 
 2742   0.0000      10.699308       291.1430 
 2743   0.0000      10.729671       291.9692 
 2744   0.0000      10.744129       292.3626 
 2745   0.0000      10.753933       292.6294 
 2746   0.0000      10.762750       292.8693 
 2747   0.0000      10.766533       292.9723 
 2748   0.0000      10.781418       293.3773 
 2749   0.0000      10.799450       293.8680 
 2750   0.0000      10.807023       294.0740 
 2751   0.0000      10.815491       294.3045 
 2752   0.0000      10.838242       294.9236 
 2753   0.0000      10.842955       295.0518 
 2754   0.0000      10.850348       295.2530 
 2755   0.0000      10.870230       295.7940 
 2756   0.0000      10.887392       296.2610 
 2757   0.0000      10.938100       297.6408 
 2758   0.0000      10.943073       297.7761 
 2759   0.0000      10.984765       298.9107 
 2760   0.0000      11.086095       301.6680 
 2761   0.0000      11.123881       302.6962 
 2762   0.0000      11.191319       304.5313 
 2763   0.0000      11.209468       305.0251 
 2764   0.0000      11.227103       305.5050 
 2765   0.0000      11.302009       307.5433 
 2766   0.0000      11.467607       312.0494 
 2767   0.0000      11.493982       312.7672 
 2768   0.0000      11.559876       314.5602 
 2769   0.0000      11.605521       315.8023 
 2770   0.0000      11.626531       316.3740 
 2771   0.0000      11.653878       317.1181 
 2772   0.0000      11.718439       318.8749 
 2773   0.0000      11.747675       319.6705 
 2774   0.0000      11.825821       321.7969 
 2775   0.0000      11.864569       322.8513 
 2776   0.0000      11.884754       323.4006 
 2777   0.0000      11.917309       324.2865 
 2778   0.0000      12.011535       326.8505 
 2779   0.0000      12.067415       328.3711 
 2780   0.0000      12.085875       328.8734 
 2781   0.0000      12.121573       329.8448 
 2782   0.0000      12.162604       330.9613 
 2783   0.0000      12.189702       331.6987 
 2784   0.0000      12.198610       331.9410 
 2785   0.0000      12.202942       332.0589 
 2786   0.0000      12.225517       332.6732 
 2787   0.0000      12.239548       333.0550 
 2788   0.0000      12.253857       333.4444 
 2789   0.0000      12.275747       334.0401 
 2790   0.0000      12.296543       334.6060 
 2791   0.0000      12.308665       334.9358 
 2792   0.0000      12.339375       335.7715 
 2793   0.0000      12.341049       335.8170 
 2794   0.0000      12.355050       336.1980 
 2795   0.0000      12.381989       336.9310 
 2796   0.0000      12.388455       337.1070 
 2797   0.0000      12.410076       337.6953 
 2798   0.0000      12.427416       338.1672 
 2799   0.0000      12.442006       338.5642 
 2800   0.0000      12.448460       338.7398 
 2801   0.0000      12.504316       340.2597 
 2802   0.0000      12.540615       341.2475 
 2803   0.0000      12.555153       341.6431 
 2804   0.0000      12.575909       342.2079 
 2805   0.0000      12.637986       343.8971 
 2806   0.0000      12.701719       345.6314 
 2807   0.0000      12.713459       345.9508 
 2808   0.0000      12.721454       346.1684 
 2809   0.0000      12.762050       347.2730 
 2810   0.0000      12.784246       347.8770 
 2811   0.0000      12.863187       350.0251 
 2812   0.0000      12.882672       350.5553 
 2813   0.0000      12.951747       352.4350 
 2814   0.0000      12.973842       353.0362 
 2815   0.0000      13.008931       353.9910 
 2816   0.0000      13.120454       357.0257 
 2817   0.0000      13.129813       357.2804 
 2818   0.0000      13.145444       357.7057 
 2819   0.0000      13.186473       358.8222 
 2820   0.0000      13.206090       359.3560 
 2821   0.0000      13.270578       361.1108 
 2822   0.0000      13.302469       361.9786 
 2823   0.0000      13.336462       362.9036 
 2824   0.0000      13.338220       362.9514 
 2825   0.0000      13.341809       363.0491 
 2826   0.0000      13.360714       363.5635 
 2827   0.0000      13.381365       364.1255 
 2828   0.0000      13.667572       371.9135 
 2829   0.0000      13.763913       374.5351 
 2830   0.0000      13.935753       379.2111 
 2831   0.0000      14.459767       393.4703 
 2832   0.0000      14.729392       400.8071 
 2833   0.0000      15.035266       409.1304 
 2834   0.0000      15.380243       418.5177 
 2835   0.0000      28.149159       765.9776 
 2836   0.0000      28.311713       770.4009 
 2837   0.0000      28.402232       772.8640 
 2838   0.0000      28.569772       777.4230 
 2839   0.0000      28.729630       781.7730 
 2840   0.0000      28.741630       782.0995 
 2841   0.0000      28.747333       782.2547 
 2842   0.0000      28.790687       783.4344 
 2843   0.0000      28.805411       783.8351 
 2844   0.0000      28.821888       784.2835 
 2845   0.0000      28.894549       786.2606 
 2846   0.0000      29.057827       790.7037 
 2847   0.0000      29.079520       791.2940 
 2848   0.0000      29.137184       792.8631 
 2849   0.0000      29.145136       793.0795 
 2850   0.0000      29.173324       793.8465 
 2851   0.0000      29.234082       795.4998 
 2852   0.0000      29.238178       795.6113 
 2853   0.0000      29.267242       796.4021 
 2854   0.0000      29.351575       798.6970 
 2855   0.0000      29.379665       799.4613 
 2856   0.0000      29.398053       799.9617 
 2857   0.0000      29.422592       800.6294 
 2858   0.0000      29.435528       800.9814 
 2859   0.0000      29.438878       801.0726 
 2860   0.0000      29.483593       802.2894 
 2861   0.0000      29.568022       804.5868 
 2862   0.0000      29.595905       805.3455 
 2863   0.0000      29.599757       805.4503 
 2864   0.0000      38.227159      1040.2139 
 2865   0.0000      38.642263      1051.5094 
 2866   0.0000      48.586077      1322.0944 
 2867   0.0000      48.810018      1328.1881 
 2868   0.0000     148.981113      4053.9822 
 2869   0.0000     149.150062      4058.5795 
 2870   0.0000     149.247851      4061.2405 
 2871   0.0000     149.371987      4064.6184 
 2872   0.0000     149.526173      4068.8140 
 2873   0.0000     149.543879      4069.2958 
 2874   0.0000     149.574774      4070.1365 
 2875   0.0000     149.614511      4071.2178 
 2876   0.0000     149.625827      4071.5257 
 2877   0.0000     149.655885      4072.3437 
 2878   0.0000     149.708229      4073.7680 
 2879   0.0000     149.851593      4077.6692 
 2880   0.0000     149.914112      4079.3704 
 2881   0.0000     149.919842      4079.5263 
 2882   0.0000     149.940341      4080.0841 
 2883   0.0000     149.976487      4081.0677 
 2884   0.0000     150.013919      4082.0863 
 2885   0.0000     150.030167      4082.5284 
 2886   0.0000     150.046255      4082.9662 
 2887   0.0000     150.222607      4087.7650 
 2888   0.0000     150.254195      4088.6245 
 2889   0.0000     150.262356      4088.8466 
 2890   0.0000     150.273061      4089.1379 
 2891   0.0000     150.281375      4089.3641 
 2892   0.0000     150.288732      4089.5643 
 2893   0.0000     150.329084      4090.6623 
 2894   0.0000     150.374213      4091.8904 
 2895   0.0000     150.404596      4092.7171 
 2896   0.0000     150.416000      4093.0274 
 2897   0.0000     199.626363      5432.1095 
 2898   0.0000     200.091005      5444.7531 
 2899   0.0000     256.013631      6966.4851 
 2900   0.0000     256.276603      6973.6409 

                    ********************************
                    * MULLIKEN POPULATION ANALYSIS *
                    ********************************

-----------------------
MULLIKEN ATOMIC CHARGES
-----------------------
   0 O :   -0.313924
   1 O :   -0.415637
   2 N :   -0.315111
   3 N :   -0.475161
   4 C :    0.105010
   5 C :    0.322032
   6 H :    0.019802
   7 C :    0.130204
   8 C :   -0.173541
   9 H :    0.113042
  10 C :   -0.125693
  11 H :    0.144164
  12 C :   -0.120416
  13 H :    0.138452
  14 C :   -0.134468
  15 H :    0.152992
  16 C :   -0.198482
  17 H :    0.096934
  18 C :    0.057887
  19 C :   -0.234639
  20 H :    0.118698
  21 H :    0.111398
  22 H :    0.085334
  23 C :   -0.307028
  24 H :    0.112962
  25 H :    0.095622
  26 H :    0.115570
  27 C :   -0.236803
  28 H :    0.114835
  29 H :    0.079256
  30 H :    0.114656
  31 C :    0.170131
  32 C :    0.025735
  33 C :   -0.088031
  34 H :    0.086280
  35 C :   -0.175809
  36 H :    0.124259
  37 C :   -0.133219
  38 H :    0.139850
  39 C :   -0.116951
  40 H :    0.068179
  41 C :   -0.137350
  42 C :   -0.185576
  43 H :    0.036729
  44 H :    0.112479
  45 H :    0.087857
  46 C :   -0.255052
  47 H :    0.091214
  48 H :    0.094965
  49 H :    0.114913
  50 C :   -0.240152
  51 H :    0.101430
  52 H :    0.095015
  53 H :    0.105583
  54 C :    0.367312
  55 C :    0.032452
  56 C :   -0.116253
  57 H :    0.108340
  58 C :   -0.140419
  59 H :    0.150641
  60 C :   -0.087512
  61 H :    0.145974
  62 C :   -0.133687
  63 H :    0.147176
  64 C :   -0.067007
  65 H :    0.121995
  66 H :    0.170561
Sum of atomic charges:   -0.0000000

--------------------------------
MULLIKEN REDUCED ORBITAL CHARGES
--------------------------------
  0 O s       :     3.824236  s :     3.824236
      pz      :     1.417138  p :     4.443962
      px      :     1.676279
      py      :     1.350545
      dz2     :     0.012136  d :     0.040496
      dxz     :     0.005104
      dyz     :     0.008461
      dx2y2   :     0.007952
      dxy     :     0.006843
      f0      :     0.000883  f :     0.004988
      f+1     :     0.000653
      f-1     :     0.000861
      f+2     :     0.000668
      f-2     :     0.000385
      f+3     :     0.000777
      f-3     :     0.000762
      g0      :     0.000039  g :     0.000243
      g+1     :     0.000032
      g-1     :     0.000051
      g+2     :     0.000026
      g-2     :     0.000020
      g+3     :     0.000007
      g-3     :     0.000013
      g+4     :     0.000027
      g-4     :     0.000029
  1 O s       :     3.760141  s :     3.760141
      pz      :     1.577518  p :     4.616496
      px      :     1.453824
      py      :     1.585154
      dz2     :     0.007034  d :     0.035056
      dxz     :     0.006591
      dyz     :     0.009942
      dx2y2   :     0.005307
      dxy     :     0.006181
      f0      :     0.000481  f :     0.003741
      f+1     :     0.000202
      f-1     :     0.000901
      f+2     :     0.000719
      f-2     :     0.000935
      f+3     :     0.000283
      f-3     :     0.000219
      g0      :     0.000018  g :     0.000204
      g+1     :     0.000001
      g-1     :     0.000033
      g+2     :     0.000044
      g-2     :     0.000029
      g+3     :     0.000034
      g-3     :     0.000031
      g+4     :     0.000006
      g-4     :     0.000007
  2 N s       :     3.640021  s :     3.640021
      pz      :     1.060044  p :     3.602968
      px      :     1.440102
      py      :     1.102822
      dz2     :     0.014283  d :     0.063708
      dxz     :     0.015407
      dyz     :     0.012904
      dx2y2   :     0.007849
      dxy     :     0.013266
      f0      :     0.001731  f :     0.007859
      f+1     :     0.001777
      f-1     :     0.001293
      f+2     :     0.000825
      f-2     :     0.001477
      f+3     :     0.000339
      f-3     :     0.000416
      g0      :     0.000079  g :     0.000555
      g+1     :     0.000103
      g-1     :     0.000062
      g+2     :     0.000082
      g-2     :     0.000066
      g+3     :     0.000057
      g-3     :     0.000075
      g+4     :     0.000014
      g-4     :     0.000017
  3 N s       :     3.670743  s :     3.670743
      pz      :     1.207692  p :     3.738101
      px      :     1.168853
      py      :     1.361556
      dz2     :     0.009623  d :     0.057723
      dxz     :     0.014156
      dyz     :     0.007697
      dx2y2   :     0.014197
      dxy     :     0.012051
      f0      :     0.000882  f :     0.008091
      f+1     :     0.000507
      f-1     :     0.001127
      f+2     :     0.001410
      f-2     :     0.001098
      f+3     :     0.001583
      f-3     :     0.001483
      g0      :     0.000041  g :     0.000502
      g+1     :     0.000048
      g-1     :     0.000035
      g+2     :     0.000072
      g-2     :     0.000037
      g+3     :     0.000047
      g-3     :     0.000058
      g+4     :     0.000067
      g-4     :     0.000098
  4 C s       :     3.222262  s :     3.222262
      pz      :     0.631400  p :     2.450903
      px      :     0.935413
      py      :     0.884090
      dz2     :     0.057219  d :     0.187119
      dxz     :     0.047384
      dyz     :     0.026623
      dx2y2   :     0.025109
      dxy     :     0.030783
      f0      :     0.007173  f :     0.031551
      f+1     :     0.007710
      f-1     :     0.003555
      f+2     :     0.004618
      f-2     :     0.003533
      f+3     :     0.002014
      f-3     :     0.002948
      g0      :     0.000428  g :     0.003155
      g+1     :     0.000768
      g-1     :     0.000283
      g+2     :     0.000480
      g-2     :     0.000417
      g+3     :     0.000241
      g-3     :     0.000258
      g+4     :     0.000162
      g-4     :     0.000117
  5 C s       :     3.285196  s :     3.285196
      pz      :     0.785256  p :     2.250033
      px      :     0.789470
      py      :     0.675307
      dz2     :     0.018615  d :     0.120149
      dxz     :     0.015008
      dyz     :     0.018619
      dx2y2   :     0.044043
      dxy     :     0.023864
      f0      :     0.002195  f :     0.020841
      f+1     :     0.001705
      f-1     :     0.004470
      f+2     :     0.003174
      f-2     :     0.002137
      f+3     :     0.002474
      f-3     :     0.004686
      g0      :     0.000168  g :     0.001749
      g+1     :     0.000105
      g-1     :     0.000214
      g+2     :     0.000200
      g-2     :     0.000133
      g+3     :     0.000261
      g-3     :     0.000157
      g+4     :     0.000243
      g-4     :     0.000267
  6 H s       :     0.947447  s :     0.947447
      pz      :     0.001341  p :     0.027130
      px      :     0.012699
      py      :     0.013089
      dz2     :     0.000961  d :     0.005231
      dxz     :     0.001607
      dyz     :     0.001928
      dx2y2   :     0.000450
      dxy     :     0.000287
      f0      :     0.000089  f :     0.000390
      f+1     :     0.000083
      f-1     :     0.000126
      f+2     :     0.000061
      f-2     :     0.000022
      f+3     :     0.000005
      f-3     :     0.000004
  7 C s       :     3.294513  s :     3.294513
      pz      :     0.820949  p :     2.449583
      px      :     0.920904
      py      :     0.707729
      dz2     :     0.026505  d :     0.105249
      dxz     :     0.025409
      dyz     :     0.025304
      dx2y2   :     0.015389
      dxy     :     0.012643
      f0      :     0.003187  f :     0.018895
      f+1     :     0.001813
      f-1     :     0.005250
      f+2     :     0.001674
      f-2     :     0.002824
      f+3     :     0.001796
      f-3     :     0.002350
      g0      :     0.000261  g :     0.001556
      g+1     :     0.000153
      g-1     :     0.000333
      g+2     :     0.000200
      g-2     :     0.000153
      g+3     :     0.000159
      g-3     :     0.000122
      g+4     :     0.000079
      g-4     :     0.000097
  8 C s       :     3.254425  s :     3.254425
      pz      :     0.975035  p :     2.795740
      px      :     0.952513
      py      :     0.868193
      dz2     :     0.038398  d :     0.108432
      dxz     :     0.012654
      dyz     :     0.018134
      dx2y2   :     0.019752
      dxy     :     0.019494
      f0      :     0.001936  f :     0.013699
      f+1     :     0.000908
      f-1     :     0.003487
      f+2     :     0.001283
      f-2     :     0.002231
      f+3     :     0.001526
      f-3     :     0.002328
      g0      :     0.000163  g :     0.001244
      g+1     :     0.000062
      g-1     :     0.000215
      g+2     :     0.000147
      g-2     :     0.000134
      g+3     :     0.000167
      g-3     :     0.000158
      g+4     :     0.000121
      g-4     :     0.000078
  9 H s       :     0.857852  s :     0.857852
      pz      :     0.006204  p :     0.025644
      px      :     0.010426
      py      :     0.009014
      dz2     :     0.000613  d :     0.003168
      dxz     :     0.000999
      dyz     :     0.001242
      dx2y2   :     0.000142
      dxy     :     0.000172
      f0      :     0.000071  f :     0.000294
      f+1     :     0.000078
      f-1     :     0.000093
      f+2     :     0.000027
      f-2     :     0.000022
      f+3     :     0.000001
      f-3     :     0.000002
 10 C s       :     3.186333  s :     3.186333
      pz      :     0.915489  p :     2.806178
      px      :     0.945141
      py      :     0.945548
      dz2     :     0.015223  d :     0.119700
      dxz     :     0.020641
      dyz     :     0.061244
      dx2y2   :     0.011835
      dxy     :     0.010757
      f0      :     0.002019  f :     0.012215
      f+1     :     0.001692
      f-1     :     0.003162
      f+2     :     0.001335
      f-2     :     0.001121
      f+3     :     0.000985
      f-3     :     0.001902
      g0      :     0.000255  g :     0.001267
      g+1     :     0.000167
      g-1     :     0.000242
      g+2     :     0.000148
      g-2     :     0.000107
      g+3     :     0.000085
      g-3     :     0.000076
      g+4     :     0.000122
      g-4     :     0.000065
 11 H s       :     0.829970  s :     0.829970
      pz      :     0.006713  p :     0.022678
      px      :     0.009593
      py      :     0.006371
      dz2     :     0.000956  d :     0.002904
      dxz     :     0.000574
      dyz     :     0.000302
      dx2y2   :     0.000442
      dxy     :     0.000629
      f0      :     0.000047  f :     0.000285
      f+1     :     0.000020
      f-1     :     0.000064
      f+2     :     0.000023
      f-2     :     0.000072
      f+3     :     0.000033
      f-3     :     0.000026
 12 C s       :     3.191693  s :     3.191693
      pz      :     0.893883  p :     2.789645
      px      :     0.946978
      py      :     0.948784
      dz2     :     0.044948  d :     0.125453
      dxz     :     0.020303
      dyz     :     0.035328
      dx2y2   :     0.010560
      dxy     :     0.014314
      f0      :     0.002167  f :     0.012372
      f+1     :     0.001595
      f-1     :     0.003395
      f+2     :     0.001210
      f-2     :     0.001919
      f+3     :     0.001187
      f-3     :     0.000899
      g0      :     0.000240  g :     0.001252
      g+1     :     0.000137
      g-1     :     0.000304
      g+2     :     0.000175
      g-2     :     0.000118
      g+3     :     0.000120
      g-3     :     0.000092
      g+4     :     0.000020
      g-4     :     0.000046
 13 H s       :     0.835130  s :     0.835130
      pz      :     0.007099  p :     0.023198
      px      :     0.009703
      py      :     0.006396
      dz2     :     0.000362  d :     0.002935
      dxz     :     0.000253
      dyz     :     0.000860
      dx2y2   :     0.000737
      dxy     :     0.000723
      f0      :     0.000020  f :     0.000285
      f+1     :     0.000011
      f-1     :     0.000054
      f+2     :     0.000039
      f-2     :     0.000033
      f+3     :     0.000031
      f-3     :     0.000096
 14 C s       :     3.175891  s :     3.175891
      pz      :     0.960767  p :     2.824143
      px      :     0.954915
      py      :     0.908460
      dz2     :     0.042739  d :     0.120589
      dxz     :     0.013336
      dyz     :     0.025271
      dx2y2   :     0.020091
      dxy     :     0.019151
      f0      :     0.001883  f :     0.012573
      f+1     :     0.000909
      f-1     :     0.003097
      f+2     :     0.001136
      f-2     :     0.002149
      f+3     :     0.001316
      f-3     :     0.002083
      g0      :     0.000160  g :     0.001273
      g+1     :     0.000067
      g-1     :     0.000240
      g+2     :     0.000154
      g-2     :     0.000135
      g+3     :     0.000172
      g-3     :     0.000155
      g+4     :     0.000115
      g-4     :     0.000077
 15 H s       :     0.822129  s :     0.822129
      pz      :     0.005390  p :     0.021748
      px      :     0.009154
      py      :     0.007204
      dz2     :     0.000569  d :     0.002845
      dxz     :     0.000926
      dyz     :     0.001074
      dx2y2   :     0.000141
      dxy     :     0.000135
      f0      :     0.000063  f :     0.000285
      f+1     :     0.000080
      f-1     :     0.000090
      f+2     :     0.000028
      f-2     :     0.000022
      f+3     :     0.000001
      f-3     :     0.000002
 16 C s       :     3.309177  s :     3.309177
      pz      :     0.865941  p :     2.776552
      px      :     0.964412
      py      :     0.946199
      dz2     :     0.014122  d :     0.097918
      dxz     :     0.016695
      dyz     :     0.043446
      dx2y2   :     0.011426
      dxy     :     0.012229
      f0      :     0.002299  f :     0.013597
      f+1     :     0.001630
      f-1     :     0.003607
      f+2     :     0.001619
      f-2     :     0.001459
      f+3     :     0.000981
      f-3     :     0.002000
      g0      :     0.000232  g :     0.001238
      g+1     :     0.000162
      g-1     :     0.000234
      g+2     :     0.000152
      g-2     :     0.000111
      g+3     :     0.000083
      g-3     :     0.000073
      g+4     :     0.000124
      g-4     :     0.000067
 17 H s       :     0.873886  s :     0.873886
      pz      :     0.009514  p :     0.025658
      px      :     0.010284
      py      :     0.005860
      dz2     :     0.001301  d :     0.003216
      dxz     :     0.000584
      dyz     :     0.000250
      dx2y2   :     0.000355
      dxy     :     0.000727
      f0      :     0.000050  f :     0.000306
      f+1     :     0.000020
      f-1     :     0.000080
      f+2     :     0.000021
      f-2     :     0.000077
      f+3     :     0.000034
      f-3     :     0.000024
 18 C s       :     3.249592  s :     3.249592
      pz      :     0.685249  p :     2.528549
      px      :     0.937154
      py      :     0.906146
      dz2     :     0.023722  d :     0.137717
      dxz     :     0.032174
      dyz     :     0.024264
      dx2y2   :     0.027632
      dxy     :     0.029925
      f0      :     0.003966  f :     0.024276
      f+1     :     0.005239
      f-1     :     0.003374
      f+2     :     0.002421
      f-2     :     0.002732
      f+3     :     0.002121
      f-3     :     0.004423
      g0      :     0.000311  g :     0.001979
      g+1     :     0.000210
      g-1     :     0.000342
      g+2     :     0.000175
      g-2     :     0.000204
      g+3     :     0.000215
      g-3     :     0.000103
      g+4     :     0.000205
      g-4     :     0.000215
 19 C s       :     3.166232  s :     3.166232
      pz      :     1.010542  p :     2.993852
      px      :     0.992730
      py      :     0.990580
      dz2     :     0.021453  d :     0.067348
      dxz     :     0.004669
      dyz     :     0.009393
      dx2y2   :     0.018864
      dxy     :     0.012969
      f0      :     0.001258  f :     0.006455
      f+1     :     0.000565
      f-1     :     0.001378
      f+2     :     0.000555
      f-2     :     0.000633
      f+3     :     0.001050
      f-3     :     0.001015
      g0      :     0.000129  g :     0.000752
      g+1     :     0.000043
      g-1     :     0.000091
      g+2     :     0.000045
      g-2     :     0.000094
      g+3     :     0.000113
      g-3     :     0.000054
      g+4     :     0.000079
      g-4     :     0.000103
 20 H s       :     0.850045  s :     0.850045
      pz      :     0.009820  p :     0.026956
      px      :     0.010080
      py      :     0.007057
      dz2     :     0.000258  d :     0.003921
      dxz     :     0.000258
      dyz     :     0.001337
      dx2y2   :     0.001377
      dxy     :     0.000691
      f0      :     0.000053  f :     0.000379
      f+1     :     0.000014
      f-1     :     0.000031
      f+2     :     0.000049
      f-2     :     0.000049
      f+3     :     0.000023
      f-3     :     0.000160
 21 H s       :     0.857429  s :     0.857429
      pz      :     0.007659  p :     0.026866
      px      :     0.009698
      py      :     0.009509
      dz2     :     0.000969  d :     0.003919
      dxz     :     0.001461
      dyz     :     0.001168
      dx2y2   :     0.000171
      dxy     :     0.000151
      f0      :     0.000108  f :     0.000387
      f+1     :     0.000139
      f-1     :     0.000079
      f+2     :     0.000031
      f-2     :     0.000029
      f+3     :     0.000000
      f-3     :     0.000001
 22 H s       :     0.879059  s :     0.879059
      pz      :     0.011347  p :     0.031056
      px      :     0.009150
      py      :     0.010558
      dz2     :     0.000546  d :     0.004164
      dxz     :     0.001197
      dyz     :     0.000157
      dx2y2   :     0.000580
      dxy     :     0.001683
      f0      :     0.000029  f :     0.000388
      f+1     :     0.000083
      f-1     :     0.000011
      f+2     :     0.000056
      f-2     :     0.000024
      f+3     :     0.000037
      f-3     :     0.000150
 23 C s       :     3.178877  s :     3.178877
      pz      :     1.026483  p :     3.048006
      px      :     0.982355
      py      :     1.039169
      dz2     :     0.017937  d :     0.072703
      dxz     :     0.010702
      dyz     :     0.011081
      dx2y2   :     0.010618
      dxy     :     0.022365
      f0      :     0.000904  f :     0.006668
      f+1     :     0.001147
      f-1     :     0.000942
      f+2     :     0.000560
      f-2     :     0.000802
      f+3     :     0.001073
      f-3     :     0.001241
      g0      :     0.000078  g :     0.000774
      g+1     :     0.000094
      g-1     :     0.000077
      g+2     :     0.000051
      g-2     :     0.000059
      g+3     :     0.000127
      g-3     :     0.000053
      g+4     :     0.000118
      g-4     :     0.000115
 24 H s       :     0.855588  s :     0.855588
      pz      :     0.009788  p :     0.027125
      px      :     0.008346
      py      :     0.008991
      dz2     :     0.001191  d :     0.003942
      dxz     :     0.000535
      dyz     :     0.000369
      dx2y2   :     0.001076
      dxy     :     0.000771
      f0      :     0.000031  f :     0.000383
      f+1     :     0.000061
      f-1     :     0.000071
      f+2     :     0.000070
      f-2     :     0.000028
      f+3     :     0.000033
      f-3     :     0.000091
 25 H s       :     0.872927  s :     0.872927
      pz      :     0.008519  p :     0.027112
      px      :     0.008458
      py      :     0.010135
      dz2     :     0.000931  d :     0.003954
      dxz     :     0.001391
      dyz     :     0.001217
      dx2y2   :     0.000181
      dxy     :     0.000233
      f0      :     0.000109  f :     0.000386
      f+1     :     0.000115
      f-1     :     0.000079
      f+2     :     0.000036
      f-2     :     0.000040
      f+3     :     0.000004
      f-3     :     0.000003
 26 H s       :     0.853370  s :     0.853370
      pz      :     0.010355  p :     0.026770
      px      :     0.008055
      py      :     0.008361
      dz2     :     0.000177  d :     0.003909
      dxz     :     0.000446
      dyz     :     0.001284
      dx2y2   :     0.001197
      dxy     :     0.000804
      f0      :     0.000064  f :     0.000381
      f+1     :     0.000016
      f-1     :     0.000011
      f+2     :     0.000030
      f-2     :     0.000086
      f+3     :     0.000024
      f-3     :     0.000150
 27 C s       :     3.164298  s :     3.164298
      pz      :     1.041138  p :     2.998720
      px      :     0.987728
      py      :     0.969854
      dz2     :     0.014411  d :     0.066680
      dxz     :     0.006841
      dyz     :     0.017115
      dx2y2   :     0.017104
      dxy     :     0.011209
      f0      :     0.001079  f :     0.006352
      f+1     :     0.000407
      f-1     :     0.001143
      f+2     :     0.000463
      f-2     :     0.000432
      f+3     :     0.001382
      f-3     :     0.001446
      g0      :     0.000055  g :     0.000754
      g+1     :     0.000019
      g-1     :     0.000112
      g+2     :     0.000080
      g-2     :     0.000083
      g+3     :     0.000105
      g-3     :     0.000004
      g+4     :     0.000144
      g-4     :     0.000153
 28 H s       :     0.853836  s :     0.853836
      pz      :     0.010057  p :     0.027014
      px      :     0.010146
      py      :     0.006812
      dz2     :     0.001390  d :     0.003932
      dxz     :     0.000363
      dyz     :     0.000566
      dx2y2   :     0.000974
      dxy     :     0.000640
      f0      :     0.000058  f :     0.000382
      f+1     :     0.000036
      f-1     :     0.000087
      f+2     :     0.000078
      f-2     :     0.000025
      f+3     :     0.000027
      f-3     :     0.000071
 29 H s       :     0.886666  s :     0.886666
      pz      :     0.011604  p :     0.029610
      px      :     0.008056
      py      :     0.009950
      dz2     :     0.000570  d :     0.004081
      dxz     :     0.001369
      dyz     :     0.000172
      dx2y2   :     0.000564
      dxy     :     0.001406
      f0      :     0.000031  f :     0.000387
      f+1     :     0.000090
      f-1     :     0.000006
      f+2     :     0.000076
      f-2     :     0.000020
      f+3     :     0.000038
      f-3     :     0.000126
 30 H s       :     0.853607  s :     0.853607
      pz      :     0.008180  p :     0.027407
      px      :     0.010067
      py      :     0.009160
      dz2     :     0.000795  d :     0.003942
      dxz     :     0.001391
      dyz     :     0.001224
      dx2y2   :     0.000272
      dxy     :     0.000261
      f0      :     0.000098  f :     0.000388
      f+1     :     0.000109
      f-1     :     0.000065
      f+2     :     0.000049
      f-2     :     0.000058
      f+3     :     0.000004
      f-3     :     0.000006
 31 C s       :     3.274539  s :     3.274539
      pz      :     0.873529  p :     2.397492
      px      :     0.664173
      py      :     0.859790
      dz2     :     0.029305  d :     0.131714
      dxz     :     0.029274
      dyz     :     0.012856
      dx2y2   :     0.031410
      dxy     :     0.028869
      f0      :     0.003801  f :     0.024069
      f+1     :     0.002299
      f-1     :     0.002310
      f+2     :     0.003717
      f-2     :     0.003865
      f+3     :     0.005359
      f-3     :     0.002719
      g0      :     0.000125  g :     0.002055
      g+1     :     0.000266
      g-1     :     0.000129
      g+2     :     0.000246
      g-2     :     0.000244
      g+3     :     0.000182
      g-3     :     0.000287
      g+4     :     0.000298
      g-4     :     0.000278
 32 C s       :     3.305280  s :     3.305280
      pz      :     0.837677  p :     2.560021
      px      :     0.848586
      py      :     0.873758
      dz2     :     0.019943  d :     0.089347
      dxz     :     0.025386
      dyz     :     0.010234
      dx2y2   :     0.015062
      dxy     :     0.018721
      f0      :     0.002555  f :     0.018147
      f+1     :     0.001587
      f-1     :     0.002470
      f+2     :     0.004060
      f-2     :     0.002693
      f+3     :     0.002603
      f-3     :     0.002180
      g0      :     0.000106  g :     0.001471
      g+1     :     0.000174
      g-1     :     0.000122
      g+2     :     0.000174
      g-2     :     0.000216
      g+3     :     0.000136
      g-3     :     0.000200
      g+4     :     0.000190
      g-4     :     0.000153
 33 C s       :     3.223331  s :     3.223331
      pz      :     0.916092  p :     2.737710
      px      :     0.877840
      py      :     0.943778
      dz2     :     0.014117  d :     0.112201
      dxz     :     0.035328
      dyz     :     0.013939
      dx2y2   :     0.023194
      dxy     :     0.025622
      f0      :     0.002109  f :     0.013545
      f+1     :     0.001138
      f-1     :     0.001342
      f+2     :     0.002983
      f-2     :     0.001918
      f+3     :     0.002690
      f-3     :     0.001365
      g0      :     0.000084  g :     0.001244
      g+1     :     0.000216
      g-1     :     0.000032
      g+2     :     0.000157
      g-2     :     0.000140
      g+3     :     0.000148
      g-3     :     0.000145
      g+4     :     0.000186
      g-4     :     0.000135
 34 H s       :     0.876550  s :     0.876550
      pz      :     0.010222  p :     0.033047
      px      :     0.011635
      py      :     0.011190
      dz2     :     0.001038  d :     0.003796
      dxz     :     0.000913
      dyz     :     0.000319
      dx2y2   :     0.000636
      dxy     :     0.000890
      f0      :     0.000054  f :     0.000326
      f+1     :     0.000028
      f-1     :     0.000063
      f+2     :     0.000058
      f-2     :     0.000059
      f+3     :     0.000028
      f-3     :     0.000037
 35 C s       :     3.177355  s :     3.177355
      pz      :     0.934241  p :     2.857260
      px      :     0.957444
      py      :     0.965575
      dz2     :     0.040381  d :     0.127395
      dxz     :     0.016512
      dyz     :     0.019091
      dx2y2   :     0.027063
      dxy     :     0.024347
      f0      :     0.001837  f :     0.012551
      f+1     :     0.001635
      f-1     :     0.001735
      f+2     :     0.002339
      f-2     :     0.002062
      f+3     :     0.001615
      f-3     :     0.001327
      g0      :     0.000072  g :     0.001249
      g+1     :     0.000158
      g-1     :     0.000121
      g+2     :     0.000189
      g-2     :     0.000187
      g+3     :     0.000163
      g-3     :     0.000199
      g+4     :     0.000060
      g-4     :     0.000101
 36 H s       :     0.848322  s :     0.848322
      pz      :     0.008583  p :     0.024117
      px      :     0.005862
      py      :     0.009671
      dz2     :     0.000142  d :     0.003007
      dxz     :     0.001096
      dyz     :     0.000176
      dx2y2   :     0.000715
      dxy     :     0.000879
      f0      :     0.000044  f :     0.000295
      f+1     :     0.000012
      f-1     :     0.000010
      f+2     :     0.000050
      f-2     :     0.000037
      f+3     :     0.000102
      f-3     :     0.000040
 37 C s       :     3.187413  s :     3.187413
      pz      :     0.940038  p :     2.803284
      px      :     0.936224
      py      :     0.927022
      dz2     :     0.017590  d :     0.128719
      dxz     :     0.047492
      dyz     :     0.006950
      dx2y2   :     0.021341
      dxy     :     0.035347
      f0      :     0.002086  f :     0.012538
      f+1     :     0.000678
      f-1     :     0.001667
      f+2     :     0.002444
      f-2     :     0.001988
      f+3     :     0.002232
      f-3     :     0.001443
      g0      :     0.000085  g :     0.001265
      g+1     :     0.000131
      g-1     :     0.000129
      g+2     :     0.000136
      g-2     :     0.000169
      g+3     :     0.000105
      g-3     :     0.000183
      g+4     :     0.000188
      g-4     :     0.000140
 38 H s       :     0.834902  s :     0.834902
      pz      :     0.007413  p :     0.022101
      px      :     0.005992
      py      :     0.008696
      dz2     :     0.000933  d :     0.002860
      dxz     :     0.000341
      dyz     :     0.000523
      dx2y2   :     0.000567
      dxy     :     0.000495
      f0      :     0.000050  f :     0.000287
      f+1     :     0.000058
      f-1     :     0.000024
      f+2     :     0.000059
      f-2     :     0.000042
      f+3     :     0.000032
      f-3     :     0.000021
 39 C s       :     3.226432  s :     3.226432
      pz      :     0.937710  p :     2.775470
      px      :     0.874721
      py      :     0.963040
      dz2     :     0.015592  d :     0.100591
      dxz     :     0.021830
      dyz     :     0.014921
      dx2y2   :     0.028678
      dxy     :     0.019571
      f0      :     0.001990  f :     0.013238
      f+1     :     0.001269
      f-1     :     0.001312
      f+2     :     0.002496
      f-2     :     0.002097
      f+3     :     0.002827
      f-3     :     0.001246
      g0      :     0.000086  g :     0.001220
      g+1     :     0.000213
      g-1     :     0.000032
      g+2     :     0.000155
      g-2     :     0.000123
      g+3     :     0.000122
      g-3     :     0.000153
      g+4     :     0.000195
      g-4     :     0.000140
 40 H s       :     0.895701  s :     0.895701
      pz      :     0.010681  p :     0.032069
      px      :     0.010472
      py      :     0.010916
      dz2     :     0.001182  d :     0.003723
      dxz     :     0.000654
      dyz     :     0.000539
      dx2y2   :     0.000738
      dxy     :     0.000610
      f0      :     0.000054  f :     0.000328
      f+1     :     0.000027
      f-1     :     0.000077
      f+2     :     0.000059
      f-2     :     0.000054
      f+3     :     0.000024
      f-3     :     0.000033
 41 C s       :     3.277844  s :     3.277844
      pz      :     0.866597  p :     2.721445
      px      :     0.940126
      py      :     0.914723
      dz2     :     0.017658  d :     0.117237
      dxz     :     0.020897
      dyz     :     0.034186
      dx2y2   :     0.018574
      dxy     :     0.025922
      f0      :     0.001239  f :     0.019215
      f+1     :     0.002610
      f-1     :     0.003247
      f+2     :     0.004015
      f-2     :     0.003886
      f+3     :     0.002375
      f-3     :     0.001843
      g0      :     0.000116  g :     0.001609
      g+1     :     0.000125
      g-1     :     0.000123
      g+2     :     0.000159
      g-2     :     0.000279
      g+3     :     0.000303
      g-3     :     0.000321
      g+4     :     0.000086
      g-4     :     0.000098
 42 C s       :     3.180335  s :     3.180335
      pz      :     0.993993  p :     2.931418
      px      :     0.993436
      py      :     0.943989
      dz2     :     0.006143  d :     0.066415
      dxz     :     0.019034
      dyz     :     0.014430
      dx2y2   :     0.008528
      dxy     :     0.018280
      f0      :     0.000124  f :     0.006662
      f+1     :     0.000615
      f-1     :     0.001243
      f+2     :     0.001217
      f-2     :     0.002364
      f+3     :     0.000712
      f-3     :     0.000388
      g0      :     0.000064  g :     0.000745
      g+1     :     0.000047
      g-1     :     0.000074
      g+2     :     0.000085
      g-2     :     0.000124
      g+3     :     0.000142
      g-3     :     0.000121
      g+4     :     0.000037
      g-4     :     0.000050
 43 H s       :     0.923597  s :     0.923597
      pz      :     0.012957  p :     0.034951
      px      :     0.012022
      py      :     0.009973
      dz2     :     0.000863  d :     0.004335
      dxz     :     0.000513
      dyz     :     0.000682
      dx2y2   :     0.001486
      dxy     :     0.000790
      f0      :     0.000012  f :     0.000388
      f+1     :     0.000032
      f-1     :     0.000079
      f+2     :     0.000080
      f-2     :     0.000027
      f+3     :     0.000056
      f-3     :     0.000102
 44 H s       :     0.857183  s :     0.857183
      pz      :     0.008081  p :     0.026071
      px      :     0.008260
      py      :     0.009729
      dz2     :     0.000715  d :     0.003886
      dxz     :     0.000868
      dyz     :     0.000565
      dx2y2   :     0.000791
      dxy     :     0.000948
      f0      :     0.000008  f :     0.000382
      f+1     :     0.000097
      f-1     :     0.000032
      f+2     :     0.000062
      f-2     :     0.000061
      f+3     :     0.000079
      f-3     :     0.000042
 45 H s       :     0.881649  s :     0.881649
      pz      :     0.007718  p :     0.026130
      px      :     0.009409
      py      :     0.009003
      dz2     :     0.001309  d :     0.003971
      dxz     :     0.000683
      dyz     :     0.000685
      dx2y2   :     0.000781
      dxy     :     0.000514
      f0      :     0.000060  f :     0.000393
      f+1     :     0.000084
      f-1     :     0.000054
      f+2     :     0.000107
      f-2     :     0.000030
      f+3     :     0.000024
      f-3     :     0.000034
 46 C s       :     3.163384  s :     3.163384
      pz      :     1.011637  p :     3.010221
      px      :     0.976318
      py      :     1.022265
      dz2     :     0.005586  d :     0.074105
      dxz     :     0.020839
      dyz     :     0.021710
      dx2y2   :     0.010031
      dxy     :     0.015938
      f0      :     0.000343  f :     0.006599
      f+1     :     0.000829
      f-1     :     0.000343
      f+2     :     0.001302
      f-2     :     0.002318
      f+3     :     0.000664
      f-3     :     0.000799
      g0      :     0.000076  g :     0.000744
      g+1     :     0.000057
      g-1     :     0.000023
      g+2     :     0.000039
      g-2     :     0.000104
      g+3     :     0.000108
      g-3     :     0.000199
      g+4     :     0.000065
      g-4     :     0.000072
 47 H s       :     0.871901  s :     0.871901
      pz      :     0.011190  p :     0.032334
      px      :     0.009231
      py      :     0.011913
      dz2     :     0.001091  d :     0.004163
      dxz     :     0.000807
      dyz     :     0.000491
      dx2y2   :     0.001116
      dxy     :     0.000658
      f0      :     0.000017  f :     0.000387
      f+1     :     0.000065
      f-1     :     0.000090
      f+2     :     0.000088
      f-2     :     0.000023
      f+3     :     0.000051
      f-3     :     0.000054
 48 H s       :     0.873659  s :     0.873659
      pz      :     0.009165  p :     0.026980
      px      :     0.007487
      py      :     0.010328
      dz2     :     0.001003  d :     0.004003
      dxz     :     0.000710
      dyz     :     0.000831
      dx2y2   :     0.000761
      dxy     :     0.000698
      f0      :     0.000053  f :     0.000393
      f+1     :     0.000060
      f-1     :     0.000042
      f+2     :     0.000111
      f-2     :     0.000059
      f+3     :     0.000032
      f-3     :     0.000036
 49 H s       :     0.853614  s :     0.853614
      pz      :     0.009409  p :     0.027172
      px      :     0.009138
      py      :     0.008625
      dz2     :     0.001169  d :     0.003918
      dxz     :     0.000599
      dyz     :     0.000613
      dx2y2   :     0.000798
      dxy     :     0.000739
      f0      :     0.000024  f :     0.000383
      f+1     :     0.000039
      f-1     :     0.000117
      f+2     :     0.000066
      f-2     :     0.000046
      f+3     :     0.000044
      f-3     :     0.000048
 50 C s       :     3.149220  s :     3.149220
      pz      :     0.999214  p :     3.011316
      px      :     1.032943
      py      :     0.979159
      dz2     :     0.006283  d :     0.072209
      dxz     :     0.022534
      dyz     :     0.015937
      dx2y2   :     0.013667
      dxy     :     0.013788
      f0      :     0.000186  f :     0.006640
      f+1     :     0.000514
      f-1     :     0.001019
      f+2     :     0.001869
      f-2     :     0.001994
      f+3     :     0.000647
      f-3     :     0.000411
      g0      :     0.000078  g :     0.000767
      g+1     :     0.000025
      g-1     :     0.000059
      g+2     :     0.000067
      g-2     :     0.000135
      g+3     :     0.000171
      g-3     :     0.000145
      g+4     :     0.000021
      g-4     :     0.000066
 51 H s       :     0.869609  s :     0.869609
      pz      :     0.010236  p :     0.024722
      px      :     0.010146
      py      :     0.004340
      dz2     :     0.000856  d :     0.003849
      dxz     :     0.000680
      dyz     :     0.000589
      dx2y2   :     0.000822
      dxy     :     0.000902
      f0      :     0.000014  f :     0.000390
      f+1     :     0.000026
      f-1     :     0.000095
      f+2     :     0.000065
      f-2     :     0.000069
      f+3     :     0.000054
      f-3     :     0.000068
 52 H s       :     0.872828  s :     0.872828
      pz      :     0.009009  p :     0.027652
      px      :     0.009312
      py      :     0.009332
      dz2     :     0.001214  d :     0.004110
      dxz     :     0.000566
      dyz     :     0.000876
      dx2y2   :     0.000638
      dxy     :     0.000816
      f0      :     0.000038  f :     0.000395
      f+1     :     0.000104
      f-1     :     0.000050
      f+2     :     0.000060
      f-2     :     0.000071
      f+3     :     0.000034
      f-3     :     0.000039
 53 H s       :     0.866234  s :     0.866234
      pz      :     0.005495  p :     0.023984
      px      :     0.008641
      py      :     0.009848
      dz2     :     0.000741  d :     0.003810
      dxz     :     0.000827
      dyz     :     0.000574
      dx2y2   :     0.000989
      dxy     :     0.000680
      f0      :     0.000006  f :     0.000388
      f+1     :     0.000119
      f-1     :     0.000034
      f+2     :     0.000076
      f-2     :     0.000046
      f+3     :     0.000069
      f-3     :     0.000038
 54 C s       :     3.108489  s :     3.108489
      pz      :     0.855194  p :     2.218664
      px      :     0.720919
      py      :     0.642551
      dz2     :     0.066668  d :     0.265613
      dxz     :     0.041838
      dyz     :     0.050698
      dx2y2   :     0.046579
      dxy     :     0.059829
      f0      :     0.006506  f :     0.035489
      f+1     :     0.002940
      f-1     :     0.008329
      f+2     :     0.005195
      f-2     :     0.004942
      f+3     :     0.004271
      f-3     :     0.003308
      g0      :     0.000497  g :     0.004433
      g+1     :     0.000145
      g-1     :     0.001082
      g+2     :     0.000531
      g-2     :     0.000424
      g+3     :     0.000520
      g-3     :     0.000429
      g+4     :     0.000408
      g-4     :     0.000398
 55 C s       :     3.245252  s :     3.245252
      pz      :     0.729555  p :     2.592074
      px      :     0.991409
      py      :     0.871110
      dz2     :     0.033656  d :     0.111300
      dxz     :     0.010712
      dyz     :     0.024583
      dx2y2   :     0.017062
      dxy     :     0.025287
      f0      :     0.002915  f :     0.017377
      f+1     :     0.001779
      f-1     :     0.005104
      f+2     :     0.001840
      f-2     :     0.002105
      f+3     :     0.002015
      f-3     :     0.001619
      g0      :     0.000261  g :     0.001545
      g+1     :     0.000109
      g-1     :     0.000315
      g+2     :     0.000209
      g-2     :     0.000123
      g+3     :     0.000175
      g-3     :     0.000162
      g+4     :     0.000099
      g-4     :     0.000093
 56 C s       :     3.269051  s :     3.269051
      pz      :     0.889830  p :     2.731586
      px      :     0.906496
      py      :     0.935259
      dz2     :     0.030085  d :     0.101013
      dxz     :     0.025875
      dyz     :     0.025780
      dx2y2   :     0.010278
      dxy     :     0.008995
      f0      :     0.002243  f :     0.013356
      f+1     :     0.002185
      f-1     :     0.003816
      f+2     :     0.001353
      f-2     :     0.001843
      f+3     :     0.000976
      f-3     :     0.000939
      g0      :     0.000245  g :     0.001247
      g+1     :     0.000143
      g-1     :     0.000329
      g+2     :     0.000151
      g-2     :     0.000118
      g+3     :     0.000109
      g-3     :     0.000091
      g+4     :     0.000028
      g-4     :     0.000033
 57 H s       :     0.857793  s :     0.857793
      pz      :     0.010383  p :     0.030058
      px      :     0.010763
      py      :     0.008911
      dz2     :     0.000662  d :     0.003500
      dxz     :     0.000222
      dyz     :     0.001015
      dx2y2   :     0.000556
      dxy     :     0.001044
      f0      :     0.000018  f :     0.000309
      f+1     :     0.000006
      f-1     :     0.000080
      f+2     :     0.000041
      f-2     :     0.000030
      f+3     :     0.000078
      f-3     :     0.000057
 58 C s       :     3.193831  s :     3.193831
      pz      :     0.923718  p :     2.809229
      px      :     0.947551
      py      :     0.937960
      dz2     :     0.016129  d :     0.123558
      dxz     :     0.017224
      dyz     :     0.068674
      dx2y2   :     0.008317
      dxy     :     0.013214
      f0      :     0.001673  f :     0.012529
      f+1     :     0.002069
      f-1     :     0.003620
      f+2     :     0.001557
      f-2     :     0.000659
      f+3     :     0.001610
      f-3     :     0.001343
      g0      :     0.000265  g :     0.001271
      g+1     :     0.000173
      g-1     :     0.000277
      g+2     :     0.000157
      g-2     :     0.000064
      g+3     :     0.000067
      g-3     :     0.000094
      g+4     :     0.000089
      g-4     :     0.000084
 59 H s       :     0.823532  s :     0.823532
      pz      :     0.005961  p :     0.022730
      px      :     0.010149
      py      :     0.006621
      dz2     :     0.000947  d :     0.002817
      dxz     :     0.000569
      dyz     :     0.000243
      dx2y2   :     0.000394
      dxy     :     0.000664
      f0      :     0.000046  f :     0.000281
      f+1     :     0.000018
      f-1     :     0.000067
      f+2     :     0.000018
      f-2     :     0.000074
      f+3     :     0.000038
      f-3     :     0.000021
 60 C s       :     3.201107  s :     3.201107
      pz      :     0.944693  p :     2.749527
      px      :     0.909843
      py      :     0.894990
      dz2     :     0.044537  d :     0.123274
      dxz     :     0.008975
      dyz     :     0.026746
      dx2y2   :     0.020300
      dxy     :     0.022716
      f0      :     0.001974  f :     0.012338
      f+1     :     0.000592
      f-1     :     0.003338
      f+2     :     0.001351
      f-2     :     0.001776
      f+3     :     0.001858
      f-3     :     0.001448
      g0      :     0.000185  g :     0.001265
      g+1     :     0.000028
      g-1     :     0.000269
      g+2     :     0.000181
      g-2     :     0.000098
      g+3     :     0.000172
      g-3     :     0.000158
      g+4     :     0.000090
      g-4     :     0.000085
 61 H s       :     0.828161  s :     0.828161
      pz      :     0.005941  p :     0.022753
      px      :     0.009670
      py      :     0.007143
      dz2     :     0.000420  d :     0.002835
      dxz     :     0.001112
      dyz     :     0.001117
      dx2y2   :     0.000090
      dxy     :     0.000097
      f0      :     0.000045  f :     0.000277
      f+1     :     0.000109
      f-1     :     0.000089
      f+2     :     0.000017
      f-2     :     0.000015
      f+3     :     0.000001
      f-3     :     0.000001
 62 C s       :     3.194421  s :     3.194421
      pz      :     0.890599  p :     2.804039
      px      :     0.950749
      py      :     0.962691
      dz2     :     0.040056  d :     0.121485
      dxz     :     0.021019
      dyz     :     0.037256
      dx2y2   :     0.013179
      dxy     :     0.009975
      f0      :     0.001919  f :     0.012471
      f+1     :     0.002015
      f-1     :     0.003547
      f+2     :     0.001279
      f-2     :     0.001550
      f+3     :     0.001103
      f-3     :     0.001058
      g0      :     0.000256  g :     0.001271
      g+1     :     0.000141
      g-1     :     0.000341
      g+2     :     0.000151
      g-2     :     0.000112
      g+3     :     0.000110
      g-3     :     0.000097
      g+4     :     0.000027
      g-4     :     0.000035
 63 H s       :     0.826453  s :     0.826453
      pz      :     0.006758  p :     0.023227
      px      :     0.010043
      py      :     0.006426
      dz2     :     0.000398  d :     0.002862
      dxz     :     0.000183
      dyz     :     0.000874
      dx2y2   :     0.000435
      dxy     :     0.000972
      f0      :     0.000018  f :     0.000281
      f+1     :     0.000005
      f-1     :     0.000066
      f+2     :     0.000040
      f-2     :     0.000030
      f+3     :     0.000075
      f-3     :     0.000047
 64 C s       :     3.227382  s :     3.227382
      pz      :     0.896221  p :     2.725853
      px      :     0.907695
      py      :     0.921937
      dz2     :     0.015721  d :     0.099756
      dxz     :     0.018291
      dyz     :     0.044518
      dx2y2   :     0.007600
      dxy     :     0.013625
      f0      :     0.001699  f :     0.012766
      f+1     :     0.002204
      f-1     :     0.003928
      f+2     :     0.001344
      f-2     :     0.000820
      f+3     :     0.001486
      f-3     :     0.001286
      g0      :     0.000257  g :     0.001250
      g+1     :     0.000174
      g-1     :     0.000271
      g+2     :     0.000146
      g-2     :     0.000059
      g+3     :     0.000070
      g-3     :     0.000097
      g+4     :     0.000090
      g-4     :     0.000086
 65 H s       :     0.847503  s :     0.847503
      pz      :     0.008882  p :     0.026923
      px      :     0.009730
      py      :     0.008310
      dz2     :     0.001062  d :     0.003277
      dxz     :     0.000633
      dyz     :     0.000381
      dx2y2   :     0.000512
      dxy     :     0.000689
      f0      :     0.000052  f :     0.000302
      f+1     :     0.000019
      f-1     :     0.000063
      f+2     :     0.000027
      f-2     :     0.000078
      f+3     :     0.000038
      f-3     :     0.000025
 66 H s       :     0.750841  s :     0.750841
      pz      :     0.016693  p :     0.068540
      px      :     0.023260
      py      :     0.028587
      dz2     :     0.002982  d :     0.009195
      dxz     :     0.001268
      dyz     :     0.002588
      dx2y2   :     0.001136
      dxy     :     0.001221
      f0      :     0.000264  f :     0.000863
      f+1     :     0.000088
      f-1     :     0.000154
      f+2     :     0.000109
      f-2     :     0.000183
      f+3     :     0.000031
      f-3     :     0.000034


                     *******************************
                     * LOEWDIN POPULATION ANALYSIS *
                     *******************************

----------------------
LOEWDIN ATOMIC CHARGES
----------------------
   0 O :    0.576884
   1 O :    0.318394
   2 N :    0.392419
   3 N :    0.585103
   4 C :   -0.472275
   5 C :   -0.152442
   6 H :   -0.026806
   7 C :   -0.099625
   8 C :    0.083288
   9 H :   -0.042136
  10 C :    0.063123
  11 H :   -0.050805
  12 C :    0.061144
  13 H :   -0.051761
  14 C :    0.065820
  15 H :   -0.050167
  16 C :    0.081436
  17 H :   -0.043182
  18 C :   -0.402733
  19 C :    0.245885
  20 H :   -0.046401
  21 H :   -0.042554
  22 H :   -0.056474
  23 C :    0.223096
  24 H :   -0.051991
  25 H :   -0.048919
  26 H :   -0.051812
  27 C :    0.245756
  28 H :   -0.047005
  29 H :   -0.053796
  30 H :   -0.042366
  31 C :   -0.205130
  32 C :   -0.050590
  33 C :    0.066747
  34 H :   -0.052045
  35 C :    0.031169
  36 H :   -0.059951
  37 C :    0.040701
  38 H :   -0.051786
  39 C :    0.062123
  40 H :   -0.052212
  41 C :   -0.245097
  42 C :    0.251162
  43 H :   -0.062235
  44 H :   -0.044563
  45 H :   -0.043899
  46 C :    0.246549
  47 H :   -0.062744
  48 H :   -0.046989
  49 H :   -0.046507
  50 C :    0.231975
  51 H :   -0.046708
  52 H :   -0.045124
  53 H :   -0.047290
  54 C :   -0.756217
  55 C :   -0.123425
  56 C :    0.094701
  57 H :   -0.047773
  58 C :    0.072817
  59 H :   -0.048210
  60 C :    0.081614
  61 H :   -0.046008
  62 C :    0.072805
  63 H :   -0.048333
  64 C :    0.098687
  65 H :   -0.042311
  66 H :   -0.185004

-------------------------------
LOEWDIN REDUCED ORBITAL CHARGES
-------------------------------
  0 O s       :     3.042536  s :     3.042536
      pz      :     1.355181  p :     4.169497
      px      :     1.439813
      py      :     1.374502
      dz2     :     0.045260  d :     0.180703
      dxz     :     0.029544
      dyz     :     0.052325
      dx2y2   :     0.030986
      dxy     :     0.022588
      f0      :     0.006292  f :     0.029318
      f+1     :     0.003940
      f-1     :     0.006033
      f+2     :     0.004557
      f-2     :     0.001921
      f+3     :     0.003277
      f-3     :     0.003297
      g0      :     0.000159  g :     0.001062
      g+1     :     0.000106
      g-1     :     0.000158
      g+2     :     0.000154
      g-2     :     0.000097
      g+3     :     0.000075
      g-3     :     0.000088
      g+4     :     0.000115
      g-4     :     0.000110
  1 O s       :     3.237305  s :     3.237305
      pz      :     1.514035  p :     4.325726
      px      :     1.300144
      py      :     1.511548
      dz2     :     0.027306  d :     0.095593
      dxz     :     0.009795
      dyz     :     0.031960
      dx2y2   :     0.015771
      dxy     :     0.010761
      f0      :     0.003943  f :     0.021733
      f+1     :     0.000759
      f-1     :     0.006484
      f+2     :     0.004135
      f-2     :     0.003326
      f+3     :     0.001449
      f-3     :     0.001637
      g0      :     0.000124  g :     0.001250
      g+1     :     0.000006
      g-1     :     0.000370
      g+2     :     0.000225
      g-2     :     0.000112
      g+3     :     0.000151
      g-3     :     0.000172
      g+4     :     0.000047
      g-4     :     0.000042
  2 N s       :     2.855500  s :     2.855500
      pz      :     1.107336  p :     3.403433
      px      :     1.332211
      py      :     0.963885
      dz2     :     0.084316  d :     0.289495
      dxz     :     0.085457
      dyz     :     0.063912
      dx2y2   :     0.030672
      dxy     :     0.025138
      f0      :     0.009916  f :     0.054925
      f+1     :     0.015237
      f-1     :     0.006442
      f+2     :     0.006987
      f-2     :     0.009659
      f+3     :     0.003573
      f-3     :     0.003111
      g0      :     0.000555  g :     0.004228
      g+1     :     0.000870
      g-1     :     0.000328
      g+2     :     0.000728
      g-2     :     0.000560
      g+3     :     0.000438
      g-3     :     0.000453
      g+4     :     0.000155
      g-4     :     0.000141
  3 N s       :     2.678020  s :     2.678020
      pz      :     1.111655  p :     3.347567
      px      :     1.098111
      py      :     1.137801
      dz2     :     0.060834  d :     0.330658
      dxz     :     0.080189
      dyz     :     0.043380
      dx2y2   :     0.077906
      dxy     :     0.068348
      f0      :     0.007302  f :     0.055721
      f+1     :     0.005384
      f-1     :     0.007885
      f+2     :     0.007868
      f-2     :     0.007735
      f+3     :     0.010580
      f-3     :     0.008966
      g0      :     0.000173  g :     0.002931
      g+1     :     0.000344
      g-1     :     0.000364
      g+2     :     0.000306
      g-2     :     0.000158
      g+3     :     0.000221
      g-3     :     0.000426
      g+4     :     0.000593
      g-4     :     0.000346
  4 C s       :     2.596059  s :     2.596059
      pz      :     0.838119  p :     2.620813
      px      :     1.019822
      py      :     0.762873
      dz2     :     0.288475  d :     0.936145
      dxz     :     0.250893
      dyz     :     0.129030
      dx2y2   :     0.147489
      dxy     :     0.120259
      f0      :     0.066998  f :     0.284409
      f+1     :     0.070772
      f-1     :     0.030306
      f+2     :     0.045494
      f-2     :     0.032391
      f+3     :     0.018220
      f-3     :     0.020227
      g0      :     0.005193  g :     0.034848
      g+1     :     0.007213
      g-1     :     0.003665
      g+2     :     0.005353
      g-2     :     0.003528
      g+3     :     0.003257
      g-3     :     0.002776
      g+4     :     0.001754
      g-4     :     0.002108
  5 C s       :     2.521168  s :     2.521168
      pz      :     0.908713  p :     2.680504
      px      :     0.904495
      py      :     0.867296
      dz2     :     0.172326  d :     0.741374
      dxz     :     0.087867
      dyz     :     0.130206
      dx2y2   :     0.210037
      dxy     :     0.140937
      f0      :     0.019322  f :     0.195132
      f+1     :     0.017228
      f-1     :     0.035157
      f+2     :     0.030104
      f-2     :     0.026473
      f+3     :     0.025900
      f-3     :     0.040950
      g0      :     0.001092  g :     0.014263
      g+1     :     0.000924
      g-1     :     0.001652
      g+2     :     0.001598
      g-2     :     0.001428
      g+3     :     0.001867
      g-3     :     0.002012
      g+4     :     0.001858
      g-4     :     0.001831
  6 H s       :     0.741854  s :     0.741854
      pz      :     0.098338  p :     0.201373
      px      :     0.054676
      py      :     0.048359
      dz2     :     0.021209  d :     0.073490
      dxz     :     0.021351
      dyz     :     0.023583
      dx2y2   :     0.005165
      dxy     :     0.002182
      f0      :     0.003100  f :     0.010089
      f+1     :     0.002362
      f-1     :     0.002846
      f+2     :     0.001149
      f-2     :     0.000502
      f+3     :     0.000071
      f-3     :     0.000060
  7 C s       :     2.562569  s :     2.562569
      pz      :     1.004602  p :     2.710649
      px      :     0.791783
      py      :     0.914264
      dz2     :     0.171630  d :     0.652433
      dxz     :     0.109256
      dyz     :     0.188749
      dx2y2   :     0.092243
      dxy     :     0.090556
      f0      :     0.027763  f :     0.159591
      f+1     :     0.015601
      f-1     :     0.045976
      f+2     :     0.019077
      f-2     :     0.022578
      f+3     :     0.011392
      f-3     :     0.017204
      g0      :     0.002229  g :     0.014384
      g+1     :     0.001180
      g-1     :     0.003118
      g+2     :     0.001700
      g-2     :     0.001394
      g+3     :     0.001479
      g-3     :     0.001171
      g+4     :     0.001195
      g-4     :     0.000917
  8 C s       :     2.575766  s :     2.575766
      pz      :     0.942572  p :     2.706340
      px      :     0.793610
      py      :     0.970158
      dz2     :     0.135783  d :     0.506355
      dxz     :     0.047970
      dyz     :     0.137142
      dx2y2   :     0.092790
      dxy     :     0.092670
      f0      :     0.017565  f :     0.116426
      f+1     :     0.006872
      f-1     :     0.030163
      f+2     :     0.016306
      f-2     :     0.021314
      f+3     :     0.011177
      f-3     :     0.013028
      g0      :     0.001116  g :     0.011824
      g+1     :     0.000516
      g-1     :     0.002126
      g+2     :     0.001432
      g-2     :     0.001184
      g+3     :     0.001837
      g-3     :     0.001215
      g+4     :     0.001339
      g-4     :     0.001059
  9 H s       :     0.777958  s :     0.777958
      pz      :     0.089554  p :     0.189166
      px      :     0.054414
      py      :     0.045198
      dz2     :     0.019831  d :     0.065326
      dxz     :     0.018804
      dyz     :     0.022099
      dx2y2   :     0.002202
      dxy     :     0.002390
      f0      :     0.003061  f :     0.009686
      f+1     :     0.002339
      f-1     :     0.002934
      f+2     :     0.000594
      f-2     :     0.000699
      f+3     :     0.000033
      f-3     :     0.000027
 10 C s       :     2.586123  s :     2.586123
      pz      :     0.972184  p :     2.717001
      px      :     0.797332
      py      :     0.947485
      dz2     :     0.114070  d :     0.508295
      dxz     :     0.077265
      dyz     :     0.189592
      dx2y2   :     0.068504
      dxy     :     0.058864
      f0      :     0.022125  f :     0.113813
      f+1     :     0.015920
      f-1     :     0.031579
      f+2     :     0.010410
      f-2     :     0.012588
      f+3     :     0.008867
      f-3     :     0.012323
      g0      :     0.002444  g :     0.011645
      g+1     :     0.001343
      g-1     :     0.001692
      g+2     :     0.001183
      g-2     :     0.001219
      g+3     :     0.001017
      g-3     :     0.000568
      g+4     :     0.001322
      g-4     :     0.000859
 11 H s       :     0.790318  s :     0.790318
      pz      :     0.065978  p :     0.186428
      px      :     0.051056
      py      :     0.069394
      dz2     :     0.019247  d :     0.064436
      dxz     :     0.009715
      dyz     :     0.014060
      dx2y2   :     0.010094
      dxy     :     0.011320
      f0      :     0.001545  f :     0.009623
      f+1     :     0.000396
      f-1     :     0.002785
      f+2     :     0.001617
      f-2     :     0.001752
      f+3     :     0.000811
      f-3     :     0.000715
 12 C s       :     2.586777  s :     2.586777
      pz      :     0.991590  p :     2.719455
      px      :     0.790987
      py      :     0.936878
      dz2     :     0.156374  d :     0.507375
      dxz     :     0.096289
      dyz     :     0.152750
      dx2y2   :     0.049747
      dxy     :     0.052214
      f0      :     0.023658  f :     0.113657
      f+1     :     0.011909
      f-1     :     0.035215
      f+2     :     0.013254
      f-2     :     0.017451
      f+3     :     0.007449
      f-3     :     0.004721
      g0      :     0.001931  g :     0.011592
      g+1     :     0.001092
      g-1     :     0.003070
      g+2     :     0.001366
      g-2     :     0.001032
      g+3     :     0.001164
      g-3     :     0.000880
      g+4     :     0.000402
      g-4     :     0.000655
 13 H s       :     0.791214  s :     0.791214
      pz      :     0.047043  p :     0.186546
      px      :     0.056936
      py      :     0.082567
      dz2     :     0.008531  d :     0.064372
      dxz     :     0.004939
      dyz     :     0.018735
      dx2y2   :     0.016293
      dxy     :     0.015875
      f0      :     0.000925  f :     0.009629
      f+1     :     0.000390
      f-1     :     0.001938
      f+2     :     0.001268
      f-2     :     0.001317
      f+3     :     0.001645
      f-3     :     0.002146
 14 C s       :     2.585419  s :     2.585419
      pz      :     0.947212  p :     2.714006
      px      :     0.792623
      py      :     0.974172
      dz2     :     0.138929  d :     0.509074
      dxz     :     0.047328
      dyz     :     0.135049
      dx2y2   :     0.093301
      dxy     :     0.094468
      f0      :     0.017126  f :     0.114032
      f+1     :     0.006629
      f-1     :     0.030321
      f+2     :     0.015302
      f-2     :     0.020895
      f+3     :     0.010709
      f-3     :     0.013051
      g0      :     0.001126  g :     0.011648
      g+1     :     0.000500
      g-1     :     0.002125
      g+2     :     0.001454
      g-2     :     0.001147
      g+3     :     0.001755
      g-3     :     0.001178
      g+4     :     0.001336
      g-4     :     0.001027
 15 H s       :     0.789580  s :     0.789580
      pz      :     0.088834  p :     0.186477
      px      :     0.053018
      py      :     0.044625
      dz2     :     0.019479  d :     0.064489
      dxz     :     0.018585
      dyz     :     0.022193
      dx2y2   :     0.001982
      dxy     :     0.002250
      f0      :     0.003047  f :     0.009620
      f+1     :     0.002325
      f-1     :     0.002934
      f+2     :     0.000576
      f-2     :     0.000685
      f+3     :     0.000030
      f-3     :     0.000023
 16 C s       :     2.572457  s :     2.572457
      pz      :     0.963511  p :     2.706333
      px      :     0.793223
      py      :     0.949598
      dz2     :     0.115712  d :     0.510406
      dxz     :     0.076684
      dyz     :     0.185702
      dx2y2   :     0.071926
      dxy     :     0.060382
      f0      :     0.022230  f :     0.117542
      f+1     :     0.016544
      f-1     :     0.032927
      f+2     :     0.010796
      f-2     :     0.013265
      f+3     :     0.009053
      f-3     :     0.012727
      g0      :     0.002425  g :     0.011826
      g+1     :     0.001380
      g-1     :     0.001718
      g+2     :     0.001241
      g-2     :     0.001312
      g+3     :     0.001024
      g-3     :     0.000575
      g+4     :     0.001300
      g-4     :     0.000851
 17 H s       :     0.773721  s :     0.773721
      pz      :     0.066164  p :     0.193425
      px      :     0.052355
      py      :     0.074907
      dz2     :     0.019424  d :     0.066289
      dxz     :     0.009991
      dyz     :     0.014691
      dx2y2   :     0.010431
      dxy     :     0.011752
      f0      :     0.001566  f :     0.009747
      f+1     :     0.000407
      f-1     :     0.002804
      f+2     :     0.001636
      f-2     :     0.001796
      f+3     :     0.000827
      f-3     :     0.000712
 18 C s       :     2.544672  s :     2.544672
      pz      :     0.841482  p :     2.709152
      px      :     0.939174
      py      :     0.928496
      dz2     :     0.206269  d :     0.891343
      dxz     :     0.173135
      dyz     :     0.177178
      dx2y2   :     0.164113
      dxy     :     0.170648
      f0      :     0.037703  f :     0.241912
      f+1     :     0.050350
      f-1     :     0.034126
      f+2     :     0.029721
      f-2     :     0.028934
      f+3     :     0.016749
      f-3     :     0.044330
      g0      :     0.002380  g :     0.015655
      g+1     :     0.002173
      g-1     :     0.002316
      g+2     :     0.001820
      g-2     :     0.001795
      g+3     :     0.001132
      g-3     :     0.001317
      g+4     :     0.001447
      g-4     :     0.001274
 19 C s       :     2.537419  s :     2.537419
      pz      :     0.917193  p :     2.753802
      px      :     0.924048
      py      :     0.912561
      dz2     :     0.117081  d :     0.384299
      dxz     :     0.034985
      dyz     :     0.055339
      dx2y2   :     0.104290
      dxy     :     0.072603
      f0      :     0.009234  f :     0.074726
      f+1     :     0.008332
      f-1     :     0.013009
      f+2     :     0.012485
      f-2     :     0.009957
      f+3     :     0.011198
      f-3     :     0.010512
      g0      :     0.000318  g :     0.003869
      g+1     :     0.000277
      g-1     :     0.000537
      g+2     :     0.000250
      g-2     :     0.000547
      g+3     :     0.000379
      g-3     :     0.000804
      g+4     :     0.000375
      g-4     :     0.000383
 20 H s       :     0.779640  s :     0.779640
      pz      :     0.052611  p :     0.190030
      px      :     0.058954
      py      :     0.078466
      dz2     :     0.005832  d :     0.067351
      dxz     :     0.003734
      dyz     :     0.020251
      dx2y2   :     0.021840
      dxy     :     0.015694
      f0      :     0.001096  f :     0.009379
      f+1     :     0.000435
      f-1     :     0.001092
      f+2     :     0.000912
      f-2     :     0.001067
      f+3     :     0.001661
      f-3     :     0.003117
 21 H s       :     0.775441  s :     0.775441
      pz      :     0.083199  p :     0.190211
      px      :     0.053265
      py      :     0.053747
      dz2     :     0.019594  d :     0.067471
      dxz     :     0.022383
      dyz     :     0.020394
      dx2y2   :     0.002817
      dxy     :     0.002283
      f0      :     0.003054  f :     0.009430
      f+1     :     0.002591
      f-1     :     0.002459
      f+2     :     0.000677
      f-2     :     0.000591
      f+3     :     0.000018
      f-3     :     0.000040
 22 H s       :     0.778594  s :     0.778594
      pz      :     0.058542  p :     0.200072
      px      :     0.087826
      py      :     0.053704
      dz2     :     0.008517  d :     0.068343
      dxz     :     0.020934
      dyz     :     0.001799
      dx2y2   :     0.012594
      dxy     :     0.024500
      f0      :     0.000807  f :     0.009464
      f+1     :     0.001874
      f-1     :     0.000181
      f+2     :     0.001620
      f-2     :     0.000461
      f+3     :     0.001587
      f-3     :     0.002933
 23 C s       :     2.541599  s :     2.541599
      pz      :     0.938443  p :     2.760514
      px      :     0.885655
      py      :     0.936416
      dz2     :     0.095844  d :     0.395363
      dxz     :     0.064912
      dyz     :     0.054482
      dx2y2   :     0.057712
      dxy     :     0.122413
      f0      :     0.007165  f :     0.075535
      f+1     :     0.013960
      f-1     :     0.007134
      f+2     :     0.009972
      f-2     :     0.010252
      f+3     :     0.012530
      f-3     :     0.014522
      g0      :     0.000437  g :     0.003893
      g+1     :     0.000236
      g-1     :     0.000234
      g+2     :     0.000582
      g-2     :     0.000256
      g+3     :     0.000463
      g-3     :     0.000475
      g+4     :     0.000424
      g-4     :     0.000786
 24 H s       :     0.786340  s :     0.786340
      pz      :     0.062831  p :     0.189029
      px      :     0.057019
      py      :     0.069179
      dz2     :     0.018318  d :     0.067252
      dxz     :     0.009105
      dyz     :     0.010443
      dx2y2   :     0.016792
      dxy     :     0.012594
      f0      :     0.000883  f :     0.009370
      f+1     :     0.001159
      f-1     :     0.001635
      f+2     :     0.001530
      f-2     :     0.001518
      f+3     :     0.000889
      f-3     :     0.001756
 25 H s       :     0.783293  s :     0.783293
      pz      :     0.083745  p :     0.189041
      px      :     0.047400
      py      :     0.057895
      dz2     :     0.019284  d :     0.067195
      dxz     :     0.021497
      dyz     :     0.020374
      dx2y2   :     0.002628
      dxy     :     0.003411
      f0      :     0.002870  f :     0.009389
      f+1     :     0.002439
      f-1     :     0.002376
      f+2     :     0.000731
      f-2     :     0.000877
      f+3     :     0.000056
      f-3     :     0.000040
 26 H s       :     0.786184  s :     0.786184
      pz      :     0.052779  p :     0.188956
      px      :     0.057862
      py      :     0.078315
      dz2     :     0.004869  d :     0.067292
      dxz     :     0.005599
      dyz     :     0.019608
      dx2y2   :     0.021252
      dxy     :     0.015963
      f0      :     0.001216  f :     0.009379
      f+1     :     0.000491
      f-1     :     0.000831
      f+2     :     0.000581
      f-2     :     0.001500
      f+3     :     0.001701
      f-3     :     0.003059
 27 C s       :     2.537171  s :     2.537171
      pz      :     0.939133  p :     2.754458
      px      :     0.922635
      py      :     0.892690
      dz2     :     0.070585  d :     0.384297
      dxz     :     0.033669
      dyz     :     0.097149
      dx2y2   :     0.109312
      dxy     :     0.073581
      f0      :     0.009749  f :     0.074459
      f+1     :     0.005667
      f-1     :     0.009186
      f+2     :     0.007516
      f-2     :     0.011753
      f+3     :     0.011990
      f-3     :     0.018599
      g0      :     0.000163  g :     0.003859
      g+1     :     0.000196
      g-1     :     0.000613
      g+2     :     0.000287
      g-2     :     0.000303
      g+3     :     0.000649
      g-3     :     0.000051
      g+4     :     0.001073
      g-4     :     0.000525
 28 H s       :     0.779851  s :     0.779851
      pz      :     0.067132  p :     0.190391
      px      :     0.058631
      py      :     0.064628
      dz2     :     0.020467  d :     0.067392
      dxz     :     0.008538
      dyz     :     0.011756
      dx2y2   :     0.015548
      dxy     :     0.011083
      f0      :     0.001273  f :     0.009372
      f+1     :     0.000922
      f-1     :     0.001770
      f+2     :     0.001802
      f-2     :     0.001485
      f+3     :     0.000703
      f-3     :     0.001417
 29 H s       :     0.776460  s :     0.776460
      pz      :     0.058926  p :     0.199322
      px      :     0.087140
      py      :     0.053256
      dz2     :     0.008504  d :     0.068585
      dxz     :     0.021615
      dyz     :     0.002182
      dx2y2   :     0.012932
      dxy     :     0.023351
      f0      :     0.000834  f :     0.009430
      f+1     :     0.001913
      f-1     :     0.000153
      f+2     :     0.001721
      f-2     :     0.000502
      f+3     :     0.001557
      f-3     :     0.002750
 30 H s       :     0.775175  s :     0.775175
      pz      :     0.082559  p :     0.190267
      px      :     0.053036
      py      :     0.054672
      dz2     :     0.018918  d :     0.067492
      dxz     :     0.021224
      dyz     :     0.019806
      dx2y2   :     0.003956
      dxy     :     0.003589
      f0      :     0.002801  f :     0.009432
      f+1     :     0.002138
      f-1     :     0.002257
      f+2     :     0.001032
      f-2     :     0.001034
      f+3     :     0.000069
      f-3     :     0.000101
 31 C s       :     2.559170  s :     2.559170
      pz      :     0.919146  p :     2.655086
      px      :     0.882564
      py      :     0.853376
      dz2     :     0.137342  d :     0.768206
      dxz     :     0.183206
      dyz     :     0.098737
      dx2y2   :     0.176537
      dxy     :     0.172384
      f0      :     0.032325  f :     0.202295
      f+1     :     0.023455
      f-1     :     0.017799
      f+2     :     0.030101
      f-2     :     0.027789
      f+3     :     0.043755
      f-3     :     0.027071
      g0      :     0.001037  g :     0.020372
      g+1     :     0.002450
      g-1     :     0.001662
      g+2     :     0.002073
      g-2     :     0.002221
      g+3     :     0.002294
      g-3     :     0.002881
      g+4     :     0.003627
      g-4     :     0.002128
 32 C s       :     2.563608  s :     2.563608
      pz      :     0.877344  p :     2.704406
      px      :     0.962084
      py      :     0.864977
      dz2     :     0.112033  d :     0.617004
      dxz     :     0.149542
      dyz     :     0.100175
      dx2y2   :     0.125386
      dxy     :     0.129868
      f0      :     0.022428  f :     0.151938
      f+1     :     0.018773
      f-1     :     0.019120
      f+2     :     0.026395
      f-2     :     0.021077
      f+3     :     0.022659
      f-3     :     0.021486
      g0      :     0.000834  g :     0.013634
      g+1     :     0.001607
      g-1     :     0.001560
      g+2     :     0.001691
      g-2     :     0.001618
      g+3     :     0.001427
      g-3     :     0.001912
      g+4     :     0.001718
      g-4     :     0.001268
 33 C s       :     2.572820  s :     2.572820
      pz      :     0.886261  p :     2.702999
      px      :     0.973733
      py      :     0.843005
      dz2     :     0.078480  d :     0.528292
      dxz     :     0.139202
      dyz     :     0.078578
      dx2y2   :     0.113665
      dxy     :     0.118367
      f0      :     0.019412  f :     0.117328
      f+1     :     0.015687
      f-1     :     0.008923
      f+2     :     0.019662
      f-2     :     0.015231
      f+3     :     0.024951
      f-3     :     0.013463
      g0      :     0.000759  g :     0.011816
      g+1     :     0.001975
      g-1     :     0.000549
      g+2     :     0.001285
      g-2     :     0.001307
      g+3     :     0.001613
      g-3     :     0.001282
      g+4     :     0.001857
      g-4     :     0.001189
 34 H s       :     0.770282  s :     0.770282
      pz      :     0.078069  p :     0.203127
      px      :     0.050893
      py      :     0.074164
      dz2     :     0.017630  d :     0.068786
      dxz     :     0.013503
      dyz     :     0.013629
      dx2y2   :     0.011136
      dxy     :     0.012888
      f0      :     0.001247  f :     0.009850
      f+1     :     0.000754
      f-1     :     0.002206
      f+2     :     0.001865
      f-2     :     0.002022
      f+3     :     0.000813
      f-3     :     0.000944
 35 C s       :     2.584620  s :     2.584620
      pz      :     0.925296  p :     2.748897
      px      :     0.938257
      py      :     0.885344
      dz2     :     0.130463  d :     0.509661
      dxz     :     0.097006
      dyz     :     0.092165
      dx2y2   :     0.097071
      dxy     :     0.092956
      f0      :     0.013428  f :     0.113942
      f+1     :     0.018135
      f-1     :     0.015878
      f+2     :     0.020335
      f-2     :     0.019800
      f+3     :     0.013515
      f-3     :     0.012849
      g0      :     0.000683  g :     0.011711
      g+1     :     0.001089
      g-1     :     0.001564
      g+2     :     0.001741
      g-2     :     0.001786
      g+3     :     0.001830
      g-3     :     0.001615
      g+4     :     0.000517
      g-4     :     0.000886
 36 H s       :     0.794660  s :     0.794660
      pz      :     0.048123  p :     0.190555
      px      :     0.085481
      py      :     0.056951
      dz2     :     0.004853  d :     0.064998
      dxz     :     0.020550
      dyz     :     0.003291
      dx2y2   :     0.017676
      dxy     :     0.018628
      f0      :     0.001307  f :     0.009739
      f+1     :     0.001042
      f-1     :     0.000315
      f+2     :     0.001233
      f-2     :     0.000990
      f+3     :     0.002791
      f-3     :     0.002061
 37 C s       :     2.585593  s :     2.585593
      pz      :     0.890558  p :     2.716460
      px      :     0.959105
      py      :     0.866797
      dz2     :     0.079216  d :     0.528636
      dxz     :     0.150401
      dyz     :     0.067195
      dx2y2   :     0.112136
      dxy     :     0.119688
      f0      :     0.019802  f :     0.116631
      f+1     :     0.010251
      f-1     :     0.014026
      f+2     :     0.017544
      f-2     :     0.017232
      f+3     :     0.020139
      f-3     :     0.017637
      g0      :     0.000771  g :     0.011980
      g+1     :     0.001039
      g-1     :     0.001576
      g+2     :     0.001314
      g-2     :     0.001393
      g+3     :     0.000912
      g-3     :     0.001989
      g+4     :     0.001866
      g-4     :     0.001120
 38 H s       :     0.791695  s :     0.791695
      pz      :     0.069418  p :     0.186240
      px      :     0.063498
      py      :     0.053324
      dz2     :     0.016964  d :     0.064247
      dxz     :     0.013324
      dyz     :     0.011850
      dx2y2   :     0.012348
      dxy     :     0.009760
      f0      :     0.001262  f :     0.009605
      f+1     :     0.001972
      f-1     :     0.000908
      f+2     :     0.002119
      f-2     :     0.001714
      f+3     :     0.000957
      f-3     :     0.000673
 39 C s       :     2.571782  s :     2.571782
      pz      :     0.894125  p :     2.741437
      px      :     0.976686
      py      :     0.870626
      dz2     :     0.071276  d :     0.498099
      dxz     :     0.134298
      dyz     :     0.073252
      dx2y2   :     0.107887
      dxy     :     0.111386
      f0      :     0.017832  f :     0.114906
      f+1     :     0.015563
      f-1     :     0.008456
      f+2     :     0.019520
      f-2     :     0.015380
      f+3     :     0.024434
      f-3     :     0.013721
      g0      :     0.000794  g :     0.011654
      g+1     :     0.001941
      g-1     :     0.000539
      g+2     :     0.001285
      g-2     :     0.001246
      g+3     :     0.001452
      g-3     :     0.001339
      g+4     :     0.001866
      g-4     :     0.001192
 40 H s       :     0.771039  s :     0.771039
      pz      :     0.073015  p :     0.202849
      px      :     0.053891
      py      :     0.075943
      dz2     :     0.018594  d :     0.068390
      dxz     :     0.012089
      dyz     :     0.013841
      dx2y2   :     0.011738
      dxy     :     0.012127
      f0      :     0.001340  f :     0.009934
      f+1     :     0.000719
      f-1     :     0.002302
      f+2     :     0.001850
      f-2     :     0.002053
      f+3     :     0.000790
      f-3     :     0.000880
 41 C s       :     2.531131  s :     2.531131
      pz      :     0.904978  p :     2.716540
      px      :     0.904268
      py      :     0.907294
      dz2     :     0.127322  d :     0.788848
      dxz     :     0.181851
      dyz     :     0.181518
      dx2y2   :     0.136194
      dxy     :     0.161964
      f0      :     0.018000  f :     0.197127
      f+1     :     0.029974
      f-1     :     0.033849
      f+2     :     0.036151
      f-2     :     0.027632
      f+3     :     0.027922
      f-3     :     0.023599
      g0      :     0.000853  g :     0.011451
      g+1     :     0.001111
      g-1     :     0.001399
      g+2     :     0.001259
      g-2     :     0.001568
      g+3     :     0.001624
      g-3     :     0.001628
      g+4     :     0.001145
      g-4     :     0.000864
 42 C s       :     2.533806  s :     2.533806
      pz      :     0.902059  p :     2.741024
      px      :     0.930812
      py      :     0.908152
      dz2     :     0.048725  d :     0.394905
      dxz     :     0.102882
      dyz     :     0.094717
      dx2y2   :     0.044382
      dxy     :     0.104199
      f0      :     0.009779  f :     0.075285
      f+1     :     0.007825
      f-1     :     0.013739
      f+2     :     0.009982
      f-2     :     0.013889
      f+3     :     0.010280
      f-3     :     0.009790
      g0      :     0.000284  g :     0.003819
      g+1     :     0.000284
      g-1     :     0.000664
      g+2     :     0.000424
      g-2     :     0.000452
      g+3     :     0.000411
      g-3     :     0.000649
      g+4     :     0.000300
      g-4     :     0.000349
 43 H s       :     0.775913  s :     0.775913
      pz      :     0.067851  p :     0.207439
      px      :     0.067267
      py      :     0.072321
      dz2     :     0.011979  d :     0.069490
      dxz     :     0.009933
      dyz     :     0.014572
      dx2y2   :     0.019424
      dxy     :     0.013582
      f0      :     0.000573  f :     0.009393
      f+1     :     0.000699
      f-1     :     0.001641
      f+2     :     0.001565
      f-2     :     0.001519
      f+3     :     0.001646
      f-3     :     0.001750
 44 H s       :     0.777286  s :     0.777286
      pz      :     0.059297  p :     0.190416
      px      :     0.074000
      py      :     0.057119
      dz2     :     0.009995  d :     0.067484
      dxz     :     0.016317
      dyz     :     0.009730
      dx2y2   :     0.015239
      dxy     :     0.016203
      f0      :     0.000564  f :     0.009378
      f+1     :     0.001807
      f-1     :     0.000614
      f+2     :     0.001552
      f-2     :     0.001708
      f+3     :     0.001676
      f-3     :     0.001458
 45 H s       :     0.775468  s :     0.775468
      pz      :     0.070120  p :     0.191223
      px      :     0.064949
      py      :     0.056154
      dz2     :     0.018341  d :     0.067817
      dxz     :     0.013600
      dyz     :     0.014155
      dx2y2   :     0.011383
      dxy     :     0.010338
      f0      :     0.001160  f :     0.009392
      f+1     :     0.002071
      f-1     :     0.001255
      f+2     :     0.002051
      f-2     :     0.001546
      f+3     :     0.000521
      f-3     :     0.000788
 46 C s       :     2.534489  s :     2.534489
      pz      :     0.927392  p :     2.745841
      px      :     0.900018
      py      :     0.918432
      dz2     :     0.024588  d :     0.394233
      dxz     :     0.113678
      dyz     :     0.105715
      dx2y2   :     0.058437
      dxy     :     0.091815
      f0      :     0.008405  f :     0.075100
      f+1     :     0.013536
      f-1     :     0.006349
      f+2     :     0.010438
      f-2     :     0.012681
      f+3     :     0.013752
      f-3     :     0.009939
      g0      :     0.000602  g :     0.003788
      g+1     :     0.000193
      g-1     :     0.000098
      g+2     :     0.000275
      g-2     :     0.000570
      g+3     :     0.000662
      g-3     :     0.000431
      g+4     :     0.000522
      g-4     :     0.000435
 47 H s       :     0.779518  s :     0.779518
      pz      :     0.068083  p :     0.205074
      px      :     0.063132
      py      :     0.073860
      dz2     :     0.014634  d :     0.068716
      dxz     :     0.012289
      dyz     :     0.012858
      dx2y2   :     0.015950
      dxy     :     0.012984
      f0      :     0.000614  f :     0.009434
      f+1     :     0.001172
      f-1     :     0.001775
      f+2     :     0.001865
      f-2     :     0.001563
      f+3     :     0.001339
      f-3     :     0.001106
 48 H s       :     0.778626  s :     0.778626
      pz      :     0.069760  p :     0.191281
      px      :     0.062175
      py      :     0.059345
      dz2     :     0.017208  d :     0.067694
      dxz     :     0.013914
      dyz     :     0.015162
      dx2y2   :     0.010328
      dxy     :     0.011082
      f0      :     0.001163  f :     0.009388
      f+1     :     0.001878
      f-1     :     0.001244
      f+2     :     0.002038
      f-2     :     0.001699
      f+3     :     0.000546
      f-3     :     0.000819
 49 H s       :     0.779264  s :     0.779264
      pz      :     0.065193  p :     0.190502
      px      :     0.052892
      py      :     0.072418
      dz2     :     0.015796  d :     0.067382
      dxz     :     0.010871
      dyz     :     0.014254
      dx2y2   :     0.012294
      dxy     :     0.014167
      f0      :     0.000697  f :     0.009360
      f+1     :     0.000731
      f-1     :     0.002328
      f+2     :     0.001809
      f-2     :     0.001676
      f+3     :     0.001157
      f-3     :     0.000963
 50 C s       :     2.530909  s :     2.530909
      pz      :     0.913150  p :     2.743436
      px      :     0.925017
      py      :     0.905269
      dz2     :     0.034962  d :     0.412702
      dxz     :     0.124764
      dyz     :     0.099797
      dx2y2   :     0.072842
      dxy     :     0.080337
      f0      :     0.009466  f :     0.077063
      f+1     :     0.007973
      f-1     :     0.013389
      f+2     :     0.014075
      f-2     :     0.011034
      f+3     :     0.010074
      f-3     :     0.011053
      g0      :     0.000445  g :     0.003914
      g+1     :     0.000181
      g-1     :     0.000485
      g+2     :     0.000392
      g-2     :     0.000530
      g+3     :     0.000355
      g-3     :     0.000795
      g+4     :     0.000249
      g-4     :     0.000482
 51 H s       :     0.779325  s :     0.779325
      pz      :     0.062343  p :     0.190174
      px      :     0.055958
      py      :     0.071872
      dz2     :     0.013112  d :     0.067831
      dxz     :     0.011323
      dyz     :     0.014220
      dx2y2   :     0.014129
      dxy     :     0.015048
      f0      :     0.000562  f :     0.009378
      f+1     :     0.000545
      f-1     :     0.002180
      f+2     :     0.001702
      f-2     :     0.001758
      f+3     :     0.001373
      f-3     :     0.001259
 52 H s       :     0.776481  s :     0.776481
      pz      :     0.067052  p :     0.190996
      px      :     0.068895
      py      :     0.055049
      dz2     :     0.016836  d :     0.068200
      dxz     :     0.013440
      dyz     :     0.013873
      dx2y2   :     0.011427
      dxy     :     0.012623
      f0      :     0.000856  f :     0.009447
      f+1     :     0.002277
      f-1     :     0.001011
      f+2     :     0.001836
      f-2     :     0.001818
      f+3     :     0.000722
      f-3     :     0.000927
 53 H s       :     0.779014  s :     0.779014
      pz      :     0.061454  p :     0.190906
      px      :     0.073949
      py      :     0.055503
      dz2     :     0.012178  d :     0.067985
      dxz     :     0.016288
      dyz     :     0.010393
      dx2y2   :     0.015748
      dxy     :     0.013378
      f0      :     0.000507  f :     0.009385
      f+1     :     0.002249
      f-1     :     0.000573
      f+2     :     0.001800
      f-2     :     0.001613
      f+3     :     0.001378
      f-3     :     0.001265
 54 C s       :     2.609489  s :     2.609489
      pz      :     1.012019  p :     2.580367
      px      :     0.675225
      py      :     0.893123
      dz2     :     0.302770  d :     1.154995
      dxz     :     0.143663
      dyz     :     0.296350
      dx2y2   :     0.212386
      dxy     :     0.199826
      f0      :     0.061827  f :     0.360798
      f+1     :     0.024265
      f-1     :     0.098945
      f+2     :     0.054622
      f-2     :     0.050167
      f+3     :     0.034304
      f-3     :     0.036668
      g0      :     0.004170  g :     0.050568
      g+1     :     0.001556
      g-1     :     0.011266
      g+2     :     0.006047
      g-2     :     0.004009
      g+3     :     0.005656
      g-3     :     0.005201
      g+4     :     0.006381
      g-4     :     0.006282
 55 C s       :     2.571824  s :     2.571824
      pz      :     0.941639  p :     2.752070
      px      :     0.808972
      py      :     1.001458
      dz2     :     0.185011  d :     0.629080
      dxz     :     0.066264
      dyz     :     0.183566
      dx2y2   :     0.094500
      dxy     :     0.099740
      f0      :     0.028527  f :     0.155688
      f+1     :     0.014904
      f-1     :     0.048589
      f+2     :     0.019853
      f-2     :     0.021602
      f+3     :     0.010339
      f-3     :     0.011873
      g0      :     0.002255  g :     0.014763
      g+1     :     0.001090
      g-1     :     0.003218
      g+2     :     0.002135
      g-2     :     0.001039
      g+3     :     0.001276
      g-3     :     0.001494
      g+4     :     0.001153
      g-4     :     0.001104
 56 C s       :     2.579748  s :     2.579748
      pz      :     0.995463  p :     2.688960
      px      :     0.746799
      py      :     0.946698
      dz2     :     0.151699  d :     0.507912
      dxz     :     0.097259
      dyz     :     0.164227
      dx2y2   :     0.057876
      dxy     :     0.036850
      f0      :     0.023546  f :     0.116833
      f+1     :     0.013119
      f-1     :     0.038024
      f+2     :     0.013071
      f-2     :     0.017536
      f+3     :     0.005525
      f-3     :     0.006012
      g0      :     0.002086  g :     0.011847
      g+1     :     0.001132
      g-1     :     0.003470
      g+2     :     0.001221
      g-2     :     0.000772
      g+3     :     0.001079
      g-3     :     0.001063
      g+4     :     0.000469
      g-4     :     0.000553
 57 H s       :     0.778918  s :     0.778918
      pz      :     0.052681  p :     0.192998
      px      :     0.052026
      py      :     0.088291
      dz2     :     0.010181  d :     0.066135
      dxz     :     0.003232
      dyz     :     0.020691
      dx2y2   :     0.014760
      dxy     :     0.017270
      f0      :     0.000922  f :     0.009723
      f+1     :     0.000177
      f-1     :     0.002291
      f+2     :     0.001776
      f-2     :     0.000858
      f+3     :     0.001897
      f-3     :     0.001801
 58 C s       :     2.586785  s :     2.586785
      pz      :     0.975177  p :     2.715843
      px      :     0.774666
      py      :     0.966000
      dz2     :     0.116434  d :     0.499876
      dxz     :     0.064239
      dyz     :     0.202125
      dx2y2   :     0.062950
      dxy     :     0.054128
      f0      :     0.020974  f :     0.113035
      f+1     :     0.015630
      f-1     :     0.035731
      f+2     :     0.013390
      f-2     :     0.007469
      f+3     :     0.010017
      f-3     :     0.009824
      g0      :     0.002610  g :     0.011643
      g+1     :     0.001359
      g-1     :     0.002019
      g+2     :     0.001550
      g-2     :     0.000454
      g+3     :     0.000597
      g-3     :     0.001004
      g+4     :     0.001050
      g-4     :     0.000999
 59 H s       :     0.787887  s :     0.787887
      pz      :     0.064933  p :     0.186140
      px      :     0.051263
      py      :     0.069943
      dz2     :     0.019223  d :     0.064522
      dxz     :     0.009455
      dyz     :     0.014240
      dx2y2   :     0.010382
      dxy     :     0.011222
      f0      :     0.001529  f :     0.009661
      f+1     :     0.000348
      f-1     :     0.002869
      f+2     :     0.001638
      f-2     :     0.001717
      f+3     :     0.000802
      f-3     :     0.000759
 60 C s       :     2.589563  s :     2.589563
      pz      :     0.954121  p :     2.696755
      px      :     0.749449
      py      :     0.993186
      dz2     :     0.145507  d :     0.506940
      dxz     :     0.031045
      dyz     :     0.147748
      dx2y2   :     0.088490
      dxy     :     0.094151
      f0      :     0.017161  f :     0.113560
      f+1     :     0.004103
      f-1     :     0.033416
      f+2     :     0.017361
      f-2     :     0.019188
      f+3     :     0.010766
      f-3     :     0.011564
      g0      :     0.001278  g :     0.011568
      g+1     :     0.000192
      g-1     :     0.002265
      g+2     :     0.001844
      g-2     :     0.000756
      g+3     :     0.001382
      g-3     :     0.001599
      g+4     :     0.001155
      g-4     :     0.001097
 61 H s       :     0.787935  s :     0.787935
      pz      :     0.091005  p :     0.184532
      px      :     0.048582
      py      :     0.044946
      dz2     :     0.019513  d :     0.063965
      dxz     :     0.018501
      dyz     :     0.023169
      dx2y2   :     0.001442
      dxy     :     0.001340
      f0      :     0.003130  f :     0.009575
      f+1     :     0.002363
      f-1     :     0.003254
      f+2     :     0.000423
      f-2     :     0.000381
      f+3     :     0.000013
      f-3     :     0.000012
 62 C s       :     2.587037  s :     2.587037
      pz      :     0.993991  p :     2.715914
      px      :     0.772890
      py      :     0.949033
      dz2     :     0.157770  d :     0.499553
      dxz     :     0.086313
      dyz     :     0.161497
      dx2y2   :     0.058974
      dxy     :     0.034999
      f0      :     0.023873  f :     0.113035
      f+1     :     0.012829
      f-1     :     0.037260
      f+2     :     0.012509
      f-2     :     0.015190
      f+3     :     0.005230
      f-3     :     0.006144
      g0      :     0.002112  g :     0.011655
      g+1     :     0.001092
      g-1     :     0.003494
      g+2     :     0.001196
      g-2     :     0.000702
      g+3     :     0.000965
      g-3     :     0.001062
      g+4     :     0.000488
      g-4     :     0.000545
 63 H s       :     0.788165  s :     0.788165
      pz      :     0.046844  p :     0.186030
      px      :     0.052637
      py      :     0.086549
      dz2     :     0.009042  d :     0.064478
      dxz     :     0.003001
      dyz     :     0.020564
      dx2y2   :     0.014371
      dxy     :     0.017501
      f0      :     0.000888  f :     0.009659
      f+1     :     0.000159
      f-1     :     0.002285
      f+2     :     0.001779
      f-2     :     0.000847
      f+3     :     0.001926
      f-3     :     0.001776
 64 C s       :     2.579811  s :     2.579811
      pz      :     0.983860  p :     2.684240
      px      :     0.744296
      py      :     0.956084
      dz2     :     0.118164  d :     0.508269
      dxz     :     0.070024
      dyz     :     0.197742
      dx2y2   :     0.063616
      dxy     :     0.058723
      f0      :     0.021457  f :     0.117112
      f+1     :     0.016670
      f-1     :     0.035891
      f+2     :     0.013770
      f-2     :     0.008140
      f+3     :     0.010923
      f-3     :     0.010261
      g0      :     0.002612  g :     0.011880
      g+1     :     0.001403
      g-1     :     0.002065
      g+2     :     0.001498
      g-2     :     0.000440
      g+3     :     0.000665
      g-3     :     0.001048
      g+4     :     0.001110
      g-4     :     0.001039
 65 H s       :     0.779694  s :     0.779694
      pz      :     0.070990  p :     0.187832
      px      :     0.048213
      py      :     0.068630
      dz2     :     0.019697  d :     0.065117
      dxz     :     0.009673
      dyz     :     0.014786
      dx2y2   :     0.010317
      dxy     :     0.010644
      f0      :     0.001574  f :     0.009667
      f+1     :     0.000352
      f-1     :     0.002875
      f+2     :     0.001662
      f-2     :     0.001692
      f+3     :     0.000762
      f-3     :     0.000749
 66 H s       :     0.687611  s :     0.687611
      pz      :     0.157481  p :     0.339984
      px      :     0.092122
      py      :     0.090381
      dz2     :     0.045218  d :     0.133977
      dxz     :     0.027976
      dyz     :     0.033909
      dx2y2   :     0.012855
      dxy     :     0.014018
      f0      :     0.006617  f :     0.023433
      f+1     :     0.003940
      f-1     :     0.003730
      f+2     :     0.003338
      f-2     :     0.004437
      f+3     :     0.000662
      f-3     :     0.000708


                      *****************************
                      * MAYER POPULATION ANALYSIS *
                      *****************************

  NA   - Mulliken gross atomic population
  ZA   - Total nuclear charge
  QA   - Mulliken gross atomic charge
  VA   - Mayer's total valence
  BVA  - Mayer's bonded valence
  FA   - Mayer's free valence

  ATOM       NA         ZA         QA         VA         BVA        FA
  0 O      8.3139     8.0000    -0.3139     2.0324     2.0324     0.0000
  1 O      8.4156     8.0000    -0.4156     2.0974     2.0974    -0.0000
  2 N      7.3151     7.0000    -0.3151     2.8509     2.8509     0.0000
  3 N      7.4752     7.0000    -0.4752     2.8853     2.8853    -0.0000
  4 C      5.8950     6.0000     0.1050     3.9816     3.9816     0.0000
  5 C      5.6780     6.0000     0.3220     3.7091     3.7091     0.0000
  6 H      0.9802     1.0000     0.0198     0.9233     0.9233    -0.0000
  7 C      5.8698     6.0000     0.1302     3.5150     3.5150     0.0000
  8 C      6.1735     6.0000    -0.1735     3.9574     3.9574     0.0000
  9 H      0.8870     1.0000     0.1130     0.9988     0.9988     0.0000
 10 C      6.1257     6.0000    -0.1257     3.9551     3.9551     0.0000
 11 H      0.8558     1.0000     0.1442     0.9703     0.9703     0.0000
 12 C      6.1204     6.0000    -0.1204     3.9682     3.9682    -0.0000
 13 H      0.8615     1.0000     0.1385     0.9746     0.9746    -0.0000
 14 C      6.1345     6.0000    -0.1345     4.0079     4.0079    -0.0000
 15 H      0.8470     1.0000     0.1530     0.9642     0.9642     0.0000
 16 C      6.1985     6.0000    -0.1985     3.9203     3.9203    -0.0000
 17 H      0.9031     1.0000     0.0969     1.0084     1.0084    -0.0000
 18 C      5.9421     6.0000     0.0579     4.1718     4.1718    -0.0000
 19 C      6.2346     6.0000    -0.2346     3.9255     3.9255     0.0000
 20 H      0.8813     1.0000     0.1187     0.9917     0.9917     0.0000
 21 H      0.8886     1.0000     0.1114     0.9847     0.9847    -0.0000
 22 H      0.9147     1.0000     0.0853     0.9994     0.9994    -0.0000
 23 C      6.3070     6.0000    -0.3070     3.9685     3.9685    -0.0000
 24 H      0.8870     1.0000     0.1130     0.9938     0.9938     0.0000
 25 H      0.9044     1.0000     0.0956     0.9920     0.9920    -0.0000
 26 H      0.8844     1.0000     0.1156     0.9921     0.9921     0.0000
 27 C      6.2368     6.0000    -0.2368     3.9418     3.9418    -0.0000
 28 H      0.8852     1.0000     0.1148     0.9875     0.9875    -0.0000
 29 H      0.9207     1.0000     0.0793     1.0031     1.0031     0.0000
 30 H      0.8853     1.0000     0.1147     0.9837     0.9837     0.0000
 31 C      5.8299     6.0000     0.1701     3.6180     3.6180    -0.0000
 32 C      5.9743     6.0000     0.0257     3.5673     3.5673     0.0000
 33 C      6.0880     6.0000    -0.0880     3.9101     3.9101    -0.0000
 34 H      0.9137     1.0000     0.0863     1.0061     1.0061     0.0000
 35 C      6.1758     6.0000    -0.1758     3.9703     3.9703    -0.0000
 36 H      0.8757     1.0000     0.1243     0.9782     0.9782     0.0000
 37 C      6.1332     6.0000    -0.1332     3.9655     3.9655    -0.0000
 38 H      0.8601     1.0000     0.1399     0.9688     0.9688     0.0000
 39 C      6.1170     6.0000    -0.1170     3.9041     3.9041    -0.0000
 40 H      0.9318     1.0000     0.0682     1.0180     1.0180    -0.0000
 41 C      6.1373     6.0000    -0.1373     4.1503     4.1503    -0.0000
 42 C      6.1856     6.0000    -0.1856     3.9358     3.9358    -0.0000
 43 H      0.9633     1.0000     0.0367     1.0286     1.0286    -0.0000
 44 H      0.8875     1.0000     0.1125     0.9837     0.9837     0.0000
 45 H      0.9121     1.0000     0.0879     0.9859     0.9859    -0.0000
 46 C      6.2551     6.0000    -0.2551     3.9591     3.9591     0.0000
 47 H      0.9088     1.0000     0.0912     1.0065     1.0065     0.0000
 48 H      0.9050     1.0000     0.0950     0.9879     0.9879     0.0000
 49 H      0.8851     1.0000     0.1149     0.9900     0.9900    -0.0000
 50 C      6.2402     6.0000    -0.2402     4.0020     4.0020     0.0000
 51 H      0.8986     1.0000     0.1014     0.9839     0.9839     0.0000
 52 H      0.9050     1.0000     0.0950     0.9869     0.9869     0.0000
 53 H      0.8944     1.0000     0.1056     0.9796     0.9796    -0.0000
 54 C      5.6327     6.0000     0.3673     4.0639     4.0639    -0.0000
 55 C      5.9675     6.0000     0.0325     3.8474     3.8474     0.0000
 56 C      6.1163     6.0000    -0.1163     3.8851     3.8851     0.0000
 57 H      0.8917     1.0000     0.1083     1.0209     1.0209    -0.0000
 58 C      6.1404     6.0000    -0.1404     3.9831     3.9831     0.0000
 59 H      0.8494     1.0000     0.1506     0.9707     0.9707     0.0000
 60 C      6.0875     6.0000    -0.0875     3.9532     3.9532    -0.0000
 61 H      0.8540     1.0000     0.1460     0.9726     0.9726     0.0000
 62 C      6.1337     6.0000    -0.1337     3.9729     3.9729    -0.0000
 63 H      0.8528     1.0000     0.1472     0.9728     0.9728    -0.0000
 64 C      6.0670     6.0000    -0.0670     3.8767     3.8767     0.0000
 65 H      0.8780     1.0000     0.1220     1.0055     1.0055     0.0000
 66 H      0.8294     1.0000     0.1706     1.0091     1.0091    -0.0000

  Mayer bond orders larger than 0.100000
B(  0-O ,  4-C ) :   0.9278 B(  0-O , 54-C ) :   1.0588 B(  1-O , 54-C ) :   1.9399 
B(  2-N ,  4-C ) :   1.9742 B(  2-N , 18-C ) :   0.8672 B(  3-N ,  5-C ) :   0.8874 
B(  3-N , 31-C ) :   0.9971 B(  3-N , 66-H ) :   0.9392 B(  4-C ,  5-C ) :   0.9663 
B(  5-C ,  6-H ) :   0.8847 B(  5-C ,  7-C ) :   0.7834 B(  7-C ,  8-C ) :   1.3913 
B(  7-C , 16-C ) :   1.2739 B(  8-C ,  9-H ) :   0.9356 B(  8-C , 10-C ) :   1.4708 
B( 10-C , 11-H ) :   0.9210 B( 10-C , 12-C ) :   1.4420 B( 12-C , 13-H ) :   0.9260 
B( 12-C , 14-C ) :   1.4582 B( 14-C , 15-H ) :   0.9100 B( 14-C , 16-C ) :   1.5066 
B( 16-C , 17-H ) :   0.9626 B( 18-C , 19-C ) :   1.0433 B( 18-C , 23-C ) :   1.0829 
B( 18-C , 27-C ) :   1.0509 B( 19-C , 20-H ) :   0.9589 B( 19-C , 21-H ) :   0.9517 
B( 19-C , 22-H ) :   0.9618 B( 23-C , 24-H ) :   0.9608 B( 23-C , 25-H ) :   0.9619 
B( 23-C , 26-H ) :   0.9589 B( 27-C , 28-H ) :   0.9594 B( 27-C , 29-H ) :   0.9604 
B( 27-C , 30-H ) :   0.9537 B( 31-C , 32-C ) :   1.2062 B( 31-C , 39-C ) :   1.3442 
B( 32-C , 33-C ) :   1.4204 B( 32-C , 41-C ) :   0.9010 B( 33-C , 34-H ) :   0.9366 
B( 33-C , 35-C ) :   1.4499 B( 35-C , 36-H ) :   0.9253 B( 35-C , 37-C ) :   1.4750 
B( 37-C , 38-H ) :   0.9145 B( 37-C , 39-C ) :   1.4646 B( 39-C , 40-H ) :   0.9436 
B( 41-C , 42-C ) :   1.0346 B( 41-C , 46-C ) :   1.0690 B( 41-C , 50-C ) :   1.1023 
B( 42-C , 43-H ) :   0.9807 B( 42-C , 44-H ) :   0.9540 B( 42-C , 45-H ) :   0.9506 
B( 46-C , 47-H ) :   0.9691 B( 46-C , 48-H ) :   0.9560 B( 46-C , 49-H ) :   0.9629 
B( 50-C , 51-H ) :   0.9592 B( 50-C , 52-H ) :   0.9631 B( 50-C , 53-H ) :   0.9564 
B( 54-C , 55-C ) :   1.0309 B( 55-C , 56-C ) :   1.3359 B( 55-C , 64-C ) :   1.3641 
B( 56-C , 57-H ) :   0.9468 B( 56-C , 58-C ) :   1.4649 B( 58-C , 59-H ) :   0.9265 
B( 58-C , 60-C ) :   1.4416 B( 60-C , 61-H ) :   0.9271 B( 60-C , 62-C ) :   1.4381 
B( 62-C , 63-H ) :   0.9266 B( 62-C , 64-C ) :   1.4567 B( 64-C , 65-H ) :   0.9288 


-------
TIMINGS
-------

Total SCF time: 0 days 0 hours 24 min 19 sec 

Total time                  ....    1459.108 sec
Sum of individual times     ....    1421.752 sec  ( 97.4%)

Fock matrix formation       ....    1340.957 sec  ( 91.9%)
  Split-RI-J                ....      67.651 sec  (  5.0% of F)
  Chain of spheres X        ....    1068.341 sec  ( 79.7% of F)
  XC integration            ....      98.652 sec  (  7.4% of F)
    Basis function eval.    ....       3.968 sec  (  4.0% of XC)
    Density eval.           ....      37.777 sec  ( 38.3% of XC)
    XC-Functional eval.     ....       0.925 sec  (  0.9% of XC)
    XC-Potential eval.      ....      24.541 sec  ( 24.9% of XC)
Diagonalization             ....      14.271 sec  (  1.0%)
Density matrix formation    ....       2.674 sec  (  0.2%)
Population analysis         ....       6.141 sec  (  0.4%)
Initial guess               ....      10.270 sec  (  0.7%)
Orbital Transformation      ....       0.000 sec  (  0.0%)
Orbital Orthonormalization  ....       0.000 sec  (  0.0%)
DIIS solution               ....      13.334 sec  (  0.9%)
SOSCF solution              ....      11.081 sec  (  0.8%)
Grid generation             ....      23.024 sec  (  1.6%)

Maximum memory used throughout the entire SCF-calculation: 1169.7 MB
[1720885724.018986] [node092:1527993:0]          mpool.c:43   UCX  WARN  object 0x13035b80 was not returned to mpool ucp_requests
[1720885724.019007] [node092:1527993:0]          mpool.c:43   UCX  WARN  object 0x13035f00 was not returned to mpool ucp_requests
[1720885724.019010] [node092:1527993:0]          mpool.c:43   UCX  WARN  object 0x130360c0 was not returned to mpool ucp_requests
[1720885724.019013] [node092:1527993:0]          mpool.c:43   UCX  WARN  object 0x13036600 was not returned to mpool ucp_requests
[1720885724.019015] [node092:1527993:0]          mpool.c:43   UCX  WARN  object 0x130367c0 was not returned to mpool ucp_requests
[1720885724.019018] [node092:1527993:0]          mpool.c:43   UCX  WARN  object 0x13036980 was not returned to mpool ucp_requests
[1720885724.019020] [node092:1527993:0]          mpool.c:43   UCX  WARN  object 0x13036d00 was not returned to mpool ucp_requests
[1720885724.019023] [node092:1527993:0]          mpool.c:43   UCX  WARN  object 0x13036ec0 was not returned to mpool ucp_requests
[1720885724.019025] [node092:1527993:0]          mpool.c:43   UCX  WARN  object 0x13037080 was not returned to mpool ucp_requests
[1720885724.019028] [node092:1527993:0]          mpool.c:43   UCX  WARN  object 0x13037240 was not returned to mpool ucp_requests
[1720885724.019031] [node092:1527993:0]          mpool.c:43   UCX  WARN  object 0x13037400 was not returned to mpool ucp_requests
[1720885724.019033] [node092:1527993:0]          mpool.c:43   UCX  WARN  object 0x130375c0 was not returned to mpool ucp_requests
[1720885724.019035] [node092:1527993:0]          mpool.c:43   UCX  WARN  object 0x13037780 was not returned to mpool ucp_requests
[1720885724.019039] [node092:1527993:0]          mpool.c:43   UCX  WARN  object 0x13037940 was not returned to mpool ucp_requests
[1720885724.019041] [node092:1527993:0]          mpool.c:43   UCX  WARN  object 0x13037b00 was not returned to mpool ucp_requests
[1720885724.019043] [node092:1527993:0]          mpool.c:43   UCX  WARN  object 0x13037cc0 was not returned to mpool ucp_requests
[1720885724.019046] [node092:1527993:0]          mpool.c:43   UCX  WARN  object 0x13037e80 was not returned to mpool ucp_requests
[1720885724.019048] [node092:1527993:0]          mpool.c:43   UCX  WARN  object 0x13038040 was not returned to mpool ucp_requests
[1720885724.021517] [node092:1528028:0]          mpool.c:43   UCX  WARN  object 0x1343f400 was not returned to mpool ucp_requests
[1720885724.021530] [node092:1528028:0]          mpool.c:43   UCX  WARN  object 0x1343f5c0 was not returned to mpool ucp_requests
[1720885724.021536] [node092:1528028:0]          mpool.c:43   UCX  WARN  object 0x1343f780 was not returned to mpool ucp_requests
[1720885724.021540] [node092:1528028:0]          mpool.c:43   UCX  WARN  object 0x1343f940 was not returned to mpool ucp_requests
[1720885724.021544] [node092:1528028:0]          mpool.c:43   UCX  WARN  object 0x1343fb00 was not returned to mpool ucp_requests
[1720885724.021547] [node092:1528028:0]          mpool.c:43   UCX  WARN  object 0x1343fcc0 was not returned to mpool ucp_requests
[1720885724.021549] [node092:1528028:0]          mpool.c:43   UCX  WARN  object 0x1343fe80 was not returned to mpool ucp_requests
[1720885724.021552] [node092:1528028:0]          mpool.c:43   UCX  WARN  object 0x13440040 was not returned to mpool ucp_requests
[1720885724.021555] [node092:1528028:0]          mpool.c:43   UCX  WARN  object 0x13440200 was not returned to mpool ucp_requests
[1720885724.021557] [node092:1528028:0]          mpool.c:43   UCX  WARN  object 0x134403c0 was not returned to mpool ucp_requests
[1720885724.021559] [node092:1528028:0]          mpool.c:43   UCX  WARN  object 0x13440580 was not returned to mpool ucp_requests
[1720885724.021562] [node092:1528028:0]          mpool.c:43   UCX  WARN  object 0x13440740 was not returned to mpool ucp_requests
[1720885724.021564] [node092:1528028:0]          mpool.c:43   UCX  WARN  object 0x13440900 was not returned to mpool ucp_requests
[1720885724.021567] [node092:1528028:0]          mpool.c:43   UCX  WARN  object 0x13440ac0 was not returned to mpool ucp_requests
[1720885724.021570] [node092:1528028:0]          mpool.c:43   UCX  WARN  object 0x13440c80 was not returned to mpool ucp_requests
[1720885724.021572] [node092:1528028:0]          mpool.c:43   UCX  WARN  object 0x13440e40 was not returned to mpool ucp_requests
[1720885724.021575] [node092:1528028:0]          mpool.c:43   UCX  WARN  object 0x13441000 was not returned to mpool ucp_requests
[1720885724.021577] [node092:1528028:0]          mpool.c:43   UCX  WARN  object 0x134411c0 was not returned to mpool ucp_requests
[1720885724.025732] [node092:1528029:0]          mpool.c:43   UCX  WARN  object 0x13525080 was not returned to mpool ucp_requests
[1720885724.025750] [node092:1528029:0]          mpool.c:43   UCX  WARN  object 0x13525400 was not returned to mpool ucp_requests
[1720885724.025754] [node092:1528029:0]          mpool.c:43   UCX  WARN  object 0x135255c0 was not returned to mpool ucp_requests
[1720885724.025756] [node092:1528029:0]          mpool.c:43   UCX  WARN  object 0x13525780 was not returned to mpool ucp_requests
[1720885724.025759] [node092:1528029:0]          mpool.c:43   UCX  WARN  object 0x13525940 was not returned to mpool ucp_requests
[1720885724.025761] [node092:1528029:0]          mpool.c:43   UCX  WARN  object 0x13525b00 was not returned to mpool ucp_requests
[1720885724.025764] [node092:1528029:0]          mpool.c:43   UCX  WARN  object 0x13525cc0 was not returned to mpool ucp_requests
[1720885724.025766] [node092:1528029:0]          mpool.c:43   UCX  WARN  object 0x13525e80 was not returned to mpool ucp_requests
[1720885724.025769] [node092:1528029:0]          mpool.c:43   UCX  WARN  object 0x13526040 was not returned to mpool ucp_requests
[1720885724.025771] [node092:1528029:0]          mpool.c:43   UCX  WARN  object 0x13526200 was not returned to mpool ucp_requests
[1720885724.025774] [node092:1528029:0]          mpool.c:43   UCX  WARN  object 0x135263c0 was not returned to mpool ucp_requests
[1720885724.025777] [node092:1528029:0]          mpool.c:43   UCX  WARN  object 0x13526580 was not returned to mpool ucp_requests
[1720885724.025779] [node092:1528029:0]          mpool.c:43   UCX  WARN  object 0x13526740 was not returned to mpool ucp_requests
[1720885724.025782] [node092:1528029:0]          mpool.c:43   UCX  WARN  object 0x13526900 was not returned to mpool ucp_requests
[1720885724.025785] [node092:1528029:0]          mpool.c:43   UCX  WARN  object 0x13526ac0 was not returned to mpool ucp_requests
[1720885724.025787] [node092:1528029:0]          mpool.c:43   UCX  WARN  object 0x13526c80 was not returned to mpool ucp_requests
[1720885724.025790] [node092:1528029:0]          mpool.c:43   UCX  WARN  object 0x13526e40 was not returned to mpool ucp_requests
[1720885724.025793] [node092:1528029:0]          mpool.c:43   UCX  WARN  object 0x13527000 was not returned to mpool ucp_requests
[1720885724.025726] [node092:1528030:0]          mpool.c:43   UCX  WARN  object 0x13cb6d40 was not returned to mpool ucp_requests
[1720885724.025743] [node092:1528030:0]          mpool.c:43   UCX  WARN  object 0x13cb70c0 was not returned to mpool ucp_requests
[1720885724.025747] [node092:1528030:0]          mpool.c:43   UCX  WARN  object 0x13cb7280 was not returned to mpool ucp_requests
[1720885724.025749] [node092:1528030:0]          mpool.c:43   UCX  WARN  object 0x13cb7440 was not returned to mpool ucp_requests
[1720885724.025752] [node092:1528030:0]          mpool.c:43   UCX  WARN  object 0x13cb7600 was not returned to mpool ucp_requests
[1720885724.025755] [node092:1528030:0]          mpool.c:43   UCX  WARN  object 0x13cb77c0 was not returned to mpool ucp_requests
[1720885724.025757] [node092:1528030:0]          mpool.c:43   UCX  WARN  object 0x13cb7980 was not returned to mpool ucp_requests
[1720885724.025760] [node092:1528030:0]          mpool.c:43   UCX  WARN  object 0x13cb7b40 was not returned to mpool ucp_requests
[1720885724.025762] [node092:1528030:0]          mpool.c:43   UCX  WARN  object 0x13cb7d00 was not returned to mpool ucp_requests
[1720885724.025764] [node092:1528030:0]          mpool.c:43   UCX  WARN  object 0x13cb7ec0 was not returned to mpool ucp_requests
[1720885724.025767] [node092:1528030:0]          mpool.c:43   UCX  WARN  object 0x13cb8080 was not returned to mpool ucp_requests
[1720885724.025769] [node092:1528030:0]          mpool.c:43   UCX  WARN  object 0x13cb8240 was not returned to mpool ucp_requests
[1720885724.025772] [node092:1528030:0]          mpool.c:43   UCX  WARN  object 0x13cb8400 was not returned to mpool ucp_requests
[1720885724.025775] [node092:1528030:0]          mpool.c:43   UCX  WARN  object 0x13cb85c0 was not returned to mpool ucp_requests
[1720885724.025777] [node092:1528030:0]          mpool.c:43   UCX  WARN  object 0x13cb8780 was not returned to mpool ucp_requests
[1720885724.025779] [node092:1528030:0]          mpool.c:43   UCX  WARN  object 0x13cb8940 was not returned to mpool ucp_requests
[1720885724.025782] [node092:1528030:0]          mpool.c:43   UCX  WARN  object 0x13cb8cc0 was not returned to mpool ucp_requests
[1720885724.025784] [node092:1528030:0]          mpool.c:43   UCX  WARN  object 0x13cb8e80 was not returned to mpool ucp_requests
[1720885724.030467] [node092:1528013:0]          mpool.c:43   UCX  WARN  object 0x12b96100 was not returned to mpool ucp_requests
[1720885724.030480] [node092:1528013:0]          mpool.c:43   UCX  WARN  object 0x12b962c0 was not returned to mpool ucp_requests
[1720885724.030483] [node092:1528013:0]          mpool.c:43   UCX  WARN  object 0x12b96480 was not returned to mpool ucp_requests
[1720885724.030486] [node092:1528013:0]          mpool.c:43   UCX  WARN  object 0x12b96640 was not returned to mpool ucp_requests
[1720885724.030489] [node092:1528013:0]          mpool.c:43   UCX  WARN  object 0x12b96800 was not returned to mpool ucp_requests
[1720885724.030491] [node092:1528013:0]          mpool.c:43   UCX  WARN  object 0x12b969c0 was not returned to mpool ucp_requests
[1720885724.030493] [node092:1528013:0]          mpool.c:43   UCX  WARN  object 0x12b96b80 was not returned to mpool ucp_requests
[1720885724.030496] [node092:1528013:0]          mpool.c:43   UCX  WARN  object 0x12b96d40 was not returned to mpool ucp_requests
[1720885724.030498] [node092:1528013:0]          mpool.c:43   UCX  WARN  object 0x12b96f00 was not returned to mpool ucp_requests
[1720885724.030501] [node092:1528013:0]          mpool.c:43   UCX  WARN  object 0x12b970c0 was not returned to mpool ucp_requests
[1720885724.030503] [node092:1528013:0]          mpool.c:43   UCX  WARN  object 0x12b97280 was not returned to mpool ucp_requests
[1720885724.030505] [node092:1528013:0]          mpool.c:43   UCX  WARN  object 0x12b97440 was not returned to mpool ucp_requests
[1720885724.030508] [node092:1528013:0]          mpool.c:43   UCX  WARN  object 0x12b977c0 was not returned to mpool ucp_requests
[1720885724.030510] [node092:1528013:0]          mpool.c:43   UCX  WARN  object 0x12b97980 was not returned to mpool ucp_requests
[1720885724.030512] [node092:1528013:0]          mpool.c:43   UCX  WARN  object 0x12b97b40 was not returned to mpool ucp_requests
[1720885724.030515] [node092:1528013:0]          mpool.c:43   UCX  WARN  object 0x12b97d00 was not returned to mpool ucp_requests
[1720885724.030517] [node092:1528013:0]          mpool.c:43   UCX  WARN  object 0x12b97ec0 was not returned to mpool ucp_requests
[1720885724.030520] [node092:1528013:0]          mpool.c:43   UCX  WARN  object 0x12b98080 was not returned to mpool ucp_requests
[1720885724.031883] [node092:1528019:0]          mpool.c:43   UCX  WARN  object 0x1306f180 was not returned to mpool ucp_requests
[1720885724.031901] [node092:1528019:0]          mpool.c:43   UCX  WARN  object 0x1306f340 was not returned to mpool ucp_requests
[1720885724.031906] [node092:1528019:0]          mpool.c:43   UCX  WARN  object 0x1306f500 was not returned to mpool ucp_requests
[1720885724.031909] [node092:1528019:0]          mpool.c:43   UCX  WARN  object 0x1306f6c0 was not returned to mpool ucp_requests
[1720885724.031913] [node092:1528019:0]          mpool.c:43   UCX  WARN  object 0x1306f880 was not returned to mpool ucp_requests
[1720885724.031916] [node092:1528019:0]          mpool.c:43   UCX  WARN  object 0x1306fa40 was not returned to mpool ucp_requests
[1720885724.031918] [node092:1528019:0]          mpool.c:43   UCX  WARN  object 0x1306fc00 was not returned to mpool ucp_requests
[1720885724.031921] [node092:1528019:0]          mpool.c:43   UCX  WARN  object 0x1306fdc0 was not returned to mpool ucp_requests
[1720885724.031923] [node092:1528019:0]          mpool.c:43   UCX  WARN  object 0x1306ff80 was not returned to mpool ucp_requests
[1720885724.031926] [node092:1528019:0]          mpool.c:43   UCX  WARN  object 0x13070140 was not returned to mpool ucp_requests
[1720885724.031929] [node092:1528019:0]          mpool.c:43   UCX  WARN  object 0x13070300 was not returned to mpool ucp_requests
[1720885724.031931] [node092:1528019:0]          mpool.c:43   UCX  WARN  object 0x130704c0 was not returned to mpool ucp_requests
[1720885724.031933] [node092:1528019:0]          mpool.c:43   UCX  WARN  object 0x13070680 was not returned to mpool ucp_requests
[1720885724.031936] [node092:1528019:0]          mpool.c:43   UCX  WARN  object 0x13070840 was not returned to mpool ucp_requests
[1720885724.031938] [node092:1528019:0]          mpool.c:43   UCX  WARN  object 0x13070a00 was not returned to mpool ucp_requests
[1720885724.031941] [node092:1528019:0]          mpool.c:43   UCX  WARN  object 0x13070bc0 was not returned to mpool ucp_requests
[1720885724.031943] [node092:1528019:0]          mpool.c:43   UCX  WARN  object 0x13070d80 was not returned to mpool ucp_requests
[1720885724.031946] [node092:1528019:0]          mpool.c:43   UCX  WARN  object 0x13071100 was not returned to mpool ucp_requests
[1720885724.034475] [node092:1527986:0]          mpool.c:43   UCX  WARN  object 0x146a9d40 was not returned to mpool ucp_requests
[1720885724.034494] [node092:1527986:0]          mpool.c:43   UCX  WARN  object 0x146a9f00 was not returned to mpool ucp_requests
[1720885724.034498] [node092:1527986:0]          mpool.c:43   UCX  WARN  object 0x146aa7c0 was not returned to mpool ucp_requests
[1720885724.034500] [node092:1527986:0]          mpool.c:43   UCX  WARN  object 0x146aad00 was not returned to mpool ucp_requests
[1720885724.034503] [node092:1527986:0]          mpool.c:43   UCX  WARN  object 0x146ab080 was not returned to mpool ucp_requests
[1720885724.034506] [node092:1527986:0]          mpool.c:43   UCX  WARN  object 0x146ab240 was not returned to mpool ucp_requests
[1720885724.034508] [node092:1527986:0]          mpool.c:43   UCX  WARN  object 0x146ab400 was not returned to mpool ucp_requests
[1720885724.034511] [node092:1527986:0]          mpool.c:43   UCX  WARN  object 0x146ab5c0 was not returned to mpool ucp_requests
[1720885724.034513] [node092:1527986:0]          mpool.c:43   UCX  WARN  object 0x146abb00 was not returned to mpool ucp_requests
[1720885724.034516] [node092:1527986:0]          mpool.c:43   UCX  WARN  object 0x146abe80 was not returned to mpool ucp_requests
[1720885724.034518] [node092:1527986:0]          mpool.c:43   UCX  WARN  object 0x146ac040 was not returned to mpool ucp_requests
[1720885724.034456] [node092:1527994:0]          mpool.c:43   UCX  WARN  object 0x137bbf00 was not returned to mpool ucp_requests
[1720885724.034467] [node092:1527994:0]          mpool.c:43   UCX  WARN  object 0x137bc280 was not returned to mpool ucp_requests
[1720885724.034471] [node092:1527994:0]          mpool.c:43   UCX  WARN  object 0x137bc440 was not returned to mpool ucp_requests
[1720885724.034473] [node092:1527994:0]          mpool.c:43   UCX  WARN  object 0x137bc600 was not returned to mpool ucp_requests
[1720885724.034476] [node092:1527994:0]          mpool.c:43   UCX  WARN  object 0x137bc7c0 was not returned to mpool ucp_requests
[1720885724.034478] [node092:1527994:0]          mpool.c:43   UCX  WARN  object 0x137bc980 was not returned to mpool ucp_requests
[1720885724.034481] [node092:1527994:0]          mpool.c:43   UCX  WARN  object 0x137bcb40 was not returned to mpool ucp_requests
[1720885724.034483] [node092:1527994:0]          mpool.c:43   UCX  WARN  object 0x137bcd00 was not returned to mpool ucp_requests
[1720885724.034486] [node092:1527994:0]          mpool.c:43   UCX  WARN  object 0x137bcec0 was not returned to mpool ucp_requests
[1720885724.034488] [node092:1527994:0]          mpool.c:43   UCX  WARN  object 0x137bd080 was not returned to mpool ucp_requests
[1720885724.034491] [node092:1527994:0]          mpool.c:43   UCX  WARN  object 0x137bd240 was not returned to mpool ucp_requests
[1720885724.034493] [node092:1527994:0]          mpool.c:43   UCX  WARN  object 0x137bd400 was not returned to mpool ucp_requests
[1720885724.034496] [node092:1527994:0]          mpool.c:43   UCX  WARN  object 0x137bd5c0 was not returned to mpool ucp_requests
[1720885724.034499] [node092:1527994:0]          mpool.c:43   UCX  WARN  object 0x137bd780 was not returned to mpool ucp_requests
[1720885724.034501] [node092:1527994:0]          mpool.c:43   UCX  WARN  object 0x137bd940 was not returned to mpool ucp_requests
[1720885724.034504] [node092:1527994:0]          mpool.c:43   UCX  WARN  object 0x137bdb00 was not returned to mpool ucp_requests
[1720885724.034507] [node092:1527994:0]          mpool.c:43   UCX  WARN  object 0x137bde80 was not returned to mpool ucp_requests
[1720885724.034509] [node092:1527994:0]          mpool.c:43   UCX  WARN  object 0x137be040 was not returned to mpool ucp_requests
[1720885724.034433] [node092:1528002:0]          mpool.c:43   UCX  WARN  object 0x13365f80 was not returned to mpool ucp_requests
[1720885724.034449] [node092:1528002:0]          mpool.c:43   UCX  WARN  object 0x133664c0 was not returned to mpool ucp_requests
[1720885724.034453] [node092:1528002:0]          mpool.c:43   UCX  WARN  object 0x13366680 was not returned to mpool ucp_requests
[1720885724.034456] [node092:1528002:0]          mpool.c:43   UCX  WARN  object 0x13366840 was not returned to mpool ucp_requests
[1720885724.034458] [node092:1528002:0]          mpool.c:43   UCX  WARN  object 0x13366a00 was not returned to mpool ucp_requests
[1720885724.034461] [node092:1528002:0]          mpool.c:43   UCX  WARN  object 0x13366bc0 was not returned to mpool ucp_requests
[1720885724.034463] [node092:1528002:0]          mpool.c:43   UCX  WARN  object 0x13366d80 was not returned to mpool ucp_requests
[1720885724.034465] [node092:1528002:0]          mpool.c:43   UCX  WARN  object 0x13366f40 was not returned to mpool ucp_requests
[1720885724.034468] [node092:1528002:0]          mpool.c:43   UCX  WARN  object 0x13367100 was not returned to mpool ucp_requests
[1720885724.034470] [node092:1528002:0]          mpool.c:43   UCX  WARN  object 0x133672c0 was not returned to mpool ucp_requests
[1720885724.034473] [node092:1528002:0]          mpool.c:43   UCX  WARN  object 0x13367480 was not returned to mpool ucp_requests
[1720885724.034475] [node092:1528002:0]          mpool.c:43   UCX  WARN  object 0x13367640 was not returned to mpool ucp_requests
[1720885724.034478] [node092:1528002:0]          mpool.c:43   UCX  WARN  object 0x13367800 was not returned to mpool ucp_requests
[1720885724.034480] [node092:1528002:0]          mpool.c:43   UCX  WARN  object 0x133679c0 was not returned to mpool ucp_requests
[1720885724.034483] [node092:1528002:0]          mpool.c:43   UCX  WARN  object 0x13367b80 was not returned to mpool ucp_requests
[1720885724.034485] [node092:1528002:0]          mpool.c:43   UCX  WARN  object 0x13367f00 was not returned to mpool ucp_requests
[1720885724.034488] [node092:1528002:0]          mpool.c:43   UCX  WARN  object 0x133680c0 was not returned to mpool ucp_requests
[1720885724.034490] [node092:1528002:0]          mpool.c:43   UCX  WARN  object 0x13368280 was not returned to mpool ucp_requests
[1720885724.037729] [node092:1528046:0]          mpool.c:43   UCX  WARN  object 0x13f18280 was not returned to mpool ucp_requests
[1720885724.037742] [node092:1528046:0]          mpool.c:43   UCX  WARN  object 0x13f18440 was not returned to mpool ucp_requests
[1720885724.037745] [node092:1528046:0]          mpool.c:43   UCX  WARN  object 0x13f18600 was not returned to mpool ucp_requests
[1720885724.037748] [node092:1528046:0]          mpool.c:43   UCX  WARN  object 0x13f187c0 was not returned to mpool ucp_requests
[1720885724.037751] [node092:1528046:0]          mpool.c:43   UCX  WARN  object 0x13f18980 was not returned to mpool ucp_requests
[1720885724.037753] [node092:1528046:0]          mpool.c:43   UCX  WARN  object 0x13f18b40 was not returned to mpool ucp_requests
[1720885724.037755] [node092:1528046:0]          mpool.c:43   UCX  WARN  object 0x13f18d00 was not returned to mpool ucp_requests
[1720885724.037758] [node092:1528046:0]          mpool.c:43   UCX  WARN  object 0x13f18ec0 was not returned to mpool ucp_requests
[1720885724.037761] [node092:1528046:0]          mpool.c:43   UCX  WARN  object 0x13f19080 was not returned to mpool ucp_requests
[1720885724.037763] [node092:1528046:0]          mpool.c:43   UCX  WARN  object 0x13f19240 was not returned to mpool ucp_requests
[1720885724.037765] [node092:1528046:0]          mpool.c:43   UCX  WARN  object 0x13f19400 was not returned to mpool ucp_requests
[1720885724.037768] [node092:1528046:0]          mpool.c:43   UCX  WARN  object 0x13f195c0 was not returned to mpool ucp_requests
[1720885724.037770] [node092:1528046:0]          mpool.c:43   UCX  WARN  object 0x13f19780 was not returned to mpool ucp_requests
[1720885724.037774] [node092:1528046:0]          mpool.c:43   UCX  WARN  object 0x13f19940 was not returned to mpool ucp_requests
[1720885724.037776] [node092:1528046:0]          mpool.c:43   UCX  WARN  object 0x13f19b00 was not returned to mpool ucp_requests
[1720885724.037778] [node092:1528046:0]          mpool.c:43   UCX  WARN  object 0x13f19cc0 was not returned to mpool ucp_requests
[1720885724.037782] [node092:1528046:0]          mpool.c:43   UCX  WARN  object 0x13f1a040 was not returned to mpool ucp_requests
[1720885724.037784] [node092:1528046:0]          mpool.c:43   UCX  WARN  object 0x13f1a200 was not returned to mpool ucp_requests
[1720885724.037958] [node092:1527987:0]          mpool.c:43   UCX  WARN  object 0x12e2ef80 was not returned to mpool ucp_requests
[1720885724.037971] [node092:1527987:0]          mpool.c:43   UCX  WARN  object 0x12e2f140 was not returned to mpool ucp_requests
[1720885724.037975] [node092:1527987:0]          mpool.c:43   UCX  WARN  object 0x12e2f300 was not returned to mpool ucp_requests
[1720885724.037978] [node092:1527987:0]          mpool.c:43   UCX  WARN  object 0x12e2f4c0 was not returned to mpool ucp_requests
[1720885724.037981] [node092:1527987:0]          mpool.c:43   UCX  WARN  object 0x12e2f680 was not returned to mpool ucp_requests
[1720885724.037984] [node092:1527987:0]          mpool.c:43   UCX  WARN  object 0x12e2f840 was not returned to mpool ucp_requests
[1720885724.037987] [node092:1527987:0]          mpool.c:43   UCX  WARN  object 0x12e2fa00 was not returned to mpool ucp_requests
[1720885724.037990] [node092:1527987:0]          mpool.c:43   UCX  WARN  object 0x12e2fbc0 was not returned to mpool ucp_requests
[1720885724.037993] [node092:1527987:0]          mpool.c:43   UCX  WARN  object 0x12e2fd80 was not returned to mpool ucp_requests
[1720885724.037996] [node092:1527987:0]          mpool.c:43   UCX  WARN  object 0x12e30100 was not returned to mpool ucp_requests
[1720885724.037998] [node092:1527987:0]          mpool.c:43   UCX  WARN  object 0x12e30480 was not returned to mpool ucp_requests
[1720885724.038001] [node092:1527987:0]          mpool.c:43   UCX  WARN  object 0x12e30640 was not returned to mpool ucp_requests
[1720885724.038004] [node092:1527987:0]          mpool.c:43   UCX  WARN  object 0x12e30800 was not returned to mpool ucp_requests
[1720885724.038007] [node092:1527987:0]          mpool.c:43   UCX  WARN  object 0x12e309c0 was not returned to mpool ucp_requests
[1720885724.038010] [node092:1527987:0]          mpool.c:43   UCX  WARN  object 0x12e30b80 was not returned to mpool ucp_requests
[1720885724.038013] [node092:1527987:0]          mpool.c:43   UCX  WARN  object 0x12e30d40 was not returned to mpool ucp_requests
[1720885724.038016] [node092:1527987:0]          mpool.c:43   UCX  WARN  object 0x12e310c0 was not returned to mpool ucp_requests
[1720885724.038018] [node092:1527987:0]          mpool.c:43   UCX  WARN  object 0x12e31280 was not returned to mpool ucp_requests
[1720885724.039251] [node092:1528003:0]          mpool.c:43   UCX  WARN  object 0x130fad40 was not returned to mpool ucp_requests
[1720885724.039264] [node092:1528003:0]          mpool.c:43   UCX  WARN  object 0x130fb280 was not returned to mpool ucp_requests
[1720885724.039267] [node092:1528003:0]          mpool.c:43   UCX  WARN  object 0x130fb440 was not returned to mpool ucp_requests
[1720885724.039270] [node092:1528003:0]          mpool.c:43   UCX  WARN  object 0x130fb600 was not returned to mpool ucp_requests
[1720885724.039273] [node092:1528003:0]          mpool.c:43   UCX  WARN  object 0x130fb7c0 was not returned to mpool ucp_requests
[1720885724.039275] [node092:1528003:0]          mpool.c:43   UCX  WARN  object 0x130fb980 was not returned to mpool ucp_requests
[1720885724.039277] [node092:1528003:0]          mpool.c:43   UCX  WARN  object 0x130fbb40 was not returned to mpool ucp_requests
[1720885724.039281] [node092:1528003:0]          mpool.c:43   UCX  WARN  object 0x130fbd00 was not returned to mpool ucp_requests
[1720885724.039283] [node092:1528003:0]          mpool.c:43   UCX  WARN  object 0x130fbec0 was not returned to mpool ucp_requests
[1720885724.039285] [node092:1528003:0]          mpool.c:43   UCX  WARN  object 0x130fc080 was not returned to mpool ucp_requests
[1720885724.039288] [node092:1528003:0]          mpool.c:43   UCX  WARN  object 0x130fc240 was not returned to mpool ucp_requests
[1720885724.039290] [node092:1528003:0]          mpool.c:43   UCX  WARN  object 0x130fc400 was not returned to mpool ucp_requests
[1720885724.039293] [node092:1528003:0]          mpool.c:43   UCX  WARN  object 0x130fc5c0 was not returned to mpool ucp_requests
[1720885724.039296] [node092:1528003:0]          mpool.c:43   UCX  WARN  object 0x130fc780 was not returned to mpool ucp_requests
[1720885724.039299] [node092:1528003:0]          mpool.c:43   UCX  WARN  object 0x130fc940 was not returned to mpool ucp_requests
[1720885724.039301] [node092:1528003:0]          mpool.c:43   UCX  WARN  object 0x130fcb00 was not returned to mpool ucp_requests
[1720885724.039304] [node092:1528003:0]          mpool.c:43   UCX  WARN  object 0x130fccc0 was not returned to mpool ucp_requests
[1720885724.039306] [node092:1528003:0]          mpool.c:43   UCX  WARN  object 0x130fce80 was not returned to mpool ucp_requests
[1720885724.040844] [node092:1528021:0]          mpool.c:43   UCX  WARN  object 0x146b3f40 was not returned to mpool ucp_requests
[1720885724.040857] [node092:1528021:0]          mpool.c:43   UCX  WARN  object 0x146b42c0 was not returned to mpool ucp_requests
[1720885724.040863] [node092:1528021:0]          mpool.c:43   UCX  WARN  object 0x146b4480 was not returned to mpool ucp_requests
[1720885724.040867] [node092:1528021:0]          mpool.c:43   UCX  WARN  object 0x146b4640 was not returned to mpool ucp_requests
[1720885724.040870] [node092:1528021:0]          mpool.c:43   UCX  WARN  object 0x146b4800 was not returned to mpool ucp_requests
[1720885724.040872] [node092:1528021:0]          mpool.c:43   UCX  WARN  object 0x146b49c0 was not returned to mpool ucp_requests
[1720885724.040875] [node092:1528021:0]          mpool.c:43   UCX  WARN  object 0x146b4b80 was not returned to mpool ucp_requests
[1720885724.040877] [node092:1528021:0]          mpool.c:43   UCX  WARN  object 0x146b4d40 was not returned to mpool ucp_requests
[1720885724.040879] [node092:1528021:0]          mpool.c:43   UCX  WARN  object 0x146b4f00 was not returned to mpool ucp_requests
[1720885724.040883] [node092:1528021:0]          mpool.c:43   UCX  WARN  object 0x146b50c0 was not returned to mpool ucp_requests
[1720885724.040885] [node092:1528021:0]          mpool.c:43   UCX  WARN  object 0x146b5280 was not returned to mpool ucp_requests
[1720885724.040888] [node092:1528021:0]          mpool.c:43   UCX  WARN  object 0x146b5440 was not returned to mpool ucp_requests
[1720885724.040890] [node092:1528021:0]          mpool.c:43   UCX  WARN  object 0x146b5600 was not returned to mpool ucp_requests
[1720885724.040894] [node092:1528021:0]          mpool.c:43   UCX  WARN  object 0x146b57c0 was not returned to mpool ucp_requests
[1720885724.040897] [node092:1528021:0]          mpool.c:43   UCX  WARN  object 0x146b5980 was not returned to mpool ucp_requests
[1720885724.040901] [node092:1528021:0]          mpool.c:43   UCX  WARN  object 0x146b5b40 was not returned to mpool ucp_requests
[1720885724.040905] [node092:1528021:0]          mpool.c:43   UCX  WARN  object 0x146b5d00 was not returned to mpool ucp_requests
[1720885724.040908] [node092:1528021:0]          mpool.c:43   UCX  WARN  object 0x146b5ec0 was not returned to mpool ucp_requests
[1720885724.041075] [node092:1528001:0]          mpool.c:43   UCX  WARN  object 0x1494af00 was not returned to mpool ucp_requests
[1720885724.041088] [node092:1528001:0]          mpool.c:43   UCX  WARN  object 0x1494b440 was not returned to mpool ucp_requests
[1720885724.041091] [node092:1528001:0]          mpool.c:43   UCX  WARN  object 0x1494b7c0 was not returned to mpool ucp_requests
[1720885724.041094] [node092:1528001:0]          mpool.c:43   UCX  WARN  object 0x1494b980 was not returned to mpool ucp_requests
[1720885724.041097] [node092:1528001:0]          mpool.c:43   UCX  WARN  object 0x1494bb40 was not returned to mpool ucp_requests
[1720885724.041099] [node092:1528001:0]          mpool.c:43   UCX  WARN  object 0x1494bd00 was not returned to mpool ucp_requests
[1720885724.041101] [node092:1528001:0]          mpool.c:43   UCX  WARN  object 0x1494bec0 was not returned to mpool ucp_requests
[1720885724.041104] [node092:1528001:0]          mpool.c:43   UCX  WARN  object 0x1494c080 was not returned to mpool ucp_requests
[1720885724.041107] [node092:1528001:0]          mpool.c:43   UCX  WARN  object 0x1494c240 was not returned to mpool ucp_requests
[1720885724.041109] [node092:1528001:0]          mpool.c:43   UCX  WARN  object 0x1494c400 was not returned to mpool ucp_requests
[1720885724.041112] [node092:1528001:0]          mpool.c:43   UCX  WARN  object 0x1494c5c0 was not returned to mpool ucp_requests
[1720885724.041114] [node092:1528001:0]          mpool.c:43   UCX  WARN  object 0x1494c780 was not returned to mpool ucp_requests
[1720885724.041116] [node092:1528001:0]          mpool.c:43   UCX  WARN  object 0x1494c940 was not returned to mpool ucp_requests
[1720885724.041119] [node092:1528001:0]          mpool.c:43   UCX  WARN  object 0x1494cb00 was not returned to mpool ucp_requests
[1720885724.041122] [node092:1528001:0]          mpool.c:43   UCX  WARN  object 0x1494ccc0 was not returned to mpool ucp_requests
[1720885724.041124] [node092:1528001:0]          mpool.c:43   UCX  WARN  object 0x1494ce80 was not returned to mpool ucp_requests
[1720885724.041127] [node092:1528001:0]          mpool.c:43   UCX  WARN  object 0x1494d040 was not returned to mpool ucp_requests
[1720885724.041129] [node092:1528001:0]          mpool.c:43   UCX  WARN  object 0x1494d200 was not returned to mpool ucp_requests
[1720885724.041205] [node092:1528011:0]          mpool.c:43   UCX  WARN  object 0x130a73c0 was not returned to mpool ucp_requests
[1720885724.041216] [node092:1528011:0]          mpool.c:43   UCX  WARN  object 0x130a7580 was not returned to mpool ucp_requests
[1720885724.041219] [node092:1528011:0]          mpool.c:43   UCX  WARN  object 0x130a7740 was not returned to mpool ucp_requests
[1720885724.041222] [node092:1528011:0]          mpool.c:43   UCX  WARN  object 0x130a7900 was not returned to mpool ucp_requests
[1720885724.041224] [node092:1528011:0]          mpool.c:43   UCX  WARN  object 0x130a7ac0 was not returned to mpool ucp_requests
[1720885724.041227] [node092:1528011:0]          mpool.c:43   UCX  WARN  object 0x130a7c80 was not returned to mpool ucp_requests
[1720885724.041229] [node092:1528011:0]          mpool.c:43   UCX  WARN  object 0x130a7e40 was not returned to mpool ucp_requests
[1720885724.041232] [node092:1528011:0]          mpool.c:43   UCX  WARN  object 0x130a8000 was not returned to mpool ucp_requests
[1720885724.041234] [node092:1528011:0]          mpool.c:43   UCX  WARN  object 0x130a81c0 was not returned to mpool ucp_requests
[1720885724.041237] [node092:1528011:0]          mpool.c:43   UCX  WARN  object 0x130a8380 was not returned to mpool ucp_requests
[1720885724.041240] [node092:1528011:0]          mpool.c:43   UCX  WARN  object 0x130a8540 was not returned to mpool ucp_requests
[1720885724.041242] [node092:1528011:0]          mpool.c:43   UCX  WARN  object 0x130a8700 was not returned to mpool ucp_requests
[1720885724.041245] [node092:1528011:0]          mpool.c:43   UCX  WARN  object 0x130a88c0 was not returned to mpool ucp_requests
[1720885724.041247] [node092:1528011:0]          mpool.c:43   UCX  WARN  object 0x130a8a80 was not returned to mpool ucp_requests
[1720885724.041249] [node092:1528011:0]          mpool.c:43   UCX  WARN  object 0x130a8c40 was not returned to mpool ucp_requests
[1720885724.041252] [node092:1528011:0]          mpool.c:43   UCX  WARN  object 0x130a8e00 was not returned to mpool ucp_requests
[1720885724.041254] [node092:1528011:0]          mpool.c:43   UCX  WARN  object 0x130a8fc0 was not returned to mpool ucp_requests
[1720885724.041257] [node092:1528011:0]          mpool.c:43   UCX  WARN  object 0x130a9180 was not returned to mpool ucp_requests
[1720885724.042897] [node092:1528020:0]          mpool.c:43   UCX  WARN  object 0x13388080 was not returned to mpool ucp_requests
[1720885724.042909] [node092:1528020:0]          mpool.c:43   UCX  WARN  object 0x13388400 was not returned to mpool ucp_requests
[1720885724.042914] [node092:1528020:0]          mpool.c:43   UCX  WARN  object 0x133885c0 was not returned to mpool ucp_requests
[1720885724.042917] [node092:1528020:0]          mpool.c:43   UCX  WARN  object 0x13388780 was not returned to mpool ucp_requests
[1720885724.042920] [node092:1528020:0]          mpool.c:43   UCX  WARN  object 0x13388940 was not returned to mpool ucp_requests
[1720885724.042923] [node092:1528020:0]          mpool.c:43   UCX  WARN  object 0x13388b00 was not returned to mpool ucp_requests
[1720885724.042927] [node092:1528020:0]          mpool.c:43   UCX  WARN  object 0x13388cc0 was not returned to mpool ucp_requests
[1720885724.043132] [node092:1528012:0]          mpool.c:43   UCX  WARN  object 0x135a70c0 was not returned to mpool ucp_requests
[1720885724.043143] [node092:1528012:0]          mpool.c:43   UCX  WARN  object 0x135a7280 was not returned to mpool ucp_requests
[1720885724.043147] [node092:1528012:0]          mpool.c:43   UCX  WARN  object 0x135a7440 was not returned to mpool ucp_requests
[1720885724.043149] [node092:1528012:0]          mpool.c:43   UCX  WARN  object 0x135a7600 was not returned to mpool ucp_requests
[1720885724.043152] [node092:1528012:0]          mpool.c:43   UCX  WARN  object 0x135a77c0 was not returned to mpool ucp_requests
[1720885724.043154] [node092:1528012:0]          mpool.c:43   UCX  WARN  object 0x135a7980 was not returned to mpool ucp_requests
[1720885724.043156] [node092:1528012:0]          mpool.c:43   UCX  WARN  object 0x135a7b40 was not returned to mpool ucp_requests
[1720885724.043159] [node092:1528012:0]          mpool.c:43   UCX  WARN  object 0x135a7d00 was not returned to mpool ucp_requests
[1720885724.043161] [node092:1528012:0]          mpool.c:43   UCX  WARN  object 0x135a7ec0 was not returned to mpool ucp_requests
[1720885724.043164] [node092:1528012:0]          mpool.c:43   UCX  WARN  object 0x135a8080 was not returned to mpool ucp_requests
[1720885724.043167] [node092:1528012:0]          mpool.c:43   UCX  WARN  object 0x135a8240 was not returned to mpool ucp_requests
[1720885724.043170] [node092:1528012:0]          mpool.c:43   UCX  WARN  object 0x135a8400 was not returned to mpool ucp_requests
[1720885724.043172] [node092:1528012:0]          mpool.c:43   UCX  WARN  object 0x135a8780 was not returned to mpool ucp_requests
[1720885724.043175] [node092:1528012:0]          mpool.c:43   UCX  WARN  object 0x135a8940 was not returned to mpool ucp_requests
[1720885724.043177] [node092:1528012:0]          mpool.c:43   UCX  WARN  object 0x135a8b00 was not returned to mpool ucp_requests
[1720885724.043180] [node092:1528012:0]          mpool.c:43   UCX  WARN  object 0x135a8cc0 was not returned to mpool ucp_requests
[1720885724.043183] [node092:1528012:0]          mpool.c:43   UCX  WARN  object 0x135a8e80 was not returned to mpool ucp_requests
[1720885724.043185] [node092:1528012:0]          mpool.c:43   UCX  WARN  object 0x135a9040 was not returned to mpool ucp_requests
[1720885724.042930] [node092:1528020:0]          mpool.c:43   UCX  WARN  object 0x13388e80 was not returned to mpool ucp_requests
[1720885724.042933] [node092:1528020:0]          mpool.c:43   UCX  WARN  object 0x13389040 was not returned to mpool ucp_requests
[1720885724.042936] [node092:1528020:0]          mpool.c:43   UCX  WARN  object 0x13389200 was not returned to mpool ucp_requests
[1720885724.042939] [node092:1528020:0]          mpool.c:43   UCX  WARN  object 0x133893c0 was not returned to mpool ucp_requests
[1720885724.042941] [node092:1528020:0]          mpool.c:43   UCX  WARN  object 0x13389580 was not returned to mpool ucp_requests
[1720885724.042944] [node092:1528020:0]          mpool.c:43   UCX  WARN  object 0x13389740 was not returned to mpool ucp_requests
[1720885724.042947] [node092:1528020:0]          mpool.c:43   UCX  WARN  object 0x13389900 was not returned to mpool ucp_requests
[1720885724.042950] [node092:1528020:0]          mpool.c:43   UCX  WARN  object 0x13389ac0 was not returned to mpool ucp_requests
[1720885724.042953] [node092:1528020:0]          mpool.c:43   UCX  WARN  object 0x13389e40 was not returned to mpool ucp_requests
[1720885724.042955] [node092:1528020:0]          mpool.c:43   UCX  WARN  object 0x1338a000 was not returned to mpool ucp_requests
[1720885724.042958] [node092:1528020:0]          mpool.c:43   UCX  WARN  object 0x1338a1c0 was not returned to mpool ucp_requests
[1720885724.043084] [node092:1528004:0]          mpool.c:43   UCX  WARN  object 0x139f4f00 was not returned to mpool ucp_requests
[1720885724.043096] [node092:1528004:0]          mpool.c:43   UCX  WARN  object 0x139f50c0 was not returned to mpool ucp_requests
[1720885724.043100] [node092:1528004:0]          mpool.c:43   UCX  WARN  object 0x139f5280 was not returned to mpool ucp_requests
[1720885724.043102] [node092:1528004:0]          mpool.c:43   UCX  WARN  object 0x139f5440 was not returned to mpool ucp_requests
[1720885724.043106] [node092:1528004:0]          mpool.c:43   UCX  WARN  object 0x139f5600 was not returned to mpool ucp_requests
[1720885724.043108] [node092:1528004:0]          mpool.c:43   UCX  WARN  object 0x139f57c0 was not returned to mpool ucp_requests
[1720885724.043110] [node092:1528004:0]          mpool.c:43   UCX  WARN  object 0x139f5980 was not returned to mpool ucp_requests
[1720885724.043113] [node092:1528004:0]          mpool.c:43   UCX  WARN  object 0x139f5b40 was not returned to mpool ucp_requests
[1720885724.043115] [node092:1528004:0]          mpool.c:43   UCX  WARN  object 0x139f5d00 was not returned to mpool ucp_requests
[1720885724.043117] [node092:1528004:0]          mpool.c:43   UCX  WARN  object 0x139f5ec0 was not returned to mpool ucp_requests
[1720885724.043121] [node092:1528004:0]          mpool.c:43   UCX  WARN  object 0x139f6080 was not returned to mpool ucp_requests
[1720885724.043124] [node092:1528004:0]          mpool.c:43   UCX  WARN  object 0x139f6240 was not returned to mpool ucp_requests
[1720885724.043126] [node092:1528004:0]          mpool.c:43   UCX  WARN  object 0x139f6400 was not returned to mpool ucp_requests
[1720885724.043129] [node092:1528004:0]          mpool.c:43   UCX  WARN  object 0x139f65c0 was not returned to mpool ucp_requests
[1720885724.043131] [node092:1528004:0]          mpool.c:43   UCX  WARN  object 0x139f6780 was not returned to mpool ucp_requests
[1720885724.043133] [node092:1528004:0]          mpool.c:43   UCX  WARN  object 0x139f6940 was not returned to mpool ucp_requests
[1720885724.043136] [node092:1528004:0]          mpool.c:43   UCX  WARN  object 0x139f6b00 was not returned to mpool ucp_requests
[1720885724.043138] [node092:1528004:0]          mpool.c:43   UCX  WARN  object 0x139f6e80 was not returned to mpool ucp_requests
[1720885724.059526] [node092:1528038:0]          mpool.c:43   UCX  WARN  object 0x13317fc0 was not returned to mpool ucp_requests
[1720885724.059539] [node092:1528038:0]          mpool.c:43   UCX  WARN  object 0x13318340 was not returned to mpool ucp_requests
[1720885724.059545] [node092:1528038:0]          mpool.c:43   UCX  WARN  object 0x13318500 was not returned to mpool ucp_requests
[1720885724.059548] [node092:1528038:0]          mpool.c:43   UCX  WARN  object 0x133186c0 was not returned to mpool ucp_requests
[1720885724.059553] [node092:1528038:0]          mpool.c:43   UCX  WARN  object 0x13318880 was not returned to mpool ucp_requests
[1720885724.059556] [node092:1528038:0]          mpool.c:43   UCX  WARN  object 0x13318a40 was not returned to mpool ucp_requests
[1720885724.059560] [node092:1528038:0]          mpool.c:43   UCX  WARN  object 0x13318c00 was not returned to mpool ucp_requests
[1720885724.059563] [node092:1528038:0]          mpool.c:43   UCX  WARN  object 0x13318dc0 was not returned to mpool ucp_requests
[1720885724.059568] [node092:1528038:0]          mpool.c:43   UCX  WARN  object 0x13318f80 was not returned to mpool ucp_requests
[1720885724.059571] [node092:1528038:0]          mpool.c:43   UCX  WARN  object 0x13319140 was not returned to mpool ucp_requests
[1720885724.059575] [node092:1528038:0]          mpool.c:43   UCX  WARN  object 0x13319300 was not returned to mpool ucp_requests
[1720885724.059578] [node092:1528038:0]          mpool.c:43   UCX  WARN  object 0x133194c0 was not returned to mpool ucp_requests
[1720885724.059582] [node092:1528038:0]          mpool.c:43   UCX  WARN  object 0x13319680 was not returned to mpool ucp_requests
[1720885724.059585] [node092:1528038:0]          mpool.c:43   UCX  WARN  object 0x13319840 was not returned to mpool ucp_requests
[1720885724.059589] [node092:1528038:0]          mpool.c:43   UCX  WARN  object 0x13319a00 was not returned to mpool ucp_requests
[1720885724.059593] [node092:1528038:0]          mpool.c:43   UCX  WARN  object 0x13319bc0 was not returned to mpool ucp_requests
[1720885724.059597] [node092:1528038:0]          mpool.c:43   UCX  WARN  object 0x13319d80 was not returned to mpool ucp_requests
[1720885724.059601] [node092:1528038:0]          mpool.c:43   UCX  WARN  object 0x13319f40 was not returned to mpool ucp_requests

-------------------------   --------------------
FINAL SINGLE POINT ENERGY     -1385.592006911939
-------------------------   --------------------


                            ***************************************
                            *     ORCA property calculations      *
                            ***************************************

                                    ---------------------
                                    Active property flags
                                    ---------------------
   (+) Dipole Moment


------------------------------------------------------------------------------
                       ORCA ELECTRIC PROPERTIES CALCULATION
------------------------------------------------------------------------------

Dipole Moment Calculation                       ... on
Quadrupole Moment Calculation                   ... off
Polarizability Calculation                      ... off
GBWName                                         ... ImineE2Aa.gbw
Electron density                                ... ImineE2Aa.scfp
The origin for moment calculation is the CENTER OF MASS  = ( 9.741952, 14.618249  6.386451)

-------------
DIPOLE MOMENT
-------------
                                X             Y             Z
Electronic contribution:     -2.18568     -21.75976      -6.60494
Nuclear contribution   :      2.65927      22.22238       5.48508
                        -----------------------------------------
Total Dipole Moment    :      0.47359       0.46261      -1.11986
                        -----------------------------------------
Magnitude (a.u.)       :      1.30092
Magnitude (Debye)      :      3.30667


--------------------
Rotational spectrum 
--------------------
 
Rotational constants in cm-1:     0.004867     0.003755     0.003122 
Rotational constants in MHz :   145.894363   112.585556    93.584508 

 Dipole components along the rotational axes: 
x,y,z [a.u.] :     0.362458    -1.244580     0.109691 
x,y,z [Debye]:     0.921295    -3.163471     0.278812 

 

Timings for individual modules:

Sum of individual times         ...     1475.614 sec (=  24.594 min)
GTO integral calculation        ...       13.317 sec (=   0.222 min)   0.9 %
SCF iterations                  ...     1462.298 sec (=  24.372 min)  99.1 %
                             ****ORCA TERMINATED NORMALLY****
TOTAL RUN TIME: 0 days 0 hours 24 minutes 42 seconds 178 msec
