# Supplementary material for: A stereodivergent multicomponent approach for the synthesis of C–N atropisomeric peptide analogues
Source: Chem Sci. 2024 Sep 16;15(40):16743–51. doi: 10.1039/d4sc04700a (PMC11418089; doi:10.1039/d4sc04700a)
Supplement: SC-015-D4SC04700A-s001 [file SC-015-D4SC04700A-s001.zip › CompData/_1_2a/ImineE3freq.out]

                                 *****************
                                 * O   R   C   A *
                                 *****************

                                            #,                                       
                                            ###                                      
                                            ####                                     
                                            #####                                    
                                            ######                                   
                                           ########,                                 
                                     ,,################,,,,,                         
                               ,,#################################,,                 
                          ,,##########################################,,             
                       ,#########################################, ''#####,          
                    ,#############################################,,   '####,        
                  ,##################################################,,,,####,       
                ,###########''''           ''''###############################       
              ,#####''   ,,,,##########,,,,          '''####'''          '####       
            ,##' ,,,,###########################,,,                        '##       
           ' ,,###''''                  '''############,,,                           
         ,,##''                                '''############,,,,        ,,,,,,###''
      ,#''                                            '''#######################'''  
     '                                                          ''''####''''         
             ,#######,   #######,   ,#######,      ##                                
            ,#'     '#,  ##    ##  ,#'     '#,    #''#        ######   ,####,        
            ##       ##  ##   ,#'  ##            #'  '#       #        #'  '#        
            ##       ##  #######   ##           ,######,      #####,   #    #        
            '#,     ,#'  ##    ##  '#,     ,#' ,#      #,         ##   #,  ,#        
             '#######'   ##     ##  '#######'  #'      '#     #####' # '####'        


                  #######################################################
                  #                        -***-                        #
                  #          Department of theory and spectroscopy      #
                  #    Directorship and core code : Frank Neese         #
                  #        Max Planck Institute fuer Kohlenforschung    #
                  #                Kaiser Wilhelm Platz 1               #
                  #                 D-45470 Muelheim/Ruhr               #
                  #                      Germany                        #
                  #                                                     #
                  #                  All rights reserved                #
                  #                        -***-                        #
                  #######################################################


                         Program Version 5.0.2 -  RELEASE  -


 With contributions from (in alphabetic order):
   Daniel Aravena         : Magnetic Suceptibility
   Michael Atanasov       : Ab Initio Ligand Field Theory (pilot matlab implementation)
   Alexander A. Auer      : GIAO ZORA, VPT2 properties, NMR spectrum
   Ute Becker             : Parallelization
   Giovanni Bistoni       : ED, misc. LED, open-shell LED, HFLD
   Martin Brehm           : Molecular dynamics
   Dmytro Bykov           : SCF Hessian
   Vijay G. Chilkuri      : MRCI spin determinant printing, contributions to CSF-ICE
   Dipayan Datta          : RHF DLPNO-CCSD density
   Achintya Kumar Dutta   : EOM-CC, STEOM-CC
   Dmitry Ganyushin       : Spin-Orbit,Spin-Spin,Magnetic field MRCI
   Miquel Garcia          : C-PCM and meta-GGA Hessian, CC/C-PCM, Gaussian charge scheme
   Yang Guo               : DLPNO-NEVPT2, F12-NEVPT2, CIM, IAO-localization
   Andreas Hansen         : Spin unrestricted coupled pair/coupled cluster methods
   Benjamin Helmich-Paris : MC-RPA, TRAH-SCF, COSX integrals
   Lee Huntington         : MR-EOM, pCC
   Robert Izsak           : Overlap fitted RIJCOSX, COSX-SCS-MP3, EOM
   Marcus Kettner         : VPT2
   Christian Kollmar      : KDIIS, OOCD, Brueckner-CCSD(T), CCSD density, CASPT2, CASPT2-K
   Simone Kossmann        : Meta GGA functionals, TD-DFT gradient, OOMP2, MP2 Hessian
   Martin Krupicka        : Initial AUTO-CI
   Lucas Lang             : DCDCAS
   Marvin Lechner         : AUTO-CI (C++ implementation), FIC-MRCC
   Dagmar Lenk            : GEPOL surface, SMD
   Dimitrios Liakos       : Extrapolation schemes; Compound Job, initial MDCI parallelization
   Dimitrios Manganas     : Further ROCIS development; embedding schemes
   Dimitrios Pantazis     : SARC Basis sets
   Anastasios Papadopoulos: AUTO-CI, single reference methods and gradients
   Taras Petrenko         : DFT Hessian,TD-DFT gradient, ASA, ECA, R-Raman, ABS, FL, XAS/XES, NRVS
   Peter Pinski           : DLPNO-MP2, DLPNO-MP2 Gradient
   Christoph Reimann      : Effective Core Potentials
   Marius Retegan         : Local ZFS, SOC
   Christoph Riplinger    : Optimizer, TS searches, QM/MM, DLPNO-CCSD(T), (RO)-DLPNO pert. Triples
   Tobias Risthaus        : Range-separated hybrids, TD-DFT gradient, RPA, STAB
   Michael Roemelt        : Original ROCIS implementation
   Masaaki Saitow         : Open-shell DLPNO-CCSD energy and density
   Barbara Sandhoefer     : DKH picture change effects
   Avijit Sen             : IP-ROCIS
   Kantharuban Sivalingam : CASSCF convergence, NEVPT2, FIC-MRCI
   Bernardo de Souza      : ESD, SOC TD-DFT
   Georgi Stoychev        : AutoAux, RI-MP2 NMR, DLPNO-MP2 response
   Willem Van den Heuvel  : Paramagnetic NMR
   Boris Wezisla          : Elementary symmetry handling
   Frank Wennmohs         : Technical directorship


 We gratefully acknowledge several colleagues who have allowed us to
 interface, adapt or use parts of their codes:
   Stefan Grimme, W. Hujo, H. Kruse, P. Pracht,  : VdW corrections, initial TS optimization,
                  C. Bannwarth, S. Ehlert          DFT functionals, gCP, sTDA/sTD-DF
   Ed Valeev, F. Pavosevic, A. Kumar             : LibInt (2-el integral package), F12 methods
   Garnet Chan, S. Sharma, J. Yang, R. Olivares  : DMRG
   Ulf Ekstrom                                   : XCFun DFT Library
   Mihaly Kallay                                 : mrcc  (arbitrary order and MRCC methods)
   Jiri Pittner, Ondrej Demel                    : Mk-CCSD
   Frank Weinhold                                : gennbo (NPA and NBO analysis)
   Christopher J. Cramer and Donald G. Truhlar   : smd solvation model
   Lars Goerigk                                  : TD-DFT with DH, B97 family of functionals
   V. Asgeirsson, H. Jonsson                     : NEB implementation
   FAccTs GmbH                                   : IRC, NEB, NEB-TS, DLPNO-Multilevel, CI-OPT
                                                   MM, QMMM, 2- and 3-layer-ONIOM, Crystal-QMMM,
                                                   LR-CPCM, SF, NACMEs, symmetry and pop. for TD-DFT,
                                                   nearIR, NL-DFT gradient (VV10), updates on ESD,
                                                   ML-optimized integration grids
   S Lehtola, MJT Oliveira, MAL Marques          : LibXC Library
   Liviu Ungur et al                             : ANISO software


 Your calculation uses the libint2 library for the computation of 2-el integrals
 For citations please refer to: http://libint.valeyev.net

 Your ORCA version has been built with support for libXC version: 5.1.0
 For citations please refer to: https://tddft.org/programs/libxc/

 This ORCA versions uses:
   CBLAS   interface :  Fast vector & matrix operations
   LAPACKE interface :  Fast linear algebra routines
   SCALAPACK package :  Parallel linear algebra routines
   Shared memory     :  Shared parallel matrices
   BLAS/LAPACK       :  OpenBLAS 0.3.15  USE64BITINT DYNAMIC_ARCH NO_AFFINITY Zen SINGLE_THREADED
        Core in use  :  Zen
   Copyright (c) 2011-2014, The OpenBLAS Project


Your calculation utilizes the atom-pairwise dispersion correction
with the Becke-Johnson damping scheme (D3BJ)
Cite in your paper:
S.Grimme, S.Ehrlich, L.Goerigk, J Comput Chem, (2011), 32, 1456–1465 
S.Grimme, J.Antony, S.Ehrlich and H.Krieg, J.Chem.Phys., 132, (2010), 154104 
   

Your calculation utilizes the SMD solvation module
Please cite in your paper:
A.V. Marenich, C.J. Cramer, D.G. Truhlar J. Phys. Chem. B, 113, (2009), 6378 

================================================================================

----- Orbital basis set information -----
Your calculation utilizes the basis: def2-TZVP
   F. Weigend and R. Ahlrichs, Phys. Chem. Chem. Phys. 7, 3297 (2005).

----- AuxJ basis set information -----
Your calculation utilizes the auxiliary basis: def2/J
   F. Weigend, Phys. Chem. Chem. Phys. 8, 1057 (2006).

================================================================================
                                        WARNINGS
                       Please study these warnings very carefully!
================================================================================

WARNING: Gradients needed for Numerical Frequencies
  ===> : Setting RunTyp to EnGrad

WARNING: The environment variable RSH_COMMAND is not set!
  ===> : All Displacements for the Numerical Hessian or Gradient calculation
         will be started on localhost

INFO   : the flag for use of the SHARK integral package has been found!

================================================================================
                                       INPUT FILE
================================================================================
NAME = ImineE3freq.inp
|  1> ! PBE0 D3 def2-tzvp NumFreq
|  2> %maxcore 2660
|  3> %pal nprocs 20
|  4> end
|  5> %CPCM SMD TRUE
|  6>    SMDSOLVENT "2,2,2-TRIFLUOROETHANOL"
|  7> end
|  8> 
|  9> *xyz 0 1
| 10> O  4.485214  6.707375  3.128215
| 11> O  4.898475  5.536412  5.011116
| 12> N  5.841488  5.126765  2.257806
| 13> N  6.298079  8.691339  3.008342
| 14> C  5.667063  6.339491  2.473863
| 15> C  6.442318  7.595784  2.077584
| 16> H  7.494551  7.313969  2.016393
| 17> C  6.025642  8.103063  0.711409
| 18> C  4.740990  7.925759  0.212938
| 19> H  4.001224  7.375968  0.783779
| 20> C  4.393117  8.444860  -1.027802
| 21> H  3.388517  8.296136  -1.407930
| 22> C  5.324793  9.146993  -1.777062
| 23> H  5.053275  9.549237  -2.746716
| 24> C  6.609852  9.329510  -1.280911
| 25> H  7.346010  9.873634  -1.862174
| 26> C  6.955830  8.811242  -0.043338
| 27> H  7.960573  8.949577  0.342694
| 28> C  6.960500  4.480159  1.563854
| 29> C  7.239028  5.073686  0.187218
| 30> H  6.321886  5.143946  -0.402538
| 31> H  7.934831  4.422667  -0.347521
| 32> H  7.691495  6.063591  0.242165
| 33> C  6.542331  3.022824  1.390277
| 34> H  6.333894  2.565177  2.360377
| 35> H  7.334017  2.452015  0.899759
| 36> H  5.638500  2.953001  0.779454
| 37> C  8.212122  4.534038  2.434455
| 38> H  8.614759  5.545742  2.508934
| 39> H  8.986994  3.901132  1.995114
| 40> H  8.002026  4.165051  3.440908
| 41> C  6.611786  8.578645  4.353628
| 42> C  6.093568  9.486069  5.315092
| 43> C  6.471235  9.281062  6.639790
| 44> H  6.088336  9.946250  7.401395
| 45> C  7.323312  8.261594  7.044969
| 46> H  7.577597  8.151291  8.092926
| 47> C  7.840448  7.405227  6.091055
| 48> H  8.515668  6.603160  6.369045
| 49> C  7.487568  7.568155  4.763668
| 50> H  7.896908  6.886256  4.031401
| 51> C  5.171082  10.659881  4.956087
| 52> C  5.846489  11.598084  3.945966
| 53> H  6.076618  11.128766  2.989705
| 54> H  6.782918  11.986568  4.355877
| 55> H  5.190031  12.449193  3.745102
| 56> C  3.817528  10.167938  4.423023
| 57> H  3.317347  9.551800  5.173437
| 58> H  3.870328  9.582204  3.504403
| 59> H  3.176866  11.028997  4.212798
| 60> C  4.847511  11.517363  6.180417
| 61> H  4.304614  10.956676  6.945120
| 62> H  4.209962  12.347282  5.866104
| 63> H  5.746053  11.942209  6.634675
| 64> C  4.163400  6.217080  4.340648
| 65> C  2.818795  6.657884  4.763581
| 66> C  1.900656  7.189739  3.861368
| 67> H  2.158674  7.275414  2.813371
| 68> C  0.659031  7.607302  4.310333
| 69> H  -0.058334  8.016518  3.608375
| 70> C  0.336464  7.507454  5.657607
| 71> H  -0.633018  7.844188  6.007581
| 72> C  1.252546  6.978739  6.558509
| 73> H  1.001202  6.904245  7.610201
| 74> C  2.489760  6.547734  6.112230
| 75> H  3.215991  6.137899  6.804307
| 76> H  5.484966  9.247789  2.811647
| 77> *
| 78> 
| 79>                          ****END OF INPUT****
================================================================================

                     *******************************
                     * Energy+Gradient Calculation *
                     *******************************

---------------------------------
CARTESIAN COORDINATES (ANGSTROEM)
---------------------------------
  O      4.485214    6.707375    3.128215
  O      4.898475    5.536412    5.011116
  N      5.841488    5.126765    2.257806
  N      6.298079    8.691339    3.008342
  C      5.667063    6.339491    2.473863
  C      6.442318    7.595784    2.077584
  H      7.494551    7.313969    2.016393
  C      6.025642    8.103063    0.711409
  C      4.740990    7.925759    0.212938
  H      4.001224    7.375968    0.783779
  C      4.393117    8.444860   -1.027802
  H      3.388517    8.296136   -1.407930
  C      5.324793    9.146993   -1.777062
  H      5.053275    9.549237   -2.746716
  C      6.609852    9.329510   -1.280911
  H      7.346010    9.873634   -1.862174
  C      6.955830    8.811242   -0.043338
  H      7.960573    8.949577    0.342694
  C      6.960500    4.480159    1.563854
  C      7.239028    5.073686    0.187218
  H      6.321886    5.143946   -0.402538
  H      7.934831    4.422667   -0.347521
  H      7.691495    6.063591    0.242165
  C      6.542331    3.022824    1.390277
  H      6.333894    2.565177    2.360377
  H      7.334017    2.452015    0.899759
  H      5.638500    2.953001    0.779454
  C      8.212122    4.534038    2.434455
  H      8.614759    5.545742    2.508934
  H      8.986994    3.901132    1.995114
  H      8.002026    4.165051    3.440908
  C      6.611786    8.578645    4.353628
  C      6.093568    9.486069    5.315092
  C      6.471235    9.281062    6.639790
  H      6.088336    9.946250    7.401395
  C      7.323312    8.261594    7.044969
  H      7.577597    8.151291    8.092926
  C      7.840448    7.405227    6.091055
  H      8.515668    6.603160    6.369045
  C      7.487568    7.568155    4.763668
  H      7.896908    6.886256    4.031401
  C      5.171082   10.659881    4.956087
  C      5.846489   11.598084    3.945966
  H      6.076618   11.128766    2.989705
  H      6.782918   11.986568    4.355877
  H      5.190031   12.449193    3.745102
  C      3.817528   10.167938    4.423023
  H      3.317347    9.551800    5.173437
  H      3.870328    9.582204    3.504403
  H      3.176866   11.028997    4.212798
  C      4.847511   11.517363    6.180417
  H      4.304614   10.956676    6.945120
  H      4.209962   12.347282    5.866104
  H      5.746053   11.942209    6.634675
  C      4.163400    6.217080    4.340648
  C      2.818795    6.657884    4.763581
  C      1.900656    7.189739    3.861368
  H      2.158674    7.275414    2.813371
  C      0.659031    7.607302    4.310333
  H     -0.058334    8.016518    3.608375
  C      0.336464    7.507454    5.657607
  H     -0.633018    7.844188    6.007581
  C      1.252546    6.978739    6.558509
  H      1.001202    6.904245    7.610201
  C      2.489760    6.547734    6.112230
  H      3.215991    6.137899    6.804307
  H      5.484966    9.247789    2.811647

----------------------------
CARTESIAN COORDINATES (A.U.)
----------------------------
  NO LB      ZA    FRAG     MASS         X           Y           Z
   0 O     8.0000    0    15.999    8.475826   12.675102    5.911470
   1 O     8.0000    0    15.999    9.256776   10.462302    9.469637
   2 N     7.0000    0    14.007   11.038813    9.688182    4.266635
   3 N     7.0000    0    14.007   11.901644   16.424250    5.684942
   4 C     6.0000    0    12.011   10.709197   11.979902    4.674924
   5 C     6.0000    0    12.011   12.174217   14.353952    3.926065
   6 H     1.0000    0     1.008   14.162649   13.821398    3.810431
   7 C     6.0000    0    12.011   11.386813   15.312570    1.344368
   8 C     6.0000    0    12.011    8.959173   14.977514    0.402395
   9 H     1.0000    0     1.008    7.561218   13.938559    1.481128
  10 C     6.0000    0    12.011    8.301788   15.958473   -1.942264
  11 H     1.0000    0     1.008    6.403369   15.677425   -2.660602
  12 C     6.0000    0    12.011   10.062400   17.285312   -3.358161
  13 H     1.0000    0     1.008    9.549306   18.045443   -5.190541
  14 C     6.0000    0    12.011   12.490810   17.630219   -2.420571
  15 H     1.0000    0     1.008   13.881947   18.658464   -3.518999
  16 C     6.0000    0    12.011   13.144614   16.650834   -0.081897
  17 H     1.0000    0     1.008   15.043303   16.912250    0.647598
  18 C     6.0000    0    12.011   13.153439    8.466274    2.955256
  19 C     6.0000    0    12.011   13.679780    9.587877    0.353791
  20 H     1.0000    0     1.008   11.946633    9.720649   -0.760687
  21 H     1.0000    0     1.008   14.994658    8.357629   -0.656720
  22 H     1.0000    0     1.008   14.534819   11.458526    0.457626
  23 C     6.0000    0    12.011   12.363214    5.712310    2.627243
  24 H     1.0000    0     1.008   11.969325    4.847482    4.460466
  25 H     1.0000    0     1.008   13.859284    4.633637    1.700298
  26 H     1.0000    0     1.008   10.655221    5.580363    1.472955
  27 C     6.0000    0    12.011   15.518662    8.568090    4.600453
  28 H     1.0000    0     1.008   16.279535   10.479934    4.741198
  29 H     1.0000    0     1.008   16.982957    7.372071    3.770219
  30 H     1.0000    0     1.008   15.121638    7.870806    6.502374
  31 C     6.0000    0    12.011   12.494465   16.211290    8.227165
  32 C     6.0000    0    12.011   11.515175   17.926072   10.044068
  33 C     6.0000    0    12.011   12.228862   17.538665   12.547385
  34 H     1.0000    0     1.008   11.505288   18.795689   13.986610
  35 C     6.0000    0    12.011   13.839054   15.612150   13.313062
  36 H     1.0000    0     1.008   14.319583   15.403708   15.293414
  37 C     6.0000    0    12.011   14.816299   13.993851   11.510426
  38 H     1.0000    0     1.008   16.092280   12.478164   12.035751
  39 C     6.0000    0    12.011   14.149453   14.301740    9.002028
  40 H     1.0000    0     1.008   14.922993   13.013138    7.618244
  41 C     6.0000    0    12.011    9.771929   20.144256    9.365647
  42 C     6.0000    0    12.011   11.048263   21.917202    7.456795
  43 H     1.0000    0     1.008   11.483144   21.030320    5.649724
  44 H     1.0000    0     1.008   12.817857   22.651331    8.231415
  45 H     1.0000    0     1.008    9.807737   23.525565    7.077217
  46 C     6.0000    0    12.011    7.214082   19.214618    8.358302
  47 H     1.0000    0     1.008    6.268877   18.050286    9.776379
  48 H     1.0000    0     1.008    7.313860   18.107741    6.622362
  49 H     1.0000    0     1.008    6.003407   20.841784    7.961034
  50 C     6.0000    0    12.011    9.160468   21.764662   11.679296
  51 H     1.0000    0     1.008    8.134542   20.705117   13.124375
  52 H     1.0000    0     1.008    7.955675   23.332981   11.085330
  53 H     1.0000    0     1.008   10.858467   22.567504   12.537719
  54 C     6.0000    0    12.011    7.867686   11.748579    8.202636
  55 C     6.0000    0    12.011    5.326751   12.581577    9.001864
  56 C     6.0000    0    12.011    3.591719   13.586638    7.296928
  57 H     1.0000    0     1.008    4.079303   13.748540    5.316501
  58 C     6.0000    0    12.011    1.245388   14.375717    8.145349
  59 H     1.0000    0     1.008   -0.110235   15.149024    6.818841
  60 C     6.0000    0    12.011    0.635825   14.187032   10.691328
  61 H     1.0000    0     1.008   -1.196231   14.823367   11.352683
  62 C     6.0000    0    12.011    2.366969   13.187905   12.393786
  63 H     1.0000    0     1.008    1.891998   13.047132   14.381196
  64 C     6.0000    0    12.011    4.704965   12.373424   11.550441
  65 H     1.0000    0     1.008    6.077342   11.598948   12.858277
  66 H     1.0000    0     1.008   10.365084   17.475789    5.313243

--------------------------------
INTERNAL COORDINATES (ANGSTROEM)
--------------------------------
 O      0   0   0     0.000000000000     0.00000000     0.00000000
 O      1   0   0     2.255494441867     0.00000000     0.00000000
 N      1   2   0     2.257303471502    81.27361615     0.00000000
 N      1   2   3     2.690160255013   107.25358981   267.00461247
 C      3   1   2     1.244109745541    33.51317134   241.51451942
 C      4   1   2     1.444768528765    62.40316976   108.12109387
 H      6   4   1     1.091035434344   109.16461174   222.82146100
 C      6   4   1     1.515712704783   107.42384657   106.52065467
 C      8   6   4     1.389331064707   122.33497087   264.63066613
 H      9   8   6     1.084150969984   120.44692268   357.57739972
 C      9   8   6     1.389214605426   120.28459079   177.97994834
 H     11   9   8     1.084360311225   119.59264657   179.73541468
 C     11   9   8     1.386506929757   120.23838795   359.84254347
 H     13  11   9     1.084320588929   120.18834593   179.81479618
 C     13  11   9     1.389552051408   119.66923978     0.00000000
 H     15  13  11     1.084373645709   120.15499654   179.73296341
 C     15  13  11     1.385600745755   120.04641077     0.00000000
 H     17  15  13     1.085203102326   120.08090477   179.72261275
 C      3   1   2     1.466920772804   161.69571203   236.71842493
 C     19   3   1     1.524788123973   113.25771332   311.06983049
 H     20  19   3     1.092656421434   111.03923221   310.33933160
 H     20  19   3     1.092663420863   109.04079753   191.48309243
 H     20  19   3     1.089796984728   112.57501151    72.21584014
 C     19   3   1     1.526047047019   105.40977600   192.46752687
 H     24  19   3     1.092694270864   110.56413670   301.69445629
 H     24  19   3     1.092335820799   110.57942161   181.44751267
 H     24  19   3     1.093110454263   110.55648843    61.44028380
 C     19   3   1     1.525584045120   109.89583776    75.30210332
 H     28  19   3     1.091425058731   111.98358654   289.20699926
 H     28  19   3     1.092710911221   109.38308447   169.99023377
 H     28  19   3     1.092354968220   110.85882577    50.84150758
 C      4   1   2     1.385967691283    92.82660140   342.28580367
 C     32   4   1     1.419993392448   121.51034920   258.52463895
 C     33  32   4     1.392653949889   116.80877114   179.93043644
 H     34  33  32     1.081262639496   118.90789145   180.60552924
 C     34  33  32     1.389071718449   123.49358009     0.73870925
 H     36  34  33     1.083993305737   120.03773792   180.21812100
 C     36  34  33     1.382297363298   118.87331870     0.60142416
 H     38  36  34     1.084671360823   120.93980612   179.46321015
 C     38  36  34     1.383121858461   119.59446964   359.14241294
 H     40  38  36     1.081092244487   118.62941451   180.33063469
 C     33  32   4     1.535480257628   123.32986599   359.26732907
 C     42  33  32     1.535169019847   110.89865659   301.81898121
 H     43  42  33     1.089795321097   114.02159316    62.33931949
 H     43  42  33     1.093547492438   110.31670857   301.24149511
 H     43  42  33     1.093466955212   109.41625430   182.75396643
 C     42  33  32     1.535667143056   111.45701152    65.77489749
 H     47  42  33     1.092212543052   110.23451258    59.49512965
 H     47  42  33     1.090749679421   114.94210732   298.05885863
 H     47  42  33     1.093647543933   109.31988891   177.98581645
 C     42  33  32     1.529365071284   111.62627709   183.74914427
 H     51  42  33     1.092647126380   112.19045682   297.43619915
 H     51  42  33     1.092715395669   108.60281638   178.72055621
 H     51  42  33     1.092804730976   112.13459007    59.82386545
 C      2   1   3     1.205475640929    29.63700749   211.79657072
 C     55   2   1     1.476869356081   124.36240594   182.28630800
 C     56  55   2     1.392780406853   121.91406776   194.13259583
 H     57  56  55     1.082687030475   120.00939668     0.96117150
 C     57  56  55     1.384760293632   119.74893405   180.95483165
 H     59  57  56     1.083888975700   119.82181556   180.32341137
 C     59  57  56     1.388944319859   120.06936434     0.61541277
 H     61  59  57     1.084327872812   119.89357581   179.40722349
 C     61  59  57     1.389377628851   120.21179323   359.47221228
 H     63  61  59     1.083872328845   120.16056669   179.79688020
 C     63  61  59     1.384062403818   119.92165628   359.88174704
 H     65  63  61     1.083672813406   120.72382676   179.68838126
 H      4   1   2     1.004727961338    82.63441484   227.71327639

---------------------------
INTERNAL COORDINATES (A.U.)
---------------------------
 O      0   0   0     0.000000000000     0.00000000     0.00000000
 O      1   0   0     4.262266791709     0.00000000     0.00000000
 N      1   2   0     4.265685362289    81.27361615     0.00000000
 N      1   2   3     5.083666138334   107.25358981   267.00461247
 C      3   1   2     2.351026699615    33.51317134   241.51451942
 C      4   1   2     2.730216846274    62.40316976   108.12109387
 H      6   4   1     2.061758173315   109.16461174   222.82146100
 C      6   4   1     2.864281909746   107.42384657   106.52065467
 C      8   6   4     2.625455221646   122.33497087   264.63066613
 H      9   8   6     2.048748421095   120.44692268   357.57739972
 C      9   8   6     2.625235145499   120.28459079   177.97994834
 H     11   9   8     2.049144018709   119.59264657   179.73541468
 C     11   9   8     2.620118380025   120.23838795   359.84254347
 H     13  11   9     2.049068954449   120.18834593   179.81479618
 C     13  11   9     2.625872825989   119.66923978     0.00000000
 H     15  13  11     2.049169217232   120.15499654   179.73296341
 C     15  13  11     2.618405940434   120.04641077     0.00000000
 H     17  15  13     2.050736663078   120.08090477   179.72261275
 C      3   1   2     2.772078520760   161.69571203   236.71842493
 C     19   3   1     2.881431966564   113.25771332   311.06983049
 H     20  19   3     2.064821394980   111.03923221   310.33933160
 H     20  19   3     2.064834621984   109.04079753   191.48309243
 H     20  19   3     2.059417842710   112.57501151    72.21584014
 C     19   3   1     2.883810986345   105.40977600   192.46752687
 H     24  19   3     2.064892920037   110.56413670   301.69445629
 H     24  19   3     2.064215547583   110.57942161   181.44751267
 H     24  19   3     2.065679392683   110.55648843    61.44028380
 C     19   3   1     2.882936039557   109.89583776    75.30210332
 H     28  19   3     2.062494456701   111.98358654   289.20699926
 H     28  19   3     2.064924365755   109.38308447   169.99023377
 H     28  19   3     2.064251730963   110.85882577    50.84150758
 C      4   1   2     2.619099366988    92.82660140   342.28580367
 C     32   4   1     2.683398623704   121.51034920   258.52463895
 C     33  32   4     2.631734564614   116.80877114   179.93043644
 H     34  33  32     2.043290267488   118.90789145   180.60552924
 C     34  33  32     2.624965128243   123.49358009     0.73870925
 H     36  34  33     2.048450478847   120.03773792   180.21812100
 C     36  34  33     2.612163452275   118.87331870     0.60142416
 H     38  36  34     2.049731817263   120.93980612   179.46321015
 C     38  36  34     2.613721522332   119.59446964   359.14241294
 H     40  38  36     2.042968267587   118.62941451   180.33063469
 C     33  32   4     2.901637170960   123.32986599   359.26732907
 C     42  33  32     2.901049016792   110.89865659   301.81898121
 H     43  42  33     2.059414698903   114.02159316    62.33931949
 H     43  42  33     2.066505275145   110.31670857   301.24149511
 H     43  42  33     2.066353081844   109.41625430   182.75396643
 C     42  33  32     2.901990333237   111.45701152    65.77489749
 H     47  42  33     2.063982586403   110.23451258    59.49512965
 H     47  42  33     2.061218174767   114.94210732   298.05885863
 H     47  42  33     2.066694345068   109.31988891   177.98581645
 C     42  33  32     2.890081143513   111.62627709   183.74914427
 H     51  42  33     2.064803829875   112.19045682   297.43619915
 H     51  42  33     2.064932840133   108.60281638   178.72055621
 H     51  42  33     2.065101659399   112.13459007    59.82386545
 C      2   1   3     2.278018822469    29.63700749   211.79657072
 C     55   2   1     2.790878618573   124.36240594   182.28630800
 C     56  55   2     2.631973533645   121.91406776   194.13259583
 H     57  56  55     2.045981976346   120.00939668     0.96117150
 C     57  56  55     2.616817716092   119.74893405   180.95483165
 H     59  57  56     2.048253323650   119.82181556   180.32341137
 C     59  57  56     2.624724379799   120.06936434     0.61541277
 H     61  59  57     2.049082718991   119.89357581   179.40722349
 C     61  59  57     2.625543215126   120.21179323   359.47221228
 H     63  61  59     2.048221865653   120.16056669   179.79688020
 C     63  61  59     2.615498895472   119.92165628   359.88174704
 H     65  63  61     2.047844836113   120.72382676   179.68838126
 H      4   1   2     1.898660686021    82.63441484   227.71327639

---------------------
BASIS SET INFORMATION
---------------------
There are 4 groups of distinct atoms

 Group   1 Type O   : 11s6p2d1f contracted to 5s3p2d1f pattern {62111/411/11/1}
 Group   2 Type N   : 11s6p2d1f contracted to 5s3p2d1f pattern {62111/411/11/1}
 Group   3 Type C   : 11s6p2d1f contracted to 5s3p2d1f pattern {62111/411/11/1}
 Group   4 Type H   : 5s1p contracted to 3s1p pattern {311/1}

Atom   0O    basis set group =>   1
Atom   1O    basis set group =>   1
Atom   2N    basis set group =>   2
Atom   3N    basis set group =>   2
Atom   4C    basis set group =>   3
Atom   5C    basis set group =>   3
Atom   6H    basis set group =>   4
Atom   7C    basis set group =>   3
Atom   8C    basis set group =>   3
Atom   9H    basis set group =>   4
Atom  10C    basis set group =>   3
Atom  11H    basis set group =>   4
Atom  12C    basis set group =>   3
Atom  13H    basis set group =>   4
Atom  14C    basis set group =>   3
Atom  15H    basis set group =>   4
Atom  16C    basis set group =>   3
Atom  17H    basis set group =>   4
Atom  18C    basis set group =>   3
Atom  19C    basis set group =>   3
Atom  20H    basis set group =>   4
Atom  21H    basis set group =>   4
Atom  22H    basis set group =>   4
Atom  23C    basis set group =>   3
Atom  24H    basis set group =>   4
Atom  25H    basis set group =>   4
Atom  26H    basis set group =>   4
Atom  27C    basis set group =>   3
Atom  28H    basis set group =>   4
Atom  29H    basis set group =>   4
Atom  30H    basis set group =>   4
Atom  31C    basis set group =>   3
Atom  32C    basis set group =>   3
Atom  33C    basis set group =>   3
Atom  34H    basis set group =>   4
Atom  35C    basis set group =>   3
Atom  36H    basis set group =>   4
Atom  37C    basis set group =>   3
Atom  38H    basis set group =>   4
Atom  39C    basis set group =>   3
Atom  40H    basis set group =>   4
Atom  41C    basis set group =>   3
Atom  42C    basis set group =>   3
Atom  43H    basis set group =>   4
Atom  44H    basis set group =>   4
Atom  45H    basis set group =>   4
Atom  46C    basis set group =>   3
Atom  47H    basis set group =>   4
Atom  48H    basis set group =>   4
Atom  49H    basis set group =>   4
Atom  50C    basis set group =>   3
Atom  51H    basis set group =>   4
Atom  52H    basis set group =>   4
Atom  53H    basis set group =>   4
Atom  54C    basis set group =>   3
Atom  55C    basis set group =>   3
Atom  56C    basis set group =>   3
Atom  57H    basis set group =>   4
Atom  58C    basis set group =>   3
Atom  59H    basis set group =>   4
Atom  60C    basis set group =>   3
Atom  61H    basis set group =>   4
Atom  62C    basis set group =>   3
Atom  63H    basis set group =>   4
Atom  64C    basis set group =>   3
Atom  65H    basis set group =>   4
Atom  66H    basis set group =>   4
---------------------------------
AUXILIARY/J BASIS SET INFORMATION
---------------------------------
There are 4 groups of distinct atoms

 Group   1 Type O   : 12s5p4d2f1g contracted to 6s4p3d1f1g pattern {711111/2111/211/2/1}
 Group   2 Type N   : 12s5p4d2f1g contracted to 6s4p3d1f1g pattern {711111/2111/211/2/1}
 Group   3 Type C   : 12s5p4d2f1g contracted to 6s4p3d1f1g pattern {711111/2111/211/2/1}
 Group   4 Type H   : 5s2p1d contracted to 3s1p1d pattern {311/2/1}

Atom   0O    basis set group =>   1
Atom   1O    basis set group =>   1
Atom   2N    basis set group =>   2
Atom   3N    basis set group =>   2
Atom   4C    basis set group =>   3
Atom   5C    basis set group =>   3
Atom   6H    basis set group =>   4
Atom   7C    basis set group =>   3
Atom   8C    basis set group =>   3
Atom   9H    basis set group =>   4
Atom  10C    basis set group =>   3
Atom  11H    basis set group =>   4
Atom  12C    basis set group =>   3
Atom  13H    basis set group =>   4
Atom  14C    basis set group =>   3
Atom  15H    basis set group =>   4
Atom  16C    basis set group =>   3
Atom  17H    basis set group =>   4
Atom  18C    basis set group =>   3
Atom  19C    basis set group =>   3
Atom  20H    basis set group =>   4
Atom  21H    basis set group =>   4
Atom  22H    basis set group =>   4
Atom  23C    basis set group =>   3
Atom  24H    basis set group =>   4
Atom  25H    basis set group =>   4
Atom  26H    basis set group =>   4
Atom  27C    basis set group =>   3
Atom  28H    basis set group =>   4
Atom  29H    basis set group =>   4
Atom  30H    basis set group =>   4
Atom  31C    basis set group =>   3
Atom  32C    basis set group =>   3
Atom  33C    basis set group =>   3
Atom  34H    basis set group =>   4
Atom  35C    basis set group =>   3
Atom  36H    basis set group =>   4
Atom  37C    basis set group =>   3
Atom  38H    basis set group =>   4
Atom  39C    basis set group =>   3
Atom  40H    basis set group =>   4
Atom  41C    basis set group =>   3
Atom  42C    basis set group =>   3
Atom  43H    basis set group =>   4
Atom  44H    basis set group =>   4
Atom  45H    basis set group =>   4
Atom  46C    basis set group =>   3
Atom  47H    basis set group =>   4
Atom  48H    basis set group =>   4
Atom  49H    basis set group =>   4
Atom  50C    basis set group =>   3
Atom  51H    basis set group =>   4
Atom  52H    basis set group =>   4
Atom  53H    basis set group =>   4
Atom  54C    basis set group =>   3
Atom  55C    basis set group =>   3
Atom  56C    basis set group =>   3
Atom  57H    basis set group =>   4
Atom  58C    basis set group =>   3
Atom  59H    basis set group =>   4
Atom  60C    basis set group =>   3
Atom  61H    basis set group =>   4
Atom  62C    basis set group =>   3
Atom  63H    basis set group =>   4
Atom  64C    basis set group =>   3
Atom  65H    basis set group =>   4
Atom  66H    basis set group =>   4


           ************************************************************
           *        Program running with 20 parallel MPI-processes    *
           *              working on a common directory               *
           ************************************************************
------------------------------------------------------------------------------
                           ORCA GTO INTEGRAL CALCULATION
                           -- RI-GTO INTEGRALS CHOSEN --
------------------------------------------------------------------------------
------------------------------------------------------------------------------
                   ___                                                        
                  /   \      - P O W E R E D   B Y -                         
                 /     \                                                     
                 |  |  |   _    _      __       _____    __    __             
                 |  |  |  | |  | |    /  \     |  _  \  |  |  /  |          
                  \  \/   | |  | |   /    \    | | | |  |  | /  /          
                 / \  \   | |__| |  /  /\  \   | |_| |  |  |/  /          
                |  |  |   |  __  | /  /__\  \  |    /   |      \           
                |  |  |   | |  | | |   __   |  |    \   |  |\   \          
                \     /   | |  | | |  |  |  |  | |\  \  |  | \   \       
                 \___/    |_|  |_| |__|  |__|  |_| \__\ |__|  \__/        
                                                                              
                      - O R C A' S   B I G   F R I E N D -                    
                                      &                                       
                       - I N T E G R A L  F E E D E R -                       
                                                                              
 v1 FN, 2020, v2 2021                                                         
------------------------------------------------------------------------------


Reading SHARK input file ImineE3freq.SHARKINP.tmp ... ok
----------------------
SHARK INTEGRAL PACKAGE
----------------------

Number of atoms                             ...     67
Number of basis functions                   ...   1227
Number of shells                            ...    499
Maximum angular momentum                    ...      3
Integral batch strategy                     ... SHARK/LIBINT Hybrid
RI-J (if used) integral strategy            ... SPLIT-RIJ (Revised 2003 algorithm where possible)
Printlevel                                  ...      1
Contraction scheme used                     ... SEGMENTED contraction
Coulomb Range Separation                    ... NOT USED
Exchange Range Separation                   ... NOT USED
Finite Nucleus Model                        ... NOT USED
Auxiliary Coulomb fitting basis             ... AVAILABLE
   # of basis functions in Aux-J            ...   1991
   # of shells in Aux-J                     ...    665
   Maximum angular momentum in Aux-J        ...      4
Auxiliary J/K fitting basis                 ... NOT available
Auxiliary Correlation fitting basis         ... NOT available
Auxiliary 'external' fitting basis          ... NOT available
Integral threshold                          ...     2.500000e-11
Primitive cut-off                           ...     2.500000e-12
Primitive pair pre-selection threshold      ...     2.500000e-12

Calculating pre-screening integrals         ... done (  0.1 sec) Dimension = 499
Organizing shell pair data                  ... done (  0.7 sec)
Shell pair information
Total number of shell pairs                 ...    124750
Shell pairs after pre-screening             ...     81763
Total number of primitive shell pairs       ...    374508
Primitive shell pairs kept                  ...    156734
          la=0 lb=0:  22930 shell pairs
          la=1 lb=0:  24315 shell pairs
          la=1 lb=1:   6498 shell pairs
          la=2 lb=0:  11143 shell pairs
          la=2 lb=1:   5992 shell pairs
          la=2 lb=2:   1429 shell pairs
          la=3 lb=0:   5104 shell pairs
          la=3 lb=1:   2794 shell pairs
          la=3 lb=2:   1259 shell pairs
          la=3 lb=3:    299 shell pairs

Calculating one electron integrals          ... done (  0.1 sec)
Calculating RI/J V-Matrix + Cholesky decomp.... done (  0.9 sec)
Calculating Nuclear repulsion               ... done (  0.0 sec) ENN=   3572.831686129366 Eh

SHARK setup successfully completed in   3.4 seconds

Maximum memory used throughout the entire GTOINT-calculation: 117.9 MB
[1710266150.769422] [node049:3233712:0]          mpool.c:43   UCX  WARN  object 0xbc74ac0 was not returned to mpool ucp_requests
[1710266150.769443] [node049:3233712:0]          mpool.c:43   UCX  WARN  object 0xbc74c80 was not returned to mpool ucp_requests
[1710266150.769446] [node049:3233712:0]          mpool.c:43   UCX  WARN  object 0xbc74e40 was not returned to mpool ucp_requests
[1710266150.769449] [node049:3233712:0]          mpool.c:43   UCX  WARN  object 0xbc75000 was not returned to mpool ucp_requests
[1710266150.769451] [node049:3233712:0]          mpool.c:43   UCX  WARN  object 0xbc751c0 was not returned to mpool ucp_requests
[1710266150.769453] [node049:3233712:0]          mpool.c:43   UCX  WARN  object 0xbc75380 was not returned to mpool ucp_requests
[1710266150.769456] [node049:3233712:0]          mpool.c:43   UCX  WARN  object 0xbc75540 was not returned to mpool ucp_requests
[1710266150.769458] [node049:3233712:0]          mpool.c:43   UCX  WARN  object 0xbc75700 was not returned to mpool ucp_requests
[1710266150.769461] [node049:3233712:0]          mpool.c:43   UCX  WARN  object 0xbc758c0 was not returned to mpool ucp_requests
[1710266150.769463] [node049:3233712:0]          mpool.c:43   UCX  WARN  object 0xbc75a80 was not returned to mpool ucp_requests
[1710266150.769465] [node049:3233712:0]          mpool.c:43   UCX  WARN  object 0xbc75c40 was not returned to mpool ucp_requests
[1710266150.769468] [node049:3233712:0]          mpool.c:43   UCX  WARN  object 0xbc75e00 was not returned to mpool ucp_requests
[1710266150.769470] [node049:3233712:0]          mpool.c:43   UCX  WARN  object 0xbc75fc0 was not returned to mpool ucp_requests
[1710266150.769472] [node049:3233712:0]          mpool.c:43   UCX  WARN  object 0xbc76180 was not returned to mpool ucp_requests
[1710266150.772967] [node049:3233708:0]          mpool.c:43   UCX  WARN  object 0xb5f5c40 was not returned to mpool ucp_requests
[1710266150.772987] [node049:3233708:0]          mpool.c:43   UCX  WARN  object 0xb5f5e00 was not returned to mpool ucp_requests
[1710266150.772991] [node049:3233708:0]          mpool.c:43   UCX  WARN  object 0xb5f5fc0 was not returned to mpool ucp_requests
[1710266150.772993] [node049:3233708:0]          mpool.c:43   UCX  WARN  object 0xb5f6180 was not returned to mpool ucp_requests
[1710266150.772996] [node049:3233708:0]          mpool.c:43   UCX  WARN  object 0xb5f6340 was not returned to mpool ucp_requests
[1710266150.772998] [node049:3233708:0]          mpool.c:43   UCX  WARN  object 0xb5f6500 was not returned to mpool ucp_requests
[1710266150.773000] [node049:3233708:0]          mpool.c:43   UCX  WARN  object 0xb5f66c0 was not returned to mpool ucp_requests
[1710266150.773003] [node049:3233708:0]          mpool.c:43   UCX  WARN  object 0xb5f6880 was not returned to mpool ucp_requests
[1710266150.773005] [node049:3233708:0]          mpool.c:43   UCX  WARN  object 0xb5f6a40 was not returned to mpool ucp_requests
[1710266150.773008] [node049:3233708:0]          mpool.c:43   UCX  WARN  object 0xb5f6c00 was not returned to mpool ucp_requests
[1710266150.773010] [node049:3233708:0]          mpool.c:43   UCX  WARN  object 0xb5f6dc0 was not returned to mpool ucp_requests
[1710266150.773012] [node049:3233708:0]          mpool.c:43   UCX  WARN  object 0xb5f6f80 was not returned to mpool ucp_requests
[1710266150.773015] [node049:3233708:0]          mpool.c:43   UCX  WARN  object 0xb5f7140 was not returned to mpool ucp_requests
[1710266150.775688] [node049:3233719:0]          mpool.c:43   UCX  WARN  object 0xb6a7cc0 was not returned to mpool ucp_requests
[1710266150.775709] [node049:3233719:0]          mpool.c:43   UCX  WARN  object 0xb6a7e80 was not returned to mpool ucp_requests
[1710266150.775715] [node049:3233719:0]          mpool.c:43   UCX  WARN  object 0xb6a8040 was not returned to mpool ucp_requests
[1710266150.775719] [node049:3233719:0]          mpool.c:43   UCX  WARN  object 0xb6a8200 was not returned to mpool ucp_requests
[1710266150.775723] [node049:3233719:0]          mpool.c:43   UCX  WARN  object 0xb6a83c0 was not returned to mpool ucp_requests
[1710266150.775726] [node049:3233719:0]          mpool.c:43   UCX  WARN  object 0xb6a8580 was not returned to mpool ucp_requests
[1710266150.775730] [node049:3233719:0]          mpool.c:43   UCX  WARN  object 0xb6a8740 was not returned to mpool ucp_requests
[1710266150.775733] [node049:3233719:0]          mpool.c:43   UCX  WARN  object 0xb6a8900 was not returned to mpool ucp_requests
[1710266150.775738] [node049:3233719:0]          mpool.c:43   UCX  WARN  object 0xb6a8ac0 was not returned to mpool ucp_requests
[1710266150.775741] [node049:3233719:0]          mpool.c:43   UCX  WARN  object 0xb6a8c80 was not returned to mpool ucp_requests
[1710266150.775744] [node049:3233719:0]          mpool.c:43   UCX  WARN  object 0xb6a8e40 was not returned to mpool ucp_requests
[1710266150.775747] [node049:3233719:0]          mpool.c:43   UCX  WARN  object 0xb6a9000 was not returned to mpool ucp_requests
[1710266150.777959] [node049:3233710:0]          mpool.c:43   UCX  WARN  object 0xc2f9980 was not returned to mpool ucp_requests
[1710266150.777972] [node049:3233710:0]          mpool.c:43   UCX  WARN  object 0xc2f9b40 was not returned to mpool ucp_requests
[1710266150.777975] [node049:3233710:0]          mpool.c:43   UCX  WARN  object 0xc2f9d00 was not returned to mpool ucp_requests
[1710266150.777977] [node049:3233710:0]          mpool.c:43   UCX  WARN  object 0xc2f9ec0 was not returned to mpool ucp_requests
[1710266150.777980] [node049:3233710:0]          mpool.c:43   UCX  WARN  object 0xc2fa080 was not returned to mpool ucp_requests
[1710266150.777982] [node049:3233710:0]          mpool.c:43   UCX  WARN  object 0xc2fa240 was not returned to mpool ucp_requests
[1710266150.777984] [node049:3233710:0]          mpool.c:43   UCX  WARN  object 0xc2fa400 was not returned to mpool ucp_requests
[1710266150.777987] [node049:3233710:0]          mpool.c:43   UCX  WARN  object 0xc2fa5c0 was not returned to mpool ucp_requests
[1710266150.777989] [node049:3233710:0]          mpool.c:43   UCX  WARN  object 0xc2fa780 was not returned to mpool ucp_requests
[1710266150.777991] [node049:3233710:0]          mpool.c:43   UCX  WARN  object 0xc2fa940 was not returned to mpool ucp_requests
[1710266150.777994] [node049:3233710:0]          mpool.c:43   UCX  WARN  object 0xc2fab00 was not returned to mpool ucp_requests
[1710266150.777996] [node049:3233710:0]          mpool.c:43   UCX  WARN  object 0xc2facc0 was not returned to mpool ucp_requests
[1710266150.777998] [node049:3233710:0]          mpool.c:43   UCX  WARN  object 0xc2fae80 was not returned to mpool ucp_requests
[1710266150.778001] [node049:3233710:0]          mpool.c:43   UCX  WARN  object 0xc2fb040 was not returned to mpool ucp_requests
[1710266150.778411] [node049:3233713:0]          mpool.c:43   UCX  WARN  object 0xb728c80 was not returned to mpool ucp_requests
[1710266150.778425] [node049:3233713:0]          mpool.c:43   UCX  WARN  object 0xb728e40 was not returned to mpool ucp_requests
[1710266150.778428] [node049:3233713:0]          mpool.c:43   UCX  WARN  object 0xb729000 was not returned to mpool ucp_requests
[1710266150.778430] [node049:3233713:0]          mpool.c:43   UCX  WARN  object 0xb7291c0 was not returned to mpool ucp_requests
[1710266150.778433] [node049:3233713:0]          mpool.c:43   UCX  WARN  object 0xb729380 was not returned to mpool ucp_requests
[1710266150.778435] [node049:3233713:0]          mpool.c:43   UCX  WARN  object 0xb729540 was not returned to mpool ucp_requests
[1710266150.778437] [node049:3233713:0]          mpool.c:43   UCX  WARN  object 0xb729700 was not returned to mpool ucp_requests
[1710266150.778440] [node049:3233713:0]          mpool.c:43   UCX  WARN  object 0xb7298c0 was not returned to mpool ucp_requests
[1710266150.778442] [node049:3233713:0]          mpool.c:43   UCX  WARN  object 0xb729a80 was not returned to mpool ucp_requests
[1710266150.778444] [node049:3233713:0]          mpool.c:43   UCX  WARN  object 0xb729c40 was not returned to mpool ucp_requests
[1710266150.778447] [node049:3233713:0]          mpool.c:43   UCX  WARN  object 0xb729e00 was not returned to mpool ucp_requests
[1710266150.778449] [node049:3233713:0]          mpool.c:43   UCX  WARN  object 0xb729fc0 was not returned to mpool ucp_requests
[1710266150.778195] [node049:3233714:0]          mpool.c:43   UCX  WARN  object 0xb6b2b40 was not returned to mpool ucp_requests
[1710266150.778206] [node049:3233714:0]          mpool.c:43   UCX  WARN  object 0xb6b2d00 was not returned to mpool ucp_requests
[1710266150.778210] [node049:3233714:0]          mpool.c:43   UCX  WARN  object 0xb6b2ec0 was not returned to mpool ucp_requests
[1710266150.778212] [node049:3233714:0]          mpool.c:43   UCX  WARN  object 0xb6b3080 was not returned to mpool ucp_requests
[1710266150.778214] [node049:3233714:0]          mpool.c:43   UCX  WARN  object 0xb6b3240 was not returned to mpool ucp_requests
[1710266150.778217] [node049:3233714:0]          mpool.c:43   UCX  WARN  object 0xb6b3400 was not returned to mpool ucp_requests
[1710266150.778219] [node049:3233714:0]          mpool.c:43   UCX  WARN  object 0xb6b35c0 was not returned to mpool ucp_requests
[1710266150.778221] [node049:3233714:0]          mpool.c:43   UCX  WARN  object 0xb6b3780 was not returned to mpool ucp_requests
[1710266150.778223] [node049:3233714:0]          mpool.c:43   UCX  WARN  object 0xb6b3940 was not returned to mpool ucp_requests
[1710266150.778226] [node049:3233714:0]          mpool.c:43   UCX  WARN  object 0xb6b3b00 was not returned to mpool ucp_requests
[1710266150.778228] [node049:3233714:0]          mpool.c:43   UCX  WARN  object 0xb6b3cc0 was not returned to mpool ucp_requests
[1710266150.778230] [node049:3233714:0]          mpool.c:43   UCX  WARN  object 0xb6b3e80 was not returned to mpool ucp_requests
[1710266150.778388] [node049:3233720:0]          mpool.c:43   UCX  WARN  object 0xac8edc0 was not returned to mpool ucp_requests
[1710266150.778418] [node049:3233720:0]          mpool.c:43   UCX  WARN  object 0xac8ef80 was not returned to mpool ucp_requests
[1710266150.778424] [node049:3233720:0]          mpool.c:43   UCX  WARN  object 0xac8f140 was not returned to mpool ucp_requests
[1710266150.778427] [node049:3233720:0]          mpool.c:43   UCX  WARN  object 0xac8f300 was not returned to mpool ucp_requests
[1710266150.778429] [node049:3233720:0]          mpool.c:43   UCX  WARN  object 0xac8f4c0 was not returned to mpool ucp_requests
[1710266150.778431] [node049:3233720:0]          mpool.c:43   UCX  WARN  object 0xac8f680 was not returned to mpool ucp_requests
[1710266150.778434] [node049:3233720:0]          mpool.c:43   UCX  WARN  object 0xac8f840 was not returned to mpool ucp_requests
[1710266150.778436] [node049:3233720:0]          mpool.c:43   UCX  WARN  object 0xac8fa00 was not returned to mpool ucp_requests
[1710266150.778438] [node049:3233720:0]          mpool.c:43   UCX  WARN  object 0xac8fbc0 was not returned to mpool ucp_requests
[1710266150.778441] [node049:3233720:0]          mpool.c:43   UCX  WARN  object 0xac8fd80 was not returned to mpool ucp_requests
[1710266150.778443] [node049:3233720:0]          mpool.c:43   UCX  WARN  object 0xac8ff40 was not returned to mpool ucp_requests
[1710266150.778445] [node049:3233720:0]          mpool.c:43   UCX  WARN  object 0xac90100 was not returned to mpool ucp_requests
[1710266150.778289] [node049:3233702:0]          mpool.c:43   UCX  WARN  object 0xac3f4c0 was not returned to mpool ucp_requests
[1710266150.778299] [node049:3233702:0]          mpool.c:43   UCX  WARN  object 0xac3f680 was not returned to mpool ucp_requests
[1710266150.778302] [node049:3233702:0]          mpool.c:43   UCX  WARN  object 0xac3f840 was not returned to mpool ucp_requests
[1710266150.778305] [node049:3233702:0]          mpool.c:43   UCX  WARN  object 0xac3fa00 was not returned to mpool ucp_requests
[1710266150.778307] [node049:3233702:0]          mpool.c:43   UCX  WARN  object 0xac3fbc0 was not returned to mpool ucp_requests
[1710266150.778309] [node049:3233702:0]          mpool.c:43   UCX  WARN  object 0xac3fd80 was not returned to mpool ucp_requests
[1710266150.778312] [node049:3233702:0]          mpool.c:43   UCX  WARN  object 0xac3ff40 was not returned to mpool ucp_requests
[1710266150.778314] [node049:3233702:0]          mpool.c:43   UCX  WARN  object 0xac40100 was not returned to mpool ucp_requests
[1710266150.778316] [node049:3233702:0]          mpool.c:43   UCX  WARN  object 0xac402c0 was not returned to mpool ucp_requests
[1710266150.778319] [node049:3233702:0]          mpool.c:43   UCX  WARN  object 0xac40480 was not returned to mpool ucp_requests
[1710266150.778321] [node049:3233702:0]          mpool.c:43   UCX  WARN  object 0xac40640 was not returned to mpool ucp_requests
[1710266150.779310] [node049:3233716:0]          mpool.c:43   UCX  WARN  object 0xb662ac0 was not returned to mpool ucp_requests
[1710266150.779323] [node049:3233716:0]          mpool.c:43   UCX  WARN  object 0xb662c80 was not returned to mpool ucp_requests
[1710266150.779326] [node049:3233716:0]          mpool.c:43   UCX  WARN  object 0xb662e40 was not returned to mpool ucp_requests
[1710266150.779329] [node049:3233716:0]          mpool.c:43   UCX  WARN  object 0xb663000 was not returned to mpool ucp_requests
[1710266150.779331] [node049:3233716:0]          mpool.c:43   UCX  WARN  object 0xb6631c0 was not returned to mpool ucp_requests
[1710266150.779333] [node049:3233716:0]          mpool.c:43   UCX  WARN  object 0xb663380 was not returned to mpool ucp_requests
[1710266150.779336] [node049:3233716:0]          mpool.c:43   UCX  WARN  object 0xb663540 was not returned to mpool ucp_requests
[1710266150.779338] [node049:3233716:0]          mpool.c:43   UCX  WARN  object 0xb663700 was not returned to mpool ucp_requests
[1710266150.779340] [node049:3233716:0]          mpool.c:43   UCX  WARN  object 0xb6638c0 was not returned to mpool ucp_requests
[1710266150.779343] [node049:3233716:0]          mpool.c:43   UCX  WARN  object 0xb663a80 was not returned to mpool ucp_requests
[1710266150.779345] [node049:3233716:0]          mpool.c:43   UCX  WARN  object 0xb663c40 was not returned to mpool ucp_requests
[1710266150.779347] [node049:3233716:0]          mpool.c:43   UCX  WARN  object 0xb663e00 was not returned to mpool ucp_requests
[1710266150.779805] [node049:3233706:0]          mpool.c:43   UCX  WARN  object 0xbb3dc80 was not returned to mpool ucp_requests
[1710266150.779817] [node049:3233706:0]          mpool.c:43   UCX  WARN  object 0xbb3de40 was not returned to mpool ucp_requests
[1710266150.779820] [node049:3233706:0]          mpool.c:43   UCX  WARN  object 0xbb3e000 was not returned to mpool ucp_requests
[1710266150.779822] [node049:3233706:0]          mpool.c:43   UCX  WARN  object 0xbb3e1c0 was not returned to mpool ucp_requests
[1710266150.779825] [node049:3233706:0]          mpool.c:43   UCX  WARN  object 0xbb3e380 was not returned to mpool ucp_requests
[1710266150.779827] [node049:3233706:0]          mpool.c:43   UCX  WARN  object 0xbb3e540 was not returned to mpool ucp_requests
[1710266150.779830] [node049:3233706:0]          mpool.c:43   UCX  WARN  object 0xbb3e700 was not returned to mpool ucp_requests
[1710266150.779832] [node049:3233706:0]          mpool.c:43   UCX  WARN  object 0xbb3e8c0 was not returned to mpool ucp_requests
[1710266150.779834] [node049:3233706:0]          mpool.c:43   UCX  WARN  object 0xbb3ea80 was not returned to mpool ucp_requests
[1710266150.779836] [node049:3233706:0]          mpool.c:43   UCX  WARN  object 0xbb3ec40 was not returned to mpool ucp_requests
[1710266150.779839] [node049:3233706:0]          mpool.c:43   UCX  WARN  object 0xbb3ee00 was not returned to mpool ucp_requests
[1710266150.779841] [node049:3233706:0]          mpool.c:43   UCX  WARN  object 0xbb3efc0 was not returned to mpool ucp_requests
[1710266150.779843] [node049:3233706:0]          mpool.c:43   UCX  WARN  object 0xbb3f180 was not returned to mpool ucp_requests
[1710266150.781048] [node049:3233709:0]          mpool.c:43   UCX  WARN  object 0xbff0a40 was not returned to mpool ucp_requests
[1710266150.781060] [node049:3233709:0]          mpool.c:43   UCX  WARN  object 0xbff0c00 was not returned to mpool ucp_requests
[1710266150.781063] [node049:3233709:0]          mpool.c:43   UCX  WARN  object 0xbff0dc0 was not returned to mpool ucp_requests
[1710266150.781067] [node049:3233709:0]          mpool.c:43   UCX  WARN  object 0xbff0f80 was not returned to mpool ucp_requests
[1710266150.781070] [node049:3233709:0]          mpool.c:43   UCX  WARN  object 0xbff1140 was not returned to mpool ucp_requests
[1710266150.781073] [node049:3233709:0]          mpool.c:43   UCX  WARN  object 0xbff1300 was not returned to mpool ucp_requests
[1710266150.781076] [node049:3233709:0]          mpool.c:43   UCX  WARN  object 0xbff14c0 was not returned to mpool ucp_requests
[1710266150.781079] [node049:3233709:0]          mpool.c:43   UCX  WARN  object 0xbff1680 was not returned to mpool ucp_requests
[1710266150.781081] [node049:3233709:0]          mpool.c:43   UCX  WARN  object 0xbff1840 was not returned to mpool ucp_requests
[1710266150.781084] [node049:3233709:0]          mpool.c:43   UCX  WARN  object 0xbff1a00 was not returned to mpool ucp_requests
[1710266150.781087] [node049:3233709:0]          mpool.c:43   UCX  WARN  object 0xbff1bc0 was not returned to mpool ucp_requests
[1710266150.781090] [node049:3233709:0]          mpool.c:43   UCX  WARN  object 0xbff1d80 was not returned to mpool ucp_requests
[1710266150.781092] [node049:3233709:0]          mpool.c:43   UCX  WARN  object 0xbff1f40 was not returned to mpool ucp_requests
[1710266150.781095] [node049:3233709:0]          mpool.c:43   UCX  WARN  object 0xbff2100 was not returned to mpool ucp_requests
[1710266150.783929] [node049:3233707:0]          mpool.c:43   UCX  WARN  object 0xaabdb40 was not returned to mpool ucp_requests
[1710266150.783942] [node049:3233707:0]          mpool.c:43   UCX  WARN  object 0xaabdd00 was not returned to mpool ucp_requests
[1710266150.783946] [node049:3233707:0]          mpool.c:43   UCX  WARN  object 0xaabdec0 was not returned to mpool ucp_requests
[1710266150.783949] [node049:3233707:0]          mpool.c:43   UCX  WARN  object 0xaabe080 was not returned to mpool ucp_requests
[1710266150.783953] [node049:3233707:0]          mpool.c:43   UCX  WARN  object 0xaabe240 was not returned to mpool ucp_requests
[1710266150.783956] [node049:3233707:0]          mpool.c:43   UCX  WARN  object 0xaabe400 was not returned to mpool ucp_requests
[1710266150.783961] [node049:3233707:0]          mpool.c:43   UCX  WARN  object 0xaabe5c0 was not returned to mpool ucp_requests
[1710266150.783965] [node049:3233707:0]          mpool.c:43   UCX  WARN  object 0xaabe780 was not returned to mpool ucp_requests
[1710266150.783968] [node049:3233707:0]          mpool.c:43   UCX  WARN  object 0xaabe940 was not returned to mpool ucp_requests
[1710266150.783971] [node049:3233707:0]          mpool.c:43   UCX  WARN  object 0xaabeb00 was not returned to mpool ucp_requests
[1710266150.783974] [node049:3233707:0]          mpool.c:43   UCX  WARN  object 0xaabecc0 was not returned to mpool ucp_requests
[1710266150.783978] [node049:3233707:0]          mpool.c:43   UCX  WARN  object 0xaabee80 was not returned to mpool ucp_requests
[1710266150.783981] [node049:3233707:0]          mpool.c:43   UCX  WARN  object 0xaabf040 was not returned to mpool ucp_requests
[1710266150.785640] [node049:3233711:0]          mpool.c:43   UCX  WARN  object 0xc7b6940 was not returned to mpool ucp_requests
[1710266150.785652] [node049:3233711:0]          mpool.c:43   UCX  WARN  object 0xc7b6b00 was not returned to mpool ucp_requests
[1710266150.785657] [node049:3233711:0]          mpool.c:43   UCX  WARN  object 0xc7b6cc0 was not returned to mpool ucp_requests
[1710266150.785659] [node049:3233711:0]          mpool.c:43   UCX  WARN  object 0xc7b6e80 was not returned to mpool ucp_requests
[1710266150.785663] [node049:3233711:0]          mpool.c:43   UCX  WARN  object 0xc7b7040 was not returned to mpool ucp_requests
[1710266150.785666] [node049:3233711:0]          mpool.c:43   UCX  WARN  object 0xc7b7200 was not returned to mpool ucp_requests
[1710266150.785668] [node049:3233711:0]          mpool.c:43   UCX  WARN  object 0xc7b73c0 was not returned to mpool ucp_requests
[1710266150.785670] [node049:3233711:0]          mpool.c:43   UCX  WARN  object 0xc7b7580 was not returned to mpool ucp_requests
[1710266150.785673] [node049:3233711:0]          mpool.c:43   UCX  WARN  object 0xc7b7740 was not returned to mpool ucp_requests
[1710266150.785675] [node049:3233711:0]          mpool.c:43   UCX  WARN  object 0xc7b7900 was not returned to mpool ucp_requests
[1710266150.785677] [node049:3233711:0]          mpool.c:43   UCX  WARN  object 0xc7b7ac0 was not returned to mpool ucp_requests
[1710266150.785680] [node049:3233711:0]          mpool.c:43   UCX  WARN  object 0xc7b7c80 was not returned to mpool ucp_requests
[1710266150.785682] [node049:3233711:0]          mpool.c:43   UCX  WARN  object 0xc7b7e40 was not returned to mpool ucp_requests
[1710266150.785685] [node049:3233711:0]          mpool.c:43   UCX  WARN  object 0xc7b8000 was not returned to mpool ucp_requests
[1710266150.786044] [node049:3233705:0]          mpool.c:43   UCX  WARN  object 0xb74bb80 was not returned to mpool ucp_requests
[1710266150.786055] [node049:3233705:0]          mpool.c:43   UCX  WARN  object 0xb74bd40 was not returned to mpool ucp_requests
[1710266150.786060] [node049:3233705:0]          mpool.c:43   UCX  WARN  object 0xb74bf00 was not returned to mpool ucp_requests
[1710266150.786064] [node049:3233705:0]          mpool.c:43   UCX  WARN  object 0xb74c0c0 was not returned to mpool ucp_requests
[1710266150.786067] [node049:3233705:0]          mpool.c:43   UCX  WARN  object 0xb74c280 was not returned to mpool ucp_requests
[1710266150.786070] [node049:3233705:0]          mpool.c:43   UCX  WARN  object 0xb74c440 was not returned to mpool ucp_requests
[1710266150.786057] [node049:3233703:0]          mpool.c:43   UCX  WARN  object 0xc60fcc0 was not returned to mpool ucp_requests
[1710266150.786069] [node049:3233703:0]          mpool.c:43   UCX  WARN  object 0xc60fe80 was not returned to mpool ucp_requests
[1710266150.786073] [node049:3233703:0]          mpool.c:43   UCX  WARN  object 0xc610040 was not returned to mpool ucp_requests
[1710266150.786078] [node049:3233703:0]          mpool.c:43   UCX  WARN  object 0xc610200 was not returned to mpool ucp_requests
[1710266150.786074] [node049:3233705:0]          mpool.c:43   UCX  WARN  object 0xb74c600 was not returned to mpool ucp_requests
[1710266150.786079] [node049:3233705:0]          mpool.c:43   UCX  WARN  object 0xb74c7c0 was not returned to mpool ucp_requests
[1710266150.786083] [node049:3233705:0]          mpool.c:43   UCX  WARN  object 0xb74c980 was not returned to mpool ucp_requests
[1710266150.786086] [node049:3233705:0]          mpool.c:43   UCX  WARN  object 0xb74cb40 was not returned to mpool ucp_requests
[1710266150.786088] [node049:3233705:0]          mpool.c:43   UCX  WARN  object 0xb74cd00 was not returned to mpool ucp_requests
[1710266150.786092] [node049:3233705:0]          mpool.c:43   UCX  WARN  object 0xb74cec0 was not returned to mpool ucp_requests
[1710266150.786095] [node049:3233705:0]          mpool.c:43   UCX  WARN  object 0xb74d080 was not returned to mpool ucp_requests
[1710266150.786081] [node049:3233703:0]          mpool.c:43   UCX  WARN  object 0xc6103c0 was not returned to mpool ucp_requests
[1710266150.786086] [node049:3233703:0]          mpool.c:43   UCX  WARN  object 0xc610580 was not returned to mpool ucp_requests
[1710266150.786090] [node049:3233703:0]          mpool.c:43   UCX  WARN  object 0xc610740 was not returned to mpool ucp_requests
[1710266150.786094] [node049:3233703:0]          mpool.c:43   UCX  WARN  object 0xc610900 was not returned to mpool ucp_requests
[1710266150.786097] [node049:3233703:0]          mpool.c:43   UCX  WARN  object 0xc610ac0 was not returned to mpool ucp_requests
[1710266150.786101] [node049:3233703:0]          mpool.c:43   UCX  WARN  object 0xc610c80 was not returned to mpool ucp_requests
[1710266150.786114] [node049:3233703:0]          mpool.c:43   UCX  WARN  object 0xc610e40 was not returned to mpool ucp_requests
[1710266150.786117] [node049:3233703:0]          mpool.c:43   UCX  WARN  object 0xc611000 was not returned to mpool ucp_requests
[1710266150.786446] [node049:3233718:0]          mpool.c:43   UCX  WARN  object 0xaae2c40 was not returned to mpool ucp_requests
[1710266150.786457] [node049:3233718:0]          mpool.c:43   UCX  WARN  object 0xaae2e00 was not returned to mpool ucp_requests
[1710266150.786461] [node049:3233718:0]          mpool.c:43   UCX  WARN  object 0xaae2fc0 was not returned to mpool ucp_requests
[1710266150.786464] [node049:3233718:0]          mpool.c:43   UCX  WARN  object 0xaae3180 was not returned to mpool ucp_requests
[1710266150.786468] [node049:3233718:0]          mpool.c:43   UCX  WARN  object 0xaae3340 was not returned to mpool ucp_requests
[1710266150.786473] [node049:3233718:0]          mpool.c:43   UCX  WARN  object 0xaae3500 was not returned to mpool ucp_requests
[1710266150.786476] [node049:3233718:0]          mpool.c:43   UCX  WARN  object 0xaae36c0 was not returned to mpool ucp_requests
[1710266150.786480] [node049:3233718:0]          mpool.c:43   UCX  WARN  object 0xaae3880 was not returned to mpool ucp_requests
[1710266150.786483] [node049:3233718:0]          mpool.c:43   UCX  WARN  object 0xaae3a40 was not returned to mpool ucp_requests
[1710266150.786486] [node049:3233718:0]          mpool.c:43   UCX  WARN  object 0xaae3c00 was not returned to mpool ucp_requests
[1710266150.786490] [node049:3233718:0]          mpool.c:43   UCX  WARN  object 0xaae3dc0 was not returned to mpool ucp_requests
[1710266150.786493] [node049:3233718:0]          mpool.c:43   UCX  WARN  object 0xaae3f80 was not returned to mpool ucp_requests
[1710266150.786895] [node049:3233715:0]          mpool.c:43   UCX  WARN  object 0xc2fac00 was not returned to mpool ucp_requests
[1710266150.786905] [node049:3233715:0]          mpool.c:43   UCX  WARN  object 0xc2fadc0 was not returned to mpool ucp_requests
[1710266150.786909] [node049:3233715:0]          mpool.c:43   UCX  WARN  object 0xc2faf80 was not returned to mpool ucp_requests
[1710266150.786912] [node049:3233715:0]          mpool.c:43   UCX  WARN  object 0xc2fb140 was not returned to mpool ucp_requests
[1710266150.786914] [node049:3233715:0]          mpool.c:43   UCX  WARN  object 0xc2fb300 was not returned to mpool ucp_requests
[1710266150.786917] [node049:3233715:0]          mpool.c:43   UCX  WARN  object 0xc2fb4c0 was not returned to mpool ucp_requests
[1710266150.786919] [node049:3233715:0]          mpool.c:43   UCX  WARN  object 0xc2fb680 was not returned to mpool ucp_requests
[1710266150.786922] [node049:3233715:0]          mpool.c:43   UCX  WARN  object 0xc2fb840 was not returned to mpool ucp_requests
[1710266150.786924] [node049:3233715:0]          mpool.c:43   UCX  WARN  object 0xc2fba00 was not returned to mpool ucp_requests
[1710266150.786927] [node049:3233715:0]          mpool.c:43   UCX  WARN  object 0xc2fbbc0 was not returned to mpool ucp_requests
[1710266150.786929] [node049:3233715:0]          mpool.c:43   UCX  WARN  object 0xc2fbd80 was not returned to mpool ucp_requests
[1710266150.786932] [node049:3233715:0]          mpool.c:43   UCX  WARN  object 0xc2fbf40 was not returned to mpool ucp_requests
[1710266150.803587] [node049:3233704:0]          mpool.c:43   UCX  WARN  object 0xadd9000 was not returned to mpool ucp_requests
[1710266150.803603] [node049:3233704:0]          mpool.c:43   UCX  WARN  object 0xadd91c0 was not returned to mpool ucp_requests
[1710266150.803609] [node049:3233704:0]          mpool.c:43   UCX  WARN  object 0xadd9380 was not returned to mpool ucp_requests
[1710266150.803613] [node049:3233704:0]          mpool.c:43   UCX  WARN  object 0xadd9540 was not returned to mpool ucp_requests
[1710266150.803616] [node049:3233704:0]          mpool.c:43   UCX  WARN  object 0xadd9700 was not returned to mpool ucp_requests
[1710266150.803620] [node049:3233704:0]          mpool.c:43   UCX  WARN  object 0xadd98c0 was not returned to mpool ucp_requests
[1710266150.803623] [node049:3233704:0]          mpool.c:43   UCX  WARN  object 0xadd9a80 was not returned to mpool ucp_requests
[1710266150.803627] [node049:3233704:0]          mpool.c:43   UCX  WARN  object 0xadd9c40 was not returned to mpool ucp_requests
[1710266150.803630] [node049:3233704:0]          mpool.c:43   UCX  WARN  object 0xadd9e00 was not returned to mpool ucp_requests
[1710266150.803633] [node049:3233704:0]          mpool.c:43   UCX  WARN  object 0xadd9fc0 was not returned to mpool ucp_requests
[1710266150.803637] [node049:3233704:0]          mpool.c:43   UCX  WARN  object 0xadda180 was not returned to mpool ucp_requests
[1710266150.813522] [node049:3233717:0]          mpool.c:43   UCX  WARN  object 0xb4a6c40 was not returned to mpool ucp_requests
[1710266150.813535] [node049:3233717:0]          mpool.c:43   UCX  WARN  object 0xb4a6e00 was not returned to mpool ucp_requests
[1710266150.813540] [node049:3233717:0]          mpool.c:43   UCX  WARN  object 0xb4a6fc0 was not returned to mpool ucp_requests
[1710266150.813544] [node049:3233717:0]          mpool.c:43   UCX  WARN  object 0xb4a7180 was not returned to mpool ucp_requests
[1710266150.813548] [node049:3233717:0]          mpool.c:43   UCX  WARN  object 0xb4a7340 was not returned to mpool ucp_requests
[1710266150.813551] [node049:3233717:0]          mpool.c:43   UCX  WARN  object 0xb4a7500 was not returned to mpool ucp_requests
[1710266150.813555] [node049:3233717:0]          mpool.c:43   UCX  WARN  object 0xb4a76c0 was not returned to mpool ucp_requests
[1710266150.813558] [node049:3233717:0]          mpool.c:43   UCX  WARN  object 0xb4a7880 was not returned to mpool ucp_requests
[1710266150.813562] [node049:3233717:0]          mpool.c:43   UCX  WARN  object 0xb4a7a40 was not returned to mpool ucp_requests
[1710266150.813567] [node049:3233717:0]          mpool.c:43   UCX  WARN  object 0xb4a7c00 was not returned to mpool ucp_requests
[1710266150.813570] [node049:3233717:0]          mpool.c:43   UCX  WARN  object 0xb4a7dc0 was not returned to mpool ucp_requests
[1710266150.813574] [node049:3233717:0]          mpool.c:43   UCX  WARN  object 0xb4a7f80 was not returned to mpool ucp_requests


           ************************************************************
           *        Program running with 20 parallel MPI-processes    *
           *              working on a common directory               *
           ************************************************************
-------------------------------------------------------------------------------
                                 ORCA SCF
-------------------------------------------------------------------------------

------------
SCF SETTINGS
------------
Hamiltonian:
 Density Functional     Method          .... DFT(GTOs)
 Exchange Functional    Exchange        .... PBE
   PBE kappa parameter   XKappa         ....  0.804000
   PBE mue parameter    XMuePBE         ....  0.219520
 Correlation Functional Correlation     .... PBE
   PBE beta parameter  CBetaPBE         ....  0.066725
 LDA part of GGA corr.  LDAOpt          .... PW91-LDA
 Gradients option       PostSCFGGA      .... off
 Hybrid DFT is turned on
   Fraction HF Exchange ScalHFX         ....  0.250000
   Scaling of DF-GGA-X  ScalDFX         ....  0.750000
   Scaling of DF-GGA-C  ScalDFC         ....  1.000000
   Scaling of DF-LDA-C  ScalLDAC        ....  1.000000
   Perturbative correction              ....  0.000000
   Density functional embedding theory  .... OFF
   NL short-range parameter             ....  6.900000
 RI-approximation to the Coulomb term is turned on
   Number of AuxJ basis functions       .... 1991
   RIJ-COSX (HFX calculated with COS-X)).... on


General Settings:
 Integral files         IntName         .... ImineE3freq
 Hartree-Fock type      HFTyp           .... RHF
 Total Charge           Charge          ....    0
 Multiplicity           Mult            ....    1
 Number of Electrons    NEL             ....  238
 Basis Dimension        Dim             .... 1227
 Nuclear Repulsion      ENuc            ....   3572.8316861294 Eh

Convergence Acceleration:
 DIIS                   CNVDIIS         .... on
   Start iteration      DIISMaxIt       ....    12
   Startup error        DIISStart       ....  0.200000
   # of expansion vecs  DIISMaxEq       ....     5
   Bias factor          DIISBfac        ....   1.050
   Max. coefficient     DIISMaxC        ....  10.000
 Trust-Rad. Augm. Hess. CNVTRAH         .... auto
   Auto Start mean grad. ratio tolernc. ....  1.125000
   Auto Start start iteration           ....    20
   Auto Start num. interpolation iter.  ....    10
   Max. Number of Micro iterations      ....    16
   Max. Number of Macro iterations      .... Maxiter - #DIIS iter
   Number of Davidson start vectors     ....     2
   Converg. threshold I  (grad. norm)   ....   1.000e-05
   Converg. threshold II (energy diff.) ....   1.000e-08
   Grad. Scal. Fac. for Micro threshold ....   0.100
   Minimum threshold for Micro iter.    ....   0.010
   NR start threshold (gradient norm)   ....   0.001
   Initial trust radius                 ....   0.400
   Minimum AH scaling param. (alpha)    ....   1.000
   Maximum AH scaling param. (alpha)    .... 1000.000
   Orbital update algorithm             .... Taylor
   White noise on init. David. guess    .... on
   Maximum white noise                  ....   0.010
   Quad. conv. algorithm                .... NR
 SOSCF                  CNVSOSCF        .... on
   Start iteration      SOSCFMaxIt      ....   150
   Startup grad/error   SOSCFStart      ....  0.003300
 Level Shifting         CNVShift        .... on
   Level shift para.    LevelShift      ....    0.2500
   Turn off err/grad.   ShiftErr        ....    0.0010
 Zerner damping         CNVZerner       .... off
 Static damping         CNVDamp         .... on
   Fraction old density DampFac         ....    0.7000
   Max. Damping (<1)    DampMax         ....    0.9800
   Min. Damping (>=0)   DampMin         ....    0.0000
   Turn off err/grad.   DampErr         ....    0.1000
 Fernandez-Rico         CNVRico         .... off

SCF Procedure:
 Maximum # iterations   MaxIter         ....   125
 SCF integral mode      SCFMode         .... Direct
   Integral package                     .... SHARK and LIBINT hybrid scheme
 Reset frequency        DirectResetFreq ....    20
 Integral Threshold     Thresh          ....  2.500e-11 Eh
 Primitive CutOff       TCut            ....  2.500e-12 Eh

Convergence Tolerance:
 Convergence Check Mode ConvCheckMode   .... Total+1el-Energy
 Convergence forced     ConvForced      .... 0
 Energy Change          TolE            ....  1.000e-08 Eh
 1-El. energy change                    ....  1.000e-05 Eh
 Orbital Gradient       TolG            ....  1.000e-05
 Orbital Rotation angle TolX            ....  1.000e-05
 DIIS Error             TolErr          ....  5.000e-07


Diagonalization of the overlap matrix:
Smallest eigenvalue                        ... 3.803e-06
Time for diagonalization                   ...    0.679 sec
Threshold for overlap eigenvalues          ... 1.000e-08
Number of eigenvalues below threshold      ... 0
Time for construction of square roots      ...    0.314 sec
Total time needed                          ...    1.352 sec

Time for model grid setup =    0.755 sec

------------------------------
INITIAL GUESS: MODEL POTENTIAL
------------------------------
Loading Hartree-Fock densities                     ... done
Calculating cut-offs                               ... done
Initializing the effective Hamiltonian             ... done
Setting up the integral package (SHARK)            ... done
Starting the Coulomb interaction                   ... done (   0.8 sec)
Reading the grid                                   ... done
Mapping shells                                     ... done
Starting the XC term evaluation                    ... done (   0.6 sec)
  promolecular density results
     # of electrons  =    237.983005838
     EX              =   -187.872654659
     EC              =     -7.975106167
     EX+EC           =   -195.847760827
Transforming the Hamiltonian                       ... done (   0.2 sec)
Diagonalizing the Hamiltonian                      ... done (   0.5 sec)
Back transforming the eigenvectors                 ... done (   0.0 sec)
Now organizing SCF variables                       ... done
                      ------------------
                      INITIAL GUESS DONE (   3.3 sec)
                      ------------------
-------------------
DFT GRID GENERATION
-------------------

General Integration Accuracy     IntAcc      ... 4.388
Radial Grid Type                 RadialGrid  ... OptM3 with GC (2021)
Angular Grid (max. ang.)         AngularGrid ... 4 (Lebedev-302)
Angular grid pruning method      GridPruning ... 4 (adaptive)
Weight generation scheme         WeightScheme... Becke
Basis function cutoff            BFCut       ... 1.0000e-11
Integration weight cutoff        WCut        ... 1.0000e-14
Angular grids for H and He will be reduced by one unit
Partially contracted basis set               ... off
Rotationally invariant grid construction     ... off

Total number of grid points                  ...   302534
Total number of batches                      ...     4757
Average number of points per batch           ...       63
Average number of grid points per atom       ...     4515
Time for grid setup =    2.541 sec

--------------------
COSX GRID GENERATION
--------------------

GRIDX 1
-------
General Integration Accuracy     IntAcc      ... 3.816
Radial Grid Type                 RadialGrid  ... OptM3 with GC (2021)
Angular Grid (max. ang.)         AngularGrid ... 1 (Lebedev-50)
Angular grid pruning method      GridPruning ... 4 (adaptive)
Weight generation scheme         WeightScheme... Becke
Basis function cutoff            BFCut       ... 1.0000e-11
Integration weight cutoff        WCut        ... 1.0000e-14
Angular grids for H and He will be reduced by one unit
Partially contracted basis set               ... on
Rotationally invariant grid construction     ... off

Total number of grid points                  ...    38392
Total number of batches                      ...      633
Average number of points per batch           ...       60
Average number of grid points per atom       ...      573
UseSFitting                                  ... on

GRIDX 2
-------
General Integration Accuracy     IntAcc      ... 4.020
Radial Grid Type                 RadialGrid  ... OptM3 with GC (2021)
Angular Grid (max. ang.)         AngularGrid ... 2 (Lebedev-110)
Angular grid pruning method      GridPruning ... 4 (adaptive)
Weight generation scheme         WeightScheme... Becke
Basis function cutoff            BFCut       ... 1.0000e-11
Integration weight cutoff        WCut        ... 1.0000e-14
Angular grids for H and He will be reduced by one unit
Partially contracted basis set               ... on
Rotationally invariant grid construction     ... off

Total number of grid points                  ...    81093
Total number of batches                      ...     1300
Average number of points per batch           ...       62
Average number of grid points per atom       ...     1210
UseSFitting                                  ... on

GRIDX 3
-------
General Integration Accuracy     IntAcc      ... 4.338
Radial Grid Type                 RadialGrid  ... OptM3 with GC (2021)
Angular Grid (max. ang.)         AngularGrid ... 3 (Lebedev-194)
Angular grid pruning method      GridPruning ... 4 (adaptive)
Weight generation scheme         WeightScheme... Becke
Basis function cutoff            BFCut       ... 1.0000e-11
Integration weight cutoff        WCut        ... 1.0000e-14
Angular grids for H and He will be reduced by one unit
Partially contracted basis set               ... on
Rotationally invariant grid construction     ... off

Total number of grid points                  ...   176127
Total number of batches                      ...     2786
Average number of points per batch           ...       63
Average number of grid points per atom       ...     2629
UseSFitting                                  ... on

Time for X-Grid setup             =    7.020 sec


--------------------
CPCM SOLVATION MODEL
--------------------
CPCM parameters:
  Epsilon                                         ...      26.7260
  Refrac                                          ...       1.2907
  Rsolv                                           ...       1.3000
  Surface type                                    ... GAUSSIAN VDW
  Epsilon function type                           ...         CPCM
Solvent:                                     ... 2,2,2-TRIFLUOROETHANOL
SMD-CDS solvent descriptors:
  Soln                                       ...    1.2907
  Soln25                                     ... Unavailable
  Sola                                       ...    0.5700
  Solb                                       ...    0.2500
  Solg                                       ...   42.0200
  Solc                                       ...    0.0000
  Solh                                       ...    0.5000
Radii:
 Radius for O  used is    2.8724 Bohr (=   1.5200 Ang.)
 Radius for N  used is    3.5716 Bohr (=   1.8900 Ang.)
 Radius for C  used is    3.4960 Bohr (=   1.8500 Ang.)
 Radius for H  used is    2.2677 Bohr (=   1.2000 Ang.)
Calculating surface                               ...        done! (  0.0s)
GEPOL surface points                              ...         3809
GEPOL Volume                                      ...    3197.0172
GEPOL Surface-area                                ...    1751.8702
Calculating surface distance matrix               ...        done! (  0.2s)
Performing Cholesky decomposition & store         ...        done! (  0.8s)
Overall time for CPCM initialization              ...                 1.0s
--------------
SCF ITERATIONS
--------------
ITER       Energy         Delta-E        Max-DP      RMS-DP      [F,P]     Damp
               ***  Starting incremental Fock matrix formation  ***
  0  -1383.5273831867   0.000000000000 0.05808528  0.00056860  0.2563988 0.7000
  1  -1383.9213380374  -0.393954850756 0.07605732  0.00046960  0.1057393 0.7000
                               ***Turning on DIIS***
  2  -1384.0892136992  -0.167875661736 0.12739299  0.00092866  0.0390305 0.0000
  3  -1384.3399516599  -0.250737960704 0.08412334  0.00032194  0.0508578 0.0000
  4  -1384.3983478590  -0.058396199153 0.02631042  0.00012985  0.0153646 0.0000
  5  -1384.4012386035  -0.002890744468 0.01456549  0.00005761  0.0101871 0.0000
                      *** Initiating the SOSCF procedure ***
                           *** Shutting down DIIS ***
                      *** Re-Reading the Fockian *** 
                      *** Removing any level shift *** 
ITER      Energy       Delta-E        Grad      Rot      Max-DP    RMS-DP
  6  -1384.40156603  -0.0003274232  0.000242  0.000242  0.004961  0.000022
               *** Restarting incremental Fock matrix formation ***
  7  -1384.40152404   0.0000419892  0.000162  0.000557  0.006524  0.000045
  8  -1384.40152241   0.0000016312  0.000255  0.000336  0.001313  0.000007
  9  -1384.40152825  -0.0000058426  0.000030  0.000074  0.000961  0.000007
 10  -1384.40152817   0.0000000769  0.000033  0.000040  0.000111  0.000001
 11  -1384.40152835  -0.0000001783  0.000005  0.000016  0.000210  0.000002
 12  -1384.40152834   0.0000000120  0.000008  0.000011  0.000189  0.000001
                  ***Gradient check signals convergence***
              ***Rediagonalizing the Fockian in SOSCF/NRSCF***

               *****************************************************
               *                     SUCCESS                       *
               *           SCF CONVERGED AFTER  13 CYCLES          *
               *****************************************************

Old exchange energy                            =    -48.098253125 Eh
New exchange energy                            =    -48.098264934 Eh
Exchange energy change after final integration =     -0.000011809 Eh
Total energy after final integration           =  -1384.401540057 Eh
Final COS-X integration done in                =    34.335 sec

SMD CDS free energy correction energy :                 0.39411     Kcal/mol
Total Energy after SMD CDS correction =             -1384.400912010 Eh

----------------
TOTAL SCF ENERGY
----------------

Total Energy       :        -1384.40091201 Eh          -37671.46400 eV

Components:
Nuclear Repulsion  :         3572.83168613 Eh           97221.69283 eV
Electronic Energy  :        -4957.23259814 Eh         -134893.15683 eV
One Electron Energy:        -8988.76958543 Eh         -244596.85548 eV
Two Electron Energy:         4031.53698729 Eh          109703.69865 eV
Max COSX asymmetry :            0.00000267 Eh               0.00007 eV
CPCM Dielectric    :           -0.04238914 Eh              -1.15347 eV
SMD CDS (Gcds)     :            0.00062805 Eh               0.01709 eV

Virial components:
Potential Energy   :        -2762.21705847 Eh          -75163.74741 eV
Kinetic Energy     :         1377.81614646 Eh           37492.28342 eV
Virial Ratio       :            2.00477913


DFT components:
N(Alpha)           :      119.000258838191 electrons
N(Beta)            :      119.000258838191 electrons
N(Total)           :      238.000517676382 electrons
E(X)               :     -143.801631196812 Eh       
E(C)               :       -7.956519186692 Eh       
E(XC)              :     -151.758150383504 Eh       
DFET-embed. en.    :        0.000000000000 Eh       
CPCM Solvation Model Properties:
Surface-charge          :           -0.07997782
Charge-correction       :           -0.00041017 Eh              -0.01116 eV
Free-energy (cav+disp)  :            0.00062805 Eh               0.01709 eV

---------------
SCF CONVERGENCE
---------------

  Last Energy change         ...    9.0043e-08  Tolerance :   1.0000e-08
  Last MAX-Density change    ...    4.1078e-15  Tolerance :   1.0000e-07
  Last RMS-Density change    ...    1.2014e-17  Tolerance :   5.0000e-09
  Last Orbital Gradient      ...    1.5222e-06  Tolerance :   1.0000e-05
  Last Orbital Rotation      ...    3.7351e-06  Tolerance :   1.0000e-05

             **** THE GBW FILE WAS UPDATED (ImineE3freq.gbw) ****
             **** DENSITY ImineE3freq.scfp WAS UPDATED ****
             **** ENERGY FILE WAS UPDATED (ImineE3freq.en.tmp) ****
             **** THE GBW FILE WAS UPDATED (ImineE3freq.gbw) ****
             **** DENSITY ImineE3freq.scfp WAS UPDATED ****
----------------
ORBITAL ENERGIES
----------------

  NO   OCC          E(Eh)            E(eV) 
   0   2.0000     -19.267287      -524.2895 
   1   2.0000     -19.204793      -522.5890 
   2   2.0000     -14.393835      -391.6762 
   3   2.0000     -14.378968      -391.2716 
   4   2.0000     -10.368016      -282.1281 
   5   2.0000     -10.328752      -281.0596 
   6   2.0000     -10.279441      -279.7178 
   7   2.0000     -10.265143      -279.3288 
   8   2.0000     -10.264605      -279.3141 
   9   2.0000     -10.246395      -278.8186 
  10   2.0000     -10.243598      -278.7425 
  11   2.0000     -10.238769      -278.6111 
  12   2.0000     -10.237242      -278.5695 
  13   2.0000     -10.236747      -278.5561 
  14   2.0000     -10.235371      -278.5186 
  15   2.0000     -10.231485      -278.4129 
  16   2.0000     -10.231334      -278.4088 
  17   2.0000     -10.228602      -278.3344 
  18   2.0000     -10.228519      -278.3322 
  19   2.0000     -10.227848      -278.3139 
  20   2.0000     -10.227085      -278.2931 
  21   2.0000     -10.226832      -278.2863 
  22   2.0000     -10.226107      -278.2665 
  23   2.0000     -10.217475      -278.0316 
  24   2.0000     -10.215587      -277.9803 
  25   2.0000     -10.212988      -277.9095 
  26   2.0000     -10.209388      -277.8116 
  27   2.0000     -10.203463      -277.6503 
  28   2.0000     -10.201478      -277.5963 
  29   2.0000     -10.201397      -277.5941 
  30   2.0000     -10.199309      -277.5373 
  31   2.0000     -10.198400      -277.5126 
  32   2.0000     -10.197368      -277.4845 
  33   2.0000      -1.160025       -31.5659 
  34   2.0000      -1.071613       -29.1601 
  35   2.0000      -0.977980       -26.6122 
  36   2.0000      -0.957105       -26.0441 
  37   2.0000      -0.898183       -24.4408 
  38   2.0000      -0.894321       -24.3357 
  39   2.0000      -0.874833       -23.8054 
  40   2.0000      -0.838964       -22.8294 
  41   2.0000      -0.831683       -22.6312 
  42   2.0000      -0.804404       -21.8889 
  43   2.0000      -0.797807       -21.7094 
  44   2.0000      -0.780500       -21.2385 
  45   2.0000      -0.774165       -21.0661 
  46   2.0000      -0.757639       -20.6164 
  47   2.0000      -0.752103       -20.4658 
  48   2.0000      -0.729725       -19.8568 
  49   2.0000      -0.706444       -19.2233 
  50   2.0000      -0.705381       -19.1944 
  51   2.0000      -0.702264       -19.1096 
  52   2.0000      -0.701141       -19.0790 
  53   2.0000      -0.692830       -18.8529 
  54   2.0000      -0.645762       -17.5721 
  55   2.0000      -0.637235       -17.3400 
  56   2.0000      -0.632157       -17.2019 
  57   2.0000      -0.626150       -17.0384 
  58   2.0000      -0.614931       -16.7331 
  59   2.0000      -0.607226       -16.5235 
  60   2.0000      -0.604847       -16.4587 
  61   2.0000      -0.573622       -15.6090 
  62   2.0000      -0.564880       -15.3712 
  63   2.0000      -0.546871       -14.8811 
  64   2.0000      -0.536072       -14.5873 
  65   2.0000      -0.528872       -14.3913 
  66   2.0000      -0.522178       -14.2092 
  67   2.0000      -0.503480       -13.7004 
  68   2.0000      -0.501711       -13.6522 
  69   2.0000      -0.497897       -13.5485 
  70   2.0000      -0.487113       -13.2550 
  71   2.0000      -0.482930       -13.1412 
  72   2.0000      -0.473606       -12.8875 
  73   2.0000      -0.469998       -12.7893 
  74   2.0000      -0.463427       -12.6105 
  75   2.0000      -0.460755       -12.5378 
  76   2.0000      -0.456585       -12.4243 
  77   2.0000      -0.453412       -12.3380 
  78   2.0000      -0.452030       -12.3004 
  79   2.0000      -0.446602       -12.1527 
  80   2.0000      -0.446317       -12.1449 
  81   2.0000      -0.441451       -12.0125 
  82   2.0000      -0.436809       -11.8862 
  83   2.0000      -0.434867       -11.8333 
  84   2.0000      -0.432958       -11.7814 
  85   2.0000      -0.421552       -11.4710 
  86   2.0000      -0.413325       -11.2471 
  87   2.0000      -0.408657       -11.1201 
  88   2.0000      -0.405714       -11.0400 
  89   2.0000      -0.401818       -10.9340 
  90   2.0000      -0.396323       -10.7845 
  91   2.0000      -0.388556       -10.5732 
  92   2.0000      -0.387581       -10.5466 
  93   2.0000      -0.382823       -10.4171 
  94   2.0000      -0.379473       -10.3260 
  95   2.0000      -0.374278       -10.1846 
  96   2.0000      -0.373017       -10.1503 
  97   2.0000      -0.370128       -10.0717 
  98   2.0000      -0.368940       -10.0394 
  99   2.0000      -0.366785        -9.9807 
 100   2.0000      -0.359833        -9.7916 
 101   2.0000      -0.358958        -9.7677 
 102   2.0000      -0.354249        -9.6396 
 103   2.0000      -0.352327        -9.5873 
 104   2.0000      -0.347113        -9.4454 
 105   2.0000      -0.344297        -9.3688 
 106   2.0000      -0.338689        -9.2162 
 107   2.0000      -0.327723        -8.9178 
 108   2.0000      -0.322694        -8.7810 
 109   2.0000      -0.321714        -8.7543 
 110   2.0000      -0.314938        -8.5699 
 111   2.0000      -0.301890        -8.2148 
 112   2.0000      -0.280325        -7.6280 
 113   2.0000      -0.277929        -7.5628 
 114   2.0000      -0.272891        -7.4257 
 115   2.0000      -0.271023        -7.3749 
 116   2.0000      -0.266933        -7.2636 
 117   2.0000      -0.258173        -7.0252 
 118   2.0000      -0.212947        -5.7946 
 119   0.0000      -0.056975        -1.5504 
 120   0.0000      -0.019945        -0.5427 
 121   0.0000      -0.014835        -0.4037 
 122   0.0000      -0.012635        -0.3438 
 123   0.0000      -0.008799        -0.2394 
 124   0.0000       0.007822         0.2128 
 125   0.0000       0.011735         0.3193 
 126   0.0000       0.046057         1.2533 
 127   0.0000       0.048971         1.3326 
 128   0.0000       0.052864         1.4385 
 129   0.0000       0.063653         1.7321 
 130   0.0000       0.070993         1.9318 
 131   0.0000       0.075101         2.0436 
 132   0.0000       0.081633         2.2214 
 133   0.0000       0.086910         2.3649 
 134   0.0000       0.090684         2.4676 
 135   0.0000       0.091364         2.4861 
 136   0.0000       0.096113         2.6154 
 137   0.0000       0.099802         2.7158 
 138   0.0000       0.102535         2.7901 
 139   0.0000       0.104322         2.8387 
 140   0.0000       0.108208         2.9445 
 141   0.0000       0.110613         3.0099 
 142   0.0000       0.111528         3.0348 
 143   0.0000       0.113804         3.0968 
 144   0.0000       0.118817         3.2332 
 145   0.0000       0.120965         3.2916 
 146   0.0000       0.123868         3.3706 
 147   0.0000       0.126361         3.4385 
 148   0.0000       0.130583         3.5533 
 149   0.0000       0.133527         3.6335 
 150   0.0000       0.139211         3.7881 
 151   0.0000       0.140025         3.8103 
 152   0.0000       0.141775         3.8579 
 153   0.0000       0.147266         4.0073 
 154   0.0000       0.151293         4.1169 
 155   0.0000       0.155890         4.2420 
 156   0.0000       0.157047         4.2735 
 157   0.0000       0.158363         4.3093 
 158   0.0000       0.160974         4.3803 
 159   0.0000       0.166702         4.5362 
 160   0.0000       0.167428         4.5559 
 161   0.0000       0.170437         4.6378 
 162   0.0000       0.171820         4.6755 
 163   0.0000       0.176637         4.8065 
 164   0.0000       0.179241         4.8774 
 165   0.0000       0.181090         4.9277 
 166   0.0000       0.182415         4.9638 
 167   0.0000       0.184821         5.0292 
 168   0.0000       0.187001         5.0886 
 169   0.0000       0.189320         5.1517 
 170   0.0000       0.193563         5.2671 
 171   0.0000       0.195286         5.3140 
 172   0.0000       0.198660         5.4058 
 173   0.0000       0.202594         5.5129 
 174   0.0000       0.204915         5.5760 
 175   0.0000       0.210332         5.7234 
 176   0.0000       0.212248         5.7755 
 177   0.0000       0.216489         5.8910 
 178   0.0000       0.218394         5.9428 
 179   0.0000       0.222648         6.0586 
 180   0.0000       0.227930         6.2023 
 181   0.0000       0.230229         6.2649 
 182   0.0000       0.231058         6.2874 
 183   0.0000       0.236602         6.4383 
 184   0.0000       0.237391         6.4597 
 185   0.0000       0.238907         6.5010 
 186   0.0000       0.240597         6.5470 
 187   0.0000       0.243580         6.6281 
 188   0.0000       0.246806         6.7159 
 189   0.0000       0.250018         6.8033 
 190   0.0000       0.250455         6.8152 
 191   0.0000       0.255776         6.9600 
 192   0.0000       0.258524         7.0348 
 193   0.0000       0.262576         7.1451 
 194   0.0000       0.264899         7.2083 
 195   0.0000       0.267116         7.2686 
 196   0.0000       0.270636         7.3644 
 197   0.0000       0.274804         7.4778 
 198   0.0000       0.275810         7.5052 
 199   0.0000       0.279582         7.6078 
 200   0.0000       0.283241         7.7074 
 201   0.0000       0.290637         7.9086 
 202   0.0000       0.292400         7.9566 
 203   0.0000       0.293910         7.9977 
 204   0.0000       0.296899         8.0790 
 205   0.0000       0.298340         8.1182 
 206   0.0000       0.301039         8.1917 
 207   0.0000       0.306971         8.3531 
 208   0.0000       0.308970         8.4075 
 209   0.0000       0.311336         8.4719 
 210   0.0000       0.314312         8.5529 
 211   0.0000       0.317775         8.6471 
 212   0.0000       0.323159         8.7936 
 213   0.0000       0.328416         8.9367 
 214   0.0000       0.333308         9.0698 
 215   0.0000       0.335331         9.1248 
 216   0.0000       0.336920         9.1681 
 217   0.0000       0.339070         9.2266 
 218   0.0000       0.342574         9.3219 
 219   0.0000       0.344510         9.3746 
 220   0.0000       0.347442         9.4544 
 221   0.0000       0.348519         9.4837 
 222   0.0000       0.351691         9.5700 
 223   0.0000       0.352373         9.5886 
 224   0.0000       0.359128         9.7724 
 225   0.0000       0.361318         9.8320 
 226   0.0000       0.366062         9.9610 
 227   0.0000       0.369389        10.0516 
 228   0.0000       0.373823        10.1722 
 229   0.0000       0.376593        10.2476 
 230   0.0000       0.380294        10.3483 
 231   0.0000       0.382915        10.4196 
 232   0.0000       0.386098        10.5063 
 233   0.0000       0.389806        10.6072 
 234   0.0000       0.391181        10.6446 
 235   0.0000       0.394154        10.7255 
 236   0.0000       0.395328        10.7574 
 237   0.0000       0.400205        10.8901 
 238   0.0000       0.401567        10.9272 
 239   0.0000       0.405154        11.0248 
 240   0.0000       0.410769        11.1776 
 241   0.0000       0.414266        11.2727 
 242   0.0000       0.414357        11.2752 
 243   0.0000       0.421065        11.4578 
 244   0.0000       0.421683        11.4746 
 245   0.0000       0.426963        11.6182 
 246   0.0000       0.427583        11.6351 
 247   0.0000       0.429791        11.6952 
 248   0.0000       0.433348        11.7920 
 249   0.0000       0.434719        11.8293 
 250   0.0000       0.438200        11.9240 
 251   0.0000       0.439565        11.9612 
 252   0.0000       0.440623        11.9900 
 253   0.0000       0.443541        12.0694 
 254   0.0000       0.445662        12.1271 
 255   0.0000       0.449180        12.2228 
 256   0.0000       0.450754        12.2656 
 257   0.0000       0.453493        12.3402 
 258   0.0000       0.454427        12.3656 
 259   0.0000       0.457539        12.4503 
 260   0.0000       0.459707        12.5093 
 261   0.0000       0.461317        12.5531 
 262   0.0000       0.464273        12.6335 
 263   0.0000       0.468072        12.7369 
 264   0.0000       0.471192        12.8218 
 265   0.0000       0.473339        12.8802 
 266   0.0000       0.474678        12.9166 
 267   0.0000       0.478746        13.0273 
 268   0.0000       0.481115        13.0918 
 269   0.0000       0.483353        13.1527 
 270   0.0000       0.483799        13.1648 
 271   0.0000       0.486980        13.2514 
 272   0.0000       0.489845        13.3294 
 273   0.0000       0.492326        13.3969 
 274   0.0000       0.495442        13.4817 
 275   0.0000       0.496232        13.5032 
 276   0.0000       0.497388        13.5346 
 277   0.0000       0.498880        13.5752 
 278   0.0000       0.503214        13.6932 
 279   0.0000       0.503807        13.7093 
 280   0.0000       0.507241        13.8027 
 281   0.0000       0.509176        13.8554 
 282   0.0000       0.512599        13.9485 
 283   0.0000       0.513982        13.9862 
 284   0.0000       0.518664        14.1136 
 285   0.0000       0.520817        14.1722 
 286   0.0000       0.524534        14.2733 
 287   0.0000       0.527200        14.3458 
 288   0.0000       0.529208        14.4005 
 289   0.0000       0.535098        14.5608 
 290   0.0000       0.537009        14.6128 
 291   0.0000       0.540800        14.7159 
 292   0.0000       0.544154        14.8072 
 293   0.0000       0.544869        14.8266 
 294   0.0000       0.550307        14.9746 
 295   0.0000       0.552435        15.0325 
 296   0.0000       0.558109        15.1869 
 297   0.0000       0.565063        15.3761 
 298   0.0000       0.567588        15.4448 
 299   0.0000       0.569145        15.4872 
 300   0.0000       0.576708        15.6930 
 301   0.0000       0.583831        15.8869 
 302   0.0000       0.586272        15.9533 
 303   0.0000       0.589354        16.0371 
 304   0.0000       0.592971        16.1356 
 305   0.0000       0.596551        16.2330 
 306   0.0000       0.601109        16.3570 
 307   0.0000       0.603448        16.4206 
 308   0.0000       0.613106        16.6835 
 309   0.0000       0.617309        16.7978 
 310   0.0000       0.622563        16.9408 
 311   0.0000       0.627296        17.0696 
 312   0.0000       0.627662        17.0795 
 313   0.0000       0.636187        17.3115 
 314   0.0000       0.640454        17.4276 
 315   0.0000       0.644435        17.5360 
 316   0.0000       0.648718        17.6525 
 317   0.0000       0.653283        17.7767 
 318   0.0000       0.659302        17.9405 
 319   0.0000       0.665588        18.1116 
 320   0.0000       0.667403        18.1609 
 321   0.0000       0.672385        18.2965 
 322   0.0000       0.674402        18.3514 
 323   0.0000       0.679762        18.4973 
 324   0.0000       0.682693        18.5770 
 325   0.0000       0.687571        18.7097 
 326   0.0000       0.688280        18.7291 
 327   0.0000       0.690809        18.7979 
 328   0.0000       0.700568        19.0634 
 329   0.0000       0.702675        19.1208 
 330   0.0000       0.707679        19.2569 
 331   0.0000       0.711281        19.3550 
 332   0.0000       0.713223        19.4078 
 333   0.0000       0.718356        19.5475 
 334   0.0000       0.721868        19.6430 
 335   0.0000       0.725646        19.7458 
 336   0.0000       0.729066        19.8389 
 337   0.0000       0.732700        19.9378 
 338   0.0000       0.735326        20.0092 
 339   0.0000       0.737819        20.0771 
 340   0.0000       0.743827        20.2406 
 341   0.0000       0.744834        20.2680 
 342   0.0000       0.747002        20.3269 
 343   0.0000       0.751730        20.4556 
 344   0.0000       0.756432        20.5836 
 345   0.0000       0.759792        20.6750 
 346   0.0000       0.763573        20.7779 
 347   0.0000       0.769292        20.9335 
 348   0.0000       0.773361        21.0442 
 349   0.0000       0.775144        21.0927 
 350   0.0000       0.778691        21.1892 
 351   0.0000       0.781656        21.2699 
 352   0.0000       0.783177        21.3113 
 353   0.0000       0.793218        21.5846 
 354   0.0000       0.795952        21.6589 
 355   0.0000       0.801114        21.7994 
 356   0.0000       0.803083        21.8530 
 357   0.0000       0.805592        21.9213 
 358   0.0000       0.807714        21.9790 
 359   0.0000       0.810771        22.0622 
 360   0.0000       0.815375        22.1875 
 361   0.0000       0.817361        22.2415 
 362   0.0000       0.822071        22.3697 
 363   0.0000       0.824427        22.4338 
 364   0.0000       0.828045        22.5322 
 365   0.0000       0.833026        22.6678 
 366   0.0000       0.844452        22.9787 
 367   0.0000       0.847716        23.0675 
 368   0.0000       0.851195        23.1622 
 369   0.0000       0.857427        23.3318 
 370   0.0000       0.864082        23.5129 
 371   0.0000       0.865994        23.5649 
 372   0.0000       0.866433        23.5768 
 373   0.0000       0.872900        23.7528 
 374   0.0000       0.876230        23.8434 
 375   0.0000       0.877420        23.8758 
 376   0.0000       0.880650        23.9637 
 377   0.0000       0.888817        24.1859 
 378   0.0000       0.890410        24.2293 
 379   0.0000       0.892849        24.2957 
 380   0.0000       0.899081        24.4652 
 381   0.0000       0.905453        24.6386 
 382   0.0000       0.907775        24.7018 
 383   0.0000       0.915091        24.9009 
 384   0.0000       0.916565        24.9410 
 385   0.0000       0.919752        25.0277 
 386   0.0000       0.922022        25.0895 
 387   0.0000       0.925382        25.1809 
 388   0.0000       0.929246        25.2861 
 389   0.0000       0.938276        25.5318 
 390   0.0000       0.940906        25.6034 
 391   0.0000       0.942714        25.6525 
 392   0.0000       0.953494        25.9459 
 393   0.0000       0.959962        26.1219 
 394   0.0000       0.962208        26.1830 
 395   0.0000       0.967875        26.3372 
 396   0.0000       0.968563        26.3559 
 397   0.0000       0.980475        26.6801 
 398   0.0000       0.986911        26.8552 
 399   0.0000       0.987475        26.8706 
 400   0.0000       0.992757        27.0143 
 401   0.0000       0.995869        27.0990 
 402   0.0000       1.006515        27.3887 
 403   0.0000       1.013611        27.5818 
 404   0.0000       1.018612        27.7178 
 405   0.0000       1.021987        27.8097 
 406   0.0000       1.022824        27.8325 
 407   0.0000       1.030519        28.0419 
 408   0.0000       1.036803        28.2128 
 409   0.0000       1.040734        28.3198 
 410   0.0000       1.048012        28.5178 
 411   0.0000       1.056337        28.7444 
 412   0.0000       1.059304        28.8251 
 413   0.0000       1.060854        28.8673 
 414   0.0000       1.065339        28.9894 
 415   0.0000       1.069585        29.1049 
 416   0.0000       1.075511        29.2661 
 417   0.0000       1.081366        29.4255 
 418   0.0000       1.086233        29.5579 
 419   0.0000       1.092135        29.7185 
 420   0.0000       1.097233        29.8572 
 421   0.0000       1.100865        29.9561 
 422   0.0000       1.105901        30.0931 
 423   0.0000       1.118449        30.4346 
 424   0.0000       1.123998        30.5856 
 425   0.0000       1.125262        30.6199 
 426   0.0000       1.130449        30.7611 
 427   0.0000       1.137120        30.9426 
 428   0.0000       1.147215        31.2173 
 429   0.0000       1.151220        31.3263 
 430   0.0000       1.152503        31.3612 
 431   0.0000       1.154127        31.4054 
 432   0.0000       1.159127        31.5414 
 433   0.0000       1.163184        31.6518 
 434   0.0000       1.164348        31.6835 
 435   0.0000       1.171885        31.8886 
 436   0.0000       1.178001        32.0550 
 437   0.0000       1.178468        32.0677 
 438   0.0000       1.180966        32.1357 
 439   0.0000       1.185993        32.2725 
 440   0.0000       1.190250        32.3883 
 441   0.0000       1.191547        32.4236 
 442   0.0000       1.199124        32.6298 
 443   0.0000       1.207712        32.8635 
 444   0.0000       1.211844        32.9759 
 445   0.0000       1.215754        33.0824 
 446   0.0000       1.221543        33.2399 
 447   0.0000       1.222856        33.2756 
 448   0.0000       1.230651        33.4877 
 449   0.0000       1.231319        33.5059 
 450   0.0000       1.236418        33.6447 
 451   0.0000       1.243495        33.8372 
 452   0.0000       1.244595        33.8672 
 453   0.0000       1.254224        34.1292 
 454   0.0000       1.257663        34.2228 
 455   0.0000       1.262387        34.3513 
 456   0.0000       1.266729        34.4695 
 457   0.0000       1.271384        34.5961 
 458   0.0000       1.273868        34.6637 
 459   0.0000       1.277154        34.7531 
 460   0.0000       1.286018        34.9943 
 461   0.0000       1.289336        35.0846 
 462   0.0000       1.293490        35.1976 
 463   0.0000       1.294074        35.2135 
 464   0.0000       1.299706        35.3668 
 465   0.0000       1.301561        35.4173 
 466   0.0000       1.315243        35.7896 
 467   0.0000       1.323015        36.0011 
 468   0.0000       1.325726        36.0748 
 469   0.0000       1.328572        36.1523 
 470   0.0000       1.333635        36.2901 
 471   0.0000       1.341282        36.4981 
 472   0.0000       1.342194        36.5229 
 473   0.0000       1.347848        36.6768 
 474   0.0000       1.358099        36.9557 
 475   0.0000       1.365858        37.1669 
 476   0.0000       1.370457        37.2920 
 477   0.0000       1.373138        37.3650 
 478   0.0000       1.382135        37.6098 
 479   0.0000       1.384702        37.6797 
 480   0.0000       1.392716        37.8977 
 481   0.0000       1.397828        38.0368 
 482   0.0000       1.403263        38.1847 
 483   0.0000       1.410809        38.3901 
 484   0.0000       1.417673        38.5769 
 485   0.0000       1.420333        38.6492 
 486   0.0000       1.424486        38.7622 
 487   0.0000       1.432891        38.9909 
 488   0.0000       1.440596        39.2006 
 489   0.0000       1.445157        39.3247 
 490   0.0000       1.450847        39.4795 
 491   0.0000       1.454396        39.5761 
 492   0.0000       1.460769        39.7495 
 493   0.0000       1.472808        40.0771 
 494   0.0000       1.473887        40.1065 
 495   0.0000       1.477911        40.2160 
 496   0.0000       1.486180        40.4410 
 497   0.0000       1.495150        40.6851 
 498   0.0000       1.496692        40.7271 
 499   0.0000       1.501656        40.8621 
 500   0.0000       1.506429        40.9920 
 501   0.0000       1.509254        41.0689 
 502   0.0000       1.513516        41.1849 
 503   0.0000       1.516450        41.2647 
 504   0.0000       1.520355        41.3710 
 505   0.0000       1.525976        41.5239 
 506   0.0000       1.536184        41.8017 
 507   0.0000       1.544492        42.0278 
 508   0.0000       1.546400        42.0797 
 509   0.0000       1.555029        42.3145 
 510   0.0000       1.560508        42.4636 
 511   0.0000       1.564484        42.5718 
 512   0.0000       1.570356        42.7316 
 513   0.0000       1.572329        42.7852 
 514   0.0000       1.574412        42.8419 
 515   0.0000       1.578093        42.9421 
 516   0.0000       1.581995        43.0483 
 517   0.0000       1.586101        43.1600 
 518   0.0000       1.592374        43.3307 
 519   0.0000       1.595479        43.4152 
 520   0.0000       1.603305        43.6281 
 521   0.0000       1.605936        43.6997 
 522   0.0000       1.609378        43.7934 
 523   0.0000       1.611319        43.8462 
 524   0.0000       1.614566        43.9346 
 525   0.0000       1.617661        44.0188 
 526   0.0000       1.622963        44.1631 
 527   0.0000       1.624617        44.2081 
 528   0.0000       1.629123        44.3307 
 529   0.0000       1.633670        44.4544 
 530   0.0000       1.637107        44.5479 
 531   0.0000       1.640947        44.6524 
 532   0.0000       1.642246        44.6878 
 533   0.0000       1.647493        44.8306 
 534   0.0000       1.648030        44.8452 
 535   0.0000       1.650892        44.9231 
 536   0.0000       1.653314        44.9890 
 537   0.0000       1.657374        45.0994 
 538   0.0000       1.660195        45.1762 
 539   0.0000       1.665481        45.3200 
 540   0.0000       1.670922        45.4681 
 541   0.0000       1.678733        45.6806 
 542   0.0000       1.679601        45.7043 
 543   0.0000       1.681745        45.7626 
 544   0.0000       1.684476        45.8369 
 545   0.0000       1.692074        46.0437 
 546   0.0000       1.695225        46.1294 
 547   0.0000       1.700159        46.2637 
 548   0.0000       1.706097        46.4253 
 549   0.0000       1.708286        46.4848 
 550   0.0000       1.711192        46.5639 
 551   0.0000       1.714720        46.6599 
 552   0.0000       1.716821        46.7171 
 553   0.0000       1.720989        46.8305 
 554   0.0000       1.721899        46.8553 
 555   0.0000       1.729420        47.0599 
 556   0.0000       1.731518        47.1170 
 557   0.0000       1.733239        47.1638 
 558   0.0000       1.738542        47.3081 
 559   0.0000       1.742735        47.4222 
 560   0.0000       1.747040        47.5394 
 561   0.0000       1.750589        47.6359 
 562   0.0000       1.754747        47.7491 
 563   0.0000       1.757734        47.8304 
 564   0.0000       1.763946        47.9994 
 565   0.0000       1.766473        48.0682 
 566   0.0000       1.771554        48.2064 
 567   0.0000       1.779914        48.4339 
 568   0.0000       1.781414        48.4747 
 569   0.0000       1.789722        48.7008 
 570   0.0000       1.794393        48.8279 
 571   0.0000       1.801350        49.0172 
 572   0.0000       1.812975        49.3336 
 573   0.0000       1.817317        49.4517 
 574   0.0000       1.823001        49.6064 
 575   0.0000       1.825331        49.6698 
 576   0.0000       1.841863        50.1196 
 577   0.0000       1.844509        50.1917 
 578   0.0000       1.846807        50.2542 
 579   0.0000       1.849017        50.3143 
 580   0.0000       1.859292        50.5939 
 581   0.0000       1.867813        50.8258 
 582   0.0000       1.873612        50.9836 
 583   0.0000       1.880134        51.1610 
 584   0.0000       1.883814        51.2612 
 585   0.0000       1.892984        51.5107 
 586   0.0000       1.897028        51.6208 
 587   0.0000       1.898997        51.6743 
 588   0.0000       1.909425        51.9581 
 589   0.0000       1.913234        52.0617 
 590   0.0000       1.918129        52.1949 
 591   0.0000       1.921824        52.2955 
 592   0.0000       1.929118        52.4940 
 593   0.0000       1.940389        52.8007 
 594   0.0000       1.944050        52.9003 
 595   0.0000       1.951035        53.0904 
 596   0.0000       1.955182        53.2032 
 597   0.0000       1.963850        53.4391 
 598   0.0000       1.966376        53.5078 
 599   0.0000       1.975846        53.7655 
 600   0.0000       1.981985        53.9326 
 601   0.0000       1.987722        54.0887 
 602   0.0000       1.993767        54.2532 
 603   0.0000       1.997368        54.3511 
 604   0.0000       2.002810        54.4992 
 605   0.0000       2.004393        54.5423 
 606   0.0000       2.010765        54.7157 
 607   0.0000       2.015389        54.8415 
 608   0.0000       2.023431        55.0603 
 609   0.0000       2.025854        55.1263 
 610   0.0000       2.036360        55.4122 
 611   0.0000       2.042524        55.5799 
 612   0.0000       2.052515        55.8518 
 613   0.0000       2.055503        55.9331 
 614   0.0000       2.062456        56.1223 
 615   0.0000       2.066030        56.2195 
 616   0.0000       2.071686        56.3734 
 617   0.0000       2.076180        56.4957 
 618   0.0000       2.079029        56.5732 
 619   0.0000       2.082349        56.6636 
 620   0.0000       2.088489        56.8307 
 621   0.0000       2.093188        56.9585 
 622   0.0000       2.098538        57.1041 
 623   0.0000       2.110525        57.4303 
 624   0.0000       2.113269        57.5050 
 625   0.0000       2.117932        57.6318 
 626   0.0000       2.121809        57.7374 
 627   0.0000       2.136529        58.1379 
 628   0.0000       2.139395        58.2159 
 629   0.0000       2.147683        58.4414 
 630   0.0000       2.151624        58.5487 
 631   0.0000       2.157434        58.7068 
 632   0.0000       2.160848        58.7997 
 633   0.0000       2.162031        58.8319 
 634   0.0000       2.171001        59.0759 
 635   0.0000       2.173259        59.1374 
 636   0.0000       2.185542        59.4716 
 637   0.0000       2.186685        59.5027 
 638   0.0000       2.193069        59.6764 
 639   0.0000       2.199251        59.8447 
 640   0.0000       2.204942        59.9995 
 641   0.0000       2.217149        60.3317 
 642   0.0000       2.220065        60.4110 
 643   0.0000       2.223793        60.5125 
 644   0.0000       2.226745        60.5928 
 645   0.0000       2.227105        60.6026 
 646   0.0000       2.236968        60.8710 
 647   0.0000       2.240568        60.9689 
 648   0.0000       2.246750        61.1372 
 649   0.0000       2.257252        61.4229 
 650   0.0000       2.260936        61.5232 
 651   0.0000       2.266931        61.6863 
 652   0.0000       2.275477        61.9189 
 653   0.0000       2.277269        61.9676 
 654   0.0000       2.282802        62.1182 
 655   0.0000       2.285170        62.1826 
 656   0.0000       2.292756        62.3891 
 657   0.0000       2.301408        62.6245 
 658   0.0000       2.301810        62.6354 
 659   0.0000       2.311517        62.8996 
 660   0.0000       2.317668        63.0670 
 661   0.0000       2.330871        63.4262 
 662   0.0000       2.334009        63.5116 
 663   0.0000       2.342019        63.7296 
 664   0.0000       2.344010        63.7838 
 665   0.0000       2.346830        63.8605 
 666   0.0000       2.359041        64.1928 
 667   0.0000       2.361449        64.2583 
 668   0.0000       2.364682        64.3463 
 669   0.0000       2.367444        64.4214 
 670   0.0000       2.375191        64.6322 
 671   0.0000       2.376574        64.6699 
 672   0.0000       2.383834        64.8674 
 673   0.0000       2.389319        65.0167 
 674   0.0000       2.390488        65.0485 
 675   0.0000       2.393223        65.1229 
 676   0.0000       2.396014        65.1989 
 677   0.0000       2.406660        65.4885 
 678   0.0000       2.410915        65.6043 
 679   0.0000       2.413132        65.6647 
 680   0.0000       2.419556        65.8395 
 681   0.0000       2.423208        65.9388 
 682   0.0000       2.435187        66.2648 
 683   0.0000       2.439358        66.3783 
 684   0.0000       2.444701        66.5237 
 685   0.0000       2.453916        66.7744 
 686   0.0000       2.456887        66.8553 
 687   0.0000       2.466706        67.1225 
 688   0.0000       2.471626        67.2564 
 689   0.0000       2.481805        67.5333 
 690   0.0000       2.488041        67.7030 
 691   0.0000       2.489767        67.7500 
 692   0.0000       2.493139        67.8418 
 693   0.0000       2.502505        68.0966 
 694   0.0000       2.508654        68.2639 
 695   0.0000       2.510791        68.3221 
 696   0.0000       2.518342        68.5276 
 697   0.0000       2.525838        68.7315 
 698   0.0000       2.530553        68.8599 
 699   0.0000       2.531782        68.8933 
 700   0.0000       2.535196        68.9862 
 701   0.0000       2.537297        69.0434 
 702   0.0000       2.542235        69.1777 
 703   0.0000       2.551129        69.4198 
 704   0.0000       2.555821        69.5474 
 705   0.0000       2.563321        69.7515 
 706   0.0000       2.567832        69.8743 
 707   0.0000       2.574081        70.0443 
 708   0.0000       2.582156        70.2640 
 709   0.0000       2.585461        70.3540 
 710   0.0000       2.588736        70.4431 
 711   0.0000       2.595899        70.6380 
 712   0.0000       2.598268        70.7025 
 713   0.0000       2.599387        70.7329 
 714   0.0000       2.605929        70.9109 
 715   0.0000       2.607795        70.9617 
 716   0.0000       2.614169        71.1352 
 717   0.0000       2.616636        71.2023 
 718   0.0000       2.619650        71.2843 
 719   0.0000       2.622971        71.3747 
 720   0.0000       2.626523        71.4713 
 721   0.0000       2.628635        71.5288 
 722   0.0000       2.635722        71.7216 
 723   0.0000       2.640894        71.8624 
 724   0.0000       2.646839        72.0242 
 725   0.0000       2.650947        72.1359 
 726   0.0000       2.656227        72.2796 
 727   0.0000       2.658191        72.3331 
 728   0.0000       2.661014        72.4099 
 729   0.0000       2.668394        72.6107 
 730   0.0000       2.670614        72.6711 
 731   0.0000       2.673344        72.7454 
 732   0.0000       2.676775        72.8388 
 733   0.0000       2.678198        72.8775 
 734   0.0000       2.686064        73.0915 
 735   0.0000       2.686545        73.1046 
 736   0.0000       2.690044        73.1998 
 737   0.0000       2.694577        73.3232 
 738   0.0000       2.695677        73.3531 
 739   0.0000       2.700252        73.4776 
 740   0.0000       2.703599        73.5687 
 741   0.0000       2.704206        73.5852 
 742   0.0000       2.706744        73.6543 
 743   0.0000       2.710310        73.7513 
 744   0.0000       2.716133        73.9097 
 745   0.0000       2.718280        73.9682 
 746   0.0000       2.719868        74.0114 
 747   0.0000       2.723884        74.1207 
 748   0.0000       2.730182        74.2920 
 749   0.0000       2.731477        74.3273 
 750   0.0000       2.733015        74.3691 
 751   0.0000       2.738602        74.5212 
 752   0.0000       2.742264        74.6208 
 753   0.0000       2.747264        74.7569 
 754   0.0000       2.752340        74.8950 
 755   0.0000       2.754655        74.9580 
 756   0.0000       2.757896        75.0462 
 757   0.0000       2.762767        75.1787 
 758   0.0000       2.766754        75.2872 
 759   0.0000       2.768800        75.3429 
 760   0.0000       2.770811        75.3976 
 761   0.0000       2.776379        75.5491 
 762   0.0000       2.780814        75.6698 
 763   0.0000       2.785806        75.8056 
 764   0.0000       2.794048        76.0299 
 765   0.0000       2.797418        76.1216 
 766   0.0000       2.804802        76.3225 
 767   0.0000       2.805388        76.3385 
 768   0.0000       2.809028        76.4375 
 769   0.0000       2.814853        76.5960 
 770   0.0000       2.817765        76.6753 
 771   0.0000       2.822239        76.7970 
 772   0.0000       2.825404        76.8831 
 773   0.0000       2.830342        77.0175 
 774   0.0000       2.837339        77.2079 
 775   0.0000       2.839911        77.2779 
 776   0.0000       2.843745        77.3822 
 777   0.0000       2.857835        77.7656 
 778   0.0000       2.858636        77.7874 
 779   0.0000       2.863155        77.9104 
 780   0.0000       2.867856        78.0383 
 781   0.0000       2.870586        78.1126 
 782   0.0000       2.872276        78.1586 
 783   0.0000       2.873901        78.2028 
 784   0.0000       2.878060        78.3160 
 785   0.0000       2.882629        78.4403 
 786   0.0000       2.886653        78.5498 
 787   0.0000       2.892259        78.7024 
 788   0.0000       2.894222        78.7558 
 789   0.0000       2.898304        78.8668 
 790   0.0000       2.905003        79.0491 
 791   0.0000       2.905189        79.0542 
 792   0.0000       2.913025        79.2675 
 793   0.0000       2.914193        79.2992 
 794   0.0000       2.919474        79.4429 
 795   0.0000       2.933829        79.8335 
 796   0.0000       2.934755        79.8588 
 797   0.0000       2.942575        80.0715 
 798   0.0000       2.947231        80.1982 
 799   0.0000       2.953999        80.3824 
 800   0.0000       2.954512        80.3963 
 801   0.0000       2.962091        80.6026 
 802   0.0000       2.964929        80.6798 
 803   0.0000       2.969720        80.8102 
 804   0.0000       2.974446        80.9388 
 805   0.0000       2.982626        81.1614 
 806   0.0000       2.986974        81.2797 
 807   0.0000       2.998706        81.5989 
 808   0.0000       3.003381        81.7261 
 809   0.0000       3.013333        81.9970 
 810   0.0000       3.014486        82.0283 
 811   0.0000       3.020396        82.1892 
 812   0.0000       3.024272        82.2946 
 813   0.0000       3.029825        82.4457 
 814   0.0000       3.039275        82.7029 
 815   0.0000       3.046849        82.9090 
 816   0.0000       3.053331        83.0854 
 817   0.0000       3.057591        83.2013 
 818   0.0000       3.063738        83.3685 
 819   0.0000       3.071539        83.5808 
 820   0.0000       3.076320        83.7109 
 821   0.0000       3.077157        83.7337 
 822   0.0000       3.083607        83.9092 
 823   0.0000       3.085871        83.9708 
 824   0.0000       3.093295        84.1728 
 825   0.0000       3.102140        84.4135 
 826   0.0000       3.105297        84.4994 
 827   0.0000       3.114656        84.7541 
 828   0.0000       3.119377        84.8826 
 829   0.0000       3.122142        84.9578 
 830   0.0000       3.124053        85.0098 
 831   0.0000       3.134591        85.2966 
 832   0.0000       3.140820        85.4661 
 833   0.0000       3.142397        85.5090 
 834   0.0000       3.145093        85.5823 
 835   0.0000       3.146380        85.6174 
 836   0.0000       3.149481        85.7017 
 837   0.0000       3.157987        85.9332 
 838   0.0000       3.159215        85.9666 
 839   0.0000       3.165456        86.1364 
 840   0.0000       3.166600        86.1676 
 841   0.0000       3.175548        86.4110 
 842   0.0000       3.177250        86.4574 
 843   0.0000       3.178967        86.5041 
 844   0.0000       3.185805        86.6902 
 845   0.0000       3.188942        86.7755 
 846   0.0000       3.192454        86.8711 
 847   0.0000       3.199396        87.0600 
 848   0.0000       3.201907        87.1283 
 849   0.0000       3.208879        87.3180 
 850   0.0000       3.212775        87.4241 
 851   0.0000       3.214632        87.4746 
 852   0.0000       3.217897        87.5634 
 853   0.0000       3.221667        87.6660 
 854   0.0000       3.232805        87.9691 
 855   0.0000       3.233771        87.9954 
 856   0.0000       3.237234        88.0896 
 857   0.0000       3.241939        88.2177 
 858   0.0000       3.244685        88.2924 
 859   0.0000       3.249656        88.4276 
 860   0.0000       3.254325        88.5547 
 861   0.0000       3.258441        88.6667 
 862   0.0000       3.260047        88.7104 
 863   0.0000       3.265571        88.8607 
 864   0.0000       3.267317        88.9082 
 865   0.0000       3.270417        88.9926 
 866   0.0000       3.274646        89.1076 
 867   0.0000       3.275737        89.1373 
 868   0.0000       3.284614        89.3789 
 869   0.0000       3.287815        89.4660 
 870   0.0000       3.293220        89.6131 
 871   0.0000       3.297765        89.7367 
 872   0.0000       3.300738        89.8176 
 873   0.0000       3.305237        89.9401 
 874   0.0000       3.311610        90.1135 
 875   0.0000       3.313868        90.1749 
 876   0.0000       3.315719        90.2253 
 877   0.0000       3.321617        90.3858 
 878   0.0000       3.326812        90.5272 
 879   0.0000       3.329384        90.5972 
 880   0.0000       3.334516        90.7368 
 881   0.0000       3.338189        90.8367 
 882   0.0000       3.339140        90.8626 
 883   0.0000       3.344437        91.0067 
 884   0.0000       3.349791        91.1525 
 885   0.0000       3.352932        91.2379 
 886   0.0000       3.357525        91.3629 
 887   0.0000       3.364167        91.5436 
 888   0.0000       3.369613        91.6918 
 889   0.0000       3.372826        91.7793 
 890   0.0000       3.375356        91.8481 
 891   0.0000       3.375630        91.8556 
 892   0.0000       3.378562        91.9354 
 893   0.0000       3.383523        92.0704 
 894   0.0000       3.385351        92.1201 
 895   0.0000       3.386332        92.1468 
 896   0.0000       3.390216        92.2525 
 897   0.0000       3.393392        92.3389 
 898   0.0000       3.398219        92.4702 
 899   0.0000       3.401682        92.5645 
 900   0.0000       3.403346        92.6097 
 901   0.0000       3.409418        92.7750 
 902   0.0000       3.411624        92.8350 
 903   0.0000       3.413937        92.8980 
 904   0.0000       3.414939        92.9252 
 905   0.0000       3.419889        93.0599 
 906   0.0000       3.423656        93.1624 
 907   0.0000       3.426085        93.2285 
 908   0.0000       3.428867        93.3042 
 909   0.0000       3.429415        93.3191 
 910   0.0000       3.437203        93.5310 
 911   0.0000       3.438878        93.5766 
 912   0.0000       3.442844        93.6846 
 913   0.0000       3.445382        93.7536 
 914   0.0000       3.451555        93.9216 
 915   0.0000       3.455209        94.0210 
 916   0.0000       3.456744        94.0628 
 917   0.0000       3.463074        94.2350 
 918   0.0000       3.467048        94.3432 
 919   0.0000       3.471708        94.4700 
 920   0.0000       3.476866        94.6103 
 921   0.0000       3.484795        94.8261 
 922   0.0000       3.487807        94.9080 
 923   0.0000       3.492171        95.0268 
 924   0.0000       3.494488        95.0898 
 925   0.0000       3.499484        95.2258 
 926   0.0000       3.502977        95.3209 
 927   0.0000       3.506120        95.4064 
 928   0.0000       3.513528        95.6080 
 929   0.0000       3.516587        95.6912 
 930   0.0000       3.521103        95.8141 
 931   0.0000       3.522675        95.8569 
 932   0.0000       3.528131        96.0053 
 933   0.0000       3.530640        96.0736 
 934   0.0000       3.539361        96.3109 
 935   0.0000       3.543786        96.4313 
 936   0.0000       3.547189        96.5239 
 937   0.0000       3.552655        96.6727 
 938   0.0000       3.559219        96.8513 
 939   0.0000       3.563970        96.9805 
 940   0.0000       3.566807        97.0578 
 941   0.0000       3.570439        97.1566 
 942   0.0000       3.575105        97.2836 
 943   0.0000       3.581152        97.4481 
 944   0.0000       3.590885        97.7130 
 945   0.0000       3.591362        97.7259 
 946   0.0000       3.600088        97.9634 
 947   0.0000       3.602367        98.0254 
 948   0.0000       3.612729        98.3074 
 949   0.0000       3.617287        98.4314 
 950   0.0000       3.624902        98.6386 
 951   0.0000       3.635031        98.9142 
 952   0.0000       3.640556        99.0646 
 953   0.0000       3.642729        99.1237 
 954   0.0000       3.645315        99.1941 
 955   0.0000       3.650781        99.3428 
 956   0.0000       3.654818        99.4526 
 957   0.0000       3.658736        99.5593 
 958   0.0000       3.664406        99.7135 
 959   0.0000       3.673700        99.9665 
 960   0.0000       3.677674       100.0746 
 961   0.0000       3.685233       100.2803 
 962   0.0000       3.689581       100.3986 
 963   0.0000       3.695100       100.5488 
 964   0.0000       3.702716       100.7560 
 965   0.0000       3.706639       100.8628 
 966   0.0000       3.715313       101.0988 
 967   0.0000       3.721770       101.2745 
 968   0.0000       3.725433       101.3742 
 969   0.0000       3.725819       101.3847 
 970   0.0000       3.738112       101.7192 
 971   0.0000       3.741459       101.8103 
 972   0.0000       3.745284       101.9143 
 973   0.0000       3.758627       102.2775 
 974   0.0000       3.763206       102.4020 
 975   0.0000       3.769116       102.5629 
 976   0.0000       3.770874       102.6107 
 977   0.0000       3.786955       103.0483 
 978   0.0000       3.797287       103.3294 
 979   0.0000       3.798604       103.3653 
 980   0.0000       3.810482       103.6885 
 981   0.0000       3.816378       103.8489 
 982   0.0000       3.822984       104.0287 
 983   0.0000       3.825294       104.0915 
 984   0.0000       3.831667       104.2650 
 985   0.0000       3.850107       104.7667 
 986   0.0000       3.852017       104.8187 
 987   0.0000       3.866402       105.2102 
 988   0.0000       3.873581       105.4055 
 989   0.0000       3.879242       105.5595 
 990   0.0000       3.881604       105.6238 
 991   0.0000       3.905183       106.2654 
 992   0.0000       3.913605       106.4946 
 993   0.0000       3.920598       106.6849 
 994   0.0000       3.929198       106.9189 
 995   0.0000       3.936051       107.1054 
 996   0.0000       3.955427       107.6326 
 997   0.0000       3.961692       107.8031 
 998   0.0000       3.973956       108.1368 
 999   0.0000       3.977796       108.2413 
 1000   0.0000       3.985859       108.4607 
 1001   0.0000       3.991070       108.6025 
 1002   0.0000       3.996804       108.7586 
 1003   0.0000       3.998092       108.7936 
 1004   0.0000       4.015584       109.2696 
 1005   0.0000       4.030492       109.6753 
 1006   0.0000       4.037681       109.8709 
 1007   0.0000       4.046026       110.0980 
 1008   0.0000       4.051175       110.2381 
 1009   0.0000       4.063371       110.5699 
 1010   0.0000       4.072006       110.8049 
 1011   0.0000       4.075066       110.8882 
 1012   0.0000       4.088065       111.2419 
 1013   0.0000       4.091524       111.3360 
 1014   0.0000       4.097227       111.4912 
 1015   0.0000       4.106400       111.7408 
 1016   0.0000       4.111894       111.8903 
 1017   0.0000       4.113791       111.9419 
 1018   0.0000       4.122320       112.1740 
 1019   0.0000       4.137323       112.5823 
 1020   0.0000       4.139298       112.6360 
 1021   0.0000       4.144870       112.7877 
 1022   0.0000       4.154184       113.0411 
 1023   0.0000       4.158435       113.1568 
 1024   0.0000       4.160656       113.2172 
 1025   0.0000       4.167582       113.4057 
 1026   0.0000       4.173480       113.5662 
 1027   0.0000       4.182028       113.7988 
 1028   0.0000       4.183122       113.8285 
 1029   0.0000       4.189402       113.9994 
 1030   0.0000       4.193745       114.1176 
 1031   0.0000       4.197550       114.2211 
 1032   0.0000       4.204924       114.4218 
 1033   0.0000       4.211053       114.5886 
 1034   0.0000       4.214741       114.6889 
 1035   0.0000       4.219947       114.8306 
 1036   0.0000       4.228597       115.0660 
 1037   0.0000       4.231193       115.1366 
 1038   0.0000       4.232006       115.1587 
 1039   0.0000       4.234684       115.2316 
 1040   0.0000       4.240994       115.4033 
 1041   0.0000       4.241561       115.4187 
 1042   0.0000       4.243775       115.4790 
 1043   0.0000       4.251722       115.6952 
 1044   0.0000       4.252328       115.7117 
 1045   0.0000       4.260905       115.9451 
 1046   0.0000       4.263743       116.0223 
 1047   0.0000       4.268687       116.1569 
 1048   0.0000       4.272826       116.2695 
 1049   0.0000       4.279234       116.4439 
 1050   0.0000       4.292562       116.8066 
 1051   0.0000       4.298525       116.9688 
 1052   0.0000       4.302100       117.0661 
 1053   0.0000       4.305935       117.1705 
 1054   0.0000       4.314501       117.4035 
 1055   0.0000       4.324124       117.6654 
 1056   0.0000       4.331580       117.8683 
 1057   0.0000       4.345520       118.2476 
 1058   0.0000       4.350842       118.3924 
 1059   0.0000       4.358288       118.5951 
 1060   0.0000       4.364602       118.7669 
 1061   0.0000       4.369854       118.9098 
 1062   0.0000       4.386280       119.3568 
 1063   0.0000       4.389391       119.4414 
 1064   0.0000       4.390779       119.4792 
 1065   0.0000       4.404729       119.8588 
 1066   0.0000       4.409649       119.9926 
 1067   0.0000       4.413585       120.0998 
 1068   0.0000       4.420850       120.2975 
 1069   0.0000       4.422962       120.3549 
 1070   0.0000       4.433734       120.6480 
 1071   0.0000       4.447187       121.0141 
 1072   0.0000       4.451547       121.1327 
 1073   0.0000       4.466797       121.5477 
 1074   0.0000       4.468335       121.5896 
 1075   0.0000       4.479357       121.8895 
 1076   0.0000       4.486503       122.0840 
 1077   0.0000       4.492373       122.2437 
 1078   0.0000       4.497035       122.3706 
 1079   0.0000       4.499673       122.4423 
 1080   0.0000       4.511873       122.7743 
 1081   0.0000       4.517598       122.9301 
 1082   0.0000       4.525879       123.1554 
 1083   0.0000       4.535698       123.4226 
 1084   0.0000       4.552777       123.8874 
 1085   0.0000       4.570698       124.3750 
 1086   0.0000       4.579817       124.6232 
 1087   0.0000       4.593314       124.9904 
 1088   0.0000       4.613461       125.5387 
 1089   0.0000       4.627934       125.9325 
 1090   0.0000       4.632535       126.0577 
 1091   0.0000       4.639469       126.2464 
 1092   0.0000       4.642340       126.3245 
 1093   0.0000       4.674042       127.1872 
 1094   0.0000       4.684301       127.4663 
 1095   0.0000       4.690838       127.6442 
 1096   0.0000       4.691825       127.6711 
 1097   0.0000       4.703904       127.9997 
 1098   0.0000       4.713870       128.2709 
 1099   0.0000       4.726911       128.6258 
 1100   0.0000       4.744744       129.1110 
 1101   0.0000       4.754839       129.3857 
 1102   0.0000       4.760714       129.5456 
 1103   0.0000       4.764829       129.6576 
 1104   0.0000       4.777171       129.9934 
 1105   0.0000       4.781507       130.1114 
 1106   0.0000       4.786762       130.2544 
 1107   0.0000       4.796430       130.5175 
 1108   0.0000       4.825962       131.3211 
 1109   0.0000       4.827742       131.3695 
 1110   0.0000       4.836574       131.6099 
 1111   0.0000       4.869010       132.4925 
 1112   0.0000       4.890534       133.0782 
 1113   0.0000       4.897996       133.2813 
 1114   0.0000       4.904267       133.4519 
 1115   0.0000       4.916841       133.7941 
 1116   0.0000       4.924891       134.0131 
 1117   0.0000       4.944714       134.5525 
 1118   0.0000       4.949756       134.6897 
 1119   0.0000       4.957902       134.9114 
 1120   0.0000       4.964600       135.0936 
 1121   0.0000       4.975152       135.3808 
 1122   0.0000       4.987194       135.7085 
 1123   0.0000       4.997616       135.9920 
 1124   0.0000       5.009522       136.3160 
 1125   0.0000       5.024000       136.7100 
 1126   0.0000       5.040315       137.1539 
 1127   0.0000       5.055713       137.5729 
 1128   0.0000       5.069175       137.9393 
 1129   0.0000       5.088841       138.4744 
 1130   0.0000       5.095637       138.6593 
 1131   0.0000       5.113777       139.1530 
 1132   0.0000       5.126021       139.4861 
 1133   0.0000       5.136593       139.7738 
 1134   0.0000       5.161708       140.4572 
 1135   0.0000       5.181916       141.0071 
 1136   0.0000       5.192425       141.2931 
 1137   0.0000       5.206721       141.6821 
 1138   0.0000       5.221742       142.0908 
 1139   0.0000       5.226734       142.2267 
 1140   0.0000       5.245601       142.7401 
 1141   0.0000       5.255902       143.0204 
 1142   0.0000       5.266360       143.3049 
 1143   0.0000       5.274464       143.5255 
 1144   0.0000       5.287623       143.8835 
 1145   0.0000       5.309589       144.4813 
 1146   0.0000       5.338921       145.2794 
 1147   0.0000       5.347128       145.5027 
 1148   0.0000       5.350888       145.6051 
 1149   0.0000       5.358505       145.8123 
 1150   0.0000       5.382387       146.4622 
 1151   0.0000       5.393772       146.7720 
 1152   0.0000       5.414069       147.3243 
 1153   0.0000       5.436691       147.9399 
 1154   0.0000       5.450791       148.3236 
 1155   0.0000       5.462499       148.6422 
 1156   0.0000       5.472133       148.9043 
 1157   0.0000       5.489321       149.3720 
 1158   0.0000       5.521792       150.2556 
 1159   0.0000       5.540103       150.7539 
 1160   0.0000       5.549368       151.0060 
 1161   0.0000       5.593662       152.2113 
 1162   0.0000       5.604329       152.5016 
 1163   0.0000       5.626976       153.1178 
 1164   0.0000       5.635771       153.3571 
 1165   0.0000       5.657047       153.9361 
 1166   0.0000       5.685763       154.7175 
 1167   0.0000       5.713820       155.4809 
 1168   0.0000       5.726714       155.8318 
 1169   0.0000       5.774762       157.1393 
 1170   0.0000       5.810071       158.1001 
 1171   0.0000       5.856565       159.3652 
 1172   0.0000       5.885326       160.1479 
 1173   0.0000       5.918688       161.0557 
 1174   0.0000       5.965236       162.3223 
 1175   0.0000       6.039088       164.3319 
 1176   0.0000       6.118897       166.5036 
 1177   0.0000       6.196931       168.6271 
 1178   0.0000       6.204340       168.8287 
 1179   0.0000       6.271348       170.6521 
 1180   0.0000       6.370205       173.3421 
 1181   0.0000       6.422180       174.7564 
 1182   0.0000       6.457992       175.7309 
 1183   0.0000       6.544749       178.0917 
 1184   0.0000       6.598453       179.5530 
 1185   0.0000       6.771833       184.2709 
 1186   0.0000       6.838544       186.0862 
 1187   0.0000       6.858459       186.6281 
 1188   0.0000       6.970432       189.6751 
 1189   0.0000       7.075209       192.5262 
 1190   0.0000       7.158320       194.7878 
 1191   0.0000       7.229070       196.7130 
 1192   0.0000       7.461201       203.0296 
 1193   0.0000       7.560751       205.7385 
 1194   0.0000      22.268079       605.9452 
 1195   0.0000      22.280733       606.2896 
 1196   0.0000      22.444724       610.7520 
 1197   0.0000      22.509834       612.5237 
 1198   0.0000      22.550597       613.6329 
 1199   0.0000      22.559812       613.8837 
 1200   0.0000      22.572723       614.2350 
 1201   0.0000      22.597079       614.8978 
 1202   0.0000      22.627054       615.7134 
 1203   0.0000      22.684128       617.2665 
 1204   0.0000      22.707539       617.9035 
 1205   0.0000      22.713176       618.0570 
 1206   0.0000      22.714854       618.1026 
 1207   0.0000      22.739823       618.7820 
 1208   0.0000      22.832879       621.3142 
 1209   0.0000      22.844140       621.6206 
 1210   0.0000      22.862915       622.1315 
 1211   0.0000      22.911251       623.4468 
 1212   0.0000      22.918600       623.6468 
 1213   0.0000      22.943309       624.3192 
 1214   0.0000      22.954865       624.6336 
 1215   0.0000      23.008872       626.1032 
 1216   0.0000      23.036768       626.8623 
 1217   0.0000      23.132872       629.4775 
 1218   0.0000      23.288777       633.7198 
 1219   0.0000      23.319728       634.5621 
 1220   0.0000      23.392395       636.5394 
 1221   0.0000      23.510947       639.7654 
 1222   0.0000      23.606178       642.3568 
 1223   0.0000      32.939507       896.3296 
 1224   0.0000      33.045637       899.2175 
 1225   0.0000      44.159658      1201.6454 
 1226   0.0000      44.608428      1213.8570 

                    ********************************
                    * MULLIKEN POPULATION ANALYSIS *
                    ********************************

-----------------------
MULLIKEN ATOMIC CHARGES
-----------------------
   0 O :   -0.226655
   1 O :   -0.424044
   2 N :   -0.129183
   3 N :   -0.261315
   4 C :    0.070337
   5 C :    0.035906
   6 H :    0.171491
   7 C :    0.145695
   8 C :   -0.214590
   9 H :    0.172061
  10 C :   -0.182629
  11 H :    0.156857
  12 C :   -0.151517
  13 H :    0.158905
  14 C :   -0.148584
  15 H :    0.157518
  16 C :   -0.297778
  17 H :    0.152172
  18 C :    0.159014
  19 C :   -0.414101
  20 H :    0.135508
  21 H :    0.148897
  22 H :    0.148303
  23 C :   -0.393597
  24 H :    0.133101
  25 H :    0.133992
  26 H :    0.132735
  27 C :   -0.431196
  28 H :    0.149531
  29 H :    0.147007
  30 H :    0.142281
  31 C :    0.175009
  32 C :    0.027074
  33 C :   -0.211126
  34 H :    0.154808
  35 C :   -0.227242
  36 H :    0.148326
  37 C :   -0.200943
  38 H :    0.146571
  39 C :   -0.277431
  40 H :    0.129804
  41 C :    0.099870
  42 C :   -0.421796
  43 H :    0.139745
  44 H :    0.138766
  45 H :    0.139353
  46 C :   -0.444933
  47 H :    0.149444
  48 H :    0.133815
  49 H :    0.143938
  50 C :   -0.464253
  51 H :    0.145552
  52 H :    0.148428
  53 H :    0.148340
  54 C :    0.389405
  55 C :    0.110922
  56 C :   -0.232193
  57 H :    0.172843
  58 C :   -0.138978
  59 H :    0.161694
  60 C :   -0.131267
  61 H :    0.163969
  62 C :   -0.150113
  63 H :    0.162710
  64 C :   -0.210872
  65 H :    0.161449
  66 H :    0.243187
Sum of atomic charges:    0.0000000

--------------------------------
MULLIKEN REDUCED ORBITAL CHARGES
--------------------------------
  0 O s       :     3.747990  s :     3.747990
      pz      :     1.352035  p :     4.437018
      px      :     1.430168
      py      :     1.654815
      dz2     :     0.010086  d :     0.039399
      dxz     :     0.008426
      dyz     :     0.008208
      dx2y2   :     0.006637
      dxy     :     0.006041
      f0      :     0.000407  f :     0.002248
      f+1     :     0.000456
      f-1     :     0.000368
      f+2     :     0.000346
      f-2     :     0.000311
      f+3     :     0.000174
      f-3     :     0.000186
  1 O s       :     3.823318  s :     3.823318
      pz      :     1.585496  p :     4.568779
      px      :     1.568061
      py      :     1.415222
      dz2     :     0.005673  d :     0.030034
      dxz     :     0.006388
      dyz     :     0.005217
      dx2y2   :     0.006976
      dxy     :     0.005779
      f0      :     0.000167  f :     0.001914
      f+1     :     0.000338
      f-1     :     0.000247
      f+2     :     0.000371
      f-2     :     0.000337
      f+3     :     0.000257
      f-3     :     0.000197
  2 N s       :     3.484503  s :     3.484503
      pz      :     1.147404  p :     3.577912
      px      :     1.258142
      py      :     1.172366
      dz2     :     0.007102  d :     0.062721
      dxz     :     0.008587
      dyz     :     0.016083
      dx2y2   :     0.015237
      dxy     :     0.015711
      f0      :     0.000471  f :     0.004047
      f+1     :     0.000344
      f-1     :     0.000427
      f+2     :     0.000744
      f-2     :     0.000497
      f+3     :     0.000952
      f-3     :     0.000611
  3 N s       :     3.428461  s :     3.428461
      pz      :     1.087136  p :     3.764228
      px      :     1.355882
      py      :     1.321209
      dz2     :     0.019299  d :     0.064792
      dxz     :     0.012375
      dyz     :     0.017457
      dx2y2   :     0.006918
      dxy     :     0.008744
      f0      :     0.000749  f :     0.003833
      f+1     :     0.000570
      f-1     :     0.000866
      f+2     :     0.000410
      f-2     :     0.000456
      f+3     :     0.000278
      f-3     :     0.000506
  4 C s       :     3.201497  s :     3.201497
      pz      :     0.855887  p :     2.490021
      px      :     0.717857
      py      :     0.916277
      dz2     :     0.021519  d :     0.218388
      dxz     :     0.021549
      dyz     :     0.050085
      dx2y2   :     0.055431
      dxy     :     0.069803
      f0      :     0.001681  f :     0.019757
      f+1     :     0.002214
      f-1     :     0.001846
      f+2     :     0.003281
      f-2     :     0.002097
      f+3     :     0.004867
      f-3     :     0.003771
  5 C s       :     3.113476  s :     3.113476
      pz      :     0.830246  p :     2.681365
      px      :     1.046638
      py      :     0.804480
      dz2     :     0.034055  d :     0.158957
      dxz     :     0.023815
      dyz     :     0.034985
      dx2y2   :     0.031213
      dxy     :     0.034890
      f0      :     0.001500  f :     0.010296
      f+1     :     0.001002
      f-1     :     0.002255
      f+2     :     0.001507
      f-2     :     0.001842
      f+3     :     0.001085
      f-3     :     0.001104
  6 H s       :     0.805350  s :     0.805350
      pz      :     0.004295  p :     0.023158
      px      :     0.014321
      py      :     0.004543
  7 C s       :     3.235096  s :     3.235096
      pz      :     0.756112  p :     2.468784
      px      :     0.814416
      py      :     0.898256
      dz2     :     0.033157  d :     0.140342
      dxz     :     0.036509
      dyz     :     0.018863
      dx2y2   :     0.024028
      dxy     :     0.027786
      f0      :     0.001258  f :     0.010083
      f+1     :     0.002191
      f-1     :     0.001263
      f+2     :     0.001715
      f-2     :     0.001191
      f+3     :     0.001127
      f-3     :     0.001338
  8 C s       :     3.238680  s :     3.238680
      pz      :     0.978903  p :     2.873078
      px      :     0.947823
      py      :     0.946352
      dz2     :     0.019474  d :     0.095550
      dxz     :     0.030768
      dyz     :     0.016196
      dx2y2   :     0.010470
      dxy     :     0.018642
      f0      :     0.001284  f :     0.007281
      f+1     :     0.001394
      f-1     :     0.000671
      f+2     :     0.001107
      f-2     :     0.001125
      f+3     :     0.000620
      f-3     :     0.001080
  9 H s       :     0.805187  s :     0.805187
      pz      :     0.006954  p :     0.022753
      px      :     0.008697
      py      :     0.007101
 10 C s       :     3.205507  s :     3.205507
      pz      :     0.945701  p :     2.875708
      px      :     0.974558
      py      :     0.955448
      dz2     :     0.023952  d :     0.094189
      dxz     :     0.024841
      dyz     :     0.017514
      dx2y2   :     0.017892
      dxy     :     0.009990
      f0      :     0.001211  f :     0.007226
      f+1     :     0.001255
      f-1     :     0.000983
      f+2     :     0.001422
      f-2     :     0.000866
      f+3     :     0.000951
      f-3     :     0.000538
 11 H s       :     0.821120  s :     0.821120
      pz      :     0.005048  p :     0.022024
      px      :     0.012452
      py      :     0.004523
 12 C s       :     3.181882  s :     3.181882
      pz      :     0.977266  p :     2.868518
      px      :     0.931218
      py      :     0.960033
      dz2     :     0.021617  d :     0.093947
      dxz     :     0.021848
      dyz     :     0.009451
      dx2y2   :     0.019599
      dxy     :     0.021432
      f0      :     0.000451  f :     0.007171
      f+1     :     0.001549
      f-1     :     0.000808
      f+2     :     0.001252
      f-2     :     0.000860
      f+3     :     0.001056
      f-3     :     0.001196
 13 H s       :     0.819099  s :     0.819099
      pz      :     0.011952  p :     0.021997
      px      :     0.004320
      py      :     0.005725
 14 C s       :     3.180576  s :     3.180576
      pz      :     0.944625  p :     2.865997
      px      :     0.956743
      py      :     0.964629
      dz2     :     0.018762  d :     0.094785
      dxz     :     0.031213
      dyz     :     0.015027
      dx2y2   :     0.011184
      dxy     :     0.018599
      f0      :     0.001260  f :     0.007226
      f+1     :     0.001343
      f-1     :     0.000691
      f+2     :     0.001126
      f-2     :     0.001093
      f+3     :     0.000634
      f-3     :     0.001078
 15 H s       :     0.820451  s :     0.820451
      pz      :     0.006736  p :     0.022031
      px      :     0.008396
      py      :     0.006900
 16 C s       :     3.288030  s :     3.288030
      pz      :     0.956740  p :     2.906058
      px      :     0.994055
      py      :     0.955263
      dz2     :     0.024847  d :     0.096352
      dxz     :     0.026686
      dyz     :     0.017422
      dx2y2   :     0.017857
      dxy     :     0.009540
      f0      :     0.001277  f :     0.007338
      f+1     :     0.001254
      f-1     :     0.001055
      f+2     :     0.001463
      f-2     :     0.000846
      f+3     :     0.000937
      f-3     :     0.000507
 17 H s       :     0.825750  s :     0.825750
      pz      :     0.005120  p :     0.022078
      px      :     0.012501
      py      :     0.004458
 18 C s       :     3.050189  s :     3.050189
      pz      :     0.872252  p :     2.566191
      px      :     0.796913
      py      :     0.897027
      dz2     :     0.041993  d :     0.211540
      dxz     :     0.046218
      dyz     :     0.039504
      dx2y2   :     0.042554
      dxy     :     0.041270
      f0      :     0.001660  f :     0.013066
      f+1     :     0.002388
      f-1     :     0.001163
      f+2     :     0.001996
      f-2     :     0.001973
      f+3     :     0.002099
      f-3     :     0.001785
 19 C s       :     3.251482  s :     3.251482
      pz      :     0.963622  p :     3.102652
      px      :     1.077078
      py      :     1.061952
      dz2     :     0.010867  d :     0.056587
      dxz     :     0.018818
      dyz     :     0.010102
      dx2y2   :     0.007494
      dxy     :     0.009306
      f0      :     0.000876  f :     0.003381
      f+1     :     0.000563
      f-1     :     0.000538
      f+2     :     0.000467
      f-2     :     0.000444
      f+3     :     0.000409
      f-3     :     0.000084
 20 H s       :     0.843275  s :     0.843275
      pz      :     0.006940  p :     0.021217
      px      :     0.009830
      py      :     0.004446
 21 H s       :     0.829754  s :     0.829754
      pz      :     0.006647  p :     0.021349
      px      :     0.007662
      py      :     0.007041
 22 H s       :     0.829414  s :     0.829414
      pz      :     0.004429  p :     0.022284
      px      :     0.005963
      py      :     0.011892
 23 C s       :     3.258237  s :     3.258237
      pz      :     1.077657  p :     3.075420
      px      :     1.070186
      py      :     0.927577
      dz2     :     0.005083  d :     0.056401
      dxz     :     0.010825
      dyz     :     0.017445
      dx2y2   :     0.009563
      dxy     :     0.013484
      f0      :     0.000518  f :     0.003540
      f+1     :     0.000167
      f-1     :     0.000464
      f+2     :     0.000731
      f-2     :     0.000322
      f+3     :     0.000633
      f-3     :     0.000707
 24 H s       :     0.845816  s :     0.845816
      pz      :     0.010416  p :     0.021084
      px      :     0.004759
      py      :     0.005909
 25 H s       :     0.844964  s :     0.844964
      pz      :     0.006015  p :     0.021043
      px      :     0.008304
      py      :     0.006725
 26 H s       :     0.846188  s :     0.846188
      pz      :     0.006823  p :     0.021076
      px      :     0.009906
      py      :     0.004347
 27 C s       :     3.280880  s :     3.280880
      pz      :     1.035412  p :     3.090187
      px      :     0.976443
      py      :     1.078332
      dz2     :     0.016282  d :     0.056726
      dxz     :     0.008547
      dyz     :     0.007164
      dx2y2   :     0.007707
      dxy     :     0.017027
      f0      :     0.000388  f :     0.003403
      f+1     :     0.000800
      f-1     :     0.000251
      f+2     :     0.000352
      f-2     :     0.000625
      f+3     :     0.000507
      f-3     :     0.000481
 28 H s       :     0.828391  s :     0.828391
      pz      :     0.004561  p :     0.022077
      px      :     0.005818
      py      :     0.011698
 29 H s       :     0.831700  s :     0.831700
      pz      :     0.005468  p :     0.021293
      px      :     0.008754
      py      :     0.007070
 30 H s       :     0.836578  s :     0.836578
      pz      :     0.011435  p :     0.021141
      px      :     0.004457
      py      :     0.005249
 31 C s       :     3.014357  s :     3.014357
      pz      :     0.819713  p :     2.632113
      px      :     0.928906
      py      :     0.883493
      dz2     :     0.043083  d :     0.165353
      dxz     :     0.038962
      dyz     :     0.038331
      dx2y2   :     0.025510
      dxy     :     0.019467
      f0      :     0.002735  f :     0.013169
      f+1     :     0.002385
      f-1     :     0.003047
      f+2     :     0.001165
      f-2     :     0.001399
      f+3     :     0.000962
      f-3     :     0.001475
 32 C s       :     3.300745  s :     3.300745
      pz      :     0.744819  p :     2.536128
      px      :     0.882733
      py      :     0.908576
      dz2     :     0.028826  d :     0.126716
      dxz     :     0.027549
      dyz     :     0.033872
      dx2y2   :     0.020835
      dxy     :     0.015634
      f0      :     0.001718  f :     0.009337
      f+1     :     0.001336
      f-1     :     0.001850
      f+2     :     0.001019
      f-2     :     0.001346
      f+3     :     0.000987
      f-3     :     0.001081
 33 C s       :     3.214193  s :     3.214193
      pz      :     0.916427  p :     2.890586
      px      :     0.984873
      py      :     0.989286
      dz2     :     0.017798  d :     0.098893
      dxz     :     0.023162
      dyz     :     0.030979
      dx2y2   :     0.016913
      dxy     :     0.010040
      f0      :     0.001183  f :     0.007454
      f+1     :     0.001283
      f-1     :     0.001563
      f+2     :     0.000420
      f-2     :     0.001081
      f+3     :     0.000770
      f-3     :     0.001155
 34 H s       :     0.821582  s :     0.821582
      pz      :     0.008796  p :     0.023610
      px      :     0.006095
      py      :     0.008719
 35 C s       :     3.216463  s :     3.216463
      pz      :     0.961143  p :     2.910125
      px      :     0.987877
      py      :     0.961106
      dz2     :     0.025569  d :     0.093449
      dxz     :     0.015058
      dyz     :     0.017776
      dx2y2   :     0.021306
      dxy     :     0.013740
      f0      :     0.001155  f :     0.007204
      f+1     :     0.000832
      f-1     :     0.001044
      f+2     :     0.000874
      f-2     :     0.001104
      f+3     :     0.000862
      f-3     :     0.001333
 36 H s       :     0.829539  s :     0.829539
      pz      :     0.012844  p :     0.022134
      px      :     0.005056
      py      :     0.004234
 37 C s       :     3.226463  s :     3.226463
      pz      :     0.944543  p :     2.870562
      px      :     0.966689
      py      :     0.959330
      dz2     :     0.026689  d :     0.096600
      dxz     :     0.024938
      dyz     :     0.026692
      dx2y2   :     0.006754
      dxy     :     0.011526
      f0      :     0.001317  f :     0.007318
      f+1     :     0.001178
      f-1     :     0.001630
      f+2     :     0.000942
      f-2     :     0.000879
      f+3     :     0.000659
      f-3     :     0.000713
 38 H s       :     0.831516  s :     0.831516
      pz      :     0.004275  p :     0.021913
      px      :     0.008136
      py      :     0.009501
 39 C s       :     3.326936  s :     3.326936
      pz      :     0.917106  p :     2.853455
      px      :     0.961539
      py      :     0.974810
      dz2     :     0.019348  d :     0.089590
      dxz     :     0.020375
      dyz     :     0.026689
      dx2y2   :     0.013798
      dxy     :     0.009380
      f0      :     0.001116  f :     0.007450
      f+1     :     0.001317
      f-1     :     0.001597
      f+2     :     0.000426
      f-2     :     0.001080
      f+3     :     0.000835
      f-3     :     0.001080
 40 H s       :     0.846229  s :     0.846229
      pz      :     0.008956  p :     0.023967
      px      :     0.006258
      py      :     0.008753
 41 C s       :     2.963132  s :     2.963132
      pz      :     0.956817  p :     2.741020
      px      :     0.885317
      py      :     0.898886
      dz2     :     0.036666  d :     0.185918
      dxz     :     0.033906
      dyz     :     0.035818
      dx2y2   :     0.036898
      dxy     :     0.042629
      f0      :     0.001255  f :     0.010061
      f+1     :     0.001328
      f-1     :     0.001410
      f+2     :     0.001475
      f-2     :     0.001844
      f+3     :     0.001313
      f-3     :     0.001437
 42 C s       :     3.265749  s :     3.265749
      pz      :     1.020184  p :     3.093395
      px      :     1.049170
      py      :     1.024041
      dz2     :     0.016569  d :     0.059295
      dxz     :     0.009014
      dyz     :     0.009520
      dx2y2   :     0.009588
      dxy     :     0.014603
      f0      :     0.000350  f :     0.003357
      f+1     :     0.000229
      f-1     :     0.000829
      f+2     :     0.000487
      f-2     :     0.000720
      f+3     :     0.000384
      f-3     :     0.000356
 43 H s       :     0.837691  s :     0.837691
      pz      :     0.011177  p :     0.022564
      px      :     0.005094
      py      :     0.006293
 44 H s       :     0.840056  s :     0.840056
      pz      :     0.005296  p :     0.021178
      px      :     0.010279
      py      :     0.005603
 45 H s       :     0.839325  s :     0.839325
      pz      :     0.004813  p :     0.021322
      px      :     0.006962
      py      :     0.009547
 46 C s       :     3.271211  s :     3.271211
      pz      :     1.063698  p :     3.111563
      px      :     0.980598
      py      :     1.067267
      dz2     :     0.007619  d :     0.058844
      dxz     :     0.012108
      dyz     :     0.013529
      dx2y2   :     0.006765
      dxy     :     0.018824
      f0      :     0.000148  f :     0.003315
      f+1     :     0.000450
      f-1     :     0.000596
      f+2     :     0.000401
      f-2     :     0.000591
      f+3     :     0.000750
      f-3     :     0.000379
 47 H s       :     0.829007  s :     0.829007
      pz      :     0.007931  p :     0.021549
      px      :     0.006422
      py      :     0.007196
 48 H s       :     0.843648  s :     0.843648
      pz      :     0.010430  p :     0.022537
      px      :     0.004837
      py      :     0.007270
 49 H s       :     0.834760  s :     0.834760
      pz      :     0.004807  p :     0.021301
      px      :     0.007490
      py      :     0.009005
 50 C s       :     3.300106  s :     3.300106
      pz      :     0.990346  p :     3.098866
      px      :     1.076840
      py      :     1.031680
      dz2     :     0.011838  d :     0.061685
      dxz     :     0.017070
      dyz     :     0.012423
      dx2y2   :     0.005122
      dxy     :     0.015233
      f0      :     0.000584  f :     0.003596
      f+1     :     0.000234
      f-1     :     0.000611
      f+2     :     0.000520
      f-2     :     0.001223
      f+3     :     0.000190
      f-3     :     0.000234
 51 H s       :     0.833379  s :     0.833379
      pz      :     0.008486  p :     0.021069
      px      :     0.006274
      py      :     0.006309
 52 H s       :     0.830182  s :     0.830182
      pz      :     0.004943  p :     0.021390
      px      :     0.007220
      py      :     0.009227
 53 H s       :     0.830709  s :     0.830709
      pz      :     0.005865  p :     0.020950
      px      :     0.009490
      py      :     0.005595
 54 C s       :     3.096900  s :     3.096900
      pz      :     0.703789  p :     2.226006
      px      :     0.792967
      py      :     0.729249
      dz2     :     0.077478  d :     0.262495
      dxz     :     0.050227
      dyz     :     0.046232
      dx2y2   :     0.050333
      dxy     :     0.038226
      f0      :     0.003924  f :     0.025195
      f+1     :     0.005211
      f-1     :     0.003825
      f+2     :     0.004191
      f-2     :     0.003008
      f+3     :     0.002507
      f-3     :     0.002529
 55 C s       :     3.231261  s :     3.231261
      pz      :     0.805378  p :     2.517788
      px      :     0.763333
      py      :     0.949077
      dz2     :     0.035403  d :     0.129972
      dxz     :     0.034929
      dyz     :     0.026479
      dx2y2   :     0.017694
      dxy     :     0.015468
      f0      :     0.001549  f :     0.010056
      f+1     :     0.002250
      f-1     :     0.001539
      f+2     :     0.001355
      f-2     :     0.000963
      f+3     :     0.001336
      f-3     :     0.001064
 56 C s       :     3.252721  s :     3.252721
      pz      :     1.005881  p :     2.871039
      px      :     0.939321
      py      :     0.925837
      dz2     :     0.027405  d :     0.101053
      dxz     :     0.026125
      dyz     :     0.008139
      dx2y2   :     0.019285
      dxy     :     0.020099
      f0      :     0.000992  f :     0.007379
      f+1     :     0.001577
      f-1     :     0.000483
      f+2     :     0.001139
      f-2     :     0.000866
      f+3     :     0.001377
      f-3     :     0.000945
 57 H s       :     0.804618  s :     0.804618
      pz      :     0.013638  p :     0.022539
      px      :     0.004594
      py      :     0.004306
 58 C s       :     3.178248  s :     3.178248
      pz      :     0.944333  p :     2.860749
      px      :     0.945699
      py      :     0.970717
      dz2     :     0.018842  d :     0.092752
      dxz     :     0.034686
      dyz     :     0.017359
      dx2y2   :     0.009729
      dxy     :     0.012136
      f0      :     0.001038  f :     0.007228
      f+1     :     0.001683
      f-1     :     0.001271
      f+2     :     0.000646
      f-2     :     0.000729
      f+3     :     0.001042
      f-3     :     0.000821
 59 H s       :     0.816211  s :     0.816211
      pz      :     0.007947  p :     0.022095
      px      :     0.008254
      py      :     0.005894
 60 C s       :     3.184581  s :     3.184581
      pz      :     0.930397  p :     2.844559
      px      :     0.984021
      py      :     0.930141
      dz2     :     0.027838  d :     0.094969
      dxz     :     0.026524
      dyz     :     0.021566
      dx2y2   :     0.010831
      dxy     :     0.008210
      f0      :     0.001230  f :     0.007158
      f+1     :     0.001553
      f-1     :     0.001390
      f+2     :     0.000926
      f-2     :     0.000691
      f+3     :     0.000749
      f-3     :     0.000619
 61 H s       :     0.814044  s :     0.814044
      pz      :     0.004712  p :     0.021988
      px      :     0.012039
      py      :     0.005237
 62 C s       :     3.181973  s :     3.181973
      pz      :     0.985039  p :     2.867172
      px      :     0.928449
      py      :     0.953685
      dz2     :     0.026260  d :     0.093740
      dxz     :     0.023646
      dyz     :     0.008762
      dx2y2   :     0.017405
      dxy     :     0.017667
      f0      :     0.001004  f :     0.007228
      f+1     :     0.001492
      f-1     :     0.000502
      f+2     :     0.001099
      f-2     :     0.000831
      f+3     :     0.001392
      f-3     :     0.000907
 63 H s       :     0.815182  s :     0.815182
      pz      :     0.013386  p :     0.022108
      px      :     0.004273
      py      :     0.004449
 64 C s       :     3.242497  s :     3.242497
      pz      :     0.948587  p :     2.863762
      px      :     0.974819
      py      :     0.940355
      dz2     :     0.019087  d :     0.097287
      dxz     :     0.034822
      dyz     :     0.018673
      dx2y2   :     0.010496
      dxy     :     0.014209
      f0      :     0.001072  f :     0.007326
      f+1     :     0.001628
      f-1     :     0.001284
      f+2     :     0.000686
      f-2     :     0.000776
      f+3     :     0.001076
      f-3     :     0.000805
 65 H s       :     0.816022  s :     0.816022
      pz      :     0.007880  p :     0.022528
      px      :     0.008825
      py      :     0.005824
 66 H s       :     0.714386  s :     0.714386
      pz      :     0.007557  p :     0.042427
      px      :     0.019692
      py      :     0.015178


                     *******************************
                     * LOEWDIN POPULATION ANALYSIS *
                     *******************************

----------------------
LOEWDIN ATOMIC CHARGES
----------------------
   0 O :    0.340482
   1 O :    0.079662
   2 N :    0.193341
   3 N :    0.148378
   4 C :   -0.306558
   5 C :   -0.223057
   6 H :    0.179574
   7 C :   -0.135200
   8 C :   -0.112772
   9 H :    0.161735
  10 C :   -0.144952
  11 H :    0.156281
  12 C :   -0.147110
  13 H :    0.155382
  14 C :   -0.145266
  15 H :    0.156224
  16 C :   -0.111266
  17 H :    0.162956
  18 C :   -0.403616
  19 C :   -0.259642
  20 H :    0.132592
  21 H :    0.135808
  22 H :    0.131433
  23 C :   -0.275200
  24 H :    0.126010
  25 H :    0.128840
  26 H :    0.126337
  27 C :   -0.262627
  28 H :    0.126023
  29 H :    0.135952
  30 H :    0.131375
  31 C :   -0.189728
  32 C :   -0.081646
  33 C :   -0.126628
  34 H :    0.161552
  35 C :   -0.186487
  36 H :    0.150062
  37 C :   -0.166375
  38 H :    0.153651
  39 C :   -0.143025
  40 H :    0.156378
  41 C :   -0.316384
  42 C :   -0.264719
  43 H :    0.122188
  44 H :    0.130735
  45 H :    0.130814
  46 C :   -0.262278
  47 H :    0.134757
  48 H :    0.120950
  49 H :    0.132608
  50 C :   -0.270794
  51 H :    0.128467
  52 H :    0.131992
  53 H :    0.128948
  54 C :   -0.430175
  55 C :   -0.138722
  56 C :   -0.092252
  57 H :    0.162562
  58 C :   -0.137747
  59 H :    0.158482
  60 C :   -0.123754
  61 H :    0.158648
  62 C :   -0.137054
  63 H :    0.158456
  64 C :   -0.086911
  65 H :    0.162989
  66 H :    0.189320

-------------------------------
LOEWDIN REDUCED ORBITAL CHARGES
-------------------------------
  0 O s       :     3.216028  s :     3.216028
      pz      :     1.372145  p :     4.329930
      px      :     1.406333
      py      :     1.551451
      dz2     :     0.027528  d :     0.106935
      dxz     :     0.029074
      dyz     :     0.019991
      dx2y2   :     0.016971
      dxy     :     0.013371
      f0      :     0.000998  f :     0.006625
      f+1     :     0.001441
      f-1     :     0.001182
      f+2     :     0.000949
      f-2     :     0.000816
      f+3     :     0.000643
      f-3     :     0.000597
  1 O s       :     3.390244  s :     3.390244
      pz      :     1.531366  p :     4.457410
      px      :     1.531005
      py      :     1.395038
      dz2     :     0.011830  d :     0.066484
      dxz     :     0.014869
      dyz     :     0.013935
      dx2y2   :     0.010793
      dxy     :     0.015058
      f0      :     0.000639  f :     0.006200
      f+1     :     0.000916
      f-1     :     0.000854
      f+2     :     0.000842
      f-2     :     0.001578
      f+3     :     0.000645
      f-3     :     0.000726
  2 N s       :     3.018464  s :     3.018464
      pz      :     1.075798  p :     3.568130
      px      :     1.206494
      py      :     1.285838
      dz2     :     0.026997  d :     0.203333
      dxz     :     0.023205
      dyz     :     0.042456
      dx2y2   :     0.061583
      dxy     :     0.049092
      f0      :     0.001746  f :     0.016732
      f+1     :     0.001273
      f-1     :     0.001898
      f+2     :     0.002850
      f-2     :     0.001577
      f+3     :     0.004204
      f-3     :     0.003184
  3 N s       :     2.924691  s :     2.924691
      pz      :     1.154745  p :     3.686568
      px      :     1.292068
      py      :     1.239755
      dz2     :     0.070571  d :     0.225279
      dxz     :     0.039330
      dyz     :     0.061047
      dx2y2   :     0.021424
      dxy     :     0.032907
      f0      :     0.002695  f :     0.015083
      f+1     :     0.002486
      f-1     :     0.003784
      f+2     :     0.001802
      f-2     :     0.002028
      f+3     :     0.000757
      f-3     :     0.001532
  4 C s       :     2.741116  s :     2.741116
      pz      :     0.819460  p :     2.689184
      px      :     0.824536
      py      :     1.045189
      dz2     :     0.086910  d :     0.763111
      dxz     :     0.085311
      dyz     :     0.146184
      dx2y2   :     0.218257
      dxy     :     0.226449
      f0      :     0.009084  f :     0.113148
      f+1     :     0.010821
      f-1     :     0.010344
      f+2     :     0.017658
      f-2     :     0.012858
      f+3     :     0.028002
      f-3     :     0.024380
  5 C s       :     2.717117  s :     2.717117
      pz      :     0.938445  p :     2.867084
      px      :     1.004749
      py      :     0.923890
      dz2     :     0.125329  d :     0.570946
      dxz     :     0.070550
      dyz     :     0.139326
      dx2y2   :     0.120521
      dxy     :     0.115220
      f0      :     0.009827  f :     0.067909
      f+1     :     0.008440
      f-1     :     0.012667
      f+2     :     0.010292
      f-2     :     0.012402
      f+3     :     0.007118
      f-3     :     0.007164
  6 H s       :     0.760178  s :     0.760178
      pz      :     0.011776  p :     0.060248
      px      :     0.036235
      py      :     0.012238
  7 C s       :     2.703437  s :     2.703437
      pz      :     0.928876  p :     2.850424
      px      :     1.037941
      py      :     0.883607
      dz2     :     0.118578  d :     0.523374
      dxz     :     0.140047
      dyz     :     0.074721
      dx2y2   :     0.092203
      dxy     :     0.097825
      f0      :     0.007213  f :     0.057965
      f+1     :     0.014033
      f-1     :     0.006693
      f+2     :     0.009487
      f-2     :     0.007254
      f+3     :     0.005229
      f-3     :     0.008056
  8 C s       :     2.754833  s :     2.754833
      pz      :     1.006791  p :     2.925827
      px      :     1.005093
      py      :     0.913944
      dz2     :     0.081619  d :     0.389004
      dxz     :     0.130072
      dyz     :     0.059315
      dx2y2   :     0.046857
      dxy     :     0.071142
      f0      :     0.007241  f :     0.043108
      f+1     :     0.009650
      f-1     :     0.005375
      f+2     :     0.006504
      f-2     :     0.004491
      f+3     :     0.004098
      f-3     :     0.005749
  9 H s       :     0.776405  s :     0.776405
      pz      :     0.019015  p :     0.061860
      px      :     0.023266
      py      :     0.019578
 10 C s       :     2.764763  s :     2.764763
      pz      :     1.022476  p :     2.944905
      px      :     0.990957
      py      :     0.931472
      dz2     :     0.102732  d :     0.391986
      dxz     :     0.103383
      dyz     :     0.075530
      dx2y2   :     0.071904
      dxy     :     0.038436
      f0      :     0.006543  f :     0.043298
      f+1     :     0.009285
      f-1     :     0.007039
      f+2     :     0.006435
      f-2     :     0.005913
      f+3     :     0.004306
      f-3     :     0.003776
 11 H s       :     0.783414  s :     0.783414
      pz      :     0.014344  p :     0.060305
      px      :     0.032991
      py      :     0.012969
 12 C s       :     2.765528  s :     2.765528
      pz      :     0.975130  p :     2.946812
      px      :     1.050335
      py      :     0.921347
      dz2     :     0.086432  d :     0.391421
      dxz     :     0.098905
      dyz     :     0.040484
      dx2y2   :     0.080863
      dxy     :     0.084737
      f0      :     0.003132  f :     0.043349
      f+1     :     0.010674
      f-1     :     0.004040
      f+2     :     0.007432
      f-2     :     0.005927
      f+3     :     0.004939
      f-3     :     0.007206
 13 H s       :     0.784296  s :     0.784296
      pz      :     0.031763  p :     0.060322
      px      :     0.012587
      py      :     0.015972
 14 C s       :     2.764732  s :     2.764732
      pz      :     1.012547  p :     2.945635
      px      :     1.020827
      py      :     0.912262
      dz2     :     0.081803  d :     0.391574
      dxz     :     0.133508
      dyz     :     0.058026
      dx2y2   :     0.046289
      dxy     :     0.071948
      f0      :     0.007263  f :     0.043324
      f+1     :     0.009759
      f-1     :     0.005460
      f+2     :     0.006517
      f-2     :     0.004457
      f+3     :     0.004051
      f-3     :     0.005817
 15 H s       :     0.783501  s :     0.783501
      pz      :     0.018551  p :     0.060275
      px      :     0.022832
      py      :     0.018891
 16 C s       :     2.757098  s :     2.757098
      pz      :     1.013025  p :     2.921390
      px      :     0.983212
      py      :     0.925153
      dz2     :     0.099733  d :     0.389577
      dxz     :     0.105575
      dyz     :     0.074744
      dx2y2   :     0.071010
      dxy     :     0.038515
      f0      :     0.006605  f :     0.043201
      f+1     :     0.009194
      f-1     :     0.006995
      f+2     :     0.006510
      f-2     :     0.005964
      f+3     :     0.004302
      f-3     :     0.003631
 17 H s       :     0.776679  s :     0.776679
      pz      :     0.014443  p :     0.060364
      px      :     0.033099
      py      :     0.012822
 18 C s       :     2.700626  s :     2.700626
      pz      :     0.986357  p :     2.894097
      px      :     0.937353
      py      :     0.970387
      dz2     :     0.136601  d :     0.723145
      dxz     :     0.167058
      dyz     :     0.128001
      dx2y2   :     0.160497
      dxy     :     0.130988
      f0      :     0.011450  f :     0.085749
      f+1     :     0.014317
      f-1     :     0.008343
      f+2     :     0.013060
      f-2     :     0.012690
      f+3     :     0.013665
      f-3     :     0.012223
 19 C s       :     2.824961  s :     2.824961
      pz      :     1.023534  p :     3.150785
      px      :     1.069915
      py      :     1.057336
      dz2     :     0.056313  d :     0.259659
      dxz     :     0.079057
      dyz     :     0.048062
      dx2y2   :     0.034430
      dxy     :     0.041797
      f0      :     0.006160  f :     0.024237
      f+1     :     0.003221
      f-1     :     0.004484
      f+2     :     0.003550
      f-2     :     0.003276
      f+3     :     0.002484
      f-3     :     0.001062
 20 H s       :     0.804710  s :     0.804710
      pz      :     0.019239  p :     0.062698
      px      :     0.029889
      py      :     0.013569
 21 H s       :     0.801749  s :     0.801749
      pz      :     0.018058  p :     0.062443
      px      :     0.022564
      py      :     0.021821
 22 H s       :     0.803962  s :     0.803962
      pz      :     0.013100  p :     0.064605
      px      :     0.017797
      py      :     0.033708
 23 C s       :     2.832929  s :     2.832929
      pz      :     1.070550  p :     3.155161
      px      :     1.068288
      py      :     1.016324
      dz2     :     0.027075  d :     0.262874
      dxz     :     0.049209
      dyz     :     0.072321
      dx2y2   :     0.052224
      dxy     :     0.062046
      f0      :     0.003443  f :     0.024236
      f+1     :     0.000943
      f-1     :     0.004022
      f+2     :     0.004029
      f-2     :     0.002542
      f+3     :     0.004432
      f-3     :     0.004825
 24 H s       :     0.811731  s :     0.811731
      pz      :     0.031556  p :     0.062260
      px      :     0.014270
      py      :     0.016433
 25 H s       :     0.809105  s :     0.809105
      pz      :     0.018137  p :     0.062056
      px      :     0.025462
      py      :     0.018457
 26 H s       :     0.811415  s :     0.811415
      pz      :     0.020602  p :     0.062248
      px      :     0.028900
      py      :     0.012745
 27 C s       :     2.826592  s :     2.826592
      pz      :     1.054851  p :     3.151556
      px      :     1.028606
      py      :     1.068099
      dz2     :     0.070086  d :     0.260240
      dxz     :     0.048804
      dyz     :     0.030575
      dx2y2   :     0.039323
      dxy     :     0.071452
      f0      :     0.002458  f :     0.024239
      f+1     :     0.004656
      f-1     :     0.002560
      f+2     :     0.003168
      f-2     :     0.004746
      f+3     :     0.003288
      f-3     :     0.003364
 28 H s       :     0.810315  s :     0.810315
      pz      :     0.013472  p :     0.063661
      px      :     0.016208
      py      :     0.033981
 29 H s       :     0.801590  s :     0.801590
      pz      :     0.017174  p :     0.062458
      px      :     0.023888
      py      :     0.021396
 30 H s       :     0.805933  s :     0.805933
      pz      :     0.032668  p :     0.062692
      px      :     0.013801
      py      :     0.016223
 31 C s       :     2.696395  s :     2.696395
      pz      :     0.901108  p :     2.788160
      px      :     0.918219
      py      :     0.968834
      dz2     :     0.171072  d :     0.628752
      dxz     :     0.146801
      dyz     :     0.156934
      dx2y2   :     0.083001
      dxy     :     0.070944
      f0      :     0.015859  f :     0.076421
      f+1     :     0.014420
      f-1     :     0.018479
      f+2     :     0.008068
      f-2     :     0.008876
      f+3     :     0.005400
      f-3     :     0.005320
 32 C s       :     2.702988  s :     2.702988
      pz      :     1.017862  p :     2.836750
      px      :     0.896659
      py      :     0.922229
      dz2     :     0.121494  d :     0.489132
      dxz     :     0.101408
      dyz     :     0.131953
      dx2y2   :     0.067765
      dxy     :     0.066511
      f0      :     0.010862  f :     0.052776
      f+1     :     0.007163
      f-1     :     0.010973
      f+2     :     0.006737
      f-2     :     0.008004
      f+3     :     0.004640
      f-3     :     0.004397
 33 C s       :     2.752122  s :     2.752122
      pz      :     1.012986  p :     2.927482
      px      :     0.942882
      py      :     0.971614
      dz2     :     0.082768  d :     0.404039
      dxz     :     0.092462
      dyz     :     0.127114
      dx2y2   :     0.055148
      dxy     :     0.046547
      f0      :     0.008526  f :     0.042985
      f+1     :     0.007727
      f-1     :     0.009269
      f+2     :     0.001990
      f-2     :     0.006344
      f+3     :     0.004405
      f-3     :     0.004724
 34 H s       :     0.775598  s :     0.775598
      pz      :     0.023045  p :     0.062851
      px      :     0.016753
      py      :     0.023053
 35 C s       :     2.761421  s :     2.761421
      pz      :     0.996175  p :     2.986203
      px      :     0.976166
      py      :     1.013862
      dz2     :     0.115043  d :     0.395034
      dxz     :     0.059309
      dyz     :     0.076227
      dx2y2   :     0.076559
      dxy     :     0.067896
      f0      :     0.006790  f :     0.043829
      f+1     :     0.004976
      f-1     :     0.008164
      f+2     :     0.006331
      f-2     :     0.007836
      f+3     :     0.005364
      f-3     :     0.004368
 36 H s       :     0.789223  s :     0.789223
      pz      :     0.033778  p :     0.060715
      px      :     0.014487
      py      :     0.012451
 37 C s       :     2.762287  s :     2.762287
      pz      :     1.063413  p :     2.950205
      px      :     0.927526
      py      :     0.959266
      dz2     :     0.129762  d :     0.409063
      dxz     :     0.096876
      dyz     :     0.109144
      dx2y2   :     0.019888
      dxy     :     0.053393
      f0      :     0.009633  f :     0.044820
      f+1     :     0.006781
      f-1     :     0.010492
      f+2     :     0.006755
      f-2     :     0.006198
      f+3     :     0.002856
      f-3     :     0.002105
 38 H s       :     0.786502  s :     0.786502
      pz      :     0.012460  p :     0.059847
      px      :     0.021957
      py      :     0.025430
 39 C s       :     2.751871  s :     2.751871
      pz      :     1.028320  p :     2.968439
      px      :     0.965735
      py      :     0.974384
      dz2     :     0.083925  d :     0.379978
      dxz     :     0.087570
      dyz     :     0.117021
      dx2y2   :     0.046644
      dxy     :     0.044818
      f0      :     0.008639  f :     0.042738
      f+1     :     0.007814
      f-1     :     0.009317
      f+2     :     0.002025
      f-2     :     0.006040
      f+3     :     0.004505
      f-3     :     0.004398
 40 H s       :     0.779166  s :     0.779166
      pz      :     0.023456  p :     0.064456
      px      :     0.017537
      py      :     0.023462
 41 C s       :     2.686204  s :     2.686204
      pz      :     0.987806  p :     2.926576
      px      :     0.974293
      py      :     0.964477
      dz2     :     0.116087  d :     0.635412
      dxz     :     0.120084
      dyz     :     0.136614
      dx2y2   :     0.116073
      dxy     :     0.146554
      f0      :     0.009438  f :     0.068193
      f+1     :     0.009869
      f-1     :     0.009000
      f+2     :     0.010702
      f-2     :     0.009937
      f+3     :     0.009397
      f-3     :     0.009849
 42 C s       :     2.824293  s :     2.824293
      pz      :     1.046013  p :     3.149508
      px      :     1.060297
      py      :     1.043199
      dz2     :     0.071916  d :     0.266939
      dxz     :     0.041402
      dyz     :     0.052430
      dx2y2   :     0.035901
      dxy     :     0.065290
      f0      :     0.003180  f :     0.023980
      f+1     :     0.002822
      f-1     :     0.004862
      f+2     :     0.004235
      f-2     :     0.003019
      f+3     :     0.003095
      f-3     :     0.002767
 43 H s       :     0.812232  s :     0.812232
      pz      :     0.031294  p :     0.065580
      px      :     0.015037
      py      :     0.019249
 44 H s       :     0.806952  s :     0.806952
      pz      :     0.016561  p :     0.062313
      px      :     0.029719
      py      :     0.016033
 45 H s       :     0.806912  s :     0.806912
      pz      :     0.013923  p :     0.062274
      px      :     0.021603
      py      :     0.026748
 46 C s       :     2.822918  s :     2.822918
      pz      :     1.060735  p :     3.146561
      px      :     1.021947
      py      :     1.063879
      dz2     :     0.040149  d :     0.268773
      dxz     :     0.053965
      dyz     :     0.062802
      dx2y2   :     0.034412
      dxy     :     0.077446
      f0      :     0.001894  f :     0.024026
      f+1     :     0.004613
      f-1     :     0.002939
      f+2     :     0.003189
      f-2     :     0.002945
      f+3     :     0.005472
      f-3     :     0.002974
 47 H s       :     0.802242  s :     0.802242
      pz      :     0.024524  p :     0.063001
      px      :     0.017502
      py      :     0.020974
 48 H s       :     0.814132  s :     0.814132
      pz      :     0.029910  p :     0.064919
      px      :     0.014142
      py      :     0.020867
 49 H s       :     0.805051  s :     0.805051
      pz      :     0.014265  p :     0.062341
      px      :     0.020369
      py      :     0.027708
 50 C s       :     2.824313  s :     2.824313
      pz      :     1.032834  p :     3.146577
      px      :     1.065462
      py      :     1.048281
      dz2     :     0.053323  d :     0.275345
      dxz     :     0.072567
      dyz     :     0.064137
      dx2y2   :     0.019658
      dxy     :     0.065660
      f0      :     0.005508  f :     0.024559
      f+1     :     0.002870
      f-1     :     0.003762
      f+2     :     0.003496
      f-2     :     0.004430
      f+3     :     0.002012
      f-3     :     0.002481
 51 H s       :     0.808784  s :     0.808784
      pz      :     0.023816  p :     0.062749
      px      :     0.019169
      py      :     0.019764
 52 H s       :     0.805884  s :     0.805884
      pz      :     0.015097  p :     0.062124
      px      :     0.021129
      py      :     0.025898
 53 H s       :     0.808446  s :     0.808446
      pz      :     0.016636  p :     0.062606
      px      :     0.029332
      py      :     0.016638
 54 C s       :     2.736376  s :     2.736376
      pz      :     0.839265  p :     2.601098
      px      :     0.953451
      py      :     0.808381
      dz2     :     0.261489  d :     0.938880
      dxz     :     0.188943
      dyz     :     0.189315
      dx2y2   :     0.157321
      dxy     :     0.141813
      f0      :     0.022121  f :     0.153821
      f+1     :     0.032885
      f-1     :     0.026544
      f+2     :     0.024330
      f-2     :     0.018596
      f+3     :     0.013073
      f-3     :     0.016273
 55 C s       :     2.703255  s :     2.703255
      pz      :     1.035801  p :     2.880619
      px      :     0.950227
      py      :     0.894592
      dz2     :     0.138230  d :     0.498307
      dxz     :     0.143040
      dyz     :     0.089258
      dx2y2   :     0.068157
      dxy     :     0.059622
      f0      :     0.010057  f :     0.056541
      f+1     :     0.014248
      f-1     :     0.007730
      f+2     :     0.007522
      f-2     :     0.006388
      f+3     :     0.005126
      f-3     :     0.005470
 56 C s       :     2.758345  s :     2.758345
      pz      :     0.996308  p :     2.903186
      px      :     1.027726
      py      :     0.879152
      dz2     :     0.108518  d :     0.387223
      dxz     :     0.104572
      dyz     :     0.028829
      dx2y2   :     0.071495
      dxy     :     0.073809
      f0      :     0.005488  f :     0.043498
      f+1     :     0.010595
      f-1     :     0.002980
      f+2     :     0.007873
      f-2     :     0.006505
      f+3     :     0.004543
      f-3     :     0.005514
 57 H s       :     0.775527  s :     0.775527
      pz      :     0.036348  p :     0.061912
      px      :     0.013016
      py      :     0.012547
 58 C s       :     2.764184  s :     2.764184
      pz      :     1.034454  p :     2.943753
      px      :     1.011190
      py      :     0.898108
      dz2     :     0.086113  d :     0.386573
      dxz     :     0.149758
      dyz     :     0.063836
      dx2y2   :     0.040185
      dxy     :     0.046682
      f0      :     0.008361  f :     0.043237
      f+1     :     0.011555
      f-1     :     0.006709
      f+2     :     0.004493
      f-2     :     0.003289
      f+3     :     0.004233
      f-3     :     0.004597
 59 H s       :     0.781042  s :     0.781042
      pz      :     0.021732  p :     0.060477
      px      :     0.022369
      py      :     0.016376
 60 C s       :     2.767164  s :     2.767164
      pz      :     1.059603  p :     2.922334
      px      :     0.982386
      py      :     0.880344
      dz2     :     0.121057  d :     0.391069
      dxz     :     0.116176
      dyz     :     0.080890
      dx2y2   :     0.041466
      dxy     :     0.031480
      f0      :     0.008624  f :     0.043187
      f+1     :     0.011250
      f-1     :     0.006953
      f+2     :     0.005747
      f-2     :     0.005272
      f+3     :     0.002359
      f-3     :     0.002982
 61 H s       :     0.781112  s :     0.781112
      pz      :     0.013541  p :     0.060240
      px      :     0.032040
      py      :     0.014660
 62 C s       :     2.763935  s :     2.763935
      pz      :     0.996758  p :     2.943462
      px      :     1.037165
      py      :     0.909539
      dz2     :     0.113744  d :     0.386407
      dxz     :     0.102011
      dyz     :     0.029070
      dx2y2   :     0.070139
      dxy     :     0.071443
      f0      :     0.005710  f :     0.043251
      f+1     :     0.010634
      f-1     :     0.003097
      f+2     :     0.007431
      f-2     :     0.006234
      f+3     :     0.004493
      f-3     :     0.005651
 63 H s       :     0.781096  s :     0.781096
      pz      :     0.035405  p :     0.060448
      px      :     0.012327
      py      :     0.012717
 64 C s       :     2.756900  s :     2.756900
      pz      :     1.015483  p :     2.899484
      px      :     1.007646
      py      :     0.876356
      dz2     :     0.085552  d :     0.387021
      dxz     :     0.143016
      dyz     :     0.066316
      dx2y2   :     0.041198
      dxy     :     0.050939
      f0      :     0.008412  f :     0.043505
      f+1     :     0.011145
      f-1     :     0.007088
      f+2     :     0.004432
      f-2     :     0.003379
      f+3     :     0.004415
      f-3     :     0.004634
 65 H s       :     0.775367  s :     0.775367
      pz      :     0.021493  p :     0.061644
      px      :     0.023852
      py      :     0.016299
 66 H s       :     0.695531  s :     0.695531
      pz      :     0.019528  p :     0.115149
      px      :     0.057753
      py      :     0.037868


                      *****************************
                      * MAYER POPULATION ANALYSIS *
                      *****************************

  NA   - Mulliken gross atomic population
  ZA   - Total nuclear charge
  QA   - Mulliken gross atomic charge
  VA   - Mayer's total valence
  BVA  - Mayer's bonded valence
  FA   - Mayer's free valence

  ATOM       NA         ZA         QA         VA         BVA        FA
  0 O      8.2267     8.0000    -0.2267     2.1709     2.1709     0.0000
  1 O      8.4240     8.0000    -0.4240     2.0790     2.0790     0.0000
  2 N      7.1292     7.0000    -0.1292     3.0002     3.0002    -0.0000
  3 N      7.2613     7.0000    -0.2613     3.1765     3.1765     0.0000
  4 C      5.9297     6.0000     0.0703     4.1476     4.1476    -0.0000
  5 C      5.9641     6.0000     0.0359     3.8058     3.8058     0.0000
  6 H      0.8285     1.0000     0.1715     0.9494     0.9494     0.0000
  7 C      5.8543     6.0000     0.1457     3.6315     3.6315     0.0000
  8 C      6.2146     6.0000    -0.2146     3.8738     3.8738    -0.0000
  9 H      0.8279     1.0000     0.1721     0.9702     0.9702    -0.0000
 10 C      6.1826     6.0000    -0.1826     3.9170     3.9170     0.0000
 11 H      0.8431     1.0000     0.1569     0.9625     0.9625     0.0000
 12 C      6.1515     6.0000    -0.1515     3.8813     3.8813     0.0000
 13 H      0.8411     1.0000     0.1589     0.9599     0.9599     0.0000
 14 C      6.1486     6.0000    -0.1486     3.8766     3.8766     0.0000
 15 H      0.8425     1.0000     0.1575     0.9609     0.9609    -0.0000
 16 C      6.2978     6.0000    -0.2978     3.9763     3.9763     0.0000
 17 H      0.8478     1.0000     0.1522     0.9709     0.9709    -0.0000
 18 C      5.8410     6.0000     0.1590     3.9227     3.9227    -0.0000
 19 C      6.4141     6.0000    -0.4141     3.8915     3.8915    -0.0000
 20 H      0.8645     1.0000     0.1355     0.9763     0.9763     0.0000
 21 H      0.8511     1.0000     0.1489     0.9688     0.9688     0.0000
 22 H      0.8517     1.0000     0.1483     0.9744     0.9744     0.0000
 23 C      6.3936     6.0000    -0.3936     3.8281     3.8281     0.0000
 24 H      0.8669     1.0000     0.1331     0.9823     0.9823    -0.0000
 25 H      0.8660     1.0000     0.1340     0.9760     0.9760    -0.0000
 26 H      0.8673     1.0000     0.1327     0.9808     0.9808     0.0000
 27 C      6.4312     6.0000    -0.4312     3.8809     3.8809    -0.0000
 28 H      0.8505     1.0000     0.1495     0.9738     0.9738    -0.0000
 29 H      0.8530     1.0000     0.1470     0.9692     0.9692    -0.0000
 30 H      0.8577     1.0000     0.1423     0.9771     0.9771    -0.0000
 31 C      5.8250     6.0000     0.1750     3.8098     3.8098     0.0000
 32 C      5.9729     6.0000     0.0271     3.6247     3.6247     0.0000
 33 C      6.2111     6.0000    -0.2111     3.8324     3.8324     0.0000
 34 H      0.8452     1.0000     0.1548     0.9612     0.9612     0.0000
 35 C      6.2272     6.0000    -0.2272     3.8952     3.8952    -0.0000
 36 H      0.8517     1.0000     0.1483     0.9637     0.9637     0.0000
 37 C      6.2009     6.0000    -0.2009     3.9029     3.9029    -0.0000
 38 H      0.8534     1.0000     0.1466     0.9620     0.9620     0.0000
 39 C      6.2774     6.0000    -0.2774     3.8931     3.8931     0.0000
 40 H      0.8702     1.0000     0.1298     0.9881     0.9881     0.0000
 41 C      5.9001     6.0000     0.0999     3.9122     3.9122     0.0000
 42 C      6.4218     6.0000    -0.4218     3.8405     3.8405    -0.0000
 43 H      0.8603     1.0000     0.1397     0.9868     0.9868    -0.0000
 44 H      0.8612     1.0000     0.1388     0.9722     0.9722    -0.0000
 45 H      0.8606     1.0000     0.1394     0.9726     0.9726    -0.0000
 46 C      6.4449     6.0000    -0.4449     3.8952     3.8952    -0.0000
 47 H      0.8506     1.0000     0.1494     0.9665     0.9665    -0.0000
 48 H      0.8662     1.0000     0.1338     0.9886     0.9886    -0.0000
 49 H      0.8561     1.0000     0.1439     0.9713     0.9713    -0.0000
 50 C      6.4643     6.0000    -0.4643     3.8755     3.8755    -0.0000
 51 H      0.8544     1.0000     0.1456     0.9685     0.9685     0.0000
 52 H      0.8516     1.0000     0.1484     0.9716     0.9716     0.0000
 53 H      0.8517     1.0000     0.1483     0.9679     0.9679     0.0000
 54 C      5.6106     6.0000     0.3894     4.0876     4.0876     0.0000
 55 C      5.8891     6.0000     0.1109     3.5847     3.5847     0.0000
 56 C      6.2322     6.0000    -0.2322     3.9465     3.9465    -0.0000
 57 H      0.8272     1.0000     0.1728     0.9678     0.9678    -0.0000
 58 C      6.1390     6.0000    -0.1390     3.8874     3.8874    -0.0000
 59 H      0.8383     1.0000     0.1617     0.9610     0.9610    -0.0000
 60 C      6.1313     6.0000    -0.1313     3.8998     3.8998     0.0000
 61 H      0.8360     1.0000     0.1640     0.9585     0.9585     0.0000
 62 C      6.1501     6.0000    -0.1501     3.8947     3.8947     0.0000
 63 H      0.8373     1.0000     0.1627     0.9608     0.9608     0.0000
 64 C      6.2109     6.0000    -0.2109     3.9606     3.9606    -0.0000
 65 H      0.8386     1.0000     0.1614     0.9808     0.9808    -0.0000
 66 H      0.7568     1.0000     0.2432     0.9464     0.9464    -0.0000

  Mayer bond orders larger than 0.100000
B(  0-O ,  4-C ) :   0.9271 B(  0-O , 54-C ) :   1.1236 B(  1-O , 54-C ) :   1.9266 
B(  2-N ,  4-C ) :   2.1110 B(  2-N , 18-C ) :   0.8642 B(  3-N ,  5-C ) :   1.0036 
B(  3-N , 31-C ) :   1.1346 B(  3-N , 66-H ) :   0.8938 B(  4-C ,  5-C ) :   0.8686 
B(  5-C ,  6-H ) :   0.9368 B(  5-C ,  7-C ) :   0.8938 B(  7-C ,  8-C ) :   1.3409 
B(  7-C , 16-C ) :   1.3558 B(  8-C ,  9-H ) :   0.9571 B(  8-C , 10-C ) :   1.4132 
B( 10-C , 11-H ) :   0.9763 B( 10-C , 12-C ) :   1.3988 B( 12-C , 13-H ) :   0.9704 
B( 12-C , 14-C ) :   1.3732 B( 14-C , 15-H ) :   0.9752 B( 14-C , 16-C ) :   1.4240 
B( 16-C , 17-H ) :   0.9845 B( 18-C , 19-C ) :   0.9893 B( 18-C , 23-C ) :   0.9636 
B( 18-C , 27-C ) :   0.9726 B( 19-C , 20-H ) :   0.9592 B( 19-C , 21-H ) :   0.9575 
B( 19-C , 22-H ) :   0.9551 B( 23-C , 24-H ) :   0.9698 B( 23-C , 25-H ) :   0.9672 
B( 23-C , 26-H ) :   0.9701 B( 27-C , 28-H ) :   0.9511 B( 27-C , 29-H ) :   0.9581 
B( 27-C , 30-H ) :   0.9660 B( 31-C , 32-C ) :   1.2806 B( 31-C , 39-C ) :   1.3223 
B( 32-C , 33-C ) :   1.3373 B( 32-C , 41-C ) :   0.9629 B( 33-C , 34-H ) :   0.9689 
B( 33-C , 35-C ) :   1.3889 B( 35-C , 36-H ) :   0.9915 B( 35-C , 37-C ) :   1.3795 
B( 37-C , 38-H ) :   0.9895 B( 37-C , 39-C ) :   1.3930 B( 39-C , 40-H ) :   0.9881 
B( 41-C , 42-C ) :   0.9611 B( 41-C , 46-C ) :   0.9905 B( 41-C , 50-C ) :   0.9491 
B( 42-C , 43-H ) :   0.9544 B( 42-C , 44-H ) :   0.9696 B( 42-C , 45-H ) :   0.9629 
B( 46-C , 47-H ) :   0.9671 B( 46-C , 48-H ) :   0.9451 B( 46-C , 49-H ) :   0.9581 
B( 50-C , 51-H ) :   0.9643 B( 50-C , 52-H ) :   0.9679 B( 50-C , 53-H ) :   0.9684 
B( 54-C , 55-C ) :   0.9691 B( 55-C , 56-C ) :   1.3247 B( 55-C , 64-C ) :   1.3385 
B( 56-C , 57-H ) :   0.9639 B( 56-C , 58-C ) :   1.4259 B( 58-C , 59-H ) :   0.9723 
B( 58-C , 60-C ) :   1.3827 B( 60-C , 61-H ) :   0.9668 B( 60-C , 62-C ) :   1.3827 
B( 62-C , 63-H ) :   0.9718 B( 62-C , 64-C ) :   1.4275 B( 64-C , 65-H ) :   0.9660 


-------
TIMINGS
-------

Total SCF time: 0 days 0 hours 5 min 25 sec 

Total time                  ....     325.746 sec
Sum of individual times     ....     314.809 sec  ( 96.6%)

Fock matrix formation       ....     288.668 sec  ( 88.6%)
  Split-RI-J                ....      21.798 sec  (  7.6% of F)
  Chain of spheres X        ....     183.443 sec  ( 63.5% of F)
  XC integration            ....      36.666 sec  ( 12.7% of F)
    Basis function eval.    ....       2.717 sec  (  7.4% of XC)
    Density eval.           ....       7.602 sec  ( 20.7% of XC)
    XC-Functional eval.     ....       0.334 sec  (  0.9% of XC)
    XC-Potential eval.      ....       4.212 sec  ( 11.5% of XC)
Diagonalization             ....       3.738 sec  (  1.1%)
Density matrix formation    ....       0.662 sec  (  0.2%)
Population analysis         ....       0.854 sec  (  0.3%)
Initial guess               ....       2.581 sec  (  0.8%)
Orbital Transformation      ....       0.000 sec  (  0.0%)
Orbital Orthonormalization  ....       0.000 sec  (  0.0%)
DIIS solution               ....       3.685 sec  (  1.1%)
SOSCF solution              ....       4.306 sec  (  1.3%)
Grid generation             ....      10.315 sec  (  3.2%)

Maximum memory used throughout the entire SCF-calculation: 399.4 MB
[1710266478.980365] [node049:3234081:0]          mpool.c:43   UCX  WARN  object 0x13259540 was not returned to mpool ucp_requests
[1710266478.980386] [node049:3234081:0]          mpool.c:43   UCX  WARN  object 0x13259700 was not returned to mpool ucp_requests
[1710266478.980389] [node049:3234081:0]          mpool.c:43   UCX  WARN  object 0x132598c0 was not returned to mpool ucp_requests
[1710266478.980392] [node049:3234081:0]          mpool.c:43   UCX  WARN  object 0x13259a80 was not returned to mpool ucp_requests
[1710266478.980394] [node049:3234081:0]          mpool.c:43   UCX  WARN  object 0x13259c40 was not returned to mpool ucp_requests
[1710266478.980397] [node049:3234081:0]          mpool.c:43   UCX  WARN  object 0x13259e00 was not returned to mpool ucp_requests
[1710266478.980399] [node049:3234081:0]          mpool.c:43   UCX  WARN  object 0x13259fc0 was not returned to mpool ucp_requests
[1710266479.045567] [node049:3234097:0]          mpool.c:43   UCX  WARN  object 0x13e34f80 was not returned to mpool ucp_requests
[1710266479.045587] [node049:3234097:0]          mpool.c:43   UCX  WARN  object 0x13e354c0 was not returned to mpool ucp_requests
[1710266479.045590] [node049:3234097:0]          mpool.c:43   UCX  WARN  object 0x13e35680 was not returned to mpool ucp_requests
[1710266479.045593] [node049:3234097:0]          mpool.c:43   UCX  WARN  object 0x13e35840 was not returned to mpool ucp_requests
[1710266479.045595] [node049:3234097:0]          mpool.c:43   UCX  WARN  object 0x13e35a00 was not returned to mpool ucp_requests
[1710266479.045598] [node049:3234097:0]          mpool.c:43   UCX  WARN  object 0x13e35d80 was not returned to mpool ucp_requests
[1710266479.045600] [node049:3234097:0]          mpool.c:43   UCX  WARN  object 0x13e35f40 was not returned to mpool ucp_requests
[1710266479.056570] [node049:3234080:0]          mpool.c:43   UCX  WARN  object 0x13820400 was not returned to mpool ucp_requests
[1710266479.056581] [node049:3234080:0]          mpool.c:43   UCX  WARN  object 0x138205c0 was not returned to mpool ucp_requests
[1710266479.056585] [node049:3234080:0]          mpool.c:43   UCX  WARN  object 0x13820780 was not returned to mpool ucp_requests
[1710266479.056587] [node049:3234080:0]          mpool.c:43   UCX  WARN  object 0x13820940 was not returned to mpool ucp_requests
[1710266479.056590] [node049:3234080:0]          mpool.c:43   UCX  WARN  object 0x13820b00 was not returned to mpool ucp_requests
[1710266479.056592] [node049:3234080:0]          mpool.c:43   UCX  WARN  object 0x13820cc0 was not returned to mpool ucp_requests
[1710266479.056595] [node049:3234080:0]          mpool.c:43   UCX  WARN  object 0x13820e80 was not returned to mpool ucp_requests
[1710266479.068593] [node049:3234079:0]          mpool.c:43   UCX  WARN  object 0x13f44540 was not returned to mpool ucp_requests
[1710266479.068612] [node049:3234079:0]          mpool.c:43   UCX  WARN  object 0x13f44700 was not returned to mpool ucp_requests
[1710266479.068616] [node049:3234079:0]          mpool.c:43   UCX  WARN  object 0x13f448c0 was not returned to mpool ucp_requests
[1710266479.068618] [node049:3234079:0]          mpool.c:43   UCX  WARN  object 0x13f44a80 was not returned to mpool ucp_requests
[1710266479.068621] [node049:3234079:0]          mpool.c:43   UCX  WARN  object 0x13f44c40 was not returned to mpool ucp_requests
[1710266479.068623] [node049:3234079:0]          mpool.c:43   UCX  WARN  object 0x13f44e00 was not returned to mpool ucp_requests
[1710266479.068626] [node049:3234079:0]          mpool.c:43   UCX  WARN  object 0x13f44fc0 was not returned to mpool ucp_requests
[1710266479.107561] [node049:3234096:0]          mpool.c:43   UCX  WARN  object 0x14641000 was not returned to mpool ucp_requests
[1710266479.107573] [node049:3234096:0]          mpool.c:43   UCX  WARN  object 0x14641700 was not returned to mpool ucp_requests
[1710266479.107577] [node049:3234096:0]          mpool.c:43   UCX  WARN  object 0x14641a80 was not returned to mpool ucp_requests
[1710266479.107579] [node049:3234096:0]          mpool.c:43   UCX  WARN  object 0x14641c40 was not returned to mpool ucp_requests
[1710266479.107582] [node049:3234096:0]          mpool.c:43   UCX  WARN  object 0x14641e00 was not returned to mpool ucp_requests
[1710266479.107585] [node049:3234096:0]          mpool.c:43   UCX  WARN  object 0x14641fc0 was not returned to mpool ucp_requests
[1710266479.107587] [node049:3234096:0]          mpool.c:43   UCX  WARN  object 0x14642180 was not returned to mpool ucp_requests
[1710266479.164573] [node049:3234085:0]          mpool.c:43   UCX  WARN  object 0x13e412c0 was not returned to mpool ucp_requests
[1710266479.164587] [node049:3234085:0]          mpool.c:43   UCX  WARN  object 0x13e41480 was not returned to mpool ucp_requests
[1710266479.164590] [node049:3234085:0]          mpool.c:43   UCX  WARN  object 0x13e41640 was not returned to mpool ucp_requests
[1710266479.164593] [node049:3234085:0]          mpool.c:43   UCX  WARN  object 0x13e41800 was not returned to mpool ucp_requests
[1710266479.164596] [node049:3234085:0]          mpool.c:43   UCX  WARN  object 0x13e419c0 was not returned to mpool ucp_requests
[1710266479.164598] [node049:3234085:0]          mpool.c:43   UCX  WARN  object 0x13e41b80 was not returned to mpool ucp_requests
[1710266479.164600] [node049:3234085:0]          mpool.c:43   UCX  WARN  object 0x13e41d40 was not returned to mpool ucp_requests
[1710266479.164603] [node049:3234085:0]          mpool.c:43   UCX  WARN  object 0x13e41f00 was not returned to mpool ucp_requests
[1710266479.172598] [node049:3234087:0]          mpool.c:43   UCX  WARN  object 0x13897240 was not returned to mpool ucp_requests
[1710266479.172618] [node049:3234087:0]          mpool.c:43   UCX  WARN  object 0x13897400 was not returned to mpool ucp_requests
[1710266479.172623] [node049:3234087:0]          mpool.c:43   UCX  WARN  object 0x138975c0 was not returned to mpool ucp_requests
[1710266479.172627] [node049:3234087:0]          mpool.c:43   UCX  WARN  object 0x13897780 was not returned to mpool ucp_requests
[1710266479.172630] [node049:3234087:0]          mpool.c:43   UCX  WARN  object 0x13897940 was not returned to mpool ucp_requests
[1710266479.172632] [node049:3234087:0]          mpool.c:43   UCX  WARN  object 0x13897b00 was not returned to mpool ucp_requests
[1710266479.172636] [node049:3234087:0]          mpool.c:43   UCX  WARN  object 0x13897cc0 was not returned to mpool ucp_requests
[1710266479.172639] [node049:3234087:0]          mpool.c:43   UCX  WARN  object 0x13897e80 was not returned to mpool ucp_requests
[1710266479.177506] [node049:3234091:0]          mpool.c:43   UCX  WARN  object 0x13deb180 was not returned to mpool ucp_requests
[1710266479.177519] [node049:3234091:0]          mpool.c:43   UCX  WARN  object 0x13deb340 was not returned to mpool ucp_requests
[1710266479.177525] [node049:3234091:0]          mpool.c:43   UCX  WARN  object 0x13deb500 was not returned to mpool ucp_requests
[1710266479.177529] [node049:3234091:0]          mpool.c:43   UCX  WARN  object 0x13deb6c0 was not returned to mpool ucp_requests
[1710266479.177532] [node049:3234091:0]          mpool.c:43   UCX  WARN  object 0x13deb880 was not returned to mpool ucp_requests
[1710266479.177536] [node049:3234091:0]          mpool.c:43   UCX  WARN  object 0x13deba40 was not returned to mpool ucp_requests
[1710266479.177540] [node049:3234091:0]          mpool.c:43   UCX  WARN  object 0x13debc00 was not returned to mpool ucp_requests
[1710266479.177543] [node049:3234091:0]          mpool.c:43   UCX  WARN  object 0x13debdc0 was not returned to mpool ucp_requests
[1710266479.177547] [node049:3234091:0]          mpool.c:43   UCX  WARN  object 0x13debf80 was not returned to mpool ucp_requests
[1710266479.177575] [node049:3234092:0]          mpool.c:43   UCX  WARN  object 0x12dd3380 was not returned to mpool ucp_requests
[1710266479.177590] [node049:3234092:0]          mpool.c:43   UCX  WARN  object 0x12dd3540 was not returned to mpool ucp_requests
[1710266479.177593] [node049:3234092:0]          mpool.c:43   UCX  WARN  object 0x12dd3700 was not returned to mpool ucp_requests
[1710266479.177596] [node049:3234092:0]          mpool.c:43   UCX  WARN  object 0x12dd38c0 was not returned to mpool ucp_requests
[1710266479.177598] [node049:3234092:0]          mpool.c:43   UCX  WARN  object 0x12dd3a80 was not returned to mpool ucp_requests
[1710266479.177601] [node049:3234092:0]          mpool.c:43   UCX  WARN  object 0x12dd3c40 was not returned to mpool ucp_requests
[1710266479.177603] [node049:3234092:0]          mpool.c:43   UCX  WARN  object 0x12dd3e00 was not returned to mpool ucp_requests
[1710266479.177606] [node049:3234092:0]          mpool.c:43   UCX  WARN  object 0x12dd3fc0 was not returned to mpool ucp_requests
[1710266479.180610] [node049:3234093:0]          mpool.c:43   UCX  WARN  object 0x135df000 was not returned to mpool ucp_requests
[1710266479.180623] [node049:3234093:0]          mpool.c:43   UCX  WARN  object 0x135df1c0 was not returned to mpool ucp_requests
[1710266479.180627] [node049:3234093:0]          mpool.c:43   UCX  WARN  object 0x135df540 was not returned to mpool ucp_requests
[1710266479.180630] [node049:3234093:0]          mpool.c:43   UCX  WARN  object 0x135df700 was not returned to mpool ucp_requests
[1710266479.180633] [node049:3234093:0]          mpool.c:43   UCX  WARN  object 0x135df8c0 was not returned to mpool ucp_requests
[1710266479.180636] [node049:3234093:0]          mpool.c:43   UCX  WARN  object 0x135dfa80 was not returned to mpool ucp_requests
[1710266479.180639] [node049:3234093:0]          mpool.c:43   UCX  WARN  object 0x135dfc40 was not returned to mpool ucp_requests
[1710266479.180642] [node049:3234093:0]          mpool.c:43   UCX  WARN  object 0x135dffc0 was not returned to mpool ucp_requests
[1710266479.192356] [node049:3234089:0]          mpool.c:43   UCX  WARN  object 0x13ee4280 was not returned to mpool ucp_requests
[1710266479.192368] [node049:3234089:0]          mpool.c:43   UCX  WARN  object 0x13ee4440 was not returned to mpool ucp_requests
[1710266479.192372] [node049:3234089:0]          mpool.c:43   UCX  WARN  object 0x13ee4600 was not returned to mpool ucp_requests
[1710266479.192375] [node049:3234089:0]          mpool.c:43   UCX  WARN  object 0x13ee47c0 was not returned to mpool ucp_requests
[1710266479.192378] [node049:3234089:0]          mpool.c:43   UCX  WARN  object 0x13ee4980 was not returned to mpool ucp_requests
[1710266479.192381] [node049:3234089:0]          mpool.c:43   UCX  WARN  object 0x13ee4b40 was not returned to mpool ucp_requests
[1710266479.192384] [node049:3234089:0]          mpool.c:43   UCX  WARN  object 0x13ee4d00 was not returned to mpool ucp_requests
[1710266479.192388] [node049:3234089:0]          mpool.c:43   UCX  WARN  object 0x13ee4ec0 was not returned to mpool ucp_requests
[1710266479.199600] [node049:3234084:0]          mpool.c:43   UCX  WARN  object 0x1327b240 was not returned to mpool ucp_requests
[1710266479.199613] [node049:3234084:0]          mpool.c:43   UCX  WARN  object 0x1327b400 was not returned to mpool ucp_requests
[1710266479.199616] [node049:3234084:0]          mpool.c:43   UCX  WARN  object 0x1327b5c0 was not returned to mpool ucp_requests
[1710266479.199618] [node049:3234084:0]          mpool.c:43   UCX  WARN  object 0x1327b780 was not returned to mpool ucp_requests
[1710266479.199621] [node049:3234084:0]          mpool.c:43   UCX  WARN  object 0x1327b940 was not returned to mpool ucp_requests
[1710266479.199623] [node049:3234084:0]          mpool.c:43   UCX  WARN  object 0x1327bb00 was not returned to mpool ucp_requests
[1710266479.199626] [node049:3234084:0]          mpool.c:43   UCX  WARN  object 0x1327bcc0 was not returned to mpool ucp_requests
[1710266479.199554] [node049:3234088:0]          mpool.c:43   UCX  WARN  object 0x14165400 was not returned to mpool ucp_requests
[1710266479.199572] [node049:3234088:0]          mpool.c:43   UCX  WARN  object 0x141655c0 was not returned to mpool ucp_requests
[1710266479.199576] [node049:3234088:0]          mpool.c:43   UCX  WARN  object 0x14165780 was not returned to mpool ucp_requests
[1710266479.199578] [node049:3234088:0]          mpool.c:43   UCX  WARN  object 0x14165940 was not returned to mpool ucp_requests
[1710266479.199581] [node049:3234088:0]          mpool.c:43   UCX  WARN  object 0x14165b00 was not returned to mpool ucp_requests
[1710266479.199583] [node049:3234088:0]          mpool.c:43   UCX  WARN  object 0x14165cc0 was not returned to mpool ucp_requests
[1710266479.199586] [node049:3234088:0]          mpool.c:43   UCX  WARN  object 0x14165e80 was not returned to mpool ucp_requests
[1710266479.199588] [node049:3234088:0]          mpool.c:43   UCX  WARN  object 0x14166040 was not returned to mpool ucp_requests
[1710266479.199628] [node049:3234084:0]          mpool.c:43   UCX  WARN  object 0x1327be80 was not returned to mpool ucp_requests
[1710266479.201398] [node049:3234086:0]          mpool.c:43   UCX  WARN  object 0x13d39500 was not returned to mpool ucp_requests
[1710266479.201412] [node049:3234086:0]          mpool.c:43   UCX  WARN  object 0x13d396c0 was not returned to mpool ucp_requests
[1710266479.201415] [node049:3234086:0]          mpool.c:43   UCX  WARN  object 0x13d39880 was not returned to mpool ucp_requests
[1710266479.201418] [node049:3234086:0]          mpool.c:43   UCX  WARN  object 0x13d39a40 was not returned to mpool ucp_requests
[1710266479.201421] [node049:3234086:0]          mpool.c:43   UCX  WARN  object 0x13d39c00 was not returned to mpool ucp_requests
[1710266479.201423] [node049:3234086:0]          mpool.c:43   UCX  WARN  object 0x13d39dc0 was not returned to mpool ucp_requests
[1710266479.201425] [node049:3234086:0]          mpool.c:43   UCX  WARN  object 0x13d39f80 was not returned to mpool ucp_requests
[1710266479.201428] [node049:3234086:0]          mpool.c:43   UCX  WARN  object 0x13d3a140 was not returned to mpool ucp_requests
[1710266479.201424] [node049:3234090:0]          mpool.c:43   UCX  WARN  object 0x1362a1c0 was not returned to mpool ucp_requests
[1710266479.201434] [node049:3234090:0]          mpool.c:43   UCX  WARN  object 0x1362a540 was not returned to mpool ucp_requests
[1710266479.201437] [node049:3234090:0]          mpool.c:43   UCX  WARN  object 0x1362a700 was not returned to mpool ucp_requests
[1710266479.201440] [node049:3234090:0]          mpool.c:43   UCX  WARN  object 0x1362a8c0 was not returned to mpool ucp_requests
[1710266479.201443] [node049:3234090:0]          mpool.c:43   UCX  WARN  object 0x1362aa80 was not returned to mpool ucp_requests
[1710266479.201445] [node049:3234090:0]          mpool.c:43   UCX  WARN  object 0x1362ac40 was not returned to mpool ucp_requests
[1710266479.201447] [node049:3234090:0]          mpool.c:43   UCX  WARN  object 0x1362ae00 was not returned to mpool ucp_requests
[1710266479.201450] [node049:3234090:0]          mpool.c:43   UCX  WARN  object 0x1362afc0 was not returned to mpool ucp_requests
[1710266479.200063] [node049:3234094:0]          mpool.c:43   UCX  WARN  object 0x130ddf00 was not returned to mpool ucp_requests
[1710266479.200075] [node049:3234094:0]          mpool.c:43   UCX  WARN  object 0x130de600 was not returned to mpool ucp_requests
[1710266479.200079] [node049:3234094:0]          mpool.c:43   UCX  WARN  object 0x130de7c0 was not returned to mpool ucp_requests
[1710266479.200082] [node049:3234094:0]          mpool.c:43   UCX  WARN  object 0x130de980 was not returned to mpool ucp_requests
[1710266479.200085] [node049:3234094:0]          mpool.c:43   UCX  WARN  object 0x130deb40 was not returned to mpool ucp_requests
[1710266479.200088] [node049:3234094:0]          mpool.c:43   UCX  WARN  object 0x130ded00 was not returned to mpool ucp_requests
[1710266479.200090] [node049:3234094:0]          mpool.c:43   UCX  WARN  object 0x130df080 was not returned to mpool ucp_requests
[1710266479.200551] [node049:3234095:0]          mpool.c:43   UCX  WARN  object 0x12ea6c40 was not returned to mpool ucp_requests
[1710266479.200564] [node049:3234095:0]          mpool.c:43   UCX  WARN  object 0x12ea7500 was not returned to mpool ucp_requests
[1710266479.200567] [node049:3234095:0]          mpool.c:43   UCX  WARN  object 0x12ea76c0 was not returned to mpool ucp_requests
[1710266479.200570] [node049:3234095:0]          mpool.c:43   UCX  WARN  object 0x12ea7880 was not returned to mpool ucp_requests
[1710266479.200573] [node049:3234095:0]          mpool.c:43   UCX  WARN  object 0x12ea7a40 was not returned to mpool ucp_requests
[1710266479.200575] [node049:3234095:0]          mpool.c:43   UCX  WARN  object 0x12ea7dc0 was not returned to mpool ucp_requests
[1710266479.200577] [node049:3234095:0]          mpool.c:43   UCX  WARN  object 0x12ea7f80 was not returned to mpool ucp_requests
[1710266479.200979] [node049:3234082:0]          mpool.c:43   UCX  WARN  object 0x145cc2c0 was not returned to mpool ucp_requests
[1710266479.200988] [node049:3234082:0]          mpool.c:43   UCX  WARN  object 0x145cc480 was not returned to mpool ucp_requests
[1710266479.200992] [node049:3234082:0]          mpool.c:43   UCX  WARN  object 0x145cc640 was not returned to mpool ucp_requests
[1710266479.200994] [node049:3234082:0]          mpool.c:43   UCX  WARN  object 0x145cc800 was not returned to mpool ucp_requests
[1710266479.200997] [node049:3234082:0]          mpool.c:43   UCX  WARN  object 0x145cc9c0 was not returned to mpool ucp_requests
[1710266479.201000] [node049:3234082:0]          mpool.c:43   UCX  WARN  object 0x145ccb80 was not returned to mpool ucp_requests
[1710266479.201002] [node049:3234082:0]          mpool.c:43   UCX  WARN  object 0x145ccd40 was not returned to mpool ucp_requests
[1710266479.201004] [node049:3234082:0]          mpool.c:43   UCX  WARN  object 0x145ccf00 was not returned to mpool ucp_requests
[1710266479.201420] [node049:3234083:0]          mpool.c:43   UCX  WARN  object 0x13f0a500 was not returned to mpool ucp_requests
[1710266479.201438] [node049:3234083:0]          mpool.c:43   UCX  WARN  object 0x13f0a6c0 was not returned to mpool ucp_requests
[1710266479.201443] [node049:3234083:0]          mpool.c:43   UCX  WARN  object 0x13f0a880 was not returned to mpool ucp_requests
[1710266479.201446] [node049:3234083:0]          mpool.c:43   UCX  WARN  object 0x13f0aa40 was not returned to mpool ucp_requests
[1710266479.201449] [node049:3234083:0]          mpool.c:43   UCX  WARN  object 0x13f0ac00 was not returned to mpool ucp_requests
[1710266479.201453] [node049:3234083:0]          mpool.c:43   UCX  WARN  object 0x13f0adc0 was not returned to mpool ucp_requests
[1710266479.201457] [node049:3234083:0]          mpool.c:43   UCX  WARN  object 0x13f0af80 was not returned to mpool ucp_requests
[1710266479.201461] [node049:3234083:0]          mpool.c:43   UCX  WARN  object 0x13f0b140 was not returned to mpool ucp_requests


-------------------------------------------------------------------------------
                          DFT DISPERSION CORRECTION                            
                                                                               
                              DFTD3 V3.1  Rev 1                                
                          USING Becke-Johnson damping                          
-------------------------------------------------------------------------------
The PBE0 functional is recognized
Active option DFTDOPT                   ...         4   

molecular C6(AA) [au] = 45455.144225 


            DFT-D V3
 parameters
 s6 scaling factor         :     1.0000 
 a1 scaling factor         :     0.4145 
 s8 scaling factor         :     1.2177 
 a2 scaling factor         :     4.8593 
 ad hoc parameters k1-k3   :    16.0000     1.3333    -4.0000 

 Edisp/kcal,au: -56.323694141211  -0.089757510382 
 E6   /kcal   : -36.286535295 
 E8   /kcal   : -20.037158846 
 % E8         :  35.575008266 

-------------------------   ----------------
Dispersion correction           -0.089757510
-------------------------   ----------------


-------------------------   --------------------
FINAL SINGLE POINT ENERGY     -1384.490669520724
-------------------------   --------------------


           ************************************************************
           *        Program running with 20 parallel MPI-processes    *
           *              working on a common directory               *
           ************************************************************
------------------------------------------------------------------------------
                         ORCA SCF GRADIENT CALCULATION
------------------------------------------------------------------------------

 ... reading COSX grid (gridx3)
Gradient of the Kohn-Sham DFT energy:
Kohn-Sham wavefunction type      ... RKS
Hartree-Fock exchange scaling    ...    0.250
Number of operators              ...    1
Number of atoms                  ...   67
Basis set dimensions             ... 1227
Integral neglect threshold       ... 2.5e-11
Integral primitive cutoff        ... 2.5e-12
SHARK Integral package           ... ON

Nuc. rep. gradient       (SHARK) ... done (  0.2 sec)
HCore & Overlap gradient (SHARK) ... done (  1.6 sec)
RI-J gradient            (SHARK) ... done (  4.9 sec)
COSX-gradient                    ... done ( 44.3 sec)
Exchange-correlation gradient    ... done
Dispersion correction            ... done

------------------
CARTESIAN GRADIENT
------------------

   1   O   :    0.000009711   -0.000027615    0.000012274
   2   O   :   -0.000026319    0.000007589   -0.000039389
   3   N   :   -0.000026643    0.000017289    0.000031708
   4   N   :   -0.000019787    0.000003632    0.000012647
   5   C   :    0.000000553    0.000012912   -0.000009037
   6   C   :    0.000016880    0.000033259    0.000009243
   7   H   :   -0.000002043   -0.000010519   -0.000000168
   8   C   :   -0.000025094   -0.000010735    0.000014797
   9   C   :    0.000000859    0.000001396    0.000003728
  10   H   :   -0.000001272    0.000000029    0.000004862
  11   C   :    0.000000837   -0.000001759    0.000001991
  12   H   :   -0.000006934   -0.000004210    0.000006157
  13   C   :   -0.000012513   -0.000001313    0.000002205
  14   H   :   -0.000008044   -0.000006911    0.000000904
  15   C   :   -0.000005104   -0.000009300    0.000000926
  16   H   :   -0.000006511   -0.000003241   -0.000001370
  17   C   :   -0.000006389    0.000003574   -0.000008906
  18   H   :   -0.000003110   -0.000001692   -0.000002237
  19   C   :    0.000022022    0.000012808   -0.000010053
  20   C   :    0.000004397    0.000002923    0.000008187
  21   H   :   -0.000008181   -0.000009916    0.000006235
  22   H   :   -0.000007483   -0.000005208    0.000006900
  23   H   :   -0.000003052   -0.000003840    0.000003778
  24   C   :   -0.000007181   -0.000014068    0.000009688
  25   H   :   -0.000001774    0.000003152    0.000006678
  26   H   :   -0.000000112    0.000003925    0.000004832
  27   H   :   -0.000003266    0.000000461    0.000008620
  28   C   :    0.000001971    0.000011073   -0.000001300
  29   H   :   -0.000005287    0.000000917    0.000000597
  30   H   :   -0.000001199   -0.000000884    0.000000733
  31   H   :   -0.000000327   -0.000002536    0.000001044
  32   C   :    0.000005865    0.000002358   -0.000030343
  33   C   :   -0.000013136    0.000001010    0.000014561
  34   C   :    0.000014768    0.000002185   -0.000006789
  35   H   :    0.000003158    0.000008769   -0.000008203
  36   C   :    0.000021062   -0.000007462   -0.000000995
  37   H   :    0.000007994    0.000011006   -0.000001160
  38   C   :   -0.000010886    0.000015076    0.000002722
  39   H   :    0.000007897    0.000005324   -0.000004675
  40   C   :    0.000018302    0.000006224    0.000013397
  41   H   :   -0.000002284    0.000008571   -0.000005742
  42   C   :    0.000013140   -0.000006998    0.000006564
  43   C   :    0.000004028    0.000001097   -0.000002220
  44   H   :   -0.000001436   -0.000001230   -0.000007733
  45   H   :    0.000004436    0.000001160   -0.000007298
  46   H   :   -0.000000273   -0.000002011    0.000001276
  47   C   :   -0.000010062    0.000010672   -0.000004357
  48   H   :    0.000009525    0.000012240    0.000008186
  49   H   :    0.000010166   -0.000007938    0.000006248
  50   H   :    0.000008681    0.000006178   -0.000000110
  51   C   :   -0.000006160    0.000012263    0.000000499
  52   H   :    0.000009819    0.000003358   -0.000001008
  53   H   :    0.000004955    0.000002470   -0.000002293
  54   H   :    0.000009704    0.000005672   -0.000006099
  55   C   :    0.000038282    0.000005628    0.000033974
  56   C   :   -0.000007967   -0.000008738    0.000007132
  57   C   :   -0.000001915    0.000006845    0.000003966
  58   H   :    0.000007352   -0.000000162    0.000008966
  59   C   :    0.000002597    0.000000846    0.000024974
  60   H   :    0.000002666    0.000002500    0.000009413
  61   C   :    0.000010210    0.000005578    0.000005578
  62   H   :    0.000005055    0.000005631    0.000011710
  63   C   :    0.000002553    0.000004095    0.000008965
  64   H   :    0.000011517    0.000004813    0.000011138
  65   C   :    0.000010164    0.000012558    0.000010139
  66   H   :    0.000009285    0.000005713    0.000005591
  67   H   :    0.000021217   -0.000004946   -0.000008206

Difference to translation invariance:
           :    0.0000898863    0.0001315467    0.0001840411

Difference to rotation invariance:
           :    0.0001876400    0.0010878083   -0.0004707477

Norm of the cartesian gradient     ...    0.0001493384
RMS gradient                       ...    0.0000105335
MAX gradient                       ...    0.0000393892

-------
TIMINGS
-------

Total SCF gradient time            ...       72.297 sec

One electron gradient       ....       1.590 sec  (  2.2%)
RI-J Coulomb gradient       ....       4.913 sec  (  6.8%)
COSX gradient               ....      44.309 sec  ( 61.3%)
XC gradient                 ....       8.953 sec  ( 12.4%)
CPCM gradient               ....       2.418 sec  (  3.3%)
   A-Matrix (El+Nuc)        ....       0.621 sec  (  0.9%)
   Potential                ....       1.797 sec  (  2.5%)

Maximum memory used throughout the entire SCFGRAD-calculation: 261.1 MB

                            ***************************************
                            *     ORCA property calculations      *
                            ***************************************

                                    ---------------------
                                    Active property flags
                                    ---------------------
   (+) Dipole Moment


------------------------------------------------------------------------------
                       ORCA ELECTRIC PROPERTIES CALCULATION
------------------------------------------------------------------------------

Dipole Moment Calculation                       ... on
Quadrupole Moment Calculation                   ... off
Polarizability Calculation                      ... off
GBWName                                         ... ImineE3freq.gbw
Electron density                                ... ImineE3freq.scfp
The origin for moment calculation is the CENTER OF MASS  = ( 9.872415, 14.401542  6.269310)

-------------
DIPOLE MOMENT
-------------
                                X             Y             Z
Electronic contribution:     -8.73485      -5.46999       3.24454
Nuclear contribution   :      7.87475       6.93220      -4.88014
                        -----------------------------------------
Total Dipole Moment    :     -0.86010       1.46221      -1.63560
                        -----------------------------------------
Magnitude (a.u.)       :      2.35649
Magnitude (Debye)      :      5.98971


--------------------
Rotational spectrum 
--------------------
 
Rotational constants in cm-1:     0.005204     0.003628     0.003454 
Rotational constants in MHz :   156.021471   108.764819   103.558249 

 Dipole components along the rotational axes: 
x,y,z [a.u.] :    -0.561759    -1.330892    -1.861768 
x,y,z [Debye]:    -1.427877    -3.382857    -4.732238 

 

----------------------------------------------------------------------------
                           ORCA NUMERICAL FREQUENCIES
                              (20-process run)
----------------------------------------------------------------------------

Number of atoms                ... 67
Central differences            ... used
Number of displacements        ... 402
Numerical increment            ... 5.000e-03 bohr
IR-spectrum generation         ... on
Raman-spectrum generation      ... off
Surface Crossing Hessian       ... off

The output will be reduced. Please look at the following files:
SCF program output             ... >ImineE3freq.lastscf
Integral program output        ... >ImineE3freq.lastint
Gradient program output        ... >ImineE3freq.lastgrad
Dipole moment program output   ... >ImineE3freq.lastmom
AutoCI program output          ... >ImineE3freq.lastautoci

	<< Calculating on displaced geometry  15 (of 402) >>
	<< Calculating on displaced geometry   7 (of 402) >>
	<< Calculating on displaced geometry  16 (of 402) >>
	<< Calculating on displaced geometry   8 (of 402) >>
	<< Calculating on displaced geometry   4 (of 402) >>
	<< Calculating on displaced geometry   5 (of 402) >>
	<< Calculating on displaced geometry  14 (of 402) >>
	<< Calculating on displaced geometry   6 (of 402) >>
	<< Calculating on displaced geometry  17 (of 402) >>
	<< Calculating on displaced geometry  19 (of 402) >>
	<< Calculating on displaced geometry  12 (of 402) >>
	<< Calculating on displaced geometry   3 (of 402) >>
	<< Calculating on displaced geometry  11 (of 402) >>
	<< Calculating on displaced geometry  20 (of 402) >>
	<< Calculating on displaced geometry   2 (of 402) >>
	<< Calculating on displaced geometry  18 (of 402) >>
	<< Calculating on displaced geometry   9 (of 402) >>
	<< Calculating on displaced geometry   1 (of 402) >>
	<< Calculating on displaced geometry  13 (of 402) >>
	<< Calculating on displaced geometry  10 (of 402) >>
	<< Calculating on displaced geometry  21 (of 402) >>
	<< Calculating on displaced geometry  22 (of 402) >>
	<< Calculating on displaced geometry  23 (of 402) >>
	<< Calculating on displaced geometry  24 (of 402) >>
	<< Calculating on displaced geometry  25 (of 402) >>
	<< Calculating on displaced geometry  26 (of 402) >>
	<< Calculating on displaced geometry  27 (of 402) >>
	<< Calculating on displaced geometry  28 (of 402) >>
	<< Calculating on displaced geometry  29 (of 402) >>
	<< Calculating on displaced geometry  30 (of 402) >>
	<< Calculating on displaced geometry  31 (of 402) >>
	<< Calculating on displaced geometry  32 (of 402) >>
	<< Calculating on displaced geometry  33 (of 402) >>
	<< Calculating on displaced geometry  34 (of 402) >>
	<< Calculating on displaced geometry  35 (of 402) >>
	<< Calculating on displaced geometry  36 (of 402) >>
	<< Calculating on displaced geometry  37 (of 402) >>
	<< Calculating on displaced geometry  38 (of 402) >>
	<< Calculating on displaced geometry  39 (of 402) >>
	<< Calculating on displaced geometry  40 (of 402) >>
	<< Calculating on displaced geometry  41 (of 402) >>
	<< Calculating on displaced geometry  42 (of 402) >>
	<< Calculating on displaced geometry  43 (of 402) >>
	<< Calculating on displaced geometry  44 (of 402) >>
	<< Calculating on displaced geometry  45 (of 402) >>
	<< Calculating on displaced geometry  46 (of 402) >>
	<< Calculating on displaced geometry  47 (of 402) >>
	<< Calculating on displaced geometry  49 (of 402) >>
	<< Calculating on displaced geometry  48 (of 402) >>
	<< Calculating on displaced geometry  50 (of 402) >>
	<< Calculating on displaced geometry  51 (of 402) >>
	<< Calculating on displaced geometry  52 (of 402) >>
	<< Calculating on displaced geometry  53 (of 402) >>
	<< Calculating on displaced geometry  54 (of 402) >>
	<< Calculating on displaced geometry  55 (of 402) >>
	<< Calculating on displaced geometry  56 (of 402) >>
	<< Calculating on displaced geometry  57 (of 402) >>
	<< Calculating on displaced geometry  58 (of 402) >>
	<< Calculating on displaced geometry  59 (of 402) >>
	<< Calculating on displaced geometry  60 (of 402) >>
	<< Calculating on displaced geometry  61 (of 402) >>
	<< Calculating on displaced geometry  62 (of 402) >>
	<< Calculating on displaced geometry  63 (of 402) >>
	<< Calculating on displaced geometry  64 (of 402) >>
	<< Calculating on displaced geometry  65 (of 402) >>
	<< Calculating on displaced geometry  66 (of 402) >>
	<< Calculating on displaced geometry  67 (of 402) >>
	<< Calculating on displaced geometry  68 (of 402) >>
	<< Calculating on displaced geometry  69 (of 402) >>
	<< Calculating on displaced geometry  70 (of 402) >>
	<< Calculating on displaced geometry  71 (of 402) >>
	<< Calculating on displaced geometry  72 (of 402) >>
	<< Calculating on displaced geometry  73 (of 402) >>
	<< Calculating on displaced geometry  74 (of 402) >>
	<< Calculating on displaced geometry  75 (of 402) >>
	<< Calculating on displaced geometry  76 (of 402) >>
	<< Calculating on displaced geometry  77 (of 402) >>
	<< Calculating on displaced geometry  78 (of 402) >>
	<< Calculating on displaced geometry  79 (of 402) >>
	<< Calculating on displaced geometry  80 (of 402) >>
	<< Calculating on displaced geometry  81 (of 402) >>
	<< Calculating on displaced geometry  82 (of 402) >>
	<< Calculating on displaced geometry  83 (of 402) >>
	<< Calculating on displaced geometry  84 (of 402) >>
	<< Calculating on displaced geometry  85 (of 402) >>
	<< Calculating on displaced geometry  86 (of 402) >>
	<< Calculating on displaced geometry  87 (of 402) >>
	<< Calculating on displaced geometry  88 (of 402) >>
	<< Calculating on displaced geometry  89 (of 402) >>
	<< Calculating on displaced geometry  90 (of 402) >>
	<< Calculating on displaced geometry  91 (of 402) >>
	<< Calculating on displaced geometry  92 (of 402) >>
	<< Calculating on displaced geometry  93 (of 402) >>
	<< Calculating on displaced geometry  94 (of 402) >>
	<< Calculating on displaced geometry  95 (of 402) >>
	<< Calculating on displaced geometry  96 (of 402) >>
	<< Calculating on displaced geometry  97 (of 402) >>
	<< Calculating on displaced geometry  98 (of 402) >>
	<< Calculating on displaced geometry  99 (of 402) >>
	<< Calculating on displaced geometry 100 (of 402) >>
	<< Calculating on displaced geometry 101 (of 402) >>
	<< Calculating on displaced geometry 102 (of 402) >>
	<< Calculating on displaced geometry 103 (of 402) >>
	<< Calculating on displaced geometry 104 (of 402) >>
	<< Calculating on displaced geometry 105 (of 402) >>
	<< Calculating on displaced geometry 106 (of 402) >>
	<< Calculating on displaced geometry 107 (of 402) >>
	<< Calculating on displaced geometry 108 (of 402) >>
	<< Calculating on displaced geometry 109 (of 402) >>
	<< Calculating on displaced geometry 110 (of 402) >>
	<< Calculating on displaced geometry 111 (of 402) >>
	<< Calculating on displaced geometry 112 (of 402) >>
	<< Calculating on displaced geometry 113 (of 402) >>
	<< Calculating on displaced geometry 114 (of 402) >>
	<< Calculating on displaced geometry 115 (of 402) >>
	<< Calculating on displaced geometry 116 (of 402) >>
	<< Calculating on displaced geometry 118 (of 402) >>
	<< Calculating on displaced geometry 117 (of 402) >>
	<< Calculating on displaced geometry 119 (of 402) >>
	<< Calculating on displaced geometry 120 (of 402) >>
	<< Calculating on displaced geometry 121 (of 402) >>
	<< Calculating on displaced geometry 122 (of 402) >>
	<< Calculating on displaced geometry 123 (of 402) >>
	<< Calculating on displaced geometry 124 (of 402) >>
	<< Calculating on displaced geometry 125 (of 402) >>
	<< Calculating on displaced geometry 126 (of 402) >>
	<< Calculating on displaced geometry 127 (of 402) >>
	<< Calculating on displaced geometry 128 (of 402) >>
	<< Calculating on displaced geometry 129 (of 402) >>
	<< Calculating on displaced geometry 130 (of 402) >>
	<< Calculating on displaced geometry 131 (of 402) >>
	<< Calculating on displaced geometry 132 (of 402) >>
	<< Calculating on displaced geometry 133 (of 402) >>
	<< Calculating on displaced geometry 134 (of 402) >>
	<< Calculating on displaced geometry 135 (of 402) >>
	<< Calculating on displaced geometry 136 (of 402) >>
	<< Calculating on displaced geometry 137 (of 402) >>
	<< Calculating on displaced geometry 138 (of 402) >>
	<< Calculating on displaced geometry 139 (of 402) >>
	<< Calculating on displaced geometry 140 (of 402) >>
	<< Calculating on displaced geometry 141 (of 402) >>
	<< Calculating on displaced geometry 142 (of 402) >>
	<< Calculating on displaced geometry 143 (of 402) >>
	<< Calculating on displaced geometry 144 (of 402) >>
	<< Calculating on displaced geometry 145 (of 402) >>
	<< Calculating on displaced geometry 146 (of 402) >>
	<< Calculating on displaced geometry 147 (of 402) >>
	<< Calculating on displaced geometry 148 (of 402) >>
	<< Calculating on displaced geometry 149 (of 402) >>
	<< Calculating on displaced geometry 150 (of 402) >>
	<< Calculating on displaced geometry 151 (of 402) >>
	<< Calculating on displaced geometry 152 (of 402) >>
	<< Calculating on displaced geometry 153 (of 402) >>
	<< Calculating on displaced geometry 154 (of 402) >>
	<< Calculating on displaced geometry 155 (of 402) >>
	<< Calculating on displaced geometry 156 (of 402) >>
	<< Calculating on displaced geometry 157 (of 402) >>
	<< Calculating on displaced geometry 158 (of 402) >>
	<< Calculating on displaced geometry 159 (of 402) >>
	<< Calculating on displaced geometry 160 (of 402) >>
	<< Calculating on displaced geometry 161 (of 402) >>
	<< Calculating on displaced geometry 162 (of 402) >>
	<< Calculating on displaced geometry 163 (of 402) >>
	<< Calculating on displaced geometry 164 (of 402) >>
	<< Calculating on displaced geometry 165 (of 402) >>
	<< Calculating on displaced geometry 166 (of 402) >>
	<< Calculating on displaced geometry 167 (of 402) >>
	<< Calculating on displaced geometry 168 (of 402) >>
	<< Calculating on displaced geometry 169 (of 402) >>
	<< Calculating on displaced geometry 170 (of 402) >>
	<< Calculating on displaced geometry 171 (of 402) >>
	<< Calculating on displaced geometry 172 (of 402) >>
	<< Calculating on displaced geometry 173 (of 402) >>
	<< Calculating on displaced geometry 174 (of 402) >>
	<< Calculating on displaced geometry 175 (of 402) >>
	<< Calculating on displaced geometry 176 (of 402) >>
	<< Calculating on displaced geometry 177 (of 402) >>
	<< Calculating on displaced geometry 178 (of 402) >>
	<< Calculating on displaced geometry 179 (of 402) >>
	<< Calculating on displaced geometry 180 (of 402) >>
	<< Calculating on displaced geometry 181 (of 402) >>
	<< Calculating on displaced geometry 182 (of 402) >>
	<< Calculating on displaced geometry 183 (of 402) >>
	<< Calculating on displaced geometry 184 (of 402) >>
	<< Calculating on displaced geometry 185 (of 402) >>
	<< Calculating on displaced geometry 186 (of 402) >>
	<< Calculating on displaced geometry 187 (of 402) >>
	<< Calculating on displaced geometry 188 (of 402) >>
	<< Calculating on displaced geometry 189 (of 402) >>
	<< Calculating on displaced geometry 190 (of 402) >>
	<< Calculating on displaced geometry 191 (of 402) >>
	<< Calculating on displaced geometry 192 (of 402) >>
	<< Calculating on displaced geometry 193 (of 402) >>
	<< Calculating on displaced geometry 194 (of 402) >>
	<< Calculating on displaced geometry 195 (of 402) >>
	<< Calculating on displaced geometry 196 (of 402) >>
	<< Calculating on displaced geometry 197 (of 402) >>
	<< Calculating on displaced geometry 198 (of 402) >>
	<< Calculating on displaced geometry 199 (of 402) >>
	<< Calculating on displaced geometry 200 (of 402) >>
	<< Calculating on displaced geometry 201 (of 402) >>
	<< Calculating on displaced geometry 202 (of 402) >>
	<< Calculating on displaced geometry 203 (of 402) >>
	<< Calculating on displaced geometry 204 (of 402) >>
	<< Calculating on displaced geometry 205 (of 402) >>
	<< Calculating on displaced geometry 206 (of 402) >>
	<< Calculating on displaced geometry 207 (of 402) >>
	<< Calculating on displaced geometry 208 (of 402) >>
	<< Calculating on displaced geometry 209 (of 402) >>
	<< Calculating on displaced geometry 210 (of 402) >>
	<< Calculating on displaced geometry 211 (of 402) >>
	<< Calculating on displaced geometry 212 (of 402) >>
	<< Calculating on displaced geometry 213 (of 402) >>
	<< Calculating on displaced geometry 214 (of 402) >>
	<< Calculating on displaced geometry 215 (of 402) >>
	<< Calculating on displaced geometry 216 (of 402) >>
	<< Calculating on displaced geometry 217 (of 402) >>
	<< Calculating on displaced geometry 218 (of 402) >>
	<< Calculating on displaced geometry 219 (of 402) >>
	<< Calculating on displaced geometry 220 (of 402) >>
	<< Calculating on displaced geometry 221 (of 402) >>
	<< Calculating on displaced geometry 222 (of 402) >>
	<< Calculating on displaced geometry 223 (of 402) >>
	<< Calculating on displaced geometry 224 (of 402) >>
	<< Calculating on displaced geometry 225 (of 402) >>
	<< Calculating on displaced geometry 226 (of 402) >>
	<< Calculating on displaced geometry 227 (of 402) >>
	<< Calculating on displaced geometry 228 (of 402) >>
	<< Calculating on displaced geometry 229 (of 402) >>
	<< Calculating on displaced geometry 230 (of 402) >>
	<< Calculating on displaced geometry 231 (of 402) >>
	<< Calculating on displaced geometry 232 (of 402) >>
	<< Calculating on displaced geometry 233 (of 402) >>
	<< Calculating on displaced geometry 234 (of 402) >>
	<< Calculating on displaced geometry 235 (of 402) >>
	<< Calculating on displaced geometry 237 (of 402) >>
	<< Calculating on displaced geometry 236 (of 402) >>
	<< Calculating on displaced geometry 238 (of 402) >>
	<< Calculating on displaced geometry 239 (of 402) >>
	<< Calculating on displaced geometry 240 (of 402) >>
	<< Calculating on displaced geometry 241 (of 402) >>
	<< Calculating on displaced geometry 242 (of 402) >>
	<< Calculating on displaced geometry 243 (of 402) >>
	<< Calculating on displaced geometry 244 (of 402) >>
	<< Calculating on displaced geometry 245 (of 402) >>
	<< Calculating on displaced geometry 246 (of 402) >>
	<< Calculating on displaced geometry 247 (of 402) >>
	<< Calculating on displaced geometry 248 (of 402) >>
	<< Calculating on displaced geometry 249 (of 402) >>
	<< Calculating on displaced geometry 250 (of 402) >>
	<< Calculating on displaced geometry 251 (of 402) >>
	<< Calculating on displaced geometry 252 (of 402) >>
	<< Calculating on displaced geometry 253 (of 402) >>
	<< Calculating on displaced geometry 254 (of 402) >>
	<< Calculating on displaced geometry 255 (of 402) >>
	<< Calculating on displaced geometry 256 (of 402) >>
	<< Calculating on displaced geometry 257 (of 402) >>
	<< Calculating on displaced geometry 258 (of 402) >>
	<< Calculating on displaced geometry 259 (of 402) >>
	<< Calculating on displaced geometry 260 (of 402) >>
	<< Calculating on displaced geometry 261 (of 402) >>
	<< Calculating on displaced geometry 262 (of 402) >>
	<< Calculating on displaced geometry 263 (of 402) >>
	<< Calculating on displaced geometry 264 (of 402) >>
	<< Calculating on displaced geometry 265 (of 402) >>
	<< Calculating on displaced geometry 266 (of 402) >>
	<< Calculating on displaced geometry 267 (of 402) >>
	<< Calculating on displaced geometry 268 (of 402) >>
	<< Calculating on displaced geometry 269 (of 402) >>
	<< Calculating on displaced geometry 270 (of 402) >>
	<< Calculating on displaced geometry 271 (of 402) >>
	<< Calculating on displaced geometry 272 (of 402) >>
	<< Calculating on displaced geometry 273 (of 402) >>
	<< Calculating on displaced geometry 274 (of 402) >>
	<< Calculating on displaced geometry 275 (of 402) >>
	<< Calculating on displaced geometry 276 (of 402) >>
	<< Calculating on displaced geometry 277 (of 402) >>
	<< Calculating on displaced geometry 278 (of 402) >>
	<< Calculating on displaced geometry 279 (of 402) >>
	<< Calculating on displaced geometry 280 (of 402) >>
	<< Calculating on displaced geometry 281 (of 402) >>
	<< Calculating on displaced geometry 282 (of 402) >>
	<< Calculating on displaced geometry 283 (of 402) >>
	<< Calculating on displaced geometry 284 (of 402) >>
	<< Calculating on displaced geometry 285 (of 402) >>
	<< Calculating on displaced geometry 286 (of 402) >>
	<< Calculating on displaced geometry 287 (of 402) >>
	<< Calculating on displaced geometry 288 (of 402) >>
	<< Calculating on displaced geometry 289 (of 402) >>
	<< Calculating on displaced geometry 290 (of 402) >>
	<< Calculating on displaced geometry 291 (of 402) >>
	<< Calculating on displaced geometry 292 (of 402) >>
	<< Calculating on displaced geometry 293 (of 402) >>
	<< Calculating on displaced geometry 294 (of 402) >>
	<< Calculating on displaced geometry 295 (of 402) >>
	<< Calculating on displaced geometry 296 (of 402) >>
	<< Calculating on displaced geometry 297 (of 402) >>
	<< Calculating on displaced geometry 298 (of 402) >>
	<< Calculating on displaced geometry 299 (of 402) >>
	<< Calculating on displaced geometry 300 (of 402) >>
	<< Calculating on displaced geometry 301 (of 402) >>
	<< Calculating on displaced geometry 302 (of 402) >>
	<< Calculating on displaced geometry 303 (of 402) >>
	<< Calculating on displaced geometry 304 (of 402) >>
	<< Calculating on displaced geometry 305 (of 402) >>
	<< Calculating on displaced geometry 306 (of 402) >>
	<< Calculating on displaced geometry 307 (of 402) >>
	<< Calculating on displaced geometry 308 (of 402) >>
	<< Calculating on displaced geometry 309 (of 402) >>
	<< Calculating on displaced geometry 310 (of 402) >>
	<< Calculating on displaced geometry 311 (of 402) >>
	<< Calculating on displaced geometry 312 (of 402) >>
	<< Calculating on displaced geometry 313 (of 402) >>
	<< Calculating on displaced geometry 314 (of 402) >>
	<< Calculating on displaced geometry 315 (of 402) >>
	<< Calculating on displaced geometry 316 (of 402) >>
	<< Calculating on displaced geometry 317 (of 402) >>
	<< Calculating on displaced geometry 318 (of 402) >>
	<< Calculating on displaced geometry 319 (of 402) >>
	<< Calculating on displaced geometry 320 (of 402) >>
	<< Calculating on displaced geometry 321 (of 402) >>
	<< Calculating on displaced geometry 322 (of 402) >>
	<< Calculating on displaced geometry 323 (of 402) >>
	<< Calculating on displaced geometry 324 (of 402) >>
	<< Calculating on displaced geometry 325 (of 402) >>
	<< Calculating on displaced geometry 326 (of 402) >>
	<< Calculating on displaced geometry 327 (of 402) >>
	<< Calculating on displaced geometry 328 (of 402) >>
	<< Calculating on displaced geometry 329 (of 402) >>
	<< Calculating on displaced geometry 330 (of 402) >>
	<< Calculating on displaced geometry 331 (of 402) >>
	<< Calculating on displaced geometry 332 (of 402) >>
	<< Calculating on displaced geometry 333 (of 402) >>
	<< Calculating on displaced geometry 334 (of 402) >>
	<< Calculating on displaced geometry 335 (of 402) >>
	<< Calculating on displaced geometry 336 (of 402) >>
	<< Calculating on displaced geometry 337 (of 402) >>
	<< Calculating on displaced geometry 338 (of 402) >>
	<< Calculating on displaced geometry 339 (of 402) >>
	<< Calculating on displaced geometry 340 (of 402) >>
	<< Calculating on displaced geometry 341 (of 402) >>
	<< Calculating on displaced geometry 342 (of 402) >>
	<< Calculating on displaced geometry 343 (of 402) >>
	<< Calculating on displaced geometry 344 (of 402) >>
	<< Calculating on displaced geometry 345 (of 402) >>
	<< Calculating on displaced geometry 346 (of 402) >>
	<< Calculating on displaced geometry 347 (of 402) >>
	<< Calculating on displaced geometry 348 (of 402) >>
	<< Calculating on displaced geometry 349 (of 402) >>
	<< Calculating on displaced geometry 350 (of 402) >>
	<< Calculating on displaced geometry 351 (of 402) >>
	<< Calculating on displaced geometry 352 (of 402) >>
	<< Calculating on displaced geometry 353 (of 402) >>
	<< Calculating on displaced geometry 354 (of 402) >>
	<< Calculating on displaced geometry 355 (of 402) >>
	<< Calculating on displaced geometry 356 (of 402) >>
	<< Calculating on displaced geometry 357 (of 402) >>
	<< Calculating on displaced geometry 358 (of 402) >>
	<< Calculating on displaced geometry 359 (of 402) >>
	<< Calculating on displaced geometry 360 (of 402) >>
	<< Calculating on displaced geometry 361 (of 402) >>
	<< Calculating on displaced geometry 362 (of 402) >>
	<< Calculating on displaced geometry 363 (of 402) >>
	<< Calculating on displaced geometry 364 (of 402) >>
	<< Calculating on displaced geometry 365 (of 402) >>
	<< Calculating on displaced geometry 366 (of 402) >>
	<< Calculating on displaced geometry 367 (of 402) >>
	<< Calculating on displaced geometry 368 (of 402) >>
	<< Calculating on displaced geometry 369 (of 402) >>
	<< Calculating on displaced geometry 370 (of 402) >>
	<< Calculating on displaced geometry 371 (of 402) >>
	<< Calculating on displaced geometry 372 (of 402) >>
	<< Calculating on displaced geometry 373 (of 402) >>
	<< Calculating on displaced geometry 374 (of 402) >>
	<< Calculating on displaced geometry 375 (of 402) >>
	<< Calculating on displaced geometry 376 (of 402) >>
	<< Calculating on displaced geometry 377 (of 402) >>
	<< Calculating on displaced geometry 378 (of 402) >>
	<< Calculating on displaced geometry 379 (of 402) >>
	<< Calculating on displaced geometry 380 (of 402) >>
	<< Calculating on displaced geometry 381 (of 402) >>
	<< Calculating on displaced geometry 382 (of 402) >>
	<< Calculating on displaced geometry 383 (of 402) >>
	<< Calculating on displaced geometry 384 (of 402) >>
	<< Calculating on displaced geometry 385 (of 402) >>
	<< Calculating on displaced geometry 386 (of 402) >>
	<< Calculating on displaced geometry 387 (of 402) >>
	<< Calculating on displaced geometry 388 (of 402) >>
	<< Calculating on displaced geometry 389 (of 402) >>
	<< Calculating on displaced geometry 390 (of 402) >>
	<< Calculating on displaced geometry 391 (of 402) >>
	<< Calculating on displaced geometry 392 (of 402) >>
	<< Calculating on displaced geometry 393 (of 402) >>
	<< Calculating on displaced geometry 394 (of 402) >>
	<< Calculating on displaced geometry 395 (of 402) >>
	<< Calculating on displaced geometry 396 (of 402) >>
	<< Calculating on displaced geometry 397 (of 402) >>
	<< Calculating on displaced geometry 398 (of 402) >>
	<< Calculating on displaced geometry 399 (of 402) >>
	<< Calculating on displaced geometry 400 (of 402) >>
	<< Calculating on displaced geometry 401 (of 402) >>
	<< Calculating on displaced geometry 402 (of 402) >>

-----------------------
VIBRATIONAL FREQUENCIES
-----------------------

Scaling factor for frequencies =  1.000000000 (already applied!)

   0:         0.00 cm**-1
   1:         0.00 cm**-1
   2:         0.00 cm**-1
   3:         0.00 cm**-1
   4:         0.00 cm**-1
   5:         0.00 cm**-1
   6:        19.39 cm**-1
   7:        25.05 cm**-1
   8:        36.43 cm**-1
   9:        38.64 cm**-1
  10:        42.32 cm**-1
  11:        47.98 cm**-1
  12:        52.72 cm**-1
  13:        60.85 cm**-1
  14:        61.41 cm**-1
  15:        88.62 cm**-1
  16:        91.06 cm**-1
  17:       102.11 cm**-1
  18:       107.68 cm**-1
  19:       122.51 cm**-1
  20:       150.49 cm**-1
  21:       161.37 cm**-1
  22:       165.63 cm**-1
  23:       177.80 cm**-1
  24:       194.05 cm**-1
  25:       203.14 cm**-1
  26:       210.59 cm**-1
  27:       221.60 cm**-1
  28:       243.07 cm**-1
  29:       251.25 cm**-1
  30:       272.86 cm**-1
  31:       273.48 cm**-1
  32:       285.39 cm**-1
  33:       303.73 cm**-1
  34:       313.08 cm**-1
  35:       325.90 cm**-1
  36:       341.03 cm**-1
  37:       348.43 cm**-1
  38:       355.28 cm**-1
  39:       362.88 cm**-1
  40:       370.13 cm**-1
  41:       391.86 cm**-1
  42:       402.88 cm**-1
  43:       411.71 cm**-1
  44:       414.48 cm**-1
  45:       414.80 cm**-1
  46:       420.52 cm**-1
  47:       437.31 cm**-1
  48:       492.56 cm**-1
  49:       497.65 cm**-1
  50:       499.82 cm**-1
  51:       507.83 cm**-1
  52:       517.89 cm**-1
  53:       532.29 cm**-1
  54:       559.21 cm**-1
  55:       572.11 cm**-1
  56:       579.95 cm**-1
  57:       587.87 cm**-1
  58:       627.19 cm**-1
  59:       628.15 cm**-1
  60:       632.45 cm**-1
  61:       667.31 cm**-1
  62:       676.06 cm**-1
  63:       707.88 cm**-1
  64:       712.98 cm**-1
  65:       720.76 cm**-1
  66:       721.98 cm**-1
  67:       727.60 cm**-1
  68:       761.98 cm**-1
  69:       770.47 cm**-1
  70:       779.52 cm**-1
  71:       784.13 cm**-1
  72:       818.44 cm**-1
  73:       836.28 cm**-1
  74:       847.47 cm**-1
  75:       867.36 cm**-1
  76:       871.78 cm**-1
  77:       872.69 cm**-1
  78:       875.02 cm**-1
  79:       892.95 cm**-1
  80:       918.20 cm**-1
  81:       938.05 cm**-1
  82:       939.75 cm**-1
  83:       942.02 cm**-1
  84:       953.58 cm**-1
  85:       954.08 cm**-1
  86:       959.17 cm**-1
  87:       961.18 cm**-1
  88:       963.47 cm**-1
  89:       969.31 cm**-1
  90:       979.37 cm**-1
  91:       981.78 cm**-1
  92:       998.37 cm**-1
  93:      1006.64 cm**-1
  94:      1015.13 cm**-1
  95:      1023.13 cm**-1
  96:      1023.94 cm**-1
  97:      1026.48 cm**-1
  98:      1033.84 cm**-1
  99:      1042.11 cm**-1
 100:      1047.79 cm**-1
 101:      1052.71 cm**-1
 102:      1054.52 cm**-1
 103:      1060.80 cm**-1
 104:      1082.72 cm**-1
 105:      1102.22 cm**-1
 106:      1104.42 cm**-1
 107:      1108.33 cm**-1
 108:      1119.64 cm**-1
 109:      1137.64 cm**-1
 110:      1151.95 cm**-1
 111:      1167.78 cm**-1
 112:      1168.98 cm**-1
 113:      1178.65 cm**-1
 114:      1182.00 cm**-1
 115:      1185.88 cm**-1
 116:      1198.04 cm**-1
 117:      1227.67 cm**-1
 118:      1228.13 cm**-1
 119:      1231.63 cm**-1
 120:      1235.54 cm**-1
 121:      1256.20 cm**-1
 122:      1259.91 cm**-1
 123:      1276.07 cm**-1
 124:      1296.06 cm**-1
 125:      1298.10 cm**-1
 126:      1306.35 cm**-1
 127:      1339.21 cm**-1
 128:      1341.68 cm**-1
 129:      1344.68 cm**-1
 130:      1360.71 cm**-1
 131:      1364.45 cm**-1
 132:      1373.09 cm**-1
 133:      1376.22 cm**-1
 134:      1382.45 cm**-1
 135:      1386.24 cm**-1
 136:      1387.06 cm**-1
 137:      1388.52 cm**-1
 138:      1406.17 cm**-1
 139:      1407.40 cm**-1
 140:      1451.55 cm**-1
 141:      1455.85 cm**-1
 142:      1458.61 cm**-1
 143:      1460.82 cm**-1
 144:      1461.79 cm**-1
 145:      1465.06 cm**-1
 146:      1467.61 cm**-1
 147:      1476.21 cm**-1
 148:      1476.59 cm**-1
 149:      1479.40 cm**-1
 150:      1483.68 cm**-1
 151:      1484.42 cm**-1
 152:      1486.69 cm**-1
 153:      1489.41 cm**-1
 154:      1492.22 cm**-1
 155:      1519.18 cm**-1
 156:      1529.60 cm**-1
 157:      1535.03 cm**-1
 158:      1559.92 cm**-1
 159:      1639.16 cm**-1
 160:      1647.64 cm**-1
 161:      1650.20 cm**-1
 162:      1663.80 cm**-1
 163:      1665.12 cm**-1
 164:      1667.43 cm**-1
 165:      1743.59 cm**-1
 166:      1808.56 cm**-1
 167:      3043.97 cm**-1
 168:      3046.41 cm**-1
 169:      3047.83 cm**-1
 170:      3052.07 cm**-1
 171:      3053.58 cm**-1
 172:      3058.59 cm**-1
 173:      3100.52 cm**-1
 174:      3111.53 cm**-1
 175:      3116.44 cm**-1
 176:      3120.85 cm**-1
 177:      3122.09 cm**-1
 178:      3125.50 cm**-1
 179:      3127.47 cm**-1
 180:      3129.22 cm**-1
 181:      3134.25 cm**-1
 182:      3135.68 cm**-1
 183:      3140.71 cm**-1
 184:      3149.56 cm**-1
 185:      3153.74 cm**-1
 186:      3187.01 cm**-1
 187:      3189.54 cm**-1
 188:      3193.45 cm**-1
 189:      3195.70 cm**-1
 190:      3201.06 cm**-1
 191:      3205.29 cm**-1
 192:      3205.56 cm**-1
 193:      3207.96 cm**-1
 194:      3212.16 cm**-1
 195:      3215.15 cm**-1
 196:      3219.93 cm**-1
 197:      3225.56 cm**-1
 198:      3232.17 cm**-1
 199:      3238.29 cm**-1
 200:      3657.09 cm**-1


------------
NORMAL MODES
------------

These modes are the cartesian displacements weighted by the diagonal matrix
M(i,i)=1/sqrt(m[i]) where m[i] is the mass of the displaced atom
Thus, these vectors are normalized but *not* orthogonal

                  0          1          2          3          4          5    
      0       0.000000   0.000000   0.000000   0.000000   0.000000   0.000000
      1       0.000000   0.000000   0.000000   0.000000   0.000000   0.000000
      2       0.000000   0.000000   0.000000   0.000000   0.000000   0.000000
      3       0.000000   0.000000   0.000000   0.000000   0.000000   0.000000
      4       0.000000   0.000000   0.000000   0.000000   0.000000   0.000000
      5       0.000000   0.000000   0.000000   0.000000   0.000000   0.000000
      6       0.000000   0.000000   0.000000   0.000000   0.000000   0.000000
      7       0.000000   0.000000   0.000000   0.000000   0.000000   0.000000
      8       0.000000   0.000000   0.000000   0.000000   0.000000   0.000000
      9       0.000000   0.000000   0.000000   0.000000   0.000000   0.000000
     10       0.000000   0.000000   0.000000   0.000000   0.000000   0.000000
     11       0.000000   0.000000   0.000000   0.000000   0.000000   0.000000
     12       0.000000   0.000000   0.000000   0.000000   0.000000   0.000000
     13       0.000000   0.000000   0.000000   0.000000   0.000000   0.000000
     14       0.000000   0.000000   0.000000   0.000000   0.000000   0.000000
     15       0.000000   0.000000   0.000000   0.000000   0.000000   0.000000
     16       0.000000   0.000000   0.000000   0.000000   0.000000   0.000000
     17       0.000000   0.000000   0.000000   0.000000   0.000000   0.000000
     18       0.000000   0.000000   0.000000   0.000000   0.000000   0.000000
     19       0.000000   0.000000   0.000000   0.000000   0.000000   0.000000
     20       0.000000   0.000000   0.000000   0.000000   0.000000   0.000000
     21       0.000000   0.000000   0.000000   0.000000   0.000000   0.000000
     22       0.000000   0.000000   0.000000   0.000000   0.000000   0.000000
     23       0.000000   0.000000   0.000000   0.000000   0.000000   0.000000
     24       0.000000   0.000000   0.000000   0.000000   0.000000   0.000000
     25       0.000000   0.000000   0.000000   0.000000   0.000000   0.000000
     26       0.000000   0.000000   0.000000   0.000000   0.000000   0.000000
     27       0.000000   0.000000   0.000000   0.000000   0.000000   0.000000
     28       0.000000   0.000000   0.000000   0.000000   0.000000   0.000000
     29       0.000000   0.000000   0.000000   0.000000   0.000000   0.000000
     30       0.000000   0.000000   0.000000   0.000000   0.000000   0.000000
     31       0.000000   0.000000   0.000000   0.000000   0.000000   0.000000
     32       0.000000   0.000000   0.000000   0.000000   0.000000   0.000000
     33       0.000000   0.000000   0.000000   0.000000   0.000000   0.000000
     34       0.000000   0.000000   0.000000   0.000000   0.000000   0.000000
     35       0.000000   0.000000   0.000000   0.000000   0.000000   0.000000
     36       0.000000   0.000000   0.000000   0.000000   0.000000   0.000000
     37       0.000000   0.000000   0.000000   0.000000   0.000000   0.000000
     38       0.000000   0.000000   0.000000   0.000000   0.000000   0.000000
     39       0.000000   0.000000   0.000000   0.000000   0.000000   0.000000
     40       0.000000   0.000000   0.000000   0.000000   0.000000   0.000000
     41       0.000000   0.000000   0.000000   0.000000   0.000000   0.000000
     42       0.000000   0.000000   0.000000   0.000000   0.000000   0.000000
     43       0.000000   0.000000   0.000000   0.000000   0.000000   0.000000
     44       0.000000   0.000000   0.000000   0.000000   0.000000   0.000000
     45       0.000000   0.000000   0.000000   0.000000   0.000000   0.000000
     46       0.000000   0.000000   0.000000   0.000000   0.000000   0.000000
     47       0.000000   0.000000   0.000000   0.000000   0.000000   0.000000
     48       0.000000   0.000000   0.000000   0.000000   0.000000   0.000000
     49       0.000000   0.000000   0.000000   0.000000   0.000000   0.000000
     50       0.000000   0.000000   0.000000   0.000000   0.000000   0.000000
     51       0.000000   0.000000   0.000000   0.000000   0.000000   0.000000
     52       0.000000   0.000000   0.000000   0.000000   0.000000   0.000000
     53       0.000000   0.000000   0.000000   0.000000   0.000000   0.000000
     54       0.000000   0.000000   0.000000   0.000000   0.000000   0.000000
     55       0.000000   0.000000   0.000000   0.000000   0.000000   0.000000
     56       0.000000   0.000000   0.000000   0.000000   0.000000   0.000000
     57       0.000000   0.000000   0.000000   0.000000   0.000000   0.000000
     58       0.000000   0.000000   0.000000   0.000000   0.000000   0.000000
     59       0.000000   0.000000   0.000000   0.000000   0.000000   0.000000
     60       0.000000   0.000000   0.000000   0.000000   0.000000   0.000000
     61       0.000000   0.000000   0.000000   0.000000   0.000000   0.000000
     62       0.000000   0.000000   0.000000   0.000000   0.000000   0.000000
     63       0.000000   0.000000   0.000000   0.000000   0.000000   0.000000
     64       0.000000   0.000000   0.000000   0.000000   0.000000   0.000000
     65       0.000000   0.000000   0.000000   0.000000   0.000000   0.000000
     66       0.000000   0.000000   0.000000   0.000000   0.000000   0.000000
     67       0.000000   0.000000   0.000000   0.000000   0.000000   0.000000
     68       0.000000   0.000000   0.000000   0.000000   0.000000   0.000000
     69       0.000000   0.000000   0.000000   0.000000   0.000000   0.000000
     70       0.000000   0.000000   0.000000   0.000000   0.000000   0.000000
     71       0.000000   0.000000   0.000000   0.000000   0.000000   0.000000
     72       0.000000   0.000000   0.000000   0.000000   0.000000   0.000000
     73       0.000000   0.000000   0.000000   0.000000   0.000000   0.000000
     74       0.000000   0.000000   0.000000   0.000000   0.000000   0.000000
     75       0.000000   0.000000   0.000000   0.000000   0.000000   0.000000
     76       0.000000   0.000000   0.000000   0.000000   0.000000   0.000000
     77       0.000000   0.000000   0.000000   0.000000   0.000000   0.000000
     78       0.000000   0.000000   0.000000   0.000000   0.000000   0.000000
     79       0.000000   0.000000   0.000000   0.000000   0.000000   0.000000
     80       0.000000   0.000000   0.000000   0.000000   0.000000   0.000000
     81       0.000000   0.000000   0.000000   0.000000   0.000000   0.000000
     82       0.000000   0.000000   0.000000   0.000000   0.000000   0.000000
     83       0.000000   0.000000   0.000000   0.000000   0.000000   0.000000
     84       0.000000   0.000000   0.000000   0.000000   0.000000   0.000000
     85       0.000000   0.000000   0.000000   0.000000   0.000000   0.000000
     86       0.000000   0.000000   0.000000   0.000000   0.000000   0.000000
     87       0.000000   0.000000   0.000000   0.000000   0.000000   0.000000
     88       0.000000   0.000000   0.000000   0.000000   0.000000   0.000000
     89       0.000000   0.000000   0.000000   0.000000   0.000000   0.000000
     90       0.000000   0.000000   0.000000   0.000000   0.000000   0.000000
     91       0.000000   0.000000   0.000000   0.000000   0.000000   0.000000
     92       0.000000   0.000000   0.000000   0.000000   0.000000   0.000000
     93       0.000000   0.000000   0.000000   0.000000   0.000000   0.000000
     94       0.000000   0.000000   0.000000   0.000000   0.000000   0.000000
     95       0.000000   0.000000   0.000000   0.000000   0.000000   0.000000
     96       0.000000   0.000000   0.000000   0.000000   0.000000   0.000000
     97       0.000000   0.000000   0.000000   0.000000   0.000000   0.000000
     98       0.000000   0.000000   0.000000   0.000000   0.000000   0.000000
     99       0.000000   0.000000   0.000000   0.000000   0.000000   0.000000
    100       0.000000   0.000000   0.000000   0.000000   0.000000   0.000000
    101       0.000000   0.000000   0.000000   0.000000   0.000000   0.000000
    102       0.000000   0.000000   0.000000   0.000000   0.000000   0.000000
    103       0.000000   0.000000   0.000000   0.000000   0.000000   0.000000
    104       0.000000   0.000000   0.000000   0.000000   0.000000   0.000000
    105       0.000000   0.000000   0.000000   0.000000   0.000000   0.000000
    106       0.000000   0.000000   0.000000   0.000000   0.000000   0.000000
    107       0.000000   0.000000   0.000000   0.000000   0.000000   0.000000
    108       0.000000   0.000000   0.000000   0.000000   0.000000   0.000000
    109       0.000000   0.000000   0.000000   0.000000   0.000000   0.000000
    110       0.000000   0.000000   0.000000   0.000000   0.000000   0.000000
    111       0.000000   0.000000   0.000000   0.000000   0.000000   0.000000
    112       0.000000   0.000000   0.000000   0.000000   0.000000   0.000000
    113       0.000000   0.000000   0.000000   0.000000   0.000000   0.000000
    114       0.000000   0.000000   0.000000   0.000000   0.000000   0.000000
    115       0.000000   0.000000   0.000000   0.000000   0.000000   0.000000
    116       0.000000   0.000000   0.000000   0.000000   0.000000   0.000000
    117       0.000000   0.000000   0.000000   0.000000   0.000000   0.000000
    118       0.000000   0.000000   0.000000   0.000000   0.000000   0.000000
    119       0.000000   0.000000   0.000000   0.000000   0.000000   0.000000
    120       0.000000   0.000000   0.000000   0.000000   0.000000   0.000000
    121       0.000000   0.000000   0.000000   0.000000   0.000000   0.000000
    122       0.000000   0.000000   0.000000   0.000000   0.000000   0.000000
    123       0.000000   0.000000   0.000000   0.000000   0.000000   0.000000
    124       0.000000   0.000000   0.000000   0.000000   0.000000   0.000000
    125       0.000000   0.000000   0.000000   0.000000   0.000000   0.000000
    126       0.000000   0.000000   0.000000   0.000000   0.000000   0.000000
    127       0.000000   0.000000   0.000000   0.000000   0.000000   0.000000
    128       0.000000   0.000000   0.000000   0.000000   0.000000   0.000000
    129       0.000000   0.000000   0.000000   0.000000   0.000000   0.000000
    130       0.000000   0.000000   0.000000   0.000000   0.000000   0.000000
    131       0.000000   0.000000   0.000000   0.000000   0.000000   0.000000
    132       0.000000   0.000000   0.000000   0.000000   0.000000   0.000000
    133       0.000000   0.000000   0.000000   0.000000   0.000000   0.000000
    134       0.000000   0.000000   0.000000   0.000000   0.000000   0.000000
    135       0.000000   0.000000   0.000000   0.000000   0.000000   0.000000
    136       0.000000   0.000000   0.000000   0.000000   0.000000   0.000000
    137       0.000000   0.000000   0.000000   0.000000   0.000000   0.000000
    138       0.000000   0.000000   0.000000   0.000000   0.000000   0.000000
    139       0.000000   0.000000   0.000000   0.000000   0.000000   0.000000
    140       0.000000   0.000000   0.000000   0.000000   0.000000   0.000000
    141       0.000000   0.000000   0.000000   0.000000   0.000000   0.000000
    142       0.000000   0.000000   0.000000   0.000000   0.000000   0.000000
    143       0.000000   0.000000   0.000000   0.000000   0.000000   0.000000
    144       0.000000   0.000000   0.000000   0.000000   0.000000   0.000000
    145       0.000000   0.000000   0.000000   0.000000   0.000000   0.000000
    146       0.000000   0.000000   0.000000   0.000000   0.000000   0.000000
    147       0.000000   0.000000   0.000000   0.000000   0.000000   0.000000
    148       0.000000   0.000000   0.000000   0.000000   0.000000   0.000000
    149       0.000000   0.000000   0.000000   0.000000   0.000000   0.000000
    150       0.000000   0.000000   0.000000   0.000000   0.000000   0.000000
    151       0.000000   0.000000   0.000000   0.000000   0.000000   0.000000
    152       0.000000   0.000000   0.000000   0.000000   0.000000   0.000000
    153       0.000000   0.000000   0.000000   0.000000   0.000000   0.000000
    154       0.000000   0.000000   0.000000   0.000000   0.000000   0.000000
    155       0.000000   0.000000   0.000000   0.000000   0.000000   0.000000
    156       0.000000   0.000000   0.000000   0.000000   0.000000   0.000000
    157       0.000000   0.000000   0.000000   0.000000   0.000000   0.000000
    158       0.000000   0.000000   0.000000   0.000000   0.000000   0.000000
    159       0.000000   0.000000   0.000000   0.000000   0.000000   0.000000
    160       0.000000   0.000000   0.000000   0.000000   0.000000   0.000000
    161       0.000000   0.000000   0.000000   0.000000   0.000000   0.000000
    162       0.000000   0.000000   0.000000   0.000000   0.000000   0.000000
    163       0.000000   0.000000   0.000000   0.000000   0.000000   0.000000
    164       0.000000   0.000000   0.000000   0.000000   0.000000   0.000000
    165       0.000000   0.000000   0.000000   0.000000   0.000000   0.000000
    166       0.000000   0.000000   0.000000   0.000000   0.000000   0.000000
    167       0.000000   0.000000   0.000000   0.000000   0.000000   0.000000
    168       0.000000   0.000000   0.000000   0.000000   0.000000   0.000000
    169       0.000000   0.000000   0.000000   0.000000   0.000000   0.000000
    170       0.000000   0.000000   0.000000   0.000000   0.000000   0.000000
    171       0.000000   0.000000   0.000000   0.000000   0.000000   0.000000
    172       0.000000   0.000000   0.000000   0.000000   0.000000   0.000000
    173       0.000000   0.000000   0.000000   0.000000   0.000000   0.000000
    174       0.000000   0.000000   0.000000   0.000000   0.000000   0.000000
    175       0.000000   0.000000   0.000000   0.000000   0.000000   0.000000
    176       0.000000   0.000000   0.000000   0.000000   0.000000   0.000000
    177       0.000000   0.000000   0.000000   0.000000   0.000000   0.000000
    178       0.000000   0.000000   0.000000   0.000000   0.000000   0.000000
    179       0.000000   0.000000   0.000000   0.000000   0.000000   0.000000
    180       0.000000   0.000000   0.000000   0.000000   0.000000   0.000000
    181       0.000000   0.000000   0.000000   0.000000   0.000000   0.000000
    182       0.000000   0.000000   0.000000   0.000000   0.000000   0.000000
    183       0.000000   0.000000   0.000000   0.000000   0.000000   0.000000
    184       0.000000   0.000000   0.000000   0.000000   0.000000   0.000000
    185       0.000000   0.000000   0.000000   0.000000   0.000000   0.000000
    186       0.000000   0.000000   0.000000   0.000000   0.000000   0.000000
    187       0.000000   0.000000   0.000000   0.000000   0.000000   0.000000
    188       0.000000   0.000000   0.000000   0.000000   0.000000   0.000000
    189       0.000000   0.000000   0.000000   0.000000   0.000000   0.000000
    190       0.000000   0.000000   0.000000   0.000000   0.000000   0.000000
    191       0.000000   0.000000   0.000000   0.000000   0.000000   0.000000
    192       0.000000   0.000000   0.000000   0.000000   0.000000   0.000000
    193       0.000000   0.000000   0.000000   0.000000   0.000000   0.000000
    194       0.000000   0.000000   0.000000   0.000000   0.000000   0.000000
    195       0.000000   0.000000   0.000000   0.000000   0.000000   0.000000
    196       0.000000   0.000000   0.000000   0.000000   0.000000   0.000000
    197       0.000000   0.000000   0.000000   0.000000   0.000000   0.000000
    198       0.000000   0.000000   0.000000   0.000000   0.000000   0.000000
    199       0.000000   0.000000   0.000000   0.000000   0.000000   0.000000
    200       0.000000   0.000000   0.000000   0.000000   0.000000   0.000000
                  6          7          8          9         10         11    
      0       0.008739  -0.042069  -0.071709   0.005410   0.001169  -0.010494
      1       0.039136   0.016507  -0.092457   0.045752  -0.054967   0.030493
      2       0.023637   0.004436  -0.068951   0.000896  -0.013969  -0.001011
      3      -0.026104   0.013411  -0.040683   0.033643  -0.017781  -0.009328
      4       0.071244   0.015596  -0.013680   0.102963  -0.064018   0.008730
      5       0.049115  -0.010080  -0.028833   0.030006  -0.015154  -0.015186
      6       0.004393  -0.082316  -0.003755  -0.015151   0.034357   0.009467
      7       0.016454   0.006766  -0.052123   0.023684  -0.030170   0.049253
      8       0.058599  -0.031144  -0.038805   0.017070  -0.009909  -0.008239
      9       0.036836  -0.016064  -0.099814   0.033541  -0.036880  -0.038759
     10       0.016375  -0.003867  -0.057742   0.020963  -0.023997   0.053856
     11       0.004774   0.007188   0.035354  -0.015718   0.014418   0.001552
     12       0.007970  -0.050953  -0.038120   0.000983   0.011787  -0.005737
     13       0.021386   0.007360  -0.058549   0.028709  -0.033965   0.045997
     14       0.034149  -0.010068  -0.030282  -0.000053  -0.005171  -0.002451
     15       0.005191  -0.012563  -0.053361   0.015586  -0.007880  -0.023228
     16       0.011844  -0.007720  -0.033571   0.015348  -0.015038   0.058059
     17       0.004564   0.015406   0.018219  -0.014843   0.009835  -0.001388
     18       0.002026  -0.017002  -0.045426   0.010613  -0.002152  -0.019039
     19       0.006548  -0.032086  -0.007694   0.000577   0.008273   0.073913
     20      -0.023164   0.048785   0.041910  -0.020932   0.012460   0.008222
     21      -0.032058   0.049656  -0.022236   0.020807  -0.019265  -0.014128
     22       0.004376   0.005689  -0.014669   0.011762  -0.008067   0.014443
     23       0.012689   0.001867   0.015141  -0.017055   0.016513  -0.020018
     24      -0.036382   0.052858   0.009121  -0.007153  -0.085763  -0.008680
     25      -0.024184   0.072837  -0.061193   0.100501   0.168041  -0.014102
     26       0.033695  -0.029095  -0.048122   0.022520   0.121916  -0.025279
     27      -0.015548   0.010246   0.008057  -0.034968  -0.119593  -0.022490
     28      -0.040324   0.113955  -0.108414   0.174267   0.286099   0.039668
     29       0.044618  -0.043688  -0.095205   0.057893   0.191748   0.008866
     30      -0.068738   0.112718   0.042160   0.001632  -0.109319   0.018204
     31      -0.032352   0.087826  -0.046316   0.094902   0.199611  -0.127166
     32       0.039378  -0.039926  -0.051547   0.017780   0.142348  -0.079844
     33      -0.071708   0.113924   0.066592  -0.020975  -0.163073   0.024555
     34      -0.055701   0.143257  -0.083799   0.167479   0.346236  -0.156280
     35       0.056221  -0.064690  -0.101093   0.048832   0.226112  -0.084962
     36      -0.097553   0.170936   0.043755   0.039215  -0.064461   0.040671
     37      -0.011163   0.032910   0.016014  -0.003419   0.045861  -0.212018
     38       0.023597  -0.019068   0.009322  -0.028036   0.053114  -0.131704
     39      -0.122725   0.217245   0.069896   0.045360  -0.083829   0.064239
     40      -0.017149   0.043680   0.027919  -0.009491   0.069417  -0.307891
     41       0.028264  -0.027745   0.006887  -0.032321   0.068339  -0.178158
     42      -0.093221   0.168575   0.012581   0.067647   0.003401   0.031738
     43       0.016871  -0.034659   0.063378  -0.094070  -0.138034  -0.173918
     44       0.001956   0.012481   0.073446  -0.068800  -0.056380  -0.122968
     45      -0.114853   0.212910   0.013945   0.096573   0.037577   0.048554
     46       0.032774  -0.077324   0.112739  -0.171887  -0.259805  -0.238436
     47      -0.010597   0.028721   0.121385  -0.105019  -0.127269  -0.161957
     48      -0.060572   0.107885  -0.020288   0.058065   0.025166   0.004158
     49       0.024447  -0.047719   0.047835  -0.085899  -0.162662  -0.060761
     50      -0.003918   0.023594   0.075647  -0.062576  -0.072036  -0.067680
     51      -0.056867   0.105283  -0.044461   0.079816   0.074822   0.001264
     52       0.046568  -0.101308   0.084725  -0.157337  -0.298561  -0.041083
     53      -0.021602   0.049817   0.125045  -0.093078  -0.152009  -0.066876
     54      -0.005535  -0.095307   0.032680  -0.030940   0.051921   0.018582
     55       0.002568  -0.015821  -0.016316  -0.003267  -0.009919   0.058364
     56       0.054911  -0.029394  -0.015112   0.018179  -0.000647  -0.001902
     57      -0.036375  -0.061564   0.073986  -0.063378   0.104977   0.107975
     58      -0.025353  -0.008851   0.022659  -0.045837   0.034420   0.112291
     59       0.036406  -0.019241   0.010033  -0.006520   0.029024   0.039170
     60      -0.048326  -0.052454   0.094708  -0.078215   0.122511   0.139276
     61      -0.047159   0.027801   0.020997  -0.057877   0.087677   0.184878
     62       0.052491  -0.029061  -0.022321   0.014974   0.007817  -0.000756
     63      -0.040121  -0.076844   0.105250  -0.079891   0.097077   0.100371
     64      -0.030094  -0.025786   0.047875  -0.064020   0.032672   0.102595
     65       0.037430  -0.018549   0.020025  -0.005724   0.020786   0.040656
     66      -0.045409  -0.029489   0.054824  -0.057987   0.138176   0.157481
     67      -0.019298  -0.024550   0.029177  -0.046143   0.015654   0.085134
     68       0.005988  -0.002256   0.050576  -0.044856   0.079491   0.105811
     69      -0.007165  -0.133080   0.063662  -0.040101   0.052826  -0.011708
     70      -0.001803  -0.002296  -0.018816  -0.007638  -0.002386   0.078348
     71       0.094574  -0.050740  -0.067178   0.075583  -0.064274  -0.093484
     72       0.012468  -0.156162   0.040339  -0.021379   0.017314  -0.064721
     73       0.019199  -0.008387  -0.048363   0.025902  -0.034716   0.033476
     74       0.108587  -0.058377  -0.086062   0.095392  -0.087149  -0.125991
     75      -0.016137  -0.142889   0.089695  -0.052718   0.068269  -0.005572
     76      -0.011617  -0.017873   0.008352  -0.027424   0.012003   0.083792
     77       0.091484  -0.048660  -0.056618   0.078152  -0.055949  -0.089747
     78      -0.019249  -0.128070   0.084775  -0.053476   0.074213   0.012599
     79      -0.015904   0.028614  -0.018572  -0.024350   0.020643   0.132094
     80       0.114003  -0.061624  -0.098395   0.097241  -0.098661  -0.135594
     81       0.013062  -0.104591  -0.000621  -0.009305   0.020752  -0.022264
     82       0.020788  -0.056964  -0.016744   0.019104  -0.039576  -0.010118
     83       0.026908  -0.013511   0.032615  -0.014271   0.045859   0.060776
     84       0.021866  -0.085568  -0.016689   0.005026   0.006199  -0.011341
     85       0.019941  -0.066045  -0.012726   0.016707  -0.037422  -0.018364
     86      -0.009829   0.005434   0.066283  -0.065038   0.102587   0.123744
     87      -0.000001  -0.112244   0.023928  -0.027225   0.042126  -0.012332
     88       0.004348  -0.067090   0.001788  -0.006925  -0.013911  -0.003364
     89       0.027516  -0.012142   0.049080  -0.008252   0.046257   0.068282
     90       0.032921  -0.125130  -0.032793   0.011746  -0.011904  -0.076528
     91       0.049290  -0.065973  -0.038677   0.061390  -0.083748  -0.051229
     92       0.041470  -0.021042   0.017839   0.005572   0.022849   0.034368
     93       0.073286   0.004721  -0.026474   0.040032  -0.025683  -0.021810
     94       0.016548   0.029119  -0.021285   0.006369  -0.006079   0.027398
     95      -0.003187   0.003629   0.019403  -0.016030   0.011541  -0.001360
     96       0.102273   0.025181   0.023296  -0.011559   0.002150  -0.005268
     97       0.018748   0.060569   0.006012  -0.049687   0.023155   0.001392
     98       0.009907  -0.014458   0.022012   0.008518  -0.000417   0.032310
     99       0.144674   0.063958   0.122465  -0.000880   0.022616   0.008584
    100       0.024744   0.112227   0.066308  -0.066088   0.049639  -0.040407
    101      -0.001291  -0.017655   0.002820   0.003465  -0.002450   0.022286
    102       0.168038   0.083425   0.166472  -0.039732   0.046326   0.018832
    103       0.027433   0.139409   0.091275  -0.109852   0.073950  -0.061682
    104       0.008476  -0.031490   0.003431   0.022058  -0.011679   0.045952
    105       0.156424   0.077406   0.167815   0.058468   0.013585   0.009185
    106       0.025600   0.129282   0.096825  -0.027125   0.045711  -0.054744
    107      -0.023882  -0.003399  -0.015939  -0.024906   0.007441  -0.015815
    108       0.189374   0.108888   0.247217   0.064252   0.031185   0.018897
    109       0.029723   0.170352   0.145864  -0.041929   0.067983  -0.086817
    110      -0.031598  -0.006743  -0.030202  -0.027948   0.005511  -0.021600
    111       0.123055   0.045271   0.103287   0.110415  -0.020642  -0.002521
    112       0.019160   0.088973   0.058784   0.030881   0.011304  -0.026077
    113      -0.036195   0.015229  -0.016677  -0.049001   0.019864  -0.047167
    114       0.129025   0.049405   0.129179   0.158937  -0.031797  -0.001490
    115       0.018120   0.096957   0.075593   0.064172   0.004724  -0.036585
    116      -0.053430   0.028289  -0.030775  -0.070922   0.028035  -0.080021
    117       0.081766   0.008986   0.005640   0.099744  -0.039846  -0.018396
    118       0.014642   0.038357  -0.001346   0.046655  -0.014295   0.015048
    119      -0.025857   0.018645   0.001944  -0.043851   0.021658  -0.037638
    120       0.057920  -0.014874  -0.043028   0.141159  -0.066037  -0.028752
    121       0.011441   0.006623  -0.031992   0.091511  -0.040018   0.032171
    122      -0.035674   0.034425   0.003948  -0.062126   0.030812  -0.058163
    123       0.083237   0.000579  -0.031816  -0.070896   0.005815  -0.004376
    124       0.011143   0.036583  -0.030189  -0.085684   0.022560   0.016961
    125       0.035520  -0.030319   0.045012   0.041523  -0.011381   0.083278
    126       0.042982  -0.036905  -0.128833  -0.110866  -0.007601  -0.020806
    127       0.015126   0.020494  -0.040574  -0.020273  -0.004060   0.035219
    128       0.011881  -0.070751  -0.029966   0.076005  -0.045247   0.090012
    129       0.015510  -0.045997  -0.177336  -0.089851  -0.024387  -0.045834
    130       0.016252  -0.000261  -0.061481   0.023109  -0.027193   0.052029
    131       0.004798  -0.062581  -0.031121   0.059131  -0.037567   0.075604
    132       0.053017  -0.036558  -0.114541  -0.127995  -0.000002  -0.009214
    133       0.023333   0.049657   0.002580   0.006673   0.002869   0.020567
    134      -0.018888  -0.099304  -0.103669   0.089543  -0.069194   0.077511
    135       0.029251  -0.057072  -0.169991  -0.148727  -0.008110  -0.019972
    136       0.009420   0.002453  -0.067945  -0.042741  -0.006604   0.043657
    137       0.032541  -0.081038  -0.010937   0.105161  -0.054393   0.122647
    138       0.070933  -0.001815  -0.051632  -0.043957  -0.006114  -0.017617
    139      -0.003307  -0.004663  -0.090899  -0.129594   0.015278   0.037606
    140       0.078616   0.012821   0.151429   0.015719   0.024905   0.099583
    141       0.104851   0.024345   0.020047  -0.032928   0.009927   0.001921
    142      -0.017334   0.010130  -0.084579  -0.153276   0.025425   0.005946
    143       0.090109   0.042777   0.204474   0.003030   0.044213   0.086461
    144       0.047171  -0.008686  -0.091543  -0.008975  -0.024542  -0.038513
    145       0.006752  -0.033949  -0.118354  -0.120989   0.002685   0.076392
    146       0.070885   0.031255   0.167142   0.012796   0.031816   0.073578
    147       0.051195  -0.022531  -0.096004  -0.071400  -0.011168  -0.024390
    148      -0.010446  -0.023718  -0.119928  -0.150296   0.011725   0.045104
    149       0.109279  -0.002159   0.167545   0.014404   0.025752   0.150869
    150       0.114148   0.011139   0.022765  -0.123452   0.033922   0.028512
    151       0.012152   0.067471   0.000566  -0.142769   0.053588  -0.010906
    152       0.042993  -0.049186   0.037835   0.067572  -0.025716   0.111797
    153       0.141804   0.041951   0.093795  -0.094172   0.043337   0.033642
    154       0.010691   0.079444   0.008661  -0.198698   0.075961  -0.023001
    155       0.061358  -0.018657   0.093921   0.047358  -0.002689   0.106523
    156       0.098170  -0.014434  -0.027005  -0.170569   0.034885   0.034464
    157       0.006139   0.043735  -0.032389  -0.169914   0.051181   0.006062
    158       0.059743  -0.059828   0.051924   0.091174  -0.033882   0.144385
    159       0.124828   0.012765   0.039023  -0.149921   0.045420   0.042046
    160       0.020495   0.101746   0.047482  -0.105355   0.057479  -0.035359
    161       0.013869  -0.084459  -0.038351   0.084951  -0.052097   0.107728
    162      -0.024168  -0.015163  -0.050642   0.015909  -0.006714  -0.009496
    163       0.039352   0.001185  -0.036781   0.066298  -0.053333   0.017763
    164       0.014192   0.006134  -0.042219   0.011859  -0.016566  -0.005808
    165      -0.059150  -0.022399  -0.035969   0.003538  -0.001263  -0.008269
    166      -0.007640  -0.046917  -0.000752   0.039401  -0.030042   0.013629
    167      -0.047725   0.031730  -0.032127  -0.001190  -0.022226   0.003970
    168      -0.016639  -0.043497  -0.041943  -0.026027   0.015534   0.006613
    169       0.006865  -0.034683  -0.008285  -0.053590  -0.008547   0.076936
    170      -0.082960   0.060446  -0.030520  -0.025390  -0.026935   0.025922
    171       0.046685  -0.051960  -0.065820  -0.041810   0.022735   0.016391
    172       0.057880   0.020083  -0.057485  -0.115281  -0.014927   0.132060
    173      -0.063042   0.062810  -0.040393  -0.034434  -0.025665   0.032866
    174      -0.055891  -0.054900  -0.015347  -0.034373   0.023754   0.009461
    175      -0.044599  -0.095242   0.054151  -0.065666   0.022193   0.071631
    176      -0.144047   0.085666  -0.015263  -0.037343  -0.033261   0.038875
    177      -0.021517  -0.071263  -0.019207  -0.057831   0.037280   0.022137
    178      -0.032611  -0.085800   0.050548  -0.137340   0.039469   0.122283
    179      -0.172126   0.107921  -0.013404  -0.055403  -0.036947   0.055636
    180      -0.140013  -0.046333   0.017010  -0.012133   0.015019  -0.004603
    181      -0.113475  -0.169388   0.123043   0.017106   0.030795  -0.000706
    182      -0.169528   0.082058  -0.002218  -0.025687  -0.034727   0.030097
    183      -0.171444  -0.056323   0.038861  -0.018234   0.021968  -0.002868
    184      -0.155191  -0.218551   0.173888   0.009861   0.055434  -0.006528
    185      -0.216534   0.101518   0.009527  -0.035395  -0.039242   0.040381
    186      -0.183418  -0.025217   0.021638   0.017708  -0.002509  -0.020757
    187      -0.128746  -0.181059   0.127242   0.109358   0.007945  -0.066088
    188      -0.134188   0.053812  -0.004683  -0.001857  -0.030389   0.008101
    189      -0.249958  -0.019067   0.047341   0.035263  -0.009481  -0.031923
    190      -0.183444  -0.239671   0.180690   0.174565   0.014440  -0.123811
    191      -0.154030   0.051311   0.005142   0.006861  -0.031626   0.001402
    192      -0.142673  -0.013073  -0.004862   0.025720  -0.010635  -0.022470
    193      -0.074609  -0.119292   0.065827   0.119293  -0.022373  -0.057080
    194      -0.073424   0.028522  -0.019311   0.010446  -0.024035  -0.005040
    195      -0.177032   0.002147   0.000180   0.049651  -0.023825  -0.034501
    196      -0.086628  -0.130326   0.072484   0.191810  -0.038910  -0.105984
    197      -0.044678   0.005622  -0.020507   0.028803  -0.020020  -0.021754
    198       0.030644  -0.010673  -0.123617   0.019003  -0.039462  -0.060621
    199       0.015349   0.000788  -0.085969   0.006580  -0.030307   0.030749
    200       0.027901  -0.000270   0.056275   0.001986   0.007843   0.023344
                 12         13         14         15         16         17    
      0      -0.037450   0.037186   0.062866   0.055975  -0.074437  -0.028321
      1      -0.026039   0.016668   0.001833   0.037210  -0.109131   0.078595
      2      -0.033587   0.020401   0.075072   0.041484  -0.087208  -0.082937
      3      -0.033633   0.001309  -0.011492   0.042420   0.140513  -0.053852
      4      -0.031351  -0.025204  -0.094134   0.011492   0.367775   0.028455
      5      -0.037809   0.001071   0.031767   0.031894   0.148220  -0.117594
      6       0.005619   0.003234   0.003554   0.020561   0.009101  -0.041375
      7      -0.006477  -0.007349   0.007172   0.018045  -0.073262   0.049172
      8      -0.007004   0.014865  -0.025882   0.034712  -0.037357  -0.067381
      9      -0.042310   0.041804   0.024232   0.005478  -0.053272   0.137536
     10      -0.007909  -0.002554   0.006857   0.030730  -0.084002  -0.000443
     11       0.004239  -0.016427   0.052630  -0.024390   0.033674   0.036957
     12      -0.021336   0.023654   0.037502   0.033646  -0.021772  -0.002043
     13      -0.008775  -0.003647   0.000689   0.023188  -0.079375   0.047358
     14      -0.015565   0.010534   0.040107   0.013695  -0.020995  -0.030106
     15      -0.029873   0.031774   0.036238   0.021235  -0.025610   0.068951
     16       0.000168  -0.013920   0.006645   0.023096  -0.066799   0.009735
     17      -0.002784  -0.006635   0.055186  -0.016116   0.021874   0.017185
     18      -0.028329   0.029730   0.038202   0.025121  -0.022391   0.053098
     19       0.005303  -0.020327   0.010639   0.036310  -0.053453  -0.044278
     20       0.001489  -0.012770   0.053186  -0.011854   0.031397  -0.006254
     21      -0.008170   0.016208   0.022271   0.019568  -0.017234   0.034557
     22       0.003526  -0.013919  -0.009157   0.012462  -0.045867   0.025189
     23      -0.007797  -0.001922   0.053342  -0.019128   0.027189   0.030065
     24      -0.010084   0.011346   0.019958   0.019292  -0.018890   0.021336
     25       0.042982  -0.019250  -0.037620   0.009407  -0.021703  -0.008642
     26      -0.016765   0.012608   0.069497  -0.016625   0.022796   0.072592
     27      -0.034309   0.025514   0.027973   0.024271  -0.029174   0.045330
     28       0.076125  -0.039370  -0.021626   0.001324  -0.016322  -0.002848
     29      -0.015824   0.011473   0.094998  -0.017231   0.013763   0.106293
     30       0.021495  -0.014073   0.010040   0.012098  -0.006718  -0.027391
     31       0.039307   0.005999  -0.099589   0.019618  -0.003435  -0.062377
     32      -0.027500   0.030422   0.047231  -0.010660   0.027174   0.066210
     33       0.019768  -0.018382   0.010347   0.011341  -0.008106  -0.036155
     34       0.071556   0.003472  -0.128068   0.018463   0.017277  -0.097306
     35      -0.035542   0.042682   0.057600  -0.008232   0.022718   0.102973
     36       0.054963  -0.034843   0.002999   0.004792   0.007699  -0.060646
     37      -0.006580   0.037224  -0.131101   0.033811  -0.013279  -0.078025
     38      -0.029084   0.033894   0.008951  -0.006654   0.036286   0.011265
     39       0.078784  -0.055350  -0.001981  -0.002045   0.017653  -0.092873
     40      -0.011551   0.060080  -0.184448   0.044100  -0.000454  -0.123675
     41      -0.037880   0.049157  -0.011726  -0.000478   0.038841   0.001466
     42       0.056963  -0.028697   0.001840   0.006340   0.009422  -0.051252
     43      -0.046030   0.038601  -0.093039   0.034106  -0.038792  -0.034381
     44      -0.019785   0.017470  -0.002372  -0.010670   0.041434  -0.029680
     45       0.082814  -0.044443  -0.004956   0.001133   0.020099  -0.077907
     46      -0.082257   0.062067  -0.115122   0.044352  -0.046223  -0.044418
     47      -0.020924   0.019460  -0.031557  -0.007687   0.048018  -0.072818
     48       0.024937  -0.002956   0.011537   0.013798  -0.003576  -0.002098
     49      -0.040516   0.012697  -0.031020   0.022657  -0.053628   0.019039
     50      -0.008860  -0.000405   0.020998  -0.017429   0.038093  -0.019324
     51       0.026768   0.000523   0.013543   0.014161  -0.003026   0.008979
     52      -0.074434   0.017976  -0.009788   0.025236  -0.073084   0.048139
     53      -0.001243  -0.011423   0.008010  -0.019196   0.043473  -0.058707
     54       0.029550  -0.014332  -0.042909  -0.013040   0.035930  -0.001353
     55       0.014421  -0.030818   0.024804  -0.015878  -0.001041   0.050892
     56       0.009520   0.010854  -0.118998   0.018138  -0.077846  -0.009049
     57      -0.112882   0.012631  -0.166530  -0.018275  -0.007577   0.036225
     58      -0.082128  -0.025459   0.046346  -0.027937   0.067563   0.025586
     59      -0.060339   0.018568  -0.134622   0.012505  -0.058379  -0.013478
     60      -0.157993   0.019500  -0.215752  -0.024387  -0.021431   0.054478
     61      -0.218570   0.002237   0.040486  -0.012532   0.076591   0.000927
     62      -0.006704   0.011258  -0.058856   0.023869  -0.035675  -0.044945
     63      -0.084249   0.000802  -0.201548  -0.037177  -0.009238   0.061944
     64      -0.060514  -0.038283   0.061507  -0.042644   0.100727   0.021866
     65      -0.049073   0.018828  -0.198983   0.005851  -0.100971   0.024445
     66      -0.208176   0.037319  -0.176554   0.000749  -0.020401   0.021303
     67      -0.031965  -0.037233   0.051910  -0.035752   0.070665   0.032733
     68      -0.170979   0.030761  -0.158608   0.004878  -0.029175  -0.023005
     69       0.136891  -0.054376  -0.045941  -0.059827   0.096684   0.027913
     70      -0.036415  -0.017277   0.024260  -0.004570  -0.009758   0.041580
     71       0.172703  -0.006912  -0.109817   0.033228  -0.147567   0.006974
     72       0.227059  -0.072802   0.026499  -0.057457   0.122938   0.001420
     73       0.042296  -0.021793   0.007352   0.008022  -0.071162   0.059039
     74       0.229001  -0.012964  -0.102045   0.039630  -0.170744   0.009602
     75       0.154934  -0.067541  -0.078231  -0.085765   0.119299   0.053840
     76      -0.022027  -0.034336   0.036576  -0.032110   0.052269   0.043215
     77       0.185130  -0.008448  -0.176498   0.023200  -0.182902   0.047161
     78       0.108034  -0.052748  -0.089379  -0.072441   0.096852   0.049920
     79      -0.165687   0.014055   0.028991   0.019133  -0.017684   0.015086
     80       0.230165  -0.012960  -0.045802   0.049152  -0.146727  -0.022497
     81       0.084574  -0.020649   0.030402   0.001409   0.048491  -0.032073
     82       0.178812  -0.069610   0.022364  -0.044207   0.008313   0.082955
     83      -0.078494   0.022018  -0.225631  -0.001111  -0.098117   0.033558
     84       0.051459  -0.006897   0.016735   0.014889   0.014239  -0.021633
     85       0.200133  -0.076059   0.027017  -0.048913   0.018183   0.079662
     86      -0.206945   0.039131  -0.221094  -0.001289  -0.056648   0.006043
     87       0.084610  -0.027627   0.005746  -0.014974   0.063343  -0.021015
     88       0.170366  -0.077154   0.052464  -0.053444   0.057369   0.058895
     89      -0.066194   0.020565  -0.311898  -0.016611  -0.142449   0.087640
     90       0.171232  -0.036933   0.121668   0.010590   0.081310  -0.070107
     91       0.269119  -0.078838  -0.016713  -0.046534  -0.047265   0.125420
     92      -0.027319   0.015220  -0.220641  -0.000015  -0.111583   0.041141
     93      -0.027479   0.027976   0.007372  -0.005143  -0.015015   0.086290
     94      -0.008395   0.006483   0.020453   0.014934  -0.049664  -0.024059
     95       0.001018  -0.012695   0.057325  -0.020672   0.027078   0.048259
     96      -0.005614  -0.015130   0.002588  -0.002242  -0.048590   0.065494
     97      -0.002506  -0.010793   0.038255   0.007999  -0.056314  -0.004853
     98       0.007725  -0.019463   0.039757  -0.013064   0.015045   0.017484
     99       0.008540  -0.011850   0.006225  -0.043482  -0.089814   0.018941
    100      -0.006152   0.010650   0.069806  -0.037490  -0.059703   0.019302
    101       0.003144  -0.016947   0.043395  -0.008410   0.026030   0.033825
    102       0.024578  -0.040751   0.008092  -0.043739  -0.135289   0.010554
    103      -0.001714  -0.001006   0.087351  -0.045628  -0.078576   0.046109
    104       0.007338  -0.021387   0.028931  -0.001567   0.019549   0.006585
    105       0.002916   0.026134   0.005273  -0.089612  -0.058977  -0.028357
    106      -0.014444   0.045815   0.077728  -0.077035  -0.028332  -0.001903
    107      -0.006048  -0.008816   0.065364  -0.010698   0.039424   0.081423
    108       0.014077   0.027668   0.009111  -0.127893  -0.088971  -0.066742
    109      -0.016574   0.062084   0.103028  -0.116063  -0.033250   0.008716
    110      -0.008998  -0.007468   0.067145  -0.005451   0.046249   0.091943
    111      -0.016034   0.058426  -0.005692  -0.079649   0.030600  -0.031068
    112      -0.018482   0.056592   0.048483  -0.060666   0.023559  -0.042816
    113      -0.012395  -0.001248   0.085638  -0.019422   0.040273   0.115519
    114      -0.019188   0.085604  -0.012373  -0.111047   0.077698  -0.075819
    115      -0.024285   0.082468   0.049663  -0.088127   0.066501  -0.066367
    116      -0.021353   0.007312   0.105110  -0.022586   0.049594   0.156471
    117      -0.030323   0.057577  -0.004338  -0.031972   0.050454   0.033870
    118      -0.014722   0.035689   0.019200  -0.009575   0.010121  -0.049591
    119      -0.008045  -0.003687   0.080865  -0.025552   0.033345   0.095271
    120      -0.040863   0.084836  -0.008131  -0.028685   0.098125   0.040257
    121      -0.016242   0.047252   0.000670  -0.001022   0.033993  -0.070463
    122      -0.011450  -0.000034   0.093926  -0.031523   0.036847   0.117226
    123       0.001176  -0.061933  -0.015369  -0.020084  -0.007247   0.031103
    124       0.006695  -0.049150   0.018840   0.000806  -0.034220  -0.051578
    125       0.021373  -0.028166   0.019960   0.006521  -0.019948  -0.039738
    126      -0.010066  -0.082597  -0.034005  -0.162960   0.038945  -0.037246
    127      -0.004373  -0.008719   0.017661  -0.043748  -0.099009  -0.057506
    128       0.003620  -0.003552   0.006554  -0.132582  -0.050900  -0.093812
    129      -0.034239  -0.036765  -0.025981  -0.358410  -0.001405  -0.086064
    130      -0.010679   0.009091   0.010547  -0.045990  -0.131863  -0.044425
    131       0.001089  -0.001919   0.011966  -0.176145  -0.043265  -0.110451
    132       0.001881  -0.110888  -0.040913  -0.074470   0.067441  -0.018883
    133      -0.011499   0.033287   0.040923  -0.069492  -0.147497  -0.039691
    134      -0.016901   0.021217   0.000247  -0.310344  -0.070006  -0.152816
    135      -0.005908  -0.119075  -0.050582  -0.172402   0.089350  -0.063069
    136       0.001217  -0.039292   0.002410  -0.023424  -0.062556  -0.069017
    137       0.013626  -0.013476  -0.003725  -0.012755  -0.060799  -0.055669
    138      -0.013030  -0.028235  -0.004627  -0.062853  -0.032327   0.053535
    139       0.015625  -0.100205  -0.018069  -0.071486   0.017602  -0.167733
    140       0.050251  -0.062876   0.026665   0.187481  -0.001186   0.010200
    141       0.001268  -0.023620   0.004857   0.006052  -0.072352   0.048382
    142       0.013761  -0.117251  -0.010215   0.021783   0.086136  -0.034078
    143       0.058217  -0.074952   0.039601   0.310391   0.027855   0.116887
    144      -0.033937   0.015791   0.011481  -0.102236  -0.059611   0.098657
    145       0.019893  -0.100076  -0.039506  -0.202701  -0.035747  -0.355842
    146       0.046305  -0.059526   0.041484   0.268460   0.031142   0.134183
    147      -0.014773  -0.055138  -0.020840  -0.093018   0.019414   0.040089
    148       0.018694  -0.124286  -0.035706  -0.110514   0.043838  -0.222423
    149       0.067965  -0.079989   0.003783   0.117129  -0.051867  -0.174256
    150       0.035025  -0.133094  -0.034878   0.121984   0.043852   0.002212
    151       0.015922  -0.079410   0.032113   0.085598   0.025023  -0.000033
    152       0.023959  -0.026053   0.005773  -0.015057  -0.048319  -0.085105
    153       0.039702  -0.113546  -0.020878   0.170984   0.002220   0.047237
    154       0.027367  -0.119930   0.032233   0.156848   0.086813   0.013652
    155       0.035592  -0.041766   0.015762   0.070780  -0.032629  -0.043921
    156       0.042096  -0.177021  -0.055228   0.122622   0.101303  -0.051810
    157       0.024296  -0.114558   0.011028   0.089183   0.058417  -0.055722
    158       0.031744  -0.029899  -0.008605  -0.006710  -0.076667  -0.122472
    159       0.049335  -0.167115  -0.045116   0.182735   0.071745  -0.013246
    160       0.004112  -0.029834   0.062322   0.078252  -0.022902   0.077579
    161       0.006669  -0.005043  -0.002164  -0.126848  -0.058442  -0.125870
    162      -0.032534   0.015970   0.021227   0.048439   0.039817  -0.047640
    163      -0.022258  -0.003273  -0.049799   0.017126   0.160199   0.055557
    164      -0.029613   0.006602   0.040412   0.031300   0.046597  -0.096713
    165      -0.021592   0.018648   0.018048   0.041198   0.017987  -0.039336
    166      -0.006210   0.010712  -0.026997   0.007294   0.116622   0.045302
    167      -0.010394   0.000775   0.005892   0.013910   0.028800  -0.059150
    168      -0.005395   0.091032   0.054212   0.058768   0.021137  -0.093440
    169       0.076685   0.187103  -0.032803   0.006443   0.127321   0.040268
    170       0.021864   0.030514  -0.034934  -0.004050   0.030891  -0.006285
    171      -0.004900   0.139292   0.086090   0.081273   0.047216  -0.147189
    172       0.128972   0.303148  -0.068770   0.010540   0.199487   0.063742
    173       0.026283   0.052359  -0.029765   0.002155   0.043739  -0.018554
    174       0.010936   0.106702   0.051483   0.048844  -0.010888  -0.083315
    175       0.096625   0.228655   0.008093   0.002152   0.049569   0.000625
    176       0.048835   0.033082  -0.082982  -0.029918   0.014751   0.064659
    177       0.024848   0.168134   0.080242   0.062852  -0.003179  -0.129475
    178       0.163618   0.374924   0.003260   0.003005   0.063471  -0.006833
    179       0.073925   0.056079  -0.115225  -0.043741   0.015054   0.107456
    180       0.008865   0.042767   0.013589   0.020395  -0.058090  -0.016090
    181       0.028796   0.078595   0.056865  -0.005037  -0.057612  -0.029494
    182       0.043297   0.006629  -0.088486  -0.037318  -0.004636   0.079067
    183       0.021451   0.054635   0.013010   0.011913  -0.090219  -0.008576
    184       0.043105   0.108709   0.091995  -0.009441  -0.134612  -0.061265
    185       0.064266   0.010289  -0.123852  -0.056598  -0.019485   0.130496
    186      -0.009248  -0.036743  -0.023694   0.002168  -0.062340   0.041875
    187      -0.057891  -0.112361   0.060554  -0.006645  -0.065887  -0.018052
    188       0.010711  -0.024765  -0.048364  -0.019615  -0.005135   0.026351
    189      -0.011009  -0.088704  -0.054233  -0.021310  -0.098434   0.097736
    190      -0.112696  -0.235412   0.098917  -0.012234  -0.151381  -0.040052
    191       0.006476  -0.045821  -0.053066  -0.025633  -0.019801   0.038243
    192      -0.024432  -0.047457  -0.021207   0.013888  -0.021738   0.028033
    193      -0.072969  -0.140159   0.016436  -0.000082   0.032518   0.019110
    194      -0.016189  -0.027607  -0.000943   0.006097   0.012919  -0.044315
    195      -0.037339  -0.105252  -0.049845   0.000844  -0.027027   0.072878
    196      -0.137269  -0.277744   0.020994   0.000396   0.024802   0.024276
    197      -0.041227  -0.049329   0.032207   0.020175   0.013444  -0.088658
    198      -0.047982   0.043964   0.030123  -0.030865  -0.075830   0.178355
    199      -0.013818  -0.002335   0.009720  -0.014308  -0.112567   0.053454
    200       0.010285  -0.023903   0.037298  -0.008179   0.047047   0.026271
                 18         19         20         21         22         23    
      0      -0.009341   0.008986  -0.026761   0.020570   0.033756   0.015010
      1      -0.014039  -0.006780   0.002823   0.014266   0.024480   0.009872
      2      -0.135371  -0.018485   0.040979   0.008200   0.039866  -0.000133
      3       0.091799   0.053252   0.140194  -0.027056  -0.066554  -0.030589
      4       0.071901   0.099288   0.023427  -0.050197  -0.124679  -0.061183
      5      -0.113420   0.037394   0.029007  -0.018528  -0.026860  -0.031199
      6      -0.024165   0.025062  -0.138792   0.019882  -0.094753   0.027972
      7      -0.006075  -0.006700   0.022012   0.004052  -0.019324   0.001239
      8      -0.110933   0.008806  -0.096545   0.019382  -0.119436   0.034348
      9      -0.044936  -0.007153  -0.015983  -0.023641   0.011833  -0.042509
     10       0.001025  -0.005218  -0.021874  -0.007811  -0.008582  -0.022329
     11       0.043513  -0.004767   0.033675   0.013957  -0.037565   0.038143
     12       0.029088   0.014231  -0.086562   0.010158  -0.013828   0.005812
     13      -0.006660  -0.004697   0.019881   0.006228  -0.025124   0.005149
     14      -0.077444  -0.010861  -0.033602  -0.003900  -0.006500  -0.011080
     15       0.034124   0.002845  -0.060456  -0.006043   0.031036  -0.023677
     16       0.022934   0.002641   0.008780   0.014825  -0.049610   0.024450
     17       0.016244  -0.012862  -0.003162  -0.008534   0.010111  -0.009645
     18       0.045758   0.006861  -0.068109  -0.001961   0.030120  -0.018067
     19       0.061166   0.010900  -0.014532   0.028081  -0.053809   0.046768
     20       0.031793  -0.009315  -0.027425  -0.009893   0.036300  -0.023015
     21       0.020969   0.001796  -0.062185  -0.009571   0.050118  -0.038900
     22       0.019502   0.003279   0.047669   0.025959  -0.090073   0.063209
     23       0.015539  -0.012731   0.005436  -0.006142  -0.002008   0.000828
     24       0.012090   0.000862  -0.052945  -0.008427   0.043016  -0.034774
     25      -0.012182   0.002879   0.053005   0.024320  -0.087190   0.065230
     26       0.043780  -0.011704  -0.024519  -0.010939   0.021244  -0.016291
     27       0.033010   0.002180  -0.074821  -0.011266   0.058928  -0.047874
     28      -0.016316   0.001734   0.072811   0.029843  -0.111432   0.083267
     29       0.064526  -0.011109  -0.032177  -0.008818   0.017879  -0.014854
     30      -0.029327  -0.001889  -0.010190  -0.001823   0.006294  -0.007155
     31      -0.040756   0.004026   0.014310   0.007147  -0.021714   0.018605
     32       0.045779  -0.010318  -0.054561  -0.020529   0.061518  -0.045792
     33      -0.035295  -0.002394   0.000666   0.000408  -0.004519   0.000420
     34      -0.069477   0.003055   0.007971   0.000365   0.000261   0.004318
     35       0.072679  -0.008583  -0.080677  -0.023774   0.081539  -0.060289
     36      -0.060713  -0.004464   0.020558   0.002273  -0.017972   0.012237
     37      -0.034122   0.007137  -0.026872  -0.005268   0.032062  -0.024109
     38       0.013267  -0.011033  -0.055256  -0.027465   0.082143  -0.062105
     39      -0.089721  -0.007122   0.057676   0.008690  -0.051660   0.038463
     40      -0.055173   0.008990  -0.070649  -0.023110   0.102442  -0.077571
     41       0.012736  -0.009521  -0.083891  -0.036690   0.120867  -0.091704
     42      -0.053629  -0.003875   0.001579  -0.002616   0.003674  -0.004467
     43      -0.001861   0.007006  -0.007136   0.006206  -0.011092   0.007862
     44      -0.018194  -0.013333  -0.013812  -0.019656   0.042785  -0.031331
     45      -0.078102  -0.005420   0.024492   0.000737  -0.014701   0.010010
     46       0.002892   0.008871  -0.031168  -0.000574   0.017778  -0.013759
     47      -0.044770  -0.013523  -0.007305  -0.021780   0.046623  -0.033315
     48      -0.010871  -0.000441  -0.042329  -0.009183   0.041076  -0.033236
     49       0.024839   0.004433   0.033247   0.022692  -0.076363   0.055950
     50      -0.016910  -0.014718   0.015390  -0.010025   0.003611  -0.001957
     51      -0.003753   0.000688  -0.052072  -0.010506   0.049838  -0.039889
     52       0.050743   0.004142   0.037490   0.028197  -0.095773   0.070545
     53      -0.044829  -0.017557   0.039212  -0.008408  -0.012553   0.010382
     54      -0.037184   0.012813  -0.074113   0.006976  -0.026289   0.007709
     55      -0.107760  -0.019469   0.051254  -0.004895   0.012710  -0.010127
     56      -0.019659  -0.000381  -0.005463   0.009226  -0.053869   0.018185
     57       0.015292  -0.002038   0.011138  -0.001892   0.052268  -0.012559
     58      -0.198263  -0.024230   0.008462  -0.002446  -0.028735   0.002708
     59      -0.045674  -0.005164  -0.006237   0.008927  -0.057167   0.020635
     60       0.040739  -0.009792   0.061586  -0.007661   0.103623  -0.024618
     61      -0.266228  -0.020059  -0.096417   0.007798  -0.132597   0.019578
     62      -0.093925   0.007393  -0.097743   0.019057  -0.149468   0.041216
     63       0.065786  -0.012694   0.117561  -0.012335   0.154647  -0.028635
     64      -0.206662  -0.028498   0.041039  -0.004585  -0.004194   0.006370
     65       0.030745  -0.013725   0.092434  -0.002042   0.046010  -0.004669
     66      -0.030159   0.003485  -0.079141   0.005929  -0.031004  -0.004341
     67      -0.173118  -0.026015   0.049752  -0.005758   0.008960  -0.000839
     68      -0.076860  -0.011356  -0.014407   0.010178  -0.069746   0.027619
     69      -0.095353  -0.002179   0.021070  -0.010830   0.081910  -0.019906
     70      -0.104599  -0.016989   0.022589  -0.000514  -0.018035  -0.002877
     71       0.077288   0.010507   0.025756   0.013455  -0.043837   0.020207
     72      -0.138121   0.004171  -0.032391  -0.004621   0.035451  -0.005114
     73      -0.020640  -0.010143   0.055819   0.002502  -0.007286  -0.002529
     74       0.107872   0.015038   0.030062   0.016153  -0.048571   0.023481
     75      -0.107893  -0.012143   0.093165  -0.023325   0.162890  -0.041624
     76      -0.178095  -0.026357   0.043797  -0.009951   0.024545  -0.015108
     77       0.141897   0.005215   0.117742   0.004151   0.037866  -0.000847
     78      -0.083922  -0.009056   0.074580  -0.019018   0.137772  -0.035782
     79      -0.112399  -0.012351  -0.056105   0.009624  -0.098860   0.015199
     80       0.061328   0.020209  -0.044766   0.024426  -0.117499   0.041687
     81      -0.065496   0.027548  -0.167335   0.017548  -0.101027   0.025285
     82      -0.091508  -0.031512   0.157530  -0.018173   0.108325  -0.032495
     83       0.018312  -0.020862   0.122873  -0.004870   0.048410  -0.005408
     84      -0.051469   0.019795  -0.170286   0.013997  -0.099488   0.016404
     85      -0.093234  -0.029181   0.162429  -0.017211   0.110808  -0.030025
     86      -0.028871   0.002050   0.046563   0.008044  -0.021447   0.018313
     87      -0.064553   0.024761  -0.113323   0.013246  -0.058607   0.019298
     88      -0.137371  -0.012397   0.106866  -0.008472   0.063404  -0.013763
     89       0.086317  -0.053162   0.291141  -0.026477   0.188190  -0.043079
     90      -0.112399   0.049502  -0.283406   0.031295  -0.193038   0.048881
     91      -0.024141  -0.063057   0.279053  -0.036743   0.214797  -0.066224
     92       0.033288  -0.027689   0.143001  -0.008781   0.068029  -0.012804
     93      -0.038256  -0.053508  -0.004190  -0.044872   0.000644  -0.010684
     94       0.032778  -0.027021  -0.038467  -0.033503   0.015220  -0.036071
     95       0.049269   0.002817   0.029307   0.016525  -0.033143   0.030488
     96      -0.047940   0.053423   0.007063  -0.048293  -0.002408  -0.008927
     97       0.028947   0.048057  -0.025128  -0.039713   0.011486  -0.028975
     98       0.056792  -0.008647   0.020408   0.020893  -0.029547   0.023052
     99      -0.049502   0.151861   0.017930   0.008290  -0.001805  -0.012820
    100       0.024789   0.110586   0.005791   0.003556  -0.008496  -0.008302
    101       0.057715  -0.026430   0.021445   0.011016  -0.031711   0.026410
    102      -0.066338   0.280463   0.029543   0.028168  -0.004291  -0.028364
    103       0.012635   0.202211   0.027089   0.018469  -0.021339  -0.006903
    104       0.059021  -0.041491   0.009368   0.008406  -0.022747   0.018113
    105      -0.022450   0.056276   0.015675   0.060647  -0.002655   0.012691
    106       0.049473   0.034256   0.007121   0.041952  -0.009784   0.014036
    107       0.058041  -0.016692   0.031783  -0.001248  -0.035844   0.031631
    108      -0.022215   0.124757   0.028771   0.122095  -0.009310   0.022808
    109       0.052290   0.082409   0.025584   0.084994  -0.017129   0.029289
    110       0.058354  -0.028280   0.030579  -0.011668  -0.035066   0.030833
    111       0.010980  -0.165696  -0.005115   0.023954   0.004196   0.027973
    112       0.076600  -0.133111  -0.017677   0.016606   0.001092   0.017007
    113       0.052136   0.013803   0.041715   0.001188  -0.039892   0.035934
    114       0.042527  -0.294311  -0.011244   0.050356   0.006798   0.052067
    115       0.101387  -0.237294  -0.019659   0.036693   0.000480   0.039521
    116       0.046897   0.026196   0.051295  -0.004885  -0.048291   0.042623
    117      -0.001068  -0.202744  -0.011263  -0.037391   0.002929   0.010158
    118       0.065709  -0.148331  -0.039071  -0.028896   0.015450  -0.016345
    119       0.053801   0.022912   0.039073   0.011405  -0.035510   0.033596
    120       0.014959  -0.346845  -0.020634  -0.053151   0.012238   0.014329
    121       0.075374  -0.255462  -0.052015  -0.038660   0.024170  -0.018829
    122       0.052159   0.042785   0.047023   0.011261  -0.035512   0.036482
    123      -0.024708   0.004001   0.015728  -0.023495  -0.015162   0.002020
    124       0.058530   0.015822  -0.034764  -0.027519   0.019866  -0.034920
    125       0.085172   0.013745  -0.018353   0.005212   0.011869  -0.014374
    126       0.007380  -0.047455   0.047866   0.048393  -0.060109   0.020632
    127       0.045799   0.088588  -0.055714  -0.063163   0.043959  -0.073722
    128       0.097173   0.051029  -0.018409   0.016688   0.007199  -0.036515
    129       0.003982   0.067299   0.070271  -0.221593  -0.073659   0.364558
    130       0.032316   0.099226  -0.064311   0.010933   0.047224  -0.203443
    131       0.102150   0.071092  -0.007706  -0.084045   0.000991   0.112487
    132       0.013357  -0.117314   0.041330   0.207861  -0.060734  -0.164383
    133       0.020872   0.201218  -0.061628  -0.344650   0.070012   0.210944
    134       0.107298   0.103804   0.002107  -0.081399  -0.016092   0.117296
    135       0.032255  -0.134581   0.062887   0.224549  -0.089891  -0.120078
    136       0.063089   0.009562  -0.050303   0.122810   0.025121  -0.256219
    137       0.087954  -0.000292  -0.044432   0.229703   0.024419  -0.351160
    138      -0.039564   0.041826   0.020849  -0.030456  -0.022128  -0.008872
    139       0.114663  -0.058584  -0.046085   0.021175   0.036268  -0.033105
    140       0.076136  -0.017008  -0.025545  -0.019481   0.021207   0.006396
    141      -0.047538   0.080695  -0.007897  -0.224547   0.031047   0.115174
    142       0.084902  -0.121692   0.017675   0.350072  -0.079899  -0.250684
    143       0.046647  -0.043537   0.008125   0.122726  -0.040382  -0.091647
    144      -0.053630   0.076790   0.024334   0.004842  -0.034335  -0.067659
    145       0.164266  -0.015951  -0.117526  -0.315985   0.168139   0.205442
    146       0.042840  -0.040765   0.021352   0.200082  -0.064897  -0.150870
    147      -0.023408  -0.015985   0.042274   0.134190  -0.061170  -0.099441
    148       0.138431  -0.093311  -0.048951   0.051559   0.041933  -0.033874
    149       0.124584   0.017780  -0.102203  -0.397007   0.162929   0.280354
    150       0.006949  -0.092386  -0.007187  -0.019537   0.011737   0.014544
    151       0.054255  -0.054174  -0.008908  -0.006370  -0.012092   0.010402
    152       0.099521   0.037293  -0.044714  -0.009668   0.043401  -0.045005
    153      -0.022165  -0.018833  -0.003516   0.048460   0.006789  -0.080420
    154       0.068486  -0.145316   0.000814  -0.013939  -0.025276   0.071542
    155       0.089499   0.022851  -0.034978   0.032186   0.030337  -0.066244
    156       0.044604  -0.196759  -0.017749  -0.084774   0.024789   0.113391
    157       0.086212  -0.125392  -0.026791  -0.055926   0.009716   0.068849
    158       0.107105   0.060723  -0.070447  -0.008696   0.074752  -0.090995
    159       0.022234  -0.146355  -0.017096  -0.024680   0.022836   0.030471
    160       0.010149   0.049001   0.016465   0.063805  -0.042886  -0.071285
    161       0.110007   0.046978  -0.048718  -0.063858   0.049855  -0.001859
    162       0.048836   0.038013   0.067177   0.009521   0.015385   0.010711
    163       0.030537   0.059423  -0.029102   0.010079   0.026041   0.011318
    164      -0.110478   0.014673   0.057191   0.002502   0.036018  -0.003183
    165       0.057026   0.036200   0.058053   0.030111   0.067944   0.039807
    166       0.009115   0.054424  -0.083946   0.060102   0.157164   0.076238
    167      -0.083662   0.010412   0.050530   0.014515   0.071236   0.016102
    168       0.035086   0.034001   0.118843   0.029702   0.076076   0.040488
    169       0.009960   0.040862  -0.078049   0.049809   0.126948   0.066953
    170      -0.060480   0.005232  -0.007140   0.009467   0.045716   0.010750
    171       0.013563   0.045132   0.175222   0.040815   0.118422   0.055325
    172       0.027299   0.061484  -0.114641   0.067720   0.167243   0.091844
    173      -0.064286   0.009873   0.005730   0.013799   0.059887   0.016633
    174       0.040237   0.014217   0.124804   0.004378   0.004095   0.008382
    175      -0.012591  -0.006036  -0.000885  -0.009476  -0.024638  -0.010325
    176      -0.027557  -0.006977  -0.080407  -0.006063  -0.014957  -0.008165
    177       0.018630   0.010692   0.179066  -0.001954  -0.002643  -0.000747
    178      -0.010907  -0.019765   0.021291  -0.032137  -0.089576  -0.039131
    179      -0.004449  -0.011430  -0.122702  -0.012874  -0.046063  -0.015700
    180       0.071853  -0.004150   0.067848  -0.018004  -0.071849  -0.019374
    181      -0.039163  -0.041746   0.054082  -0.052276  -0.126640  -0.068480
    182      -0.021727  -0.014057  -0.090854  -0.014728  -0.041344  -0.019223
    183       0.073998  -0.023862   0.076244  -0.044992  -0.147220  -0.055193
    184      -0.059468  -0.087322   0.126225  -0.115031  -0.289800  -0.153130
    185       0.003622  -0.024780  -0.137224  -0.029048  -0.093005  -0.036935
    186       0.097291   0.003012  -0.007239  -0.003565  -0.042803   0.002060
    187      -0.037846  -0.017068   0.011323  -0.008514  -0.002783  -0.007311
    188      -0.046962  -0.006769  -0.038484  -0.003550   0.002770  -0.004839
    189       0.119017  -0.010612  -0.066553  -0.016771  -0.089639  -0.013355
    190      -0.056006  -0.041292   0.045467  -0.029651  -0.048326  -0.032376
    191      -0.042986  -0.011718  -0.050390  -0.008188  -0.011678  -0.010288
    192       0.092913   0.024819  -0.003719   0.021541   0.029775   0.034089
    193      -0.012714   0.033586  -0.059718   0.048233   0.140704   0.066348
    194      -0.078893   0.005579   0.034939   0.011094   0.060866   0.012958
    195       0.116422   0.027983  -0.052846   0.025152   0.029600   0.041439
    196      -0.012410   0.045910  -0.073456   0.063575   0.188645   0.089411
    197      -0.103650   0.009497   0.079047   0.016608   0.090347   0.019175
    198      -0.067036   0.053736   0.007291  -0.012589  -0.004541  -0.085821
    199      -0.032586   0.065474   0.014956   0.004809  -0.035397  -0.069392
    200       0.035082  -0.052114   0.049211   0.007161  -0.053694   0.084097
                 24         25         26         27         28         29    
      0      -0.013228  -0.003272  -0.043036  -0.042463   0.003321   0.057820
      1      -0.064674  -0.024530  -0.011814  -0.031684   0.002284   0.006116
      2       0.011392   0.006835  -0.061905  -0.045620  -0.003377   0.028435
      3      -0.025171  -0.010517   0.022352   0.016150  -0.003369  -0.031313
      4      -0.030946  -0.008915  -0.029620  -0.009309   0.001234   0.007927
      5       0.040702   0.021685  -0.093619  -0.054090  -0.003522   0.055633
      6       0.027014   0.015958  -0.039967   0.017380   0.005589  -0.031697
      7      -0.016843  -0.005730  -0.062595   0.024628  -0.012411  -0.065588
      8      -0.048625  -0.017423   0.098431  -0.014969   0.034407   0.012677
      9       0.030893   0.038775   0.034465  -0.064177   0.003712   0.006765
     10       0.015389  -0.008540  -0.034137   0.047143  -0.010367  -0.017378
     11      -0.004553   0.014200  -0.012349   0.024967  -0.002197  -0.003087
     12      -0.003673  -0.001586  -0.045865   0.002087   0.000478   0.026896
     13      -0.026148  -0.008854  -0.041954   0.012664  -0.007555  -0.042092
     14      -0.011662  -0.009764   0.000930   0.022019   0.005476  -0.012979
     15      -0.034252  -0.012355  -0.037180  -0.039340  -0.000804   0.050075
     16       0.003650   0.003587  -0.056352   0.039854  -0.010857   0.002183
     17      -0.013295  -0.009296  -0.015152   0.078224  -0.006657  -0.011740
     18      -0.040073  -0.018181  -0.045395  -0.032636  -0.000729   0.055798
     19      -0.012210  -0.014346  -0.073596   0.075912  -0.012626   0.018767
     20      -0.058231  -0.043126  -0.052832   0.039883  -0.001094   0.002330
     21      -0.058710  -0.035050  -0.067493  -0.078785  -0.003760   0.066921
     22       0.020736   0.038838  -0.044624   0.058823  -0.013021   0.093508
     23      -0.011576   0.001959  -0.005986   0.142555  -0.011760   0.011746
     24      -0.051353  -0.032410  -0.058630  -0.078501  -0.002350   0.048902
     25       0.037197   0.048283  -0.020400   0.076733  -0.010768   0.103332
     26      -0.044333  -0.013579  -0.045330   0.154713  -0.018985   0.068278
     27      -0.074087  -0.046157  -0.084304  -0.105685  -0.004483   0.068386
     28       0.049349   0.063265  -0.024331   0.131608  -0.015626   0.134832
     29      -0.060434  -0.016033  -0.081782   0.170332  -0.026152   0.122961
     30      -0.010879  -0.006518  -0.011990   0.008849  -0.002924   0.012901
     31       0.029162   0.018219   0.016180  -0.025070   0.007291   0.003823
     32      -0.063514  -0.036137  -0.047130   0.092295  -0.012655   0.040173
     33      -0.002505  -0.000476  -0.003383   0.031705  -0.004618   0.004926
     34       0.034604   0.011681   0.042065  -0.032280   0.015498  -0.037321
     35      -0.087905  -0.049649  -0.080132   0.035305  -0.011538   0.077509
     36       0.014987   0.011719   0.018763   0.087831  -0.004386  -0.000496
     37       0.007447  -0.015632   0.020135  -0.147187   0.016810  -0.076612
     38      -0.052382  -0.045456  -0.006250   0.075627  -0.005640  -0.048957
     39       0.046069   0.035497   0.050273   0.167074  -0.007009  -0.008066
     40      -0.007961  -0.054585   0.049394  -0.281355   0.034967  -0.198907
     41      -0.067580  -0.068347  -0.002999  -0.002113   0.002606  -0.097523
     42      -0.000085  -0.002926   0.009562   0.044788  -0.000308  -0.013855
     43       0.006735   0.006881  -0.017899  -0.049131  -0.003050   0.036158
     44      -0.014138  -0.016435   0.030038   0.151783  -0.009124  -0.052356
     45       0.023414   0.011010   0.038158   0.071279   0.003339  -0.041178
     46      -0.005920  -0.008243  -0.021211  -0.087491  -0.003713   0.026878
     47       0.003742  -0.013005   0.063276   0.150043  -0.005135  -0.095934
     48      -0.041688  -0.029834  -0.038785  -0.041848  -0.001636   0.022333
     49       0.015298   0.038015  -0.051753   0.061082  -0.016376   0.137021
     50       0.000938   0.004731   0.026207   0.209827  -0.014085  -0.014334
     51      -0.049576  -0.035782  -0.046189  -0.075955   0.000911   0.023149
     52       0.010896   0.046660  -0.082242   0.084076  -0.025855   0.203472
     53       0.023084   0.017190   0.056001   0.288346  -0.017146  -0.039353
     54       0.027475   0.014343  -0.032338   0.008488  -0.000820  -0.027830
     55      -0.043095  -0.019395  -0.000912   0.001271   0.001640  -0.062216
     56      -0.038205  -0.014956   0.070376   0.004280   0.013402   0.007158
     57       0.073693   0.034631  -0.154521   0.014222  -0.018831  -0.112871
     58      -0.085081  -0.038224   0.119337  -0.006017   0.026526   0.003750
     59      -0.048008  -0.019515   0.100155   0.003807   0.024435   0.025387
     60       0.105483   0.049576  -0.241994   0.034012   0.024603  -0.128081
     61      -0.155365  -0.076618   0.307135  -0.103304  -0.256365  -0.192948
     62      -0.106243  -0.047658   0.259318  -0.039257  -0.077725   0.024609
     63       0.137053   0.068631  -0.324724   0.102725   0.226864   0.034376
     64      -0.076431  -0.030263   0.101853   0.051029   0.203484   0.166991
     65       0.023907   0.015038  -0.099325   0.049276   0.128675   0.019057
     66       0.021238   0.004061  -0.019218  -0.086550  -0.306938  -0.340371
     67      -0.059091  -0.023145   0.053395   0.040267   0.154068   0.105003
     68      -0.063151  -0.027217   0.145465   0.009162   0.025782   0.031373
     69       0.018247   0.006826   0.045652  -0.050245  -0.008898   0.138284
     70      -0.045598  -0.019737  -0.012411   0.014774   0.009625  -0.103869
     71      -0.019883  -0.005887  -0.010731   0.025771  -0.030222  -0.073831
     72       0.004504   0.003980   0.047932   0.020310   0.318044   0.167522
     73      -0.030123  -0.012690  -0.076260   0.015718  -0.129149  -0.198267
     74      -0.015594  -0.003212  -0.040340   0.041689  -0.024303  -0.111778
     75       0.022700   0.005771   0.092483  -0.117727  -0.151912   0.249179
     76      -0.056394  -0.025839   0.060277  -0.012360   0.100196   0.044969
     77      -0.000288  -0.000596  -0.019628  -0.051818  -0.365978  -0.068094
     78       0.026626   0.007903   0.066982  -0.110660  -0.205021   0.183767
     79      -0.051850  -0.020754  -0.035074   0.056113   0.067914  -0.206533
     80      -0.031439  -0.007281  -0.040220   0.111265   0.255486  -0.129273
     81       0.018128   0.012042  -0.015803   0.021452   0.002812  -0.073585
     82      -0.043510  -0.023652  -0.003616  -0.024042  -0.007934  -0.038877
     83      -0.024056  -0.010768   0.044381  -0.011407   0.012560   0.067885
     84       0.026209   0.015624  -0.126661   0.109867   0.174559  -0.181728
     85      -0.044793  -0.024434   0.026728  -0.049760  -0.056696  -0.009428
     86      -0.042938  -0.015235   0.213874  -0.119621  -0.229560   0.233007
     87       0.013354   0.008512   0.047094  -0.040279  -0.101916   0.020725
     88      -0.064273  -0.031248   0.162121  -0.138201  -0.253694   0.097526
     89      -0.002364  -0.005979  -0.084194   0.044471   0.182345   0.038306
     90       0.001655   0.006810   0.049726   0.000449  -0.076079  -0.105097
     91      -0.017966  -0.017154  -0.203547   0.095888   0.275455  -0.192995
     92      -0.018205  -0.009503  -0.014973   0.028096   0.099628   0.005114
     93       0.054915   0.040797   0.053108   0.004559   0.002392  -0.000868
     94       0.056246  -0.008741   0.022951   0.050399  -0.004987  -0.004139
     95      -0.003570   0.013330  -0.008029  -0.021343   0.001338  -0.009197
     96       0.053758   0.024221   0.047474   0.027120   0.001570  -0.007155
     97       0.054308   0.003744   0.038475   0.035135   0.000238   0.000187
     98       0.008258  -0.009490  -0.016174  -0.016945  -0.000995  -0.016564
     99      -0.011509  -0.001113  -0.010172   0.033721  -0.002238   0.002074
    100       0.007990   0.014943   0.014517  -0.036306   0.007123  -0.011794
    101       0.018911   0.000511  -0.002685  -0.030241   0.001046  -0.020418
    102      -0.037592  -0.010224  -0.032644   0.058952  -0.003700   0.007145
    103      -0.003742   0.018868   0.010731  -0.066633   0.011841  -0.019108
    104       0.016849  -0.009598  -0.012271   0.012255  -0.004280  -0.011642
    105      -0.068089  -0.020640  -0.063255  -0.000318  -0.006254   0.007596
    106      -0.033848   0.012070  -0.012780  -0.100201   0.008721  -0.011319
    107       0.030530   0.032164   0.032631  -0.096348   0.010522  -0.027216
    108      -0.139202  -0.050136  -0.134000  -0.015804  -0.010627   0.010244
    109      -0.090808   0.020369  -0.042040  -0.172946   0.013397  -0.009384
    110       0.041816   0.040243   0.046747  -0.100352   0.012088  -0.027726
    111      -0.013735  -0.001995  -0.009980   0.001046  -0.003564   0.008398
    112       0.010714   0.000843   0.011315  -0.062018   0.005004  -0.012278
    113       0.019353   0.052460   0.040499  -0.132410   0.015337  -0.025385
    114      -0.032680  -0.014688  -0.027600  -0.019620  -0.004402   0.010408
    115      -0.004007  -0.001545   0.002473  -0.090842   0.006424  -0.011565
    116       0.022877   0.076689   0.057875  -0.165998   0.021650  -0.028531
    117       0.062244   0.033697   0.060649   0.011983   0.003151  -0.000699
    118       0.065218  -0.006354   0.040120   0.023640  -0.001567  -0.007339
    119       0.004382   0.039631   0.023911  -0.115431   0.011446  -0.018986
    120       0.097397   0.045757   0.091800  -0.010825   0.010034  -0.008172
    121       0.091875  -0.010995   0.049531   0.062005  -0.002778  -0.004591
    122      -0.003168   0.048472   0.031680  -0.160650   0.014755  -0.023731
    123       0.033639   0.009520   0.025142   0.007601   0.001210  -0.010536
    124       0.037413  -0.001333   0.033745   0.014703   0.001943   0.011791
    125       0.021947  -0.015679   0.013995  -0.055436   0.004929  -0.003534
    126       0.009326  -0.040311  -0.031549  -0.029060  -0.000542  -0.038551
    127       0.072996   0.031075   0.087719   0.039046   0.005138   0.028705
    128       0.039509  -0.021260   0.027288  -0.065297   0.007562  -0.007045
    129       0.211860  -0.441000  -0.131825  -0.098673  -0.001099   0.019449
    130       0.045121   0.161204   0.145319   0.072800   0.006482   0.014795
    131       0.100548  -0.183152  -0.028304  -0.098826   0.006426   0.012773
    132      -0.102784   0.168011   0.013870   0.000486  -0.000389  -0.076780
    133       0.242132  -0.258906   0.038212   0.017222   0.004402   0.106204
    134       0.135716  -0.223514  -0.030011  -0.112820   0.007923   0.006655
    135      -0.095210   0.096105  -0.030158  -0.035616  -0.000875  -0.094011
    136      -0.041009   0.218653   0.115598   0.051032   0.005372  -0.024065
    137      -0.100612   0.328254   0.141862   0.007939   0.009607  -0.048971
    138       0.065971   0.011028   0.044559   0.018666   0.001459  -0.019517
    139      -0.059559   0.012245  -0.010864  -0.006020   0.000981   0.045653
    140       0.034078  -0.030916   0.014523  -0.078786   0.007030  -0.013397
    141      -0.029240   0.118451   0.036807  -0.009046   0.001272  -0.082135
    142       0.220179  -0.242255   0.032574   0.030261   0.004937   0.122869
    143       0.202170  -0.170044   0.045316  -0.067809   0.010231   0.008769
    144       0.134701  -0.009503   0.080849   0.019446   0.003413  -0.010994
    145      -0.405321   0.296703  -0.078190  -0.042809  -0.004601  -0.021613
    146       0.262486  -0.216007   0.060780  -0.053600   0.010704   0.029676
    147       0.121047  -0.079988   0.035890   0.035731   0.001338   0.038095
    148      -0.107719   0.016995  -0.035554  -0.005615  -0.000381   0.067972
    149      -0.331689   0.265036  -0.061239  -0.128756   0.001754  -0.097313
    150      -0.029736   0.012471  -0.004850  -0.034992   0.001349   0.009314
    151       0.031044  -0.037801  -0.009131  -0.003811  -0.000898  -0.003185
    152       0.010691   0.012479   0.039719  -0.059703   0.007919   0.012830
    153      -0.004983   0.036272   0.029633   0.009759   0.002194   0.015981
    154       0.007660  -0.068971  -0.052932  -0.044004  -0.002523  -0.010912
    155       0.010294   0.006250   0.031222  -0.057513   0.007247   0.011706
    156      -0.080052  -0.009441  -0.053195  -0.089185  -0.000315   0.010141
    157      -0.013413  -0.043649  -0.037465  -0.041077  -0.001649   0.005930
    158      -0.007757   0.045383   0.062741  -0.047360   0.009209   0.034238
    159      -0.061314   0.010811  -0.024079  -0.054504   0.000573   0.018218
    160       0.094335  -0.031923   0.030480   0.044613   0.000576  -0.015610
    161       0.014797   0.010911   0.041436  -0.064987   0.007994   0.006552
    162      -0.011517  -0.004174   0.009337   0.001208  -0.000216   0.001653
    163      -0.023920  -0.007911  -0.002346  -0.002018   0.001559   0.001869
    164       0.031330   0.015370  -0.050461  -0.031465  -0.006476   0.012456
    165      -0.005781  -0.003926   0.050063   0.026205   0.002196  -0.017012
    166       0.015787   0.006024   0.033723   0.025265   0.002707  -0.004599
    167       0.038050   0.017938  -0.024973  -0.012553  -0.011711  -0.021286
    168       0.000717  -0.001598   0.058228   0.030937   0.000410  -0.031770
    169       0.013960   0.005936   0.035527   0.029418   0.004003  -0.006042
    170       0.029697   0.015134  -0.030224  -0.014401  -0.008945  -0.008250
    171       0.012449   0.003586   0.067514   0.036739  -0.003085  -0.050094
    172       0.014787   0.006798   0.050966   0.041648   0.006918  -0.006525
    173       0.032765   0.016443  -0.025837  -0.011514  -0.009621  -0.013688
    174      -0.012341  -0.007213   0.045773   0.021753   0.001750  -0.023547
    175       0.001483   0.000825  -0.010163  -0.001877  -0.000423   0.002328
    176       0.007393   0.005894  -0.034178  -0.017590  -0.001510   0.016346
    177      -0.002677  -0.002941   0.033885   0.014951  -0.003463  -0.032785
    178      -0.007532  -0.002829  -0.022059  -0.008835  -0.000033   0.006773
    179      -0.007817  -0.000635  -0.028827  -0.014623   0.004056   0.028254
    180      -0.039875  -0.018740   0.042689   0.017014   0.008870  -0.002974
    181      -0.006573  -0.001599  -0.055608  -0.035665  -0.005918   0.012492
    182      -0.000262   0.002715  -0.038018  -0.021048   0.000051   0.022605
    183      -0.053290  -0.024109   0.022565   0.002147   0.009176   0.008249
    184      -0.026130  -0.009186  -0.110251  -0.075565  -0.010122   0.028715
    185      -0.018490  -0.004804  -0.041342  -0.023940   0.004910   0.038160
    186      -0.043503  -0.019873   0.057994   0.028534   0.013587   0.003829
    187       0.012023   0.006352  -0.017496  -0.008336  -0.004267  -0.004065
    188       0.014529   0.008714  -0.030964  -0.016769  -0.003997   0.005110
    189      -0.058455  -0.025555   0.050451   0.023648   0.018217   0.022540
    190       0.009631   0.006037  -0.030577  -0.018498  -0.006307  -0.006862
    191       0.010820   0.007355  -0.033796  -0.018724  -0.003055   0.009434
    192      -0.028816  -0.013929   0.071719   0.039117   0.011250  -0.008784
    193       0.025306   0.011072   0.026166   0.022642  -0.000181  -0.011902
    194       0.035769   0.017395  -0.026188  -0.013244  -0.010988  -0.018890
    195      -0.041026  -0.019111   0.086825   0.048224   0.017210  -0.001644
    196       0.031516   0.014391   0.037737   0.030767  -0.000249  -0.019157
    197       0.052644   0.024955  -0.035259  -0.017953  -0.017486  -0.031226
    198       0.090315   0.060335   0.092703  -0.057171   0.006579   0.009798
    199       0.092592   0.026361   0.042412   0.050750  -0.005992  -0.018643
    200      -0.024199   0.027462  -0.032086   0.020751  -0.002324  -0.020230
                 30         31         32         33         34         35    
      0       0.147250   0.021414  -0.037489   0.016906   0.022741   0.023330
      1       0.121898   0.008237   0.013859   0.016531  -0.073830   0.091442
      2       0.090263   0.011948  -0.019121   0.011449   0.033060  -0.000889
      3      -0.066052  -0.015155   0.032601  -0.001823  -0.082912   0.059764
      4       0.036941   0.001271  -0.004084   0.002595  -0.001725  -0.001150
      5       0.077026   0.014996  -0.053262   0.006047   0.137485  -0.105284
      6      -0.002217  -0.002381  -0.007937  -0.018207   0.001946   0.011263
      7       0.007563  -0.002185   0.017613   0.001255  -0.002968   0.027933
      8       0.001153   0.001588   0.006377  -0.037706  -0.009207  -0.017354
      9       0.065269  -0.074923   0.013882   0.019782  -0.162829  -0.008347
     10       0.014001   0.037812   0.005438   0.007238  -0.051970   0.042837
     11      -0.017756  -0.001180   0.001427  -0.012645   0.093191   0.058172
     12       0.073086   0.018193  -0.024545   0.003134   0.005952   0.036347
     13       0.011153   0.001787   0.016853   0.000051  -0.010276   0.031293
     14       0.055493   0.010511  -0.004276  -0.006289   0.003433   0.011476
     15      -0.001608  -0.007970  -0.006018   0.005674  -0.032060   0.002654
     16      -0.013961   0.030370   0.002624  -0.003466   0.031780   0.049991
     17      -0.010349   0.014183   0.003661  -0.005000   0.030514   0.029602
     18       0.003508   0.006231  -0.009025   0.003847  -0.010737   0.011133
     19       0.030180   0.078531  -0.011565  -0.004957   0.098605   0.088890
     20      -0.130484   0.039228   0.010936  -0.024450   0.093285  -0.000035
     21      -0.154048   0.007750   0.004724  -0.010865   0.038879  -0.041619
     22      -0.061489  -0.009524  -0.007803  -0.000885   0.014587  -0.010456
     23       0.021301  -0.006012  -0.001311   0.004978  -0.014097   0.005121
     24      -0.141761   0.011482   0.007012  -0.013361   0.051312  -0.022629
     25      -0.023043  -0.022300  -0.017112   0.008277  -0.027231  -0.047382
     26      -0.047148  -0.010106  -0.002530   0.007662  -0.032545  -0.051481
     27      -0.199940   0.015898   0.009992  -0.018332   0.070073  -0.033704
     28      -0.015251  -0.031245  -0.022817   0.015123  -0.054474  -0.075879
     29      -0.111769  -0.012891  -0.004677   0.007951  -0.033753  -0.092284
     30      -0.022007   0.002569   0.000392  -0.001213   0.008438  -0.002280
     31       0.029482  -0.003373  -0.004337   0.000397  -0.009596  -0.003859
     32      -0.069503   0.000501   0.005535   0.000866  -0.012741  -0.044888
     33       0.001995   0.000584  -0.001270   0.001715   0.001778   0.005980
     34       0.081824   0.000136  -0.000587   0.001725  -0.028513  -0.002766
     35      -0.153866   0.004337   0.008519  -0.007331   0.012153  -0.067654
     36       0.057186  -0.007574  -0.004813   0.009168  -0.034951  -0.010028
     37       0.013822   0.021451   0.009350  -0.012157   0.050618   0.061867
     38       0.008182   0.011089   0.012292   0.001440  -0.008967   0.004554
     39       0.134278  -0.019991  -0.012306   0.019716  -0.074351  -0.013571
     40       0.042755   0.051177   0.027723  -0.025629   0.103215   0.137806
     41      -0.001496   0.026917   0.022048  -0.007101   0.023838   0.036985
     42       0.029966   0.002171   0.002361   0.002114  -0.011093   0.002530
     43      -0.041022  -0.003759  -0.007850   0.001302   0.004130  -0.020953
     44       0.090844  -0.004771   0.000473   0.014103  -0.052043  -0.002239
     45       0.095164  -0.000037   0.000990   0.004841  -0.022392   0.026185
     46      -0.058937  -0.001197  -0.008957   0.002874   0.003608  -0.033989
     47       0.157415  -0.005163  -0.002231   0.019111  -0.067283   0.015597
     48      -0.093476   0.010648   0.007934  -0.008415   0.031537  -0.019067
     49      -0.083854  -0.021304  -0.016204   0.004819  -0.016782  -0.066709
     50       0.093824  -0.014401  -0.005077   0.016888  -0.064751  -0.016559
     51      -0.117846   0.014446   0.010860  -0.013164   0.049478  -0.011703
     52      -0.143403  -0.030316  -0.024609   0.007103  -0.022756  -0.111412
     53       0.176484  -0.020890  -0.009667   0.028047  -0.107872  -0.019872
     54      -0.008686  -0.011094  -0.003750  -0.005851  -0.014096   0.008166
     55       0.000101  -0.013463   0.016680  -0.005429   0.018303  -0.026248
     56      -0.022184  -0.000197   0.011212  -0.020243  -0.011852  -0.006764
     57       0.030057  -0.030158   0.025623   0.038573   0.024862  -0.040228
     58      -0.049184  -0.008914  -0.005969  -0.018341   0.010650  -0.026219
     59      -0.037123   0.001942   0.011014  -0.023545  -0.008572  -0.015368
     60       0.082609  -0.012146   0.100050   0.021433   0.045764  -0.085849
     61      -0.261884  -0.182728  -0.334166   0.223529   0.034009   0.037693
     62      -0.144531  -0.047139  -0.144288   0.031897  -0.038114   0.062870
     63       0.200368   0.109641   0.314700  -0.147208   0.029184  -0.126321
     64       0.018706   0.092757   0.157841  -0.157389  -0.003216  -0.057923
     65       0.101139   0.060014   0.187320  -0.093592   0.014070  -0.087818
     66      -0.145000  -0.204712  -0.284713   0.273588   0.045450   0.017321
     67       0.032144   0.069716   0.134164  -0.123784   0.000775  -0.050850
     68      -0.083822  -0.007301  -0.010181  -0.003646   0.011602  -0.030601
     69       0.016726   0.025716  -0.021450   0.024978  -0.080028   0.103798
     70      -0.004053  -0.022627   0.022321  -0.020824   0.034620  -0.055481
     71      -0.041312  -0.020490   0.022090   0.021598   0.038734  -0.038742
     72      -0.142421   0.010779   0.038335   0.484664   0.007864   0.176879
     73       0.019822  -0.040805   0.018496  -0.129573   0.062789  -0.125044
     74      -0.064800  -0.032360   0.032780   0.070009   0.070741  -0.055296
     75       0.101973   0.061224  -0.060938  -0.144793  -0.179919   0.165949
     76      -0.013715   0.008005   0.015642   0.088304  -0.022682   0.058103
     77       0.107198   0.000708  -0.034877  -0.378740  -0.056251  -0.070145
     78       0.122058   0.050531  -0.062668  -0.236473  -0.164790   0.108945
     79      -0.026536  -0.047136   0.038358  -0.032334   0.087969  -0.138602
     80      -0.195388  -0.054274   0.082372   0.412060   0.158412  -0.036472
     81      -0.027426  -0.022743   0.020855  -0.034732  -0.037890  -0.004827
     82       0.022998  -0.012515  -0.013705   0.009379   0.079067  -0.082696
     83      -0.000871   0.012996  -0.025271   0.013385   0.009912   0.017447
     84      -0.128864  -0.117782  -0.172626  -0.148161  -0.186071   0.078553
     85       0.053992   0.014206   0.037721   0.040795   0.127238  -0.112495
     86       0.117513   0.156571   0.305002   0.179999   0.130701  -0.009572
     87       0.044915   0.041573   0.123870   0.050606   0.067470  -0.051496
     88       0.149486   0.118874   0.298140   0.166049   0.247823  -0.178327
     89      -0.055057  -0.062808  -0.293992  -0.064589  -0.048888   0.073580
     90      -0.010657  -0.002668   0.152301  -0.022459  -0.004450  -0.075055
     91      -0.103730  -0.166723  -0.406708  -0.172915  -0.062839  -0.024253
     92      -0.043616  -0.039112  -0.141732  -0.051064  -0.035253   0.024464
     93       0.002758  -0.029128   0.007613  -0.003074   0.008570   0.035216
     94      -0.018068   0.061529  -0.007753   0.004093  -0.009539   0.035729
     95       0.000437  -0.007124   0.002559  -0.006932   0.048745   0.058284
     96      -0.025958   0.012308   0.000098  -0.008732   0.061383   0.022884
     97      -0.025705   0.039594  -0.008603  -0.001866   0.022771   0.013091
     98      -0.005710   0.033810  -0.002958  -0.004140   0.045252   0.085642
     99      -0.008589   0.006120  -0.001514  -0.007526   0.064564   0.100231
    100       0.000400   0.018846  -0.008858   0.000322  -0.015784  -0.012226
    101      -0.006094   0.028196  -0.001243  -0.005177   0.047860   0.074555
    102      -0.012585   0.013208  -0.006309  -0.011795   0.102035   0.158948
    103       0.003692   0.021310  -0.013381  -0.001531  -0.008524   0.001838
    104      -0.012247   0.033245  -0.000324  -0.005796   0.063215   0.099743
    105       0.025860  -0.024389   0.007564   0.003123  -0.013233   0.045827
    106       0.035172  -0.021540   0.000122   0.009775  -0.097206  -0.095013
    107       0.004239  -0.007250   0.002554  -0.006861   0.039909   0.030956
    108       0.055831  -0.030182   0.009110   0.011942  -0.073533   0.036907
    109       0.076331  -0.078892   0.008310   0.016260  -0.164935  -0.155015
    110       0.001325  -0.011956   0.003045  -0.008341   0.047553   0.027129
    111       0.001104  -0.031012   0.009335  -0.003471   0.031837   0.007444
    112       0.002019   0.017132  -0.003608   0.005471  -0.045663  -0.089749
    113       0.020999  -0.045763   0.007050  -0.006138   0.016259   0.000785
    114       0.006277  -0.042879   0.011965  -0.001337   0.018195  -0.048994
    115       0.009941  -0.002997  -0.000642   0.006974  -0.063853  -0.148783
    116       0.031265  -0.075633   0.009155  -0.007206  -0.002188  -0.031695
    117      -0.021082  -0.018384   0.003259  -0.011476   0.074395   0.052971
    118      -0.030363   0.066052  -0.010690   0.000049   0.025064   0.026254
    119       0.021344  -0.041605   0.007673  -0.003864   0.011674   0.003778
    120      -0.027183  -0.020789  -0.003093  -0.015465   0.088866   0.041738
    121      -0.039644   0.079262  -0.018431  -0.003004   0.053903   0.064638
    122       0.025674  -0.053113   0.012321  -0.002269  -0.004729  -0.039094
    123      -0.020674   0.017778  -0.000519  -0.005539   0.038933  -0.022846
    124      -0.013479   0.005650  -0.005215  -0.000798   0.010877   0.000615
    125       0.006672   0.013956  -0.005301   0.003776  -0.019127   0.026428
    126      -0.017722   0.129329  -0.022676   0.011797  -0.068210  -0.052420
    127      -0.021448  -0.059035   0.006599  -0.008939   0.044224  -0.063294
    128       0.003729   0.030339  -0.010250   0.009234  -0.070147  -0.052832
    129       0.050911  -0.020021  -0.000860   0.017280  -0.127911  -0.081290
    130      -0.043648  -0.040887   0.006146  -0.010198   0.037509  -0.133341
    131       0.031916  -0.012457  -0.004841   0.011468  -0.082608  -0.022201
    132      -0.054885   0.237139  -0.039945   0.013125  -0.063041  -0.045443
    133       0.037798  -0.300693   0.049072  -0.024205   0.129298  -0.005486
    134       0.032644   0.013915  -0.011246   0.020896  -0.164205  -0.124686
    135      -0.048987   0.315588  -0.056949   0.028005  -0.159896  -0.083422
    136      -0.060109   0.106810  -0.022640   0.001981  -0.016039  -0.098370
    137      -0.057795   0.122190  -0.021574   0.002327  -0.025022  -0.100729
    138      -0.037506   0.056078  -0.006845  -0.004250   0.037474  -0.037790
    139       0.037804  -0.137298   0.020451  -0.009565   0.058169   0.100338
    140       0.002318   0.053013  -0.014892   0.011097  -0.077700  -0.055016
    141      -0.077787   0.245267  -0.040732   0.013092  -0.068526  -0.146892
    142       0.065759  -0.318999   0.048884  -0.024191   0.130189   0.091026
    143      -0.001283   0.029279  -0.014127   0.010677  -0.089474  -0.136052
    144      -0.035303   0.043924  -0.005950   0.000284   0.006946  -0.054551
    145       0.027485  -0.009589   0.003019  -0.001265   0.028819   0.182007
    146       0.007360  -0.026673  -0.004103   0.005842  -0.058654  -0.109439
    147       0.006473  -0.127474   0.025889  -0.020690   0.134274   0.066225
    148       0.065805  -0.229735   0.038036  -0.018332   0.112735   0.184958
    149      -0.016803   0.232954  -0.042438   0.024991  -0.146925  -0.022026
    150       0.027048  -0.075942   0.016851   0.000894  -0.030620  -0.089124
    151      -0.007892   0.057028  -0.014836   0.006390  -0.022307   0.070070
    152       0.016144  -0.046895   0.004859   0.001225  -0.020082  -0.037430
    153       0.000691  -0.067898   0.012277  -0.012787   0.089908   0.034721
    154       0.016358   0.066811  -0.016090   0.017980  -0.106658   0.059862
    155       0.015338  -0.033224   0.000563   0.000154   0.002858   0.043691
    156       0.070879  -0.119055   0.028620   0.016710  -0.174592  -0.234510
    157       0.029798  -0.006661  -0.000000   0.016111  -0.122492  -0.062326
    158       0.026068  -0.125733   0.020011  -0.005339   0.008684  -0.090955
    159       0.052150  -0.122246   0.026535   0.005136  -0.074131  -0.132759
    160      -0.058985   0.144310  -0.035667  -0.006635   0.112254   0.251501
    161       0.013191  -0.034814   0.004780   0.004892  -0.057965  -0.117896
    162       0.010878   0.000865  -0.000774   0.003673  -0.013421   0.020597
    163       0.048945   0.004749   0.003110   0.006439  -0.032590   0.039082
    164       0.001923  -0.000519  -0.007099   0.003705   0.024180  -0.020075
    165      -0.019134  -0.001529   0.005233  -0.002335  -0.006071   0.002670
    166       0.012954   0.007102  -0.007122   0.000416   0.012770  -0.004795
    167      -0.112611  -0.018769   0.033196  -0.002208  -0.072874   0.041587
    168      -0.053062  -0.006163   0.013890  -0.006026  -0.005385  -0.010161
    169       0.013011   0.010731  -0.012270  -0.002512   0.037143  -0.028722
    170      -0.080984  -0.012369   0.022413  -0.000767  -0.060080   0.038869
    171      -0.102617  -0.013317   0.028657  -0.008943  -0.025743  -0.005443
    172       0.030208   0.018290  -0.021410  -0.003538   0.061372  -0.046687
    173      -0.093792  -0.013820   0.025917  -0.001769  -0.063640   0.038403
    174      -0.029328  -0.004606   0.009262  -0.004986   0.003556  -0.015789
    175       0.000533   0.001876  -0.002378  -0.000232   0.006047  -0.007321
    176       0.009152   0.002104  -0.004823   0.002252  -0.004968   0.008688
    177      -0.080871  -0.014014   0.025088  -0.005915  -0.032953   0.005315
    178       0.009686   0.002359  -0.004898  -0.000452   0.014722  -0.017235
    179       0.067035   0.011958  -0.022393   0.003041   0.037386  -0.018762
    180       0.057985   0.006644  -0.012110  -0.001895   0.046762  -0.035728
    181      -0.006777  -0.008794   0.010560   0.005241  -0.045395   0.043202
    182       0.032965   0.004698  -0.010132   0.003490   0.004572   0.005656
    183       0.083902   0.006566  -0.014763   0.000999   0.043233  -0.025982
    184       0.005937  -0.017837   0.019165   0.011242  -0.085643   0.084310
    185       0.092299   0.013161  -0.025714   0.005755   0.033218  -0.006659
    186       0.093863   0.016680  -0.027026  -0.002303   0.079846  -0.056860
    187      -0.031485  -0.004081   0.008413  -0.000248  -0.020180   0.012848
    188      -0.021658  -0.003529   0.005185   0.000539  -0.017700   0.011309
    189       0.155112   0.026967  -0.045687   0.000219   0.113560  -0.072226
    190      -0.045059  -0.007778   0.014731  -0.000919  -0.029462   0.016120
    191      -0.008170  -0.001359   0.001227   0.001104  -0.010586   0.008115
    192       0.053018   0.012680  -0.017340  -0.004172   0.059696  -0.047669
    193      -0.025556   0.004382  -0.001343  -0.002766   0.009457  -0.014109
    194      -0.107826  -0.017469   0.031033  -0.002535  -0.068464   0.037169
    195       0.105920   0.023676  -0.034497  -0.004399   0.104969  -0.080837
    196      -0.039231   0.006433  -0.000136  -0.004439   0.011028  -0.023321
    197      -0.173753  -0.028184   0.050576  -0.003307  -0.117320   0.068170
    198       0.058306  -0.103415   0.015943   0.025413  -0.209560  -0.077062
    199       0.010189  -0.007734   0.011411   0.012773  -0.105956  -0.037329
    200      -0.008684  -0.003111   0.007943  -0.022296   0.152161   0.115758
                 36         37         38         39         40         41    
      0      -0.002700  -0.080893   0.029527  -0.005944  -0.029541   0.047456
      1      -0.011217  -0.157202   0.072526  -0.031021  -0.038542  -0.013248
      2      -0.002901  -0.043657   0.026483  -0.019214   0.005507  -0.001160
      3      -0.004317  -0.045036   0.001847   0.014177  -0.036323   0.027082
      4      -0.004550  -0.000937   0.003515  -0.002426   0.002032  -0.009941
      5       0.003523   0.089732  -0.019213  -0.010600   0.063247  -0.002900
      6      -0.008183   0.014913  -0.067435   0.067146  -0.034518   0.056700
      7      -0.016003  -0.011118  -0.041907   0.022614   0.044730   0.024301
      8       0.008829   0.000396   0.014153   0.020322  -0.103942  -0.053411
      9       0.005503   0.234287  -0.009189  -0.001910   0.032930  -0.029901
     10      -0.006718   0.061085  -0.079637   0.020909   0.074603  -0.076301
     11      -0.037780  -0.049468  -0.003086  -0.004476  -0.006496   0.018682
     12      -0.006793  -0.025182  -0.032522   0.031541  -0.018281   0.046166
     13      -0.014442  -0.020733  -0.027248   0.014549   0.030561   0.004997
     14      -0.003507   0.011833  -0.015981   0.009641  -0.007705  -0.023755
     15       0.005266   0.025265   0.006361   0.003067  -0.013131   0.018137
     16      -0.024295  -0.033257  -0.059356   0.021733   0.044255  -0.014212
     17      -0.014852  -0.008551  -0.024325   0.000355   0.022573  -0.020209
     18       0.003329  -0.009736   0.002509   0.006521  -0.018016   0.027495
     19      -0.025729  -0.149203  -0.070549   0.032439   0.020768   0.015907
     20      -0.006525  -0.076918  -0.017096  -0.008739   0.030002  -0.023410
     21       0.009535   0.006086   0.012331  -0.007653  -0.009751  -0.012347
     22      -0.002723  -0.002218  -0.008224   0.001063   0.008469  -0.007291
     23      -0.003058  -0.004024  -0.007803   0.002405   0.007333  -0.001991
     24       0.000544   0.002709   0.000973  -0.006002   0.000938  -0.011916
     25       0.020124   0.016245   0.023543  -0.006879  -0.021462  -0.014030
     26       0.019378  -0.002769   0.012361   0.001649  -0.011365  -0.002519
     27       0.000739  -0.002585  -0.001176  -0.005274   0.003418  -0.009738
     28       0.034083   0.024641   0.039228  -0.009375  -0.037403  -0.026883
     29       0.032832  -0.001578   0.024682  -0.000026  -0.023283  -0.011888
     30      -0.001500   0.001296  -0.003589   0.000591   0.001928  -0.005522
     31       0.007720   0.008499   0.010341  -0.004543  -0.010245   0.007147
     32       0.015884  -0.008092   0.008920   0.001174  -0.007273   0.004397
     33      -0.005038  -0.001266  -0.008275   0.003455   0.005597  -0.005571
     34       0.014758   0.006517   0.016223  -0.004147  -0.016389   0.023106
     35       0.022582  -0.000679   0.019059  -0.006508  -0.014587  -0.001735
     36       0.008740  -0.000983   0.005274   0.002971  -0.006675   0.007407
     37      -0.028790  -0.004105  -0.027889   0.003019   0.023600  -0.004012
     38      -0.004320  -0.021662  -0.015085   0.010367   0.013366   0.008610
     39       0.016627   0.000822   0.013776   0.003439  -0.014461   0.014277
     40      -0.064123  -0.019506  -0.065751   0.010717   0.057189  -0.003725
     41      -0.021155  -0.028610  -0.033198   0.013456   0.029481   0.006839
     42       0.000326  -0.006652  -0.005870   0.004840   0.004011   0.008207
     43       0.007750   0.010807   0.012260  -0.004327  -0.013337  -0.012855
     44       0.006414  -0.011969   0.000092   0.007448  -0.001240   0.008491
     45      -0.005916  -0.006670  -0.012639   0.006805   0.009805   0.015392
     46       0.013460   0.014473   0.022020  -0.006550  -0.023816  -0.023889
     47       0.003830  -0.008721   0.000568   0.008000  -0.003676   0.007511
     48       0.000217  -0.004399  -0.001751  -0.000444   0.001910  -0.008584
     49       0.027733   0.013554   0.027502  -0.008997  -0.022825  -0.001973
     50       0.013788  -0.009186   0.006761   0.004939  -0.005603   0.014149
     51      -0.006681  -0.002640  -0.006485  -0.000925   0.006428  -0.014012
     52       0.049915   0.021604   0.050573  -0.018909  -0.041307  -0.004554
     53       0.023766  -0.016374   0.010926   0.009478  -0.010898   0.028780
     54      -0.004268   0.012389  -0.036825   0.041475  -0.021280   0.052100
     55       0.000757   0.019368  -0.015254   0.015487   0.018004   0.051217
     56       0.004074   0.008279   0.008070   0.005724  -0.051725  -0.052966
     57       0.018233  -0.023926   0.074240  -0.054348  -0.007883  -0.048330
     58       0.005936   0.007469   0.030206  -0.059869   0.127298   0.066821
     59       0.010625  -0.004982   0.051646  -0.049288  -0.001238  -0.077258
     60       0.036048  -0.038126   0.151332  -0.123766   0.012621  -0.107507
     61       0.002056  -0.068188   0.088511  -0.122305   0.140182  -0.017851
     62      -0.017298   0.007828  -0.060073   0.050186  -0.031899   0.003071
     63       0.039026   0.006595   0.127679  -0.117240   0.069386  -0.035530
     64       0.010622   0.032497   0.039475  -0.104275   0.248502   0.132056
     65       0.031743   0.004227   0.109042  -0.076085  -0.049705  -0.141069
     66       0.014004  -0.084923   0.106946  -0.063996  -0.084900  -0.145526
     67       0.006938   0.036697   0.008904  -0.046834   0.152664   0.112627
     68       0.023808  -0.048273   0.154035  -0.184506   0.138733  -0.120413
     69      -0.028299  -0.054644  -0.009585  -0.014723   0.073511  -0.004168
     70       0.008541   0.042350  -0.025789   0.040918  -0.031266   0.062547
     71       0.005677   0.004020   0.023469  -0.050488   0.128969   0.081731
     72      -0.046390  -0.091640  -0.018197  -0.035675   0.153664  -0.001018
     73       0.020141   0.058179  -0.001346  -0.017324   0.142980   0.221338
     74       0.007158   0.003146   0.033429  -0.082934   0.228836   0.156547
     75      -0.045742  -0.102958   0.008691  -0.051839   0.138007  -0.049047
     76      -0.018226  -0.018009  -0.027480   0.034674  -0.042301  -0.054222
     77       0.008578  -0.004028   0.055117  -0.103066   0.245331   0.144719
     78      -0.030671  -0.064724   0.000024  -0.021208   0.068026  -0.032053
     79       0.034423   0.119256  -0.061126   0.137436  -0.261905   0.030645
     80       0.006050   0.010223   0.012835  -0.051932   0.164939   0.127853
     81       0.005798  -0.007822   0.025732  -0.009580  -0.025764  -0.024657
     82       0.026526   0.039854   0.020081   0.022156  -0.145496  -0.061016
     83      -0.012941   0.036401  -0.085869   0.082634  -0.038664   0.070343
     84      -0.025804  -0.064001   0.038821  -0.059413   0.141767   0.035377
     85       0.038517   0.056215   0.021634   0.036242  -0.213832  -0.095731
     86      -0.016245   0.102851  -0.183702   0.157819   0.012781   0.226042
     87       0.019163   0.045899  -0.025071   0.060029  -0.138128  -0.009280
     88       0.059138   0.109007   0.007941   0.063920  -0.271294  -0.091589
     89      -0.036675   0.031075  -0.157978   0.144756  -0.054060   0.141695
     90       0.042158  -0.020469   0.153670  -0.098909  -0.106599  -0.213908
     91       0.013403  -0.020358   0.061515  -0.012682  -0.164175  -0.135316
     92      -0.010331   0.011809  -0.044562   0.051653  -0.062186   0.004153
     93       0.085247   0.051245  -0.020530  -0.023398   0.000146   0.040409
     94       0.043644   0.033205  -0.046875  -0.013194   0.024201  -0.087788
     95      -0.048781   0.011030  -0.001737  -0.003167   0.000781  -0.010925
     96       0.029148  -0.042335  -0.016886  -0.024982  -0.019002   0.027646
     97       0.016760  -0.017235  -0.016160  -0.021390  -0.009734  -0.020192
     98      -0.055716   0.042355  -0.009258  -0.008451   0.005372  -0.066824
     99       0.100077   0.035514  -0.019552  -0.040891  -0.027220  -0.007098
    100       0.128047  -0.043697  -0.031506  -0.011256   0.003743  -0.018476
    101      -0.067600   0.024271  -0.012337  -0.004333   0.009599  -0.068769
    102       0.178296   0.039100  -0.002899  -0.026310  -0.025000  -0.031241
    103       0.205780  -0.051167  -0.013286  -0.003080  -0.002652  -0.005194
    104      -0.101681   0.042578  -0.017361  -0.007948   0.012495  -0.089779
    105      -0.075734   0.090643  -0.009381  -0.015799  -0.002026  -0.012989
    106       0.020435  -0.032130  -0.024946   0.018193   0.028758  -0.011733
    107      -0.000087  -0.021005  -0.006498   0.001505   0.003096  -0.022231
    108      -0.173841   0.149266  -0.009647   0.002235   0.020289  -0.056079
    109      -0.015086  -0.016539  -0.012488   0.041897   0.041218   0.023830
    110       0.019808  -0.033335  -0.005092  -0.000449  -0.001055  -0.007945
    111      -0.116092   0.015470   0.036736   0.003686  -0.016065   0.049443
    112      -0.038452  -0.076777  -0.001834   0.029657   0.023616  -0.031032
    113       0.034945  -0.024325  -0.002679   0.003309   0.000742   0.028506
    114      -0.267193  -0.012104   0.079584   0.038623  -0.012332   0.060884
    115      -0.146679  -0.108371   0.034146   0.059558   0.027164  -0.003859
    116       0.089647  -0.048750  -0.002577   0.004477   0.001413   0.080504
    117       0.110517  -0.004814   0.014587  -0.018396  -0.022298   0.058187
    118       0.080695  -0.021883  -0.021219  -0.003842   0.008973  -0.082641
    119      -0.014843  -0.006041   0.001499   0.004210  -0.000225   0.013359
    120       0.168594  -0.025576   0.035894  -0.002543  -0.025293   0.055610
    121       0.090548   0.003870  -0.003526  -0.001300   0.001460  -0.104501
    122       0.007633  -0.040451  -0.004126   0.011632   0.002910   0.030901
    123      -0.039415  -0.081085  -0.003667   0.005998  -0.004853   0.012146
    124      -0.040414   0.012484   0.025139  -0.015679  -0.026913   0.024058
    125      -0.003337   0.070021   0.014295  -0.015976  -0.012573  -0.045453
    126       0.070325  -0.025164   0.005285   0.010404   0.004444   0.038852
    127      -0.136559  -0.066770   0.045659   0.014549  -0.021203   0.100040
    128       0.001408   0.046340   0.040373   0.014213   0.000003   0.029137
    129       0.155234  -0.005444   0.043476   0.094831   0.068248   0.056830
    130      -0.243528  -0.100575   0.056857   0.029940  -0.016781   0.173395
    131       0.077168   0.070611   0.041499   0.026685   0.014770  -0.007266
    132       0.057038  -0.022654  -0.016873  -0.038315  -0.029616   0.033188
    133      -0.183223  -0.086114   0.057674   0.067112   0.017399   0.037612
    134       0.076858   0.058864   0.078702   0.074579   0.040569   0.102729
    135       0.165960   0.018230  -0.002871  -0.026370  -0.017797   0.067905
    136      -0.098831  -0.048525   0.037618  -0.021177  -0.046794   0.138607
    137      -0.156307  -0.017984   0.030111  -0.020191  -0.037368   0.097911
    138      -0.119119  -0.076096   0.003598   0.008843  -0.003812  -0.061465
    139       0.074413   0.058767   0.007276  -0.017979  -0.015553   0.038400
    140       0.066995   0.010820   0.020495  -0.020524  -0.031541   0.116111
    141      -0.139569  -0.095814   0.054751   0.031688  -0.013145   0.049508
    142       0.130946  -0.051220  -0.068462  -0.067500  -0.039285   0.095713
    143       0.100290  -0.093018  -0.006914  -0.045582  -0.057247   0.238212
    144      -0.235245   0.000227   0.011125   0.010515   0.007117  -0.219534
    145       0.077221   0.191874   0.071554   0.025437   0.010977  -0.013861
    146       0.054908  -0.074074  -0.020435  -0.048273  -0.048198   0.137057
    147      -0.031104  -0.077081  -0.047049  -0.015404  -0.000887  -0.077275
    148       0.152294   0.081057  -0.012738  -0.025686  -0.009991   0.044091
    149       0.121490   0.106080   0.095686   0.024719  -0.016206   0.188858
    150      -0.015666  -0.095755  -0.028919   0.072267   0.073464  -0.097406
    151      -0.101948   0.194295   0.086364  -0.027170  -0.045675   0.035044
    152       0.042447  -0.038666  -0.024188   0.001413   0.010170  -0.072211
    153       0.156164  -0.086538   0.325871   0.488103   0.298062  -0.194282
    154      -0.207772   0.334957   0.039371  -0.124053  -0.096643   0.040387
    155       0.085515   0.073092   0.190682   0.221449   0.129773  -0.136234
    156      -0.191537  -0.106743  -0.390433  -0.303113  -0.106263  -0.075382
    157      -0.202299   0.124123  -0.192329  -0.268661  -0.144712   0.010426
    158       0.133926  -0.202279  -0.026452   0.125991   0.113783  -0.180871
    159      -0.036166  -0.102133  -0.070283   0.082749   0.106636  -0.172473
    160       0.035898   0.297942   0.471886   0.302135   0.087389   0.071725
    161      -0.047475  -0.119854  -0.297635  -0.323869  -0.178885   0.041771
    162      -0.002699  -0.035127   0.007183   0.003324  -0.017204   0.029132
    163      -0.006070  -0.067237   0.029676  -0.011301  -0.021851  -0.005798
    164       0.000049   0.010845   0.003638  -0.008397   0.016195  -0.003734
    165      -0.000415  -0.005013   0.001580   0.000529  -0.005730   0.005388
    166       0.000669  -0.010818   0.007095  -0.004555  -0.005404   0.001905
    167      -0.002159  -0.019381   0.001242   0.005368  -0.012856  -0.002635
    168      -0.000425   0.022158  -0.004439  -0.001728   0.010497  -0.019481
    169       0.001690   0.028318  -0.011000   0.002658   0.011192  -0.001674
    170      -0.001768  -0.020736  -0.003004   0.010662  -0.017131   0.013725
    171      -0.001645   0.031571  -0.006373  -0.002188   0.016431  -0.038648
    172       0.001413   0.048973  -0.020553   0.006904   0.019831  -0.001146
    173      -0.002076  -0.015996  -0.004436   0.010819  -0.014555   0.008212
    174       0.000029   0.024766  -0.002939  -0.004419   0.014605  -0.022941
    175       0.001297   0.012853  -0.007913   0.004268   0.004971   0.003840
    176       0.000044  -0.009516  -0.001833   0.005279  -0.007470   0.017261
    177      -0.000826   0.017694  -0.006513   0.002262   0.007462  -0.016590
    178       0.002035   0.029635  -0.014564   0.006186   0.014600   0.000537
    179       0.001374   0.007714  -0.002040  -0.000508   0.005589   0.008514
    180       0.000402   0.022473   0.007776  -0.016118   0.020705  -0.033656
    181      -0.002346  -0.049826   0.014644  -0.000244  -0.024392   0.016052
    182      -0.000074  -0.013660   0.002439   0.001712  -0.007267   0.015260
    183      -0.000508   0.003357   0.016736  -0.019968   0.013946  -0.031032
    184      -0.005509  -0.103425   0.036218  -0.006825  -0.045963   0.022084
    185       0.000429  -0.015257   0.006454  -0.002498  -0.005446   0.017033
    186       0.001722   0.040547  -0.000710  -0.012490   0.027116  -0.026069
    187      -0.000771  -0.001819  -0.005529   0.006742  -0.004311   0.006146
    188      -0.000553  -0.004707  -0.000427   0.002183  -0.002688   0.000593
    189       0.002319   0.044455  -0.002404  -0.012045   0.029633  -0.014684
    190      -0.002172   0.004945  -0.008446   0.007901   0.000714  -0.003958
    191      -0.000531  -0.003516  -0.001055   0.002458  -0.001902   0.002797
    192       0.001721   0.039356  -0.004213  -0.007783   0.022660  -0.021543
    193       0.001647   0.022132  -0.012897   0.007470   0.005736   0.007298
    194      -0.001758  -0.011947  -0.001819   0.006664  -0.009744  -0.004189
    195       0.002580   0.064212  -0.006647  -0.013108   0.039844  -0.033941
    196       0.000971   0.039787  -0.021698   0.012707   0.013640   0.007356
    197      -0.003134  -0.028781  -0.004476   0.015766  -0.024002   0.009591
    198      -0.110667   0.318915   0.026448  -0.006056   0.026907  -0.090262
    199      -0.139759   0.166308  -0.039060   0.015982   0.070571  -0.129733
    200       0.044823  -0.118035  -0.033760  -0.002695   0.003712   0.099693
                 42         43         44         45         46         47    
      0      -0.116927   0.014540  -0.004685   0.001828   0.010873   0.009702
      1       0.074035   0.005711   0.005234  -0.007261   0.050546   0.034440
      2       0.022494   0.006458   0.000895  -0.002227   0.014393   0.084466
      3      -0.115893   0.012404  -0.006310   0.005783  -0.033414   0.172560
      4       0.027329  -0.004643   0.003839   0.001073   0.001007   0.001190
      5       0.042576  -0.007196   0.001205  -0.000242  -0.001134  -0.016231
      6      -0.046736   0.006640   0.000618   0.003154   0.003552  -0.042114
      7       0.061177   0.000969   0.001349  -0.001400  -0.006739   0.016943
      8       0.059962   0.000131   0.002734  -0.003774   0.008101   0.048377
      9      -0.009043  -0.048273  -0.011887  -0.000614  -0.041708  -0.014117
     10       0.014952  -0.020237  -0.017051  -0.006619  -0.126348  -0.026422
     11       0.020193   0.036549  -0.000204   0.000366  -0.029845  -0.004020
     12      -0.137129   0.010426  -0.011003   0.002588  -0.046350  -0.054794
     13       0.065542   0.001892  -0.000041  -0.002258  -0.014702   0.022633
     14       0.005980  -0.002593  -0.002878  -0.003094  -0.030794   0.022291
     15      -0.075164  -0.012751  -0.003971   0.000259   0.001009  -0.025527
     16       0.019639   0.021860  -0.012275  -0.001036  -0.102804  -0.024086
     17       0.015179   0.008479  -0.002403  -0.004350  -0.048903  -0.006297
     18      -0.097790  -0.005460  -0.005736   0.000711  -0.009833  -0.036001
     19      -0.078599   0.046844  -0.021760   0.001879  -0.149465  -0.069277
     20       0.061616   0.011444   0.010111  -0.014076  -0.031592   0.015313
     21       0.021501  -0.003203   0.004517  -0.000215   0.024040   0.014840
     22       0.027544   0.017487  -0.004533   0.000835  -0.049870  -0.010272
     23       0.004588   0.007613  -0.003127  -0.000626  -0.032301  -0.010125
     24       0.027996  -0.000417   0.040336  -0.046816  -0.008116   0.009268
     25       0.002033   0.007045  -0.108232   0.134052   0.038951   0.007284
     26       0.011706   0.005503  -0.055636   0.070382   0.022839   0.003875
     27       0.043263  -0.000024   0.086258  -0.101436  -0.021979   0.011359
     28       0.002052   0.012677  -0.240709   0.297084   0.096729   0.018199
     29       0.030562   0.011292  -0.123905   0.156968   0.060401   0.017751
     30       0.005840   0.008648  -0.037647   0.044054  -0.006877  -0.002930
     31      -0.028127  -0.026518   0.109857  -0.130759   0.007546   0.005265
     32       0.012382  -0.009903   0.057563  -0.065007   0.012017   0.008454
     33       0.008638   0.019640  -0.085892   0.100534  -0.014042  -0.008971
     34      -0.057333  -0.059629   0.248643  -0.295251   0.025272   0.014208
     35       0.017081  -0.025872   0.130679  -0.149695   0.024310   0.021140
     36      -0.015317  -0.005540  -0.000427   0.001362   0.013394  -0.000072
     37       0.006879   0.014555  -0.004818  -0.001490  -0.051756  -0.013970
     38       0.022142   0.010502  -0.001859   0.001270  -0.017477  -0.004651
     39      -0.033612  -0.012876  -0.001837   0.003993   0.030349   0.000336
     40       0.023245   0.031884  -0.006008  -0.007718  -0.106799  -0.027544
     41       0.034161   0.019743  -0.001868  -0.002145  -0.045028  -0.010382
     42      -0.002437  -0.002019   0.035243  -0.043655  -0.014032  -0.003715
     43       0.002802   0.008008  -0.106734   0.131946   0.039724   0.008081
     44      -0.004119   0.003702  -0.055648   0.068035   0.021798  -0.000623
     45      -0.020419  -0.006459   0.076966  -0.097846  -0.039425  -0.013893
     46       0.006355   0.015570  -0.234846   0.291235   0.098325   0.020990
     47      -0.023733   0.005192  -0.122820   0.148629   0.044584  -0.001539
     48       0.033454   0.011709  -0.035705   0.045745   0.006458   0.008251
     49      -0.004465  -0.024823   0.114517  -0.133602   0.011012   0.011634
     50      -0.014598  -0.013604   0.056906  -0.067917   0.004549  -0.000677
     51       0.044270   0.023774  -0.081603   0.100116  -0.000707   0.005292
     52      -0.017597  -0.060194   0.254136  -0.297115   0.034507   0.029657
     53      -0.037734  -0.032122   0.125871  -0.150209   0.014779   0.000755
     54      -0.007913  -0.004015   0.007374   0.002884   0.053809  -0.028297
     55       0.064580  -0.012227   0.013042   0.001978   0.093991   0.055832
     56       0.046973  -0.000992  -0.002519  -0.003155  -0.027550   0.016650
     57       0.009965   0.000918  -0.001280  -0.003195  -0.014847   0.016819
     58      -0.131723   0.001695  -0.005539   0.008124   0.005721  -0.041513
     59      -0.039260   0.008071  -0.015443  -0.001869  -0.100786  -0.022164
     60      -0.003650   0.004770  -0.010675  -0.003384  -0.062725   0.037425
     61      -0.165341   0.014333  -0.010785  -0.007370  -0.104287  -0.060629
     62      -0.022778   0.003692  -0.001657  -0.003555  -0.041163  -0.056764
     63      -0.088243   0.005107  -0.018049   0.011149  -0.041706  -0.008937
     64      -0.323356   0.012490  -0.024828   0.023891  -0.044616  -0.143253
     65       0.067824   0.000416  -0.013758  -0.002626  -0.075519   0.068296
     66       0.115949   0.000811   0.007418  -0.021848  -0.045849   0.074395
     67      -0.164106   0.000359  -0.006942   0.015498   0.029867  -0.060601
     68      -0.258007   0.032158  -0.045482   0.001860  -0.271213  -0.122905
     69       0.104277  -0.003572   0.005348  -0.002574   0.022227   0.050094
     70       0.054168  -0.014824   0.015709   0.003163   0.117577   0.047360
     71      -0.068352  -0.003001   0.003730   0.005935   0.050321  -0.004374
     72       0.148912  -0.002640   0.006998  -0.005461   0.016781   0.080951
     73      -0.109496  -0.018770   0.022839   0.015995   0.220253   0.007351
     74      -0.136066  -0.004559   0.007279   0.011337   0.096383  -0.016795
     75       0.192844  -0.002145   0.002800  -0.006645  -0.008953   0.106640
     76       0.230055  -0.011846   0.011264  -0.007984   0.041216   0.127635
     77      -0.128040  -0.004392   0.004996   0.012226   0.089993  -0.005166
     78       0.137186  -0.002878   0.003225  -0.003960   0.004878   0.066951
     79       0.013619  -0.015968   0.014867   0.002872   0.108787  -0.017583
     80      -0.112082  -0.004055   0.007129   0.008073   0.078199  -0.021752
     81       0.043638  -0.004950   0.003280  -0.001141   0.018201  -0.000837
     82      -0.086342   0.007967  -0.011720  -0.001977  -0.078208  -0.044589
     83      -0.006188  -0.003522   0.007448   0.003188   0.052236  -0.017490
     84       0.196503  -0.028334   0.023132   0.000422   0.160650   0.105951
     85      -0.147231   0.017738  -0.021026  -0.003063  -0.144748  -0.087842
     86       0.027859  -0.014754   0.028684   0.010111   0.204621   0.008668
     87      -0.085021   0.008391  -0.005643   0.000884  -0.040155  -0.087474
     88      -0.178422   0.022070  -0.022550  -0.003038  -0.159519  -0.108554
     89      -0.100267  -0.000351   0.007266   0.008270   0.066161  -0.077741
     90       0.063683   0.005000  -0.016464  -0.010979  -0.136860   0.006179
     91      -0.127662   0.013711  -0.024160  -0.004425  -0.160042  -0.073057
     92      -0.016686   0.000554  -0.001152   0.000261  -0.009514  -0.026323
     93       0.033327   0.011527  -0.004841  -0.002037  -0.060515  -0.012595
     94      -0.030346  -0.014052  -0.000118  -0.004375  -0.005233  -0.012686
     95       0.001663   0.006757  -0.002152  -0.000904  -0.018456  -0.003731
     96       0.013995  -0.031446  -0.007725  -0.000400  -0.015177  -0.001319
     97      -0.013651  -0.034217  -0.004552  -0.000688   0.009331  -0.002887
     98      -0.029234  -0.004367   0.002812  -0.002592   0.019201  -0.001787
     99      -0.006350   0.075329   0.017597   0.000482   0.047075   0.007307
    100      -0.006240   0.055081   0.013365   0.001676   0.037428   0.005106
    101      -0.027476  -0.022738  -0.001546  -0.003308   0.007703  -0.003623
    102      -0.021812   0.138896   0.032734   0.002618   0.099583   0.017988
    103      -0.007098   0.106484   0.026274   0.004641   0.084119   0.018079
    104      -0.034178  -0.034940  -0.005005  -0.004853  -0.005950  -0.009412
    105      -0.003338  -0.007985  -0.004191  -0.003008  -0.030993  -0.008156
    106       0.001017  -0.010136  -0.003083  -0.000059  -0.018943  -0.004017
    107      -0.009458  -0.003976   0.001731  -0.000943   0.017473   0.003379
    108      -0.021912  -0.038248  -0.010917  -0.004983  -0.052230  -0.014133
    109       0.017977  -0.022399  -0.010623   0.000847  -0.057046  -0.006262
    110      -0.003096   0.002052   0.002543  -0.000389   0.018413   0.004581
    111       0.020554  -0.041815  -0.011617   0.000631  -0.026404  -0.001022
    112      -0.014904  -0.051976  -0.005879   0.000545   0.016031   0.001680
    113       0.016218   0.013080   0.000126   0.000449  -0.010332   0.002002
    114       0.018544  -0.113246  -0.025093   0.002763  -0.027002   0.002043
    115      -0.006318  -0.104390  -0.017337   0.002941   0.006922   0.004267
    116       0.046695   0.036336  -0.000085   0.002240  -0.035215   0.002308
    117       0.031761   0.083429   0.014010   0.002884   0.016953   0.005925
    118      -0.041128   0.033472   0.015382  -0.000465   0.068851   0.003187
    119       0.005945  -0.010416  -0.003666  -0.000330  -0.011978   0.000026
    120       0.025129   0.145174   0.029298   0.007685   0.076854   0.015531
    121      -0.057263   0.081656   0.026522   0.003050   0.114777   0.006308
    122       0.015024  -0.020849  -0.005622  -0.001144  -0.023093   0.001208
    123       0.001948  -0.088809  -0.017867   0.001149  -0.012626   0.003127
    124      -0.007030  -0.074865  -0.011946   0.001707   0.015275   0.005594
    125      -0.046197  -0.023697   0.010554   0.000500   0.091836   0.013116
    126       0.026986  -0.031038  -0.013759   0.000983  -0.049220  -0.005417
    127       0.053327   0.061289  -0.003205  -0.001446  -0.078456  -0.008654
    128       0.014272   0.150468   0.027902  -0.002411   0.009310  -0.002673
    129       0.071912   0.058106  -0.010431   0.000011  -0.131297  -0.019862
    130       0.123840   0.259909   0.014985  -0.005107  -0.182819  -0.027084
    131      -0.011439   0.069941   0.019274  -0.000836   0.041973   0.002943
    132       0.006307  -0.075210  -0.015328   0.001976  -0.007197   0.001674
    133       0.024261  -0.024025  -0.013980  -0.001078  -0.056040  -0.002284
    134       0.089795   0.331950   0.041458  -0.005003  -0.109216  -0.025068
    135       0.036355  -0.008257  -0.009917   0.001975  -0.047351  -0.007290
    136       0.070186   0.108940   0.002882  -0.001490  -0.090311  -0.012350
    137       0.055317   0.282170   0.042007  -0.005915  -0.046406  -0.012227
    138      -0.055949  -0.085771  -0.001659   0.000625   0.082938   0.012930
    139       0.017294  -0.081489  -0.018851   0.001973  -0.022084   0.004940
    140       0.055556  -0.085129  -0.026393   0.005206  -0.072492  -0.002505
    141       0.007209  -0.122455  -0.026212   0.003303  -0.019972  -0.002058
    142       0.057541  -0.093807  -0.030786   0.002409  -0.089275   0.005296
    143       0.131440  -0.119504  -0.052854   0.007222  -0.197063  -0.011655
    144      -0.169756  -0.036586   0.039175   0.000583   0.278147   0.035243
    145      -0.010771  -0.078770  -0.011419   0.001391   0.022888   0.002233
    146       0.064574  -0.083828  -0.027728   0.005837  -0.085387   0.001333
    147      -0.051366  -0.082213  -0.002077  -0.001001   0.072790   0.016019
    148       0.034164  -0.085729  -0.024326   0.001096  -0.051758   0.002571
    149       0.111918  -0.116336  -0.048516   0.006492  -0.165311  -0.021688
    150      -0.024083   0.113283   0.021885  -0.004595   0.008732  -0.007147
    151      -0.010853   0.063901   0.020302  -0.000463   0.062868   0.009197
    152      -0.055332  -0.076675  -0.000060   0.001139   0.087518   0.013079
    153      -0.040759   0.046584   0.007528  -0.007322  -0.026717  -0.017267
    154      -0.015324   0.307686   0.072383  -0.004529   0.121363   0.010360
    155      -0.070642   0.054953   0.028127  -0.003744   0.106410   0.006984
    156      -0.029658   0.318839   0.064848  -0.006323   0.068037  -0.003338
    157      -0.025417   0.202382   0.048630  -0.002543   0.099029   0.008489
    158      -0.081033  -0.126912  -0.012674  -0.000912   0.059662   0.002925
    159      -0.046148   0.270300   0.053870  -0.009372   0.033531  -0.014064
    160       0.008889  -0.107615  -0.014275   0.002314   0.021041   0.011342
    161      -0.030733  -0.228295  -0.031058   0.007976   0.078548   0.024899
    162      -0.080419   0.009140  -0.001370   0.004962  -0.002986   0.008717
    163       0.039751  -0.001018   0.012144   0.002756   0.040191  -0.148316
    164       0.025582  -0.002000   0.005008   0.001927   0.009464   0.002019
    165      -0.011854   0.000670   0.002658   0.002436   0.010218  -0.086900
    166       0.012666  -0.000963   0.009279   0.003909   0.035798  -0.221994
    167       0.019350  -0.004598   0.005128   0.001121   0.012952  -0.098433
    168       0.053235  -0.012654   0.057950   0.046421  -0.005955  -0.026288
    169      -0.017978  -0.012865   0.134718   0.120756  -0.043264   0.105609
    170      -0.039970  -0.001081   0.023964   0.023754  -0.011060  -0.005493
    171       0.104395  -0.027208   0.133548   0.107838  -0.018235  -0.010235
    172      -0.052296  -0.030031   0.314561   0.281859  -0.110305   0.325816
    173      -0.027575  -0.006351   0.057891   0.052288  -0.019478   0.015166
    174       0.069212   0.000277  -0.052576  -0.051174   0.013973  -0.017385
    175      -0.019318   0.021707  -0.142887  -0.121156   0.001080   0.126726
    176      -0.050652   0.007997  -0.028318  -0.020214  -0.006024   0.039998
    177       0.047169   0.009890  -0.117164  -0.105101   0.011217   0.042923
    178      -0.019042   0.043418  -0.302366  -0.258167   0.001535   0.300711
    179      -0.026886   0.010717  -0.055261  -0.045055  -0.002778   0.079098
    180       0.109583  -0.010597   0.010147  -0.001544   0.029525  -0.122714
    181      -0.028826   0.000603   0.007002   0.005092   0.026278  -0.164796
    182      -0.041112   0.004076  -0.002805   0.000503  -0.000478  -0.002830
    183       0.111315  -0.011615   0.014938   0.000907   0.044648  -0.197655
    184      -0.019303  -0.003782   0.019993   0.011260   0.065976  -0.377470
    185      -0.046539   0.005588  -0.002128   0.001367   0.002942  -0.004576
    186       0.066781  -0.011530   0.057727   0.046055  -0.008368   0.039280
    187      -0.035687  -0.013919   0.131595   0.119008  -0.046068   0.122560
    188       0.002573  -0.004282   0.022912   0.019298  -0.003116  -0.007837
    189       0.019279  -0.013662   0.117247   0.103573  -0.039877   0.170711
    190      -0.023960  -0.035948   0.288625   0.256734  -0.096466   0.288144
    191      -0.008505  -0.006293   0.048064   0.042669  -0.014234   0.035030
    192       0.057591   0.003636  -0.056208  -0.052750   0.011005   0.013047
    193      -0.029672   0.022690  -0.146486  -0.123737   0.004387   0.085199
    194       0.021639  -0.001869  -0.021722  -0.021935   0.010086  -0.058427
    195       0.090275   0.011484  -0.129554  -0.118147   0.016688   0.088507
    196      -0.039494   0.047679  -0.332410  -0.282580   0.005852   0.267736
    197      -0.020935   0.005062  -0.055988  -0.048156   0.004629  -0.027563
    198      -0.022583   0.020579   0.010385   0.010888   0.085703   0.011505
    199       0.023376   0.070632   0.007066   0.007160  -0.001511   0.003412
    200       0.086217   0.022449  -0.017649  -0.007260  -0.169644  -0.020911
                 48         49         50         51         52         53    
      0       0.003217  -0.020040   0.004805  -0.041456  -0.016589  -0.034389
      1       0.093087  -0.021981   0.024058  -0.037796  -0.026634  -0.076593
      2      -0.062299  -0.015672  -0.015553  -0.013587  -0.002822  -0.027361
      3      -0.167685  -0.001128  -0.038810   0.017243   0.015765   0.015645
      4       0.105801   0.015745   0.033084   0.004595  -0.021728  -0.010963
      5       0.009762  -0.042707  -0.018826  -0.056384   0.026984  -0.001441
      6       0.077846  -0.009760   0.004999   0.157890   0.030417  -0.049759
      7       0.031049  -0.028748  -0.025004  -0.016106   0.048964   0.055628
      8      -0.033640   0.056626   0.010538   0.294210  -0.001063  -0.041560
      9      -0.037151  -0.026536   0.060700   0.008188   0.029204   0.035501
     10      -0.004129   0.075679  -0.057819  -0.007560   0.096282   0.044479
     11      -0.028911  -0.038611   0.060720   0.002349  -0.099089   0.038482
     12       0.084439   0.052516   0.034198   0.016861  -0.019761   0.092325
     13       0.023873  -0.031808  -0.027041   0.001446   0.048316   0.037445
     14      -0.018367   0.126237   0.046619   0.072154  -0.049519   0.136679
     15       0.047914   0.052854   0.052299  -0.043401  -0.030731   0.090315
     16       0.024885  -0.048332  -0.045260   0.020158   0.036434   0.028983
     17      -0.033125   0.059828   0.035987  -0.022419  -0.076416   0.097958
     18       0.069282   0.071164   0.044266  -0.048155  -0.038815   0.103466
     19       0.108046   0.012323  -0.067388   0.003902   0.001858   0.088445
     20      -0.031470   0.145559  -0.027277  -0.041863  -0.042583   0.076610
     21      -0.012702   0.065352   0.003792  -0.014309   0.009429   0.002623
     22      -0.019370  -0.199833  -0.019075   0.076446  -0.045958  -0.037055
     23      -0.018945  -0.051605   0.024854   0.015769  -0.074302   0.050088
     24      -0.026565   0.007932   0.007529   0.008088  -0.022125   0.009438
     25      -0.008831   0.029847   0.008149  -0.002904  -0.020592   0.011538
     26       0.008027  -0.013815  -0.014761   0.010345   0.012371  -0.011310
     27      -0.030343  -0.080895  -0.016231   0.048697  -0.009447  -0.043321
     28       0.003751   0.189775   0.008574  -0.058523   0.027803   0.030536
     29       0.014485   0.027736  -0.044385   0.007655   0.074195  -0.059178
     30      -0.006277  -0.009400   0.010290   0.006634  -0.028953   0.027820
     31       0.003372   0.098983   0.019833  -0.036288   0.008254   0.031006
     32       0.008170   0.003081  -0.020914   0.004370   0.040088  -0.028344
     33      -0.004473  -0.075863   0.003413   0.029236  -0.042313   0.015173
     34       0.030124   0.253424   0.013353  -0.096741   0.097404   0.026283
     35      -0.007210   0.116370  -0.001052  -0.030884   0.041521   0.005189
     36       0.017333   0.024770  -0.007893  -0.010809   0.029697  -0.007401
     37      -0.018126  -0.087009   0.016312   0.029061  -0.064365   0.026636
     38       0.013354  -0.126809  -0.047186   0.044989   0.041386  -0.076416
     39       0.025505   0.054041  -0.005469  -0.027186   0.037135  -0.007212
     40      -0.027715  -0.162740   0.012337   0.050068  -0.083923   0.024096
     41       0.007124  -0.166737  -0.049683   0.058362   0.031384  -0.077730
     42       0.010356  -0.058198  -0.020938   0.022061   0.022178  -0.033452
     43       0.006790   0.081162   0.001421  -0.023297   0.024799   0.004438
     44       0.018867   0.018861  -0.016291  -0.013823   0.033692  -0.016067
     45       0.006214  -0.087289   0.001475   0.025662  -0.027531   0.007798
     46       0.024433   0.260636  -0.002217  -0.086242   0.095341   0.011218
     47       0.030599   0.149134   0.008371  -0.068147   0.037472   0.041967
     48      -0.007813  -0.041851  -0.028352   0.025353   0.029980  -0.056523
     49      -0.008204  -0.003418  -0.004218   0.011638   0.005392  -0.016904
     50       0.009471  -0.009161  -0.007218  -0.002567   0.010233  -0.007231
     51      -0.019581  -0.083207  -0.020172   0.041254  -0.002932  -0.050001
     52      -0.011062   0.179320   0.010139  -0.047069   0.039161   0.021464
     53       0.040272   0.034609  -0.032743  -0.022808   0.082259  -0.036823
     54       0.030781  -0.026679   0.010576  -0.097214  -0.019643  -0.059134
     55      -0.070590   0.034843  -0.000289   0.018407  -0.014186   0.037339
     56      -0.036898  -0.025338  -0.021774  -0.110764   0.010093   0.047272
     57      -0.007177   0.019080   0.008077   0.073389  -0.007542  -0.008045
     58       0.036770   0.009139   0.016964   0.036024  -0.002771  -0.034130
     59       0.002361  -0.045032  -0.026327  -0.121169   0.029389   0.047889
     60      -0.023892   0.059352   0.011909   0.220495   0.001015   0.020495
     61       0.068977   0.003442   0.013019   0.088645   0.009538  -0.028007
     62       0.032374  -0.107974  -0.032837  -0.343390   0.017843   0.004989
     63       0.023106   0.029934   0.016997   0.151103   0.006853  -0.019991
     64       0.150570  -0.045128   0.025229  -0.036066   0.018289  -0.106585
     65      -0.097019   0.033814  -0.025619   0.064175   0.023174   0.122421
     66      -0.065618   0.055545   0.001407   0.161974  -0.013784   0.041513
     67       0.054813  -0.005885   0.019371  -0.006942  -0.002691  -0.053989
     68       0.125955  -0.072792  -0.020998  -0.052084   0.065394   0.009118
     69      -0.028412   0.013350  -0.006866   0.027571   0.005172   0.025660
     70      -0.082698   0.028668   0.001495  -0.047394  -0.029105   0.034136
     71      -0.006098   0.017183   0.010538   0.028686  -0.010555  -0.008282
     72      -0.038373   0.036045  -0.010402   0.115637   0.020085   0.059135
     73      -0.046551   0.079549   0.049309   0.095583  -0.069878  -0.060039
     74       0.009175   0.045770   0.032129   0.114298  -0.026213  -0.044971
     75      -0.059584   0.036835  -0.024336   0.145320   0.037615   0.092243
     76      -0.135435   0.031402  -0.038528   0.004147   0.021469   0.150310
     77       0.002755   0.052656   0.028839   0.157485  -0.017750  -0.034575
     78      -0.038591   0.013069  -0.016356   0.049103   0.018670   0.048670
     79      -0.062914  -0.042813  -0.001788  -0.337291  -0.057237  -0.012384
     80       0.006435   0.025942   0.025068   0.028899  -0.027604  -0.036722
     81      -0.009953  -0.046963  -0.008970  -0.201470  -0.012198  -0.021508
     82       0.031128  -0.006231   0.002537   0.013564   0.000121  -0.009282
     83       0.011325  -0.020629   0.002436  -0.078598  -0.011358  -0.026780
     84      -0.132888  -0.006406  -0.017732  -0.254674  -0.037612   0.037394
     85       0.080443  -0.025024   0.003525   0.030453   0.011553  -0.032182
     86      -0.013363   0.011451   0.023706  -0.050172  -0.036776  -0.038511
     87       0.096505  -0.060319   0.012142  -0.117473  -0.009355  -0.096723
     88       0.098242  -0.035220   0.007543   0.010228   0.013056  -0.029171
     89       0.102523  -0.001148   0.032440   0.080485  -0.024391  -0.129872
     90      -0.044467  -0.098225  -0.047580  -0.369884   0.018775   0.063826
     91       0.070928  -0.013733   0.000373   0.063155   0.010864  -0.039862
     92       0.018595  -0.033930  -0.006462  -0.095927  -0.001237  -0.020352
     93       0.003760   0.038259  -0.135602   0.003221  -0.153884  -0.052338
     94      -0.050697   0.073380  -0.018094  -0.026034  -0.107206  -0.132110
     95      -0.034933  -0.008484   0.086530  -0.008389  -0.030275   0.042671
     96       0.015443   0.049352  -0.112434  -0.006274  -0.073598  -0.096892
     97      -0.033142   0.016525   0.011111  -0.013389  -0.155889  -0.055025
     98      -0.033992   0.037270   0.057939  -0.021387   0.043978  -0.052380
     99       0.000866  -0.004931   0.064535  -0.007145   0.083320   0.004807
    100       0.011267  -0.041493   0.027993   0.008172   0.038441   0.060896
    101      -0.040767   0.068780   0.039020  -0.030710   0.044880  -0.109296
    102      -0.004206  -0.085640   0.262228  -0.001088   0.280452   0.174234
    103       0.052196  -0.102293   0.091764   0.025242   0.260641   0.178734
    104      -0.079839   0.083118   0.084456  -0.043440  -0.048620  -0.130400
    105      -0.026338   0.053905  -0.004976  -0.015023  -0.029169  -0.073047
    106       0.015252  -0.006995  -0.069259   0.012691  -0.025525   0.011805
    107       0.001030   0.053357  -0.008493  -0.018106   0.091365  -0.097960
    108      -0.046447   0.063081   0.044818  -0.018347   0.068163  -0.060408
    109       0.034410  -0.042996  -0.070729   0.032956  -0.000734   0.108091
    110       0.007729   0.047837  -0.020462  -0.015366   0.070395  -0.091450
    111      -0.003490  -0.006320   0.017103  -0.001327  -0.047952   0.014916
    112       0.011318   0.003682  -0.031345  -0.000839   0.037305  -0.036978
    113       0.020062   0.012167  -0.035029   0.001938   0.021173  -0.000363
    114      -0.001044  -0.052134   0.101029   0.006868   0.058794   0.077715
    115       0.024518  -0.050802   0.016154   0.014574   0.107377   0.049059
    116       0.052901  -0.033654  -0.103013   0.026475  -0.034365   0.093243
    117       0.026385  -0.047498   0.000409   0.015825   0.027166   0.083624
    118      -0.026895   0.019467   0.076470  -0.019321   0.066363  -0.056913
    119      -0.003488   0.018397   0.005217  -0.005662  -0.010418  -0.020096
    120       0.057007  -0.138287   0.140110   0.040886   0.319118   0.245840
    121      -0.042520  -0.068764   0.268007  -0.006306   0.238144   0.073666
    122       0.027928   0.051802  -0.093107  -0.003363  -0.010555  -0.050079
    123       0.021036   0.008510  -0.028728   0.003799   0.109329  -0.005511
    124      -0.012298  -0.044056   0.063471   0.005672  -0.075195   0.063585
    125       0.052031  -0.037137  -0.089285   0.023176   0.007085   0.035924
    126      -0.032136  -0.003126   0.064292  -0.006984  -0.027712  -0.001089
    127      -0.025834   0.041076   0.074859  -0.022307   0.027568   0.002093
    128       0.033623   0.027326  -0.086940   0.000491   0.004962  -0.012190
    129      -0.085648   0.012187   0.132847  -0.020399  -0.069450  -0.054907
    130      -0.064832   0.123118   0.109059  -0.050189   0.154901  -0.121587
    131       0.040448  -0.010942  -0.089181   0.011873  -0.067931   0.037425
    132      -0.015438  -0.024821   0.045091   0.001584  -0.055853   0.027647
    133       0.000922   0.031231   0.040258  -0.010117   0.166474   0.005726
    134      -0.030226   0.086824  -0.009542  -0.030971  -0.062966  -0.081212
    135      -0.060291  -0.029966   0.109288  -0.008512  -0.205780   0.020117
    136      -0.045236   0.042976   0.102893  -0.029690  -0.073458   0.003658
    137       0.045698   0.124255  -0.121155  -0.025240   0.163948  -0.076504
    138       0.059133  -0.035046  -0.069978   0.022838   0.083367   0.073434
    139       0.002781  -0.005430  -0.008140   0.004820   0.050827  -0.027118
    140      -0.013486  -0.011327   0.032049   0.002876   0.062710  -0.016435
    141      -0.011353  -0.051690   0.093082   0.010417   0.066426   0.092479
    142      -0.000163   0.046278  -0.017478  -0.011762   0.090032  -0.075248
    143      -0.062776   0.019957   0.134371  -0.019220   0.083700  -0.044084
    144       0.099426  -0.149879  -0.090647   0.061242  -0.038112   0.181906
    145       0.014666  -0.012328  -0.057463   0.014171   0.075603  -0.054481
    146      -0.016702  -0.014534   0.060401  -0.000479   0.038615   0.009520
    147       0.089007   0.024950  -0.182053   0.016784   0.168401  -0.022833
    148       0.011693   0.045363  -0.076176  -0.002819   0.131622  -0.122214
    149      -0.066986   0.014128   0.092337  -0.009442   0.138853  -0.112501
    150      -0.015754   0.024128   0.015645  -0.011439  -0.017540  -0.016233
    151       0.046533  -0.033312  -0.068192   0.019477  -0.029808   0.058866
    152       0.026314  -0.075580  -0.018106   0.025835  -0.089676   0.092264
    153      -0.058253   0.031805   0.060348  -0.022321  -0.125347  -0.035983
    154       0.115218  -0.000276  -0.228273   0.028032   0.004789   0.050374
    155       0.047229  -0.046349  -0.104365   0.024624  -0.139997   0.072695
    156       0.005249   0.036840  -0.003445  -0.014621  -0.001409  -0.001738
    157       0.025280  -0.027443  -0.010462   0.007251  -0.086581   0.071304
    158      -0.073429  -0.082692   0.173332  -0.000991  -0.266952   0.091693
    159      -0.037064   0.047578   0.034020  -0.025738  -0.117008  -0.026671
    160       0.086220  -0.043652  -0.161817   0.038908   0.057801   0.051834
    161       0.032280  -0.112387   0.030986   0.036216   0.024359   0.119589
    162      -0.129352  -0.027540  -0.039871  -0.017306   0.023702   0.002040
    163       0.027169   0.012241   0.016699   0.011215  -0.019851  -0.016921
    164      -0.088582  -0.012758  -0.026796  -0.009686   0.014567   0.003469
    165      -0.090365  -0.008217  -0.025995   0.002026   0.018328   0.014372
    166      -0.183408   0.005025  -0.043707   0.029296   0.024236   0.032048
    167       0.068369   0.011141   0.019794   0.006992  -0.010206  -0.000178
    168       0.083292   0.005850   0.020793  -0.002208  -0.008666  -0.004077
    169      -0.031526  -0.001486  -0.008722   0.001336   0.004878   0.004349
    170       0.051497  -0.001593   0.011926  -0.006810  -0.004170  -0.003512
    171       0.255120   0.020891   0.068650  -0.003997  -0.038340  -0.024795
    172       0.061481  -0.010910   0.012868  -0.023537  -0.009918  -0.021474
    173       0.104044   0.001662   0.026196  -0.009076  -0.012956  -0.010811
    174       0.110546   0.007245   0.028235  -0.004197  -0.014186  -0.009839
    175       0.047346  -0.002322   0.011192  -0.008869  -0.008159  -0.011683
    176      -0.025667  -0.010268  -0.009482  -0.010688   0.006560  -0.000493
    177       0.194718   0.003627   0.048042  -0.018729  -0.024928  -0.024736
    178       0.199322  -0.004539   0.049109  -0.031738  -0.033937  -0.045233
    179      -0.020902  -0.007553  -0.006975  -0.009143   0.002123  -0.004996
    180       0.023308   0.016002   0.009999   0.017564  -0.007264   0.004034
    181      -0.124463  -0.003271  -0.031701   0.012205   0.018657   0.019695
    182      -0.067342  -0.008543  -0.019119  -0.003504   0.011114   0.005820
    183      -0.025704   0.015541  -0.001636   0.023029  -0.002001   0.008732
    184      -0.193394  -0.002028  -0.047068   0.021993   0.025402   0.027454
    185      -0.137006  -0.011205  -0.036642   0.002001   0.019233   0.011245
    186       0.023210   0.004903   0.006935   0.002753  -0.005210  -0.004476
    187       0.067208  -0.003715   0.016063  -0.014239  -0.008821  -0.013543
    188       0.064514   0.004818   0.017701  -0.003360  -0.010628  -0.006914
    189      -0.015580  -0.011195  -0.006743  -0.015267   0.002166  -0.012543
    190       0.277036   0.000253   0.071494  -0.037979  -0.043791  -0.053558
    191       0.070329   0.001173   0.018393  -0.009417  -0.011335  -0.011701
    192       0.014923   0.005775   0.004428   0.007182  -0.002621   0.001735
    193      -0.027318  -0.005274  -0.009618  -0.001409   0.006827   0.005924
    194       0.138489   0.014354   0.038380   0.001946  -0.021315  -0.008936
    195       0.059501   0.009231   0.017134   0.005438  -0.013413  -0.009320
    196       0.111782  -0.009628   0.024524  -0.023866  -0.015430  -0.023675
    197       0.173432   0.008077   0.045111  -0.009474  -0.023192  -0.014948
    198      -0.218661  -0.342437   0.387809   0.079915  -0.007944  -0.302733
    199      -0.224565  -0.312567   0.313814   0.087408   0.058260  -0.369395
    200       0.086837   0.120893  -0.211973  -0.014366  -0.085278   0.234188
                 54         55         56         57         58         59    
      0      -0.021385  -0.024855  -0.084797  -0.031864  -0.010133  -0.047363
      1       0.004282  -0.021368   0.082304   0.027914  -0.007742  -0.003276
      2       0.000566  -0.005991   0.134174   0.051078   0.030053   0.044298
      3       0.005113   0.003571   0.075148   0.033594   0.008565   0.037770
      4      -0.020862  -0.008819  -0.011156  -0.001554   0.000609  -0.001995
      5       0.037695   0.011739  -0.068063  -0.030341   0.005851  -0.043341
      6       0.077195   0.052586   0.070737   0.000645  -0.010076  -0.012755
      7       0.078326   0.104055   0.019128  -0.029263   0.003618   0.009308
      8       0.014512  -0.032324  -0.032954  -0.000818  -0.017220  -0.026091
      9      -0.003029  -0.056425   0.002292   0.090225  -0.025284  -0.054740
     10       0.042154  -0.077227   0.038547   0.088830  -0.002698  -0.005446
[truncated: 416,085 more chars]
