# Supplementary material for: A stereodivergent multicomponent approach for the synthesis of C–N atropisomeric peptide analogues
Source: Chem Sci. 2024 Sep 16;15(40):16743–51. doi: 10.1039/d4sc04700a (PMC11418089; doi:10.1039/d4sc04700a)
Supplement: SC-015-D4SC04700A-s001 [file SC-015-D4SC04700A-s001.zip › CompData/_1_2a/ImineE3opt.out]

                                 *****************
                                 * O   R   C   A *
                                 *****************

                                            #,                                       
                                            ###                                      
                                            ####                                     
                                            #####                                    
                                            ######                                   
                                           ########,                                 
                                     ,,################,,,,,                         
                               ,,#################################,,                 
                          ,,##########################################,,             
                       ,#########################################, ''#####,          
                    ,#############################################,,   '####,        
                  ,##################################################,,,,####,       
                ,###########''''           ''''###############################       
              ,#####''   ,,,,##########,,,,          '''####'''          '####       
            ,##' ,,,,###########################,,,                        '##       
           ' ,,###''''                  '''############,,,                           
         ,,##''                                '''############,,,,        ,,,,,,###''
      ,#''                                            '''#######################'''  
     '                                                          ''''####''''         
             ,#######,   #######,   ,#######,      ##                                
            ,#'     '#,  ##    ##  ,#'     '#,    #''#        ######   ,####,        
            ##       ##  ##   ,#'  ##            #'  '#       #        #'  '#        
            ##       ##  #######   ##           ,######,      #####,   #    #        
            '#,     ,#'  ##    ##  '#,     ,#' ,#      #,         ##   #,  ,#        
             '#######'   ##     ##  '#######'  #'      '#     #####' # '####'        


                  #######################################################
                  #                        -***-                        #
                  #          Department of theory and spectroscopy      #
                  #    Directorship and core code : Frank Neese         #
                  #        Max Planck Institute fuer Kohlenforschung    #
                  #                Kaiser Wilhelm Platz 1               #
                  #                 D-45470 Muelheim/Ruhr               #
                  #                      Germany                        #
                  #                                                     #
                  #                  All rights reserved                #
                  #                        -***-                        #
                  #######################################################


                         Program Version 5.0.2 -  RELEASE  -


 With contributions from (in alphabetic order):
   Daniel Aravena         : Magnetic Suceptibility
   Michael Atanasov       : Ab Initio Ligand Field Theory (pilot matlab implementation)
   Alexander A. Auer      : GIAO ZORA, VPT2 properties, NMR spectrum
   Ute Becker             : Parallelization
   Giovanni Bistoni       : ED, misc. LED, open-shell LED, HFLD
   Martin Brehm           : Molecular dynamics
   Dmytro Bykov           : SCF Hessian
   Vijay G. Chilkuri      : MRCI spin determinant printing, contributions to CSF-ICE
   Dipayan Datta          : RHF DLPNO-CCSD density
   Achintya Kumar Dutta   : EOM-CC, STEOM-CC
   Dmitry Ganyushin       : Spin-Orbit,Spin-Spin,Magnetic field MRCI
   Miquel Garcia          : C-PCM and meta-GGA Hessian, CC/C-PCM, Gaussian charge scheme
   Yang Guo               : DLPNO-NEVPT2, F12-NEVPT2, CIM, IAO-localization
   Andreas Hansen         : Spin unrestricted coupled pair/coupled cluster methods
   Benjamin Helmich-Paris : MC-RPA, TRAH-SCF, COSX integrals
   Lee Huntington         : MR-EOM, pCC
   Robert Izsak           : Overlap fitted RIJCOSX, COSX-SCS-MP3, EOM
   Marcus Kettner         : VPT2
   Christian Kollmar      : KDIIS, OOCD, Brueckner-CCSD(T), CCSD density, CASPT2, CASPT2-K
   Simone Kossmann        : Meta GGA functionals, TD-DFT gradient, OOMP2, MP2 Hessian
   Martin Krupicka        : Initial AUTO-CI
   Lucas Lang             : DCDCAS
   Marvin Lechner         : AUTO-CI (C++ implementation), FIC-MRCC
   Dagmar Lenk            : GEPOL surface, SMD
   Dimitrios Liakos       : Extrapolation schemes; Compound Job, initial MDCI parallelization
   Dimitrios Manganas     : Further ROCIS development; embedding schemes
   Dimitrios Pantazis     : SARC Basis sets
   Anastasios Papadopoulos: AUTO-CI, single reference methods and gradients
   Taras Petrenko         : DFT Hessian,TD-DFT gradient, ASA, ECA, R-Raman, ABS, FL, XAS/XES, NRVS
   Peter Pinski           : DLPNO-MP2, DLPNO-MP2 Gradient
   Christoph Reimann      : Effective Core Potentials
   Marius Retegan         : Local ZFS, SOC
   Christoph Riplinger    : Optimizer, TS searches, QM/MM, DLPNO-CCSD(T), (RO)-DLPNO pert. Triples
   Tobias Risthaus        : Range-separated hybrids, TD-DFT gradient, RPA, STAB
   Michael Roemelt        : Original ROCIS implementation
   Masaaki Saitow         : Open-shell DLPNO-CCSD energy and density
   Barbara Sandhoefer     : DKH picture change effects
   Avijit Sen             : IP-ROCIS
   Kantharuban Sivalingam : CASSCF convergence, NEVPT2, FIC-MRCI
   Bernardo de Souza      : ESD, SOC TD-DFT
   Georgi Stoychev        : AutoAux, RI-MP2 NMR, DLPNO-MP2 response
   Willem Van den Heuvel  : Paramagnetic NMR
   Boris Wezisla          : Elementary symmetry handling
   Frank Wennmohs         : Technical directorship


 We gratefully acknowledge several colleagues who have allowed us to
 interface, adapt or use parts of their codes:
   Stefan Grimme, W. Hujo, H. Kruse, P. Pracht,  : VdW corrections, initial TS optimization,
                  C. Bannwarth, S. Ehlert          DFT functionals, gCP, sTDA/sTD-DF
   Ed Valeev, F. Pavosevic, A. Kumar             : LibInt (2-el integral package), F12 methods
   Garnet Chan, S. Sharma, J. Yang, R. Olivares  : DMRG
   Ulf Ekstrom                                   : XCFun DFT Library
   Mihaly Kallay                                 : mrcc  (arbitrary order and MRCC methods)
   Jiri Pittner, Ondrej Demel                    : Mk-CCSD
   Frank Weinhold                                : gennbo (NPA and NBO analysis)
   Christopher J. Cramer and Donald G. Truhlar   : smd solvation model
   Lars Goerigk                                  : TD-DFT with DH, B97 family of functionals
   V. Asgeirsson, H. Jonsson                     : NEB implementation
   FAccTs GmbH                                   : IRC, NEB, NEB-TS, DLPNO-Multilevel, CI-OPT
                                                   MM, QMMM, 2- and 3-layer-ONIOM, Crystal-QMMM,
                                                   LR-CPCM, SF, NACMEs, symmetry and pop. for TD-DFT,
                                                   nearIR, NL-DFT gradient (VV10), updates on ESD,
                                                   ML-optimized integration grids
   S Lehtola, MJT Oliveira, MAL Marques          : LibXC Library
   Liviu Ungur et al                             : ANISO software


 Your calculation uses the libint2 library for the computation of 2-el integrals
 For citations please refer to: http://libint.valeyev.net

 Your ORCA version has been built with support for libXC version: 5.1.0
 For citations please refer to: https://tddft.org/programs/libxc/

 This ORCA versions uses:
   CBLAS   interface :  Fast vector & matrix operations
   LAPACKE interface :  Fast linear algebra routines
   SCALAPACK package :  Parallel linear algebra routines
   Shared memory     :  Shared parallel matrices
   BLAS/LAPACK       :  OpenBLAS 0.3.15  USE64BITINT DYNAMIC_ARCH NO_AFFINITY Zen SINGLE_THREADED
        Core in use  :  Zen
   Copyright (c) 2011-2014, The OpenBLAS Project


Your calculation utilizes the atom-pairwise dispersion correction
with the Becke-Johnson damping scheme (D3BJ)
Cite in your paper:
S.Grimme, S.Ehrlich, L.Goerigk, J Comput Chem, (2011), 32, 1456–1465 
S.Grimme, J.Antony, S.Ehrlich and H.Krieg, J.Chem.Phys., 132, (2010), 154104 
   

Your calculation utilizes the SMD solvation module
Please cite in your paper:
A.V. Marenich, C.J. Cramer, D.G. Truhlar J. Phys. Chem. B, 113, (2009), 6378 

================================================================================

----- Orbital basis set information -----
Your calculation utilizes the basis: def2-TZVP
   F. Weigend and R. Ahlrichs, Phys. Chem. Chem. Phys. 7, 3297 (2005).

----- AuxJ basis set information -----
Your calculation utilizes the auxiliary basis: def2/J
   F. Weigend, Phys. Chem. Chem. Phys. 8, 1057 (2006).

================================================================================
                                        WARNINGS
                       Please study these warnings very carefully!
================================================================================


WARNING: Geometry Optimization
  ===> : Switching off AutoStart
         For restart on a previous wavefunction, please use MOREAD

INFO   : the flag for use of the SHARK integral package has been found!

================================================================================
                                       INPUT FILE
================================================================================
NAME = ImineE3opt.inp
|  1> ! PBE0 D3 def2-tzvp Opt
|  2> %maxcore 2660
|  3> %geom
|  4> maxiter 50
|  5> MaxStep 0.15
|  6> end
|  7> %pal nprocs 20
|  8> end
|  9> %CPCM SMD TRUE
| 10>    SMDSOLVENT "2,2,2-TRIFLUOROETHANOL"
| 11> end
| 12> 
| 13> *xyz 0 1
| 14> O  4.271400  6.405700  3.006500
| 15> O  4.845600  5.543500  5.084500
| 16> N  5.755700  4.909700  2.148900
| 17> N  6.102100  8.492500  3.116600
| 18> C  5.494800  6.134300  2.441000
| 19> C  6.310000  7.434100  2.109100
| 20> H  7.367800  7.187500  2.108200
| 21> C  6.005100  8.089600  0.750500
| 22> C  4.781000  7.916200  0.085100
| 23> H  3.996500  7.307000  0.511200
| 24> C  4.555000  8.531200  -1.143400
| 25> H  3.612400  8.391600  -1.653100
| 26> C  5.546600  9.327300  -1.710600
| 27> H  5.369600  9.805500  -2.663500
| 28> C  6.761700  9.517100  -1.057900
| 29> H  7.524300  10.142200  -1.499800
| 30> C  6.987800  8.901000  0.169800
| 31> H  7.928100  9.060300  0.678800
| 32> C  6.945600  4.404400  1.478000
| 33> C  7.226100  5.090100  0.121100
| 34> H  6.309300  5.243600  -0.449900
| 35> H  7.889600  4.483300  -0.495400
| 36> H  7.723700  6.050600  0.226800
| 37> C  6.610900  2.927000  1.200100
| 38> H  6.385100  2.385600  2.120600
| 39> H  7.439700  2.408300  0.718100
| 40> H  5.742900  2.828100  0.546500
| 41> C  8.167800  4.457100  2.418300
| 42> H  8.578000  5.458800  2.517600
| 43> H  8.978300  3.831400  2.044000
| 44> H  7.918100  4.098800  3.418500
| 45> C  6.585000  8.511500  4.436700
| 46> C  6.180100  9.536800  5.333800
| 47> C  6.709000  9.500000  6.640800
| 48> H  6.449300  10.239000  7.381000
| 49> C  7.589000  8.502400  7.050300
| 50> H  7.970000  8.499000  8.061500
| 51> C  7.968400  7.505600  6.163500
| 52> H  8.640000  6.721000  6.479900
| 53> C  7.470600  7.515200  4.866400
| 54> H  7.771600  6.718400  4.210400
| 55> C  5.177000  10.671400  4.930900
| 56> C  5.739400  11.525700  3.766000
| 57> H  5.816000  10.985100  2.825100
| 58> H  6.735500  11.902900  4.001200
| 59> H  5.107500  12.390500  3.559500
| 60> C  3.796200  10.078000  4.552400
| 61> H  3.401500  9.456800  5.358000
| 62> H  3.814800  9.458300  3.658700
| 63> H  3.059400  10.858800  4.360400
| 64> C  4.894200  11.675800  6.083400
| 65> H  4.447900  11.184800  6.949500
| 66> H  4.195200  12.456100  5.778800
| 67> H  5.801800  12.184300  6.411800
| 68> C  4.043000  6.098200  4.323000
| 69> C  2.704900  6.596200  4.793400
| 70> C  1.734100  7.075900  3.897700
| 71> H  1.917200  7.092500  2.831700
| 72> C  0.510100  7.542500  4.369600
| 73> H  -0.232200  7.910800  3.676300
| 74> C  0.245500  7.530800  5.736200
| 75> H  -0.704800  7.892000  6.101500
| 76> C  1.194400  7.054000  6.636200
| 77> H  0.983200  7.045400  7.695800
| 78> C  2.418900  6.586800  6.167000
| 79> H  3.147500  6.222700  6.880900
| 80> H  5.381500  9.168200  2.910600
| 81> *
| 82> 
| 83>                          ****END OF INPUT****
================================================================================

                       *****************************
                       * Geometry Optimization Run *
                       *****************************

Geometry optimization settings:
Update method            Update   .... BFGS
Choice of coordinates    CoordSys .... Z-matrix Internals
Initial Hessian          InHess   .... Almoef's Model

Convergence Tolerances:
Energy Change            TolE     ....  5.0000e-06 Eh
Max. Gradient            TolMAXG  ....  3.0000e-04 Eh/bohr
RMS Gradient             TolRMSG  ....  1.0000e-04 Eh/bohr
Max. Displacement        TolMAXD  ....  4.0000e-03 bohr
RMS Displacement         TolRMSD  ....  2.0000e-03 bohr
Strict Convergence                ....  False
------------------------------------------------------------------------------
                        ORCA OPTIMIZATION COORDINATE SETUP
------------------------------------------------------------------------------

The optimization will be done in new redundant internal coordinates
Making redundant internal coordinates   ...  (new redundants) done
Evaluating the initial hessian          ...  (Almloef) done
Evaluating the coordinates              ...  done
Calculating the B-matrix                .... done
Calculating the G-matrix                .... done
Diagonalizing the G-matrix              .... done
Small eigenvalue found = 9.574e-04
Small eigenvalue found = 2.104e-03
Small eigenvalue found = 2.775e-03
Small eigenvalue found = 4.674e-03
Small eigenvalue found = 6.253e-03
Small eigenvalue found = 6.475e-03
Small eigenvalue found = 8.135e-03
Small eigenvalue found = 1.020e-02
Small eigenvalue found = 1.661e-02
Small eigenvalue found = 2.108e-02
Small eigenvalue found = 2.449e-02
Small eigenvalue found = 2.996e-02
The first mode is                       ....  161
The number of degrees of freedom        ....  195

    -----------------------------------------------------------------
                    Redundant Internal Coordinates


    -----------------------------------------------------------------
         Definition                    Initial Value    Approx d2E/dq
    -----------------------------------------------------------------
      1. B(C   4,O   0)                  1.3748         0.591670   
      2. B(C   4,N   2)                  1.2857         0.820866   
      3. B(C   5,C   4)                  1.5698         0.322791   
      4. B(C   5,N   3)                  1.4760         0.408051   
      5. B(H   6,C   5)                  1.0862         0.365210   
      6. B(C   7,C   5)                  1.5390         0.361461   
      7. B(C   8,C   7)                  1.4040         0.593452   
      8. B(H   9,C   8)                  1.0808         0.372480   
      9. B(C  10,C   8)                  1.3923         0.619528   
     10. B(H  11,C  10)                  1.0806         0.372701   
     11. B(C  12,C  10)                  1.3924         0.619325   
     12. B(H  13,C  12)                  1.0808         0.372546   
     13. B(C  14,C  12)                  1.3923         0.619531   
     14. B(H  15,C  14)                  1.0805         0.372823   
     15. B(C  16,C   7)                  1.4005         0.601248   
     16. B(C  16,C  14)                  1.3921         0.619991   
     17. B(H  17,C  16)                  1.0810         0.372167   
     18. B(C  18,N   2)                  1.4565         0.438360   
     19. B(C  19,C  18)                  1.5460         0.352280   
     20. B(H  20,C  19)                  1.0909         0.358874   
     21. B(H  21,C  19)                  1.0902         0.359851   
     22. B(H  22,C  19)                  1.0869         0.364232   
     23. B(C  23,C  18)                  1.5401         0.359944   
     24. B(H  24,C  23)                  1.0915         0.358092   
     25. B(H  25,C  23)                  1.0901         0.359989   
     26. B(H  26,C  23)                  1.0911         0.358709   
     27. B(C  27,C  18)                  1.5430         0.356210   
     28. B(H  28,C  27)                  1.0870         0.364116   
     29. B(H  29,C  27)                  1.0902         0.359851   
     30. B(H  30,C  27)                  1.0914         0.358268   
     31. B(C  31,N   3)                  1.4058         0.528080   
     32. B(C  32,C  31)                  1.4213         0.557018   
     33. B(C  33,C  32)                  1.4104         0.579601   
     34. B(H  34,C  33)                  1.0777         0.376729   
     35. B(C  35,C  33)                  1.3919         0.620524   
     36. B(H  36,C  35)                  1.0806         0.372751   
     37. B(C  37,C  35)                  1.3871         0.631553   
     38. B(H  38,C  37)                  1.0802         0.373351   
     39. B(C  39,C  37)                  1.3894         0.626231   
     40. B(C  39,C  31)                  1.4006         0.601042   
     41. B(H  40,C  39)                  1.0751         0.380369   
     42. B(C  41,C  32)                  1.5671         0.325957   
     43. B(C  42,C  41)                  1.5502         0.346859   
     44. B(H  43,C  42)                  1.0878         0.362961   
     45. B(H  44,C  42)                  1.0908         0.359062   
     46. B(H  45,C  42)                  1.0908         0.359059   
     47. B(C  46,C  41)                  1.5498         0.347319   
     48. B(H  47,C  46)                  1.0912         0.358545   
     49. B(H  48,C  46)                  1.0877         0.363166   
     50. B(H  49,C  46)                  1.0906         0.359320   
     51. B(C  50,C  41)                  1.5547         0.341186   
     52. B(H  51,C  50)                  1.0911         0.358711   
     53. B(H  52,C  50)                  1.0910         0.358798   
     54. B(H  53,C  50)                  1.0909         0.358855   
     55. B(C  54,O   1)                  1.2376         0.979408   
     56. B(C  54,O   0)                  1.3711         0.599848   
     57. B(C  55,C  54)                  1.5033         0.412134   
     58. B(C  56,C  55)                  1.4053         0.590667   
     59. B(H  57,C  56)                  1.0817         0.371197   
     60. B(C  58,C  56)                  1.3923         0.619473   
     61. B(H  59,C  58)                  1.0804         0.372991   
     62. B(C  60,C  58)                  1.3920         0.620156   
     63. B(H  61,C  60)                  1.0803         0.373207   
     64. B(C  62,C  60)                  1.3920         0.620153   
     65. B(H  63,C  62)                  1.0805         0.372920   
     66. B(C  64,H  47)                  3.1396         0.000193   
     67. B(C  64,C  62)                  1.3921         0.620091   
     68. B(C  64,C  55)                  1.4031         0.595463   
     69. B(H  65,C  64)                  1.0831         0.369361   
     70. B(H  66,N   3)                  1.0091         0.434150   
     71. A(C   4,O   0,C  54)          119.9277         0.422334   
     72. A(C   4,N   2,C  18)          126.9332         0.423375   
     73. A(C   5,N   3,H  66)          116.1937         0.334492   
     74. A(C  31,N   3,H  66)          115.3378         0.349246   
     75. A(C   5,N   3,C  31)          127.0351         0.386736   
     76. A(O   0,C   4,N   2)          117.5192         0.446861   
     77. A(N   2,C   4,C   5)          129.4385         0.403586   
     78. A(O   0,C   4,C   5)          112.6824         0.381117   
     79. A(H   6,C   5,C   7)          106.7931         0.323316   
     80. A(C   4,C   5,H   6)          108.5380         0.317391   
     81. A(N   3,C   5,H   6)          107.4906         0.327853   
     82. A(C   4,C   5,C   7)          115.8774         0.352454   
     83. A(N   3,C   5,C   7)          105.6203         0.364522   
     84. A(N   3,C   5,C   4)          112.1040         0.357555   
     85. A(C   5,C   7,C   8)          122.5823         0.391387   
     86. A(C   8,C   7,C  16)          119.1321         0.428298   
     87. A(C   5,C   7,C  16)          118.2819         0.392281   
     88. A(H   9,C   8,C  10)          118.6212         0.354890   
     89. A(C   7,C   8,C  10)          120.3405         0.430606   
     90. A(C   7,C   8,H   9)          121.0383         0.352315   
     91. A(H  11,C  10,C  12)          120.1927         0.354906   
     92. A(C   8,C  10,H  11)          120.0463         0.354926   
     93. A(C   8,C  10,C  12)          119.7609         0.433922   
     94. A(H  13,C  12,C  14)          119.7322         0.354901   
     95. A(C  10,C  12,C  14)          120.5635         0.433922   
     96. A(C  10,C  12,H  13)          119.7037         0.354881   
     97. A(H  15,C  14,C  16)          120.1366         0.354990   
     98. A(C  12,C  14,C  16)          119.6594         0.434006   
     99. A(C  12,C  14,H  15)          120.2036         0.354946   
    100. A(C  14,C  16,H  17)          119.4260         0.354884   
    101. A(C   7,C  16,H  17)          120.0326         0.353043   
    102. A(C   7,C  16,C  14)          120.5394         0.431675   
    103. A(N   2,C  18,C  19)          113.4938         0.367400   
    104. A(C  23,C  18,C  27)          108.3530         0.358138   
    105. A(C  19,C  18,C  27)          112.0869         0.356830   
    106. A(N   2,C  18,C  27)          110.7673         0.368100   
    107. A(C  19,C  18,C  23)          107.8505         0.357463   
    108. A(N   2,C  18,C  23)          103.7908         0.368760   
    109. A(C  18,C  19,H  21)          111.0933         0.321177   
    110. A(C  18,C  19,H  20)          111.6739         0.321034   
    111. A(H  21,C  19,H  22)          105.5593         0.291330   
    112. A(H  20,C  19,H  22)          108.1377         0.291205   
    113. A(C  18,C  19,H  22)          112.9340         0.321814   
    114. A(H  20,C  19,H  21)          107.0855         0.290652   
    115. A(H  25,C  23,H  26)          107.2689         0.290649   
    116. A(H  24,C  23,H  26)          107.1969         0.290408   
    117. A(C  18,C  23,H  26)          111.5887         0.322143   
    118. A(H  24,C  23,H  25)          107.1068         0.290570   
    119. A(C  18,C  23,H  25)          111.7780         0.322331   
    120. A(C  18,C  23,H  24)          111.6289         0.322052   
    121. A(H  29,C  27,H  30)          107.2368         0.290575   
    122. A(H  28,C  27,H  30)          107.7678         0.291113   
    123. A(C  18,C  27,H  30)          111.4725         0.321529   
    124. A(H  28,C  27,H  29)          106.2431         0.291315   
    125. A(C  18,C  27,H  29)          111.1040         0.321761   
    126. A(C  18,C  27,H  28)          112.7104         0.322382   
    127. A(N   3,C  31,C  39)          119.7161         0.416708   
    128. A(N   3,C  31,C  32)          120.3061         0.411114   
    129. A(C  32,C  31,C  39)          119.9777         0.423441   
    130. A(C  31,C  32,C  33)          117.3392         0.420703   
    131. A(C  33,C  32,C  41)          119.8123         0.382818   
    132. A(C  31,C  32,C  41)          122.8455         0.380187   
    133. A(H  34,C  33,C  35)          116.2161         0.355670   
    134. A(C  32,C  33,C  35)          121.8986         0.428909   
    135. A(C  32,C  33,H  34)          121.8840         0.351584   
    136. A(H  36,C  35,C  37)          119.9716         0.356093   
    137. A(C  33,C  35,C  37)          119.9940         0.435577   
    138. A(C  33,C  35,H  36)          120.0322         0.355030   
    139. A(C  35,C  37,H  38)          120.3175         0.356191   
    140. A(H  38,C  37,C  39)          120.0829         0.355679   
    141. A(C  35,C  37,C  39)          119.5975         0.436296   
    142. A(C  37,C  39,H  40)          117.6598         0.356806   
    143. A(C  31,C  39,H  40)          121.1346         0.354329   
    144. A(C  31,C  39,C  37)          121.1916         0.432426   
    145. A(C  46,C  41,C  50)          105.4464         0.353380   
    146. A(C  42,C  41,C  50)          105.4870         0.353301   
    147. A(C  32,C  41,C  50)          113.1779         0.349609   
    148. A(C  42,C  41,C  46)          110.5305         0.354369   
    149. A(C  32,C  41,C  46)          110.8462         0.350662   
    150. A(C  32,C  41,C  42)          111.0982         0.350584   
    151. A(H  44,C  42,H  45)          107.1982         0.290575   
    152. A(H  43,C  42,H  45)          105.7262         0.291069   
    153. A(C  41,C  42,H  45)          111.6545         0.320248   
    154. A(H  43,C  42,H  44)          107.1001         0.291069   
    155. A(C  41,C  42,H  44)          111.0903         0.320249   
    156. A(C  41,C  42,H  43)          113.6801         0.320815   
    157. A(H  48,C  46,H  49)          105.9501         0.291128   
    158. A(H  47,C  46,H  49)          107.0485         0.290543   
    159. A(C  41,C  46,H  49)          111.7642         0.320356   
    160. A(H  47,C  46,H  48)          106.7650         0.291029   
    161. A(C  41,C  46,H  48)          113.8014         0.320914   
    162. A(C  41,C  46,H  47)          111.0962         0.320243   
    163. A(H  52,C  50,H  53)          106.4811         0.290516   
    164. A(H  51,C  50,H  53)          108.1262         0.290505   
    165. A(C  41,C  50,H  53)          111.8976         0.319357   
    166. A(H  51,C  50,H  52)          106.3448         0.290498   
    167. A(C  41,C  50,H  52)          111.8170         0.319349   
    168. A(C  41,C  50,H  51)          111.8474         0.319336   
    169. A(O   1,C  54,C  55)          122.2211         0.435032   
    170. A(O   0,C  54,C  55)          111.9899         0.398688   
    171. A(O   0,C  54,O   1)          125.6814         0.462613   
    172. A(C  56,C  55,C  64)          119.0422         0.427196   
    173. A(C  54,C  55,C  64)          119.0495         0.400739   
    174. A(C  54,C  55,C  56)          121.9078         0.400169   
    175. A(H  57,C  56,C  58)          118.5324         0.354677   
    176. A(C  55,C  56,C  58)          120.3758         0.430236   
    177. A(C  55,C  56,H  57)          121.0918         0.351829   
    178. A(H  59,C  58,C  60)          120.1483         0.355033   
    179. A(C  56,C  58,C  60)          119.8032         0.434019   
    180. A(C  56,C  58,H  59)          120.0485         0.354967   
    181. A(H  61,C  60,C  62)          119.7059         0.355068   
    182. A(C  58,C  60,C  62)          120.5329         0.434105   
    183. A(C  58,C  60,H  61)          119.7609         0.355068   
    184. A(H  63,C  62,C  64)          119.9876         0.355016   
    185. A(C  60,C  62,C  64)          119.7789         0.434097   
    186. A(C  60,C  62,H  63)          120.2336         0.355022   
    187. A(C  62,C  64,H  65)          118.8419         0.354439   
    188. A(C  55,C  64,H  65)          120.6912         0.352015   
    189. A(C  55,C  64,C  62)          120.4657         0.430938   
    190. D(N   2,C   4,O   0,C  54)     75.5198         0.025522   
    191. D(C   5,C   4,O   0,C  54)   -110.7143         0.025522   
    192. D(O   0,C   4,N   2,C  18)    176.1698         0.052258   
    193. D(C   5,C   4,N   2,C  18)      3.6238         0.052258   
    194. D(N   3,C   5,C   4,N   2)   -151.2994         0.008010   
    195. D(C   7,C   5,C   4,O   0)    -85.4698         0.008010   
    196. D(C   7,C   5,N   3,H  66)     32.8773         0.014206   
    197. D(H   6,C   5,N   3,H  66)    146.6207         0.014206   
    198. D(C   4,C   5,N   3,C  31)     71.4241         0.014206   
    199. D(H   6,C   5,C   4,O   0)    154.4406         0.008010   
    200. D(C   4,C   5,N   3,H  66)    -94.1852         0.014206   
    201. D(C   7,C   5,C   4,N   2)     87.3669         0.008010   
    202. D(H   6,C   5,C   4,N   2)    -32.7226         0.008010   
    203. D(H   6,C   5,N   3,C  31)    -47.7701         0.014206   
    204. D(N   3,C   5,C   4,O   0)     35.8638         0.008010   
    205. D(C   7,C   5,N   3,C  31)   -161.5135         0.014206   
    206. D(C  16,C   7,C   5,C   4)   -156.2123         0.009818   
    207. D(C  16,C   7,C   5,H   6)    -35.1816         0.009818   
    208. D(C  16,C   7,C   5,N   3)     79.0454         0.009818   
    209. D(C   8,C   7,C   5,C   4)     24.5024         0.009818   
    210. D(C   8,C   7,C   5,H   6)    145.5331         0.009818   
    211. D(C   8,C   7,C   5,N   3)   -100.2399         0.009818   
    212. D(C  10,C   8,C   7,C  16)      0.7433         0.024251   
    213. D(C  10,C   8,C   7,C   5)   -179.9773         0.024251   
    214. D(H   9,C   8,C   7,C  16)   -179.2157         0.024251   
    215. D(H   9,C   8,C   7,C   5)      0.0637         0.024251   
    216. D(C  12,C  10,C   8,H   9)    179.6448         0.026556   
    217. D(H  11,C  10,C   8,H   9)     -0.2615         0.026556   
    218. D(H  11,C  10,C   8,C   7)    179.7785         0.026556   
    219. D(C  12,C  10,C   8,C   7)     -0.3152         0.026556   
    220. D(H  13,C  12,C  10,C   8)   -179.9042         0.026538   
    221. D(C  14,C  12,C  10,C   8)     -0.1844         0.026538   
    222. D(C  14,C  12,C  10,H  11)    179.7217         0.026538   
    223. D(H  13,C  12,C  10,H  11)      0.0020         0.026538   
    224. D(C  16,C  14,C  12,H  13)    179.9651         0.026557   
    225. D(C  16,C  14,C  12,C  10)      0.2454         0.026557   
    226. D(H  15,C  14,C  12,H  13)      0.1880         0.026557   
    227. D(H  15,C  14,C  12,C  10)   -179.5317         0.026557   
    228. D(H  17,C  16,C  14,H  15)      0.4925         0.026599   
    229. D(H  17,C  16,C  14,C  12)   -179.2848         0.026599   
    230. D(C   7,C  16,C  14,H  15)    179.9714         0.026599   
    231. D(C   7,C  16,C  14,C  12)      0.1941         0.026599   
    232. D(H  17,C  16,C   7,C   8)    178.7927         0.024927   
    233. D(H  17,C  16,C   7,C   5)     -0.5179         0.024927   
    234. D(C  14,C  16,C   7,C   8)     -0.6830         0.024927   
    235. D(C  14,C  16,C   7,C   5)   -179.9936         0.024927   
    236. D(C  27,C  18,N   2,C   4)     72.6162         0.015133   
    237. D(C  23,C  18,N   2,C   4)   -171.2911         0.015133   
    238. D(C  19,C  18,N   2,C   4)    -54.4923         0.015133   
    239. D(H  22,C  19,C  18,C  27)    -45.4548         0.009988   
    240. D(H  22,C  19,C  18,C  23)   -164.6426         0.009988   
    241. D(H  22,C  19,C  18,N   2)     80.9604         0.009988   
    242. D(H  21,C  19,C  18,C  23)    -46.2582         0.009988   
    243. D(H  21,C  19,C  18,C  27)     72.9296         0.009988   
    244. D(H  21,C  19,C  18,N   2)   -160.6551         0.009988   
    245. D(H  20,C  19,C  18,C  27)   -167.5882         0.009988   
    246. D(H  20,C  19,C  18,C  23)     73.2240         0.009988   
    247. D(H  20,C  19,C  18,N   2)    -41.1729         0.009988   
    248. D(H  25,C  23,C  18,C  19)     60.9866         0.010395   
    249. D(H  25,C  23,C  18,N   2)   -178.3303         0.010395   
    250. D(H  24,C  23,C  18,C  27)     59.3958         0.010395   
    251. D(H  24,C  23,C  18,C  19)   -179.0682         0.010395   
    252. D(H  24,C  23,C  18,N   2)    -58.3851         0.010395   
    253. D(H  26,C  23,C  18,C  27)    179.3260         0.010395   
    254. D(H  26,C  23,C  18,C  19)    -59.1380         0.010395   
    255. D(H  26,C  23,C  18,N   2)     61.5451         0.010395   
    256. D(H  25,C  23,C  18,C  27)    -60.5494         0.010395   
    257. D(H  30,C  27,C  18,C  23)    -69.1380         0.010195   
    258. D(H  30,C  27,C  18,N   2)     44.0910         0.010195   
    259. D(H  29,C  27,C  18,C  23)     50.4084         0.010195   
    260. D(H  29,C  27,C  18,C  19)    -68.4835         0.010195   
    261. D(H  29,C  27,C  18,N   2)    163.6374         0.010195   
    262. D(H  28,C  27,C  18,C  23)    169.5225         0.010195   
    263. D(H  30,C  27,C  18,C  19)    171.9701         0.010195   
    264. D(H  28,C  27,C  18,C  19)     50.6306         0.010195   
    265. D(H  28,C  27,C  18,N   2)    -77.2485         0.010195   
    266. D(C  39,C  31,N   3,H  66)    172.5831         0.022138   
    267. D(C  39,C  31,N   3,C   5)      6.8682         0.022138   
    268. D(C  32,C  31,N   3,H  66)     -7.5089         0.022138   
    269. D(C  32,C  31,N   3,C   5)   -173.2237         0.022138   
    270. D(C  41,C  32,C  31,C  39)   -179.0820         0.021245   
    271. D(C  41,C  32,C  31,N   3)      1.0103         0.021245   
    272. D(C  33,C  32,C  31,C  39)      0.2807         0.021245   
    273. D(C  33,C  32,C  31,N   3)   -179.6271         0.021245   
    274. D(C  35,C  33,C  32,C  41)    179.1399         0.023079   
    275. D(C  35,C  33,C  32,C  31)     -0.2430         0.023079   
    276. D(H  34,C  33,C  32,C  41)     -0.4330         0.023079   
    277. D(H  34,C  33,C  32,C  31)   -179.8159         0.023079   
    278. D(C  37,C  35,C  33,H  34)    179.5261         0.026647   
    279. D(C  37,C  35,C  33,C  32)     -0.0697         0.026647   
    280. D(H  36,C  35,C  33,H  34)      0.0712         0.026647   
    281. D(H  36,C  35,C  33,C  32)   -179.5246         0.026647   
    282. D(C  39,C  37,C  35,H  36)    179.8028         0.027664   
    283. D(C  39,C  37,C  35,C  33)      0.3476         0.027664   
    284. D(H  38,C  37,C  35,H  36)      0.3259         0.027664   
    285. D(H  38,C  37,C  35,C  33)   -179.1294         0.027664   
    286. D(H  40,C  39,C  37,H  38)      0.5198         0.027170   
    287. D(H  40,C  39,C  37,C  35)   -178.9585         0.027170   
    288. D(C  31,C  39,C  37,H  38)    179.1698         0.027170   
    289. D(C  31,C  39,C  37,C  35)     -0.3084         0.027170   
    290. D(H  40,C  39,C  31,C  32)    178.5913         0.024909   
    291. D(H  40,C  39,C  31,N   3)     -1.5003         0.024909   
    292. D(C  37,C  39,C  31,C  32)     -0.0118         0.024909   
    293. D(C  37,C  39,C  31,N   3)    179.8965         0.024909   
    294. D(C  50,C  41,C  32,C  33)      0.8059         0.008149   
    295. D(C  50,C  41,C  32,C  31)   -179.8466         0.008149   
    296. D(C  46,C  41,C  32,C  33)   -117.4264         0.008149   
    297. D(C  46,C  41,C  32,C  31)     61.9211         0.008149   
    298. D(C  42,C  41,C  32,C  33)    119.2646         0.008149   
    299. D(C  42,C  41,C  32,C  31)    -61.3880         0.008149   
    300. D(H  45,C  42,C  41,C  46)     63.5113         0.009708   
    301. D(H  45,C  42,C  41,C  32)   -172.9988         0.009708   
    302. D(H  44,C  42,C  41,C  50)     69.6130         0.009708   
    303. D(H  44,C  42,C  41,C  46)   -176.8788         0.009708   
    304. D(H  44,C  42,C  41,C  32)    -53.3889         0.009708   
    305. D(H  43,C  42,C  41,C  50)   -169.5053         0.009708   
    306. D(H  43,C  42,C  41,C  46)    -55.9971         0.009708   
    307. D(H  45,C  42,C  41,C  50)    -49.9969         0.009708   
    308. D(H  43,C  42,C  41,C  32)     67.4928         0.009708   
    309. D(H  49,C  46,C  41,C  32)    174.6234         0.009731   
    310. D(H  48,C  46,C  41,C  50)    171.7596         0.009731   
    311. D(H  48,C  46,C  41,C  42)     58.2257         0.009731   
    312. D(H  48,C  46,C  41,C  32)    -65.4098         0.009731   
    313. D(H  47,C  46,C  41,C  50)    -67.7048         0.009731   
    314. D(H  47,C  46,C  41,C  42)    178.7613         0.009731   
    315. D(H  49,C  46,C  41,C  42)    -61.7411         0.009731   
    316. D(H  47,C  46,C  41,C  32)     55.1258         0.009731   
    317. D(H  49,C  46,C  41,C  50)     51.7928         0.009731   
    318. D(H  53,C  50,C  41,C  46)   -178.1128         0.009419   
    319. D(H  53,C  50,C  41,C  42)    -61.1046         0.009419   
    320. D(H  53,C  50,C  41,C  32)     60.5606         0.009419   
    321. D(H  52,C  50,C  41,C  46)    -58.7554         0.009419   
    322. D(H  52,C  50,C  41,C  42)     58.2528         0.009419   
    323. D(H  52,C  50,C  41,C  32)    179.9180         0.009419   
    324. D(H  51,C  50,C  41,C  46)     60.3937         0.009419   
    325. D(H  51,C  50,C  41,C  42)    177.4019         0.009419   
    326. D(H  51,C  50,C  41,C  32)    -60.9329         0.009419   
    327. D(C  55,C  54,O   0,C   4)    174.1247         0.026279   
    328. D(O   1,C  54,O   0,C   4)     -2.1548         0.026279   
    329. D(C  64,C  55,C  54,O   1)      8.1686         0.011644   
    330. D(C  64,C  55,C  54,O   0)   -168.2594         0.011644   
    331. D(C  56,C  55,C  54,O   1)   -172.0905         0.011644   
    332. D(C  56,C  55,C  54,O   0)     11.4815         0.011644   
    333. D(C  58,C  56,C  55,C  64)      0.4033         0.024012   
    334. D(C  58,C  56,C  55,C  54)   -179.3375         0.024012   
    335. D(H  57,C  56,C  55,C  64)   -179.6239         0.024012   
    336. D(H  57,C  56,C  55,C  54)      0.6353         0.024012   
    337. D(C  60,C  58,C  56,H  57)    179.8775         0.026551   
    338. D(C  60,C  58,C  56,C  55)     -0.1490         0.026551   
    339. D(H  59,C  58,C  56,H  57)     -0.0175         0.026551   
    340. D(H  59,C  58,C  56,C  55)    179.9559         0.026551   
    341. D(C  62,C  60,C  58,H  59)    179.7898         0.026614   
    342. D(C  62,C  60,C  58,C  56)     -0.1052         0.026614   
    343. D(H  61,C  60,C  58,H  59)     -0.0399         0.026614   
    344. D(H  61,C  60,C  58,C  56)   -179.9348         0.026614   
    345. D(C  64,C  62,C  60,H  61)    179.9284         0.026613   
    346. D(C  64,C  62,C  60,C  58)      0.0986         0.026613   
    347. D(H  63,C  62,C  60,H  61)     -0.0545         0.026613   
    348. D(H  63,C  62,C  60,C  58)   -179.8842         0.026613   
    349. D(H  65,C  64,C  62,C  60)    179.7734         0.028914   
    350. D(C  55,C  64,C  62,H  63)   -179.8545         0.028914   
    351. D(C  55,C  64,C  62,C  60)      0.1626         0.028914   
    352. D(H  65,C  64,C  55,C  56)    179.9862         0.026529   
    353. D(H  65,C  64,C  55,C  54)     -0.2654         0.026529   
    354. D(C  62,C  64,C  55,C  56)     -0.4103         0.026529   
    355. D(H  65,C  64,C  62,H  63)     -0.2438         0.028914   
    356. D(C  62,C  64,C  55,C  54)    179.3381         0.026529   
    -----------------------------------------------------------------

Number of atoms                         .... 67
Number of degrees of freedom            .... 356

         *************************************************************
         *                GEOMETRY OPTIMIZATION CYCLE   1            *
         *************************************************************
---------------------------------
CARTESIAN COORDINATES (ANGSTROEM)
---------------------------------
  O      4.271400    6.405700    3.006500
  O      4.845600    5.543500    5.084500
  N      5.755700    4.909700    2.148900
  N      6.102100    8.492500    3.116600
  C      5.494800    6.134300    2.441000
  C      6.310000    7.434100    2.109100
  H      7.367800    7.187500    2.108200
  C      6.005100    8.089600    0.750500
  C      4.781000    7.916200    0.085100
  H      3.996500    7.307000    0.511200
  C      4.555000    8.531200   -1.143400
  H      3.612400    8.391600   -1.653100
  C      5.546600    9.327300   -1.710600
  H      5.369600    9.805500   -2.663500
  C      6.761700    9.517100   -1.057900
  H      7.524300   10.142200   -1.499800
  C      6.987800    8.901000    0.169800
  H      7.928100    9.060300    0.678800
  C      6.945600    4.404400    1.478000
  C      7.226100    5.090100    0.121100
  H      6.309300    5.243600   -0.449900
  H      7.889600    4.483300   -0.495400
  H      7.723700    6.050600    0.226800
  C      6.610900    2.927000    1.200100
  H      6.385100    2.385600    2.120600
  H      7.439700    2.408300    0.718100
  H      5.742900    2.828100    0.546500
  C      8.167800    4.457100    2.418300
  H      8.578000    5.458800    2.517600
  H      8.978300    3.831400    2.044000
  H      7.918100    4.098800    3.418500
  C      6.585000    8.511500    4.436700
  C      6.180100    9.536800    5.333800
  C      6.709000    9.500000    6.640800
  H      6.449300   10.239000    7.381000
  C      7.589000    8.502400    7.050300
  H      7.970000    8.499000    8.061500
  C      7.968400    7.505600    6.163500
  H      8.640000    6.721000    6.479900
  C      7.470600    7.515200    4.866400
  H      7.771600    6.718400    4.210400
  C      5.177000   10.671400    4.930900
  C      5.739400   11.525700    3.766000
  H      5.816000   10.985100    2.825100
  H      6.735500   11.902900    4.001200
  H      5.107500   12.390500    3.559500
  C      3.796200   10.078000    4.552400
  H      3.401500    9.456800    5.358000
  H      3.814800    9.458300    3.658700
  H      3.059400   10.858800    4.360400
  C      4.894200   11.675800    6.083400
  H      4.447900   11.184800    6.949500
  H      4.195200   12.456100    5.778800
  H      5.801800   12.184300    6.411800
  C      4.043000    6.098200    4.323000
  C      2.704900    6.596200    4.793400
  C      1.734100    7.075900    3.897700
  H      1.917200    7.092500    2.831700
  C      0.510100    7.542500    4.369600
  H     -0.232200    7.910800    3.676300
  C      0.245500    7.530800    5.736200
  H     -0.704800    7.892000    6.101500
  C      1.194400    7.054000    6.636200
  H      0.983200    7.045400    7.695800
  C      2.418900    6.586800    6.167000
  H      3.147500    6.222700    6.880900
  H      5.381500    9.168200    2.910600

----------------------------
CARTESIAN COORDINATES (A.U.)
----------------------------
  NO LB      ZA    FRAG     MASS         X           Y           Z
   0 O     8.0000    0    15.999    8.071776   12.105019    5.681462
   1 O     8.0000    0    15.999    9.156857   10.475697    9.608313
   2 N     7.0000    0    14.007   10.876697    9.277988    4.060832
   3 N     7.0000    0    14.007   11.531298   16.048499    5.889520
   4 C     6.0000    0    12.011   10.383667   11.592147    4.612821
   5 C     6.0000    0    12.011   11.924172   14.048413    3.985621
   6 H     1.0000    0     1.008   13.923124   13.582407    3.983921
   7 C     6.0000    0    12.011   11.347994   15.287129    1.418239
   8 C     6.0000    0    12.011    9.034781   14.959450    0.160816
   9 H     1.0000    0     1.008    7.552290   13.808229    0.966028
  10 C     6.0000    0    12.011    8.607703   16.121632   -2.160713
  11 H     1.0000    0     1.008    6.826447   15.857826   -3.123906
  12 C     6.0000    0    12.011   10.481555   17.626043   -3.232566
  13 H     1.0000    0     1.008   10.147073   18.529710   -5.033286
  14 C     6.0000    0    12.011   12.777761   17.984713   -1.999141
  15 H     1.0000    0     1.008   14.218866   19.165980   -2.834211
  16 C     6.0000    0    12.011   13.205028   16.820452    0.320875
  17 H     1.0000    0     1.008   14.981938   17.121486    1.282746
  18 C     6.0000    0    12.011   13.125282    8.323110    2.793015
  19 C     6.0000    0    12.011   13.655350    9.618895    0.228846
  20 H     1.0000    0     1.008   11.922849    9.908968   -0.850188
  21 H     1.0000    0     1.008   14.909183    8.472209   -0.936170
  22 H     1.0000    0     1.008   14.595678   11.433977    0.428590
  23 C     6.0000    0    12.011   12.492790    5.531228    2.267860
  24 H     1.0000    0     1.008   12.066090    4.508131    4.007353
  25 H     1.0000    0     1.008   14.058996    4.551027    1.357012
  26 H     1.0000    0     1.008   10.852508    5.344334    1.032735
  27 C     6.0000    0    12.011   15.434905    8.422698    4.569925
  28 H     1.0000    0     1.008   16.210071   10.315637    4.757575
  29 H     1.0000    0     1.008   16.966528    7.240297    3.862600
  30 H     1.0000    0     1.008   14.963041    7.745609    6.460029
  31 C     6.0000    0    12.011   12.443847   16.084404    8.384148
  32 C     6.0000    0    12.011   11.678696   18.021940   10.079421
  33 C     6.0000    0    12.011   12.678173   17.952398   12.549293
  34 H     1.0000    0     1.008   12.187411   19.348906   13.948069
  35 C     6.0000    0    12.011   14.341132   16.067207   13.323136
  36 H     1.0000    0     1.008   15.061117   16.060782   15.234027
  37 C     6.0000    0    12.011   15.058094   14.183528   11.647327
  38 H     1.0000    0     1.008   16.327234   12.700849   12.245236
  39 C     6.0000    0    12.011   14.117388   14.201670    9.196163
  40 H     1.0000    0     1.008   14.686196   12.695936    7.956503
  41 C     6.0000    0    12.011    9.783112   20.166023    9.318051
  42 C     6.0000    0    12.011   10.845894   21.780417    7.116709
  43 H     1.0000    0     1.008   10.990647   20.758831    5.338665
  44 H     1.0000    0     1.008   12.728250   22.493221    7.561172
  45 H     1.0000    0     1.008    9.651776   23.414652    6.726480
  46 C     6.0000    0    12.011    7.173778   19.044660    8.602789
  47 H     1.0000    0     1.008    6.427903   17.870762   10.125153
  48 H     1.0000    0     1.008    7.208927   17.873597    6.913941
  49 H     1.0000    0     1.008    5.781428   20.520158    8.239962
  50 C     6.0000    0    12.011    9.248698   22.064064   11.495960
  51 H     1.0000    0     1.008    8.405313   21.136209   13.132652
  52 H     1.0000    0     1.008    7.927779   23.538618   10.920349
  53 H     1.0000    0     1.008   10.963813   23.024990   12.116546
  54 C     6.0000    0    12.011    7.640163   11.523928    8.169286
  55 C     6.0000    0    12.011    5.111520   12.465012    9.058213
  56 C     6.0000    0    12.011    3.276974   13.371513    7.365586
  57 H     1.0000    0     1.008    3.622983   13.402883    5.351137
  58 C     6.0000    0    12.011    0.963949   14.253259    8.257347
  59 H     1.0000    0     1.008   -0.438794   14.949246    6.947200
  60 C     6.0000    0    12.011    0.463928   14.231150   10.839847
  61 H     1.0000    0     1.008   -1.331879   14.913719   11.530164
  62 C     6.0000    0    12.011    2.257089   13.330128   12.540601
  63 H     1.0000    0     1.008    1.857979   13.313877   14.542954
  64 C     6.0000    0    12.011    4.571059   12.447248   11.653941
  65 H     1.0000    0     1.008    5.947913   11.759199   13.003017
  66 H     1.0000    0     1.008   10.169561   17.325387    5.500237

--------------------------------
INTERNAL COORDINATES (ANGSTROEM)
--------------------------------
 O      0   0   0     0.000000000000     0.00000000     0.00000000
 O      1   0   0     2.321891143013     0.00000000     0.00000000
 N      1   2   0     2.275223120927    86.09205452     0.00000000
 N      1   2   3     2.778186232059    94.61718350   265.76412391
 C      3   1   2     1.285704623932    32.40447405   254.48620894
 C      4   1   2     1.475970602688    61.77957866   113.33229023
 H      6   4   1     1.086164448875   107.49060443   223.13282137
 C      6   4   1     1.538973105678   105.62026709   109.38940578
 C      8   6   4     1.404010516342   122.58225724   259.76009640
 H      9   8   6     1.080798824944   121.03827626     0.06372440
 C      9   8   6     1.392305013278   120.34052174   180.02273888
 H     11   9   8     1.080637316587   120.04625512   179.77854594
 C     11   9   8     1.392394200649   119.76093518   359.68479052
 H     13  11   9     1.080750965764   119.70372365   180.09584736
 C     13  11   9     1.392303609131   120.56346466   359.81557121
 H     15  13  11     1.080548184951   120.20362127   180.46833426
 C     15  13  11     1.392101903598   119.65937471     0.24544501
 H     17  15  13     1.081028019988   119.42599526   180.71523064
 C      3   1   2     1.456467270487   159.18282379   245.84507374
 C     19   3   1     1.545976180282   113.49384421   311.28872057
 H     20  19   3     1.090928728194   111.67390053   318.82710010
 H     20  19   3     1.090188396563   111.09334338   199.34490546
 H     20  19   3     1.086893969070   112.93397000    80.96042329
 C     19   3   1     1.540117937042   103.79084496   194.48993256
 H     24  19   3     1.091521804638   111.62891350   301.61490820
 H     24  19   3     1.090084001350   111.77802085   181.66968980
 H     24  19   3     1.091053697120   111.58867969    61.54509977
 C     19   3   1     1.542956324722   110.76726509    78.39722853
 H     28  19   3     1.086980873797   112.71037245   282.75147869
 H     28  19   3     1.090188621294   111.10397796   163.63738642
 H     28  19   3     1.091388574248   111.47247015    44.09096930
 C      4   1   2     1.405780004126   105.88603388   349.41679033
 C     32   4   1     1.421257369374   120.30606258   253.12580523
 C     33  32   4     1.410439098295   117.33923339   180.37288715
 H     34  33  32     1.077711060535   121.88403508   180.18411831
 C     34  33  32     1.391867813408   121.89859808   359.75702178
 H     36  34  33     1.080600758837   120.03218346   180.47540167
 C     36  34  33     1.387072038504   119.99399008   359.93031923
 H     38  36  34     1.080163265437   120.31750093   180.87059972
 C     38  36  34     1.389375906657   119.59748561     0.34756475
 H     40  38  36     1.075094061001   117.65977786   181.04154479
 C     33  32   4     1.567116836742   122.84546123     1.01025200
 C     42  33  32     1.550198135723   111.09818817   298.61203242
 H     43  42  33     1.087845912802   113.68012445    67.49278275
 H     43  42  33     1.090785996426   111.09030770   306.61107584
 H     43  42  33     1.090788201256   111.65446351   187.00117049
 C     42  33  32     1.549836910775   110.84622245    61.92108829
 H     47  42  33     1.091177753622   111.09616947    55.12580826
 H     47  42  33     1.087691932488   113.80141318   294.59021104
 H     47  42  33     1.090590152165   111.76419321   174.62339893
 C     42  33  32     1.554686929899   113.17789650   180.15336264
 H     51  42  33     1.091051740295   111.84741320   299.06709133
 H     51  42  33     1.090985907333   111.81697719   179.91798822
 H     51  42  33     1.090942972845   111.89759516    60.56062110
 C      2   1   3     1.237635285534    28.66272219   207.09071416
 C     55   2   1     1.503260379974   122.22111426   184.07842651
 C     56  55   2     1.405291151328   121.90782849   187.90948209
 H     57  56  55     1.081738032058   121.09181504     0.63525880
 C     57  56  55     1.392329404272   120.37577788   180.66247700
 H     59  57  56     1.080425411586   120.04846351   179.95592312
 C     59  57  56     1.392029313628   119.80316843   359.85098634
 H     61  59  57     1.080268309264   119.76093839   180.06517128
 C     61  59  57     1.392030692909   120.53289502   359.89483314
 H     63  61  59     1.080477468530   120.23357989   180.11579155
 C     63  61  59     1.392057732280   119.77885241     0.09863275
 H     65  63  61     1.083088168156   118.84190324   179.77336377
 H      4   1   2     1.009094073910    91.39332145   232.54465305

---------------------------
INTERNAL COORDINATES (A.U.)
---------------------------
 O      0   0   0     0.000000000000     0.00000000     0.00000000
 O      1   0   0     4.387738373071     0.00000000     0.00000000
 N      1   2   0     4.299548592117    86.09205452     0.00000000
 N      1   2   3     5.250011127621    94.61718350   265.76412391
 C      3   1   2     2.429629628348    32.40447405   254.48620894
 C      4   1   2     2.789180220800    61.77957866   113.33229023
 H      6   4   1     2.052553344775   107.49060443   223.13282137
 C      6   4   1     2.908237697202   105.62026709   109.38940578
 C      8   6   4     2.653195365032   122.58225724   259.76009640
 H      9   8   6     2.042413785008   121.03827626     0.06372440
 C      9   8   6     2.631075169982   120.34052174   180.02273888
 H     11   9   8     2.042108578445   120.04625512   179.77854594
 C     11   9   8     2.631243709686   119.76093518   359.68479052
 H     13  11   9     2.042323344265   119.70372365   180.09584736
 C     13  11   9     2.631072516528   120.56346466   359.81557121
 H     15  13  11     2.041940144062   120.20362127   180.46833426
 C     15  13  11     2.630691348310   119.65937471     0.24544501
 H     17  15  13     2.042846900873   119.42599526   180.71523064
 C      3   1   2     2.752324264240   159.18282379   245.84507374
 C     19   3   1     2.921471590299   113.49384421   311.28872057
 H     20  19   3     2.061556527915   111.67390053   318.82710010
 H     20  19   3     2.060157503882   111.09334338   199.34490546
 H     20  19   3     2.053931938152   112.93397000    80.96042329
 C     19   3   1     2.910401114950   103.79084496   194.48993256
 H     24  19   3     2.062677279969   111.62891350   301.61490820
 H     24  19   3     2.059960225521   111.77802085   181.66968980
 H     24  19   3     2.061792684960   111.58867969    61.54509977
 C     19   3   1     2.915764890326   110.76726509    78.39722853
 H     28  19   3     2.054096164286   112.71037245   282.75147869
 H     28  19   3     2.060157928564   111.10397796   163.63738642
 H     28  19   3     2.062425511020   111.47247015    44.09096930
 C      4   1   2     2.656539212340   105.88603388   349.41679033
 C     32   4   1     2.685787193934   120.30606258   253.12580523
 C     33  32   4     2.665343624353   117.33923339   180.37288715
 H     34  33  32     2.036578755909   121.88403508   180.18411831
 C     34  33  32     2.630248981960   121.89859808   359.75702178
 H     36  34  33     2.042039494310   120.03218346   180.47540167
 C     36  34  33     2.621186280793   119.99399008   359.93031923
 H     38  36  34     2.041212751598   120.31750093   180.87059972
 C     38  36  34     2.625539960651   119.59748561     0.34756475
 H     40  38  36     2.031633343497   117.65977786   181.04154479
 C     33  32   4     2.961421641299   122.84546123     1.01025200
 C     42  33  32     2.929449929832   111.09818817   298.61203242
 H     43  42  33     2.055730851101   113.68012445    67.49278275
 H     43  42  33     2.061286803962   111.09030770   306.61107584
 H     43  42  33     2.061290970487   111.65446351   187.00117049
 C     42  33  32     2.928767313607   110.84622245    61.92108829
 H     47  42  33     2.062027117773   111.09616947    55.12580826
 H     47  42  33     2.055439870478   113.80141318   294.59021104
 H     47  42  33     2.060916711944   111.76419321   174.62339893
 C     42  33  32     2.937932521497   113.17789650   180.15336264
 H     51  42  33     2.061788987095   111.84741320   299.06709133
 H     51  42  33     2.061664580828   111.81697719   179.91798822
 H     51  42  33     2.061583446403   111.89759516    60.56062110
 C      2   1   3     2.338791743338    28.66272219   207.09071416
 C     55   2   1     2.840750426126   122.22111426   184.07842651
 C     56  55   2     2.655615414432   121.90782849   187.90948209
 H     57  56  55     2.044188629236   121.09181504     0.63525880
 C     57  56  55     2.631121262280   120.37577788   180.66247700
 H     59  57  56     2.041708136026   120.04846351   179.95592312
 C     59  57  56     2.630554173148   119.80316843   359.85098634
 H     61  59  57     2.041411255663   119.76093839   180.06517128
 C     61  59  57     2.630556779610   120.53289502   359.89483314
 H     63  61  59     2.041806509393   120.23357989   180.11579155
 C     63  61  59     2.630607876616   119.77885241     0.09863275
 H     65  63  61     2.046740016706   118.84190324   179.77336377
 H      4   1   2     1.906911443053    91.39332145   232.54465305

---------------------
BASIS SET INFORMATION
---------------------
There are 4 groups of distinct atoms

 Group   1 Type O   : 11s6p2d1f contracted to 5s3p2d1f pattern {62111/411/11/1}
 Group   2 Type N   : 11s6p2d1f contracted to 5s3p2d1f pattern {62111/411/11/1}
 Group   3 Type C   : 11s6p2d1f contracted to 5s3p2d1f pattern {62111/411/11/1}
 Group   4 Type H   : 5s1p contracted to 3s1p pattern {311/1}

Atom   0O    basis set group =>   1
Atom   1O    basis set group =>   1
Atom   2N    basis set group =>   2
Atom   3N    basis set group =>   2
Atom   4C    basis set group =>   3
Atom   5C    basis set group =>   3
Atom   6H    basis set group =>   4
Atom   7C    basis set group =>   3
Atom   8C    basis set group =>   3
Atom   9H    basis set group =>   4
Atom  10C    basis set group =>   3
Atom  11H    basis set group =>   4
Atom  12C    basis set group =>   3
Atom  13H    basis set group =>   4
Atom  14C    basis set group =>   3
Atom  15H    basis set group =>   4
Atom  16C    basis set group =>   3
Atom  17H    basis set group =>   4
Atom  18C    basis set group =>   3
Atom  19C    basis set group =>   3
Atom  20H    basis set group =>   4
Atom  21H    basis set group =>   4
Atom  22H    basis set group =>   4
Atom  23C    basis set group =>   3
Atom  24H    basis set group =>   4
Atom  25H    basis set group =>   4
Atom  26H    basis set group =>   4
Atom  27C    basis set group =>   3
Atom  28H    basis set group =>   4
Atom  29H    basis set group =>   4
Atom  30H    basis set group =>   4
Atom  31C    basis set group =>   3
Atom  32C    basis set group =>   3
Atom  33C    basis set group =>   3
Atom  34H    basis set group =>   4
Atom  35C    basis set group =>   3
Atom  36H    basis set group =>   4
Atom  37C    basis set group =>   3
Atom  38H    basis set group =>   4
Atom  39C    basis set group =>   3
Atom  40H    basis set group =>   4
Atom  41C    basis set group =>   3
Atom  42C    basis set group =>   3
Atom  43H    basis set group =>   4
Atom  44H    basis set group =>   4
Atom  45H    basis set group =>   4
Atom  46C    basis set group =>   3
Atom  47H    basis set group =>   4
Atom  48H    basis set group =>   4
Atom  49H    basis set group =>   4
Atom  50C    basis set group =>   3
Atom  51H    basis set group =>   4
Atom  52H    basis set group =>   4
Atom  53H    basis set group =>   4
Atom  54C    basis set group =>   3
Atom  55C    basis set group =>   3
Atom  56C    basis set group =>   3
Atom  57H    basis set group =>   4
Atom  58C    basis set group =>   3
Atom  59H    basis set group =>   4
Atom  60C    basis set group =>   3
Atom  61H    basis set group =>   4
Atom  62C    basis set group =>   3
Atom  63H    basis set group =>   4
Atom  64C    basis set group =>   3
Atom  65H    basis set group =>   4
Atom  66H    basis set group =>   4
---------------------------------
AUXILIARY/J BASIS SET INFORMATION
---------------------------------
There are 4 groups of distinct atoms

 Group   1 Type O   : 12s5p4d2f1g contracted to 6s4p3d1f1g pattern {711111/2111/211/2/1}
 Group   2 Type N   : 12s5p4d2f1g contracted to 6s4p3d1f1g pattern {711111/2111/211/2/1}
 Group   3 Type C   : 12s5p4d2f1g contracted to 6s4p3d1f1g pattern {711111/2111/211/2/1}
 Group   4 Type H   : 5s2p1d contracted to 3s1p1d pattern {311/2/1}

Atom   0O    basis set group =>   1
Atom   1O    basis set group =>   1
Atom   2N    basis set group =>   2
Atom   3N    basis set group =>   2
Atom   4C    basis set group =>   3
Atom   5C    basis set group =>   3
Atom   6H    basis set group =>   4
Atom   7C    basis set group =>   3
Atom   8C    basis set group =>   3
Atom   9H    basis set group =>   4
Atom  10C    basis set group =>   3
Atom  11H    basis set group =>   4
Atom  12C    basis set group =>   3
Atom  13H    basis set group =>   4
Atom  14C    basis set group =>   3
Atom  15H    basis set group =>   4
Atom  16C    basis set group =>   3
Atom  17H    basis set group =>   4
Atom  18C    basis set group =>   3
Atom  19C    basis set group =>   3
Atom  20H    basis set group =>   4
Atom  21H    basis set group =>   4
Atom  22H    basis set group =>   4
Atom  23C    basis set group =>   3
Atom  24H    basis set group =>   4
Atom  25H    basis set group =>   4
Atom  26H    basis set group =>   4
Atom  27C    basis set group =>   3
Atom  28H    basis set group =>   4
Atom  29H    basis set group =>   4
Atom  30H    basis set group =>   4
Atom  31C    basis set group =>   3
Atom  32C    basis set group =>   3
Atom  33C    basis set group =>   3
Atom  34H    basis set group =>   4
Atom  35C    basis set group =>   3
Atom  36H    basis set group =>   4
Atom  37C    basis set group =>   3
Atom  38H    basis set group =>   4
Atom  39C    basis set group =>   3
Atom  40H    basis set group =>   4
Atom  41C    basis set group =>   3
Atom  42C    basis set group =>   3
Atom  43H    basis set group =>   4
Atom  44H    basis set group =>   4
Atom  45H    basis set group =>   4
Atom  46C    basis set group =>   3
Atom  47H    basis set group =>   4
Atom  48H    basis set group =>   4
Atom  49H    basis set group =>   4
Atom  50C    basis set group =>   3
Atom  51H    basis set group =>   4
Atom  52H    basis set group =>   4
Atom  53H    basis set group =>   4
Atom  54C    basis set group =>   3
Atom  55C    basis set group =>   3
Atom  56C    basis set group =>   3
Atom  57H    basis set group =>   4
Atom  58C    basis set group =>   3
Atom  59H    basis set group =>   4
Atom  60C    basis set group =>   3
Atom  61H    basis set group =>   4
Atom  62C    basis set group =>   3
Atom  63H    basis set group =>   4
Atom  64C    basis set group =>   3
Atom  65H    basis set group =>   4
Atom  66H    basis set group =>   4


           ************************************************************
           *        Program running with 20 parallel MPI-processes    *
           *              working on a common directory               *
           ************************************************************
------------------------------------------------------------------------------
                           ORCA GTO INTEGRAL CALCULATION
                           -- RI-GTO INTEGRALS CHOSEN --
------------------------------------------------------------------------------
------------------------------------------------------------------------------
                   ___                                                        
                  /   \      - P O W E R E D   B Y -                         
                 /     \                                                     
                 |  |  |   _    _      __       _____    __    __             
                 |  |  |  | |  | |    /  \     |  _  \  |  |  /  |          
                  \  \/   | |  | |   /    \    | | | |  |  | /  /          
                 / \  \   | |__| |  /  /\  \   | |_| |  |  |/  /          
                |  |  |   |  __  | /  /__\  \  |    /   |      \           
                |  |  |   | |  | | |   __   |  |    \   |  |\   \          
                \     /   | |  | | |  |  |  |  | |\  \  |  | \   \       
                 \___/    |_|  |_| |__|  |__|  |_| \__\ |__|  \__/        
                                                                              
                      - O R C A' S   B I G   F R I E N D -                    
                                      &                                       
                       - I N T E G R A L  F E E D E R -                       
                                                                              
 v1 FN, 2020, v2 2021                                                         
------------------------------------------------------------------------------


Reading SHARK input file ImineE3opt.SHARKINP.tmp ... ok
----------------------
SHARK INTEGRAL PACKAGE
----------------------

Number of atoms                             ...     67
Number of basis functions                   ...   1227
Number of shells                            ...    499
Maximum angular momentum                    ...      3
Integral batch strategy                     ... SHARK/LIBINT Hybrid
RI-J (if used) integral strategy            ... SPLIT-RIJ (Revised 2003 algorithm where possible)
Printlevel                                  ...      1
Contraction scheme used                     ... SEGMENTED contraction
Coulomb Range Separation                    ... NOT USED
Exchange Range Separation                   ... NOT USED
Finite Nucleus Model                        ... NOT USED
Auxiliary Coulomb fitting basis             ... AVAILABLE
   # of basis functions in Aux-J            ...   1991
   # of shells in Aux-J                     ...    665
   Maximum angular momentum in Aux-J        ...      4
Auxiliary J/K fitting basis                 ... NOT available
Auxiliary Correlation fitting basis         ... NOT available
Auxiliary 'external' fitting basis          ... NOT available
Integral threshold                          ...     2.500000e-11
Primitive cut-off                           ...     2.500000e-12
Primitive pair pre-selection threshold      ...     2.500000e-12

Calculating pre-screening integrals         ... done (  0.3 sec) Dimension = 499
Organizing shell pair data                  ... done (  1.0 sec)
Shell pair information
Total number of shell pairs                 ...    124750
Shell pairs after pre-screening             ...     80640
Total number of primitive shell pairs       ...    374508
Primitive shell pairs kept                  ...    154220
          la=0 lb=0:  22639 shell pairs
          la=1 lb=0:  24060 shell pairs
          la=1 lb=1:   6424 shell pairs
          la=2 lb=0:  10948 shell pairs
          la=2 lb=1:   5906 shell pairs
          la=2 lb=2:   1404 shell pairs
          la=3 lb=0:   5012 shell pairs
          la=3 lb=1:   2747 shell pairs
          la=3 lb=2:   1215 shell pairs
          la=3 lb=3:    285 shell pairs

Calculating one electron integrals          ... done (  0.1 sec)
Calculating RI/J V-Matrix + Cholesky decomp.... done (  2.4 sec)
Calculating Nuclear repulsion               ... done (  0.0 sec) ENN=   3522.202265387391 Eh

SHARK setup successfully completed in   5.9 seconds

Maximum memory used throughout the entire GTOINT-calculation: 116.5 MB
[1710175441.066576] [node052:1578095:0]          mpool.c:43   UCX  WARN  object 0xae9cd40 was not returned to mpool ucp_requests
[1710175441.066594] [node052:1578095:0]          mpool.c:43   UCX  WARN  object 0xae9cf00 was not returned to mpool ucp_requests
[1710175441.066600] [node052:1578095:0]          mpool.c:43   UCX  WARN  object 0xae9d0c0 was not returned to mpool ucp_requests
[1710175441.066603] [node052:1578095:0]          mpool.c:43   UCX  WARN  object 0xae9d280 was not returned to mpool ucp_requests
[1710175441.066606] [node052:1578095:0]          mpool.c:43   UCX  WARN  object 0xae9d440 was not returned to mpool ucp_requests
[1710175441.066610] [node052:1578095:0]          mpool.c:43   UCX  WARN  object 0xae9d600 was not returned to mpool ucp_requests
[1710175441.066613] [node052:1578095:0]          mpool.c:43   UCX  WARN  object 0xae9d7c0 was not returned to mpool ucp_requests
[1710175441.066617] [node052:1578095:0]          mpool.c:43   UCX  WARN  object 0xae9d980 was not returned to mpool ucp_requests
[1710175441.066621] [node052:1578095:0]          mpool.c:43   UCX  WARN  object 0xae9db40 was not returned to mpool ucp_requests
[1710175441.066624] [node052:1578095:0]          mpool.c:43   UCX  WARN  object 0xae9dd00 was not returned to mpool ucp_requests
[1710175441.066627] [node052:1578095:0]          mpool.c:43   UCX  WARN  object 0xae9dec0 was not returned to mpool ucp_requests
[1710175441.066632] [node052:1578095:0]          mpool.c:43   UCX  WARN  object 0xae9e080 was not returned to mpool ucp_requests
[1710175441.068879] [node052:1578071:0]          mpool.c:43   UCX  WARN  object 0xad90a40 was not returned to mpool ucp_requests
[1710175441.068893] [node052:1578071:0]          mpool.c:43   UCX  WARN  object 0xad90c00 was not returned to mpool ucp_requests
[1710175441.068898] [node052:1578071:0]          mpool.c:43   UCX  WARN  object 0xad90dc0 was not returned to mpool ucp_requests
[1710175441.068901] [node052:1578071:0]          mpool.c:43   UCX  WARN  object 0xad90f80 was not returned to mpool ucp_requests
[1710175441.068905] [node052:1578071:0]          mpool.c:43   UCX  WARN  object 0xad91140 was not returned to mpool ucp_requests
[1710175441.068908] [node052:1578071:0]          mpool.c:43   UCX  WARN  object 0xad91300 was not returned to mpool ucp_requests
[1710175441.068911] [node052:1578071:0]          mpool.c:43   UCX  WARN  object 0xad914c0 was not returned to mpool ucp_requests
[1710175441.068915] [node052:1578071:0]          mpool.c:43   UCX  WARN  object 0xad91680 was not returned to mpool ucp_requests
[1710175441.068918] [node052:1578071:0]          mpool.c:43   UCX  WARN  object 0xad91840 was not returned to mpool ucp_requests
[1710175441.068921] [node052:1578071:0]          mpool.c:43   UCX  WARN  object 0xad91a00 was not returned to mpool ucp_requests
[1710175441.068924] [node052:1578071:0]          mpool.c:43   UCX  WARN  object 0xad91bc0 was not returned to mpool ucp_requests
[1710175441.068927] [node052:1578071:0]          mpool.c:43   UCX  WARN  object 0xad91d80 was not returned to mpool ucp_requests
[1710175441.068930] [node052:1578071:0]          mpool.c:43   UCX  WARN  object 0xad91f40 was not returned to mpool ucp_requests
[1710175441.070160] [node052:1578093:0]          mpool.c:43   UCX  WARN  object 0xadeae40 was not returned to mpool ucp_requests
[1710175441.070180] [node052:1578093:0]          mpool.c:43   UCX  WARN  object 0xadeb000 was not returned to mpool ucp_requests
[1710175441.070185] [node052:1578093:0]          mpool.c:43   UCX  WARN  object 0xadeb1c0 was not returned to mpool ucp_requests
[1710175441.070195] [node052:1578093:0]          mpool.c:43   UCX  WARN  object 0xadeb380 was not returned to mpool ucp_requests
[1710175441.070198] [node052:1578093:0]          mpool.c:43   UCX  WARN  object 0xadeb540 was not returned to mpool ucp_requests
[1710175441.070201] [node052:1578093:0]          mpool.c:43   UCX  WARN  object 0xadeb700 was not returned to mpool ucp_requests
[1710175441.070203] [node052:1578093:0]          mpool.c:43   UCX  WARN  object 0xadeb8c0 was not returned to mpool ucp_requests
[1710175441.070205] [node052:1578093:0]          mpool.c:43   UCX  WARN  object 0xadeba80 was not returned to mpool ucp_requests
[1710175441.070208] [node052:1578093:0]          mpool.c:43   UCX  WARN  object 0xadebc40 was not returned to mpool ucp_requests
[1710175441.070210] [node052:1578093:0]          mpool.c:43   UCX  WARN  object 0xadebe00 was not returned to mpool ucp_requests
[1710175441.070212] [node052:1578093:0]          mpool.c:43   UCX  WARN  object 0xadebfc0 was not returned to mpool ucp_requests
[1710175441.070214] [node052:1578093:0]          mpool.c:43   UCX  WARN  object 0xadec180 was not returned to mpool ucp_requests
[1710175441.072909] [node052:1578103:0]          mpool.c:43   UCX  WARN  object 0xc7c4d40 was not returned to mpool ucp_requests
[1710175441.072924] [node052:1578103:0]          mpool.c:43   UCX  WARN  object 0xc7c4f00 was not returned to mpool ucp_requests
[1710175441.072929] [node052:1578103:0]          mpool.c:43   UCX  WARN  object 0xc7c50c0 was not returned to mpool ucp_requests
[1710175441.072932] [node052:1578103:0]          mpool.c:43   UCX  WARN  object 0xc7c5280 was not returned to mpool ucp_requests
[1710175441.072936] [node052:1578103:0]          mpool.c:43   UCX  WARN  object 0xc7c5440 was not returned to mpool ucp_requests
[1710175441.072939] [node052:1578103:0]          mpool.c:43   UCX  WARN  object 0xc7c5600 was not returned to mpool ucp_requests
[1710175441.072942] [node052:1578103:0]          mpool.c:43   UCX  WARN  object 0xc7c57c0 was not returned to mpool ucp_requests
[1710175441.072946] [node052:1578103:0]          mpool.c:43   UCX  WARN  object 0xc7c5980 was not returned to mpool ucp_requests
[1710175441.072949] [node052:1578103:0]          mpool.c:43   UCX  WARN  object 0xc7c5b40 was not returned to mpool ucp_requests
[1710175441.072953] [node052:1578103:0]          mpool.c:43   UCX  WARN  object 0xc7c5d00 was not returned to mpool ucp_requests
[1710175441.072956] [node052:1578103:0]          mpool.c:43   UCX  WARN  object 0xc7c5ec0 was not returned to mpool ucp_requests
[1710175441.072959] [node052:1578103:0]          mpool.c:43   UCX  WARN  object 0xc7c6080 was not returned to mpool ucp_requests
[1710175441.074297] [node052:1578073:0]          mpool.c:43   UCX  WARN  object 0xb9eb1c0 was not returned to mpool ucp_requests
[1710175441.074313] [node052:1578073:0]          mpool.c:43   UCX  WARN  object 0xb9eb380 was not returned to mpool ucp_requests
[1710175441.074317] [node052:1578073:0]          mpool.c:43   UCX  WARN  object 0xb9eb540 was not returned to mpool ucp_requests
[1710175441.074320] [node052:1578073:0]          mpool.c:43   UCX  WARN  object 0xb9eb700 was not returned to mpool ucp_requests
[1710175441.074324] [node052:1578073:0]          mpool.c:43   UCX  WARN  object 0xb9eb8c0 was not returned to mpool ucp_requests
[1710175441.074327] [node052:1578073:0]          mpool.c:43   UCX  WARN  object 0xb9eba80 was not returned to mpool ucp_requests
[1710175441.074330] [node052:1578073:0]          mpool.c:43   UCX  WARN  object 0xb9ebc40 was not returned to mpool ucp_requests
[1710175441.074333] [node052:1578073:0]          mpool.c:43   UCX  WARN  object 0xb9ebe00 was not returned to mpool ucp_requests
[1710175441.074336] [node052:1578073:0]          mpool.c:43   UCX  WARN  object 0xb9ebfc0 was not returned to mpool ucp_requests
[1710175441.074338] [node052:1578073:0]          mpool.c:43   UCX  WARN  object 0xb9ec180 was not returned to mpool ucp_requests
[1710175441.078178] [node052:1578091:0]          mpool.c:43   UCX  WARN  object 0xb068c40 was not returned to mpool ucp_requests
[1710175441.078219] [node052:1578091:0]          mpool.c:43   UCX  WARN  object 0xb068e00 was not returned to mpool ucp_requests
[1710175441.078224] [node052:1578091:0]          mpool.c:43   UCX  WARN  object 0xb068fc0 was not returned to mpool ucp_requests
[1710175441.078227] [node052:1578091:0]          mpool.c:43   UCX  WARN  object 0xb069180 was not returned to mpool ucp_requests
[1710175441.078231] [node052:1578091:0]          mpool.c:43   UCX  WARN  object 0xb069340 was not returned to mpool ucp_requests
[1710175441.078234] [node052:1578091:0]          mpool.c:43   UCX  WARN  object 0xb069500 was not returned to mpool ucp_requests
[1710175441.078239] [node052:1578091:0]          mpool.c:43   UCX  WARN  object 0xb0696c0 was not returned to mpool ucp_requests
[1710175441.078242] [node052:1578091:0]          mpool.c:43   UCX  WARN  object 0xb069880 was not returned to mpool ucp_requests
[1710175441.078246] [node052:1578091:0]          mpool.c:43   UCX  WARN  object 0xb069a40 was not returned to mpool ucp_requests
[1710175441.078250] [node052:1578091:0]          mpool.c:43   UCX  WARN  object 0xb069c00 was not returned to mpool ucp_requests
[1710175441.078253] [node052:1578091:0]          mpool.c:43   UCX  WARN  object 0xb069dc0 was not returned to mpool ucp_requests
[1710175441.078256] [node052:1578091:0]          mpool.c:43   UCX  WARN  object 0xb069f80 was not returned to mpool ucp_requests
[1710175441.079679] [node052:1578085:0]          mpool.c:43   UCX  WARN  object 0xa84ab40 was not returned to mpool ucp_requests
[1710175441.079690] [node052:1578085:0]          mpool.c:43   UCX  WARN  object 0xa84ad00 was not returned to mpool ucp_requests
[1710175441.079695] [node052:1578085:0]          mpool.c:43   UCX  WARN  object 0xa84aec0 was not returned to mpool ucp_requests
[1710175441.079698] [node052:1578085:0]          mpool.c:43   UCX  WARN  object 0xa84b080 was not returned to mpool ucp_requests
[1710175441.079702] [node052:1578085:0]          mpool.c:43   UCX  WARN  object 0xa84b240 was not returned to mpool ucp_requests
[1710175441.079704] [node052:1578085:0]          mpool.c:43   UCX  WARN  object 0xa84b400 was not returned to mpool ucp_requests
[1710175441.079707] [node052:1578085:0]          mpool.c:43   UCX  WARN  object 0xa84b5c0 was not returned to mpool ucp_requests
[1710175441.079710] [node052:1578085:0]          mpool.c:43   UCX  WARN  object 0xa84b780 was not returned to mpool ucp_requests
[1710175441.079712] [node052:1578085:0]          mpool.c:43   UCX  WARN  object 0xa84b940 was not returned to mpool ucp_requests
[1710175441.079715] [node052:1578085:0]          mpool.c:43   UCX  WARN  object 0xa84bb00 was not returned to mpool ucp_requests
[1710175441.079718] [node052:1578085:0]          mpool.c:43   UCX  WARN  object 0xa84bcc0 was not returned to mpool ucp_requests
[1710175441.079720] [node052:1578085:0]          mpool.c:43   UCX  WARN  object 0xa84be80 was not returned to mpool ucp_requests
[1710175441.079723] [node052:1578085:0]          mpool.c:43   UCX  WARN  object 0xa84c040 was not returned to mpool ucp_requests
[1710175441.080348] [node052:1578104:0]          mpool.c:43   UCX  WARN  object 0xacd5dc0 was not returned to mpool ucp_requests
[1710175441.080360] [node052:1578104:0]          mpool.c:43   UCX  WARN  object 0xacd5f80 was not returned to mpool ucp_requests
[1710175441.080365] [node052:1578104:0]          mpool.c:43   UCX  WARN  object 0xacd6140 was not returned to mpool ucp_requests
[1710175441.080368] [node052:1578104:0]          mpool.c:43   UCX  WARN  object 0xacd6300 was not returned to mpool ucp_requests
[1710175441.080371] [node052:1578104:0]          mpool.c:43   UCX  WARN  object 0xacd64c0 was not returned to mpool ucp_requests
[1710175441.080375] [node052:1578104:0]          mpool.c:43   UCX  WARN  object 0xacd6680 was not returned to mpool ucp_requests
[1710175441.080380] [node052:1578104:0]          mpool.c:43   UCX  WARN  object 0xacd6840 was not returned to mpool ucp_requests
[1710175441.080383] [node052:1578104:0]          mpool.c:43   UCX  WARN  object 0xacd6a00 was not returned to mpool ucp_requests
[1710175441.080387] [node052:1578104:0]          mpool.c:43   UCX  WARN  object 0xacd6bc0 was not returned to mpool ucp_requests
[1710175441.080390] [node052:1578104:0]          mpool.c:43   UCX  WARN  object 0xacd6d80 was not returned to mpool ucp_requests
[1710175441.080393] [node052:1578104:0]          mpool.c:43   UCX  WARN  object 0xacd6f40 was not returned to mpool ucp_requests
[1710175441.080396] [node052:1578104:0]          mpool.c:43   UCX  WARN  object 0xacd7100 was not returned to mpool ucp_requests
[1710175441.080625] [node052:1578101:0]          mpool.c:43   UCX  WARN  object 0xbc93bc0 was not returned to mpool ucp_requests
[1710175441.080637] [node052:1578101:0]          mpool.c:43   UCX  WARN  object 0xbc93d80 was not returned to mpool ucp_requests
[1710175441.080641] [node052:1578101:0]          mpool.c:43   UCX  WARN  object 0xbc93f40 was not returned to mpool ucp_requests
[1710175441.080644] [node052:1578101:0]          mpool.c:43   UCX  WARN  object 0xbc94100 was not returned to mpool ucp_requests
[1710175441.080647] [node052:1578101:0]          mpool.c:43   UCX  WARN  object 0xbc942c0 was not returned to mpool ucp_requests
[1710175441.080650] [node052:1578101:0]          mpool.c:43   UCX  WARN  object 0xbc94480 was not returned to mpool ucp_requests
[1710175441.080652] [node052:1578101:0]          mpool.c:43   UCX  WARN  object 0xbc94640 was not returned to mpool ucp_requests
[1710175441.080655] [node052:1578101:0]          mpool.c:43   UCX  WARN  object 0xbc94800 was not returned to mpool ucp_requests
[1710175441.080658] [node052:1578101:0]          mpool.c:43   UCX  WARN  object 0xbc949c0 was not returned to mpool ucp_requests
[1710175441.080660] [node052:1578101:0]          mpool.c:43   UCX  WARN  object 0xbc94b80 was not returned to mpool ucp_requests
[1710175441.080663] [node052:1578101:0]          mpool.c:43   UCX  WARN  object 0xbc94d40 was not returned to mpool ucp_requests
[1710175441.080665] [node052:1578101:0]          mpool.c:43   UCX  WARN  object 0xbc94f00 was not returned to mpool ucp_requests
[1710175441.085555] [node052:1578081:0]          mpool.c:43   UCX  WARN  object 0xc59fb80 was not returned to mpool ucp_requests
[1710175441.085571] [node052:1578081:0]          mpool.c:43   UCX  WARN  object 0xc59fd40 was not returned to mpool ucp_requests
[1710175441.085574] [node052:1578081:0]          mpool.c:43   UCX  WARN  object 0xc59ff00 was not returned to mpool ucp_requests
[1710175441.085576] [node052:1578081:0]          mpool.c:43   UCX  WARN  object 0xc5a00c0 was not returned to mpool ucp_requests
[1710175441.085580] [node052:1578081:0]          mpool.c:43   UCX  WARN  object 0xc5a0280 was not returned to mpool ucp_requests
[1710175441.085582] [node052:1578081:0]          mpool.c:43   UCX  WARN  object 0xc5a0440 was not returned to mpool ucp_requests
[1710175441.085584] [node052:1578081:0]          mpool.c:43   UCX  WARN  object 0xc5a0600 was not returned to mpool ucp_requests
[1710175441.085587] [node052:1578081:0]          mpool.c:43   UCX  WARN  object 0xc5a07c0 was not returned to mpool ucp_requests
[1710175441.085590] [node052:1578081:0]          mpool.c:43   UCX  WARN  object 0xc5a0980 was not returned to mpool ucp_requests
[1710175441.085593] [node052:1578081:0]          mpool.c:43   UCX  WARN  object 0xc5a0b40 was not returned to mpool ucp_requests
[1710175441.085595] [node052:1578081:0]          mpool.c:43   UCX  WARN  object 0xc5a0d00 was not returned to mpool ucp_requests
[1710175441.085598] [node052:1578081:0]          mpool.c:43   UCX  WARN  object 0xc5a0ec0 was not returned to mpool ucp_requests
[1710175441.085601] [node052:1578081:0]          mpool.c:43   UCX  WARN  object 0xc5a1080 was not returned to mpool ucp_requests
[1710175441.085883] [node052:1578097:0]          mpool.c:43   UCX  WARN  object 0xb23fb80 was not returned to mpool ucp_requests
[1710175441.085894] [node052:1578097:0]          mpool.c:43   UCX  WARN  object 0xb23fd40 was not returned to mpool ucp_requests
[1710175441.085899] [node052:1578097:0]          mpool.c:43   UCX  WARN  object 0xb23ff00 was not returned to mpool ucp_requests
[1710175441.085901] [node052:1578097:0]          mpool.c:43   UCX  WARN  object 0xb2400c0 was not returned to mpool ucp_requests
[1710175441.085904] [node052:1578097:0]          mpool.c:43   UCX  WARN  object 0xb240280 was not returned to mpool ucp_requests
[1710175441.085908] [node052:1578097:0]          mpool.c:43   UCX  WARN  object 0xb240440 was not returned to mpool ucp_requests
[1710175441.085911] [node052:1578097:0]          mpool.c:43   UCX  WARN  object 0xb240600 was not returned to mpool ucp_requests
[1710175441.085915] [node052:1578097:0]          mpool.c:43   UCX  WARN  object 0xb2407c0 was not returned to mpool ucp_requests
[1710175441.085919] [node052:1578097:0]          mpool.c:43   UCX  WARN  object 0xb240980 was not returned to mpool ucp_requests
[1710175441.085922] [node052:1578097:0]          mpool.c:43   UCX  WARN  object 0xb240b40 was not returned to mpool ucp_requests
[1710175441.085926] [node052:1578097:0]          mpool.c:43   UCX  WARN  object 0xb240d00 was not returned to mpool ucp_requests
[1710175441.085929] [node052:1578097:0]          mpool.c:43   UCX  WARN  object 0xb240ec0 was not returned to mpool ucp_requests
[1710175441.087983] [node052:1578083:0]          mpool.c:43   UCX  WARN  object 0xbb42a00 was not returned to mpool ucp_requests
[1710175441.087996] [node052:1578083:0]          mpool.c:43   UCX  WARN  object 0xbb42bc0 was not returned to mpool ucp_requests
[1710175441.088001] [node052:1578083:0]          mpool.c:43   UCX  WARN  object 0xbb42d80 was not returned to mpool ucp_requests
[1710175441.088004] [node052:1578083:0]          mpool.c:43   UCX  WARN  object 0xbb42f40 was not returned to mpool ucp_requests
[1710175441.088007] [node052:1578083:0]          mpool.c:43   UCX  WARN  object 0xbb43100 was not returned to mpool ucp_requests
[1710175441.088010] [node052:1578083:0]          mpool.c:43   UCX  WARN  object 0xbb432c0 was not returned to mpool ucp_requests
[1710175441.088013] [node052:1578083:0]          mpool.c:43   UCX  WARN  object 0xbb43480 was not returned to mpool ucp_requests
[1710175441.088017] [node052:1578083:0]          mpool.c:43   UCX  WARN  object 0xbb43640 was not returned to mpool ucp_requests
[1710175441.088020] [node052:1578083:0]          mpool.c:43   UCX  WARN  object 0xbb43800 was not returned to mpool ucp_requests
[1710175441.087991] [node052:1578087:0]          mpool.c:43   UCX  WARN  object 0xae43a80 was not returned to mpool ucp_requests
[1710175441.088008] [node052:1578087:0]          mpool.c:43   UCX  WARN  object 0xae43c40 was not returned to mpool ucp_requests
[1710175441.088013] [node052:1578087:0]          mpool.c:43   UCX  WARN  object 0xae43e00 was not returned to mpool ucp_requests
[1710175441.088016] [node052:1578087:0]          mpool.c:43   UCX  WARN  object 0xae43fc0 was not returned to mpool ucp_requests
[1710175441.088019] [node052:1578087:0]          mpool.c:43   UCX  WARN  object 0xae44180 was not returned to mpool ucp_requests
[1710175441.088023] [node052:1578087:0]          mpool.c:43   UCX  WARN  object 0xae44340 was not returned to mpool ucp_requests
[1710175441.088023] [node052:1578083:0]          mpool.c:43   UCX  WARN  object 0xbb439c0 was not returned to mpool ucp_requests
[1710175441.088026] [node052:1578083:0]          mpool.c:43   UCX  WARN  object 0xbb43b80 was not returned to mpool ucp_requests
[1710175441.088029] [node052:1578083:0]          mpool.c:43   UCX  WARN  object 0xbb43d40 was not returned to mpool ucp_requests
[1710175441.088032] [node052:1578083:0]          mpool.c:43   UCX  WARN  object 0xbb43f00 was not returned to mpool ucp_requests
[1710175441.088026] [node052:1578087:0]          mpool.c:43   UCX  WARN  object 0xae44500 was not returned to mpool ucp_requests
[1710175441.088029] [node052:1578087:0]          mpool.c:43   UCX  WARN  object 0xae446c0 was not returned to mpool ucp_requests
[1710175441.088032] [node052:1578087:0]          mpool.c:43   UCX  WARN  object 0xae44880 was not returned to mpool ucp_requests
[1710175441.088035] [node052:1578087:0]          mpool.c:43   UCX  WARN  object 0xae44a40 was not returned to mpool ucp_requests
[1710175441.088038] [node052:1578087:0]          mpool.c:43   UCX  WARN  object 0xae44c00 was not returned to mpool ucp_requests
[1710175441.088041] [node052:1578087:0]          mpool.c:43   UCX  WARN  object 0xae44dc0 was not returned to mpool ucp_requests
[1710175441.088045] [node052:1578087:0]          mpool.c:43   UCX  WARN  object 0xae44f80 was not returned to mpool ucp_requests
[1710175441.088056] [node052:1578079:0]          mpool.c:43   UCX  WARN  object 0xa9aba40 was not returned to mpool ucp_requests
[1710175441.088069] [node052:1578079:0]          mpool.c:43   UCX  WARN  object 0xa9abc00 was not returned to mpool ucp_requests
[1710175441.088072] [node052:1578079:0]          mpool.c:43   UCX  WARN  object 0xa9abdc0 was not returned to mpool ucp_requests
[1710175441.088075] [node052:1578079:0]          mpool.c:43   UCX  WARN  object 0xa9abf80 was not returned to mpool ucp_requests
[1710175441.088077] [node052:1578079:0]          mpool.c:43   UCX  WARN  object 0xa9ac140 was not returned to mpool ucp_requests
[1710175441.088080] [node052:1578079:0]          mpool.c:43   UCX  WARN  object 0xa9ac300 was not returned to mpool ucp_requests
[1710175441.088082] [node052:1578079:0]          mpool.c:43   UCX  WARN  object 0xa9ac4c0 was not returned to mpool ucp_requests
[1710175441.088084] [node052:1578079:0]          mpool.c:43   UCX  WARN  object 0xa9ac680 was not returned to mpool ucp_requests
[1710175441.088086] [node052:1578079:0]          mpool.c:43   UCX  WARN  object 0xa9ac840 was not returned to mpool ucp_requests
[1710175441.088088] [node052:1578079:0]          mpool.c:43   UCX  WARN  object 0xa9aca00 was not returned to mpool ucp_requests
[1710175441.088090] [node052:1578079:0]          mpool.c:43   UCX  WARN  object 0xa9acbc0 was not returned to mpool ucp_requests
[1710175441.088092] [node052:1578079:0]          mpool.c:43   UCX  WARN  object 0xa9acd80 was not returned to mpool ucp_requests
[1710175441.088094] [node052:1578079:0]          mpool.c:43   UCX  WARN  object 0xa9acf40 was not returned to mpool ucp_requests
[1710175441.088077] [node052:1578077:0]          mpool.c:43   UCX  WARN  object 0xb91aac0 was not returned to mpool ucp_requests
[1710175441.088088] [node052:1578077:0]          mpool.c:43   UCX  WARN  object 0xb91ac80 was not returned to mpool ucp_requests
[1710175441.088092] [node052:1578077:0]          mpool.c:43   UCX  WARN  object 0xb91ae40 was not returned to mpool ucp_requests
[1710175441.088096] [node052:1578077:0]          mpool.c:43   UCX  WARN  object 0xb91b000 was not returned to mpool ucp_requests
[1710175441.088099] [node052:1578077:0]          mpool.c:43   UCX  WARN  object 0xb91b1c0 was not returned to mpool ucp_requests
[1710175441.088102] [node052:1578077:0]          mpool.c:43   UCX  WARN  object 0xb91b380 was not returned to mpool ucp_requests
[1710175441.088105] [node052:1578077:0]          mpool.c:43   UCX  WARN  object 0xb91b540 was not returned to mpool ucp_requests
[1710175441.088108] [node052:1578077:0]          mpool.c:43   UCX  WARN  object 0xb91b700 was not returned to mpool ucp_requests
[1710175441.088111] [node052:1578077:0]          mpool.c:43   UCX  WARN  object 0xb91b8c0 was not returned to mpool ucp_requests
[1710175441.088114] [node052:1578077:0]          mpool.c:43   UCX  WARN  object 0xb91ba80 was not returned to mpool ucp_requests
[1710175441.088117] [node052:1578077:0]          mpool.c:43   UCX  WARN  object 0xb91bc40 was not returned to mpool ucp_requests
[1710175441.088120] [node052:1578077:0]          mpool.c:43   UCX  WARN  object 0xb91be00 was not returned to mpool ucp_requests
[1710175441.088123] [node052:1578077:0]          mpool.c:43   UCX  WARN  object 0xb91bfc0 was not returned to mpool ucp_requests
[1710175441.088531] [node052:1578089:0]          mpool.c:43   UCX  WARN  object 0xc687080 was not returned to mpool ucp_requests
[1710175441.088542] [node052:1578089:0]          mpool.c:43   UCX  WARN  object 0xc687240 was not returned to mpool ucp_requests
[1710175441.088547] [node052:1578089:0]          mpool.c:43   UCX  WARN  object 0xc687400 was not returned to mpool ucp_requests
[1710175441.088549] [node052:1578089:0]          mpool.c:43   UCX  WARN  object 0xc6875c0 was not returned to mpool ucp_requests
[1710175441.088552] [node052:1578089:0]          mpool.c:43   UCX  WARN  object 0xc687780 was not returned to mpool ucp_requests
[1710175441.088556] [node052:1578089:0]          mpool.c:43   UCX  WARN  object 0xc687940 was not returned to mpool ucp_requests
[1710175441.088558] [node052:1578089:0]          mpool.c:43   UCX  WARN  object 0xc687b00 was not returned to mpool ucp_requests
[1710175441.088561] [node052:1578089:0]          mpool.c:43   UCX  WARN  object 0xc687e80 was not returned to mpool ucp_requests
[1710175441.088564] [node052:1578089:0]          mpool.c:43   UCX  WARN  object 0xc688040 was not returned to mpool ucp_requests
[1710175441.089091] [node052:1578075:0]          mpool.c:43   UCX  WARN  object 0xa7aa480 was not returned to mpool ucp_requests
[1710175441.089102] [node052:1578075:0]          mpool.c:43   UCX  WARN  object 0xa7aa640 was not returned to mpool ucp_requests
[1710175441.089107] [node052:1578075:0]          mpool.c:43   UCX  WARN  object 0xa7aa800 was not returned to mpool ucp_requests
[1710175441.089110] [node052:1578075:0]          mpool.c:43   UCX  WARN  object 0xa7aa9c0 was not returned to mpool ucp_requests
[1710175441.089113] [node052:1578075:0]          mpool.c:43   UCX  WARN  object 0xa7aab80 was not returned to mpool ucp_requests
[1710175441.089116] [node052:1578075:0]          mpool.c:43   UCX  WARN  object 0xa7aad40 was not returned to mpool ucp_requests
[1710175441.089119] [node052:1578075:0]          mpool.c:43   UCX  WARN  object 0xa7aaf00 was not returned to mpool ucp_requests
[1710175441.089123] [node052:1578075:0]          mpool.c:43   UCX  WARN  object 0xa7ab0c0 was not returned to mpool ucp_requests
[1710175441.089128] [node052:1578075:0]          mpool.c:43   UCX  WARN  object 0xa7ab280 was not returned to mpool ucp_requests
[1710175441.089131] [node052:1578075:0]          mpool.c:43   UCX  WARN  object 0xa7ab440 was not returned to mpool ucp_requests
[1710175441.089134] [node052:1578075:0]          mpool.c:43   UCX  WARN  object 0xa7ab600 was not returned to mpool ucp_requests
[1710175441.089137] [node052:1578075:0]          mpool.c:43   UCX  WARN  object 0xa7ab7c0 was not returned to mpool ucp_requests
[1710175441.089140] [node052:1578075:0]          mpool.c:43   UCX  WARN  object 0xa7ab980 was not returned to mpool ucp_requests
[1710175441.123969] [node052:1578069:0]          mpool.c:43   UCX  WARN  object 0xb939d80 was not returned to mpool ucp_requests
[1710175441.123985] [node052:1578069:0]          mpool.c:43   UCX  WARN  object 0xb939f40 was not returned to mpool ucp_requests
[1710175441.123990] [node052:1578069:0]          mpool.c:43   UCX  WARN  object 0xb93a100 was not returned to mpool ucp_requests
[1710175441.123994] [node052:1578069:0]          mpool.c:43   UCX  WARN  object 0xb93a2c0 was not returned to mpool ucp_requests
[1710175441.123997] [node052:1578069:0]          mpool.c:43   UCX  WARN  object 0xb93a480 was not returned to mpool ucp_requests
[1710175441.124000] [node052:1578069:0]          mpool.c:43   UCX  WARN  object 0xb93a640 was not returned to mpool ucp_requests
[1710175441.124003] [node052:1578069:0]          mpool.c:43   UCX  WARN  object 0xb93a800 was not returned to mpool ucp_requests
[1710175441.124006] [node052:1578069:0]          mpool.c:43   UCX  WARN  object 0xb93a9c0 was not returned to mpool ucp_requests
[1710175441.124009] [node052:1578069:0]          mpool.c:43   UCX  WARN  object 0xb93ab80 was not returned to mpool ucp_requests
[1710175441.124012] [node052:1578069:0]          mpool.c:43   UCX  WARN  object 0xb93ad40 was not returned to mpool ucp_requests
[1710175441.124015] [node052:1578069:0]          mpool.c:43   UCX  WARN  object 0xb93af00 was not returned to mpool ucp_requests
[1710175441.124957] [node052:1578099:0]          mpool.c:43   UCX  WARN  object 0xc555e40 was not returned to mpool ucp_requests
[1710175441.124969] [node052:1578099:0]          mpool.c:43   UCX  WARN  object 0xc556000 was not returned to mpool ucp_requests
[1710175441.124973] [node052:1578099:0]          mpool.c:43   UCX  WARN  object 0xc5561c0 was not returned to mpool ucp_requests
[1710175441.124976] [node052:1578099:0]          mpool.c:43   UCX  WARN  object 0xc556380 was not returned to mpool ucp_requests
[1710175441.124979] [node052:1578099:0]          mpool.c:43   UCX  WARN  object 0xc556540 was not returned to mpool ucp_requests
[1710175441.124982] [node052:1578099:0]          mpool.c:43   UCX  WARN  object 0xc556700 was not returned to mpool ucp_requests
[1710175441.124985] [node052:1578099:0]          mpool.c:43   UCX  WARN  object 0xc5568c0 was not returned to mpool ucp_requests
[1710175441.124988] [node052:1578099:0]          mpool.c:43   UCX  WARN  object 0xc556a80 was not returned to mpool ucp_requests
[1710175441.124991] [node052:1578099:0]          mpool.c:43   UCX  WARN  object 0xc556c40 was not returned to mpool ucp_requests
[1710175441.124995] [node052:1578099:0]          mpool.c:43   UCX  WARN  object 0xc556e00 was not returned to mpool ucp_requests
[1710175441.124999] [node052:1578099:0]          mpool.c:43   UCX  WARN  object 0xc556fc0 was not returned to mpool ucp_requests
[1710175441.125002] [node052:1578099:0]          mpool.c:43   UCX  WARN  object 0xc557180 was not returned to mpool ucp_requests


           ************************************************************
           *        Program running with 20 parallel MPI-processes    *
           *              working on a common directory               *
           ************************************************************
-------------------------------------------------------------------------------
                                 ORCA SCF
-------------------------------------------------------------------------------

------------
SCF SETTINGS
------------
Hamiltonian:
 Density Functional     Method          .... DFT(GTOs)
 Exchange Functional    Exchange        .... PBE
   PBE kappa parameter   XKappa         ....  0.804000
   PBE mue parameter    XMuePBE         ....  0.219520
 Correlation Functional Correlation     .... PBE
   PBE beta parameter  CBetaPBE         ....  0.066725
 LDA part of GGA corr.  LDAOpt          .... PW91-LDA
 Gradients option       PostSCFGGA      .... off
 Hybrid DFT is turned on
   Fraction HF Exchange ScalHFX         ....  0.250000
   Scaling of DF-GGA-X  ScalDFX         ....  0.750000
   Scaling of DF-GGA-C  ScalDFC         ....  1.000000
   Scaling of DF-LDA-C  ScalLDAC        ....  1.000000
   Perturbative correction              ....  0.000000
   Density functional embedding theory  .... OFF
   NL short-range parameter             ....  6.900000
 RI-approximation to the Coulomb term is turned on
   Number of AuxJ basis functions       .... 1991
   RIJ-COSX (HFX calculated with COS-X)).... on


General Settings:
 Integral files         IntName         .... ImineE3opt
 Hartree-Fock type      HFTyp           .... RHF
 Total Charge           Charge          ....    0
 Multiplicity           Mult            ....    1
 Number of Electrons    NEL             ....  238
 Basis Dimension        Dim             .... 1227
 Nuclear Repulsion      ENuc            ....   3522.2022653874 Eh

Convergence Acceleration:
 DIIS                   CNVDIIS         .... on
   Start iteration      DIISMaxIt       ....    12
   Startup error        DIISStart       ....  0.200000
   # of expansion vecs  DIISMaxEq       ....     5
   Bias factor          DIISBfac        ....   1.050
   Max. coefficient     DIISMaxC        ....  10.000
 Trust-Rad. Augm. Hess. CNVTRAH         .... auto
   Auto Start mean grad. ratio tolernc. ....  1.125000
   Auto Start start iteration           ....    20
   Auto Start num. interpolation iter.  ....    10
   Max. Number of Micro iterations      ....    16
   Max. Number of Macro iterations      .... Maxiter - #DIIS iter
   Number of Davidson start vectors     ....     2
   Converg. threshold I  (grad. norm)   ....   1.000e-05
   Converg. threshold II (energy diff.) ....   1.000e-08
   Grad. Scal. Fac. for Micro threshold ....   0.100
   Minimum threshold for Micro iter.    ....   0.010
   NR start threshold (gradient norm)   ....   0.001
   Initial trust radius                 ....   0.400
   Minimum AH scaling param. (alpha)    ....   1.000
   Maximum AH scaling param. (alpha)    .... 1000.000
   Orbital update algorithm             .... Taylor
   White noise on init. David. guess    .... on
   Maximum white noise                  ....   0.010
   Quad. conv. algorithm                .... NR
 SOSCF                  CNVSOSCF        .... on
   Start iteration      SOSCFMaxIt      ....   150
   Startup grad/error   SOSCFStart      ....  0.003300
 Level Shifting         CNVShift        .... on
   Level shift para.    LevelShift      ....    0.2500
   Turn off err/grad.   ShiftErr        ....    0.0010
 Zerner damping         CNVZerner       .... off
 Static damping         CNVDamp         .... on
   Fraction old density DampFac         ....    0.7000
   Max. Damping (<1)    DampMax         ....    0.9800
   Min. Damping (>=0)   DampMin         ....    0.0000
   Turn off err/grad.   DampErr         ....    0.1000
 Fernandez-Rico         CNVRico         .... off

SCF Procedure:
 Maximum # iterations   MaxIter         ....   125
 SCF integral mode      SCFMode         .... Direct
   Integral package                     .... SHARK and LIBINT hybrid scheme
 Reset frequency        DirectResetFreq ....    20
 Integral Threshold     Thresh          ....  2.500e-11 Eh
 Primitive CutOff       TCut            ....  2.500e-12 Eh

Convergence Tolerance:
 Convergence Check Mode ConvCheckMode   .... Total+1el-Energy
 Convergence forced     ConvForced      .... 0
 Energy Change          TolE            ....  1.000e-08 Eh
 1-El. energy change                    ....  1.000e-05 Eh
 Orbital Gradient       TolG            ....  1.000e-05
 Orbital Rotation angle TolX            ....  1.000e-05
 DIIS Error             TolErr          ....  5.000e-07


Diagonalization of the overlap matrix:
Smallest eigenvalue                        ... 3.820e-06
Time for diagonalization                   ...    4.628 sec
Threshold for overlap eigenvalues          ... 1.000e-08
Number of eigenvalues below threshold      ... 0
Time for construction of square roots      ...    1.103 sec
Total time needed                          ...    6.285 sec

Time for model grid setup =    1.071 sec

------------------------------
INITIAL GUESS: MODEL POTENTIAL
------------------------------
Loading Hartree-Fock densities                     ... done
Calculating cut-offs                               ... done
Initializing the effective Hamiltonian             ... done
Setting up the integral package (SHARK)            ... done
Starting the Coulomb interaction                   ... done (   0.9 sec)
Reading the grid                                   ... done
Mapping shells                                     ... done
Starting the XC term evaluation                    ... done (   0.6 sec)
  promolecular density results
     # of electrons  =    237.981947845
     EX              =   -187.727577677
     EC              =     -7.944127932
     EX+EC           =   -195.671705609
Transforming the Hamiltonian                       ... done (   0.9 sec)
Diagonalizing the Hamiltonian                      ... done (   0.4 sec)
Back transforming the eigenvectors                 ... done (   0.0 sec)
Now organizing SCF variables                       ... done
                      ------------------
                      INITIAL GUESS DONE (   4.5 sec)
                      ------------------
-------------------
DFT GRID GENERATION
-------------------

General Integration Accuracy     IntAcc      ... 4.388
Radial Grid Type                 RadialGrid  ... OptM3 with GC (2021)
Angular Grid (max. ang.)         AngularGrid ... 4 (Lebedev-302)
Angular grid pruning method      GridPruning ... 4 (adaptive)
Weight generation scheme         WeightScheme... Becke
Basis function cutoff            BFCut       ... 1.0000e-11
Integration weight cutoff        WCut        ... 1.0000e-14
Angular grids for H and He will be reduced by one unit
Partially contracted basis set               ... off
Rotationally invariant grid construction     ... off

Total number of grid points                  ...   302950
Total number of batches                      ...     4770
Average number of points per batch           ...       63
Average number of grid points per atom       ...     4522
Time for grid setup =    2.537 sec

--------------------
COSX GRID GENERATION
--------------------

GRIDX 1
-------
General Integration Accuracy     IntAcc      ... 3.816
Radial Grid Type                 RadialGrid  ... OptM3 with GC (2021)
Angular Grid (max. ang.)         AngularGrid ... 1 (Lebedev-50)
Angular grid pruning method      GridPruning ... 4 (adaptive)
Weight generation scheme         WeightScheme... Becke
Basis function cutoff            BFCut       ... 1.0000e-11
Integration weight cutoff        WCut        ... 1.0000e-14
Angular grids for H and He will be reduced by one unit
Partially contracted basis set               ... on
Rotationally invariant grid construction     ... off

Total number of grid points                  ...    38457
Total number of batches                      ...      633
Average number of points per batch           ...       60
Average number of grid points per atom       ...      574
UseSFitting                                  ... on

GRIDX 2
-------
General Integration Accuracy     IntAcc      ... 4.020
Radial Grid Type                 RadialGrid  ... OptM3 with GC (2021)
Angular Grid (max. ang.)         AngularGrid ... 2 (Lebedev-110)
Angular grid pruning method      GridPruning ... 4 (adaptive)
Weight generation scheme         WeightScheme... Becke
Basis function cutoff            BFCut       ... 1.0000e-11
Integration weight cutoff        WCut        ... 1.0000e-14
Angular grids for H and He will be reduced by one unit
Partially contracted basis set               ... on
Rotationally invariant grid construction     ... off

Total number of grid points                  ...    81281
Total number of batches                      ...     1303
Average number of points per batch           ...       62
Average number of grid points per atom       ...     1213
UseSFitting                                  ... on

GRIDX 3
-------
General Integration Accuracy     IntAcc      ... 4.338
Radial Grid Type                 RadialGrid  ... OptM3 with GC (2021)
Angular Grid (max. ang.)         AngularGrid ... 3 (Lebedev-194)
Angular grid pruning method      GridPruning ... 4 (adaptive)
Weight generation scheme         WeightScheme... Becke
Basis function cutoff            BFCut       ... 1.0000e-11
Integration weight cutoff        WCut        ... 1.0000e-14
Angular grids for H and He will be reduced by one unit
Partially contracted basis set               ... on
Rotationally invariant grid construction     ... off

Total number of grid points                  ...   176394
Total number of batches                      ...     2786
Average number of points per batch           ...       63
Average number of grid points per atom       ...     2633
UseSFitting                                  ... on

Time for X-Grid setup             =    8.943 sec


--------------------
CPCM SOLVATION MODEL
--------------------
CPCM parameters:
  Epsilon                                         ...      26.7260
  Refrac                                          ...       1.2907
  Rsolv                                           ...       1.3000
  Surface type                                    ... GAUSSIAN VDW
  Epsilon function type                           ...         CPCM
Solvent:                                     ... 2,2,2-TRIFLUOROETHANOL
SMD-CDS solvent descriptors:
  Soln                                       ...    1.2907
  Soln25                                     ... Unavailable
  Sola                                       ...    0.5700
  Solb                                       ...    0.2500
  Solg                                       ...   42.0200
  Solc                                       ...    0.0000
  Solh                                       ...    0.5000
Radii:
 Radius for O  used is    2.8724 Bohr (=   1.5200 Ang.)
 Radius for N  used is    3.5716 Bohr (=   1.8900 Ang.)
 Radius for C  used is    3.4960 Bohr (=   1.8500 Ang.)
 Radius for H  used is    2.2677 Bohr (=   1.2000 Ang.)
Calculating surface                               ...        done! (  0.0s)
GEPOL surface points                              ...         3858
GEPOL Volume                                      ...    3231.4707
GEPOL Surface-area                                ...    1785.3538
Calculating surface distance matrix               ...        done! (  0.2s)
Performing Cholesky decomposition & store         ...        done! (  0.7s)
Overall time for CPCM initialization              ...                 0.9s
--------------
SCF ITERATIONS
--------------
ITER       Energy         Delta-E        Max-DP      RMS-DP      [F,P]     Damp
               ***  Starting incremental Fock matrix formation  ***
  0  -1383.5118815630   0.000000000000 0.05651529  0.00053549  0.2607205 0.7000
  1  -1383.9087722443  -0.396890681281 0.07598942  0.00043368  0.1032635 0.7000
                               ***Turning on DIIS***
  2  -1384.0743936288  -0.165621384533 0.10928787  0.00082232  0.0385754 0.0000
  3  -1384.3251065480  -0.250712919162 0.08553985  0.00030593  0.0509005 0.0000
  4  -1384.3826946259  -0.057588077870 0.02925138  0.00011507  0.0176982 0.0000
  5  -1384.3858544946  -0.003159868772 0.01450413  0.00005190  0.0107365 0.0000
                      *** Initiating the SOSCF procedure ***
                           *** Shutting down DIIS ***
                      *** Re-Reading the Fockian *** 
                      *** Removing any level shift *** 
ITER      Energy       Delta-E        Grad      Rot      Max-DP    RMS-DP
  6  -1384.38618668  -0.0003321846  0.000319  0.000319  0.004935  0.000020
               *** Restarting incremental Fock matrix formation ***
  7  -1384.38610509   0.0000815867  0.000190  0.000669  0.004611  0.000044
  8  -1384.38610279   0.0000023048  0.000321  0.000405  0.001355  0.000008
  9  -1384.38610955  -0.0000067581  0.000030  0.000072  0.000694  0.000007
 10  -1384.38610946   0.0000000845  0.000043  0.000048  0.000083  0.000001
 11  -1384.38610966  -0.0000001944  0.000005  0.000016  0.000121  0.000001
 12  -1384.38610969  -0.0000000314  0.000007  0.000012  0.000092  0.000001
 13  -1384.38610958   0.0000001108  0.000003  0.000007  0.000163  0.000001
 14  -1384.38610951   0.0000000630  0.000004  0.000004  0.000061  0.000000
                  ***Gradient check signals convergence***
              ***Rediagonalizing the Fockian in SOSCF/NRSCF***

               *****************************************************
               *                     SUCCESS                       *
               *           SCF CONVERGED AFTER  15 CYCLES          *
               *****************************************************

Old exchange energy                            =    -48.035483607 Eh
New exchange energy                            =    -48.035461359 Eh
Exchange energy change after final integration =      0.000022248 Eh
Total energy after final integration           =  -1384.386087379 Eh
Final COS-X integration done in                =    33.320 sec

SMD CDS free energy correction energy :                 0.54932     Kcal/mol
Total Energy after SMD CDS correction =             -1384.385211986 Eh

----------------
TOTAL SCF ENERGY
----------------

Total Energy       :        -1384.38521199 Eh          -37671.03678 eV

Components:
Nuclear Repulsion  :         3522.20226539 Eh           95843.99626 eV
Electronic Energy  :        -4906.58747737 Eh         -133515.03303 eV
One Electron Energy:        -8887.59370459 Eh         -241843.71980 eV
Two Electron Energy:         3981.00622721 Eh          108328.68677 eV
Max COSX asymmetry :            0.00000201 Eh               0.00005 eV
CPCM Dielectric    :           -0.04219789 Eh              -1.14826 eV
SMD CDS (Gcds)     :            0.00087539 Eh               0.02382 eV

Virial components:
Potential Energy   :        -2761.18839758 Eh          -75135.75613 eV
Kinetic Energy     :         1376.80318559 Eh           37464.71935 eV
Virial Ratio       :            2.00550698


DFT components:
N(Alpha)           :      119.000149372143 electrons
N(Beta)            :      119.000149372143 electrons
N(Total)           :      238.000298744285 electrons
E(X)               :     -143.640246148353 Eh       
E(C)               :       -7.934279439400 Eh       
E(XC)              :     -151.574525587753 Eh       
DFET-embed. en.    :        0.000000000000 Eh       
CPCM Solvation Model Properties:
Surface-charge          :           -0.08013144
Charge-correction       :           -0.00042621 Eh              -0.01160 eV
Free-energy (cav+disp)  :            0.00087539 Eh               0.02382 eV

---------------
SCF CONVERGENCE
---------------

  Last Energy change         ...   -1.1380e-07  Tolerance :   1.0000e-08
  Last MAX-Density change    ...    2.1094e-15  Tolerance :   1.0000e-07
  Last RMS-Density change    ...    1.0929e-17  Tolerance :   5.0000e-09
  Last Orbital Gradient      ...    2.6198e-07  Tolerance :   1.0000e-05
  Last Orbital Rotation      ...    9.7013e-07  Tolerance :   1.0000e-05

             **** THE GBW FILE WAS UPDATED (ImineE3opt.gbw) ****
             **** DENSITY ImineE3opt.scfp WAS UPDATED ****
             **** ENERGY FILE WAS UPDATED (ImineE3opt.en.tmp) ****
             **** THE GBW FILE WAS UPDATED (ImineE3opt.gbw) ****
             **** DENSITY ImineE3opt.scfp WAS UPDATED ****
----------------
ORBITAL ENERGIES
----------------

  NO   OCC          E(Eh)            E(eV) 
   0   2.0000     -19.280212      -524.6412 
   1   2.0000     -19.214210      -522.8452 
   2   2.0000     -14.394136      -391.6844 
   3   2.0000     -14.386321      -391.4717 
   4   2.0000     -10.383457      -282.5482 
   5   2.0000     -10.338680      -281.3298 
   6   2.0000     -10.289724      -279.9976 
   7   2.0000     -10.269566      -279.4491 
   8   2.0000     -10.268997      -279.4336 
   9   2.0000     -10.256012      -279.0803 
  10   2.0000     -10.249892      -278.9137 
  11   2.0000     -10.247035      -278.8360 
  12   2.0000     -10.241411      -278.6830 
  13   2.0000     -10.241025      -278.6724 
  14   2.0000     -10.236822      -278.5581 
  15   2.0000     -10.234013      -278.4816 
  16   2.0000     -10.233457      -278.4665 
  17   2.0000     -10.233361      -278.4639 
  18   2.0000     -10.230787      -278.3939 
  19   2.0000     -10.230288      -278.3803 
  20   2.0000     -10.228244      -278.3247 
  21   2.0000     -10.227949      -278.3166 
  22   2.0000     -10.226630      -278.2808 
  23   2.0000     -10.219335      -278.0822 
  24   2.0000     -10.217942      -278.0443 
  25   2.0000     -10.213947      -277.9356 
  26   2.0000     -10.208654      -277.7916 
  27   2.0000     -10.204335      -277.6741 
  28   2.0000     -10.202388      -277.6211 
  29   2.0000     -10.201291      -277.5912 
  30   2.0000     -10.200949      -277.5819 
  31   2.0000     -10.200201      -277.5616 
  32   2.0000     -10.196940      -277.4728 
  33   2.0000      -1.160058       -31.5668 
  34   2.0000      -1.066874       -29.0311 
  35   2.0000      -0.963798       -26.2263 
  36   2.0000      -0.947814       -25.7913 
  37   2.0000      -0.895328       -24.3631 
  38   2.0000      -0.889836       -24.2137 
  39   2.0000      -0.869029       -23.6475 
  40   2.0000      -0.832118       -22.6431 
  41   2.0000      -0.824095       -22.4248 
  42   2.0000      -0.798879       -21.7386 
  43   2.0000      -0.794574       -21.6215 
  44   2.0000      -0.779799       -21.2194 
  45   2.0000      -0.773594       -21.0506 
  46   2.0000      -0.755805       -20.5665 
  47   2.0000      -0.750140       -20.4123 
  48   2.0000      -0.727724       -19.8024 
  49   2.0000      -0.706687       -19.2299 
  50   2.0000      -0.705393       -19.1947 
  51   2.0000      -0.701952       -19.1011 
  52   2.0000      -0.699948       -19.0466 
  53   2.0000      -0.691966       -18.8293 
  54   2.0000      -0.644692       -17.5430 
  55   2.0000      -0.634108       -17.2550 
  56   2.0000      -0.630873       -17.1669 
  57   2.0000      -0.626149       -17.0384 
  58   2.0000      -0.613759       -16.7012 
  59   2.0000      -0.607893       -16.5416 
  60   2.0000      -0.603069       -16.4103 
  61   2.0000      -0.571785       -15.5591 
  62   2.0000      -0.563921       -15.3451 
  63   2.0000      -0.548307       -14.9202 
  64   2.0000      -0.531400       -14.4601 
  65   2.0000      -0.530375       -14.4322 
  66   2.0000      -0.523298       -14.2397 
  67   2.0000      -0.505432       -13.7535 
  68   2.0000      -0.501695       -13.6518 
  69   2.0000      -0.496714       -13.5163 
  70   2.0000      -0.483540       -13.1578 
  71   2.0000      -0.478283       -13.0147 
  72   2.0000      -0.473165       -12.8755 
  73   2.0000      -0.470370       -12.7994 
  74   2.0000      -0.464206       -12.6317 
  75   2.0000      -0.457908       -12.4603 
  76   2.0000      -0.456295       -12.4164 
  77   2.0000      -0.450251       -12.2520 
  78   2.0000      -0.448627       -12.2078 
  79   2.0000      -0.445909       -12.1338 
  80   2.0000      -0.445152       -12.1132 
  81   2.0000      -0.441726       -12.0200 
  82   2.0000      -0.436244       -11.8708 
  83   2.0000      -0.435076       -11.8390 
  84   2.0000      -0.433032       -11.7834 
  85   2.0000      -0.425606       -11.5813 
  86   2.0000      -0.412718       -11.2306 
  87   2.0000      -0.408940       -11.1278 
  88   2.0000      -0.404354       -11.0030 
  89   2.0000      -0.401537       -10.9264 
  90   2.0000      -0.394084       -10.7236 
  91   2.0000      -0.387148       -10.5348 
  92   2.0000      -0.386911       -10.5284 
  93   2.0000      -0.383348       -10.4314 
  94   2.0000      -0.378797       -10.3076 
  95   2.0000      -0.375576       -10.2199 
  96   2.0000      -0.374308       -10.1854 
  97   2.0000      -0.370379       -10.0785 
  98   2.0000      -0.369244       -10.0476 
  99   2.0000      -0.364746        -9.9252 
 100   2.0000      -0.361804        -9.8452 
 101   2.0000      -0.357812        -9.7365 
 102   2.0000      -0.355619        -9.6769 
 103   2.0000      -0.351905        -9.5758 
 104   2.0000      -0.347023        -9.4430 
 105   2.0000      -0.342692        -9.3251 
 106   2.0000      -0.337491        -9.1836 
 107   2.0000      -0.326033        -8.8718 
 108   2.0000      -0.322270        -8.7694 
 109   2.0000      -0.320426        -8.7192 
 110   2.0000      -0.317755        -8.6466 
 111   2.0000      -0.300435        -8.1752 
 112   2.0000      -0.280848        -7.6423 
 113   2.0000      -0.277785        -7.5589 
 114   2.0000      -0.273754        -7.4492 
 115   2.0000      -0.271990        -7.4012 
 116   2.0000      -0.266514        -7.2522 
 117   2.0000      -0.257819        -7.0156 
 118   2.0000      -0.208778        -5.6811 
 119   0.0000      -0.063478        -1.7273 
 120   0.0000      -0.025869        -0.7039 
 121   0.0000      -0.017034        -0.4635 
 122   0.0000      -0.014526        -0.3953 
 123   0.0000      -0.013299        -0.3619 
 124   0.0000      -0.000404        -0.0110 
 125   0.0000       0.012660         0.3445 
 126   0.0000       0.037000         1.0068 
 127   0.0000       0.044836         1.2201 
 128   0.0000       0.053211         1.4480 
 129   0.0000       0.064069         1.7434 
 130   0.0000       0.069932         1.9030 
 131   0.0000       0.075490         2.0542 
 132   0.0000       0.079676         2.1681 
 133   0.0000       0.087033         2.3683 
 134   0.0000       0.089712         2.4412 
 135   0.0000       0.091556         2.4914 
 136   0.0000       0.094990         2.5848 
 137   0.0000       0.101036         2.7493 
 138   0.0000       0.102011         2.7758 
 139   0.0000       0.105528         2.8716 
 140   0.0000       0.107074         2.9136 
 141   0.0000       0.109408         2.9771 
 142   0.0000       0.110735         3.0132 
 143   0.0000       0.115301         3.1375 
 144   0.0000       0.117974         3.2102 
 145   0.0000       0.121109         3.2955 
 146   0.0000       0.123029         3.3478 
 147   0.0000       0.124682         3.3928 
 148   0.0000       0.127230         3.4621 
 149   0.0000       0.128440         3.4950 
 150   0.0000       0.135938         3.6991 
 151   0.0000       0.138822         3.7775 
 152   0.0000       0.141573         3.8524 
 153   0.0000       0.147369         4.0101 
 154   0.0000       0.150487         4.0949 
 155   0.0000       0.151705         4.1281 
 156   0.0000       0.153807         4.1853 
 157   0.0000       0.156910         4.2697 
 158   0.0000       0.160971         4.3802 
 159   0.0000       0.162330         4.4172 
 160   0.0000       0.162534         4.4228 
 161   0.0000       0.165245         4.4966 
 162   0.0000       0.167809         4.5663 
 163   0.0000       0.171605         4.6696 
 164   0.0000       0.175835         4.7847 
 165   0.0000       0.179356         4.8805 
 166   0.0000       0.180292         4.9060 
 167   0.0000       0.183343         4.9890 
 168   0.0000       0.185674         5.0524 
 169   0.0000       0.187772         5.1095 
 170   0.0000       0.189620         5.1598 
 171   0.0000       0.193910         5.2765 
 172   0.0000       0.198506         5.4016 
 173   0.0000       0.200954         5.4682 
 174   0.0000       0.204810         5.5732 
 175   0.0000       0.206079         5.6077 
 176   0.0000       0.208583         5.6758 
 177   0.0000       0.212216         5.7747 
 178   0.0000       0.216042         5.8788 
 179   0.0000       0.220636         6.0038 
 180   0.0000       0.222481         6.0540 
 181   0.0000       0.225915         6.1475 
 182   0.0000       0.227180         6.1819 
 183   0.0000       0.231275         6.2933 
 184   0.0000       0.233542         6.3550 
 185   0.0000       0.236282         6.4296 
 186   0.0000       0.239122         6.5068 
 187   0.0000       0.240931         6.5561 
 188   0.0000       0.242110         6.5881 
 189   0.0000       0.245802         6.6886 
 190   0.0000       0.248034         6.7493 
 191   0.0000       0.250774         6.8239 
 192   0.0000       0.253637         6.9018 
 193   0.0000       0.259399         7.0586 
 194   0.0000       0.263184         7.1616 
 195   0.0000       0.264445         7.1959 
 196   0.0000       0.264619         7.2006 
 197   0.0000       0.267415         7.2767 
 198   0.0000       0.276007         7.5105 
 199   0.0000       0.278545         7.5796 
 200   0.0000       0.279240         7.5985 
 201   0.0000       0.283492         7.7142 
 202   0.0000       0.286532         7.7969 
 203   0.0000       0.290891         7.9155 
 204   0.0000       0.292279         7.9533 
 205   0.0000       0.295791         8.0489 
 206   0.0000       0.300752         8.1839 
 207   0.0000       0.304138         8.2760 
 208   0.0000       0.305474         8.3124 
 209   0.0000       0.307554         8.3690 
 210   0.0000       0.308728         8.4009 
 211   0.0000       0.316155         8.6030 
 212   0.0000       0.320524         8.7219 
 213   0.0000       0.322548         8.7770 
 214   0.0000       0.324270         8.8238 
 215   0.0000       0.329035         8.9535 
 216   0.0000       0.332499         9.0478 
 217   0.0000       0.335302         9.1240 
 218   0.0000       0.337664         9.1883 
 219   0.0000       0.338282         9.2051 
 220   0.0000       0.342349         9.3158 
 221   0.0000       0.344738         9.3808 
 222   0.0000       0.349055         9.4983 
 223   0.0000       0.351383         9.5616 
 224   0.0000       0.353286         9.6134 
 225   0.0000       0.354985         9.6596 
 226   0.0000       0.361928         9.8486 
 227   0.0000       0.365062         9.9339 
 228   0.0000       0.367088         9.9890 
 229   0.0000       0.371836        10.1182 
 230   0.0000       0.373306        10.1582 
 231   0.0000       0.376884        10.2555 
 232   0.0000       0.379352        10.3227 
 233   0.0000       0.382788        10.4162 
 234   0.0000       0.385515        10.4904 
 235   0.0000       0.391159        10.6440 
 236   0.0000       0.391571        10.6552 
 237   0.0000       0.393751        10.7145 
 238   0.0000       0.397444        10.8150 
 239   0.0000       0.402853        10.9622 
 240   0.0000       0.406265        11.0550 
 241   0.0000       0.408751        11.1227 
 242   0.0000       0.412257        11.2181 
 243   0.0000       0.415068        11.2946 
 244   0.0000       0.416490        11.3333 
 245   0.0000       0.422948        11.5090 
 246   0.0000       0.423758        11.5311 
 247   0.0000       0.425228        11.5710 
 248   0.0000       0.428616        11.6632 
 249   0.0000       0.431204        11.7337 
 250   0.0000       0.433756        11.8031 
 251   0.0000       0.434569        11.8252 
 252   0.0000       0.436335        11.8733 
 253   0.0000       0.437540        11.9061 
 254   0.0000       0.440409        11.9841 
 255   0.0000       0.445019        12.1096 
 256   0.0000       0.446777        12.1574 
 257   0.0000       0.450103        12.2479 
 258   0.0000       0.451177        12.2772 
 259   0.0000       0.453770        12.3477 
 260   0.0000       0.455446        12.3933 
 261   0.0000       0.457455        12.4480 
 262   0.0000       0.461081        12.5467 
 263   0.0000       0.461503        12.5581 
 264   0.0000       0.463952        12.6248 
 265   0.0000       0.467028        12.7085 
 266   0.0000       0.468805        12.7568 
 267   0.0000       0.472439        12.8557 
 268   0.0000       0.476013        12.9530 
 269   0.0000       0.477734        12.9998 
 270   0.0000       0.481600        13.1050 
 271   0.0000       0.483255        13.1500 
 272   0.0000       0.486791        13.2462 
 273   0.0000       0.489538        13.3210 
 274   0.0000       0.492090        13.3905 
 275   0.0000       0.492846        13.4110 
 276   0.0000       0.493361        13.4250 
 277   0.0000       0.494989        13.4693 
 278   0.0000       0.498514        13.5653 
 279   0.0000       0.500699        13.6247 
 280   0.0000       0.502761        13.6808 
 281   0.0000       0.505790        13.7632 
 282   0.0000       0.507449        13.8084 
 283   0.0000       0.510745        13.8981 
 284   0.0000       0.512769        13.9532 
 285   0.0000       0.515263        14.0210 
 286   0.0000       0.518961        14.1216 
 287   0.0000       0.522111        14.2074 
 288   0.0000       0.525928        14.3112 
 289   0.0000       0.527864        14.3639 
 290   0.0000       0.530235        14.4284 
 291   0.0000       0.532942        14.5021 
 292   0.0000       0.535834        14.5808 
 293   0.0000       0.539355        14.6766 
 294   0.0000       0.540392        14.7048 
 295   0.0000       0.541608        14.7379 
 296   0.0000       0.547868        14.9083 
 297   0.0000       0.555893        15.1266 
 298   0.0000       0.559029        15.2120 
 299   0.0000       0.569358        15.4930 
 300   0.0000       0.571949        15.5635 
 301   0.0000       0.574319        15.6280 
 302   0.0000       0.576594        15.6899 
 303   0.0000       0.579878        15.7793 
 304   0.0000       0.585224        15.9248 
 305   0.0000       0.587156        15.9773 
 306   0.0000       0.587830        15.9957 
 307   0.0000       0.593889        16.1606 
 308   0.0000       0.604822        16.4580 
 309   0.0000       0.609605        16.5882 
 310   0.0000       0.614371        16.7179 
 311   0.0000       0.616731        16.7821 
 312   0.0000       0.626840        17.0572 
 313   0.0000       0.631224        17.1765 
 314   0.0000       0.634834        17.2747 
 315   0.0000       0.639491        17.4014 
 316   0.0000       0.642038        17.4707 
 317   0.0000       0.651039        17.7157 
 318   0.0000       0.653925        17.7942 
 319   0.0000       0.655654        17.8413 
 320   0.0000       0.657649        17.8955 
 321   0.0000       0.666330        18.1318 
 322   0.0000       0.671701        18.2779 
 323   0.0000       0.674946        18.3662 
 324   0.0000       0.676533        18.4094 
 325   0.0000       0.682332        18.5672 
 326   0.0000       0.684931        18.6379 
 327   0.0000       0.685833        18.6625 
 328   0.0000       0.696010        18.9394 
 329   0.0000       0.698277        19.0011 
 330   0.0000       0.699572        19.0363 
 331   0.0000       0.703577        19.1453 
 332   0.0000       0.704509        19.1707 
 333   0.0000       0.712678        19.3930 
 334   0.0000       0.715717        19.4756 
 335   0.0000       0.717296        19.5186 
 336   0.0000       0.720853        19.6154 
 337   0.0000       0.722770        19.6676 
 338   0.0000       0.725423        19.7398 
 339   0.0000       0.730488        19.8776 
 340   0.0000       0.733264        19.9531 
 341   0.0000       0.738995        20.1091 
 342   0.0000       0.740750        20.1568 
 343   0.0000       0.746074        20.3017 
 344   0.0000       0.752007        20.4632 
 345   0.0000       0.757046        20.6003 
 346   0.0000       0.757838        20.6218 
 347   0.0000       0.763341        20.7716 
 348   0.0000       0.765290        20.8246 
 349   0.0000       0.774094        21.0642 
 350   0.0000       0.775712        21.1082 
 351   0.0000       0.780660        21.2428 
 352   0.0000       0.781663        21.2701 
 353   0.0000       0.787590        21.4314 
 354   0.0000       0.790220        21.5030 
 355   0.0000       0.790746        21.5173 
 356   0.0000       0.795529        21.6474 
 357   0.0000       0.800583        21.7850 
 358   0.0000       0.805975        21.9317 
 359   0.0000       0.807227        21.9658 
 360   0.0000       0.811122        22.0717 
 361   0.0000       0.813167        22.1274 
 362   0.0000       0.818458        22.2714 
 363   0.0000       0.825745        22.4697 
 364   0.0000       0.827372        22.5139 
 365   0.0000       0.829786        22.5796 
 366   0.0000       0.837052        22.7773 
 367   0.0000       0.838255        22.8101 
 368   0.0000       0.843459        22.9517 
 369   0.0000       0.848777        23.0964 
 370   0.0000       0.851706        23.1761 
 371   0.0000       0.854418        23.2499 
 372   0.0000       0.860292        23.4097 
 373   0.0000       0.865992        23.5648 
 374   0.0000       0.869209        23.6524 
 375   0.0000       0.874249        23.7895 
 376   0.0000       0.874847        23.8058 
 377   0.0000       0.879859        23.9422 
 378   0.0000       0.885762        24.1028 
 379   0.0000       0.891148        24.2494 
 380   0.0000       0.894425        24.3386 
 381   0.0000       0.898422        24.4473 
 382   0.0000       0.906169        24.6581 
 383   0.0000       0.910055        24.7639 
 384   0.0000       0.910975        24.7889 
 385   0.0000       0.913800        24.8658 
 386   0.0000       0.917243        24.9595 
 387   0.0000       0.920501        25.0481 
 388   0.0000       0.926719        25.2173 
 389   0.0000       0.932776        25.3821 
 390   0.0000       0.933424        25.3998 
 391   0.0000       0.934288        25.4233 
 392   0.0000       0.940042        25.5799 
 393   0.0000       0.947281        25.7768 
 394   0.0000       0.957685        26.0599 
 395   0.0000       0.959671        26.1140 
 396   0.0000       0.962382        26.1878 
 397   0.0000       0.970038        26.3961 
 398   0.0000       0.977680        26.6040 
 399   0.0000       0.984577        26.7917 
 400   0.0000       0.989442        26.9241 
 401   0.0000       0.995439        27.0873 
 402   0.0000       1.001085        27.2409 
 403   0.0000       1.006208        27.3803 
 404   0.0000       1.012613        27.5546 
 405   0.0000       1.015758        27.6402 
 406   0.0000       1.022900        27.8345 
 407   0.0000       1.024382        27.8748 
 408   0.0000       1.027787        27.9675 
 409   0.0000       1.030316        28.0363 
 410   0.0000       1.039400        28.2835 
 411   0.0000       1.040935        28.3253 
 412   0.0000       1.046908        28.4878 
 413   0.0000       1.051492        28.6126 
 414   0.0000       1.056429        28.7469 
 415   0.0000       1.059596        28.8331 
 416   0.0000       1.067431        29.0463 
 417   0.0000       1.075488        29.2655 
 418   0.0000       1.078105        29.3367 
 419   0.0000       1.080331        29.3973 
 420   0.0000       1.088425        29.6175 
 421   0.0000       1.092674        29.7332 
 422   0.0000       1.099129        29.9088 
 423   0.0000       1.104100        30.0441 
 424   0.0000       1.110249        30.2114 
 425   0.0000       1.117794        30.4167 
 426   0.0000       1.120189        30.4819 
 427   0.0000       1.123129        30.5619 
 428   0.0000       1.132226        30.8094 
 429   0.0000       1.139671        31.0120 
 430   0.0000       1.144981        31.1565 
 431   0.0000       1.145488        31.1703 
 432   0.0000       1.149264        31.2731 
 433   0.0000       1.154114        31.4050 
 434   0.0000       1.161008        31.5926 
 435   0.0000       1.163756        31.6674 
 436   0.0000       1.166352        31.7380 
 437   0.0000       1.170295        31.8453 
 438   0.0000       1.176801        32.0224 
 439   0.0000       1.177222        32.0338 
 440   0.0000       1.181390        32.1473 
 441   0.0000       1.188278        32.3347 
 442   0.0000       1.191662        32.4268 
 443   0.0000       1.198745        32.6195 
 444   0.0000       1.203500        32.7489 
 445   0.0000       1.206753        32.8374 
 446   0.0000       1.212088        32.9826 
 447   0.0000       1.217588        33.1323 
 448   0.0000       1.224058        33.3083 
 449   0.0000       1.225578        33.3497 
 450   0.0000       1.231409        33.5083 
 451   0.0000       1.235170        33.6107 
 452   0.0000       1.236208        33.6389 
 453   0.0000       1.247896        33.9570 
 454   0.0000       1.252095        34.0712 
 455   0.0000       1.257404        34.2157 
 456   0.0000       1.259798        34.2808 
 457   0.0000       1.264775        34.4163 
 458   0.0000       1.267271        34.4842 
 459   0.0000       1.274666        34.6854 
 460   0.0000       1.276476        34.7347 
 461   0.0000       1.279664        34.8214 
 462   0.0000       1.280817        34.8528 
 463   0.0000       1.284397        34.9502 
 464   0.0000       1.291050        35.1313 
 465   0.0000       1.297510        35.3070 
 466   0.0000       1.307904        35.5899 
 467   0.0000       1.310531        35.6614 
 468   0.0000       1.314065        35.7575 
 469   0.0000       1.320033        35.9199 
 470   0.0000       1.322804        35.9953 
 471   0.0000       1.330028        36.1919 
 472   0.0000       1.335414        36.3385 
 473   0.0000       1.339596        36.4523 
 474   0.0000       1.340863        36.4867 
 475   0.0000       1.344119        36.5753 
 476   0.0000       1.361299        37.0428 
 477   0.0000       1.364549        37.1313 
 478   0.0000       1.370220        37.2856 
 479   0.0000       1.378013        37.4976 
 480   0.0000       1.382145        37.6101 
 481   0.0000       1.382700        37.6252 
 482   0.0000       1.387317        37.7508 
 483   0.0000       1.397172        38.0190 
 484   0.0000       1.400047        38.0972 
 485   0.0000       1.407742        38.3066 
 486   0.0000       1.414827        38.4994 
 487   0.0000       1.424788        38.7705 
 488   0.0000       1.427766        38.8515 
 489   0.0000       1.431790        38.9610 
 490   0.0000       1.441145        39.2156 
 491   0.0000       1.447216        39.3808 
 492   0.0000       1.454981        39.5921 
 493   0.0000       1.459555        39.7165 
 494   0.0000       1.463162        39.8147 
 495   0.0000       1.472349        40.0647 
 496   0.0000       1.479661        40.2636 
 497   0.0000       1.484466        40.3944 
 498   0.0000       1.489690        40.5365 
 499   0.0000       1.492448        40.6116 
 500   0.0000       1.494830        40.6764 
 501   0.0000       1.503788        40.9202 
 502   0.0000       1.509238        41.0685 
 503   0.0000       1.513120        41.1741 
 504   0.0000       1.515942        41.2509 
 505   0.0000       1.519083        41.3363 
 506   0.0000       1.526794        41.5462 
 507   0.0000       1.533427        41.7267 
 508   0.0000       1.539625        41.8953 
 509   0.0000       1.547364        42.1059 
 510   0.0000       1.549631        42.1676 
 511   0.0000       1.556391        42.3516 
 512   0.0000       1.559457        42.4350 
 513   0.0000       1.565437        42.5977 
 514   0.0000       1.569047        42.6959 
 515   0.0000       1.578688        42.9583 
 516   0.0000       1.580712        43.0133 
 517   0.0000       1.583611        43.0922 
 518   0.0000       1.589258        43.2459 
 519   0.0000       1.594546        43.3898 
 520   0.0000       1.596887        43.4535 
 521   0.0000       1.600543        43.5530 
 522   0.0000       1.602548        43.6075 
 523   0.0000       1.606825        43.7239 
 524   0.0000       1.611124        43.8409 
 525   0.0000       1.614510        43.9331 
 526   0.0000       1.616675        43.9920 
 527   0.0000       1.618827        44.0505 
 528   0.0000       1.619868        44.0788 
 529   0.0000       1.623873        44.1878 
 530   0.0000       1.629278        44.3349 
 531   0.0000       1.630478        44.3676 
 532   0.0000       1.636228        44.5240 
 533   0.0000       1.638163        44.5767 
 534   0.0000       1.641699        44.6729 
 535   0.0000       1.643326        44.7172 
 536   0.0000       1.649388        44.8821 
 537   0.0000       1.650643        44.9163 
 538   0.0000       1.655227        45.0410 
 539   0.0000       1.658140        45.1203 
 540   0.0000       1.665524        45.3212 
 541   0.0000       1.668612        45.4053 
 542   0.0000       1.672987        45.5243 
 543   0.0000       1.674947        45.5776 
 544   0.0000       1.680905        45.7397 
 545   0.0000       1.683583        45.8126 
 546   0.0000       1.687268        45.9129 
 547   0.0000       1.688141        45.9366 
 548   0.0000       1.691858        46.0378 
 549   0.0000       1.699317        46.2408 
 550   0.0000       1.699612        46.2488 
 551   0.0000       1.703224        46.3471 
 552   0.0000       1.708680        46.4955 
 553   0.0000       1.711117        46.5619 
 554   0.0000       1.712712        46.6053 
 555   0.0000       1.717463        46.7345 
 556   0.0000       1.723934        46.9106 
 557   0.0000       1.726471        46.9797 
 558   0.0000       1.729156        47.0527 
 559   0.0000       1.735879        47.2357 
 560   0.0000       1.738138        47.2971 
 561   0.0000       1.740647        47.3654 
 562   0.0000       1.743914        47.4543 
 563   0.0000       1.746919        47.5361 
 564   0.0000       1.748490        47.5788 
 565   0.0000       1.751704        47.6663 
 566   0.0000       1.760204        47.8976 
 567   0.0000       1.767795        48.1042 
 568   0.0000       1.773670        48.2640 
 569   0.0000       1.781803        48.4853 
 570   0.0000       1.783794        48.5395 
 571   0.0000       1.790056        48.7099 
 572   0.0000       1.792327        48.7717 
 573   0.0000       1.803968        49.0885 
 574   0.0000       1.811786        49.3012 
 575   0.0000       1.817171        49.4477 
 576   0.0000       1.827305        49.7235 
 577   0.0000       1.831461        49.8366 
 578   0.0000       1.833529        49.8928 
 579   0.0000       1.838319        50.0232 
 580   0.0000       1.853587        50.4387 
 581   0.0000       1.858151        50.5629 
 582   0.0000       1.867429        50.8153 
 583   0.0000       1.869176        50.8629 
 584   0.0000       1.875863        51.0448 
 585   0.0000       1.880733        51.1773 
 586   0.0000       1.882787        51.2332 
 587   0.0000       1.889053        51.4037 
 588   0.0000       1.893675        51.5295 
 589   0.0000       1.901318        51.7375 
 590   0.0000       1.907179        51.8970 
 591   0.0000       1.913365        52.0653 
 592   0.0000       1.917116        52.1674 
 593   0.0000       1.930333        52.5270 
 594   0.0000       1.931552        52.5602 
 595   0.0000       1.938377        52.7459 
 596   0.0000       1.941337        52.8265 
 597   0.0000       1.945974        52.9527 
 598   0.0000       1.951267        53.0967 
 599   0.0000       1.963156        53.4202 
 600   0.0000       1.966195        53.5029 
 601   0.0000       1.971603        53.6501 
 602   0.0000       1.977230        53.8032 
 603   0.0000       1.980330        53.8875 
 604   0.0000       1.989549        54.1384 
 605   0.0000       1.998982        54.3951 
 606   0.0000       2.000667        54.4409 
 607   0.0000       2.005736        54.5789 
 608   0.0000       2.008823        54.6628 
 609   0.0000       2.011144        54.7260 
 610   0.0000       2.017303        54.8936 
 611   0.0000       2.024826        55.0983 
 612   0.0000       2.033042        55.3219 
 613   0.0000       2.039338        55.4932 
 614   0.0000       2.045231        55.6536 
 615   0.0000       2.050397        55.7941 
 616   0.0000       2.055988        55.9463 
 617   0.0000       2.061694        56.1015 
 618   0.0000       2.063326        56.1460 
 619   0.0000       2.073618        56.4260 
 620   0.0000       2.081555        56.6420 
 621   0.0000       2.083819        56.7036 
 622   0.0000       2.090244        56.8784 
 623   0.0000       2.097159        57.0666 
 624   0.0000       2.105953        57.3059 
 625   0.0000       2.110647        57.4336 
 626   0.0000       2.113017        57.4981 
 627   0.0000       2.116109        57.5823 
 628   0.0000       2.121482        57.7285 
 629   0.0000       2.132539        58.0293 
 630   0.0000       2.137633        58.1680 
 631   0.0000       2.143334        58.3231 
 632   0.0000       2.144424        58.3527 
 633   0.0000       2.152827        58.5814 
 634   0.0000       2.158609        58.7387 
 635   0.0000       2.161633        58.8210 
 636   0.0000       2.168132        58.9979 
 637   0.0000       2.173737        59.1504 
 638   0.0000       2.174690        59.1763 
 639   0.0000       2.187494        59.5247 
 640   0.0000       2.193661        59.6926 
 641   0.0000       2.199376        59.8481 
 642   0.0000       2.201858        59.9156 
 643   0.0000       2.205841        60.0240 
 644   0.0000       2.210575        60.1528 
 645   0.0000       2.211995        60.1914 
 646   0.0000       2.223598        60.5072 
 647   0.0000       2.226578        60.5883 
 648   0.0000       2.233089        60.7654 
 649   0.0000       2.239903        60.9509 
 650   0.0000       2.243786        61.0565 
 651   0.0000       2.253701        61.3263 
 652   0.0000       2.256944        61.4146 
 653   0.0000       2.263672        61.5976 
 654   0.0000       2.268480        61.7285 
 655   0.0000       2.277380        61.9707 
 656   0.0000       2.279031        62.0156 
 657   0.0000       2.283806        62.1455 
 658   0.0000       2.293588        62.4117 
 659   0.0000       2.294490        62.4362 
 660   0.0000       2.301634        62.6306 
 661   0.0000       2.307671        62.7949 
 662   0.0000       2.315050        62.9957 
 663   0.0000       2.320058        63.1320 
 664   0.0000       2.324890        63.2635 
 665   0.0000       2.332122        63.4603 
 666   0.0000       2.339091        63.6499 
 667   0.0000       2.342546        63.7439 
 668   0.0000       2.347846        63.8881 
 669   0.0000       2.355182        64.0878 
 670   0.0000       2.357975        64.1638 
 671   0.0000       2.363296        64.3085 
 672   0.0000       2.368125        64.4399 
 673   0.0000       2.373813        64.5947 
 674   0.0000       2.377997        64.7086 
 675   0.0000       2.383177        64.8495 
 676   0.0000       2.386482        64.9395 
 677   0.0000       2.388718        65.0003 
 678   0.0000       2.393646        65.1344 
 679   0.0000       2.398814        65.2750 
 680   0.0000       2.408589        65.5410 
 681   0.0000       2.411565        65.6220 
 682   0.0000       2.417621        65.7868 
 683   0.0000       2.425782        66.0089 
 684   0.0000       2.429055        66.0980 
 685   0.0000       2.443419        66.4888 
 686   0.0000       2.451553        66.7101 
 687   0.0000       2.459720        66.9324 
 688   0.0000       2.465950        67.1019 
 689   0.0000       2.474829        67.3435 
 690   0.0000       2.479602        67.4734 
 691   0.0000       2.490168        67.7609 
 692   0.0000       2.492769        67.8317 
 693   0.0000       2.494519        67.8793 
 694   0.0000       2.501215        68.0615 
 695   0.0000       2.503407        68.1212 
 696   0.0000       2.510968        68.3269 
 697   0.0000       2.512293        68.3630 
 698   0.0000       2.518015        68.5187 
 699   0.0000       2.524230        68.6878 
 700   0.0000       2.530991        68.8718 
 701   0.0000       2.535580        68.9966 
 702   0.0000       2.540127        69.1204 
 703   0.0000       2.547235        69.3138 
 704   0.0000       2.551762        69.4370 
 705   0.0000       2.557266        69.5867 
 706   0.0000       2.564454        69.7823 
 707   0.0000       2.572708        70.0069 
 708   0.0000       2.575881        70.0933 
 709   0.0000       2.579896        70.2026 
 710   0.0000       2.582755        70.2803 
 711   0.0000       2.585333        70.3505 
 712   0.0000       2.588786        70.4445 
 713   0.0000       2.593182        70.5641 
 714   0.0000       2.596949        70.6666 
 715   0.0000       2.605491        70.8990 
 716   0.0000       2.606445        70.9250 
 717   0.0000       2.612565        71.0915 
 718   0.0000       2.615780        71.1790 
 719   0.0000       2.621127        71.3245 
 720   0.0000       2.621817        71.3433 
 721   0.0000       2.625901        71.4544 
 722   0.0000       2.627254        71.4912 
 723   0.0000       2.631375        71.6033 
 724   0.0000       2.636097        71.7318 
 725   0.0000       2.639993        71.8379 
 726   0.0000       2.645480        71.9872 
 727   0.0000       2.653305        72.2001 
 728   0.0000       2.656837        72.2962 
 729   0.0000       2.659043        72.3562 
 730   0.0000       2.663880        72.4879 
 731   0.0000       2.665872        72.5421 
 732   0.0000       2.671248        72.6884 
 733   0.0000       2.674799        72.7850 
 734   0.0000       2.676461        72.8302 
 735   0.0000       2.680560        72.9417 
 736   0.0000       2.682778        73.0021 
 737   0.0000       2.687154        73.1212 
 738   0.0000       2.687733        73.1369 
 739   0.0000       2.690914        73.2235 
 740   0.0000       2.696405        73.3729 
 741   0.0000       2.698860        73.4397 
 742   0.0000       2.702370        73.5352 
 743   0.0000       2.703248        73.5591 
 744   0.0000       2.704434        73.5914 
 745   0.0000       2.707176        73.6660 
 746   0.0000       2.710417        73.7542 
 747   0.0000       2.715530        73.8933 
 748   0.0000       2.718218        73.9665 
 749   0.0000       2.719161        73.9921 
 750   0.0000       2.720990        74.0419 
 751   0.0000       2.723328        74.1055 
 752   0.0000       2.731576        74.3300 
 753   0.0000       2.733974        74.3952 
 754   0.0000       2.737430        74.4892 
 755   0.0000       2.741225        74.5925 
 756   0.0000       2.750734        74.8513 
 757   0.0000       2.753059        74.9146 
 758   0.0000       2.756281        75.0022 
 759   0.0000       2.762042        75.1590 
 760   0.0000       2.766404        75.2777 
 761   0.0000       2.768365        75.3310 
 762   0.0000       2.772661        75.4479 
 763   0.0000       2.775501        75.5252 
 764   0.0000       2.778930        75.6185 
 765   0.0000       2.782931        75.7274 
 766   0.0000       2.787192        75.8434 
 767   0.0000       2.790245        75.9264 
 768   0.0000       2.798451        76.1497 
 769   0.0000       2.800279        76.1995 
 770   0.0000       2.807817        76.4046 
 771   0.0000       2.818274        76.6891 
 772   0.0000       2.820735        76.7561 
 773   0.0000       2.829736        77.0010 
 774   0.0000       2.831642        77.0529 
 775   0.0000       2.834412        77.1283 
 776   0.0000       2.840115        77.2834 
 777   0.0000       2.849030        77.5261 
 778   0.0000       2.853406        77.6451 
 779   0.0000       2.859108        77.8003 
 780   0.0000       2.862393        77.8897 
 781   0.0000       2.864065        77.9352 
 782   0.0000       2.865462        77.9732 
 783   0.0000       2.871396        78.1346 
 784   0.0000       2.872158        78.1554 
 785   0.0000       2.874576        78.2212 
 786   0.0000       2.879366        78.3515 
 787   0.0000       2.881607        78.4125 
 788   0.0000       2.885543        78.5196 
 789   0.0000       2.888433        78.5983 
 790   0.0000       2.891527        78.6825 
 791   0.0000       2.897680        78.8499 
 792   0.0000       2.898430        78.8703 
 793   0.0000       2.903167        78.9992 
 794   0.0000       2.912573        79.2551 
 795   0.0000       2.917068        79.3775 
 796   0.0000       2.919833        79.4527 
 797   0.0000       2.928232        79.6812 
 798   0.0000       2.930021        79.7299 
 799   0.0000       2.936176        79.8974 
 800   0.0000       2.940102        80.0043 
 801   0.0000       2.947285        80.1997 
 802   0.0000       2.953623        80.3722 
 803   0.0000       2.957588        80.4801 
 804   0.0000       2.963614        80.6440 
 805   0.0000       2.975913        80.9787 
 806   0.0000       2.978498        81.0490 
 807   0.0000       2.986330        81.2622 
 808   0.0000       2.993220        81.4496 
 809   0.0000       2.995988        81.5250 
 810   0.0000       3.001519        81.6755 
 811   0.0000       3.003225        81.7219 
 812   0.0000       3.009380        81.8894 
 813   0.0000       3.018284        82.1317 
 814   0.0000       3.022363        82.2427 
 815   0.0000       3.028817        82.4183 
 816   0.0000       3.032465        82.5176 
 817   0.0000       3.035484        82.5997 
 818   0.0000       3.046453        82.8982 
 819   0.0000       3.048656        82.9581 
 820   0.0000       3.055955        83.1568 
 821   0.0000       3.067280        83.4649 
 822   0.0000       3.071996        83.5933 
 823   0.0000       3.073553        83.6356 
 824   0.0000       3.078717        83.7762 
 825   0.0000       3.087087        84.0039 
 826   0.0000       3.090330        84.0922 
 827   0.0000       3.100184        84.3603 
 828   0.0000       3.102064        84.4115 
 829   0.0000       3.106117        84.5217 
 830   0.0000       3.113935        84.7345 
 831   0.0000       3.119345        84.8817 
 832   0.0000       3.127783        85.1113 
 833   0.0000       3.129045        85.1457 
 834   0.0000       3.133341        85.2625 
 835   0.0000       3.135047        85.3090 
 836   0.0000       3.137986        85.3889 
 837   0.0000       3.143195        85.5307 
 838   0.0000       3.145169        85.5844 
 839   0.0000       3.153893        85.8218 
 840   0.0000       3.156846        85.9021 
 841   0.0000       3.158283        85.9413 
 842   0.0000       3.160868        86.0116 
 843   0.0000       3.169535        86.2474 
 844   0.0000       3.171946        86.3130 
 845   0.0000       3.175622        86.4131 
 846   0.0000       3.179625        86.5220 
 847   0.0000       3.184965        86.6673 
 848   0.0000       3.185760        86.6889 
 849   0.0000       3.189055        86.7786 
 850   0.0000       3.193281        86.8936 
 851   0.0000       3.194882        86.9371 
 852   0.0000       3.202735        87.1508 
 853   0.0000       3.205676        87.2309 
 854   0.0000       3.208327        87.3030 
 855   0.0000       3.210725        87.3683 
 856   0.0000       3.216297        87.5199 
 857   0.0000       3.222536        87.6897 
 858   0.0000       3.231661        87.9380 
 859   0.0000       3.233884        87.9985 
 860   0.0000       3.234776        88.0227 
 861   0.0000       3.238102        88.1132 
 862   0.0000       3.239949        88.1635 
 863   0.0000       3.246572        88.3437 
 864   0.0000       3.249975        88.4363 
 865   0.0000       3.254152        88.5500 
 866   0.0000       3.259379        88.6922 
 867   0.0000       3.263864        88.8143 
 868   0.0000       3.267728        88.9194 
 869   0.0000       3.269335        88.9631 
 870   0.0000       3.274805        89.1120 
 871   0.0000       3.276538        89.1591 
 872   0.0000       3.281003        89.2806 
 873   0.0000       3.287802        89.4656 
 874   0.0000       3.289873        89.5220 
 875   0.0000       3.291158        89.5570 
 876   0.0000       3.297912        89.7407 
 877   0.0000       3.310855        90.0929 
 878   0.0000       3.312281        90.1317 
 879   0.0000       3.316526        90.2473 
 880   0.0000       3.320790        90.3633 
 881   0.0000       3.325768        90.4987 
 882   0.0000       3.327774        90.5533 
 883   0.0000       3.329536        90.6013 
 884   0.0000       3.334378        90.7330 
 885   0.0000       3.336719        90.7967 
 886   0.0000       3.336788        90.7986 
 887   0.0000       3.339321        90.8675 
 888   0.0000       3.344686        91.0135 
 889   0.0000       3.346951        91.0752 
 890   0.0000       3.350211        91.1639 
 891   0.0000       3.358486        91.3891 
 892   0.0000       3.360349        91.4397 
 893   0.0000       3.364006        91.5393 
 894   0.0000       3.369596        91.6914 
 895   0.0000       3.372404        91.7678 
 896   0.0000       3.372946        91.7825 
 897   0.0000       3.375133        91.8420 
 898   0.0000       3.377028        91.8936 
 899   0.0000       3.380652        91.9922 
 900   0.0000       3.383015        92.0565 
 901   0.0000       3.390401        92.2575 
 902   0.0000       3.392647        92.3186 
 903   0.0000       3.396198        92.4153 
 904   0.0000       3.398967        92.4906 
 905   0.0000       3.400267        92.5260 
 906   0.0000       3.404470        92.6403 
 907   0.0000       3.408765        92.7572 
 908   0.0000       3.412529        92.8596 
 909   0.0000       3.413506        92.8862 
 910   0.0000       3.418754        93.0290 
 911   0.0000       3.421863        93.1136 
 912   0.0000       3.426411        93.2374 
 913   0.0000       3.430659        93.3530 
 914   0.0000       3.434323        93.4527 
 915   0.0000       3.434954        93.4698 
 916   0.0000       3.439204        93.5855 
 917   0.0000       3.444957        93.7421 
 918   0.0000       3.452568        93.9492 
 919   0.0000       3.454684        94.0067 
 920   0.0000       3.461772        94.1996 
 921   0.0000       3.465763        94.3082 
 922   0.0000       3.470723        94.4432 
 923   0.0000       3.476928        94.6120 
 924   0.0000       3.477951        94.6399 
 925   0.0000       3.481417        94.7342 
 926   0.0000       3.486693        94.8777 
 927   0.0000       3.489424        94.9521 
 928   0.0000       3.496209        95.1367 
 929   0.0000       3.497931        95.1836 
 930   0.0000       3.505098        95.3786 
 931   0.0000       3.507499        95.4439 
 932   0.0000       3.512719        95.5859 
 933   0.0000       3.517971        95.7289 
 934   0.0000       3.526529        95.9617 
 935   0.0000       3.527060        95.9762 
 936   0.0000       3.531580        96.0992 
 937   0.0000       3.535373        96.2024 
 938   0.0000       3.539119        96.3043 
 939   0.0000       3.545586        96.4803 
 940   0.0000       3.549974        96.5997 
 941   0.0000       3.553124        96.6854 
 942   0.0000       3.558804        96.8400 
 943   0.0000       3.562297        96.9350 
 944   0.0000       3.572181        97.2040 
 945   0.0000       3.575391        97.2913 
 946   0.0000       3.579624        97.4065 
 947   0.0000       3.584404        97.5366 
 948   0.0000       3.593708        97.7898 
 949   0.0000       3.597993        97.9064 
 950   0.0000       3.605177        98.1019 
 951   0.0000       3.610088        98.2355 
 952   0.0000       3.615331        98.3782 
 953   0.0000       3.617263        98.4307 
 954   0.0000       3.622619        98.5765 
 955   0.0000       3.630988        98.8042 
 956   0.0000       3.635570        98.9289 
 957   0.0000       3.636306        98.9489 
 958   0.0000       3.646429        99.2244 
 959   0.0000       3.647750        99.2603 
 960   0.0000       3.651054        99.3502 
 961   0.0000       3.658828        99.5618 
 962   0.0000       3.662235        99.6545 
 963   0.0000       3.668435        99.8232 
 964   0.0000       3.679776       100.1318 
 965   0.0000       3.686311       100.3096 
 966   0.0000       3.690609       100.4266 
 967   0.0000       3.700218       100.6880 
 968   0.0000       3.716947       101.1433 
 969   0.0000       3.718836       101.1947 
 970   0.0000       3.722118       101.2840 
 971   0.0000       3.727583       101.4327 
 972   0.0000       3.728802       101.4659 
 973   0.0000       3.737961       101.7151 
 974   0.0000       3.752123       102.1004 
 975   0.0000       3.759760       102.3083 
 976   0.0000       3.764781       102.4449 
 977   0.0000       3.771320       102.6228 
 978   0.0000       3.775199       102.7284 
 979   0.0000       3.785018       102.9956 
 980   0.0000       3.790011       103.1315 
 981   0.0000       3.798033       103.3497 
 982   0.0000       3.805604       103.5557 
 983   0.0000       3.808868       103.6446 
 984   0.0000       3.818907       103.9177 
 985   0.0000       3.830198       104.2250 
 986   0.0000       3.834409       104.3396 
 987   0.0000       3.848078       104.7115 
 988   0.0000       3.854017       104.8731 
 989   0.0000       3.865922       105.1971 
 990   0.0000       3.868894       105.2780 
 991   0.0000       3.873654       105.4075 
 992   0.0000       3.895206       105.9940 
 993   0.0000       3.907038       106.3159 
 994   0.0000       3.913164       106.4826 
 995   0.0000       3.917558       106.6022 
 996   0.0000       3.928560       106.9016 
 997   0.0000       3.937806       107.1531 
 998   0.0000       3.945867       107.3725 
 999   0.0000       3.959948       107.7557 
 1000   0.0000       3.963959       107.8648 
 1001   0.0000       3.974097       108.1407 
 1002   0.0000       3.981187       108.3336 
 1003   0.0000       3.990360       108.5832 
 1004   0.0000       3.995992       108.7365 
 1005   0.0000       4.007800       109.0578 
 1006   0.0000       4.014330       109.2355 
 1007   0.0000       4.019741       109.3827 
 1008   0.0000       4.032095       109.7189 
 1009   0.0000       4.041124       109.9646 
 1010   0.0000       4.043269       110.0229 
 1011   0.0000       4.053942       110.3134 
 1012   0.0000       4.058561       110.4391 
 1013   0.0000       4.065105       110.6171 
 1014   0.0000       4.075036       110.8874 
 1015   0.0000       4.083947       111.1298 
 1016   0.0000       4.090608       111.3111 
 1017   0.0000       4.098163       111.5167 
 1018   0.0000       4.105325       111.7116 
 1019   0.0000       4.106585       111.7459 
 1020   0.0000       4.109590       111.8276 
 1021   0.0000       4.122386       112.1758 
 1022   0.0000       4.125105       112.2498 
 1023   0.0000       4.131613       112.4269 
 1024   0.0000       4.144879       112.7879 
 1025   0.0000       4.148537       112.8874 
 1026   0.0000       4.156396       113.1013 
 1027   0.0000       4.160075       113.2014 
 1028   0.0000       4.169241       113.4508 
 1029   0.0000       4.170225       113.4776 
 1030   0.0000       4.177962       113.6881 
 1031   0.0000       4.180162       113.7480 
 1032   0.0000       4.182870       113.8217 
 1033   0.0000       4.190119       114.0189 
 1034   0.0000       4.193465       114.1100 
 1035   0.0000       4.200405       114.2988 
 1036   0.0000       4.205968       114.4502 
 1037   0.0000       4.209189       114.5379 
 1038   0.0000       4.217765       114.7712 
 1039   0.0000       4.221730       114.8791 
 1040   0.0000       4.223175       114.9184 
 1041   0.0000       4.225802       114.9899 
 1042   0.0000       4.226974       115.0218 
 1043   0.0000       4.231054       115.1328 
 1044   0.0000       4.234658       115.2309 
 1045   0.0000       4.235529       115.2546 
 1046   0.0000       4.241765       115.4243 
 1047   0.0000       4.248017       115.5944 
 1048   0.0000       4.250241       115.6549 
 1049   0.0000       4.255080       115.7866 
 1050   0.0000       4.263994       116.0292 
 1051   0.0000       4.271452       116.2321 
 1052   0.0000       4.277565       116.3984 
 1053   0.0000       4.287926       116.6804 
 1054   0.0000       4.294936       116.8711 
 1055   0.0000       4.298048       116.9558 
 1056   0.0000       4.308012       117.2270 
 1057   0.0000       4.324310       117.6705 
 1058   0.0000       4.333986       117.9337 
 1059   0.0000       4.338401       118.0539 
 1060   0.0000       4.344611       118.2229 
 1061   0.0000       4.352356       118.4336 
 1062   0.0000       4.358129       118.5907 
 1063   0.0000       4.359034       118.6154 
 1064   0.0000       4.376122       119.0803 
 1065   0.0000       4.382260       119.2473 
 1066   0.0000       4.392032       119.5133 
 1067   0.0000       4.400168       119.7347 
 1068   0.0000       4.406954       119.9193 
 1069   0.0000       4.409892       119.9992 
 1070   0.0000       4.424375       120.3934 
 1071   0.0000       4.429251       120.5260 
 1072   0.0000       4.432550       120.6158 
 1073   0.0000       4.442837       120.8957 
 1074   0.0000       4.446915       121.0067 
 1075   0.0000       4.453815       121.1945 
 1076   0.0000       4.457643       121.2986 
 1077   0.0000       4.468285       121.5882 
 1078   0.0000       4.473169       121.7211 
 1079   0.0000       4.480055       121.9085 
 1080   0.0000       4.486033       122.0712 
 1081   0.0000       4.497023       122.3702 
 1082   0.0000       4.512608       122.7943 
 1083   0.0000       4.514337       122.8414 
 1084   0.0000       4.523872       123.1008 
 1085   0.0000       4.530080       123.2697 
 1086   0.0000       4.552272       123.8736 
 1087   0.0000       4.560604       124.1003 
 1088   0.0000       4.578160       124.5781 
 1089   0.0000       4.593435       124.9937 
 1090   0.0000       4.604716       125.3007 
 1091   0.0000       4.613564       125.5415 
 1092   0.0000       4.618553       125.6772 
 1093   0.0000       4.638545       126.2212 
 1094   0.0000       4.639484       126.2468 
 1095   0.0000       4.658212       126.7564 
 1096   0.0000       4.661924       126.8574 
 1097   0.0000       4.673065       127.1606 
 1098   0.0000       4.684019       127.4586 
 1099   0.0000       4.698704       127.8582 
 1100   0.0000       4.709327       128.1473 
 1101   0.0000       4.722883       128.5162 
 1102   0.0000       4.728074       128.6574 
 1103   0.0000       4.736528       128.8875 
 1104   0.0000       4.750407       129.2652 
 1105   0.0000       4.756223       129.4234 
 1106   0.0000       4.761815       129.5756 
 1107   0.0000       4.766545       129.7043 
 1108   0.0000       4.783469       130.1648 
 1109   0.0000       4.804914       130.7484 
 1110   0.0000       4.812778       130.9623 
 1111   0.0000       4.854005       132.0842 
 1112   0.0000       4.869265       132.4994 
 1113   0.0000       4.883555       132.8883 
 1114   0.0000       4.887529       132.9964 
 1115   0.0000       4.897486       133.2674 
 1116   0.0000       4.902615       133.4069 
 1117   0.0000       4.913946       133.7153 
 1118   0.0000       4.923654       133.9794 
 1119   0.0000       4.928479       134.1107 
 1120   0.0000       4.936161       134.3198 
 1121   0.0000       4.957362       134.8967 
 1122   0.0000       4.966904       135.1563 
 1123   0.0000       4.972990       135.3219 
 1124   0.0000       4.981914       135.5648 
 1125   0.0000       4.987142       135.7070 
 1126   0.0000       5.003928       136.1638 
 1127   0.0000       5.017590       136.5356 
 1128   0.0000       5.042458       137.2123 
 1129   0.0000       5.054745       137.5466 
 1130   0.0000       5.080139       138.2376 
 1131   0.0000       5.091558       138.5483 
 1132   0.0000       5.101989       138.8322 
 1133   0.0000       5.119196       139.3004 
 1134   0.0000       5.153855       140.2435 
 1135   0.0000       5.162585       140.4811 
 1136   0.0000       5.163358       140.5021 
 1137   0.0000       5.178901       140.9251 
 1138   0.0000       5.186140       141.1220 
 1139   0.0000       5.200346       141.5086 
 1140   0.0000       5.226246       142.2134 
 1141   0.0000       5.232284       142.3777 
 1142   0.0000       5.240747       142.6080 
 1143   0.0000       5.245367       142.7337 
 1144   0.0000       5.265401       143.2788 
 1145   0.0000       5.284880       143.8089 
 1146   0.0000       5.298073       144.1679 
 1147   0.0000       5.322068       144.8208 
 1148   0.0000       5.325676       144.9190 
 1149   0.0000       5.338688       145.2731 
 1150   0.0000       5.357779       145.7926 
 1151   0.0000       5.364835       145.9846 
 1152   0.0000       5.376873       146.3122 
 1153   0.0000       5.399059       146.9159 
 1154   0.0000       5.416896       147.4012 
 1155   0.0000       5.417333       147.4131 
 1156   0.0000       5.436353       147.9307 
 1157   0.0000       5.457097       148.4952 
 1158   0.0000       5.477096       149.0394 
 1159   0.0000       5.503802       149.7661 
 1160   0.0000       5.512838       150.0120 
 1161   0.0000       5.540093       150.7536 
 1162   0.0000       5.563061       151.3786 
 1163   0.0000       5.588902       152.0818 
 1164   0.0000       5.593994       152.2203 
 1165   0.0000       5.651496       153.7850 
 1166   0.0000       5.673951       154.3960 
 1167   0.0000       5.685456       154.7091 
 1168   0.0000       5.728136       155.8705 
 1169   0.0000       5.748191       156.4162 
 1170   0.0000       5.783533       157.3779 
 1171   0.0000       5.819704       158.3622 
 1172   0.0000       5.873310       159.8209 
 1173   0.0000       5.891681       160.3208 
 1174   0.0000       5.953237       161.9958 
 1175   0.0000       5.986702       162.9064 
 1176   0.0000       6.037277       164.2826 
 1177   0.0000       6.100453       166.0018 
 1178   0.0000       6.186619       168.3465 
 1179   0.0000       6.216919       169.1710 
 1180   0.0000       6.287806       171.0999 
 1181   0.0000       6.376180       173.5047 
 1182   0.0000       6.431431       175.0081 
 1183   0.0000       6.460619       175.8024 
 1184   0.0000       6.567543       178.7119 
 1185   0.0000       6.718585       182.8220 
 1186   0.0000       6.781870       184.5441 
 1187   0.0000       6.840439       186.1378 
 1188   0.0000       6.903128       187.8437 
 1189   0.0000       7.051055       191.8690 
 1190   0.0000       7.107909       193.4160 
 1191   0.0000       7.158971       194.8055 
 1192   0.0000       7.376786       200.7325 
 1193   0.0000       7.488699       203.7779 
 1194   0.0000      22.248124       605.4022 
 1195   0.0000      22.270336       606.0067 
 1196   0.0000      22.379365       608.9735 
 1197   0.0000      22.507667       612.4648 
 1198   0.0000      22.540063       613.3463 
 1199   0.0000      22.559532       613.8761 
 1200   0.0000      22.563478       613.9835 
 1201   0.0000      22.589244       614.6846 
 1202   0.0000      22.620145       615.5254 
 1203   0.0000      22.665210       616.7517 
 1204   0.0000      22.689496       617.4126 
 1205   0.0000      22.697334       617.6259 
 1206   0.0000      22.699719       617.6908 
 1207   0.0000      22.716788       618.1552 
 1208   0.0000      22.807522       620.6242 
 1209   0.0000      22.813198       620.7787 
 1210   0.0000      22.821167       620.9955 
 1211   0.0000      22.863261       622.1410 
 1212   0.0000      22.872376       622.3890 
 1213   0.0000      22.899865       623.1370 
 1214   0.0000      22.912944       623.4929 
 1215   0.0000      22.931914       624.0091 
 1216   0.0000      23.004208       625.9763 
 1217   0.0000      23.049809       627.2172 
 1218   0.0000      23.200078       631.3062 
 1219   0.0000      23.252614       632.7358 
 1220   0.0000      23.309790       634.2916 
 1221   0.0000      23.410874       637.0423 
 1222   0.0000      23.446793       638.0197 
 1223   0.0000      32.925080       895.9370 
 1224   0.0000      32.979163       897.4086 
 1225   0.0000      44.095963      1199.9121 
 1226   0.0000      44.552291      1212.3295 

                    ********************************
                    * MULLIKEN POPULATION ANALYSIS *
                    ********************************

-----------------------
MULLIKEN ATOMIC CHARGES
-----------------------
   0 O :   -0.214431
   1 O :   -0.443295
   2 N :   -0.173484
   3 N :   -0.248720
   4 C :    0.112747
   5 C :    0.032586
   6 H :    0.178877
   7 C :    0.141127
   8 C :   -0.226277
   9 H :    0.165184
  10 C :   -0.172972
  11 H :    0.159444
  12 C :   -0.154296
  13 H :    0.158261
  14 C :   -0.147927
  15 H :    0.160339
  16 C :   -0.287065
  17 H :    0.153959
  18 C :    0.181388
  19 C :   -0.432605
  20 H :    0.141134
  21 H :    0.150591
  22 H :    0.149847
  23 C :   -0.405821
  24 H :    0.132211
  25 H :    0.132732
  26 H :    0.133674
  27 C :   -0.431952
  28 H :    0.149022
  29 H :    0.148962
  30 H :    0.140710
  31 C :    0.167255
  32 C :    0.020207
  33 C :   -0.210661
  34 H :    0.159047
  35 C :   -0.228139
  36 H :    0.147816
  37 C :   -0.196147
  38 H :    0.149045
  39 C :   -0.303181
  40 H :    0.138563
  41 C :    0.106718
  42 C :   -0.427944
  43 H :    0.138567
  44 H :    0.142289
  45 H :    0.141808
  46 C :   -0.452902
  47 H :    0.148550
  48 H :    0.130115
  49 H :    0.144698
  50 C :   -0.466879
  51 H :    0.144040
  52 H :    0.152970
  53 H :    0.145712
  54 C :    0.377368
  55 C :    0.116742
  56 C :   -0.215574
  57 H :    0.173150
  58 C :   -0.145928
  59 H :    0.164764
  60 C :   -0.129826
  61 H :    0.164527
  62 C :   -0.147890
  63 H :    0.166134
  64 C :   -0.202369
  65 H :    0.163027
  66 H :    0.240376
Sum of atomic charges:   -0.0000000

--------------------------------
MULLIKEN REDUCED ORBITAL CHARGES
--------------------------------
  0 O s       :     3.753688  s :     3.753688
      pz      :     1.311496  p :     4.418329
      px      :     1.409282
      py      :     1.697550
      dz2     :     0.012230  d :     0.040213
      dxz     :     0.008891
      dyz     :     0.006775
      dx2y2   :     0.007028
      dxy     :     0.005288
      f0      :     0.000467  f :     0.002201
      f+1     :     0.000424
      f-1     :     0.000339
      f+2     :     0.000292
      f-2     :     0.000209
      f+3     :     0.000246
      f-3     :     0.000224
  1 O s       :     3.843780  s :     3.843780
      pz      :     1.583492  p :     4.568572
      px      :     1.552205
      py      :     1.432875
      dz2     :     0.005433  d :     0.029157
      dxz     :     0.007427
      dyz     :     0.005210
      dx2y2   :     0.005700
      dxy     :     0.005387
      f0      :     0.000194  f :     0.001785
      f+1     :     0.000376
      f-1     :     0.000165
      f+2     :     0.000372
      f-2     :     0.000363
      f+3     :     0.000192
      f-3     :     0.000123
  2 N s       :     3.512247  s :     3.512247
      pz      :     1.122600  p :     3.594649
      px      :     1.238174
      py      :     1.233874
      dz2     :     0.007569  d :     0.062658
      dxz     :     0.009055
      dyz     :     0.014863
      dx2y2   :     0.017685
      dxy     :     0.013487
      f0      :     0.000390  f :     0.003930
      f+1     :     0.000383
      f-1     :     0.000474
      f+2     :     0.000691
      f-2     :     0.000521
      f+3     :     0.000800
      f-3     :     0.000670
  3 N s       :     3.406986  s :     3.406986
      pz      :     1.095897  p :     3.777871
      px      :     1.388393
      py      :     1.293581
      dz2     :     0.018178  d :     0.060061
      dxz     :     0.011561
      dyz     :     0.016182
      dx2y2   :     0.005367
      dxy     :     0.008773
      f0      :     0.000713  f :     0.003802
      f+1     :     0.000575
      f-1     :     0.000753
      f+2     :     0.000462
      f-2     :     0.000533
      f+3     :     0.000388
      f-3     :     0.000378
  4 C s       :     3.185937  s :     3.185937
      pz      :     0.867258  p :     2.476479
      px      :     0.687965
      py      :     0.921255
      dz2     :     0.020934  d :     0.205971
      dxz     :     0.022030
      dyz     :     0.042136
      dx2y2   :     0.054647
      dxy     :     0.066223
      f0      :     0.001497  f :     0.018866
      f+1     :     0.002152
      f-1     :     0.001675
      f+2     :     0.002796
      f-2     :     0.002190
      f+3     :     0.004101
      f-3     :     0.004455
  5 C s       :     3.132341  s :     3.132341
      pz      :     0.814481  p :     2.671606
      px      :     1.045421
      py      :     0.811705
      dz2     :     0.034740  d :     0.153692
      dxz     :     0.023043
      dyz     :     0.034593
      dx2y2   :     0.030888
      dxy     :     0.030429
      f0      :     0.001444  f :     0.009775
      f+1     :     0.001084
      f-1     :     0.002029
      f+2     :     0.001434
      f-2     :     0.001738
      f+3     :     0.001034
      f-3     :     0.001012
  6 H s       :     0.797740  s :     0.797740
      pz      :     0.004275  p :     0.023383
      px      :     0.014637
      py      :     0.004470
  7 C s       :     3.210563  s :     3.210563
      pz      :     0.789545  p :     2.498417
      px      :     0.826575
      py      :     0.882296
      dz2     :     0.032391  d :     0.140149
      dxz     :     0.032810
      dyz     :     0.021580
      dx2y2   :     0.025986
      dxy     :     0.027381
      f0      :     0.001094  f :     0.009744
      f+1     :     0.002071
      f-1     :     0.001254
      f+2     :     0.001327
      f-2     :     0.001539
      f+3     :     0.001231
      f-3     :     0.001227
  8 C s       :     3.254702  s :     3.254702
      pz      :     0.961967  p :     2.869131
      px      :     0.951031
      py      :     0.956132
      dz2     :     0.022213  d :     0.095228
      dxz     :     0.027815
      dyz     :     0.016177
      dx2y2   :     0.010096
      dxy     :     0.018927
      f0      :     0.001233  f :     0.007217
      f+1     :     0.001519
      f-1     :     0.000581
      f+2     :     0.000966
      f-2     :     0.001362
      f+3     :     0.000604
      f-3     :     0.000952
  9 H s       :     0.812253  s :     0.812253
      pz      :     0.005556  p :     0.022562
      px      :     0.009365
      py      :     0.007641
 10 C s       :     3.200332  s :     3.200332
      pz      :     0.950292  p :     2.871704
      px      :     0.971349
      py      :     0.950063
      dz2     :     0.020518  d :     0.093752
      dxz     :     0.026770
      dyz     :     0.016447
      dx2y2   :     0.018931
      dxy     :     0.011086
      f0      :     0.001216  f :     0.007183
      f+1     :     0.001140
      f-1     :     0.000891
      f+2     :     0.001224
      f-2     :     0.001067
      f+3     :     0.001049
      f-3     :     0.000596
 11 H s       :     0.818388  s :     0.818388
      pz      :     0.006143  p :     0.022169
      px      :     0.011562
      py      :     0.004464
 12 C s       :     3.183851  s :     3.183851
      pz      :     0.979458  p :     2.869661
      px      :     0.930580
      py      :     0.959623
      dz2     :     0.020598  d :     0.093632
      dxz     :     0.019144
      dyz     :     0.012095
      dx2y2   :     0.021289
      dxy     :     0.020506
      f0      :     0.000336  f :     0.007152
      f+1     :     0.001559
      f-1     :     0.000859
      f+2     :     0.000981
      f-2     :     0.001124
      f+3     :     0.001181
      f-3     :     0.001111
 13 H s       :     0.819590  s :     0.819590
      pz      :     0.011775  p :     0.022150
      px      :     0.004082
      py      :     0.006293
 14 C s       :     3.184180  s :     3.184180
      pz      :     0.934938  p :     2.862789
      px      :     0.960469
      py      :     0.967382
      dz2     :     0.021638  d :     0.093787
      dxz     :     0.027261
      dyz     :     0.015369
      dx2y2   :     0.010704
      dxy     :     0.018814
      f0      :     0.001193  f :     0.007172
      f+1     :     0.001509
      f-1     :     0.000589
      f+2     :     0.000956
      f-2     :     0.001359
      f+3     :     0.000628
      f-3     :     0.000938
 15 H s       :     0.817486  s :     0.817486
      pz      :     0.005576  p :     0.022175
      px      :     0.008878
      py      :     0.007722
 16 C s       :     3.286442  s :     3.286442
      pz      :     0.952382  p :     2.897789
      px      :     0.989439
      py      :     0.955968
      dz2     :     0.021002  d :     0.095575
      dxz     :     0.028297
      dyz     :     0.016953
      dx2y2   :     0.018638
      dxy     :     0.010685
      f0      :     0.001248  f :     0.007260
      f+1     :     0.001117
      f-1     :     0.000956
      f+2     :     0.001252
      f-2     :     0.001077
      f+3     :     0.001006
      f-3     :     0.000604
 17 H s       :     0.823766  s :     0.823766
      pz      :     0.006196  p :     0.022275
      px      :     0.011583
      py      :     0.004495
 18 C s       :     3.049490  s :     3.049490
      pz      :     0.869416  p :     2.552734
      px      :     0.776187
      py      :     0.907131
      dz2     :     0.040064  d :     0.203572
      dxz     :     0.044531
      dyz     :     0.037844
      dx2y2   :     0.041641
      dxy     :     0.039491
      f0      :     0.001570  f :     0.012815
      f+1     :     0.002289
      f-1     :     0.001116
      f+2     :     0.002071
      f-2     :     0.001984
      f+3     :     0.002124
      f-3     :     0.001661
 19 C s       :     3.254736  s :     3.254736
      pz      :     0.971872  p :     3.118764
      px      :     1.085679
      py      :     1.061213
      dz2     :     0.011071  d :     0.055826
      dxz     :     0.017948
      dyz     :     0.009887
      dx2y2   :     0.007307
      dxy     :     0.009613
      f0      :     0.000761  f :     0.003279
      f+1     :     0.000444
      f-1     :     0.000560
      f+2     :     0.000534
      f-2     :     0.000559
      f+3     :     0.000365
      f-3     :     0.000056
 20 H s       :     0.837463  s :     0.837463
      pz      :     0.006807  p :     0.021403
      px      :     0.009863
      py      :     0.004734
 21 H s       :     0.827879  s :     0.827879
      pz      :     0.007349  p :     0.021530
      px      :     0.007471
      py      :     0.006710
 22 H s       :     0.827895  s :     0.827895
      pz      :     0.004491  p :     0.022259
      px      :     0.006363
      py      :     0.011404
 23 C s       :     3.258067  s :     3.258067
      pz      :     1.078734  p :     3.087225
      px      :     1.079378
      py      :     0.929113
      dz2     :     0.004207  d :     0.057067
      dxz     :     0.011718
      dyz     :     0.018262
      dx2y2   :     0.009191
      dxy     :     0.013690
      f0      :     0.000347  f :     0.003462
      f+1     :     0.000167
      f-1     :     0.000543
      f+2     :     0.000862
      f-2     :     0.000297
      f+3     :     0.000588
      f-3     :     0.000657
 24 H s       :     0.846602  s :     0.846602
      pz      :     0.009718  p :     0.021186
      px      :     0.004908
      py      :     0.006561
 25 H s       :     0.846133  s :     0.846133
      pz      :     0.006087  p :     0.021135
      px      :     0.008711
      py      :     0.006337
 26 H s       :     0.845127  s :     0.845127
      pz      :     0.007292  p :     0.021199
      px      :     0.009481
      py      :     0.004425
 27 C s       :     3.273034  s :     3.273034
      pz      :     1.027159  p :     3.099542
      px      :     0.987253
      py      :     1.085130
      dz2     :     0.016177  d :     0.056068
      dxz     :     0.008055
      dyz     :     0.007363
      dx2y2   :     0.007893
      dxy     :     0.016580
      f0      :     0.000353  f :     0.003308
      f+1     :     0.000819
      f-1     :     0.000228
      f+2     :     0.000391
      f-2     :     0.000618
      f+3     :     0.000478
      f-3     :     0.000420
 28 H s       :     0.828808  s :     0.828808
      pz      :     0.004681  p :     0.022170
      px      :     0.005972
      py      :     0.011517
 29 H s       :     0.829581  s :     0.829581
      pz      :     0.005137  p :     0.021456
      px      :     0.009187
      py      :     0.007132
 30 H s       :     0.837989  s :     0.837989
      pz      :     0.011419  p :     0.021302
      px      :     0.004556
      py      :     0.005327
 31 C s       :     3.022091  s :     3.022091
      pz      :     0.811168  p :     2.627192
      px      :     0.933028
      py      :     0.882996
      dz2     :     0.049718  d :     0.170551
      dxz     :     0.032580
      dyz     :     0.037845
      dx2y2   :     0.026247
      dxy     :     0.024161
      f0      :     0.002643  f :     0.012911
      f+1     :     0.001978
      f-1     :     0.002801
      f+2     :     0.001247
      f-2     :     0.001709
      f+3     :     0.001017
      f-3     :     0.001517
 32 C s       :     3.310172  s :     3.310172
      pz      :     0.750781  p :     2.535531
      px      :     0.889323
      py      :     0.895427
      dz2     :     0.028997  d :     0.125056
      dxz     :     0.025467
      dyz     :     0.031131
      dx2y2   :     0.020998
      dxy     :     0.018464
      f0      :     0.001578  f :     0.009034
      f+1     :     0.001029
      f-1     :     0.001843
      f+2     :     0.000995
      f-2     :     0.001541
      f+3     :     0.001033
      f-3     :     0.001015
 33 C s       :     3.218436  s :     3.218436
      pz      :     0.916053  p :     2.886360
      px      :     0.971622
      py      :     0.998685
      dz2     :     0.018560  d :     0.098539
      dxz     :     0.020658
      dyz     :     0.030976
      dx2y2   :     0.018306
      dxy     :     0.010038
      f0      :     0.001281  f :     0.007326
      f+1     :     0.001039
      f-1     :     0.001405
      f+2     :     0.000647
      f-2     :     0.001147
      f+3     :     0.000736
      f-3     :     0.001072
 34 H s       :     0.817852  s :     0.817852
      pz      :     0.008610  p :     0.023101
      px      :     0.005203
      py      :     0.009288
 35 C s       :     3.209528  s :     3.209528
      pz      :     0.969030  p :     2.917974
      px      :     0.990388
      py      :     0.958557
      dz2     :     0.023421  d :     0.093428
      dxz     :     0.015647
      dyz     :     0.016865
      dx2y2   :     0.021897
      dxy     :     0.015598
      f0      :     0.000843  f :     0.007209
      f+1     :     0.000876
      f-1     :     0.001167
      f+2     :     0.000788
      f-2     :     0.001281
      f+3     :     0.000953
      f-3     :     0.001301
 36 H s       :     0.829930  s :     0.829930
      pz      :     0.012346  p :     0.022255
      px      :     0.005797
      py      :     0.004112
 37 C s       :     3.220220  s :     3.220220
      pz      :     0.948683  p :     2.872558
      px      :     0.956852
      py      :     0.967022
      dz2     :     0.027575  d :     0.096103
      dxz     :     0.020523
      dyz     :     0.026247
      dx2y2   :     0.007539
      dxy     :     0.014219
      f0      :     0.001315  f :     0.007265
      f+1     :     0.000821
      f-1     :     0.001688
      f+2     :     0.000858
      f-2     :     0.001192
      f+3     :     0.000668
      f-3     :     0.000724
 38 H s       :     0.828897  s :     0.828897
      pz      :     0.004614  p :     0.022058
      px      :     0.008163
      py      :     0.009281
 39 C s       :     3.319853  s :     3.319853
      pz      :     0.950953  p :     2.885703
      px      :     0.969443
      py      :     0.965307
      dz2     :     0.019070  d :     0.090262
      dxz     :     0.018380
      dyz     :     0.027303
      dx2y2   :     0.015384
      dxy     :     0.010124
      f0      :     0.001238  f :     0.007363
      f+1     :     0.001036
      f-1     :     0.001351
      f+2     :     0.000710
      f-2     :     0.001172
      f+3     :     0.000825
      f-3     :     0.001031
 40 H s       :     0.837747  s :     0.837747
      pz      :     0.008032  p :     0.023690
      px      :     0.005575
      py      :     0.010083
 41 C s       :     2.988450  s :     2.988450
      pz      :     0.943621  p :     2.720223
      px      :     0.877784
      py      :     0.898819
      dz2     :     0.034561  d :     0.175105
      dxz     :     0.030579
      dyz     :     0.035470
      dx2y2   :     0.034331
      dxy     :     0.040163
      f0      :     0.001308  f :     0.009503
      f+1     :     0.001049
      f-1     :     0.001399
      f+2     :     0.001317
      f-2     :     0.001784
      f+3     :     0.001388
      f-3     :     0.001257
 42 C s       :     3.262031  s :     3.262031
      pz      :     0.999670  p :     3.104080
      px      :     1.064145
      py      :     1.040265
      dz2     :     0.017999  d :     0.058594
      dxz     :     0.006933
      dyz     :     0.010813
      dx2y2   :     0.009269
      dxy     :     0.013579
      f0      :     0.000421  f :     0.003238
      f+1     :     0.000241
      f-1     :     0.000944
      f+2     :     0.000435
      f-2     :     0.000542
      f+3     :     0.000371
      f-3     :     0.000285
 43 H s       :     0.838775  s :     0.838775
      pz      :     0.011195  p :     0.022658
      px      :     0.004802
      py      :     0.006660
 44 H s       :     0.836382  s :     0.836382
      pz      :     0.004638  p :     0.021329
      px      :     0.011053
      py      :     0.005637
 45 H s       :     0.836683  s :     0.836683
      pz      :     0.004905  p :     0.021509
      px      :     0.006830
      py      :     0.009774
 46 C s       :     3.269636  s :     3.269636
      pz      :     1.074116  p :     3.121732
      px      :     0.984340
      py      :     1.063276
      dz2     :     0.006207  d :     0.058327
      dxz     :     0.011824
      dyz     :     0.014393
      dx2y2   :     0.007993
      dxy     :     0.017909
      f0      :     0.000194  f :     0.003208
      f+1     :     0.000278
      f-1     :     0.000702
      f+2     :     0.000294
      f-2     :     0.000491
      f+3     :     0.000745
      f-3     :     0.000504
 47 H s       :     0.829851  s :     0.829851
      pz      :     0.008562  p :     0.021599
      px      :     0.005717
      py      :     0.007320
 48 H s       :     0.846973  s :     0.846973
      pz      :     0.010095  p :     0.022912
      px      :     0.005031
      py      :     0.007786
 49 H s       :     0.833843  s :     0.833843
      pz      :     0.004900  p :     0.021460
      px      :     0.008447
      py      :     0.008112
 50 C s       :     3.294244  s :     3.294244
      pz      :     1.007093  p :     3.109056
      px      :     1.082139
      py      :     1.019824
      dz2     :     0.014406  d :     0.060172
      dxz     :     0.013198
      dyz     :     0.010590
      dx2y2   :     0.004608
      dxy     :     0.017371
      f0      :     0.000409  f :     0.003407
      f+1     :     0.000204
      f-1     :     0.000792
      f+2     :     0.000399
      f-2     :     0.001053
      f+3     :     0.000166
      f-3     :     0.000383
 51 H s       :     0.834828  s :     0.834828
      pz      :     0.009640  p :     0.021132
      px      :     0.005716
      py      :     0.005776
 52 H s       :     0.825637  s :     0.825637
      pz      :     0.004847  p :     0.021393
      px      :     0.007791
      py      :     0.008756
 53 H s       :     0.833153  s :     0.833153
      pz      :     0.005279  p :     0.021135
      px      :     0.009642
      py      :     0.006214
 54 C s       :     3.132456  s :     3.132456
      pz      :     0.690410  p :     2.217284
      px      :     0.797056
      py      :     0.729818
      dz2     :     0.076471  d :     0.249848
      dxz     :     0.050119
      dyz     :     0.050203
      dx2y2   :     0.041335
      dxy     :     0.031720
      f0      :     0.003929  f :     0.023044
      f+1     :     0.005821
      f-1     :     0.003896
      f+2     :     0.003185
      f-2     :     0.002398
      f+3     :     0.002179
      f-3     :     0.001634
 55 C s       :     3.215203  s :     3.215203
      pz      :     0.803026  p :     2.530328
      px      :     0.768150
      py      :     0.959151
      dz2     :     0.034354  d :     0.128024
      dxz     :     0.036107
      dyz     :     0.025899
      dx2y2   :     0.016201
      dxy     :     0.015463
      f0      :     0.001445  f :     0.009703
      f+1     :     0.002315
      f-1     :     0.001496
      f+2     :     0.001128
      f-2     :     0.000969
      f+3     :     0.001291
      f-3     :     0.001060
 56 C s       :     3.248185  s :     3.248185
      pz      :     0.996660  p :     2.860551
      px      :     0.934701
      py      :     0.929190
      dz2     :     0.028298  d :     0.099555
      dxz     :     0.024516
      dyz     :     0.008317
      dx2y2   :     0.018870
      dxy     :     0.019554
      f0      :     0.001054  f :     0.007284
      f+1     :     0.001519
      f-1     :     0.000431
      f+2     :     0.001036
      f-2     :     0.000920
      f+3     :     0.001427
      f-3     :     0.000897
 57 H s       :     0.804316  s :     0.804316
      pz      :     0.014030  p :     0.022534
      px      :     0.004224
      py      :     0.004280
 58 C s       :     3.185680  s :     3.185680
      pz      :     0.944668  p :     2.860992
      px      :     0.950250
      py      :     0.966074
      dz2     :     0.019071  d :     0.092075
      dxz     :     0.034631
      dyz     :     0.017764
      dx2y2   :     0.009824
      dxy     :     0.010785
      f0      :     0.000962  f :     0.007181
      f+1     :     0.001790
      f-1     :     0.001343
      f+2     :     0.000579
      f-2     :     0.000647
      f+3     :     0.001095
      f-3     :     0.000765
 59 H s       :     0.813002  s :     0.813002
      pz      :     0.007898  p :     0.022234
      px      :     0.008669
      py      :     0.005666
 60 C s       :     3.186519  s :     3.186519
      pz      :     0.932411  p :     2.841529
      px      :     0.980690
      py      :     0.928428
      dz2     :     0.027358  d :     0.094642
      dxz     :     0.027573
      dyz     :     0.021673
      dx2y2   :     0.009699
      dxy     :     0.008339
      f0      :     0.001170  f :     0.007137
      f+1     :     0.001693
      f-1     :     0.001429
      f+2     :     0.000798
      f-2     :     0.000672
      f+3     :     0.000733
      f-3     :     0.000640
 61 H s       :     0.813335  s :     0.813335
      pz      :     0.004882  p :     0.022138
      px      :     0.011828
      py      :     0.005428
 62 C s       :     3.182268  s :     3.182268
      pz      :     0.986309  p :     2.865530
      px      :     0.925185
      py      :     0.954036
      dz2     :     0.026913  d :     0.092915
      dxz     :     0.022889
      dyz     :     0.008808
      dx2y2   :     0.017087
      dxy     :     0.017218
      f0      :     0.001048  f :     0.007178
      f+1     :     0.001502
      f-1     :     0.000462
      f+2     :     0.001004
      f-2     :     0.000866
      f+3     :     0.001421
      f-3     :     0.000875
 63 H s       :     0.811620  s :     0.811620
      pz      :     0.013643  p :     0.022246
      px      :     0.004149
      py      :     0.004454
 64 C s       :     3.241874  s :     3.241874
      pz      :     0.936383  p :     2.855905
      px      :     0.978862
      py      :     0.940660
      dz2     :     0.019246  d :     0.097331
      dxz     :     0.035635
      dyz     :     0.019250
      dx2y2   :     0.010648
      dxy     :     0.012552
      f0      :     0.001001  f :     0.007259
      f+1     :     0.001765
      f-1     :     0.001378
      f+2     :     0.000601
      f-2     :     0.000677
      f+3     :     0.001099
      f-3     :     0.000738
 65 H s       :     0.814446  s :     0.814446
      pz      :     0.008185  p :     0.022527
      px      :     0.008825
      py      :     0.005517
 66 H s       :     0.715465  s :     0.715465
      pz      :     0.007722  p :     0.044158
      px      :     0.018834
      py      :     0.017602


                     *******************************
                     * LOEWDIN POPULATION ANALYSIS *
                     *******************************

----------------------
LOEWDIN ATOMIC CHARGES
----------------------
   0 O :    0.334683
   1 O :    0.042695
   2 N :    0.168802
   3 N :    0.139829
   4 C :   -0.292037
   5 C :   -0.192177
   6 H :    0.175948
   7 C :   -0.128341
   8 C :   -0.114410
   9 H :    0.158988
  10 C :   -0.145518
  11 H :    0.155183
  12 C :   -0.147552
  13 H :    0.153858
  14 C :   -0.145132
  15 H :    0.155329
  16 C :   -0.111916
  17 H :    0.161054
  18 C :   -0.391566
  19 C :   -0.260847
  20 H :    0.131769
  21 H :    0.132494
  22 H :    0.129304
  23 C :   -0.280678
  24 H :    0.123724
  25 H :    0.125074
  26 H :    0.124323
  27 C :   -0.264529
  28 H :    0.123856
  29 H :    0.133259
  30 H :    0.130389
  31 C :   -0.186146
  32 C :   -0.077357
  33 C :   -0.127922
  34 H :    0.158112
  35 C :   -0.191074
  36 H :    0.148464
  37 C :   -0.164988
  38 H :    0.152130
  39 C :   -0.146700
  40 H :    0.153965
  41 C :   -0.288035
  42 C :   -0.269871
  43 H :    0.120347
  44 H :    0.129308
  45 H :    0.129050
  46 C :   -0.268426
  47 H :    0.132530
  48 H :    0.119863
  49 H :    0.129673
  50 C :   -0.272519
  51 H :    0.126201
  52 H :    0.128888
  53 H :    0.126266
  54 C :   -0.363546
  55 C :   -0.132996
  56 C :   -0.091383
  57 H :    0.161530
  58 C :   -0.136228
  59 H :    0.157760
  60 C :   -0.121979
  61 H :    0.157639
  62 C :   -0.135667
  63 H :    0.157917
  64 C :   -0.086667
  65 H :    0.162047
  66 H :    0.183957

-------------------------------
LOEWDIN REDUCED ORBITAL CHARGES
-------------------------------
  0 O s       :     3.223666  s :     3.223666
      pz      :     1.353446  p :     4.327617
      px      :     1.410573
      py      :     1.563599
      dz2     :     0.033490  d :     0.107405
      dxz     :     0.028546
      dyz     :     0.015625
      dx2y2   :     0.017246
      dxy     :     0.012499
      f0      :     0.001281  f :     0.006630
      f+1     :     0.001620
      f-1     :     0.000983
      f+2     :     0.000774
      f-2     :     0.000558
      f+3     :     0.000744
      f-3     :     0.000669
  1 O s       :     3.418056  s :     3.418056
      pz      :     1.552544  p :     4.471722
      px      :     1.532783
      py      :     1.386395
      dz2     :     0.011814  d :     0.062136
      dxz     :     0.018033
      dyz     :     0.011298
      dx2y2   :     0.009028
      dxy     :     0.011962
      f0      :     0.000619  f :     0.005392
      f+1     :     0.001121
      f-1     :     0.000613
      f+2     :     0.000803
      f-2     :     0.001333
      f+3     :     0.000394
      f-3     :     0.000508
  2 N s       :     3.040847  s :     3.040847
      pz      :     1.062419  p :     3.573550
      px      :     1.212709
      py      :     1.298422
      dz2     :     0.026847  d :     0.201428
      dxz     :     0.026751
      dyz     :     0.038998
      dx2y2   :     0.062485
      dxy     :     0.046347
      f0      :     0.001533  f :     0.015373
      f+1     :     0.001360
      f-1     :     0.001587
      f+2     :     0.002524
      f-2     :     0.001770
      f+3     :     0.003568
      f-3     :     0.003032
  3 N s       :     2.929097  s :     2.929097
      pz      :     1.160032  p :     3.709282
      px      :     1.321822
      py      :     1.227428
      dz2     :     0.065606  d :     0.208773
      dxz     :     0.037432
      dyz     :     0.055510
      dx2y2   :     0.017839
      dxy     :     0.032386
      f0      :     0.002493  f :     0.013019
      f+1     :     0.001987
      f-1     :     0.002983
      f+2     :     0.001520
      f-2     :     0.002002
      f+3     :     0.001027
      f-3     :     0.001007
  4 C s       :     2.760567  s :     2.760567
      pz      :     0.823706  p :     2.686709
      px      :     0.832493
      py      :     1.030510
      dz2     :     0.083370  d :     0.735390
      dxz     :     0.085682
      dyz     :     0.121928
      dx2y2   :     0.228239
      dxy     :     0.216170
      f0      :     0.008110  f :     0.109371
      f+1     :     0.011464
      f-1     :     0.008837
      f+2     :     0.015843
      f-2     :     0.013021
      f+3     :     0.024461
      f-3     :     0.027636
  5 C s       :     2.739221  s :     2.739221
      pz      :     0.926996  p :     2.857305
      px      :     1.011970
      py      :     0.918338
      dz2     :     0.118247  d :     0.534256
      dxz     :     0.065386
      dyz     :     0.134479
      dx2y2   :     0.110640
      dxy     :     0.105504
      f0      :     0.008666  f :     0.061396
      f+1     :     0.008082
      f-1     :     0.010967
      f+2     :     0.010360
      f-2     :     0.011386
      f+3     :     0.006028
      f-3     :     0.005908
  6 H s       :     0.761885  s :     0.761885
      pz      :     0.011744  p :     0.062167
      px      :     0.038358
      py      :     0.012065
  7 C s       :     2.715488  s :     2.715488
      pz      :     0.921448  p :     2.851410
      px      :     1.028041
      py      :     0.901921
      dz2     :     0.110620  d :     0.506964
      dxz     :     0.123510
      dyz     :     0.081585
      dx2y2   :     0.094105
      dxy     :     0.097143
      f0      :     0.005973  f :     0.054479
      f+1     :     0.013392
      f-1     :     0.006054
      f+2     :     0.007517
      f-2     :     0.008188
      f+3     :     0.005336
      f-3     :     0.008018
  8 C s       :     2.761004  s :     2.761004
      pz      :     1.008600  p :     2.929129
      px      :     0.992617
      py      :     0.927912
      dz2     :     0.090609  d :     0.382545
      dxz     :     0.114387
      dyz     :     0.062189
      dx2y2   :     0.042164
      dxy     :     0.073196
      f0      :     0.006321  f :     0.041731
      f+1     :     0.010031
      f-1     :     0.004969
      f+2     :     0.006052
      f-2     :     0.005651
      f+3     :     0.003493
      f-3     :     0.005214
  9 H s       :     0.778909  s :     0.778909
      pz      :     0.015685  p :     0.062103
      px      :     0.025293
      py      :     0.021125
 10 C s       :     2.767362  s :     2.767362
      pz      :     1.010189  p :     2.947552
      px      :     0.989522
      py      :     0.947842
      dz2     :     0.085535  d :     0.387941
      dxz     :     0.108867
      dyz     :     0.074135
      dx2y2   :     0.073898
      dxy     :     0.045507
      f0      :     0.006645  f :     0.042662
      f+1     :     0.008450
      f-1     :     0.006595
      f+2     :     0.005203
      f-2     :     0.006232
      f+3     :     0.005013
      f-3     :     0.004523
 11 H s       :     0.783701  s :     0.783701
      pz      :     0.017208  p :     0.061116
      px      :     0.030994
      py      :     0.012914
 12 C s       :     2.767217  s :     2.767217
      pz      :     0.971739  p :     2.947885
      px      :     1.041817
      py      :     0.934328
      dz2     :     0.081895  d :     0.389845
      dxz     :     0.086548
      dyz     :     0.051933
      dx2y2   :     0.085295
      dxy     :     0.084173
      f0      :     0.002510  f :     0.042605
      f+1     :     0.010731
      f-1     :     0.003996
      f+2     :     0.006282
      f-2     :     0.006607
      f+3     :     0.005077
      f-3     :     0.007403
 13 H s       :     0.785177  s :     0.785177
      pz      :     0.031436  p :     0.060965
      px      :     0.012022
      py      :     0.017506
 14 C s       :     2.767108  s :     2.767108
      pz      :     1.014619  p :     2.947786
      px      :     1.007967
      py      :     0.925200
      dz2     :     0.092289  d :     0.387555
      dxz     :     0.116397
      dyz     :     0.062084
      dx2y2   :     0.042068
      dxy     :     0.074718
      f0      :     0.006339  f :     0.042684
      f+1     :     0.010387
      f-1     :     0.005090
      f+2     :     0.006164
      f-2     :     0.005717
      f+3     :     0.003617
      f-3     :     0.005371
 15 H s       :     0.783561  s :     0.783561
      pz      :     0.015779  p :     0.061110
      px      :     0.024211
      py      :     0.021120
 16 C s       :     2.761341  s :     2.761341
      pz      :     1.003633  p :     2.924456
      px      :     0.979521
      py      :     0.941302
      dz2     :     0.083288  d :     0.384064
      dxz     :     0.109230
      dyz     :     0.073712
      dx2y2   :     0.072386
      dxy     :     0.045449
      f0      :     0.006584  f :     0.042055
      f+1     :     0.008142
      f-1     :     0.006579
      f+2     :     0.005284
      f-2     :     0.006160
      f+3     :     0.004858
      f-3     :     0.004446
 17 H s       :     0.777602  s :     0.777602
      pz      :     0.017285  p :     0.061345
      px      :     0.031063
      py      :     0.012997
 18 C s       :     2.708575  s :     2.708575
      pz      :     0.982976  p :     2.894649
      px      :     0.931289
      py      :     0.980383
      dz2     :     0.128379  d :     0.704852
      dxz     :     0.165790
      dyz     :     0.126355
      dx2y2   :     0.165394
      dxy     :     0.118934
      f0      :     0.011188  f :     0.083491
      f+1     :     0.013673
      f-1     :     0.007918
      f+2     :     0.012720
      f-2     :     0.011928
      f+3     :     0.014551
      f-3     :     0.011510
 19 C s       :     2.829147  s :     2.829147
      pz      :     1.022504  p :     3.157906
      px      :     1.074718
      py      :     1.060685
      dz2     :     0.053275  d :     0.250779
      dxz     :     0.073674
      dyz     :     0.048099
      dx2y2   :     0.032853
      dxy     :     0.042878
      f0      :     0.005684  f :     0.023015
      f+1     :     0.002852
      f-1     :     0.003983
      f+2     :     0.003471
      f-2     :     0.003251
      f+3     :     0.002571
      f-3     :     0.001203
 20 H s       :     0.804743  s :     0.804743
      pz      :     0.019044  p :     0.063489
      px      :     0.030169
      py      :     0.014276
 21 H s       :     0.804220  s :     0.804220
      pz      :     0.020134  p :     0.063286
      px      :     0.022191
      py      :     0.020961
 22 H s       :     0.805565  s :     0.805565
      pz      :     0.013373  p :     0.065131
      px      :     0.018980
      py      :     0.032778
 23 C s       :     2.836063  s :     2.836063
      pz      :     1.073585  p :     3.159006
      px      :     1.075316
      py      :     1.010105
      dz2     :     0.022107  d :     0.262228
      dxz     :     0.052582
      dyz     :     0.075755
      dx2y2   :     0.051632
      dxy     :     0.060152
      f0      :     0.002901  f :     0.023381
      f+1     :     0.001015
      f-1     :     0.004515
      f+2     :     0.003914
      f-2     :     0.002296
      f+3     :     0.004300
      f-3     :     0.004441
 24 H s       :     0.813573  s :     0.813573
      pz      :     0.029791  p :     0.062703
      px      :     0.014782
      py      :     0.018131
 25 H s       :     0.812279  s :     0.812279
      pz      :     0.018305  p :     0.062647
      px      :     0.026748
      py      :     0.017594
 26 H s       :     0.812837  s :     0.812837
      pz      :     0.021908  p :     0.062840
      px      :     0.028054
      py      :     0.012879
 27 C s       :     2.829601  s :     2.829601
      pz      :     1.053323  p :     3.159296
      px      :     1.029588
      py      :     1.076385
      dz2     :     0.067560  d :     0.252519
      dxz     :     0.047430
      dyz     :     0.031061
      dx2y2   :     0.037910
      dxy     :     0.068557
      f0      :     0.002424  f :     0.023113
      f+1     :     0.004275
      f-1     :     0.002791
      f+2     :     0.003090
      f-2     :     0.004421
      f+3     :     0.003111
      f-3     :     0.003000
 28 H s       :     0.811460  s :     0.811460
      pz      :     0.013832  p :     0.064684
      px      :     0.016763
      py      :     0.034089
 29 H s       :     0.803501  s :     0.803501
      pz      :     0.016255  p :     0.063240
      px      :     0.025339
      py      :     0.021646
 30 H s       :     0.806422  s :     0.806422
      pz      :     0.032653  p :     0.063189
      px      :     0.014141
      py      :     0.016395
 31 C s       :     2.703180  s :     2.703180
      pz      :     0.889004  p :     2.786200
      px      :     0.914136
      py      :     0.983060
      dz2     :     0.169690  d :     0.623077
      dxz     :     0.136944
      dyz     :     0.146432
      dx2y2   :     0.089740
      dxy     :     0.080272
      f0      :     0.014808  f :     0.073688
      f+1     :     0.011880
      f-1     :     0.016958
      f+2     :     0.008393
      f-2     :     0.009329
      f+3     :     0.006257
      f-3     :     0.006065
 32 C s       :     2.714855  s :     2.714855
      pz      :     1.005722  p :     2.843020
      px      :     0.908309
      py      :     0.928988
      dz2     :     0.114401  d :     0.469940
      dxz     :     0.092826
      dyz     :     0.122053
      dx2y2   :     0.069107
      dxy     :     0.071553
      f0      :     0.008636  f :     0.049542
      f+1     :     0.006252
      f-1     :     0.011137
      f+2     :     0.006460
      f-2     :     0.007572
      f+3     :     0.005107
      f-3     :     0.004379
 33 C s       :     2.759286  s :     2.759286
      pz      :     1.001783  p :     2.932603
      px      :     0.952555
      py      :     0.978265
      dz2     :     0.080215  d :     0.394403
      dxz     :     0.083593
      dyz     :     0.121775
      dx2y2   :     0.062595
      dxy     :     0.046224
      f0      :     0.007902  f :     0.041630
      f+1     :     0.006861
      f-1     :     0.008482
      f+2     :     0.002813
      f-2     :     0.006102
      f+3     :     0.004539
      f-3     :     0.004932
 34 H s       :     0.779004  s :     0.779004
      pz      :     0.023288  p :     0.062884
      px      :     0.014674
      py      :     0.024922
 35 C s       :     2.763220  s :     2.763220
      pz      :     0.990472  p :     2.989962
      px      :     0.974968
      py      :     1.024521
      dz2     :     0.102178  d :     0.394726
      dxz     :     0.062688
      dyz     :     0.075957
      dx2y2   :     0.080805
      dxy     :     0.073097
      f0      :     0.005158  f :     0.043165
      f+1     :     0.004600
      f-1     :     0.008995
      f+2     :     0.005971
      f-2     :     0.007653
      f+3     :     0.006292
      f-3     :     0.004497
 36 H s       :     0.790177  s :     0.790177
      pz      :     0.032706  p :     0.061359
      px      :     0.016415
      py      :     0.012238
 37 C s       :     2.764730  s :     2.764730
      pz      :     1.047379  p :     2.951316
      px      :     0.927964
      py      :     0.975972
      dz2     :     0.122041  d :     0.404973
      dxz     :     0.085930
      dyz     :     0.109187
      dx2y2   :     0.025873
      dxy     :     0.061942
      f0      :     0.008039  f :     0.043968
      f+1     :     0.005685
      f-1     :     0.011378
      f+2     :     0.006401
      f-2     :     0.006292
      f+3     :     0.003498
      f-3     :     0.002675
 38 H s       :     0.787137  s :     0.787137
      pz      :     0.013410  p :     0.060733
      px      :     0.022238
      py      :     0.025086
 39 C s       :     2.755272  s :     2.755272
      pz      :     1.024750  p :     2.974469
      px      :     0.972672
      py      :     0.977046
      dz2     :     0.079697  d :     0.374929
      dxz     :     0.078037
      dyz     :     0.116182
      dx2y2   :     0.054868
      dxy     :     0.046145
      f0      :     0.008076  f :     0.042031
      f+1     :     0.007064
      f-1     :     0.008481
      f+2     :     0.003122
      f-2     :     0.006038
      f+3     :     0.004723
      f-3     :     0.004527
 40 H s       :     0.781026  s :     0.781026
      pz      :     0.021622  p :     0.065010
      px      :     0.016155
      py      :     0.027232
 41 C s       :     2.701686  s :     2.701686
      pz      :     0.986585  p :     2.920363
      px      :     0.970035
      py      :     0.963743
      dz2     :     0.111044  d :     0.603210
      dxz     :     0.106622
      dyz     :     0.135985
      dx2y2   :     0.108693
      dxy     :     0.140866
      f0      :     0.009304  f :     0.062777
      f+1     :     0.008178
      f-1     :     0.008107
      f+2     :     0.009817
      f-2     :     0.009479
      f+3     :     0.009499
      f-3     :     0.008393
 42 C s       :     2.827416  s :     2.827416
      pz      :     1.035378  p :     3.156485
      px      :     1.068926
      py      :     1.052182
      dz2     :     0.078619  d :     0.262895
      dxz     :     0.030554
      dyz     :     0.060568
      dx2y2   :     0.034686
      dxy     :     0.058468
      f0      :     0.003401  f :     0.023075
      f+1     :     0.003336
      f-1     :     0.004673
      f+2     :     0.004025
      f-2     :     0.002814
      f+3     :     0.002712
      f-3     :     0.002114
 43 H s       :     0.813962  s :     0.813962
      pz      :     0.030602  p :     0.065691
      px      :     0.014440
      py      :     0.020649
 44 H s       :     0.807612  s :     0.807612
      pz      :     0.014340  p :     0.063079
      px      :     0.032512
      py      :     0.016227
 45 H s       :     0.807853  s :     0.807853
      pz      :     0.013989  p :     0.063097
      px      :     0.021302
      py      :     0.027807
 46 C s       :     2.825966  s :     2.825966
      pz      :     1.069802  p :     3.155070
      px      :     1.020269
      py      :     1.064999
      dz2     :     0.034513  d :     0.264218
      dxz     :     0.049249
      dyz     :     0.066329
      dx2y2   :     0.038866
      dxy     :     0.075261
      f0      :     0.001949  f :     0.023172
      f+1     :     0.003780
      f-1     :     0.003109
      f+2     :     0.003398
      f-2     :     0.002498
      f+3     :     0.005195
      f-3     :     0.003241
 47 H s       :     0.803993  s :     0.803993
      pz      :     0.026323  p :     0.063477
      px      :     0.015733
      py      :     0.021420
 48 H s       :     0.814046  s :     0.814046
      pz      :     0.029508  p :     0.066091
      px      :     0.014388
      py      :     0.022195
 49 H s       :     0.807118  s :     0.807118
      pz      :     0.014653  p :     0.063209
      px      :     0.023165
      py      :     0.025390
 50 C s       :     2.830678  s :     2.830678
      pz      :     1.039890  p :     3.156228
      px      :     1.072959
      py      :     1.043379
      dz2     :     0.059653  d :     0.262738
      dxz     :     0.053939
      dyz     :     0.058497
      dx2y2   :     0.018779
      dxy     :     0.071870
      f0      :     0.003847  f :     0.022875
      f+1     :     0.002868
      f-1     :     0.004020
      f+2     :     0.003155
      f-2     :     0.003968
      f+3     :     0.001927
      f-3     :     0.003090
 51 H s       :     0.810630  s :     0.810630
      pz      :     0.027455  p :     0.063169
      px      :     0.017516
      py      :     0.018199
 52 H s       :     0.808170  s :     0.808170
      pz      :     0.015012  p :     0.062942
      px      :     0.023179
      py      :     0.024751
 53 H s       :     0.810556  s :     0.810556
      pz      :     0.015295  p :     0.063178
      px      :     0.029743
      py      :     0.018140
 54 C s       :     2.756703  s :     2.756703
      pz      :     0.848554  p :     2.579911
      px      :     0.950125
      py      :     0.781232
      dz2     :     0.277267  d :     0.888368
      dxz     :     0.196477
      dyz     :     0.175619
      dx2y2   :     0.125192
      dxy     :     0.113813
      f0      :     0.023422  f :     0.138564
      f+1     :     0.035697
      f-1     :     0.024021
      f+2     :     0.018852
      f-2     :     0.016502
      f+3     :     0.009570
      f-3     :     0.010499
 55 C s       :     2.714370  s :     2.714370
      pz      :     1.036751  p :     2.882685
      px      :     0.947891
      py      :     0.898043
      dz2     :     0.134367  d :     0.482803
      dxz     :     0.143798
      dyz     :     0.086642
      dx2y2   :     0.060838
      dxy     :     0.057159
      f0      :     0.009460  f :     0.053137
      f+1     :     0.014318
      f-1     :     0.006889
      f+2     :     0.006567
      f-2     :     0.006141
      f+3     :     0.004619
      f-3     :     0.005144
 56 C s       :     2.764121  s :     2.764121
      pz      :     1.000283  p :     2.904464
      px      :     1.024464
      py      :     0.879716
      dz2     :     0.111858  d :     0.380888
      dxz     :     0.098726
      dyz     :     0.027957
      dx2y2   :     0.070786
      dxy     :     0.071560
      f0      :     0.005438  f :     0.041910
      f+1     :     0.010346
      f-1     :     0.002517
      f+2     :     0.007308
      f-2     :     0.006685
      f+3     :     0.004425
      f-3     :     0.005191
 57 H s       :     0.776286  s :     0.776286
      pz      :     0.037541  p :     0.062184
      px      :     0.012150
      py      :     0.012493
 58 C s       :     2.767056  s :     2.767056
      pz      :     1.038988  p :     2.945118
      px      :     1.006111
      py      :     0.900018
      dz2     :     0.087431  d :     0.381621
      dxz     :     0.148838
      dyz     :     0.064583
      dx2y2   :     0.038720
      dxy     :     0.042049
      f0      :     0.008159  f :     0.042433
      f+1     :     0.011937
      f-1     :     0.006793
      f+2     :     0.003798
      f-2     :     0.003303
      f+3     :     0.004064
      f-3     :     0.004380
 59 H s       :     0.780955  s :     0.780955
      pz      :     0.021754  p :     0.061284
      px      :     0.023629
      py      :     0.015902
 60 C s       :     2.768700  s :     2.768700
      pz      :     1.062812  p :     2.920528
      px      :     0.983667
      py      :     0.874049
      dz2     :     0.120720  d :     0.390010
      dxz     :     0.119862
      dyz     :     0.080319
      dx2y2   :     0.037048
      dxy     :     0.032061
      f0      :     0.008620  f :     0.042741
      f+1     :     0.011900
      f-1     :     0.006672
      f+2     :     0.005278
      f-2     :     0.005064
      f+3     :     0.002215
      f-3     :     0.002993
 61 H s       :     0.781428  s :     0.781428
      pz      :     0.014037  p :     0.060933
      px      :     0.031677
      py      :     0.015219
 62 C s       :     2.766802  s :     2.766802
      pz      :     1.000936  p :     2.944917
      px      :     1.035321
      py      :     0.908660
      dz2     :     0.116128  d :     0.381502
      dxz     :     0.098358
      dyz     :     0.028328
      dx2y2   :     0.069079
      dxy     :     0.069609
      f0      :     0.005722  f :     0.042446
      f+1     :     0.010795
      f-1     :     0.002712
      f+2     :     0.007028
      f-2     :     0.006437
      f+3     :     0.004403
      f-3     :     0.005349
 63 H s       :     0.780831  s :     0.780831
      pz      :     0.036335  p :     0.061252
      px      :     0.012103
      py      :     0.012814
 64 C s       :     2.762999  s :     2.762999
      pz      :     1.016846  p :     2.900698
      px      :     1.006827
      py      :     0.877025
      dz2     :     0.086265  d :     0.380956
      dxz     :     0.142056
      dyz     :     0.066959
      dx2y2   :     0.040325
      dxy     :     0.045351
      f0      :     0.008031  f :     0.042015
      f+1     :     0.011341
      f-1     :     0.007063
      f+2     :     0.003763
      f-2     :     0.003316
      f+3     :     0.004224
      f-3     :     0.004276
 65 H s       :     0.775990  s :     0.775990
      pz      :     0.022459  p :     0.061963
      px      :     0.023955
      py      :     0.015549
 66 H s       :     0.698867  s :     0.698867
      pz      :     0.019667  p :     0.117177
      px      :     0.052646
      py      :     0.044864


                      *****************************
                      * MAYER POPULATION ANALYSIS *
                      *****************************

  NA   - Mulliken gross atomic population
  ZA   - Total nuclear charge
  QA   - Mulliken gross atomic charge
  VA   - Mayer's total valence
  BVA  - Mayer's bonded valence
  FA   - Mayer's free valence

  ATOM       NA         ZA         QA         VA         BVA        FA
  0 O      8.2144     8.0000    -0.2144     2.1744     2.1744    -0.0000
  1 O      8.4433     8.0000    -0.4433     2.0623     2.0623    -0.0000
  2 N      7.1735     7.0000    -0.1735     2.9927     2.9927     0.0000
  3 N      7.2487     7.0000    -0.2487     3.1658     3.1658    -0.0000
  4 C      5.8873     6.0000     0.1127     4.1381     4.1381     0.0000
  5 C      5.9674     6.0000     0.0326     3.7872     3.7872     0.0000
  6 H      0.8211     1.0000     0.1789     0.9503     0.9503     0.0000
  7 C      5.8589     6.0000     0.1411     3.6649     3.6649    -0.0000
  8 C      6.2263     6.0000    -0.2263     3.8742     3.8742    -0.0000
  9 H      0.8348     1.0000     0.1652     0.9705     0.9705    -0.0000
 10 C      6.1730     6.0000    -0.1730     3.9117     3.9117    -0.0000
 11 H      0.8406     1.0000     0.1594     0.9612     0.9612    -0.0000
 12 C      6.1543     6.0000    -0.1543     3.8838     3.8838    -0.0000
 13 H      0.8417     1.0000     0.1583     0.9595     0.9595    -0.0000
 14 C      6.1479     6.0000    -0.1479     3.8785     3.8785    -0.0000
 15 H      0.8397     1.0000     0.1603     0.9600     0.9600    -0.0000
 16 C      6.2871     6.0000    -0.2871     3.9539     3.9539     0.0000
 17 H      0.8460     1.0000     0.1540     0.9703     0.9703     0.0000
 18 C      5.8186     6.0000     0.1814     3.9198     3.9198     0.0000
 19 C      6.4326     6.0000    -0.4326     3.8953     3.8953    -0.0000
 20 H      0.8589     1.0000     0.1411     0.9757     0.9757     0.0000
 21 H      0.8494     1.0000     0.1506     0.9664     0.9664    -0.0000
 22 H      0.8502     1.0000     0.1498     0.9681     0.9681    -0.0000
 23 C      6.4058     6.0000    -0.4058     3.8351     3.8351    -0.0000
 24 H      0.8678     1.0000     0.1322     0.9825     0.9825    -0.0000
 25 H      0.8673     1.0000     0.1327     0.9754     0.9754     0.0000
 26 H      0.8663     1.0000     0.1337     0.9799     0.9799     0.0000
 27 C      6.4320     6.0000    -0.4320     3.8852     3.8852     0.0000
 28 H      0.8510     1.0000     0.1490     0.9721     0.9721     0.0000
 29 H      0.8510     1.0000     0.1490     0.9668     0.9668     0.0000
 30 H      0.8593     1.0000     0.1407     0.9788     0.9788    -0.0000
 31 C      5.8327     6.0000     0.1673     3.8826     3.8826    -0.0000
 32 C      5.9798     6.0000     0.0202     3.5953     3.5953     0.0000
 33 C      6.2107     6.0000    -0.2107     3.8258     3.8258     0.0000
 34 H      0.8410     1.0000     0.1590     0.9609     0.9609    -0.0000
 35 C      6.2281     6.0000    -0.2281     3.9079     3.9079     0.0000
 36 H      0.8522     1.0000     0.1478     0.9628     0.9628    -0.0000
 37 C      6.1961     6.0000    -0.1961     3.9221     3.9221    -0.0000
 38 H      0.8510     1.0000     0.1490     0.9618     0.9618    -0.0000
 39 C      6.3032     6.0000    -0.3032     3.8790     3.8790     0.0000
 40 H      0.8614     1.0000     0.1386     0.9882     0.9882     0.0000
 41 C      5.8933     6.0000     0.1067     3.9330     3.9330     0.0000
 42 C      6.4279     6.0000    -0.4279     3.8538     3.8538     0.0000
 43 H      0.8614     1.0000     0.1386     0.9829     0.9829     0.0000
 44 H      0.8577     1.0000     0.1423     0.9718     0.9718     0.0000
 45 H      0.8582     1.0000     0.1418     0.9707     0.9707     0.0000
 46 C      6.4529     6.0000    -0.4529     3.8966     3.8966     0.0000
 47 H      0.8514     1.0000     0.1486     0.9671     0.9671     0.0000
 48 H      0.8699     1.0000     0.1301     0.9901     0.9901     0.0000
 49 H      0.8553     1.0000     0.1447     0.9705     0.9705     0.0000
 50 C      6.4669     6.0000    -0.4669     3.8679     3.8679     0.0000
 51 H      0.8560     1.0000     0.1440     0.9686     0.9686    -0.0000
 52 H      0.8470     1.0000     0.1530     0.9695     0.9695     0.0000
 53 H      0.8543     1.0000     0.1457     0.9669     0.9669    -0.0000
 54 C      5.6226     6.0000     0.3774     4.0837     4.0837    -0.0000
 55 C      5.8833     6.0000     0.1167     3.5941     3.5941    -0.0000
 56 C      6.2156     6.0000    -0.2156     3.9308     3.9308    -0.0000
 57 H      0.8268     1.0000     0.1732     0.9658     0.9658    -0.0000
 58 C      6.1459     6.0000    -0.1459     3.8917     3.8917     0.0000
 59 H      0.8352     1.0000     0.1648     0.9599     0.9599     0.0000
 60 C      6.1298     6.0000    -0.1298     3.9005     3.9005     0.0000
 61 H      0.8355     1.0000     0.1645     0.9580     0.9580    -0.0000
 62 C      6.1479     6.0000    -0.1479     3.9023     3.9023     0.0000
 63 H      0.8339     1.0000     0.1661     0.9592     0.9592     0.0000
 64 C      6.2024     6.0000    -0.2024     3.9476     3.9476     0.0000
 65 H      0.8370     1.0000     0.1630     0.9784     0.9784     0.0000
 66 H      0.7596     1.0000     0.2404     0.9552     0.9552    -0.0000

  Mayer bond orders larger than 0.100000
B(  0-O ,  4-C ) :   0.9645 B(  0-O , 54-C ) :   1.1126 B(  1-O , 54-C ) :   1.9101 
B(  2-N ,  4-C ) :   2.0854 B(  2-N , 18-C ) :   0.8767 B(  3-N ,  5-C ) :   0.9665 
B(  3-N , 31-C ) :   1.1426 B(  3-N , 66-H ) :   0.8861 B(  4-C ,  5-C ) :   0.8661 
B(  5-C ,  6-H ) :   0.9487 B(  5-C ,  7-C ) :   0.9033 B(  7-C ,  8-C ) :   1.3302 
B(  7-C , 16-C ) :   1.3550 B(  8-C ,  9-H ) :   0.9699 B(  8-C , 10-C ) :   1.4132 
B( 10-C , 11-H ) :   0.9745 B( 10-C , 12-C ) :   1.3962 B( 12-C , 13-H ) :   0.9697 
B( 12-C , 14-C ) :   1.3782 B( 14-C , 15-H ) :   0.9742 B( 14-C , 16-C ) :   1.4164 
B( 16-C , 17-H ) :   0.9853 B( 18-C , 19-C ) :   0.9782 B( 18-C , 23-C ) :   0.9627 
B( 18-C , 27-C ) :   0.9806 B( 19-C , 20-H ) :   0.9612 B( 19-C , 21-H ) :   0.9573 
B( 19-C , 22-H ) :   0.9555 B( 23-C , 24-H ) :   0.9703 B( 23-C , 25-H ) :   0.9678 
B( 23-C , 26-H ) :   0.9707 B( 27-C , 28-H ) :   0.9514 B( 27-C , 29-H ) :   0.9575 
B( 27-C , 30-H ) :   0.9634 B( 31-C , 32-C ) :   1.2941 B( 31-C , 39-C ) :   1.3295 
B( 32-C , 33-C ) :   1.3201 B( 32-C , 41-C ) :   0.9634 B( 33-C , 34-H ) :   0.9695 
B( 33-C , 35-C ) :   1.4017 B( 35-C , 36-H ) :   0.9884 B( 35-C , 37-C ) :   1.3885 
B( 37-C , 38-H ) :   0.9845 B( 37-C , 39-C ) :   1.4049 B( 39-C , 40-H ) :   0.9823 
B( 41-C , 42-C ) :   0.9768 B( 41-C , 46-C ) :   0.9946 B( 41-C , 50-C ) :   0.9387 
B( 42-C , 43-H ) :   0.9529 B( 42-C , 44-H ) :   0.9696 B( 42-C , 45-H ) :   0.9622 
B( 46-C , 47-H ) :   0.9677 B( 46-C , 48-H ) :   0.9464 B( 46-C , 49-H ) :   0.9580 
B( 50-C , 51-H ) :   0.9688 B( 50-C , 52-H ) :   0.9664 B( 50-C , 53-H ) :   0.9685 
B( 54-C , 55-C ) :   0.9820 B( 55-C , 56-C ) :   1.3224 B( 55-C , 64-C ) :   1.3265 
B( 56-C , 57-H ) :   0.9649 B( 56-C , 58-C ) :   1.4235 B( 58-C , 59-H ) :   0.9701 
B( 58-C , 60-C ) :   1.3837 B( 60-C , 61-H ) :   0.9657 B( 60-C , 62-C ) :   1.3856 
B( 62-C , 63-H ) :   0.9691 B( 62-C , 64-C ) :   1.4286 B( 64-C , 65-H ) :   0.9661 


-------
TIMINGS
-------

Total SCF time: 0 days 0 hours 5 min 46 sec 

Total time                  ....     346.517 sec
Sum of individual times     ....     328.505 sec  ( 94.8%)

Fock matrix formation       ....     300.523 sec  ( 86.7%)
  Split-RI-J                ....      26.144 sec  (  8.7% of F)
  Chain of spheres X        ....     185.330 sec  ( 61.7% of F)
  XC integration            ....      36.004 sec  ( 12.0% of F)
    Basis function eval.    ....       2.651 sec  (  7.4% of XC)
    Density eval.           ....       6.545 sec  ( 18.2% of XC)
    XC-Functional eval.     ....       0.229 sec  (  0.6% of XC)
    XC-Potential eval.      ....       3.556 sec  (  9.9% of XC)
Diagonalization             ....       3.406 sec  (  1.0%)
Density matrix formation    ....       0.589 sec  (  0.2%)
Population analysis         ....       0.596 sec  (  0.2%)
Initial guess               ....       3.463 sec  (  1.0%)
Orbital Transformation      ....       0.000 sec  (  0.0%)
Orbital Orthonormalization  ....       0.000 sec  (  0.0%)
DIIS solution               ....       3.539 sec  (  1.0%)
SOSCF solution              ....       3.837 sec  (  1.1%)
Grid generation             ....      12.551 sec  (  3.6%)

Maximum memory used throughout the entire SCF-calculation: 403.7 MB
[1710175791.965606] [node052:1578472:0]          mpool.c:43   UCX  WARN  object 0x13d6b340 was not returned to mpool ucp_requests
[1710175791.965622] [node052:1578472:0]          mpool.c:43   UCX  WARN  object 0x13d6b500 was not returned to mpool ucp_requests
[1710175791.965626] [node052:1578472:0]          mpool.c:43   UCX  WARN  object 0x13d6b6c0 was not returned to mpool ucp_requests
[1710175791.965629] [node052:1578472:0]          mpool.c:43   UCX  WARN  object 0x13d6b880 was not returned to mpool ucp_requests
[1710175791.965631] [node052:1578472:0]          mpool.c:43   UCX  WARN  object 0x13d6ba40 was not returned to mpool ucp_requests
[1710175791.965634] [node052:1578472:0]          mpool.c:43   UCX  WARN  object 0x13d6bc00 was not returned to mpool ucp_requests
[1710175791.965637] [node052:1578472:0]          mpool.c:43   UCX  WARN  object 0x13d6bdc0 was not returned to mpool ucp_requests
[1710175791.965640] [node052:1578472:0]          mpool.c:43   UCX  WARN  object 0x13d6bf80 was not returned to mpool ucp_requests
[1710175791.968212] [node052:1578464:0]          mpool.c:43   UCX  WARN  object 0x138f2380 was not returned to mpool ucp_requests
[1710175791.968229] [node052:1578464:0]          mpool.c:43   UCX  WARN  object 0x138f2540 was not returned to mpool ucp_requests
[1710175791.968234] [node052:1578464:0]          mpool.c:43   UCX  WARN  object 0x138f2700 was not returned to mpool ucp_requests
[1710175791.968236] [node052:1578464:0]          mpool.c:43   UCX  WARN  object 0x138f28c0 was not returned to mpool ucp_requests
[1710175791.968240] [node052:1578464:0]          mpool.c:43   UCX  WARN  object 0x138f2a80 was not returned to mpool ucp_requests
[1710175791.968243] [node052:1578464:0]          mpool.c:43   UCX  WARN  object 0x138f2c40 was not returned to mpool ucp_requests
[1710175791.968245] [node052:1578464:0]          mpool.c:43   UCX  WARN  object 0x138f2e00 was not returned to mpool ucp_requests
[1710175791.968247] [node052:1578464:0]          mpool.c:43   UCX  WARN  object 0x138f2fc0 was not returned to mpool ucp_requests
[1710175791.972700] [node052:1578476:0]          mpool.c:43   UCX  WARN  object 0x135fe1c0 was not returned to mpool ucp_requests
[1710175791.972713] [node052:1578476:0]          mpool.c:43   UCX  WARN  object 0x135fe380 was not returned to mpool ucp_requests
[1710175791.972720] [node052:1578476:0]          mpool.c:43   UCX  WARN  object 0x135fe540 was not returned to mpool ucp_requests
[1710175791.972723] [node052:1578476:0]          mpool.c:43   UCX  WARN  object 0x135fe700 was not returned to mpool ucp_requests
[1710175791.972725] [node052:1578476:0]          mpool.c:43   UCX  WARN  object 0x135fe8c0 was not returned to mpool ucp_requests
[1710175791.972728] [node052:1578476:0]          mpool.c:43   UCX  WARN  object 0x135fea80 was not returned to mpool ucp_requests
[1710175791.972730] [node052:1578476:0]          mpool.c:43   UCX  WARN  object 0x135fec40 was not returned to mpool ucp_requests
[1710175791.972732] [node052:1578476:0]          mpool.c:43   UCX  WARN  object 0x135fee00 was not returned to mpool ucp_requests
[1710175791.972735] [node052:1578476:0]          mpool.c:43   UCX  WARN  object 0x135fefc0 was not returned to mpool ucp_requests
[1710175791.972887] [node052:1578469:0]          mpool.c:43   UCX  WARN  object 0x1366b3c0 was not returned to mpool ucp_requests
[1710175791.972900] [node052:1578469:0]          mpool.c:43   UCX  WARN  object 0x1366b580 was not returned to mpool ucp_requests
[1710175791.972904] [node052:1578469:0]          mpool.c:43   UCX  WARN  object 0x1366b740 was not returned to mpool ucp_requests
[1710175791.972907] [node052:1578469:0]          mpool.c:43   UCX  WARN  object 0x1366b900 was not returned to mpool ucp_requests
[1710175791.972910] [node052:1578469:0]          mpool.c:43   UCX  WARN  object 0x1366bac0 was not returned to mpool ucp_requests
[1710175791.972913] [node052:1578469:0]          mpool.c:43   UCX  WARN  object 0x1366bc80 was not returned to mpool ucp_requests
[1710175791.972915] [node052:1578469:0]          mpool.c:43   UCX  WARN  object 0x1366be40 was not returned to mpool ucp_requests
[1710175791.972918] [node052:1578469:0]          mpool.c:43   UCX  WARN  object 0x1366c000 was not returned to mpool ucp_requests
[1710175791.973587] [node052:1578470:0]          mpool.c:43   UCX  WARN  object 0x1422e380 was not returned to mpool ucp_requests
[1710175791.973604] [node052:1578470:0]          mpool.c:43   UCX  WARN  object 0x1422e540 was not returned to mpool ucp_requests
[1710175791.973608] [node052:1578470:0]          mpool.c:43   UCX  WARN  object 0x1422e700 was not returned to mpool ucp_requests
[1710175791.973611] [node052:1578470:0]          mpool.c:43   UCX  WARN  object 0x1422e8c0 was not returned to mpool ucp_requests
[1710175791.973613] [node052:1578470:0]          mpool.c:43   UCX  WARN  object 0x1422ea80 was not returned to mpool ucp_requests
[1710175791.973615] [node052:1578470:0]          mpool.c:43   UCX  WARN  object 0x1422ec40 was not returned to mpool ucp_requests
[1710175791.973618] [node052:1578470:0]          mpool.c:43   UCX  WARN  object 0x1422ee00 was not returned to mpool ucp_requests
[1710175791.973620] [node052:1578470:0]          mpool.c:43   UCX  WARN  object 0x1422efc0 was not returned to mpool ucp_requests
[1710175791.973941] [node052:1578473:0]          mpool.c:43   UCX  WARN  object 0x138be340 was not returned to mpool ucp_requests
[1710175791.973952] [node052:1578473:0]          mpool.c:43   UCX  WARN  object 0x138be500 was not returned to mpool ucp_requests
[1710175791.973956] [node052:1578473:0]          mpool.c:43   UCX  WARN  object 0x138be6c0 was not returned to mpool ucp_requests
[1710175791.973959] [node052:1578473:0]          mpool.c:43   UCX  WARN  object 0x138be880 was not returned to mpool ucp_requests
[1710175791.973962] [node052:1578473:0]          mpool.c:43   UCX  WARN  object 0x138bea40 was not returned to mpool ucp_requests
[1710175791.973964] [node052:1578473:0]          mpool.c:43   UCX  WARN  object 0x138bec00 was not returned to mpool ucp_requests
[1710175791.973967] [node052:1578473:0]          mpool.c:43   UCX  WARN  object 0x138bedc0 was not returned to mpool ucp_requests
[1710175791.973970] [node052:1578473:0]          mpool.c:43   UCX  WARN  object 0x138bef80 was not returned to mpool ucp_requests
[1710175791.974047] [node052:1578478:0]          mpool.c:43   UCX  WARN  object 0x1406a040 was not returned to mpool ucp_requests
[1710175791.974059] [node052:1578478:0]          mpool.c:43   UCX  WARN  object 0x1406a580 was not returned to mpool ucp_requests
[1710175791.974063] [node052:1578478:0]          mpool.c:43   UCX  WARN  object 0x1406a740 was not returned to mpool ucp_requests
[1710175791.974065] [node052:1578478:0]          mpool.c:43   UCX  WARN  object 0x1406a900 was not returned to mpool ucp_requests
[1710175791.974068] [node052:1578478:0]          mpool.c:43   UCX  WARN  object 0x1406aac0 was not returned to mpool ucp_requests
[1710175791.974071] [node052:1578478:0]          mpool.c:43   UCX  WARN  object 0x1406ac80 was not returned to mpool ucp_requests
[1710175791.974073] [node052:1578478:0]          mpool.c:43   UCX  WARN  object 0x1406ae40 was not returned to mpool ucp_requests
[1710175791.974076] [node052:1578478:0]          mpool.c:43   UCX  WARN  object 0x1406b000 was not returned to mpool ucp_requests
[1710175791.975276] [node052:1578466:0]          mpool.c:43   UCX  WARN  object 0x132a5400 was not returned to mpool ucp_requests
[1710175791.975293] [node052:1578466:0]          mpool.c:43   UCX  WARN  object 0x132a55c0 was not returned to mpool ucp_requests
[1710175791.975298] [node052:1578466:0]          mpool.c:43   UCX  WARN  object 0x132a5780 was not returned to mpool ucp_requests
[1710175791.975301] [node052:1578466:0]          mpool.c:43   UCX  WARN  object 0x132a5940 was not returned to mpool ucp_requests
[1710175791.975305] [node052:1578466:0]          mpool.c:43   UCX  WARN  object 0x132a5b00 was not returned to mpool ucp_requests
[1710175791.975308] [node052:1578466:0]          mpool.c:43   UCX  WARN  object 0x132a5cc0 was not returned to mpool ucp_requests
[1710175791.975311] [node052:1578466:0]          mpool.c:43   UCX  WARN  object 0x132a5e80 was not returned to mpool ucp_requests
[1710175791.975314] [node052:1578466:0]          mpool.c:43   UCX  WARN  object 0x132a6040 was not returned to mpool ucp_requests
[1710175791.975152] [node052:1578479:0]          mpool.c:43   UCX  WARN  object 0x14568140 was not returned to mpool ucp_requests
[1710175791.975165] [node052:1578479:0]          mpool.c:43   UCX  WARN  object 0x14568840 was not returned to mpool ucp_requests
[1710175791.975169] [node052:1578479:0]          mpool.c:43   UCX  WARN  object 0x14568a00 was not returned to mpool ucp_requests
[1710175791.975171] [node052:1578479:0]          mpool.c:43   UCX  WARN  object 0x14568bc0 was not returned to mpool ucp_requests
[1710175791.975174] [node052:1578479:0]          mpool.c:43   UCX  WARN  object 0x14568d80 was not returned to mpool ucp_requests
[1710175791.975177] [node052:1578479:0]          mpool.c:43   UCX  WARN  object 0x14568f40 was not returned to mpool ucp_requests
[1710175791.975179] [node052:1578479:0]          mpool.c:43   UCX  WARN  object 0x14569100 was not returned to mpool ucp_requests
[1710175791.975313] [node052:1578482:0]          mpool.c:43   UCX  WARN  object 0x12f11b80 was not returned to mpool ucp_requests
[1710175791.975326] [node052:1578482:0]          mpool.c:43   UCX  WARN  object 0x12f12600 was not returned to mpool ucp_requests
[1710175791.975330] [node052:1578482:0]          mpool.c:43   UCX  WARN  object 0x12f127c0 was not returned to mpool ucp_requests
[1710175791.975334] [node052:1578482:0]          mpool.c:43   UCX  WARN  object 0x12f12980 was not returned to mpool ucp_requests
[1710175791.975337] [node052:1578482:0]          mpool.c:43   UCX  WARN  object 0x12f12b40 was not returned to mpool ucp_requests
[1710175791.975340] [node052:1578482:0]          mpool.c:43   UCX  WARN  object 0x12f12d00 was not returned to mpool ucp_requests
[1710175791.975343] [node052:1578482:0]          mpool.c:43   UCX  WARN  object 0x12f12ec0 was not returned to mpool ucp_requests
[1710175791.976079] [node052:1578480:0]          mpool.c:43   UCX  WARN  object 0x13acde80 was not returned to mpool ucp_requests
[1710175791.976090] [node052:1578480:0]          mpool.c:43   UCX  WARN  object 0x13ace580 was not returned to mpool ucp_requests
[1710175791.976096] [node052:1578480:0]          mpool.c:43   UCX  WARN  object 0x13ace740 was not returned to mpool ucp_requests
[1710175791.976100] [node052:1578480:0]          mpool.c:43   UCX  WARN  object 0x13ace900 was not returned to mpool ucp_requests
[1710175791.976102] [node052:1578480:0]          mpool.c:43   UCX  WARN  object 0x13aceac0 was not returned to mpool ucp_requests
[1710175791.976106] [node052:1578480:0]          mpool.c:43   UCX  WARN  object 0x13acee40 was not returned to mpool ucp_requests
[1710175791.976108] [node052:1578480:0]          mpool.c:43   UCX  WARN  object 0x13acf000 was not returned to mpool ucp_requests
[1710175791.991767] [node052:1578475:0]          mpool.c:43   UCX  WARN  object 0x14944180 was not returned to mpool ucp_requests
[1710175791.991776] [node052:1578475:0]          mpool.c:43   UCX  WARN  object 0x14944340 was not returned to mpool ucp_requests
[1710175791.991781] [node052:1578475:0]          mpool.c:43   UCX  WARN  object 0x14944500 was not returned to mpool ucp_requests
[1710175791.991784] [node052:1578475:0]          mpool.c:43   UCX  WARN  object 0x149446c0 was not returned to mpool ucp_requests
[1710175791.991788] [node052:1578475:0]          mpool.c:43   UCX  WARN  object 0x14944880 was not returned to mpool ucp_requests
[1710175791.991791] [node052:1578475:0]          mpool.c:43   UCX  WARN  object 0x14944a40 was not returned to mpool ucp_requests
[1710175791.991794] [node052:1578475:0]          mpool.c:43   UCX  WARN  object 0x14944c00 was not returned to mpool ucp_requests
[1710175791.991797] [node052:1578475:0]          mpool.c:43   UCX  WARN  object 0x14944dc0 was not returned to mpool ucp_requests
[1710175791.991800] [node052:1578475:0]          mpool.c:43   UCX  WARN  object 0x14944f80 was not returned to mpool ucp_requests
[1710175791.995641] [node052:1578481:0]          mpool.c:43   UCX  WARN  object 0x1315d0c0 was not returned to mpool ucp_requests
[1710175791.995651] [node052:1578481:0]          mpool.c:43   UCX  WARN  object 0x1315d600 was not returned to mpool ucp_requests
[1710175791.995655] [node052:1578481:0]          mpool.c:43   UCX  WARN  object 0x1315d7c0 was not returned to mpool ucp_requests
[1710175791.995659] [node052:1578481:0]          mpool.c:43   UCX  WARN  object 0x1315d980 was not returned to mpool ucp_requests
[1710175791.995662] [node052:1578481:0]          mpool.c:43   UCX  WARN  object 0x1315dd00 was not returned to mpool ucp_requests
[1710175791.995665] [node052:1578481:0]          mpool.c:43   UCX  WARN  object 0x1315dec0 was not returned to mpool ucp_requests
[1710175791.995668] [node052:1578481:0]          mpool.c:43   UCX  WARN  object 0x1315e080 was not returned to mpool ucp_requests
[1710175791.995677] [node052:1578467:0]          mpool.c:43   UCX  WARN  object 0x13fd2400 was not returned to mpool ucp_requests
[1710175791.995688] [node052:1578467:0]          mpool.c:43   UCX  WARN  object 0x13fd25c0 was not returned to mpool ucp_requests
[1710175791.995692] [node052:1578467:0]          mpool.c:43   UCX  WARN  object 0x13fd2780 was not returned to mpool ucp_requests
[1710175791.995695] [node052:1578467:0]          mpool.c:43   UCX  WARN  object 0x13fd2940 was not returned to mpool ucp_requests
[1710175791.995698] [node052:1578467:0]          mpool.c:43   UCX  WARN  object 0x13fd2b00 was not returned to mpool ucp_requests
[1710175791.995702] [node052:1578467:0]          mpool.c:43   UCX  WARN  object 0x13fd2cc0 was not returned to mpool ucp_requests
[1710175791.995706] [node052:1578467:0]          mpool.c:43   UCX  WARN  object 0x13fd2e80 was not returned to mpool ucp_requests
[1710175791.995709] [node052:1578467:0]          mpool.c:43   UCX  WARN  object 0x13fd3040 was not returned to mpool ucp_requests
[1710175792.010360] [node052:1578465:0]          mpool.c:43   UCX  WARN  object 0x1384ffc0 was not returned to mpool ucp_requests
[1710175792.010379] [node052:1578465:0]          mpool.c:43   UCX  WARN  object 0x13850340 was not returned to mpool ucp_requests
[1710175792.010383] [node052:1578465:0]          mpool.c:43   UCX  WARN  object 0x13850500 was not returned to mpool ucp_requests
[1710175792.010385] [node052:1578465:0]          mpool.c:43   UCX  WARN  object 0x138506c0 was not returned to mpool ucp_requests
[1710175792.010388] [node052:1578465:0]          mpool.c:43   UCX  WARN  object 0x13850880 was not returned to mpool ucp_requests
[1710175792.010390] [node052:1578465:0]          mpool.c:43   UCX  WARN  object 0x13850dc0 was not returned to mpool ucp_requests
[1710175792.010393] [node052:1578465:0]          mpool.c:43   UCX  WARN  object 0x13850f80 was not returned to mpool ucp_requests
[1710175792.010361] [node052:1578468:0]          mpool.c:43   UCX  WARN  object 0x13b43380 was not returned to mpool ucp_requests
[1710175792.010379] [node052:1578468:0]          mpool.c:43   UCX  WARN  object 0x13b43540 was not returned to mpool ucp_requests
[1710175792.010382] [node052:1578468:0]          mpool.c:43   UCX  WARN  object 0x13b43700 was not returned to mpool ucp_requests
[1710175792.010384] [node052:1578468:0]          mpool.c:43   UCX  WARN  object 0x13b438c0 was not returned to mpool ucp_requests
[1710175792.010387] [node052:1578468:0]          mpool.c:43   UCX  WARN  object 0x13b43a80 was not returned to mpool ucp_requests
[1710175792.010390] [node052:1578468:0]          mpool.c:43   UCX  WARN  object 0x13b43c40 was not returned to mpool ucp_requests
[1710175792.010393] [node052:1578468:0]          mpool.c:43   UCX  WARN  object 0x13b43e00 was not returned to mpool ucp_requests
[1710175792.010397] [node052:1578468:0]          mpool.c:43   UCX  WARN  object 0x13b43fc0 was not returned to mpool ucp_requests
[1710175792.014252] [node052:1578477:0]          mpool.c:43   UCX  WARN  object 0x13fcc180 was not returned to mpool ucp_requests
[1710175792.014263] [node052:1578477:0]          mpool.c:43   UCX  WARN  object 0x13fcc340 was not returned to mpool ucp_requests
[1710175792.014268] [node052:1578477:0]          mpool.c:43   UCX  WARN  object 0x13fcc500 was not returned to mpool ucp_requests
[1710175792.014271] [node052:1578477:0]          mpool.c:43   UCX  WARN  object 0x13fcc880 was not returned to mpool ucp_requests
[1710175792.014274] [node052:1578477:0]          mpool.c:43   UCX  WARN  object 0x13fcca40 was not returned to mpool ucp_requests
[1710175792.014276] [node052:1578477:0]          mpool.c:43   UCX  WARN  object 0x13fccc00 was not returned to mpool ucp_requests
[1710175792.014279] [node052:1578477:0]          mpool.c:43   UCX  WARN  object 0x13fccdc0 was not returned to mpool ucp_requests
[1710175792.014282] [node052:1578477:0]          mpool.c:43   UCX  WARN  object 0x13fccf80 was not returned to mpool ucp_requests
[1710175792.061417] [node052:1578474:0]          mpool.c:43   UCX  WARN  object 0x13d9e2c0 was not returned to mpool ucp_requests
[1710175792.061429] [node052:1578474:0]          mpool.c:43   UCX  WARN  object 0x13d9e480 was not returned to mpool ucp_requests
[1710175792.061433] [node052:1578474:0]          mpool.c:43   UCX  WARN  object 0x13d9e640 was not returned to mpool ucp_requests
[1710175792.061436] [node052:1578474:0]          mpool.c:43   UCX  WARN  object 0x13d9e800 was not returned to mpool ucp_requests
[1710175792.061438] [node052:1578474:0]          mpool.c:43   UCX  WARN  object 0x13d9e9c0 was not returned to mpool ucp_requests
[1710175792.061441] [node052:1578474:0]          mpool.c:43   UCX  WARN  object 0x13d9eb80 was not returned to mpool ucp_requests
[1710175792.061443] [node052:1578474:0]          mpool.c:43   UCX  WARN  object 0x13d9ed40 was not returned to mpool ucp_requests
[1710175792.061445] [node052:1578474:0]          mpool.c:43   UCX  WARN  object 0x13d9ef00 was not returned to mpool ucp_requests
[1710175792.071682] [node052:1578471:0]          mpool.c:43   UCX  WARN  object 0x14589300 was not returned to mpool ucp_requests
[1710175792.071701] [node052:1578471:0]          mpool.c:43   UCX  WARN  object 0x145894c0 was not returned to mpool ucp_requests
[1710175792.071705] [node052:1578471:0]          mpool.c:43   UCX  WARN  object 0x14589680 was not returned to mpool ucp_requests
[1710175792.071708] [node052:1578471:0]          mpool.c:43   UCX  WARN  object 0x14589840 was not returned to mpool ucp_requests
[1710175792.071710] [node052:1578471:0]          mpool.c:43   UCX  WARN  object 0x14589a00 was not returned to mpool ucp_requests
[1710175792.071713] [node052:1578471:0]          mpool.c:43   UCX  WARN  object 0x14589bc0 was not returned to mpool ucp_requests
[1710175792.071716] [node052:1578471:0]          mpool.c:43   UCX  WARN  object 0x14589d80 was not returned to mpool ucp_requests
[1710175792.071718] [node052:1578471:0]          mpool.c:43   UCX  WARN  object 0x14589f40 was not returned to mpool ucp_requests


-------------------------------------------------------------------------------
                          DFT DISPERSION CORRECTION                            
                                                                               
                              DFTD3 V3.1  Rev 1                                
                          USING Becke-Johnson damping                          
-------------------------------------------------------------------------------
The PBE0 functional is recognized
Active option DFTDOPT                   ...         4   

molecular C6(AA) [au] = 45530.235760 


            DFT-D V3
 parameters
 s6 scaling factor         :     1.0000 
 a1 scaling factor         :     0.4145 
 s8 scaling factor         :     1.2177 
 a2 scaling factor         :     4.8593 
 ad hoc parameters k1-k3   :    16.0000     1.3333    -4.0000 

 Edisp/kcal,au: -54.940731874792  -0.087553619961 
 E6   /kcal   : -35.403543103 
 E8   /kcal   : -19.537188771 
 % E8         :  35.560481458 

-------------------------   ----------------
Dispersion correction           -0.087553620
-------------------------   ----------------


-------------------------   --------------------
FINAL SINGLE POINT ENERGY     -1384.472765605731
-------------------------   --------------------


           ************************************************************
           *        Program running with 20 parallel MPI-processes    *
           *              working on a common directory               *
           ************************************************************
------------------------------------------------------------------------------
                         ORCA SCF GRADIENT CALCULATION
------------------------------------------------------------------------------

 ... reading COSX grid (gridx3)
Gradient of the Kohn-Sham DFT energy:
Kohn-Sham wavefunction type      ... RKS
Hartree-Fock exchange scaling    ...    0.250
Number of operators              ...    1
Number of atoms                  ...   67
Basis set dimensions             ... 1227
Integral neglect threshold       ... 2.5e-11
Integral primitive cutoff        ... 2.5e-12
SHARK Integral package           ... ON

Nuc. rep. gradient       (SHARK) ... done (  0.0 sec)
HCore & Overlap gradient (SHARK) ... done (  1.0 sec)
RI-J gradient            (SHARK) ... done (  4.2 sec)
COSX-gradient                    ... done ( 38.2 sec)
Exchange-correlation gradient    ... done
Dispersion correction            ... done

------------------
CARTESIAN GRADIENT
------------------

   1   O   :    0.003118157    0.004735705   -0.024609105
   2   O   :    0.027254469   -0.020859959    0.040437459
   3   N   :    0.015923717   -0.049216462   -0.018612427
   4   N   :   -0.007144374    0.006217839   -0.007833964
   5   C   :   -0.031328445    0.030989121    0.032315919
   6   C   :    0.015862328   -0.017816469   -0.017288134
   7   H   :   -0.001111520    0.004916034   -0.000512386
   8   C   :    0.006855829    0.008068542    0.000836186
   9   C   :   -0.010202471   -0.003853288   -0.002077171
  10   H   :    0.000291539    0.002600331   -0.002447922
  11   C   :   -0.009531300   -0.002960491   -0.004156717
  12   H   :    0.002098347    0.000355850    0.000865110
  13   C   :    0.000756744    0.001837144   -0.002226897
  14   H   :    0.000334904   -0.001062014    0.002534724
  15   C   :    0.007288537    0.005644783   -0.006004355
  16   H   :   -0.001971942   -0.001134174    0.000721929
  17   C   :    0.007844324    0.002198462    0.001797573
  18   H   :   -0.002437583    0.001294124   -0.002027558
  19   C   :   -0.006527744    0.010428128    0.007593711
  20   C   :   -0.001348628    0.001088722   -0.006727504
  21   H   :    0.001792361    0.000980433   -0.001279011
  22   H   :   -0.000727461    0.004313897   -0.001834163
  23   H   :    0.000607124   -0.003221678   -0.002565773
  24   C   :   -0.002949369   -0.000414583   -0.000005139
  25   H   :    0.000219355   -0.001992147   -0.002466621
  26   H   :   -0.002856262   -0.001378664    0.001206944
  27   H   :    0.001619626   -0.002611671    0.000871674
  28   C   :    0.004225060   -0.001127532    0.003374557
  29   H   :    0.001071971   -0.004313147    0.000312155
  30   H   :    0.000862493    0.002068186    0.003397305
  31   H   :    0.002429590    0.001013436    0.000262107
  32   C   :    0.008491219    0.001815233    0.018480510
  33   C   :    0.006121117   -0.012851589   -0.010472319
  34   C   :   -0.000738485    0.008987991    0.015146200
  35   H   :    0.004146024   -0.004827972    0.001851265
  36   C   :    0.000310967    0.001571987    0.002622795
  37   H   :   -0.000472254   -0.000826545   -0.002691031
  38   C   :    0.006327076   -0.007638070    0.004071561
  39   H   :   -0.001954050    0.002441461    0.000237165
  40   C   :   -0.001353668   -0.003051588   -0.009706322
  41   H   :    0.000531656    0.002316909    0.005709370
  42   C   :    0.004377986   -0.006734840   -0.001021326
  43   C   :    0.000550848    0.005425180   -0.002315932
  44   H   :   -0.001325577    0.001617742    0.001559303
  45   H   :   -0.001461773    0.000170183   -0.001721610
  46   H   :    0.003378210   -0.000351875   -0.003147019
  47   C   :   -0.005384905    0.001119801   -0.001070702
  48   H   :   -0.001149091    0.000043534   -0.001870433
  49   H   :    0.000593708    0.001650294    0.001162254
  50   H   :   -0.001733169   -0.004243830   -0.000471897
  51   C   :   -0.007142720    0.010852590    0.001211175
  52   H   :   -0.000499340    0.001904277   -0.001430187
  53   H   :    0.000646518    0.002206462    0.005997133
  54   H   :   -0.002226589    0.000548357   -0.000642962
  55   C   :   -0.011895691    0.004792969   -0.029526562
  56   C   :   -0.000304117    0.002416561    0.006659117
  57   C   :   -0.000070587   -0.000416159   -0.005444133
  58   H   :   -0.002818873    0.000856840    0.000430253
  59   C   :   -0.008650541    0.004275671   -0.005379529
  60   H   :    0.001094103   -0.000574418    0.001763825
  61   C   :   -0.003443559    0.001324512    0.001489235
  62   H   :    0.002565266   -0.001127290   -0.000946240
  63   C   :   -0.004541663    0.000776352    0.010293822
  64   H   :   -0.000095004    0.000067296   -0.002053073
  65   C   :    0.002310965   -0.000801517    0.002789133
  66   H   :   -0.002172045    0.000658251    0.002056182
  67   H   :   -0.004105894    0.008311013    0.002523849

Difference to translation invariance:
           :    0.0002254457   -0.0005057718   -0.0000046216

Difference to rotation invariance:
           :    0.0009303871    0.0038317483   -0.0097690922

Norm of the cartesian gradient     ...    0.1217761932
RMS gradient                       ...    0.0085894304
MAX gradient                       ...    0.0492164617

-------
TIMINGS
-------

Total SCF gradient time            ...       61.058 sec

One electron gradient       ....       0.994 sec  (  1.6%)
RI-J Coulomb gradient       ....       4.241 sec  (  6.9%)
COSX gradient               ....      38.159 sec  ( 62.5%)
XC gradient                 ....       7.183 sec  ( 11.8%)
CPCM gradient               ....       2.116 sec  (  3.5%)
   A-Matrix (El+Nuc)        ....       0.560 sec  (  0.9%)
   Potential                ....       1.556 sec  (  2.5%)

Maximum memory used throughout the entire SCFGRAD-calculation: 259.0 MB
------------------------------------------------------------------------------
                         ORCA GEOMETRY RELAXATION STEP
------------------------------------------------------------------------------

Reading the OPT-File                    .... done
Getting information on internals        .... done
Copying old internal coords+grads       .... done
Making the new internal coordinates     .... (new redundants).... done
Validating the new internal coordinates .... (new redundants).... done
Calculating the B-matrix                .... done
Calculating the G,G- and P matrices     .... done
Transforming gradient to internals      .... done
Projecting the internal gradient        .... done
Number of atoms                         ....  67
Number of internal coordinates          .... 356
Current Energy                          .... -1384.472765606 Eh
Current gradient norm                   ....     0.121776193 Eh/bohr
Maximum allowed component of the step   ....  0.150
Current trust radius                    ....  0.300
Evaluating the initial hessian          ....  (Almloef) done
Projecting the Hessian                  .... done
Forming the augmented Hessian           .... done
Diagonalizing the augmented Hessian     .... done
Last element of RFO vector              ....  0.958948732
Lowest eigenvalues of augmented Hessian:
 -0.024690231  0.000685142  0.008181314  0.008257824  0.009419394
Length of the computed step             ....  0.295719140
The final length of the internal step   ....  0.295719140
Converting the step to cartesian space:
 Initial RMS(Int)=    0.0156730831
Transforming coordinates:
 Iter   0:  RMS(Cart)=    0.1252282443 RMS(Int)=    0.9983085274
 Iter   1:  RMS(Cart)=    0.0045368056 RMS(Int)=    0.0014802273
 Iter   2:  RMS(Cart)=    0.0002479299 RMS(Int)=    0.0000555245
 Iter   3:  RMS(Cart)=    0.0000206130 RMS(Int)=    0.0000076937
 Iter   4:  RMS(Cart)=    0.0000013748 RMS(Int)=    0.0000003950
 Iter   5:  RMS(Cart)=    0.0000001234 RMS(Int)=    0.0000000488
 Iter   6:  RMS(Cart)=    0.0000000089 RMS(Int)=    0.0000000030
done
Storing new coordinates                 .... done

                                .--------------------.
          ----------------------|Geometry convergence|-------------------------
          Item                value                   Tolerance       Converged
          ---------------------------------------------------------------------
          RMS gradient        0.0058973844            0.0001000000      NO
          MAX gradient        0.0518965986            0.0003000000      NO
          RMS step            0.0156730831            0.0020000000      NO
          MAX step            0.0704295970            0.0040000000      NO
          ........................................................
          Max(Bonds)      0.0373      Max(Angles)    2.21
          Max(Dihed)        3.46      Max(Improp)    0.00
          ---------------------------------------------------------------------

The optimization has not yet converged - more geometry cycles are needed


    ---------------------------------------------------------------------------
                         Redundant Internal Coordinates
                            (Angstroem and degrees)

        Definition                    Value    dE/dq     Step     New-Value
    ----------------------------------------------------------------------------
     1. B(C   4,O   0)                1.3748 -0.003851  0.0032    1.3780   
     2. B(C   4,N   2)                1.2857  0.048788 -0.0305    1.2552   
     3. B(C   5,C   4)                1.5698  0.023693 -0.0373    1.5325   
     4. B(C   5,N   3)                1.4760  0.022925 -0.0285    1.4475   
     5. B(H   6,C   5)                1.0862 -0.002202  0.0030    1.0892   
     6. B(C   7,C   5)                1.5390  0.016062 -0.0220    1.5170   
     7. B(C   8,C   7)                1.4040  0.014237 -0.0124    1.3917   
     8. B(H   9,C   8)                1.0808 -0.002650  0.0035    1.0843   
     9. B(C  10,C   8)                1.3923  0.003255 -0.0027    1.3896   
    10. B(H  11,C  10)                1.0806 -0.002289  0.0030    1.0837   
    11. B(C  12,C  10)                1.3924  0.005368 -0.0043    1.3881   
    12. B(H  13,C  12)                1.0808 -0.002756  0.0037    1.0844   
    13. B(C  14,C  12)                1.3923  0.003876 -0.0030    1.3893   
    14. B(H  15,C  14)                1.0805 -0.002335  0.0031    1.0837   
    15. B(C  16,C   7)                1.4005  0.010250 -0.0088    1.3916   
    16. B(C  16,C  14)                1.3921  0.005410 -0.0044    1.3877   
    17. B(H  17,C  16)                1.0810 -0.002880  0.0038    1.0849   
    18. B(C  18,N   2)                1.4565 -0.003980  0.0045    1.4610   
    19. B(C  19,C  18)                1.5460  0.012376 -0.0174    1.5286   
    20. B(H  20,C  19)                1.0909 -0.000699  0.0010    1.0919   
    21. B(H  21,C  19)                1.0902 -0.001812  0.0025    1.0927   
    22. B(H  22,C  19)                1.0869 -0.002806  0.0038    1.0907   
    23. B(C  23,C  18)                1.5401  0.007029 -0.0097    1.5304   
    24. B(H  24,C  23)                1.0915 -0.001147  0.0016    1.0931   
    25. B(H  25,C  23)                1.0901 -0.002051  0.0028    1.0929   
    26. B(H  26,C  23)                1.0911 -0.001574  0.0022    1.0932   
    27. B(C  27,C  18)                1.5430  0.011200 -0.0156    1.5274   
    28. B(H  28,C  27)                1.0870 -0.003533  0.0048    1.0918   
    29. B(H  29,C  27)                1.0902 -0.001718  0.0024    1.0926   
    30. B(H  30,C  27)                1.0914 -0.000651  0.0009    1.0923   
    31. B(C  31,N   3)                1.4058  0.023794 -0.0227    1.3831   
    32. B(C  32,C  31)                1.4213  0.002721 -0.0028    1.4185   
    33. B(C  33,C  32)                1.4104  0.016543 -0.0146    1.3958   
    34. B(H  34,C  33)                1.0777 -0.003030  0.0040    1.0817   
    35. B(C  35,C  33)                1.3919  0.002749 -0.0024    1.3895   
    36. B(H  36,C  35)                1.0806 -0.002681  0.0036    1.0842   
    37. B(C  37,C  35)                1.3871  0.003795 -0.0030    1.3840   
    38. B(H  38,C  37)                1.0802 -0.002926  0.0039    1.0841   
    39. B(C  39,C  37)                1.3894  0.005969 -0.0047    1.3847   
    40. B(C  39,C  31)                1.4006  0.003143 -0.0025    1.3980   
    41. B(H  40,C  39)                1.0751 -0.005060  0.0066    1.0817   
    42. B(C  41,C  32)                1.5671  0.018116 -0.0280    1.5391   
    43. B(C  42,C  41)                1.5502  0.008412 -0.0120    1.5382   
    44. B(H  43,C  42)                1.0878 -0.002255  0.0031    1.0909   
    45. B(H  44,C  42)                1.0908 -0.001649  0.0023    1.0931   
    46. B(H  45,C  42)                1.0908 -0.001632  0.0023    1.0930   
    47. B(C  46,C  41)                1.5498  0.008506 -0.0115    1.5384   
    48. B(H  47,C  46)                1.0912 -0.000179  0.0012    1.0923   
    49. B(H  48,C  46)                1.0877 -0.001889  0.0026    1.0903   
    50. B(H  49,C  46)                1.0906 -0.001776  0.0024    1.0930   
    51. B(C  50,C  41)                1.5547  0.015535 -0.0225    1.5322   
    52. B(H  51,C  50)                1.0911 -0.001782  0.0025    1.0935   
    53. B(H  52,C  50)                1.0910 -0.000503  0.0007    1.0917   
    54. B(H  53,C  50)                1.0909 -0.001795  0.0025    1.0934   
    55. B(C  54,O   1)                1.2376  0.051897 -0.0274    1.2103   
    56. B(C  54,O   0)                1.3711  0.023156 -0.0200    1.3511   
    57. B(C  55,C  54)                1.5033  0.020465 -0.0248    1.4784   
    58. B(C  56,C  55)                1.4053  0.011498 -0.0100    1.3953   
    59. B(H  57,C  56)                1.0817 -0.000882  0.0012    1.0829   
    60. B(C  58,C  56)                1.3923  0.007285 -0.0060    1.3863   
    61. B(H  59,C  58)                1.0804 -0.002070  0.0028    1.0832   
    62. B(C  60,C  58)                1.3920  0.003309 -0.0026    1.3895   
    63. B(H  61,C  60)                1.0803 -0.002949  0.0039    1.0842   
    64. B(C  62,C  60)                1.3920  0.003034 -0.0023    1.3897   
    65. B(H  63,C  62)                1.0805 -0.002001  0.0027    1.0831   
    66. B(C  64,H  47)                3.1396  0.000984 -0.0039    3.1357   
    67. B(C  64,C  62)                1.3921  0.007565 -0.0062    1.3859   
    68. B(C  64,C  55)                1.4031  0.010790 -0.0096    1.3935   
    69. B(H  65,C  64)                1.0831 -0.000337  0.0005    1.0835   
    70. B(H  66,N   3)                1.0091  0.007989 -0.0092    0.9999   
    71. A(C   4,O   0,C  54)          119.93  0.004698   -0.42    119.51   
    72. A(C   4,N   2,C  18)          126.93  0.003334   -0.43    126.51   
    73. A(C   5,N   3,H  66)          116.19  0.001637   -0.35    115.84   
    74. A(C  31,N   3,H  66)          115.34 -0.007621    1.18    116.51   
    75. A(C   5,N   3,C  31)          127.04  0.006219   -1.12    125.92   
    76. A(O   0,C   4,N   2)          117.52  0.004545   -0.22    117.30   
    77. A(N   2,C   4,C   5)          129.44 -0.008361    1.50    130.94   
    78. A(O   0,C   4,C   5)          112.68  0.003599   -1.02    111.66   
    79. A(H   6,C   5,C   7)          106.79 -0.003868    0.93    107.72   
    80. A(C   4,C   5,H   6)          108.54  0.001167   -0.35    108.19   
    81. A(N   3,C   5,H   6)          107.49  0.000456    0.77    108.27   
    82. A(C   4,C   5,C   7)          115.88  0.009510   -2.12    113.76   
    83. A(N   3,C   5,C   7)          105.62 -0.003243    0.94    106.56   
    84. A(N   3,C   5,C   4)          112.10 -0.004572    0.08    112.18   
    85. A(C   5,C   7,C   8)          122.58  0.002093   -0.25    122.33   
    86. A(C   8,C   7,C  16)          119.13 -0.002906    0.33    119.46   
    87. A(C   5,C   7,C  16)          118.28  0.000818   -0.08    118.20   
    88. A(H   9,C   8,C  10)          118.62 -0.002590    0.40    119.02   
    89. A(C   7,C   8,C  10)          120.34  0.000531   -0.10    120.25   
    90. A(C   7,C   8,H   9)          121.04  0.002059   -0.30    120.73   
    91. A(H  11,C  10,C  12)          120.19  0.000320   -0.05    120.14   
    92. A(C   8,C  10,H  11)          120.05  0.000805   -0.12    119.92   
    93. A(C   8,C  10,C  12)          119.76 -0.001125    0.18    119.94   
    94. A(H  13,C  12,C  14)          119.73 -0.001887    0.22    119.96   
    95. A(C  10,C  12,C  14)          120.56  0.003831   -0.45    120.11   
    96. A(C  10,C  12,H  13)          119.70 -0.001944    0.23    119.94   
    97. A(H  15,C  14,C  16)          120.14  0.000975   -0.15    119.99   
    98. A(C  12,C  14,C  16)          119.66 -0.001112    0.18    119.84   
    99. A(C  12,C  14,H  15)          120.20  0.000136   -0.02    120.18   
   100. A(C  14,C  16,H  17)          119.43 -0.001956    0.30    119.73   
   101. A(C   7,C  16,H  17)          120.03  0.001177   -0.17    119.86   
   102. A(C   7,C  16,C  14)          120.54  0.000778   -0.13    120.41   
   103. A(N   2,C  18,C  19)          113.49  0.000127   -0.13    113.36   
   104. A(C  23,C  18,C  27)          108.35 -0.000298    0.16    108.51   
   105. A(C  19,C  18,C  27)          112.09  0.001277   -0.76    111.32   
   106. A(N   2,C  18,C  27)          110.77  0.000953   -0.44    110.33   
   107. A(C  19,C  18,C  23)          107.85 -0.000161    0.24    108.09   
   108. A(N   2,C  18,C  23)          103.79 -0.002243    1.13    104.92   
   109. A(C  18,C  19,H  21)          111.09  0.004996   -0.83    110.26   
   110. A(C  18,C  19,H  20)          111.67  0.002063   -0.44    111.23   
   111. A(H  21,C  19,H  22)          105.56 -0.004139    0.88    106.44   
   112. A(H  20,C  19,H  22)          108.14 -0.001772    0.26    108.40   
   113. A(C  18,C  19,H  22)          112.93  0.001370   -0.19    112.74   
   114. A(H  20,C  19,H  21)          107.09 -0.003207    0.44    107.53   
   115. A(H  25,C  23,H  26)          107.27 -0.002744    0.48    107.75   
   116. A(H  24,C  23,H  26)          107.20 -0.002746    0.42    107.61   
   117. A(C  18,C  23,H  26)          111.59  0.002727   -0.50    111.09   
   118. A(H  24,C  23,H  25)          107.11 -0.003095    0.60    107.70   
   119. A(C  18,C  23,H  25)          111.78  0.002345   -0.38    111.40   
   120. A(C  18,C  23,H  24)          111.63  0.002897   -0.50    111.13   
   121. A(H  29,C  27,H  30)          107.24 -0.003024    0.45    107.69   
   122. A(H  28,C  27,H  30)          107.77 -0.002360    0.41    108.18   
   123. A(C  18,C  27,H  30)          111.47  0.002301   -0.44    111.04   
   124. A(H  28,C  27,H  29)          106.24 -0.003520    0.68    106.92   
   125. A(C  18,C  27,H  29)          111.10  0.004088   -0.70    110.40   
   126. A(C  18,C  27,H  28)          112.71  0.001865   -0.29    112.42   
   127. A(N   3,C  31,C  39)          119.72  0.006337   -0.85    118.87   
   128. A(N   3,C  31,C  32)          120.31 -0.007552    1.01    121.32   
   129. A(C  32,C  31,C  39)          119.98  0.001216   -0.16    119.81   
   130. A(C  31,C  32,C  33)          117.34  0.000598   -0.09    117.25   
   131. A(C  33,C  32,C  41)          119.81  0.008407   -1.14    118.67   
   132. A(C  31,C  32,C  41)          122.85 -0.009015    1.24    124.08   
   133. A(H  34,C  33,C  35)          116.22 -0.003469    0.59    116.81   
   134. A(C  32,C  33,C  35)          121.90 -0.005055    0.63    122.53   
   135. A(C  32,C  33,H  34)          121.88  0.008522   -1.23    120.66   
   136. A(H  36,C  35,C  37)          119.97 -0.002678    0.38    120.35   
   137. A(C  33,C  35,C  37)          119.99  0.003378   -0.46    119.53   
   138. A(C  33,C  35,H  36)          120.03 -0.000704    0.08    120.12   
   139. A(C  35,C  37,H  38)          120.32 -0.001249    0.17    120.49   
   140. A(H  38,C  37,C  39)          120.08  0.001048   -0.17    119.91   
   141. A(C  35,C  37,C  39)          119.60  0.000200   -0.00    119.59   
   142. A(C  37,C  39,H  40)          117.66 -0.003452    0.51    118.17   
   143. A(C  31,C  39,H  40)          121.13  0.003788   -0.58    120.55   
   144. A(C  31,C  39,C  37)          121.19 -0.000339    0.09    121.28   
   145. A(C  46,C  41,C  50)          105.45 -0.000693    0.22    105.67   
   146. A(C  42,C  41,C  50)          105.49 -0.002689    0.55    106.03   
   147. A(C  32,C  41,C  50)          113.18  0.005748   -2.21    110.97   
   148. A(C  42,C  41,C  46)          110.53  0.001176    0.49    111.02   
   149. A(C  32,C  41,C  46)          110.85 -0.003027    0.72    111.56   
   150. A(C  32,C  41,C  42)          111.10 -0.000434    0.23    111.33   
   151. A(H  44,C  42,H  45)          107.20 -0.002970    0.35    107.55   
   152. A(H  43,C  42,H  45)          105.73 -0.002842    0.59    106.31   
   153. A(C  41,C  42,H  45)          111.65  0.005701   -1.00    110.65   
   154. A(H  43,C  42,H  44)          107.10 -0.000372    0.13    107.23   
   155. A(C  41,C  42,H  44)          111.09  0.001400   -0.29    110.80   
   156. A(C  41,C  42,H  43)          113.68 -0.001421    0.30    113.98   
   157. A(H  48,C  46,H  49)          105.95 -0.001983    0.39    106.34   
   158. A(H  47,C  46,H  49)          107.05 -0.003293    0.36    107.41   
   159. A(C  41,C  46,H  49)          111.76  0.005898   -1.08    110.69   
   160. A(H  47,C  46,H  48)          106.77 -0.000651    0.23    106.99   
   161. A(C  41,C  46,H  48)          113.80 -0.002968    0.56    114.37   
   162. A(C  41,C  46,H  47)          111.10  0.002493   -0.39    110.70   
   163. A(H  52,C  50,H  53)          106.48 -0.004242    0.68    107.17   
   164. A(H  51,C  50,H  53)          108.13 -0.000138    0.10    108.23   
   165. A(C  41,C  50,H  53)          111.90 -0.000217    0.03    111.93   
   166. A(H  51,C  50,H  52)          106.34 -0.004297    0.72    107.07   
   167. A(C  41,C  50,H  52)          111.82  0.008630   -1.51    110.31   
   168. A(C  41,C  50,H  51)          111.85 -0.000309    0.06    111.91   
   169. A(O   1,C  54,C  55)          122.22 -0.011613    1.56    123.78   
   170. A(O   0,C  54,C  55)          111.99 -0.002295    0.21    112.20   
   171. A(O   0,C  54,O   1)          125.68  0.013621   -1.49    124.19   
   172. A(C  56,C  55,C  64)          119.04 -0.005827    0.70    119.74   
   173. A(C  54,C  55,C  64)          119.05  0.004526   -0.55    118.50   
   174. A(C  54,C  55,C  56)          121.91  0.001301   -0.15    121.76   
   175. A(H  57,C  56,C  58)          118.53 -0.004028    0.60    119.13   
   176. A(C  55,C  56,C  58)          120.38  0.002259   -0.32    120.06   
   177. A(C  55,C  56,H  57)          121.09  0.001769   -0.28    120.81   
   178. A(H  59,C  58,C  60)          120.15 -0.000357    0.04    120.19   
   179. A(C  56,C  58,C  60)          119.80 -0.000424    0.08    119.89   
   180. A(C  56,C  58,H  59)          120.05  0.000780   -0.13    119.92   
   181. A(H  61,C  60,C  62)          119.71 -0.001089    0.12    119.83   
   182. A(C  58,C  60,C  62)          120.53  0.002060   -0.22    120.31   
   183. A(C  58,C  60,H  61)          119.76 -0.000972    0.10    119.86   
   184. A(H  63,C  62,C  64)          119.99  0.000714   -0.12    119.87   
   185. A(C  60,C  62,C  64)          119.78 -0.000437    0.09    119.87   
   186. A(C  60,C  62,H  63)          120.23 -0.000277    0.03    120.26   
   187. A(C  62,C  64,H  65)          118.84 -0.004301    0.64    119.48   
   188. A(C  55,C  64,H  65)          120.69  0.001933   -0.31    120.38   
   189. A(C  55,C  64,C  62)          120.47  0.002369   -0.33    120.13   
   190. D(N   2,C   4,O   0,C  54)     75.52  0.003621   -2.19     73.33   
   191. D(C   5,C   4,O   0,C  54)   -110.71  0.001163    0.17   -110.55   
   192. D(O   0,C   4,N   2,C  18)    176.17 -0.001920    2.04    178.21   
   193. D(C   5,C   4,N   2,C  18)      3.62 -0.000072   -0.56      3.06   
   194. D(N   3,C   5,C   4,N   2)   -151.30 -0.000861    1.74   -149.56   
   195. D(C   7,C   5,C   4,O   0)    -85.47  0.001587   -0.50    -85.97   
   196. D(C   7,C   5,N   3,H  66)     32.88  0.004484   -0.58     32.30   
   197. D(H   6,C   5,N   3,H  66)    146.62 -0.001232    1.26    147.88   
   198. D(C   4,C   5,N   3,C  31)     71.42 -0.002180    0.10     71.53   
   199. D(H   6,C   5,C   4,O   0)    154.44 -0.000636   -0.02    154.42   
   200. D(C   4,C   5,N   3,H  66)    -94.19 -0.002193    1.37    -92.81   
   201. D(C   7,C   5,C   4,N   2)     87.37 -0.000079    2.04     89.41   
   202. D(H   6,C   5,C   4,N   2)    -32.72 -0.002302    2.52    -30.20   
   203. D(H   6,C   5,N   3,C  31)    -47.77 -0.001219   -0.01    -47.78   
   204. D(N   3,C   5,C   4,O   0)     35.86  0.000805   -0.80     35.06   
   205. D(C   7,C   5,N   3,C  31)   -161.51  0.004498   -1.85   -163.36   
   206. D(C  16,C   7,C   5,C   4)   -156.21 -0.002205    0.13   -156.08   
   207. D(C  16,C   7,C   5,H   6)    -35.18  0.002527   -0.99    -36.17   
   208. D(C  16,C   7,C   5,N   3)     79.05 -0.000148    0.73     79.78   
   209. D(C   8,C   7,C   5,C   4)     24.50 -0.002603    0.68     25.18   
   210. D(C   8,C   7,C   5,H   6)    145.53  0.002128   -0.44    145.10   
   211. D(C   8,C   7,C   5,N   3)   -100.24 -0.000547    1.28    -98.96   
   212. D(C  10,C   8,C   7,C  16)      0.74  0.000357   -0.40      0.35   
   213. D(C  10,C   8,C   7,C   5)   -179.98  0.000785   -0.95   -180.93   
   214. D(H   9,C   8,C   7,C  16)   -179.22  0.000355   -0.40   -179.61   
   215. D(H   9,C   8,C   7,C   5)      0.06  0.000783   -0.95     -0.89   
   216. D(C  12,C  10,C   8,H   9)    179.64 -0.000250    0.27    179.91   
   217. D(H  11,C  10,C   8,H   9)     -0.26 -0.000085    0.09     -0.17   
   218. D(H  11,C  10,C   8,C   7)    179.78 -0.000089    0.09    179.87   
   219. D(C  12,C  10,C   8,C   7)     -0.32 -0.000254    0.27     -0.05   
   220. D(H  13,C  12,C  10,C   8)   -179.90  0.000231   -0.26   -180.16   
   221. D(C  14,C  12,C  10,C   8)     -0.18  0.000069   -0.08     -0.27   
   222. D(C  14,C  12,C  10,H  11)    179.72 -0.000095    0.09    179.82   
   223. D(H  13,C  12,C  10,H  11)      0.00  0.000066   -0.08     -0.07   
   224. D(C  16,C  14,C  12,H  13)    179.97 -0.000187    0.21    180.17   
   225. D(C  16,C  14,C  12,C  10)      0.25 -0.000025    0.04      0.28   
   226. D(H  15,C  14,C  12,H  13)      0.19  0.000084   -0.09      0.10   
   227. D(H  15,C  14,C  12,C  10)   -179.53  0.000246   -0.26   -179.79   
   228. D(H  17,C  16,C  14,H  15)      0.49  0.000072   -0.08      0.41   
   229. D(H  17,C  16,C  14,C  12)   -179.28  0.000345   -0.38   -179.66   
   230. D(C   7,C  16,C  14,H  15)    179.97 -0.000096    0.12    180.10   
   231. D(C   7,C  16,C  14,C  12)      0.19  0.000177   -0.18      0.02   
   232. D(H  17,C  16,C   7,C   8)    178.79 -0.000501    0.56    179.35   
   233. D(H  17,C  16,C   7,C   5)     -0.52 -0.000921    1.09      0.57   
   234. D(C  14,C  16,C   7,C   8)     -0.68 -0.000315    0.35     -0.33   
   235. D(C  14,C  16,C   7,C   5)   -179.99 -0.000736    0.88   -179.11   
   236. D(C  27,C  18,N   2,C   4)     72.62  0.001396   -0.91     71.70   
   237. D(C  23,C  18,N   2,C   4)   -171.29  0.000271   -0.31   -171.60   
   238. D(C  19,C  18,N   2,C   4)    -54.49 -0.001229    0.60    -53.90   
   239. D(H  22,C  19,C  18,C  27)    -45.45 -0.000024   -0.30    -45.76   
   240. D(H  22,C  19,C  18,C  23)   -164.64 -0.000314   -0.20   -164.84   
   241. D(H  22,C  19,C  18,N   2)     80.96  0.002457   -1.65     79.31   
   242. D(H  21,C  19,C  18,C  23)    -46.26 -0.001230    0.22    -46.04   
   243. D(H  21,C  19,C  18,C  27)     72.93 -0.000940    0.12     73.05   
   244. D(H  21,C  19,C  18,N   2)   -160.66  0.001541   -1.23   -161.89   
   245. D(H  20,C  19,C  18,C  27)   -167.59 -0.000253   -0.18   -167.76   
   246. D(H  20,C  19,C  18,C  23)     73.22 -0.000543   -0.07     73.15   
   247. D(H  20,C  19,C  18,N   2)    -41.17  0.002228   -1.53    -42.70   
   248. D(H  25,C  23,C  18,C  19)     60.99  0.000941   -0.53     60.46   
   249. D(H  25,C  23,C  18,N   2)   -178.33 -0.000156    0.02   -178.31   
   250. D(H  24,C  23,C  18,C  27)     59.40 -0.000674    0.32     59.71   
   251. D(H  24,C  23,C  18,C  19)   -179.07  0.000596   -0.37   -179.44   
   252. D(H  24,C  23,C  18,N   2)    -58.39 -0.000501    0.17    -58.21   
   253. D(H  26,C  23,C  18,C  27)    179.33 -0.000322    0.16    179.49   
   254. D(H  26,C  23,C  18,C  19)    -59.14  0.000947   -0.53    -59.67   
   255. D(H  26,C  23,C  18,N   2)     61.55 -0.000150    0.02     61.56   
   256. D(H  25,C  23,C  18,C  27)    -60.55 -0.000328    0.16    -60.39   
   257. D(H  30,C  27,C  18,C  23)    -69.14  0.000447    0.12    -69.02   
   258. D(H  30,C  27,C  18,N   2)     44.09 -0.001891    1.33     45.42   
   259. D(H  29,C  27,C  18,C  23)     50.41  0.000899   -0.07     50.34   
   260. D(H  29,C  27,C  18,C  19)    -68.48  0.000520   -0.01    -68.49   
   261. D(H  29,C  27,C  18,N   2)    163.64 -0.001438    1.13    164.77   
   262. D(H  28,C  27,C  18,C  23)    169.52  0.000499    0.11    169.63   
   263. D(H  30,C  27,C  18,C  19)    171.97  0.000068    0.19    172.16   
   264. D(H  28,C  27,C  18,C  19)     50.63  0.000120    0.18     50.81   
   265. D(H  28,C  27,C  18,N   2)    -77.25 -0.001838    1.32    -75.93   
   266. D(C  39,C  31,N   3,H  66)    172.58  0.001551   -0.50    172.08   
   267. D(C  39,C  31,N   3,C   5)      6.87  0.000413    0.94      7.81   
   268. D(C  32,C  31,N   3,H  66)     -7.51  0.002587   -1.48     -8.98   
   269. D(C  32,C  31,N   3,C   5)   -173.22  0.001449   -0.03   -173.26   
   270. D(C  41,C  32,C  31,C  39)   -179.08  0.001349   -0.71   -179.79   
   271. D(C  41,C  32,C  31,N   3)      1.01  0.000306    0.27      1.28   
   272. D(C  33,C  32,C  31,C  39)      0.28  0.000329    0.07      0.35   
   273. D(C  33,C  32,C  31,N   3)   -179.63 -0.000714    1.05   -178.58   
   274. D(C  35,C  33,C  32,C  41)    179.14 -0.001149    0.62    179.76   
   275. D(C  35,C  33,C  32,C  31)     -0.24 -0.000047   -0.14     -0.39   
   276. D(H  34,C  33,C  32,C  41)     -0.43 -0.000804    0.48      0.05   
   277. D(H  34,C  33,C  32,C  31)   -179.82  0.000298   -0.28   -180.10   
   278. D(C  37,C  35,C  33,H  34)    179.53 -0.000547    0.33    179.85   
   279. D(C  37,C  35,C  33,C  32)     -0.07 -0.000270    0.20      0.13   
   280. D(H  36,C  35,C  33,H  34)      0.07 -0.000147    0.04      0.11   
   281. D(H  36,C  35,C  33,C  32)   -179.52  0.000130   -0.08   -179.61   
   282. D(C  39,C  37,C  35,H  36)    179.80 -0.000087    0.10    179.90   
   283. D(C  39,C  37,C  35,C  33)      0.35  0.000301   -0.18      0.16   
   284. D(H  38,C  37,C  35,H  36)      0.33 -0.000015   -0.04      0.28   
   285. D(H  38,C  37,C  35,C  33)   -179.13  0.000373   -0.32   -179.45   
   286. D(H  40,C  39,C  37,H  38)      0.52  0.000012   -0.13      0.39   
   287. D(H  40,C  39,C  37,C  35)   -178.96  0.000096   -0.27   -179.23   
   288. D(C  31,C  39,C  37,H  38)    179.17 -0.000102    0.26    179.43   
   289. D(C  31,C  39,C  37,C  35)     -0.31 -0.000017    0.12     -0.19   
   290. D(H  40,C  39,C  31,C  32)    178.59 -0.000520    0.35    178.95   
   291. D(H  40,C  39,C  31,N   3)     -1.50  0.000504   -0.62     -2.12   
   292. D(C  37,C  39,C  31,C  32)     -0.01 -0.000303   -0.06     -0.07   
   293. D(C  37,C  39,C  31,N   3)    179.90  0.000722   -1.03    178.86   
   294. D(C  50,C  41,C  32,C  33)      0.81  0.000054    0.80      1.60   
   295. D(C  50,C  41,C  32,C  31)   -179.85 -0.001042    1.60   -178.25   
   296. D(C  46,C  41,C  32,C  33)   -117.43 -0.000779    1.48   -115.95   
   297. D(C  46,C  41,C  32,C  31)     61.92 -0.001875    2.28     64.20   
   298. D(C  42,C  41,C  32,C  33)    119.26  0.000172    0.18    119.44   
   299. D(C  42,C  41,C  32,C  31)    -61.39 -0.000924    0.98    -60.41   
   300. D(H  45,C  42,C  41,C  46)     63.51  0.000213   -0.28     63.24   
   301. D(H  45,C  42,C  41,C  32)   -173.00 -0.003139    1.15   -171.85   
   302. D(H  44,C  42,C  41,C  50)     69.61  0.002895   -1.48     68.14   
   303. D(H  44,C  42,C  41,C  46)   -176.88  0.001212   -0.70   -177.58   
   304. D(H  44,C  42,C  41,C  32)    -53.39 -0.002140    0.73    -52.66   
   305. D(H  43,C  42,C  41,C  50)   -169.51  0.002436   -1.30   -170.81   
   306. D(H  43,C  42,C  41,C  46)    -56.00  0.000753   -0.53    -56.52   
   307. D(H  45,C  42,C  41,C  50)    -50.00  0.001896   -1.05    -51.05   
   308. D(H  43,C  42,C  41,C  32)     67.49 -0.002599    0.90     68.40   
   309. D(H  49,C  46,C  41,C  32)    174.62  0.002556   -1.00    173.62   
   310. D(H  48,C  46,C  41,C  50)    171.76 -0.002601    1.25    173.01   
   311. D(H  48,C  46,C  41,C  42)     58.23  0.000351    0.26     58.49   
   312. D(H  48,C  46,C  41,C  32)    -65.41  0.002203   -0.88    -66.29   
   313. D(H  47,C  46,C  41,C  50)    -67.70 -0.003707    1.65    -66.05   
   314. D(H  47,C  46,C  41,C  42)    178.76 -0.000755    0.67    179.43   
   315. D(H  49,C  46,C  41,C  42)    -61.74  0.000703    0.14    -61.60   
   316. D(H  47,C  46,C  41,C  32)     55.13  0.001097   -0.47     54.65   
   317. D(H  49,C  46,C  41,C  50)     51.79 -0.002249    1.13     52.92   
   318. D(H  53,C  50,C  41,C  46)   -178.11 -0.000528   -0.26   -178.37   
   319. D(H  53,C  50,C  41,C  42)    -61.10 -0.000724    0.64    -60.46   
   320. D(H  53,C  50,C  41,C  32)     60.56  0.000316   -0.00     60.56   
   321. D(H  52,C  50,C  41,C  46)    -58.76 -0.000171   -0.40    -59.15   
   322. D(H  52,C  50,C  41,C  42)     58.25 -0.000367    0.51     58.76   
   323. D(H  52,C  50,C  41,C  32)    179.92  0.000673   -0.14    179.78   
   324. D(H  51,C  50,C  41,C  46)     60.39  0.000027   -0.46     59.93   
   325. D(H  51,C  50,C  41,C  42)    177.40 -0.000169    0.44    177.84   
   326. D(H  51,C  50,C  41,C  32)    -60.93  0.000871   -0.21    -61.14   
   327. D(C  55,C  54,O   0,C   4)    174.12 -0.004104    2.84    176.96   
   328. D(O   1,C  54,O   0,C   4)     -2.15  0.001378   -1.99     -4.15   
   329. D(C  64,C  55,C  54,O   1)      8.17 -0.001115    1.56      9.73   
   330. D(C  64,C  55,C  54,O   0)   -168.26  0.003080   -2.95   -171.21   
   331. D(C  56,C  55,C  54,O   1)   -172.09 -0.001001    1.05   -171.04   
   332. D(C  56,C  55,C  54,O   0)     11.48  0.003195   -3.46      8.02   
   333. D(C  58,C  56,C  55,C  64)      0.40 -0.000012   -0.15      0.25   
   334. D(C  58,C  56,C  55,C  54)   -179.34 -0.000152    0.36   -178.97   
   335. D(H  57,C  56,C  55,C  64)   -179.62  0.000110   -0.28   -179.90   
   336. D(H  57,C  56,C  55,C  54)      0.64 -0.000030    0.24      0.87   
   337. D(C  60,C  58,C  56,H  57)    179.88 -0.000261    0.33    180.21   
   338. D(C  60,C  58,C  56,C  55)     -0.15 -0.000141    0.21      0.06   
   339. D(H  59,C  58,C  56,H  57)     -0.02 -0.000101    0.13      0.12   
   340. D(H  59,C  58,C  56,C  55)    179.96  0.000019    0.01    179.97   
   341. D(C  62,C  60,C  58,H  59)    179.79 -0.000054    0.10    179.89   
   342. D(C  62,C  60,C  58,C  56)     -0.11  0.000105   -0.09     -0.20   
   343. D(H  61,C  60,C  58,H  59)     -0.04  0.000029   -0.02     -0.06   
   344. D(H  61,C  60,C  58,C  56)   -179.93  0.000188   -0.22   -180.15   
   345. D(C  64,C  62,C  60,H  61)    179.93 -0.000036    0.05    179.98   
   346. D(C  64,C  62,C  60,C  58)      0.10  0.000046   -0.07      0.02   
   347. D(H  63,C  62,C  60,H  61)     -0.05  0.000007   -0.01     -0.07   
   348. D(H  63,C  62,C  60,C  58)   -179.88  0.000090   -0.14   -180.02   
   349. D(H  65,C  64,C  62,C  60)    179.77  0.000078   -0.11    179.66   
   350. D(C  55,C  64,C  62,H  63)   -179.85 -0.000205    0.19   -179.67   
   351. D(C  55,C  64,C  62,C  60)      0.16 -0.000162    0.12      0.29   
   352. D(H  65,C  64,C  55,C  56)    179.99 -0.000057    0.22    180.21   
   353. D(H  65,C  64,C  55,C  54)     -0.27  0.000072   -0.28     -0.54   
   354. D(C  62,C  64,C  55,C  56)     -0.41  0.000164   -0.02     -0.43   
   355. D(H  65,C  64,C  62,H  63)     -0.24  0.000035   -0.05     -0.29   
   356. D(C  62,C  64,C  55,C  54)    179.34  0.000292   -0.51    178.82   
    ----------------------------------------------------------------------------

         *************************************************************
         *                GEOMETRY OPTIMIZATION CYCLE   2            *
         *************************************************************
---------------------------------
CARTESIAN COORDINATES (ANGSTROEM)
---------------------------------
  O      4.276726    6.489635    2.967358
  O      4.837778    5.609859    4.976431
  N      5.745207    4.984472    2.168781
  N      6.082050    8.502573    3.071482
  C      5.499666    6.192273    2.406226
  C      6.300455    7.460327    2.091017
  H      7.358991    7.203939    2.095743
  C      5.978684    8.065797    0.737857
  C      4.755229    7.866446    0.105303
  H      3.988799    7.250630    0.562607
  C      4.499247    8.457779   -1.125901
  H      3.545531    8.297275   -1.614815
  C      5.466237    9.251311   -1.727706
  H      5.267425    9.710654   -2.689709
  C      6.687222    9.459743   -1.098540
  H      7.441642   10.081729   -1.565761
  C      6.940365    8.867815    0.130750
  H      7.892331    9.036191    0.623040
  C      6.954490    4.449118    1.547816
  C      7.282100    5.096456    0.202360
  H      6.383935    5.219985   -0.406140
  H      7.977005    4.468508   -0.360439
  H      7.762475    6.069897    0.308689
  C      6.649275    2.969775    1.301528
  H      6.397636    2.458792    2.234511
  H      7.506022    2.453925    0.860703
  H      5.802351    2.851011    0.620530
  C      8.134232    4.546852    2.513007
  H      8.522787    5.563947    2.593912
  H      8.959222    3.917505    2.170973
  H      7.851864    4.209342    3.512732
  C      6.550689    8.503269    4.372762
  C      6.161945    9.507746    5.295763
  C      6.709753    9.444066    6.577995
  H      6.452467   10.182867    7.325032
  C      7.594935    8.444839    6.963635
  H      7.992011    8.429443    7.972357
  C      7.960388    7.468572    6.053191
  H      8.642945    6.676737    6.340047
  C      7.442167    7.502165    4.769603
  H      7.733413    6.720664    4.080751
  C      5.185415   10.650816    4.966014
  C      5.716252   11.526155    3.817926
  H      5.738510   11.022835    2.850306
  H      6.732895   11.867953    4.028619
  H      5.090687   12.413075    3.688410
  C      3.777920   10.117610    4.647798
  H      3.410116    9.488782    5.461731
  H      3.717237    9.524861    3.734752
  H      3.070861   10.942317    4.526728
  C      5.011610   11.587147    6.166334
  H      4.598508   11.065644    7.034176
  H      4.320554   12.395373    5.919401
  H      5.956626   12.050077    6.463335
  C      4.050992    6.194266    4.266342
  C      2.717947    6.647346    4.717360
  C      1.772298    7.150912    3.823538
  H      1.987246    7.210567    2.763845
  C      0.540517    7.585751    4.287829
  H     -0.191797    7.976773    3.592057
  C      0.249766    7.520349    5.644938
  H     -0.712739    7.862800    6.007955
  C      1.186654    7.017079    6.539460
  H      0.959364    6.966775    7.597289
  C      2.417057    6.578707    6.076284
  H      3.144950    6.192586    6.779947
  H      5.356162    9.156314    2.858247

----------------------------
CARTESIAN COORDINATES (A.U.)
----------------------------
  NO LB      ZA    FRAG     MASS         X           Y           Z
   0 O     8.0000    0    15.999    8.081841   12.263632    5.607493
   1 O     8.0000    0    15.999    9.142076   10.601098    9.404091
   2 N     7.0000    0    14.007   10.856868    9.419286    4.098402
   3 N     7.0000    0    14.007   11.493409   16.067534    5.804260
   4 C     6.0000    0    12.011   10.392862   11.701701    4.547108
   5 C     6.0000    0    12.011   11.906135   14.097974    3.951450
   6 H     1.0000    0     1.008   13.906477   13.613472    3.960381
   7 C     6.0000    0    12.011   11.298075   15.242147    1.394348
   8 C     6.0000    0    12.011    8.986080   14.865429    0.198994
   9 H     1.0000    0     1.008    7.537737   13.701706    1.063172
  10 C     6.0000    0    12.011    8.502345   15.982886   -2.127644
  11 H     1.0000    0     1.008    6.700083   15.679577   -3.051559
  12 C     6.0000    0    12.011   10.329690   17.482444   -3.264891
  13 H     1.0000    0     1.008    9.953991   18.350476   -5.082814
  14 C     6.0000    0    12.011   12.637018   17.876324   -2.075940
  15 H     1.0000    0     1.008   14.062665   19.051708   -2.958860
  16 C     6.0000    0    12.011   13.115389   16.757742    0.247082
  17 H     1.0000    0     1.008   14.914344   17.075927    1.177375
  18 C     6.0000    0    12.011   13.142082    8.407614    2.924949
  19 C     6.0000    0    12.011   13.761176    9.630905    0.382404
  20 H     1.0000    0     1.008   12.063890    9.864342   -0.767493
  21 H     1.0000    0     1.008   15.074354    8.444255   -0.681131
  22 H     1.0000    0     1.008   14.668952   11.470442    0.583337
  23 C     6.0000    0    12.011   12.565309    5.612061    2.459531
  24 H     1.0000    0     1.008   12.089780    4.646444    4.222614
  25 H     1.0000    0     1.008   14.184326    4.637247    1.626494
  26 H     1.0000    0     1.008   10.964853    5.387630    1.172632
  27 C     6.0000    0    12.011   15.371471    8.592305    4.748896
  28 H     1.0000    0     1.008   16.105733   10.514337    4.901783
  29 H     1.0000    0     1.008   16.930476    7.403012    4.102545
  30 H     1.0000    0     1.008   14.837873    7.954503    6.638102
  31 C     6.0000    0    12.011   12.379008   16.068849    8.263322
  32 C     6.0000    0    12.011   11.644389   17.967036   10.007541
  33 C     6.0000    0    12.011   12.679596   17.846698   12.430610
  34 H     1.0000    0     1.008   12.193395   19.242830   13.842304
  35 C     6.0000    0    12.011   14.352347   15.958433   13.159363
  36 H     1.0000    0     1.008   15.102711   15.929339   15.065572
  37 C     6.0000    0    12.011   15.042952   14.113555   11.438873
  38 H     1.0000    0     1.008   16.332799   12.617205   11.980952
  39 C     6.0000    0    12.011   14.063657   14.177037    9.013243
  40 H     1.0000    0     1.008   14.614033   12.700214    7.711502
  41 C     6.0000    0    12.011    9.799014   20.127126    9.384406
  42 C     6.0000    0    12.011   10.802151   21.781276    7.214835
  43 H     1.0000    0     1.008   10.844212   20.830140    5.386298
  44 H     1.0000    0     1.008   12.723328   22.427181    7.612986
  45 H     1.0000    0     1.008    9.620004   23.457312    6.970085
  46 C     6.0000    0    12.011    7.139234   19.119512    8.783065
  47 H     1.0000    0     1.008    6.444185   17.931198   10.321175
  48 H     1.0000    0     1.008    7.024559   17.999380    7.057658
  49 H     1.0000    0     1.008    5.803087   20.677983    8.554277
  50 C     6.0000    0    12.011    9.470571   21.896534   11.652683
  51 H     1.0000    0     1.008    8.689922   20.911037   13.292666
  52 H     1.0000    0     1.008    8.164664   23.423861   11.186046
  53 H     1.0000    0     1.008   11.256391   22.771345   12.213933
  54 C     6.0000    0    12.011    7.655266   11.705467    8.062218
  55 C     6.0000    0    12.011    5.136175   12.561663    8.914518
  56 C     6.0000    0    12.011    3.349157   13.513266    7.225440
  57 H     1.0000    0     1.008    3.755350   13.625997    5.222911
  58 C     6.0000    0    12.011    1.021428   14.334993    8.102822
  59 H     1.0000    0     1.008   -0.362443   15.073916    6.788005
  60 C     6.0000    0    12.011    0.471990   14.211401   10.667387
  61 H     1.0000    0     1.008   -1.346882   14.858538   11.353390
  62 C     6.0000    0    12.011    2.242451   13.260358   12.357788
  63 H     1.0000    0     1.008    1.812935   13.165296   14.356795
  64 C     6.0000    0    12.011    4.567576   12.431954   11.482512
  65 H     1.0000    0     1.008    5.943095   11.702292   12.812243
  66 H     1.0000    0     1.008   10.121680   17.302926    5.401304

--------------------------------
INTERNAL COORDINATES (ANGSTROEM)
--------------------------------
 O      0   0   0     0.000000000000     0.00000000     0.00000000
 O      1   0   0     2.263881093346     0.00000000     0.00000000
 N      1   2   0     2.249372434087    83.87091262     0.00000000
 N      1   2   3     2.705911410350    95.14042402   266.16018344
 C      3   1   2     1.255171409708    32.98994119   252.25599755
 C      4   1   2     1.447511572988    62.54647134   111.58986699
 H      6   4   1     1.089152709654   108.25203501   222.84758365
 C      6   4   1     1.516962124020   106.54774279   107.25934965
 C      8   6   4     1.391656614064   122.32740166   261.04648769
 H      9   8   6     1.084329680309   120.73400496   359.11127036
 C      9   8   6     1.389627071074   120.24526689   179.07175281
 H     11   9   8     1.083684837293   119.92168467   179.86754254
 C     11   9   8     1.388139324363   119.93680884   359.95191560
 H     13  11   9     1.084422550816   119.93537058   179.84059265
 C     13  11   9     1.389279797288   120.10931951   359.73095792
 H     15  13  11     1.083656898670   120.17888389   180.20695750
 C     15  13  11     1.387665204243   119.83566517     0.28327866
 H     17  15  13     1.084867952097   119.72647963   180.33562903
 C      3   1   2     1.461015531085   159.46230186   248.18184674
 C     19   3   1     1.528603483150   113.34813382   308.86199948
 H     20  19   3     1.091893456064   111.23126054   317.30218035
 H     20  19   3     1.092681469796   110.25998216   198.11023056
 H     20  19   3     1.090712239796   112.73916401    79.30679432
 C     19   3   1     1.530447445369   104.92297984   191.15362678
 H     24  19   3     1.093107155073   111.12515717   301.78979757
 H     24  19   3     1.092905272087   111.39599299   181.68962928
 H     24  19   3     1.093226483978   111.08488857    61.56479477
 C     19   3   1     1.527395796089   110.32097954    74.46300300
 H     28  19   3     1.091788813790   112.41550551   284.06708032
 H     28  19   3     1.092553297322   110.39832749   164.76998954
 H     28  19   3     1.092288656405   111.03427508    45.41639699
 C      4   1   2     1.383094528211   105.22678965   348.66219869
 C     32   4   1     1.418459370459   121.31283217   253.61878317
 C     33  32   4     1.395804243411   117.25128547   181.43242047
 H     34  33  32     1.081705638581   120.65768219   179.90385425
 C     34  33  32     1.389502946068   122.53299050   359.61521923
 H     36  34  33     1.084170771200   120.11610440   180.39313369
 C     36  34  33     1.384038602340   119.53110072     0.13012128
 H     38  36  34     1.084053658492   120.49207441   180.54835336
 C     38  36  34     1.384658322253   119.59497437     0.16416185
 H     40  38  36     1.081705062702   118.16683455   180.77129088
 C     33  32   4     1.539141538549   124.08278239     1.28218943
 C     42  33  32     1.538216782013   111.31988945   299.59269973
 H     43  42  33     1.090923787799   113.98569692    68.39714565
 H     43  42  33     1.093060141315   110.79650025   307.34327569
 H     43  42  33     1.093038855292   110.65153545   188.15328912
 C     42  33  32     1.538379843710   111.55475417    64.20647347
 H     47  42  33     1.092332878117   110.69942376    54.64775283
 H     47  42  33     1.090268692310   114.36758392   293.70605454
 H     47  42  33     1.093038049404   110.68533121   173.62174710
 C     42  33  32     1.532217795203   110.97587479   181.75025267
 H     51  42  33     1.093511467573   111.90916727   298.85731180
 H     51  42  33     1.091679808782   110.30585524   179.77433523
 H     51  42  33     1.093420128759   111.93008995    60.55397493
 C      2   1   3     1.210284876627    29.60721643   204.67148815
 C     55   2   1     1.478414427653   123.72145000   178.88541736
 C     56  55   2     1.395259101740   121.75523179   188.98760221
 H     57  56  55     1.082917385622   120.81237025     0.87562518
 C     57  56  55     1.386338844651   120.05675870   181.02688624
 H     59  57  56     1.083179502264   119.92135707   179.96800710
 C     59  57  56     1.389445991951   119.88579605     0.05785976
 H     61  59  57     1.084190856505   119.86364882   179.84860367
 C     61  59  57     1.389679260123   120.31010111   359.80348896
 H     63  61  59     1.083140413499   120.26466792   179.97714423
 C     63  61  59     1.385854941425   119.86615675     0.02376425
 H     65  63  61     1.083540391656   119.47847686   179.66156662
 H      4   1   2     0.999879891502    89.64580654   231.21923156

---------------------------
INTERNAL COORDINATES (A.U.)
---------------------------
 O      0   0   0     0.000000000000     0.00000000     0.00000000
 O      1   0   0     4.278115266186     0.00000000     0.00000000
 N      1   2   0     4.250697873617    83.87091262     0.00000000
 N      1   2   3     5.113431508214    95.14042402   266.16018344
 C      3   1   2     2.371930215475    32.98994119   252.25599755
 C      4   1   2     2.735400448628    62.54647134   111.58986699
 H      6   4   1     2.058200339264   108.25203501   222.84758365
 C      6   4   1     2.866642969929   106.54774279   107.25934965
 C      8   6   4     2.629849873041   122.32740166   261.04648769
 H      9   8   6     2.049086134667   120.73400496   359.11127036
 C      9   8   6     2.626014592614   120.24526689   179.07175281
 H     11   9   8     2.047867557968   119.92168467   179.86754254
 C     11   9   8     2.623203158772   119.93680884   359.95191560
 H     13  11   9     2.049261634490   119.93537058   179.84059265
 C     13  11   9     2.625358340264   120.10931951   359.73095792
 H     15  13  11     2.047814761622   120.17888389   180.20695750
 C     15  13  11     2.622307201591   119.83566517     0.28327866
 H     17  15  13     2.050103320932   119.72647963   180.33562903
 C      3   1   2     2.760919231155   159.46230186   248.18184674
 C     19   3   1     2.888641950511   113.34813382   308.86199948
 H     20  19   3     2.063379599381   111.23126054   317.30218035
 H     20  19   3     2.064868729524   110.25998216   198.11023056
 H     20  19   3     2.061147424131   112.73916401    79.30679432
 C     19   3   1     2.892126534106   104.92297984   191.15362678
 H     24  19   3     2.065673158117   111.12515717   301.78979757
 H     24  19   3     2.065291654563   111.39599299   181.68962928
 H     24  19   3     2.065898657068   111.08488857    61.56479477
 C     19   3   1     2.886359752711   110.32097954    74.46300300
 H     28  19   3     2.063181854142   112.41550551   284.06708032
 H     28  19   3     2.064626518651   110.39832749   164.76998954
 H     28  19   3     2.064126419794   111.03427508    45.41639699
 C      4   1   2     2.613669875643   105.22678965   348.66219869
 C     32   4   1     2.680499742263   121.31283217   253.61878317
 C     33  32   4     2.637687756613   117.25128547   181.43242047
 H     34  33  32     2.044127414437   120.65768219   179.90385425
 C     34  33  32     2.625780030345   122.53299050   359.61521923
 H     36  34  33     2.048785839970   120.11610440   180.39313369
 C     36  34  33     2.615453917197   119.53110072     0.13012128
 H     38  36  34     2.048564529025   120.49207441   180.54835336
 C     38  36  34     2.616625018113   119.59497437     0.16416185
 H     40  38  36     2.044126326184   118.16683455   180.77129088
 C     33  32   4     2.908555989199   124.08278239     1.28218943
 C     42  33  32     2.906808452606   111.31988945   299.59269973
 H     43  42  33     2.061547191919   113.98569692    68.39714565
 H     43  42  33     2.065584314990   110.79650025   307.34327569
 H     43  42  33     2.065544090237   110.65153545   188.15328912
 C     42  33  32     2.907116594556   111.55475417    64.20647347
 H     47  42  33     2.064209986719   110.69942376    54.64775283
 H     47  42  33     2.060309240855   114.36758392   293.70605454
 H     47  42  33     2.065542567330   110.68533121   173.62174710
 C     42  33  32     2.895472010455   110.97587479   181.75025267
 H     51  42  33     2.066437198015   111.90916727   298.85731180
 H     51  42  33     2.062975864530   110.30585524   179.77433523
 H     51  42  33     2.066264592671   111.93008995    60.55397493
 C      2   1   3     2.287106960852    29.60721643   204.67148815
 C     55   2   1     2.793798380703   123.72145000   178.88541736
 C     56  55   2     2.636657588149   121.75523179   188.98760221
 H     57  56  55     2.046417284487   120.81237025     0.87562518
 C     57  56  55     2.619800745207   120.05675870   181.02688624
 H     59  57  56     2.046912613156   119.92135707   179.96800710
 C     59  57  56     2.625672402662   119.88579605     0.05785976
 H     61  59  57     2.048823795696   119.86364882   179.84860367
 C     61  59  57     2.626113215623   120.31010111   359.80348896
 H     63  61  59     2.046838746096   120.26466792   179.97714423
 C     63  61  59     2.618886300634   119.86615675     0.02376425
 H     65  63  61     2.047594595271   119.47847686   179.66156662
 H      4   1   2     1.889499161753    89.64580654   231.21923156


           ************************************************************
           *        Program running with 20 parallel MPI-processes    *
           *              working on a common directory               *
           ************************************************************
------------------------------------------------------------------------------
                   ___                                                        
                  /   \      - P O W E R E D   B Y -                         
                 /     \                                                     
                 |  |  |   _    _      __       _____    __    __             
                 |  |  |  | |  | |    /  \     |  _  \  |  |  /  |          
                  \  \/   | |  | |   /    \    | | | |  |  | /  /          
                 / \  \   | |__| |  /  /\  \   | |_| |  |  |/  /          
                |  |  |   |  __  | /  /__\  \  |    /   |      \           
                |  |  |   | |  | | |   __   |  |    \   |  |\   \          
                \     /   | |  | | |  |  |  |  | |\  \  |  | \   \       
                 \___/    |_|  |_| |__|  |__|  |_| \__\ |__|  \__/        
                                                                              
                      - O R C A' S   B I G   F R I E N D -                    
                                      &                                       
                       - I N T E G R A L  F E E D E R -                       
                                                                              
 v1 FN, 2020, v2 2021                                                         
------------------------------------------------------------------------------


Reading SHARK input file ImineE3opt.SHARKINP.tmp ... ok
----------------------
SHARK INTEGRAL PACKAGE
----------------------

Number of atoms                             ...     67
Number of basis functions                   ...   1227
Number of shells                            ...    499
Maximum angular momentum                    ...      3
Integral batch strategy                     ... SHARK/LIBINT Hybrid
RI-J (if used) integral strategy            ... SPLIT-RIJ (Revised 2003 algorithm where possible)
Printlevel                                  ...      1
Contraction scheme used                     ... SEGMENTED contraction
Coulomb Range Separation                    ... NOT USED
Exchange Range Separation                   ... NOT USED
Finite Nucleus Model                        ... NOT USED
Auxiliary Coulomb fitting basis             ... AVAILABLE
   # of basis functions in Aux-J            ...   1991
   # of shells in Aux-J                     ...    665
   Maximum angular momentum in Aux-J        ...      4
Auxiliary J/K fitting basis                 ... NOT available
Auxiliary Correlation fitting basis         ... NOT available
Auxiliary 'external' fitting basis          ... NOT available
Integral threshold                          ...     2.500000e-11
Primitive cut-off                           ...     2.500000e-12
Primitive pair pre-selection threshold      ...     2.500000e-12

Calculating pre-screening integrals         ... done (  0.1 sec) Dimension = 499
Organizing shell pair data                  ... done (  0.6 sec)
Shell pair information
Total number of shell pairs                 ...    124750
Shell pairs after pre-screening             ...     81394
Total number of primitive shell pairs       ...    374508
Primitive shell pairs kept                  ...    155909
          la=0 lb=0:  22816 shell pairs
          la=1 lb=0:  24266 shell pairs
          la=1 lb=1:   6477 shell pairs
          la=2 lb=0:  11057 shell pairs
          la=2 lb=1:   5959 shell pairs
          la=2 lb=2:   1426 shell pairs
          la=3 lb=0:   5084 shell pairs
          la=3 lb=1:   2783 shell pairs
          la=3 lb=2:   1236 shell pairs
          la=3 lb=3:    290 shell pairs

Calculating one electron integrals          ... done (  0.1 sec)
Calculating RI/J V-Matrix + Cholesky decomp.... done (  0.3 sec)
Calculating Nuclear repulsion               ... done (  0.0 sec) ENN=   3558.508949638205 Eh

SHARK setup successfully completed in   2.1 seconds

Maximum memory used throughout the entire GTOINT-calculation: 117.5 MB
[1710175860.724927] [node052:1580933:0]          mpool.c:43   UCX  WARN  object 0xc7a47c0 was not returned to mpool ucp_requests
[1710175860.724947] [node052:1580933:0]          mpool.c:43   UCX  WARN  object 0xc7a4980 was not returned to mpool ucp_requests
[1710175860.724951] [node052:1580933:0]          mpool.c:43   UCX  WARN  object 0xc7a4b40 was not returned to mpool ucp_requests
[1710175860.724954] [node052:1580933:0]          mpool.c:43   UCX  WARN  object 0xc7a4d00 was not returned to mpool ucp_requests
[1710175860.724957] [node052:1580933:0]          mpool.c:43   UCX  WARN  object 0xc7a4ec0 was not returned to mpool ucp_requests
[1710175860.724960] [node052:1580933:0]          mpool.c:43   UCX  WARN  object 0xc7a5080 was not returned to mpool ucp_requests
[1710175860.724964] [node052:1580933:0]          mpool.c:43   UCX  WARN  object 0xc7a5240 was not returned to mpool ucp_requests
[1710175860.724966] [node052:1580933:0]          mpool.c:43   UCX  WARN  object 0xc7a5400 was not returned to mpool ucp_requests
[1710175860.724968] [node052:1580933:0]          mpool.c:43   UCX  WARN  object 0xc7a55c0 was not returned to mpool ucp_requests
[1710175860.724971] [node052:1580933:0]          mpool.c:43   UCX  WARN  object 0xc7a5780 was not returned to mpool ucp_requests
[1710175860.724973] [node052:1580933:0]          mpool.c:43   UCX  WARN  object 0xc7a5940 was not returned to mpool ucp_requests
[1710175860.724977] [node052:1580933:0]          mpool.c:43   UCX  WARN  object 0xc7a5b00 was not returned to mpool ucp_requests
[1710175860.724979] [node052:1580933:0]          mpool.c:43   UCX  WARN  object 0xc7a5cc0 was not returned to mpool ucp_requests
[1710175860.724981] [node052:1580933:0]          mpool.c:43   UCX  WARN  object 0xc7a5e80 was not returned to mpool ucp_requests
[1710175860.727800] [node052:1580924:0]          mpool.c:43   UCX  WARN  object 0xbd91b40 was not returned to mpool ucp_requests
[1710175860.727812] [node052:1580924:0]          mpool.c:43   UCX  WARN  object 0xbd91d00 was not returned to mpool ucp_requests
[1710175860.727816] [node052:1580924:0]          mpool.c:43   UCX  WARN  object 0xbd91ec0 was not returned to mpool ucp_requests
[1710175860.727818] [node052:1580924:0]          mpool.c:43   UCX  WARN  object 0xbd92080 was not returned to mpool ucp_requests
[1710175860.727821] [node052:1580924:0]          mpool.c:43   UCX  WARN  object 0xbd92240 was not returned to mpool ucp_requests
[1710175860.727823] [node052:1580924:0]          mpool.c:43   UCX  WARN  object 0xbd92400 was not returned to mpool ucp_requests
[1710175860.727825] [node052:1580924:0]          mpool.c:43   UCX  WARN  object 0xbd925c0 was not returned to mpool ucp_requests
[1710175860.727827] [node052:1580924:0]          mpool.c:43   UCX  WARN  object 0xbd92780 was not returned to mpool ucp_requests
[1710175860.727829] [node052:1580924:0]          mpool.c:43   UCX  WARN  object 0xbd92940 was not returned to mpool ucp_requests
[1710175860.727832] [node052:1580924:0]          mpool.c:43   UCX  WARN  object 0xbd92b00 was not returned to mpool ucp_requests
[1710175860.727834] [node052:1580924:0]          mpool.c:43   UCX  WARN  object 0xbd92cc0 was not returned to mpool ucp_requests
[1710175860.727837] [node052:1580924:0]          mpool.c:43   UCX  WARN  object 0xbd92e80 was not returned to mpool ucp_requests
[1710175860.734517] [node052:1580927:0]          mpool.c:43   UCX  WARN  object 0xb93ab40 was not returned to mpool ucp_requests
[1710175860.734532] [node052:1580927:0]          mpool.c:43   UCX  WARN  object 0xb93ad00 was not returned to mpool ucp_requests
[1710175860.734536] [node052:1580927:0]          mpool.c:43   UCX  WARN  object 0xb93aec0 was not returned to mpool ucp_requests
[1710175860.734539] [node052:1580927:0]          mpool.c:43   UCX  WARN  object 0xb93b080 was not returned to mpool ucp_requests
[1710175860.734542] [node052:1580927:0]          mpool.c:43   UCX  WARN  object 0xb93b240 was not returned to mpool ucp_requests
[1710175860.734546] [node052:1580927:0]          mpool.c:43   UCX  WARN  object 0xb93b400 was not returned to mpool ucp_requests
[1710175860.734549] [node052:1580927:0]          mpool.c:43   UCX  WARN  object 0xb93b5c0 was not returned to mpool ucp_requests
[1710175860.734552] [node052:1580927:0]          mpool.c:43   UCX  WARN  object 0xb93b780 was not returned to mpool ucp_requests
[1710175860.734556] [node052:1580927:0]          mpool.c:43   UCX  WARN  object 0xb93b940 was not returned to mpool ucp_requests
[1710175860.734559] [node052:1580927:0]          mpool.c:43   UCX  WARN  object 0xb93bb00 was not returned to mpool ucp_requests
[1710175860.734561] [node052:1580927:0]          mpool.c:43   UCX  WARN  object 0xb93bcc0 was not returned to mpool ucp_requests
[1710175860.734563] [node052:1580927:0]          mpool.c:43   UCX  WARN  object 0xb93be80 was not returned to mpool ucp_requests
[1710175860.734565] [node052:1580927:0]          mpool.c:43   UCX  WARN  object 0xb93c040 was not returned to mpool ucp_requests
[1710175860.736780] [node052:1580938:0]          mpool.c:43   UCX  WARN  object 0xae5ec80 was not returned to mpool ucp_requests
[1710175860.736797] [node052:1580938:0]          mpool.c:43   UCX  WARN  object 0xae5ee40 was not returned to mpool ucp_requests
[1710175860.736802] [node052:1580938:0]          mpool.c:43   UCX  WARN  object 0xae5f000 was not returned to mpool ucp_requests
[1710175860.736806] [node052:1580938:0]          mpool.c:43   UCX  WARN  object 0xae5f1c0 was not returned to mpool ucp_requests
[1710175860.736809] [node052:1580938:0]          mpool.c:43   UCX  WARN  object 0xae5f380 was not returned to mpool ucp_requests
[1710175860.736811] [node052:1580938:0]          mpool.c:43   UCX  WARN  object 0xae5f540 was not returned to mpool ucp_requests
[1710175860.736814] [node052:1580938:0]          mpool.c:43   UCX  WARN  object 0xae5f700 was not returned to mpool ucp_requests
[1710175860.736816] [node052:1580938:0]          mpool.c:43   UCX  WARN  object 0xae5f8c0 was not returned to mpool ucp_requests
[1710175860.736819] [node052:1580938:0]          mpool.c:43   UCX  WARN  object 0xae5fa80 was not returned to mpool ucp_requests
[1710175860.736821] [node052:1580938:0]          mpool.c:43   UCX  WARN  object 0xae5fc40 was not returned to mpool ucp_requests
[1710175860.736823] [node052:1580938:0]          mpool.c:43   UCX  WARN  object 0xae5fe00 was not returned to mpool ucp_requests
[1710175860.736825] [node052:1580938:0]          mpool.c:43   UCX  WARN  object 0xae5ffc0 was not returned to mpool ucp_requests
[1710175860.737005] [node052:1580932:0]          mpool.c:43   UCX  WARN  object 0xb4be980 was not returned to mpool ucp_requests
[1710175860.737016] [node052:1580932:0]          mpool.c:43   UCX  WARN  object 0xb4beb40 was not returned to mpool ucp_requests
[1710175860.737021] [node052:1580932:0]          mpool.c:43   UCX  WARN  object 0xb4bed00 was not returned to mpool ucp_requests
[1710175860.737024] [node052:1580932:0]          mpool.c:43   UCX  WARN  object 0xb4beec0 was not returned to mpool ucp_requests
[1710175860.737027] [node052:1580932:0]          mpool.c:43   UCX  WARN  object 0xb4bf080 was not returned to mpool ucp_requests
[1710175860.737029] [node052:1580932:0]          mpool.c:43   UCX  WARN  object 0xb4bf240 was not returned to mpool ucp_requests
[1710175860.737031] [node052:1580932:0]          mpool.c:43   UCX  WARN  object 0xb4bf400 was not returned to mpool ucp_requests
[1710175860.737033] [node052:1580932:0]          mpool.c:43   UCX  WARN  object 0xb4bf5c0 was not returned to mpool ucp_requests
[1710175860.737035] [node052:1580932:0]          mpool.c:43   UCX  WARN  object 0xb4bf780 was not returned to mpool ucp_requests
[1710175860.737038] [node052:1580932:0]          mpool.c:43   UCX  WARN  object 0xb4bf940 was not returned to mpool ucp_requests
[1710175860.737040] [node052:1580932:0]          mpool.c:43   UCX  WARN  object 0xb4bfb00 was not returned to mpool ucp_requests
[1710175860.737042] [node052:1580932:0]          mpool.c:43   UCX  WARN  object 0xb4bfcc0 was not returned to mpool ucp_requests
[1710175860.737045] [node052:1580932:0]          mpool.c:43   UCX  WARN  object 0xb4bfe80 was not returned to mpool ucp_requests
[1710175860.737047] [node052:1580932:0]          mpool.c:43   UCX  WARN  object 0xb4c0040 was not returned to mpool ucp_requests
[1710175860.737098] [node052:1580935:0]          mpool.c:43   UCX  WARN  object 0xb27ac00 was not returned to mpool ucp_requests
[1710175860.737109] [node052:1580935:0]          mpool.c:43   UCX  WARN  object 0xb27adc0 was not returned to mpool ucp_requests
[1710175860.737114] [node052:1580935:0]          mpool.c:43   UCX  WARN  object 0xb27af80 was not returned to mpool ucp_requests
[1710175860.737116] [node052:1580935:0]          mpool.c:43   UCX  WARN  object 0xb27b140 was not returned to mpool ucp_requests
[1710175860.737118] [node052:1580935:0]          mpool.c:43   UCX  WARN  object 0xb27b300 was not returned to mpool ucp_requests
[1710175860.737121] [node052:1580935:0]          mpool.c:43   UCX  WARN  object 0xb27b4c0 was not returned to mpool ucp_requests
[1710175860.737123] [node052:1580935:0]          mpool.c:43   UCX  WARN  object 0xb27b680 was not returned to mpool ucp_requests
[1710175860.737125] [node052:1580935:0]          mpool.c:43   UCX  WARN  object 0xb27b840 was not returned to mpool ucp_requests
[1710175860.737127] [node052:1580935:0]          mpool.c:43   UCX  WARN  object 0xb27ba00 was not returned to mpool ucp_requests
[1710175860.737129] [node052:1580935:0]          mpool.c:43   UCX  WARN  object 0xb27bbc0 was not returned to mpool ucp_requests
[1710175860.737132] [node052:1580935:0]          mpool.c:43   UCX  WARN  object 0xb27bd80 was not returned to mpool ucp_requests
[1710175860.737134] [node052:1580935:0]          mpool.c:43   UCX  WARN  object 0xb27bf40 was not returned to mpool ucp_requests
[1710175860.737522] [node052:1580928:0]          mpool.c:43   UCX  WARN  object 0xbf45a80 was not returned to mpool ucp_requests
[1710175860.737537] [node052:1580928:0]          mpool.c:43   UCX  WARN  object 0xbf45c40 was not returned to mpool ucp_requests
[1710175860.737543] [node052:1580928:0]          mpool.c:43   UCX  WARN  object 0xbf45e00 was not returned to mpool ucp_requests
[1710175860.737547] [node052:1580928:0]          mpool.c:43   UCX  WARN  object 0xbf45fc0 was not returned to mpool ucp_requests
[1710175860.737550] [node052:1580928:0]          mpool.c:43   UCX  WARN  object 0xbf46180 was not returned to mpool ucp_requests
[1710175860.737555] [node052:1580928:0]          mpool.c:43   UCX  WARN  object 0xbf46340 was not returned to mpool ucp_requests
[1710175860.737558] [node052:1580928:0]          mpool.c:43   UCX  WARN  object 0xbf46500 was not returned to mpool ucp_requests
[1710175860.737561] [node052:1580928:0]          mpool.c:43   UCX  WARN  object 0xbf466c0 was not returned to mpool ucp_requests
[1710175860.737564] [node052:1580928:0]          mpool.c:43   UCX  WARN  object 0xbf46880 was not returned to mpool ucp_requests
[1710175860.737566] [node052:1580928:0]          mpool.c:43   UCX  WARN  object 0xbf46a40 was not returned to mpool ucp_requests
[1710175860.737569] [node052:1580928:0]          mpool.c:43   UCX  WARN  object 0xbf46c00 was not returned to mpool ucp_requests
[1710175860.737571] [node052:1580928:0]          mpool.c:43   UCX  WARN  object 0xbf46dc0 was not returned to mpool ucp_requests
[1710175860.737573] [node052:1580928:0]          mpool.c:43   UCX  WARN  object 0xbf46f80 was not returned to mpool ucp_requests
[1710175860.739200] [node052:1580926:0]          mpool.c:43   UCX  WARN  object 0xbd70ac0 was not returned to mpool ucp_requests
[1710175860.739211] [node052:1580926:0]          mpool.c:43   UCX  WARN  object 0xbd70c80 was not returned to mpool ucp_requests
[1710175860.739216] [node052:1580926:0]          mpool.c:43   UCX  WARN  object 0xbd70e40 was not returned to mpool ucp_requests
[1710175860.739220] [node052:1580926:0]          mpool.c:43   UCX  WARN  object 0xbd71000 was not returned to mpool ucp_requests
[1710175860.739223] [node052:1580926:0]          mpool.c:43   UCX  WARN  object 0xbd711c0 was not returned to mpool ucp_requests
[1710175860.739225] [node052:1580926:0]          mpool.c:43   UCX  WARN  object 0xbd71380 was not returned to mpool ucp_requests
[1710175860.739227] [node052:1580926:0]          mpool.c:43   UCX  WARN  object 0xbd71540 was not returned to mpool ucp_requests
[1710175860.739229] [node052:1580926:0]          mpool.c:43   UCX  WARN  object 0xbd71700 was not returned to mpool ucp_requests
[1710175860.739231] [node052:1580926:0]          mpool.c:43   UCX  WARN  object 0xbd718c0 was not returned to mpool ucp_requests
[1710175860.739234] [node052:1580926:0]          mpool.c:43   UCX  WARN  object 0xbd71a80 was not returned to mpool ucp_requests
[1710175860.739236] [node052:1580926:0]          mpool.c:43   UCX  WARN  object 0xbd71c40 was not returned to mpool ucp_requests
[1710175860.739238] [node052:1580926:0]          mpool.c:43   UCX  WARN  object 0xbd71e00 was not returned to mpool ucp_requests
[1710175860.739240] [node052:1580926:0]          mpool.c:43   UCX  WARN  object 0xbd71fc0 was not returned to mpool ucp_requests
[1710175860.739677] [node052:1580934:0]          mpool.c:43   UCX  WARN  object 0xae1adc0 was not returned to mpool ucp_requests
[1710175860.739693] [node052:1580934:0]          mpool.c:43   UCX  WARN  object 0xae1af80 was not returned to mpool ucp_requests
[1710175860.739699] [node052:1580934:0]          mpool.c:43   UCX  WARN  object 0xae1b140 was not returned to mpool ucp_requests
[1710175860.739702] [node052:1580934:0]          mpool.c:43   UCX  WARN  object 0xae1b300 was not returned to mpool ucp_requests
[1710175860.739705] [node052:1580934:0]          mpool.c:43   UCX  WARN  object 0xae1b4c0 was not returned to mpool ucp_requests
[1710175860.739707] [node052:1580934:0]          mpool.c:43   UCX  WARN  object 0xae1b680 was not returned to mpool ucp_requests
[1710175860.739709] [node052:1580934:0]          mpool.c:43   UCX  WARN  object 0xae1b840 was not returned to mpool ucp_requests
[1710175860.739712] [node052:1580934:0]          mpool.c:43   UCX  WARN  object 0xae1ba00 was not returned to mpool ucp_requests
[1710175860.739714] [node052:1580934:0]          mpool.c:43   UCX  WARN  object 0xae1bbc0 was not returned to mpool ucp_requests
[1710175860.739716] [node052:1580934:0]          mpool.c:43   UCX  WARN  object 0xae1bd80 was not returned to mpool ucp_requests
[1710175860.739718] [node052:1580934:0]          mpool.c:43   UCX  WARN  object 0xae1bf40 was not returned to mpool ucp_requests
[1710175860.739721] [node052:1580934:0]          mpool.c:43   UCX  WARN  object 0xae1c100 was not returned to mpool ucp_requests
[1710175860.741037] [node052:1580939:0]          mpool.c:43   UCX  WARN  object 0xc4ecc00 was not returned to mpool ucp_requests
[1710175860.741048] [node052:1580939:0]          mpool.c:43   UCX  WARN  object 0xc4ecdc0 was not returned to mpool ucp_requests
[1710175860.741052] [node052:1580939:0]          mpool.c:43   UCX  WARN  object 0xc4ecf80 was not returned to mpool ucp_requests
[1710175860.741054] [node052:1580939:0]          mpool.c:43   UCX  WARN  object 0xc4ed140 was not returned to mpool ucp_requests
[1710175860.741056] [node052:1580939:0]          mpool.c:43   UCX  WARN  object 0xc4ed300 was not returned to mpool ucp_requests
[1710175860.741058] [node052:1580939:0]          mpool.c:43   UCX  WARN  object 0xc4ed4c0 was not returned to mpool ucp_requests
[1710175860.741061] [node052:1580939:0]          mpool.c:43   UCX  WARN  object 0xc4ed680 was not returned to mpool ucp_requests
[1710175860.741063] [node052:1580939:0]          mpool.c:43   UCX  WARN  object 0xc4ed840 was not returned to mpool ucp_requests
[1710175860.741065] [node052:1580939:0]          mpool.c:43   UCX  WARN  object 0xc4eda00 was not returned to mpool ucp_requests
[1710175860.741067] [node052:1580939:0]          mpool.c:43   UCX  WARN  object 0xc4edbc0 was not returned to mpool ucp_requests
[1710175860.741070] [node052:1580939:0]          mpool.c:43   UCX  WARN  object 0xc4edd80 was not returned to mpool ucp_requests
[1710175860.741073] [node052:1580939:0]          mpool.c:43   UCX  WARN  object 0xc4edf40 was not returned to mpool ucp_requests
[1710175860.741125] [node052:1580931:0]          mpool.c:43   UCX  WARN  object 0xb95cb40 was not returned to mpool ucp_requests
[1710175860.741137] [node052:1580931:0]          mpool.c:43   UCX  WARN  object 0xb95cd00 was not returned to mpool ucp_requests
[1710175860.741142] [node052:1580931:0]          mpool.c:43   UCX  WARN  object 0xb95cec0 was not returned to mpool ucp_requests
[1710175860.741145] [node052:1580931:0]          mpool.c:43   UCX  WARN  object 0xb95d080 was not returned to mpool ucp_requests
[1710175860.741148] [node052:1580931:0]          mpool.c:43   UCX  WARN  object 0xb95d240 was not returned to mpool ucp_requests
[1710175860.741150] [node052:1580931:0]          mpool.c:43   UCX  WARN  object 0xb95d400 was not returned to mpool ucp_requests
[1710175860.741152] [node052:1580931:0]          mpool.c:43   UCX  WARN  object 0xb95d5c0 was not returned to mpool ucp_requests
[1710175860.741155] [node052:1580931:0]          mpool.c:43   UCX  WARN  object 0xb95d780 was not returned to mpool ucp_requests
[1710175860.741157] [node052:1580931:0]          mpool.c:43   UCX  WARN  object 0xb95d940 was not returned to mpool ucp_requests
[1710175860.741159] [node052:1580931:0]          mpool.c:43   UCX  WARN  object 0xb95db00 was not returned to mpool ucp_requests
[1710175860.741161] [node052:1580931:0]          mpool.c:43   UCX  WARN  object 0xb95dcc0 was not returned to mpool ucp_requests
[1710175860.741163] [node052:1580931:0]          mpool.c:43   UCX  WARN  object 0xb95de80 was not returned to mpool ucp_requests
[1710175860.741166] [node052:1580931:0]          mpool.c:43   UCX  WARN  object 0xb95e040 was not returned to mpool ucp_requests
[1710175860.741490] [node052:1580930:0]          mpool.c:43   UCX  WARN  object 0xc717980 was not returned to mpool ucp_requests
[1710175860.741502] [node052:1580930:0]          mpool.c:43   UCX  WARN  object 0xc717b40 was not returned to mpool ucp_requests
[1710175860.741505] [node052:1580930:0]          mpool.c:43   UCX  WARN  object 0xc717d00 was not returned to mpool ucp_requests
[1710175860.741508] [node052:1580930:0]          mpool.c:43   UCX  WARN  object 0xc717ec0 was not returned to mpool ucp_requests
[1710175860.741511] [node052:1580930:0]          mpool.c:43   UCX  WARN  object 0xc718080 was not returned to mpool ucp_requests
[1710175860.741513] [node052:1580930:0]          mpool.c:43   UCX  WARN  object 0xc718240 was not returned to mpool ucp_requests
[1710175860.741516] [node052:1580930:0]          mpool.c:43   UCX  WARN  object 0xc718400 was not returned to mpool ucp_requests
[1710175860.741518] [node052:1580930:0]          mpool.c:43   UCX  WARN  object 0xc7185c0 was not returned to mpool ucp_requests
[1710175860.741520] [node052:1580930:0]          mpool.c:43   UCX  WARN  object 0xc718780 was not returned to mpool ucp_requests
[1710175860.741523] [node052:1580930:0]          mpool.c:43   UCX  WARN  object 0xc718940 was not returned to mpool ucp_requests
[1710175860.741526] [node052:1580930:0]          mpool.c:43   UCX  WARN  object 0xc718b00 was not returned to mpool ucp_requests
[1710175860.741529] [node052:1580930:0]          mpool.c:43   UCX  WARN  object 0xc718cc0 was not returned to mpool ucp_requests
[1710175860.741531] [node052:1580930:0]          mpool.c:43   UCX  WARN  object 0xc718e80 was not returned to mpool ucp_requests
[1710175860.741534] [node052:1580930:0]          mpool.c:43   UCX  WARN  object 0xc719040 was not returned to mpool ucp_requests
[1710175860.743132] [node052:1580937:0]          mpool.c:43   UCX  WARN  object 0xc42ccc0 was not returned to mpool ucp_requests
[1710175860.743144] [node052:1580937:0]          mpool.c:43   UCX  WARN  object 0xc42ce80 was not returned to mpool ucp_requests
[1710175860.743148] [node052:1580937:0]          mpool.c:43   UCX  WARN  object 0xc42d040 was not returned to mpool ucp_requests
[1710175860.743152] [node052:1580937:0]          mpool.c:43   UCX  WARN  object 0xc42d200 was not returned to mpool ucp_requests
[1710175860.743155] [node052:1580937:0]          mpool.c:43   UCX  WARN  object 0xc42d3c0 was not returned to mpool ucp_requests
[1710175860.743157] [node052:1580937:0]          mpool.c:43   UCX  WARN  object 0xc42d580 was not returned to mpool ucp_requests
[1710175860.743161] [node052:1580937:0]          mpool.c:43   UCX  WARN  object 0xc42d740 was not returned to mpool ucp_requests
[1710175860.743164] [node052:1580937:0]          mpool.c:43   UCX  WARN  object 0xc42d900 was not returned to mpool ucp_requests
[1710175860.743167] [node052:1580937:0]          mpool.c:43   UCX  WARN  object 0xc42dac0 was not returned to mpool ucp_requests
[1710175860.743169] [node052:1580937:0]          mpool.c:43   UCX  WARN  object 0xc42dc80 was not returned to mpool ucp_requests
[1710175860.743172] [node052:1580937:0]          mpool.c:43   UCX  WARN  object 0xc42de40 was not returned to mpool ucp_requests
[1710175860.743174] [node052:1580937:0]          mpool.c:43   UCX  WARN  object 0xc42e000 was not returned to mpool ucp_requests
[1710175860.743902] [node052:1580923:0]          mpool.c:43   UCX  WARN  object 0xbaf7d80 was not returned to mpool ucp_requests
[1710175860.743916] [node052:1580923:0]          mpool.c:43   UCX  WARN  object 0xbaf7f40 was not returned to mpool ucp_requests
[1710175860.743920] [node052:1580923:0]          mpool.c:43   UCX  WARN  object 0xbaf8100 was not returned to mpool ucp_requests
[1710175860.743925] [node052:1580923:0]          mpool.c:43   UCX  WARN  object 0xbaf82c0 was not returned to mpool ucp_requests
[1710175860.743928] [node052:1580923:0]          mpool.c:43   UCX  WARN  object 0xbaf8480 was not returned to mpool ucp_requests
[1710175860.743931] [node052:1580923:0]          mpool.c:43   UCX  WARN  object 0xbaf8640 was not returned to mpool ucp_requests
[1710175860.743935] [node052:1580923:0]          mpool.c:43   UCX  WARN  object 0xbaf8800 was not returned to mpool ucp_requests
[1710175860.743938] [node052:1580923:0]          mpool.c:43   UCX  WARN  object 0xbaf89c0 was not returned to mpool ucp_requests
[1710175860.743942] [node052:1580923:0]          mpool.c:43   UCX  WARN  object 0xbaf8b80 was not returned to mpool ucp_requests
[1710175860.743945] [node052:1580923:0]          mpool.c:43   UCX  WARN  object 0xbaf8d40 was not returned to mpool ucp_requests
[1710175860.743948] [node052:1580923:0]          mpool.c:43   UCX  WARN  object 0xbaf8f00 was not returned to mpool ucp_requests
[1710175860.743627] [node052:1580936:0]          mpool.c:43   UCX  WARN  object 0xabfcdc0 was not returned to mpool ucp_requests
[1710175860.743638] [node052:1580936:0]          mpool.c:43   UCX  WARN  object 0xabfcf80 was not returned to mpool ucp_requests
[1710175860.743642] [node052:1580936:0]          mpool.c:43   UCX  WARN  object 0xabfd140 was not returned to mpool ucp_requests
[1710175860.743644] [node052:1580936:0]          mpool.c:43   UCX  WARN  object 0xabfd300 was not returned to mpool ucp_requests
[1710175860.743647] [node052:1580936:0]          mpool.c:43   UCX  WARN  object 0xabfd4c0 was not returned to mpool ucp_requests
[1710175860.743650] [node052:1580936:0]          mpool.c:43   UCX  WARN  object 0xabfd680 was not returned to mpool ucp_requests
[1710175860.743652] [node052:1580936:0]          mpool.c:43   UCX  WARN  object 0xabfd840 was not returned to mpool ucp_requests
[1710175860.743655] [node052:1580936:0]          mpool.c:43   UCX  WARN  object 0xabfda00 was not returned to mpool ucp_requests
[1710175860.743657] [node052:1580936:0]          mpool.c:43   UCX  WARN  object 0xabfdbc0 was not returned to mpool ucp_requests
[1710175860.743660] [node052:1580936:0]          mpool.c:43   UCX  WARN  object 0xabfdd80 was not returned to mpool ucp_requests
[1710175860.743662] [node052:1580936:0]          mpool.c:43   UCX  WARN  object 0xabfdf40 was not returned to mpool ucp_requests
[1710175860.743665] [node052:1580936:0]          mpool.c:43   UCX  WARN  object 0xabfe100 was not returned to mpool ucp_requests
[1710175860.745489] [node052:1580925:0]          mpool.c:43   UCX  WARN  object 0xb079d80 was not returned to mpool ucp_requests
[1710175860.745506] [node052:1580925:0]          mpool.c:43   UCX  WARN  object 0xb079f40 was not returned to mpool ucp_requests
[1710175860.745510] [node052:1580925:0]          mpool.c:43   UCX  WARN  object 0xb07a100 was not returned to mpool ucp_requests
[1710175860.745514] [node052:1580925:0]          mpool.c:43   UCX  WARN  object 0xb07a2c0 was not returned to mpool ucp_requests
[1710175860.745518] [node052:1580925:0]          mpool.c:43   UCX  WARN  object 0xb07a480 was not returned to mpool ucp_requests
[1710175860.745522] [node052:1580925:0]          mpool.c:43   UCX  WARN  object 0xb07a640 was not returned to mpool ucp_requests
[1710175860.745525] [node052:1580925:0]          mpool.c:43   UCX  WARN  object 0xb07a800 was not returned to mpool ucp_requests
[1710175860.745528] [node052:1580925:0]          mpool.c:43   UCX  WARN  object 0xb07a9c0 was not returned to mpool ucp_requests
[1710175860.745532] [node052:1580925:0]          mpool.c:43   UCX  WARN  object 0xb07ab80 was not returned to mpool ucp_requests
[1710175860.745535] [node052:1580925:0]          mpool.c:43   UCX  WARN  object 0xb07ad40 was not returned to mpool ucp_requests
[1710175860.745538] [node052:1580925:0]          mpool.c:43   UCX  WARN  object 0xb07af00 was not returned to mpool ucp_requests
[1710175860.745629] [node052:1580941:0]          mpool.c:43   UCX  WARN  object 0xbaf3d00 was not returned to mpool ucp_requests
[1710175860.745642] [node052:1580941:0]          mpool.c:43   UCX  WARN  object 0xbaf3ec0 was not returned to mpool ucp_requests
[1710175860.745647] [node052:1580941:0]          mpool.c:43   UCX  WARN  object 0xbaf4080 was not returned to mpool ucp_requests
[1710175860.745650] [node052:1580941:0]          mpool.c:43   UCX  WARN  object 0xbaf4240 was not returned to mpool ucp_requests
[1710175860.745653] [node052:1580941:0]          mpool.c:43   UCX  WARN  object 0xbaf4400 was not returned to mpool ucp_requests
[1710175860.745656] [node052:1580941:0]          mpool.c:43   UCX  WARN  object 0xbaf45c0 was not returned to mpool ucp_requests
[1710175860.745660] [node052:1580941:0]          mpool.c:43   UCX  WARN  object 0xbaf4780 was not returned to mpool ucp_requests
[1710175860.745664] [node052:1580941:0]          mpool.c:43   UCX  WARN  object 0xbaf4940 was not returned to mpool ucp_requests
[1710175860.745668] [node052:1580941:0]          mpool.c:43   UCX  WARN  object 0xbaf4b00 was not returned to mpool ucp_requests
[1710175860.745671] [node052:1580941:0]          mpool.c:43   UCX  WARN  object 0xbaf4cc0 was not returned to mpool ucp_requests
[1710175860.745675] [node052:1580941:0]          mpool.c:43   UCX  WARN  object 0xbaf4e80 was not returned to mpool ucp_requests
[1710175860.745678] [node052:1580941:0]          mpool.c:43   UCX  WARN  object 0xbaf5040 was not returned to mpool ucp_requests
[1710175860.746938] [node052:1580940:0]          mpool.c:43   UCX  WARN  object 0xa87cc00 was not returned to mpool ucp_requests
[1710175860.746948] [node052:1580940:0]          mpool.c:43   UCX  WARN  object 0xa87cdc0 was not returned to mpool ucp_requests
[1710175860.746953] [node052:1580940:0]          mpool.c:43   UCX  WARN  object 0xa87cf80 was not returned to mpool ucp_requests
[1710175860.746956] [node052:1580940:0]          mpool.c:43   UCX  WARN  object 0xa87d140 was not returned to mpool ucp_requests
[1710175860.746960] [node052:1580940:0]          mpool.c:43   UCX  WARN  object 0xa87d300 was not returned to mpool ucp_requests
[1710175860.746963] [node052:1580940:0]          mpool.c:43   UCX  WARN  object 0xa87d4c0 was not returned to mpool ucp_requests
[1710175860.746967] [node052:1580940:0]          mpool.c:43   UCX  WARN  object 0xa87d680 was not returned to mpool ucp_requests
[1710175860.746970] [node052:1580940:0]          mpool.c:43   UCX  WARN  object 0xa87d840 was not returned to mpool ucp_requests
[1710175860.746973] [node052:1580940:0]          mpool.c:43   UCX  WARN  object 0xa87da00 was not returned to mpool ucp_requests
[1710175860.746977] [node052:1580940:0]          mpool.c:43   UCX  WARN  object 0xa87dbc0 was not returned to mpool ucp_requests
[1710175860.746980] [node052:1580940:0]          mpool.c:43   UCX  WARN  object 0xa87dd80 was not returned to mpool ucp_requests
[1710175860.746983] [node052:1580940:0]          mpool.c:43   UCX  WARN  object 0xa87df40 was not returned to mpool ucp_requests
[1710175860.761508] [node052:1580929:0]          mpool.c:43   UCX  WARN  object 0xac1eb00 was not returned to mpool ucp_requests
[1710175860.761518] [node052:1580929:0]          mpool.c:43   UCX  WARN  object 0xac1ecc0 was not returned to mpool ucp_requests
[1710175860.761521] [node052:1580929:0]          mpool.c:43   UCX  WARN  object 0xac1ee80 was not returned to mpool ucp_requests
[1710175860.761525] [node052:1580929:0]          mpool.c:43   UCX  WARN  object 0xac1f040 was not returned to mpool ucp_requests
[1710175860.761528] [node052:1580929:0]          mpool.c:43   UCX  WARN  object 0xac1f200 was not returned to mpool ucp_requests
[1710175860.761531] [node052:1580929:0]          mpool.c:43   UCX  WARN  object 0xac1f3c0 was not returned to mpool ucp_requests
[1710175860.761534] [node052:1580929:0]          mpool.c:43   UCX  WARN  object 0xac1f580 was not returned to mpool ucp_requests
[1710175860.761537] [node052:1580929:0]          mpool.c:43   UCX  WARN  object 0xac1f740 was not returned to mpool ucp_requests
[1710175860.761540] [node052:1580929:0]          mpool.c:43   UCX  WARN  object 0xac1f900 was not returned to mpool ucp_requests
[1710175860.761543] [node052:1580929:0]          mpool.c:43   UCX  WARN  object 0xac1fac0 was not returned to mpool ucp_requests
[1710175860.761547] [node052:1580929:0]          mpool.c:43   UCX  WARN  object 0xac1fc80 was not returned to mpool ucp_requests
[1710175860.761550] [node052:1580929:0]          mpool.c:43   UCX  WARN  object 0xac1fe40 was not returned to mpool ucp_requests
[1710175860.761553] [node052:1580929:0]          mpool.c:43   UCX  WARN  object 0xac20000 was not returned to mpool ucp_requests


           ************************************************************
           *        Program running with 20 parallel MPI-processes    *
           *              working on a common directory               *
           ************************************************************

Diagonalization of the overlap matrix:
Smallest eigenvalue                        ... 3.412e-06
Time for diagonalization                   ...    0.210 sec
Threshold for overlap eigenvalues          ... 1.000e-08
Number of eigenvalues below threshold      ... 0
Time for construction of square roots      ...    0.319 sec
Total time needed                          ...    0.534 sec

-------------------
DFT GRID GENERATION
-------------------

General Integration Accuracy     IntAcc      ... 4.388
Radial Grid Type                 RadialGrid  ... OptM3 with GC (2021)
Angular Grid (max. ang.)         AngularGrid ... 4 (Lebedev-302)
Angular grid pruning method      GridPruning ... 4 (adaptive)
Weight generation scheme         WeightScheme... Becke
Basis function cutoff            BFCut       ... 1.0000e-11
Integration weight cutoff        WCut        ... 1.0000e-14
Angular grids for H and He will be reduced by one unit
Partially contracted basis set               ... off
Rotationally invariant grid construction     ... off

Total number of grid points                  ...   302683
Total number of batches                      ...     4765
Average number of points per batch           ...       63
Average number of grid points per atom       ...     4518
Time for grid setup =    2.027 sec

--------------------
COSX GRID GENERATION
--------------------

GRIDX 1
-------
General Integration Accuracy     IntAcc      ... 3.816
Radial Grid Type                 RadialGrid  ... OptM3 with GC (2021)
Angular Grid (max. ang.)         AngularGrid ... 1 (Lebedev-50)
Angular grid pruning method      GridPruning ... 4 (adaptive)
Weight generation scheme         WeightScheme... Becke
Basis function cutoff            BFCut       ... 1.0000e-11
Integration weight cutoff        WCut        ... 1.0000e-14
Angular grids for H and He will be reduced by one unit
Partially contracted basis set               ... on
Rotationally invariant grid construction     ... off

Total number of grid points                  ...    38413
Total number of batches                      ...      632
Average number of points per batch           ...       60
Average number of grid points per atom       ...      573
UseSFitting                                  ... on

GRIDX 2
-------
General Integration Accuracy     IntAcc      ... 4.020
Radial Grid Type                 RadialGrid  ... OptM3 with GC (2021)
Angular Grid (max. ang.)         AngularGrid ... 2 (Lebedev-110)
Angular grid pruning method      GridPruning ... 4 (adaptive)
Weight generation scheme         WeightScheme... Becke
Basis function cutoff            BFCut       ... 1.0000e-11
Integration weight cutoff        WCut        ... 1.0000e-14
Angular grids for H and He will be reduced by one unit
Partially contracted basis set               ... on
Rotationally invariant grid construction     ... off

Total number of grid points                  ...    81126
Total number of batches                      ...     1300
Average number of points per batch           ...       62
Average number of grid points per atom       ...     1211
UseSFitting                                  ... on

GRIDX 3
-------
General Integration Accuracy     IntAcc      ... 4.338
Radial Grid Type                 RadialGrid  ... OptM3 with GC (2021)
Angular Grid (max. ang.)         AngularGrid ... 3 (Lebedev-194)
Angular grid pruning method      GridPruning ... 4 (adaptive)
Weight generation scheme         WeightScheme... Becke
Basis function cutoff            BFCut       ... 1.0000e-11
Integration weight cutoff        WCut        ... 1.0000e-14
Angular grids for H and He will be reduced by one unit
Partially contracted basis set               ... on
Rotationally invariant grid construction     ... off

Total number of grid points                  ...   176205
Total number of batches                      ...     2789
Average number of points per batch           ...       63
Average number of grid points per atom       ...     2630
UseSFitting                                  ... on

Time for X-Grid setup             =    7.172 sec


--------------------
CPCM SOLVATION MODEL
--------------------
CPCM parameters:
  Epsilon                                         ...      26.7260
  Refrac                                          ...       1.2907
  Rsolv                                           ...       1.3000
  Surface type                                    ... GAUSSIAN VDW
  Epsilon function type                           ...         CPCM
Solvent:                                     ... 2,2,2-TRIFLUOROETHANOL
SMD-CDS solvent descriptors:
  Soln                                       ...    1.2907
  Soln25                                     ... Unavailable
  Sola                                       ...    0.5700
  Solb                                       ...    0.2500
  Solg                                       ...   42.0200
  Solc                                       ...    0.0000
  Solh                                       ...    0.5000
Radii:
 Radius for O  used is    2.8724 Bohr (=   1.5200 Ang.)
 Radius for N  used is    3.5716 Bohr (=   1.8900 Ang.)
 Radius for C  used is    3.4960 Bohr (=   1.8500 Ang.)
 Radius for H  used is    2.2677 Bohr (=   1.2000 Ang.)
Calculating surface                               ...        done! (  0.0s)
GEPOL surface points                              ...         3831
GEPOL Volume                                      ...    3191.4245
GEPOL Surface-area                                ...    1748.4010
Calculating surface distance matrix               ...        done! (  0.2s)
Performing Cholesky decomposition & store         ...        done! (  0.6s)
Overall time for CPCM initialization              ...                 0.8s
--------------
SCF ITERATIONS
--------------
ITER       Energy         Delta-E        Max-DP      RMS-DP      [F,P]     Damp
               ***  Starting incremental Fock matrix formation  ***
  0  -1384.3785973758   0.000000000000 0.02457273  0.00010763  0.0235253 0.7000
                      *** Initiating the SOSCF procedure ***
                      *** Re-Reading the Fockian *** 
                      *** Removing any level shift *** 
ITER      Energy       Delta-E        Grad      Rot      Max-DP    RMS-DP
  1  -1384.38388292  -0.0052855415  0.001854  0.001854  0.078247  0.000316
               *** Restarting incremental Fock matrix formation ***
  2  -1384.39788589  -0.0140029748  0.001328  0.005339  0.009466  0.000065
  3  -1384.39821441  -0.0003285164  0.001460  0.003094  0.006120  0.000032
  4  -1384.39835268  -0.0001382677  0.000743  0.001388  0.008280  0.000022
  5  -1384.39838304  -0.0000303658  0.000359  0.000615  0.002871  0.000012
  6  -1384.39839188  -0.0000088336  0.000195  0.000353  0.000489  0.000005
  7  -1384.39839438  -0.0000025037  0.000118  0.000189  0.000345  0.000003
  8  -1384.39839533  -0.0000009510  0.000042  0.000082  0.000185  0.000002
  9  -1384.39839561  -0.0000002835  0.000020  0.000039  0.000183  0.000001
 10  -1384.39839564  -0.0000000292  0.000013  0.000019  0.000208  0.000001
 11  -1384.39839574  -0.0000000989  0.000006  0.000016  0.000220  0.000001
 12  -1384.39839573   0.0000000151  0.000005  0.000008  0.000087  0.000001
                  ***Gradient check signals convergence***
              ***Rediagonalizing the Fockian in SOSCF/NRSCF***

               *****************************************************
               *                     SUCCESS                       *
               *           SCF CONVERGED AFTER  13 CYCLES          *
               *****************************************************

Old exchange energy                            =    -48.091519740 Eh
New exchange energy                            =    -48.091494943 Eh
Exchange energy change after final integration =      0.000024797 Eh
Total energy after final integration           =  -1384.398370801 Eh
Final COS-X integration done in                =    34.541 sec

SMD CDS free energy correction energy :                 0.43890     Kcal/mol
Total Energy after SMD CDS correction =             -1384.397671373 Eh
Total Energy       :        -1384.39767137 Eh          -37671.37581 eV
  Last Energy change         ...    1.2876e-07  Tolerance :   1.0000e-08
  Last MAX-Density change    ...    2.3315e-15  Tolerance :   1.0000e-07
             **** THE GBW FILE WAS UPDATED (ImineE3opt.gbw) ****
             **** DENSITY ImineE3opt.scfp WAS UPDATED ****
             **** ENERGY FILE WAS UPDATED (ImineE3opt.en.tmp) ****
             **** THE GBW FILE WAS UPDATED (ImineE3opt.gbw) ****
             **** DENSITY ImineE3opt.scfp WAS UPDATED ****
Total SCF time: 0 days 0 hours 6 min 51 sec 

Maximum memory used throughout the entire SCF-calculation: 398.8 MB
[1710176274.148573] [node052:1581111:0]          mpool.c:43   UCX  WARN  object 0x14425400 was not returned to mpool ucp_requests
[1710176274.148594] [node052:1581111:0]          mpool.c:43   UCX  WARN  object 0x144255c0 was not returned to mpool ucp_requests
[1710176274.148601] [node052:1581111:0]          mpool.c:43   UCX  WARN  object 0x14425780 was not returned to mpool ucp_requests
[1710176274.148603] [node052:1581111:0]          mpool.c:43   UCX  WARN  object 0x14425940 was not returned to mpool ucp_requests
[1710176274.148607] [node052:1581111:0]          mpool.c:43   UCX  WARN  object 0x14425cc0 was not returned to mpool ucp_requests
[1710176274.148610] [node052:1581111:0]          mpool.c:43   UCX  WARN  object 0x14425e80 was not returned to mpool ucp_requests
[1710176274.148613] [node052:1581111:0]          mpool.c:43   UCX  WARN  object 0x14426040 was not returned to mpool ucp_requests
[1710176274.156622] [node052:1581108:0]          mpool.c:43   UCX  WARN  object 0x148d6ec0 was not returned to mpool ucp_requests
[1710176274.156634] [node052:1581108:0]          mpool.c:43   UCX  WARN  object 0x148d7400 was not returned to mpool ucp_requests
[1710176274.156638] [node052:1581108:0]          mpool.c:43   UCX  WARN  object 0x148d7780 was not returned to mpool ucp_requests
[1710176274.156640] [node052:1581108:0]          mpool.c:43   UCX  WARN  object 0x148d7940 was not returned to mpool ucp_requests
[1710176274.156643] [node052:1581108:0]          mpool.c:43   UCX  WARN  object 0x148d7b00 was not returned to mpool ucp_requests
[1710176274.156645] [node052:1581108:0]          mpool.c:43   UCX  WARN  object 0x148d7cc0 was not returned to mpool ucp_requests
[1710176274.156647] [node052:1581108:0]          mpool.c:43   UCX  WARN  object 0x148d8040 was not returned to mpool ucp_requests
[1710176274.156634] [node052:1581124:0]          mpool.c:43   UCX  WARN  object 0x13990400 was not returned to mpool ucp_requests
[1710176274.156656] [node052:1581124:0]          mpool.c:43   UCX  WARN  object 0x139905c0 was not returned to mpool ucp_requests
[1710176274.156660] [node052:1581124:0]          mpool.c:43   UCX  WARN  object 0x13990780 was not returned to mpool ucp_requests
[1710176274.156667] [node052:1581124:0]          mpool.c:43   UCX  WARN  object 0x13990940 was not returned to mpool ucp_requests
[1710176274.156670] [node052:1581124:0]          mpool.c:43   UCX  WARN  object 0x13990b00 was not returned to mpool ucp_requests
[1710176274.156674] [node052:1581124:0]          mpool.c:43   UCX  WARN  object 0x13990cc0 was not returned to mpool ucp_requests
[1710176274.156676] [node052:1581124:0]          mpool.c:43   UCX  WARN  object 0x13990e80 was not returned to mpool ucp_requests
[1710176274.156679] [node052:1581124:0]          mpool.c:43   UCX  WARN  object 0x13991040 was not returned to mpool ucp_requests
[1710176274.156674] [node052:1581125:0]          mpool.c:43   UCX  WARN  object 0x140b15c0 was not returned to mpool ucp_requests
[1710176274.156696] [node052:1581125:0]          mpool.c:43   UCX  WARN  object 0x140b1780 was not returned to mpool ucp_requests
[1710176274.156701] [node052:1581125:0]          mpool.c:43   UCX  WARN  object 0x140b1940 was not returned to mpool ucp_requests
[1710176274.156705] [node052:1581125:0]          mpool.c:43   UCX  WARN  object 0x140b1b00 was not returned to mpool ucp_requests
[1710176274.156709] [node052:1581125:0]          mpool.c:43   UCX  WARN  object 0x140b1cc0 was not returned to mpool ucp_requests
[1710176274.156712] [node052:1581125:0]          mpool.c:43   UCX  WARN  object 0x140b1e80 was not returned to mpool ucp_requests
[1710176274.156716] [node052:1581125:0]          mpool.c:43   UCX  WARN  object 0x140b2040 was not returned to mpool ucp_requests
[1710176274.162718] [node052:1581114:0]          mpool.c:43   UCX  WARN  object 0x13d30580 was not returned to mpool ucp_requests
[1710176274.162738] [node052:1581114:0]          mpool.c:43   UCX  WARN  object 0x13d30740 was not returned to mpool ucp_requests
[1710176274.162741] [node052:1581114:0]          mpool.c:43   UCX  WARN  object 0x13d30900 was not returned to mpool ucp_requests
[1710176274.162744] [node052:1581114:0]          mpool.c:43   UCX  WARN  object 0x13d30ac0 was not returned to mpool ucp_requests
[1710176274.162747] [node052:1581114:0]          mpool.c:43   UCX  WARN  object 0x13d30c80 was not returned to mpool ucp_requests
[1710176274.162749] [node052:1581114:0]          mpool.c:43   UCX  WARN  object 0x13d30e40 was not returned to mpool ucp_requests
[1710176274.162751] [node052:1581114:0]          mpool.c:43   UCX  WARN  object 0x13d31000 was not returned to mpool ucp_requests
[1710176274.164183] [node052:1581121:0]          mpool.c:43   UCX  WARN  object 0x1391d200 was not returned to mpool ucp_requests
[1710176274.164214] [node052:1581121:0]          mpool.c:43   UCX  WARN  object 0x1391d3c0 was not returned to mpool ucp_requests
[1710176274.164220] [node052:1581121:0]          mpool.c:43   UCX  WARN  object 0x1391d740 was not returned to mpool ucp_requests
[1710176274.164223] [node052:1581121:0]          mpool.c:43   UCX  WARN  object 0x1391d900 was not returned to mpool ucp_requests
[1710176274.164226] [node052:1581121:0]          mpool.c:43   UCX  WARN  object 0x1391dc80 was not returned to mpool ucp_requests
[1710176274.164229] [node052:1581121:0]          mpool.c:43   UCX  WARN  object 0x1391de40 was not returned to mpool ucp_requests
[1710176274.164231] [node052:1581121:0]          mpool.c:43   UCX  WARN  object 0x1391e000 was not returned to mpool ucp_requests
[1710176274.164199] [node052:1581126:0]          mpool.c:43   UCX  WARN  object 0x135f02c0 was not returned to mpool ucp_requests
[1710176274.164216] [node052:1581126:0]          mpool.c:43   UCX  WARN  object 0x135f0480 was not returned to mpool ucp_requests
[1710176274.164222] [node052:1581126:0]          mpool.c:43   UCX  WARN  object 0x135f0640 was not returned to mpool ucp_requests
[1710176274.164225] [node052:1581126:0]          mpool.c:43   UCX  WARN  object 0x135f0800 was not returned to mpool ucp_requests
[1710176274.164227] [node052:1581126:0]          mpool.c:43   UCX  WARN  object 0x135f09c0 was not returned to mpool ucp_requests
[1710176274.164231] [node052:1581126:0]          mpool.c:43   UCX  WARN  object 0x135f0b80 was not returned to mpool ucp_requests
[1710176274.164234] [node052:1581126:0]          mpool.c:43   UCX  WARN  object 0x135f0d40 was not returned to mpool ucp_requests
[1710176274.164238] [node052:1581126:0]          mpool.c:43   UCX  WARN  object 0x135f0f00 was not returned to mpool ucp_requests
[1710176274.164965] [node052:1581120:0]          mpool.c:43   UCX  WARN  object 0x12d17080 was not returned to mpool ucp_requests
[1710176274.164978] [node052:1581120:0]          mpool.c:43   UCX  WARN  object 0x12d17240 was not returned to mpool ucp_requests
[1710176274.164982] [node052:1581120:0]          mpool.c:43   UCX  WARN  object 0x12d17400 was not returned to mpool ucp_requests
[1710176274.164984] [node052:1581120:0]          mpool.c:43   UCX  WARN  object 0x12d17780 was not returned to mpool ucp_requests
[1710176274.164987] [node052:1581120:0]          mpool.c:43   UCX  WARN  object 0x12d17940 was not returned to mpool ucp_requests
[1710176274.164989] [node052:1581120:0]          mpool.c:43   UCX  WARN  object 0x12d17cc0 was not returned to mpool ucp_requests
[1710176274.164992] [node052:1581120:0]          mpool.c:43   UCX  WARN  object 0x12d17e80 was not returned to mpool ucp_requests
[1710176274.165800] [node052:1581122:0]          mpool.c:43   UCX  WARN  object 0x146040c0 was not returned to mpool ucp_requests
[1710176274.165811] [node052:1581122:0]          mpool.c:43   UCX  WARN  object 0x14604280 was not returned to mpool ucp_requests
[1710176274.165816] [node052:1581122:0]          mpool.c:43   UCX  WARN  object 0x14604440 was not returned to mpool ucp_requests
[1710176274.165818] [node052:1581122:0]          mpool.c:43   UCX  WARN  object 0x14604600 was not returned to mpool ucp_requests
[1710176274.165632] [node052:1581118:0]          mpool.c:43   UCX  WARN  object 0x13925340 was not returned to mpool ucp_requests
[1710176274.165643] [node052:1581118:0]          mpool.c:43   UCX  WARN  object 0x13925500 was not returned to mpool ucp_requests
[1710176274.165648] [node052:1581118:0]          mpool.c:43   UCX  WARN  object 0x139256c0 was not returned to mpool ucp_requests
[1710176274.165651] [node052:1581118:0]          mpool.c:43   UCX  WARN  object 0x13925880 was not returned to mpool ucp_requests
[1710176274.165654] [node052:1581118:0]          mpool.c:43   UCX  WARN  object 0x13925a40 was not returned to mpool ucp_requests
[1710176274.165657] [node052:1581118:0]          mpool.c:43   UCX  WARN  object 0x13925dc0 was not returned to mpool ucp_requests
[1710176274.165660] [node052:1581118:0]          mpool.c:43   UCX  WARN  object 0x13925f80 was not returned to mpool ucp_requests
[1710176274.165791] [node052:1581119:0]          mpool.c:43   UCX  WARN  object 0x12c73200 was not returned to mpool ucp_requests
[1710176274.165805] [node052:1581119:0]          mpool.c:43   UCX  WARN  object 0x12c733c0 was not returned to mpool ucp_requests
[1710176274.165811] [node052:1581119:0]          mpool.c:43   UCX  WARN  object 0x12c73580 was not returned to mpool ucp_requests
[1710176274.165813] [node052:1581119:0]          mpool.c:43   UCX  WARN  object 0x12c73ac0 was not returned to mpool ucp_requests
[1710176274.165818] [node052:1581119:0]          mpool.c:43   UCX  WARN  object 0x12c73c80 was not returned to mpool ucp_requests
[1710176274.165815] [node052:1581113:0]          mpool.c:43   UCX  WARN  object 0x13ae7380 was not returned to mpool ucp_requests
[1710176274.165830] [node052:1581113:0]          mpool.c:43   UCX  WARN  object 0x13ae7540 was not returned to mpool ucp_requests
[1710176274.165835] [node052:1581113:0]          mpool.c:43   UCX  WARN  object 0x13ae7700 was not returned to mpool ucp_requests
[1710176274.165824] [node052:1581122:0]          mpool.c:43   UCX  WARN  object 0x14604980 was not returned to mpool ucp_requests
[1710176274.165830] [node052:1581122:0]          mpool.c:43   UCX  WARN  object 0x14604b40 was not returned to mpool ucp_requests
[1710176274.165834] [node052:1581122:0]          mpool.c:43   UCX  WARN  object 0x14604ec0 was not returned to mpool ucp_requests
[1710176274.165823] [node052:1581119:0]          mpool.c:43   UCX  WARN  object 0x12c73e40 was not returned to mpool ucp_requests
[1710176274.165829] [node052:1581119:0]          mpool.c:43   UCX  WARN  object 0x12c74000 was not returned to mpool ucp_requests
[1710176274.165841] [node052:1581113:0]          mpool.c:43   UCX  WARN  object 0x13ae78c0 was not returned to mpool ucp_requests
[1710176274.165846] [node052:1581113:0]          mpool.c:43   UCX  WARN  object 0x13ae7c40 was not returned to mpool ucp_requests
[1710176274.165848] [node052:1581113:0]          mpool.c:43   UCX  WARN  object 0x13ae7e00 was not returned to mpool ucp_requests
[1710176274.165852] [node052:1581113:0]          mpool.c:43   UCX  WARN  object 0x13ae7fc0 was not returned to mpool ucp_requests
[1710176274.169770] [node052:1581116:0]          mpool.c:43   UCX  WARN  object 0x138d9340 was not returned to mpool ucp_requests
[1710176274.169783] [node052:1581116:0]          mpool.c:43   UCX  WARN  object 0x138d96c0 was not returned to mpool ucp_requests
[1710176274.169787] [node052:1581116:0]          mpool.c:43   UCX  WARN  object 0x138d9880 was not returned to mpool ucp_requests
[1710176274.169791] [node052:1581116:0]          mpool.c:43   UCX  WARN  object 0x138d9a40 was not returned to mpool ucp_requests
[1710176274.169795] [node052:1581116:0]          mpool.c:43   UCX  WARN  object 0x138d9c00 was not returned to mpool ucp_requests
[1710176274.169800] [node052:1581116:0]          mpool.c:43   UCX  WARN  object 0x138d9dc0 was not returned to mpool ucp_requests
[1710176274.169804] [node052:1581116:0]          mpool.c:43   UCX  WARN  object 0x138d9f80 was not returned to mpool ucp_requests
[1710176274.170297] [node052:1581117:0]          mpool.c:43   UCX  WARN  object 0x134e44c0 was not returned to mpool ucp_requests
[1710176274.170310] [node052:1581117:0]          mpool.c:43   UCX  WARN  object 0x134e4840 was not returned to mpool ucp_requests
[1710176274.170314] [node052:1581117:0]          mpool.c:43   UCX  WARN  object 0x134e4a00 was not returned to mpool ucp_requests
[1710176274.170316] [node052:1581117:0]          mpool.c:43   UCX  WARN  object 0x134e4bc0 was not returned to mpool ucp_requests
[1710176274.170319] [node052:1581117:0]          mpool.c:43   UCX  WARN  object 0x134e4d80 was not returned to mpool ucp_requests
[1710176274.170321] [node052:1581117:0]          mpool.c:43   UCX  WARN  object 0x134e4f40 was not returned to mpool ucp_requests
[1710176274.170323] [node052:1581117:0]          mpool.c:43   UCX  WARN  object 0x134e5100 was not returned to mpool ucp_requests
[1710176274.171483] [node052:1581110:0]          mpool.c:43   UCX  WARN  object 0x1397d240 was not returned to mpool ucp_requests
[1710176274.171495] [node052:1581110:0]          mpool.c:43   UCX  WARN  object 0x1397d5c0 was not returned to mpool ucp_requests
[1710176274.171500] [node052:1581110:0]          mpool.c:43   UCX  WARN  object 0x1397d780 was not returned to mpool ucp_requests
[1710176274.171505] [node052:1581110:0]          mpool.c:43   UCX  WARN  object 0x1397d940 was not returned to mpool ucp_requests
[1710176274.171509] [node052:1581110:0]          mpool.c:43   UCX  WARN  object 0x1397db00 was not returned to mpool ucp_requests
[1710176274.171498] [node052:1581123:0]          mpool.c:43   UCX  WARN  object 0x138894c0 was not returned to mpool ucp_requests
[1710176274.171512] [node052:1581123:0]          mpool.c:43   UCX  WARN  object 0x13889680 was not returned to mpool ucp_requests
[1710176274.171517] [node052:1581123:0]          mpool.c:43   UCX  WARN  object 0x13889840 was not returned to mpool ucp_requests
[1710176274.171520] [node052:1581123:0]          mpool.c:43   UCX  WARN  object 0x13889a00 was not returned to mpool ucp_requests
[1710176274.171522] [node052:1581123:0]          mpool.c:43   UCX  WARN  object 0x13889bc0 was not returned to mpool ucp_requests
[1710176274.171525] [node052:1581123:0]          mpool.c:43   UCX  WARN  object 0x13889d80 was not returned to mpool ucp_requests
[1710176274.171527] [node052:1581123:0]          mpool.c:43   UCX  WARN  object 0x13889f40 was not returned to mpool ucp_requests
[1710176274.171529] [node052:1581123:0]          mpool.c:43   UCX  WARN  object 0x1388a100 was not returned to mpool ucp_requests
[1710176274.171514] [node052:1581110:0]          mpool.c:43   UCX  WARN  object 0x1397dcc0 was not returned to mpool ucp_requests
[1710176274.185642] [node052:1581112:0]          mpool.c:43   UCX  WARN  object 0x13211380 was not returned to mpool ucp_requests
[1710176274.185659] [node052:1581112:0]          mpool.c:43   UCX  WARN  object 0x13211700 was not returned to mpool ucp_requests
[1710176274.185665] [node052:1581112:0]          mpool.c:43   UCX  WARN  object 0x132118c0 was not returned to mpool ucp_requests
[1710176274.185669] [node052:1581112:0]          mpool.c:43   UCX  WARN  object 0x13211a80 was not returned to mpool ucp_requests
[1710176274.185673] [node052:1581112:0]          mpool.c:43   UCX  WARN  object 0x13211c40 was not returned to mpool ucp_requests
[1710176274.185676] [node052:1581112:0]          mpool.c:43   UCX  WARN  object 0x13211e00 was not returned to mpool ucp_requests
[1710176274.185680] [node052:1581112:0]          mpool.c:43   UCX  WARN  object 0x13211fc0 was not returned to mpool ucp_requests
[1710176274.189269] [node052:1581115:0]          mpool.c:43   UCX  WARN  object 0x1487b340 was not returned to mpool ucp_requests
[1710176274.189281] [node052:1581115:0]          mpool.c:43   UCX  WARN  object 0x1487b500 was not returned to mpool ucp_requests
[1710176274.189287] [node052:1581115:0]          mpool.c:43   UCX  WARN  object 0x1487b6c0 was not returned to mpool ucp_requests
[1710176274.189291] [node052:1581115:0]          mpool.c:43   UCX  WARN  object 0x1487ba40 was not returned to mpool ucp_requests
[1710176274.189294] [node052:1581115:0]          mpool.c:43   UCX  WARN  object 0x1487bc00 was not returned to mpool ucp_requests
[1710176274.189298] [node052:1581115:0]          mpool.c:43   UCX  WARN  object 0x1487bdc0 was not returned to mpool ucp_requests
[1710176274.189302] [node052:1581115:0]          mpool.c:43   UCX  WARN  object 0x1487bf80 was not returned to mpool ucp_requests
[1710176274.193120] [node052:1581109:0]          mpool.c:43   UCX  WARN  object 0x14217ec0 was not returned to mpool ucp_requests
[1710176274.193131] [node052:1581109:0]          mpool.c:43   UCX  WARN  object 0x14218240 was not returned to mpool ucp_requests
[1710176274.193137] [node052:1581109:0]          mpool.c:43   UCX  WARN  object 0x142185c0 was not returned to mpool ucp_requests
[1710176274.193141] [node052:1581109:0]          mpool.c:43   UCX  WARN  object 0x14218940 was not returned to mpool ucp_requests
[1710176274.193144] [node052:1581109:0]          mpool.c:43   UCX  WARN  object 0x14218b00 was not returned to mpool ucp_requests
[1710176274.193148] [node052:1581109:0]          mpool.c:43   UCX  WARN  object 0x14218cc0 was not returned to mpool ucp_requests
[1710176274.193151] [node052:1581109:0]          mpool.c:43   UCX  WARN  object 0x14218e80 was not returned to mpool ucp_requests


-------------------------------------------------------------------------------
                          DFT DISPERSION CORRECTION                            
                                                                               
                              DFTD3 V3.1  Rev 1                                
                          USING Becke-Johnson damping                          
-------------------------------------------------------------------------------
-------------------------   ----------------
Dispersion correction           -0.089195200
-------------------------   ----------------


-------------------------   --------------------
FINAL SINGLE POINT ENERGY     -1384.486866573622
-------------------------   --------------------


           ************************************************************
           *        Program running with 20 parallel MPI-processes    *
           *              working on a common directory               *
           ************************************************************
------------------------------------------------------------------------------
                         ORCA SCF GRADIENT CALCULATION
------------------------------------------------------------------------------

 ... reading COSX grid (gridx3)
Gradient of the Kohn-Sham DFT energy:
Kohn-Sham wavefunction type      ... RKS
Hartree-Fock exchange scaling    ...    0.250
Number of operators              ...    1
Number of atoms                  ...   67
Basis set dimensions             ... 1227
Integral neglect threshold       ... 2.5e-11
Integral primitive cutoff        ... 2.5e-12
SHARK Integral package           ... ON

Nuc. rep. gradient       (SHARK) ... done (  0.0 sec)
HCore & Overlap gradient (SHARK) ... done (  1.2 sec)
RI-J gradient            (SHARK) ... done (  6.0 sec)
COSX-gradient                    ... done ( 44.3 sec)
Exchange-correlation gradient    ... done
Dispersion correction            ... done

------------------
CARTESIAN GRADIENT
------------------

   1   O   :    0.005377250   -0.002840970   -0.008153490
   2   O   :    0.002723073   -0.006056613    0.007282248
   3   N   :    0.004840122   -0.012690916   -0.005412941
   4   N   :   -0.004556746   -0.000679348   -0.005357832
   5   C   :   -0.016042477    0.011975262    0.013991539
   6   C   :    0.006114320   -0.010352957   -0.009402832
   7   H   :    0.000108444    0.001669476    0.000745521
   8   C   :    0.002528467    0.004894946    0.001417626
   9   C   :   -0.000924072   -0.000964372   -0.000203363
  10   H   :   -0.000796637    0.000532443   -0.000457345
  11   C   :   -0.002871107   -0.001221507   -0.000685164
  12   H   :    0.000363898    0.000131902   -0.000024465
  13   C   :    0.001184836   -0.000126466    0.001088720
  14   H   :   -0.000035420   -0.000021081    0.000121934
  15   C   :    0.001464185    0.001539541   -0.002333416
  16   H   :   -0.000435170   -0.000080132    0.000063910
  17   C   :    0.000741957   -0.001480342    0.001752719
  18   H   :   -0.000220862    0.001028532   -0.000534238
  19   C   :   -0.002475867    0.007212639    0.004016043
  20   C   :   -0.002073021   -0.001697341    0.000412583
  21   H   :    0.000591037    0.000529501   -0.000287742
  22   H   :    0.000128859    0.001509278   -0.001498208
  23   H   :    0.001250910   -0.000411333   -0.000640597
  24   C   :   -0.000161233    0.002236483   -0.000025291
  25   H   :    0.000139894   -0.001238803   -0.000730423
  26   H   :   -0.000622916   -0.001575416    0.000085005
  27   H   :    0.000349994   -0.001323662    0.000053713
  28   C   :   -0.000977440   -0.001109113   -0.000762417
  29   H   :    0.000276951    0.000637563    0.000736333
  30   H   :    0.000863422    0.000259015    0.001581873
  31   H   :    0.000611991    0.000719228    0.000292876
  32   C   :    0.002066641    0.001351807    0.007896701
  33   C   :    0.002137242   -0.005253357   -0.005345278
  34   C   :   -0.002970910    0.006157425    0.002544817
  35   H   :    0.000940383   -0.000008527    0.002361688
  36   C   :   -0.001431576    0.001501991   -0.001416396
  37   H   :    0.000271960   -0.000523124   -0.000281431
  38   C   :    0.001821082   -0.002555386    0.000753536
  39   H   :   -0.000324354    0.000533763    0.000610142
  40   C   :   -0.002993286    0.001481180   -0.004827892
  41   H   :    0.001196332   -0.001867858   -0.000469495
  42   C   :    0.002607175   -0.003792744    0.000114092
  43   C   :   -0.000285712    0.001584318    0.001922286
  44   H   :   -0.000523014    0.000388464   -0.000116930
  45   H   :   -0.000100378    0.000154830   -0.000778919
  46   H   :    0.001350673    0.000406727   -0.001663935
  47   C   :   -0.000733984    0.002231251    0.001360147
  48   H   :   -0.000596178   -0.000239111   -0.000762323
  49   H   :   -0.000843733    0.000859342    0.000909082
  50   H   :   -0.001474483   -0.001703437   -0.000204358
  51   C   :   -0.001169450    0.000389473   -0.001878390
  52   H   :   -0.000152124   -0.000248680    0.000384486
  53   H   :    0.000563705    0.000660438    0.002788252
  54   H   :    0.000215634    0.000136724    0.000008006
  55   C   :    0.002447311    0.006859256   -0.006564128
  56   C   :    0.000748930   -0.001326324    0.002729041
  57   C   :    0.001527573   -0.001225860    0.000132521
  58   H   :   -0.001676502    0.000484416   -0.000521945
  59   C   :   -0.002172981    0.001319327   -0.002012144
  60   H   :    0.000164775   -0.000034368    0.000343145
  61   C   :    0.000369647   -0.000181117   -0.000121788
  62   H   :    0.000136875   -0.000162453   -0.000038006
  63   C   :   -0.000942738    0.000092856    0.002921832
  64   H   :    0.000043858   -0.000021766   -0.000349473
  65   C   :    0.001227070   -0.000270652   -0.001919242
  66   H   :   -0.001417798    0.000324659    0.001623134
  67   H   :    0.002835234    0.000984555    0.002777610

Difference to translation invariance:
           :    0.0003295401   -0.0005065258    0.0000413281

Difference to rotation invariance:
           :    0.0022490088    0.0047732746   -0.0097519376

Norm of the cartesian gradient     ...    0.0440613775
RMS gradient                       ...    0.0031078499
MAX gradient                       ...    0.0160424772

-------
TIMINGS
-------

Total SCF gradient time            ...       72.659 sec

One electron gradient       ....       1.169 sec  (  1.6%)
RI-J Coulomb gradient       ....       5.983 sec  (  8.2%)
COSX gradient               ....      44.349 sec  ( 61.0%)
XC gradient                 ....       8.319 sec  ( 11.4%)
CPCM gradient               ....       2.368 sec  (  3.3%)
   A-Matrix (El+Nuc)        ....       0.635 sec  (  0.9%)
   Potential                ....       1.733 sec  (  2.4%)

Maximum memory used throughout the entire SCFGRAD-calculation: 261.3 MB
------------------------------------------------------------------------------
                         ORCA GEOMETRY RELAXATION STEP
------------------------------------------------------------------------------

Reading the OPT-File                    .... done
Getting information on internals        .... done
Copying old internal coords+grads       .... done
Making the new internal coordinates     .... (new redundants).... done
Validating the new internal coordinates .... (new redundants).... done
Calculating the B-matrix                .... done
Calculating the G,G- and P matrices     .... done
Transforming gradient to internals      .... done
Projecting the internal gradient        .... done
Number of atoms                         ....  67
Number of internal coordinates          .... 356
Current Energy                          .... -1384.486866574 Eh
Current gradient norm                   ....     0.044061377 Eh/bohr
Maximum allowed component of the step   ....  0.150
Current trust radius                    ....  0.300
Updating the Hessian (BFGS)             .... done
Forming the augmented Hessian           .... done
Diagonalizing the augmented Hessian     .... done
Last element of RFO vector              ....  0.947407978
Lowest eigenvalues of augmented Hessian:
 -0.006487599  0.000685147  0.008182493  0.008894086  0.009421477
Length of the computed step             ....  0.337793562
Warning: the length of the step is outside the trust region - taking restricted step instead
The input lambda is                     ....    -0.006488
   iter:   1  x=   -0.008786  g=   10.487288 f(x)=     0.024104
   iter:   2  x=   -0.009346  g=    7.242623 f(x)=     0.004057
   iter:   3  x=   -0.009371  g=    6.672974 f(x)=     0.000163
   iter:   4  x=   -0.009371  g=    6.649662 f(x)=     0.000000
   iter:   5  x=   -0.009371  g=    6.649621 f(x)=     0.000000
   iter:   6  x=   -0.009371  g=    6.649621 f(x)=     0.000000
The output lambda is                    ....    -0.009371 (6 iterations)
The final length of the internal step   ....  0.300000000
Converting the step to cartesian space:
 Initial RMS(Int)=    0.0158999682
Transforming coordinates:
 Iter   0:  RMS(Cart)=    0.2220107056 RMS(Int)=    1.1033553477
 Iter   1:  RMS(Cart)=    0.0122112796 RMS(Int)=    0.0040384566
 Iter   2:  RMS(Cart)=    0.0008752065 RMS(Int)=    0.0001966940
 Iter   3:  RMS(Cart)=    0.0001007621 RMS(Int)=    0.0000368441
 Iter   4:  RMS(Cart)=    0.0000091794 RMS(Int)=    0.0000026001
 Iter   5:  RMS(Cart)=    0.0000011788 RMS(Int)=    0.0000004289
 Iter   6:  RMS(Cart)=    0.0000001065 RMS(Int)=    0.0000000375
 Iter   7:  RMS(Cart)=    0.0000000136 RMS(Int)=    0.0000000050
done
Storing new coordinates                 .... done

                                .--------------------.
          ----------------------|Geometry convergence|-------------------------
          Item                value                   Tolerance       Converged
          ---------------------------------------------------------------------
          Energy change      -0.0141009679            0.0000050000      NO
          RMS gradient        0.0019651460            0.0001000000      NO
          MAX gradient        0.0124749011            0.0003000000      NO
          RMS step            0.0158999682            0.0020000000      NO
          MAX step            0.0950610487            0.0040000000      NO
          ........................................................
          Max(Bonds)      0.0133      Max(Angles)    2.13
          Max(Dihed)        5.45      Max(Improp)    0.00
          ---------------------------------------------------------------------

The optimization has not yet converged - more geometry cycles are needed


    ---------------------------------------------------------------------------
                         Redundant Internal Coordinates
                            (Angstroem and degrees)

        Definition                    Value    dE/dq     Step     New-Value
    ----------------------------------------------------------------------------
     1. B(C   4,O   0)                1.3780 -0.010094  0.0108    1.3888   
     2. B(C   4,N   2)                1.2552  0.007508 -0.0133    1.2419   
     3. B(C   5,C   4)                1.5325  0.001935 -0.0131    1.5194   
     4. B(C   5,N   3)                1.4475  0.002679 -0.0111    1.4364   
     5. B(H   6,C   5)                1.0892 -0.000289  0.0012    1.0904   
     6. B(C   7,C   5)                1.5170  0.001322 -0.0077    1.5093   
     7. B(C   8,C   7)                1.3917  0.002770 -0.0059    1.3857   
     8. B(H   9,C   8)                1.0843  0.000059  0.0008    1.0851   
     9. B(C  10,C   8)                1.3896  0.000205 -0.0009    1.3887   
    10. B(H  11,C  10)                1.0837 -0.000334  0.0013    1.0850   
    11. B(C  12,C  10)                1.3881  0.001341 -0.0023    1.3858   
    12. B(H  13,C  12)                1.0844 -0.000108  0.0011    1.0855   
    13. B(C  14,C  12)                1.3893  0.000220 -0.0010    1.3883   
    14. B(H  15,C  14)                1.0837 -0.000368  0.0014    1.0850   
    15. B(C  16,C   7)                1.3916  0.001012 -0.0033    1.3884   
    16. B(C  16,C  14)                1.3877  0.001537 -0.0026    1.3851   
    17. B(H  17,C  16)                1.0849 -0.000271  0.0014    1.0863   
    18. B(C  18,N   2)                1.4610 -0.005287  0.0082    1.4692   
    19. B(C  19,C  18)                1.5286  0.001736 -0.0072    1.5214   
    20. B(H  20,C  19)                1.0919 -0.000265  0.0007    1.0926   
    21. B(H  21,C  19)                1.0927 -0.000020  0.0007    1.0933   
    22. B(H  22,C  19)                1.0907  0.000130  0.0008    1.0915   
    23. B(C  23,C  18)                1.5304  0.001966 -0.0056    1.5249   
    24. B(H  24,C  23)                1.0931 -0.000083  0.0005    1.0936   
    25. B(H  25,C  23)                1.0929  0.000215  0.0004    1.0933   
    26. B(H  26,C  23)                1.0932 -0.000157  0.0008    1.0940   
    27. B(C  27,C  18)                1.5274  0.001789 -0.0068    1.5206   
    28. B(H  28,C  27)                1.0918  0.000752  0.0000    1.0918   
    29. B(H  29,C  27)                1.0926 -0.000001  0.0006    1.0931   
    30. B(H  30,C  27)                1.0923 -0.000111  0.0004    1.0927   
    31. B(C  31,N   3)                1.3831  0.003553 -0.0097    1.3734   
    32. B(C  32,C  31)                1.4185  0.001089 -0.0019    1.4165   
    33. B(C  33,C  32)                1.3958  0.001866 -0.0057    1.3901   
    34. B(H  34,C  33)                1.0817  0.001409 -0.0012    1.0805   
    35. B(C  35,C  33)                1.3895 -0.000099 -0.0006    1.3889   
    36. B(H  36,C  35)                1.0842 -0.000155  0.0011    1.0853   
    37. B(C  37,C  35)                1.3840  0.001404 -0.0021    1.3819   
    38. B(H  38,C  37)                1.0841 -0.000440  0.0017    1.0857   
    39. B(C  39,C  37)                1.3847  0.001428 -0.0025    1.3821   
    40. B(C  39,C  31)                1.3980 -0.001441  0.0008    1.3988   
    41. B(H  40,C  39)                1.0817  0.001963 -0.0013    1.0804   
    42. B(C  41,C  32)                1.5391  0.000869 -0.0087    1.5305   
    43. B(C  42,C  41)                1.5382  0.002067 -0.0065    1.5318   
    44. B(H  43,C  42)                1.0909 -0.000093  0.0009    1.0918   
    45. B(H  44,C  42)                1.0931 -0.000196  0.0009    1.0939   
    46. B(H  45,C  42)                1.0930 -0.000239  0.0010    1.0940   
    47. B(C  46,C  41)                1.5384  0.002826 -0.0074    1.5310   
    48. B(H  47,C  46)                1.0923 -0.000040  0.0006    1.0929   
    49. B(H  48,C  46)                1.0903 -0.001184  0.0025    1.0928   
    50. B(H  49,C  46)                1.0930 -0.000299  0.0011    1.0941   
    51. B(C  50,C  41)                1.5322  0.001679 -0.0085    1.5237   
    52. B(H  51,C  50)                1.0935  0.000485 -0.0002    1.0933   
    53. B(H  52,C  50)                1.0917 -0.000490  0.0010    1.0926   
    54. B(H  53,C  50)                1.0934  0.000241  0.0002    1.0937   
    55. B(C  54,O   1)                1.2103  0.008956 -0.0125    1.1978   
    56. B(C  54,O   0)                1.3511  0.002655 -0.0078    1.3433   
    57. B(C  55,C  54)                1.4784  0.002412 -0.0097    1.4687   
    58. B(C  56,C  55)                1.3953  0.002167 -0.0048    1.3905   
    59. B(H  57,C  56)                1.0829  0.000213 -0.0000    1.0829   
    60. B(C  58,C  56)                1.3863  0.001269 -0.0027    1.3836   
    61. B(H  59,C  58)                1.0832 -0.000329  0.0012    1.0844   
    62. B(C  60,C  58)                1.3894  0.000499 -0.0011    1.3883   
    63. B(H  61,C  60)                1.0842 -0.000178  0.0013    1.0855   
    64. B(C  62,C  60)                1.3897  0.000541 -0.0011    1.3886   
    65. B(H  63,C  62)                1.0831 -0.000357  0.0012    1.0844   
    66. B(C  64,H  47)                3.1357  0.000245 -0.0029    3.1327   
    67. B(C  64,C  62)                1.3859  0.001475 -0.0030    1.3829   
    68. B(C  64,C  55)                1.3935  0.001582 -0.0041    1.3894   
    69. B(H  65,C  64)                1.0835 -0.000030  0.0002    1.0837   
    70. B(H  66,N   3)                0.9999 -0.002000  0.0003    1.0002   
    71. A(C   4,O   0,C  54)          119.51 -0.003044    0.40    119.91   
    72. A(C   4,N   2,C  18)          126.51 -0.012475    1.75    128.26   
    73. A(C   5,N   3,H  66)          115.84  0.005929   -1.24    114.60   
    74. A(C  31,N   3,H  66)          116.51 -0.000025    0.30    116.80   
    75. A(C   5,N   3,C  31)          125.91 -0.005895    0.60    126.51   
    76. A(O   0,C   4,N   2)          117.28  0.005274   -0.82    116.46   
    77. A(N   2,C   4,C   5)          130.93 -0.010510    2.02    132.95   
    78. A(O   0,C   4,C   5)          111.65  0.005274   -1.36    110.29   
    79. A(H   6,C   5,C   7)          107.70 -0.001167    0.18    107.87   
    80. A(C   4,C   5,H   6)          108.19  0.000460   -0.16    108.03   
    81. A(N   3,C   5,H   6)          108.25 -0.000299    1.01    109.26   
    82. A(C   4,C   5,C   7)          113.76  0.005420   -2.13    111.63   
    83. A(N   3,C   5,C   7)          106.55 -0.000007    0.28    106.83   
    84. A(N   3,C   5,C   4)          112.19 -0.004532    1.00    113.18   
    85. A(C   5,C   7,C   8)          122.33 -0.000299   -0.01    122.31   
    86. A(C   8,C   7,C  16)          119.46  0.000101    0.06    119.52   
    87. A(C   5,C   7,C  16)          118.20  0.000204   -0.05    118.15   
    88. A(H   9,C   8,C  10)          119.02 -0.000953    0.27    119.29   
    89. A(C   7,C   8,C  10)          120.25 -0.000006   -0.03    120.22   
    90. A(C   7,C   8,H   9)          120.73  0.000958   -0.24    120.49   
    91. A(H  11,C  10,C  12)          120.14  0.000197   -0.04    120.10   
    92. A(C   8,C  10,H  11)          119.92  0.000636   -0.14    119.78   
    93. A(C   8,C  10,C  12)          119.94 -0.000833    0.18    120.11   
    94. A(H  13,C  12,C  14)          119.96 -0.000737    0.17    120.12   
    95. A(C  10,C  12,C  14)          120.11  0.001526   -0.34    119.77   
    96. A(C  10,C  12,H  13)          119.94 -0.000789    0.18    120.11   
    97. A(H  15,C  14,C  16)          119.99  0.000538   -0.13    119.86   
    98. A(C  12,C  14,C  16)          119.84 -0.000673    0.15    119.99   
    99. A(C  12,C  14,H  15)          120.18  0.000136   -0.02    120.15   
   100. A(C  14,C  16,H  17)          119.73 -0.000902    0.24    119.97   
   101. A(C   7,C  16,H  17)          119.86  0.001018   -0.22    119.64   
   102. A(C   7,C  16,C  14)          120.41 -0.000116   -0.02    120.40   
   103. A(N   2,C  18,C  19)          113.35  0.000279   -0.02    113.33   
   104. A(C  23,C  18,C  27)          108.52  0.000610   -0.23    108.29   
   105. A(C  19,C  18,C  27)          111.32  0.000786   -0.42    110.90   
   106. A(N   2,C  18,C  27)          110.32 -0.001312    0.44    110.76   
   107. A(C  19,C  18,C  23)          108.09 -0.000723    0.05    108.14   
   108. A(N   2,C  18,C  23)          104.92  0.000371    0.19    105.11   
   109. A(C  18,C  19,H  21)          110.26  0.002675   -0.74    109.52   
   110. A(C  18,C  19,H  20)          111.23  0.000620   -0.28    110.95   
   111. A(H  21,C  19,H  22)          106.44 -0.001870    0.70    107.14   
   112. A(H  20,C  19,H  22)          108.40 -0.000435    0.15    108.55   
   113. A(C  18,C  19,H  22)          112.74  0.000157   -0.04    112.70   
   114. A(H  20,C  19,H  21)          107.52 -0.001362    0.30    107.82   
   115. A(H  25,C  23,H  26)          107.74 -0.001544    0.43    108.17   
   116. A(H  24,C  23,H  26)          107.61 -0.001269    0.34    107.95   
   117. A(C  18,C  23,H  26)          111.08  0.001272   -0.40    110.68   
   118. A(H  24,C  23,H  25)          107.70 -0.001728    0.54    108.24   
   119. A(C  18,C  23,H  25)          111.40  0.001694   -0.43    110.97   
   120. A(C  18,C  23,H  24)          111.13  0.001312   -0.39    110.74   
   121. A(H  29,C  27,H  30)          107.68 -0.001271    0.29    107.98   
   122. A(H  28,C  27,H  30)          108.18 -0.000894    0.47    108.65   
   123. A(C  18,C  27,H  30)          111.03  0.000482   -0.16    110.88   
   124. A(H  28,C  27,H  29)          106.92 -0.000974    0.26    107.18   
   125. A(C  18,C  27,H  29)          110.40  0.002519   -0.77    109.63   
   126. A(C  18,C  27,H  28)          112.42 -0.000027   -0.04    112.38   
   127. A(N   3,C  31,C  39)          118.87 -0.006594    0.78    119.64   
   128. A(N   3,C  31,C  32)          121.31  0.005478   -0.58    120.73   
   129. A(C  32,C  31,C  39)          119.81  0.001113   -0.20    119.61   
   130. A(C  31,C  32,C  33)          117.25  0.001049   -0.18    117.07   
   131. A(C  33,C  32,C  41)          118.67 -0.009565    1.29    119.95   
   132. A(C  31,C  32,C  41)          124.08  0.008516   -1.11    122.97   
   133. A(H  34,C  33,C  35)          116.81 -0.000716    0.31    117.12   
   134. A(C  32,C  33,C  35)          122.53 -0.002896    0.60    123.13   
   135. A(C  32,C  33,H  34)          120.66  0.003610   -0.91    119.75   
   136. A(H  36,C  35,C  37)          120.35 -0.001694    0.38    120.73   
   137. A(C  33,C  35,C  37)          119.53  0.002107   -0.45    119.08   
   138. A(C  33,C  35,H  36)          120.12 -0.000414    0.08    120.19   
   139. A(C  35,C  37,H  38)          120.49 -0.000639    0.16    120.65   
   140. A(H  38,C  37,C  39)          119.91  0.000901   -0.20    119.71   
   141. A(C  35,C  37,C  39)          119.59 -0.000262    0.04    119.63   
   142. A(C  37,C  39,H  40)          118.17 -0.000580    0.24    118.40   
   143. A(C  31,C  39,H  40)          120.55  0.001696   -0.44    120.11   
   144. A(C  31,C  39,C  37)          121.28 -0.001115    0.20    121.48   
   145. A(C  46,C  41,C  50)          105.67 -0.000442    0.43    106.10   
   146. A(C  42,C  41,C  50)          106.03  0.000765    0.11    106.14   
   147. A(C  32,C  41,C  50)          110.98 -0.002135    0.70    111.68   
   148. A(C  42,C  41,C  46)          111.01 -0.000088   -0.39    110.63   
   149. A(C  32,C  41,C  46)          111.55  0.001342   -0.49    111.07   
   150. A(C  32,C  41,C  42)          111.32  0.000437   -0.33    110.99   
   151. A(H  44,C  42,H  45)          107.54 -0.001437    0.28    107.82   
   152. A(H  43,C  42,H  45)          106.32 -0.001460    0.48    106.80   
   153. A(C  41,C  42,H  45)          110.65  0.002902   -0.86    109.79   
   154. A(H  43,C  42,H  44)          107.23 -0.000302    0.16    107.39   
   155. A(C  41,C  42,H  44)          110.80  0.000635   -0.22    110.58   
   156. A(C  41,C  42,H  43)          113.99 -0.000566    0.23    114.21   
   157. A(H  48,C  46,H  49)          106.35 -0.001725    0.43    106.78   
   158. A(H  47,C  46,H  49)          107.40 -0.001576    0.36    107.76   
   159. A(C  41,C  46,H  49)          110.69  0.002821   -0.87    109.81   
   160. A(H  47,C  46,H  48)          107.00 -0.000919    0.31    107.30   
   161. A(C  41,C  46,H  48)          114.37  0.000330    0.09    114.45   
   162. A(C  41,C  46,H  47)          110.70  0.000748   -0.23    110.47   
   163. A(H  52,C  50,H  53)          107.16 -0.001530    0.38    107.55   
   164. A(H  51,C  50,H  53)          108.23  0.000153    0.18    108.41   
   165. A(C  41,C  50,H  53)          111.93 -0.000743    0.19    112.12   
   166. A(H  51,C  50,H  52)          107.06 -0.001567    0.41    107.48   
   167. A(C  41,C  50,H  52)          110.31  0.004296   -1.33    108.98   
   168. A(C  41,C  50,H  51)          111.91 -0.000743    0.21    112.12   
   169. A(O   1,C  54,C  55)          123.72 -0.003701    0.80    124.52   
   170. A(O   0,C  54,C  55)          112.14 -0.000547   -0.07    112.08   
   171. A(O   0,C  54,O   1)          124.13  0.004218   -1.09    123.04   
   172. A(C  56,C  55,C  64)          119.75 -0.001355    0.37    120.12   
   173. A(C  54,C  55,C  64)          118.50  0.002335   -0.49    118.00   
   174. A(C  54,C  55,C  56)          121.76 -0.000978    0.12    121.87   
   175. A(H  57,C  56,C  58)          119.13 -0.002304    0.55    119.68   
   176. A(C  55,C  56,C  58)          120.06  0.000918   -0.23    119.83   
   177. A(C  55,C  56,H  57)          120.81  0.001385   -0.32    120.49   
   178. A(H  59,C  58,C  60)          120.19  0.000164   -0.01    120.18   
   179. A(C  56,C  58,C  60)          119.89 -0.000624    0.12    120.01   
   180. A(C  56,C  58,H  59)          119.92  0.000460   -0.11    119.81   
   181. A(H  61,C  60,C  62)          119.83 -0.000390    0.09    119.91   
   182. A(C  58,C  60,C  62)          120.31  0.000736   -0.16    120.15   
   183. A(C  58,C  60,H  61)          119.86 -0.000346    0.07    119.94   
   184. A(H  63,C  62,C  64)          119.87  0.000167   -0.06    119.81   
   185. A(C  60,C  62,C  64)          119.87 -0.000271    0.07    119.94   
   186. A(C  60,C  62,H  63)          120.26  0.000104   -0.01    120.25   
   187. A(C  62,C  64,H  65)          119.48 -0.002533    0.60    120.08   
   188. A(C  55,C  64,H  65)          120.38  0.001938   -0.43    119.96   
   189. A(C  55,C  64,C  62)          120.13  0.000595   -0.18    119.96   
   190. D(N   2,C   4,O   0,C  54)     73.36  0.001307   -1.39     71.97   
   191. D(C   5,C   4,O   0,C  54)   -110.57  0.001332   -2.46   -113.03   
   192. D(O   0,C   4,N   2,C  18)    178.22  0.003011   -3.28    174.94   
   193. D(C   5,C   4,N   2,C  18)      3.05  0.002034   -1.73      1.32   
   194. D(N   3,C   5,C   4,N   2)   -149.55  0.002731   -5.45   -155.00   
   195. D(C   7,C   5,C   4,O   0)    -85.97  0.001182   -3.53    -89.50   
   196. D(C   7,C   5,N   3,H  66)     32.29  0.001656    0.23     32.52   
   197. D(H   6,C   5,N   3,H  66)    147.88  0.000153    1.03    148.91   
   198. D(C   4,C   5,N   3,C  31)     71.54 -0.001995    0.46     72.00   
   199. D(H   6,C   5,C   4,O   0)    154.41 -0.001071   -2.23    152.18   
   200. D(C   4,C   5,N   3,H  66)    -92.81 -0.002224    2.06    -90.75   
   201. D(C   7,C   5,C   4,N   2)     89.41  0.002167   -5.00     84.41   
   202. D(H   6,C   5,C   4,N   2)    -30.21 -0.000086   -3.70    -33.91   
   203. D(H   6,C   5,N   3,C  31)    -47.77  0.000382   -0.57    -48.35   
   204. D(N   3,C   5,C   4,O   0)     35.07  0.001747   -3.97     31.10   
   205. D(C   7,C   5,N   3,C  31)   -163.36  0.001886   -1.37   -164.73   
   206. D(C  16,C   7,C   5,C   4)   -156.07 -0.001728    0.44   -155.63   
   207. D(C  16,C   7,C   5,H   6)    -36.18  0.001410   -1.00    -37.17   
   208. D(C  16,C   7,C   5,N   3)     79.79  0.000493    0.37     80.16   
   209. D(C   8,C   7,C   5,C   4)     25.19 -0.002029    1.17     26.36   
   210. D(C   8,C   7,C   5,H   6)    145.09  0.001109   -0.27    144.82   
   211. D(C   8,C   7,C   5,N   3)    -98.95  0.000193    1.10    -97.85   
   212. D(C  10,C   8,C   7,C  16)      0.35  0.000139   -0.26      0.09   
   213. D(C  10,C   8,C   7,C   5)    179.07  0.000444   -1.00    178.08   
   214. D(H   9,C   8,C   7,C  16)   -179.61  0.000198   -0.38   -179.99   
   215. D(H   9,C   8,C   7,C   5)     -0.89  0.000504   -1.11     -2.00   
   216. D(C  12,C  10,C   8,H   9)    179.91 -0.000134    0.27    180.18   
   217. D(H  11,C  10,C   8,H   9)     -0.17 -0.000081    0.15     -0.02   
   218. D(H  11,C  10,C   8,C   7)    179.87 -0.000023    0.04    179.91   
   219. D(C  12,C  10,C   8,C   7)     -0.05 -0.000077    0.15      0.10   
   220. D(H  13,C  12,C  10,C   8)    179.84  0.000085   -0.18    179.66   
   221. D(C  14,C  12,C  10,C   8)     -0.27 -0.000022    0.02     -0.25   
   222. D(C  14,C  12,C  10,H  11)    179.82 -0.000076    0.13    179.95   
   223. D(H  13,C  12,C  10,H  11)     -0.07  0.000031   -0.07     -0.14   
   224. D(C  16,C  14,C  12,H  13)   -179.83 -0.000054    0.12   -179.71   
   225. D(C  16,C  14,C  12,C  10)      0.28  0.000054   -0.09      0.20   
   226. D(H  15,C  14,C  12,H  13)      0.10  0.000063   -0.12     -0.02   
   227. D(H  15,C  14,C  12,C  10)   -179.79  0.000171   -0.32   -180.11   
   228. D(H  17,C  16,C  14,H  15)      0.41  0.000090   -0.17      0.24   
   229. D(H  17,C  16,C  14,C  12)   -179.66  0.000207   -0.41   -180.07   
   230. D(C   7,C  16,C  14,H  15)   -179.90 -0.000101    0.21   -179.69   
   231. D(C   7,C  16,C  14,C  12)      0.02  0.000015   -0.02     -0.01   
   232. D(H  17,C  16,C   7,C   8)    179.35 -0.000305    0.58    179.93   
   233. D(H  17,C  16,C   7,C   5)      0.57 -0.000592    1.29      1.86   
   234. D(C  14,C  16,C   7,C   8)     -0.33 -0.000107    0.19     -0.14   
   235. D(C  14,C  16,C   7,C   5)   -179.11 -0.000394    0.90   -178.21   
   236. D(C  27,C  18,N   2,C   4)     71.70 -0.000299    0.64     72.34   
   237. D(C  23,C  18,N   2,C   4)   -171.60 -0.000018    0.68   -170.93   
   238. D(C  19,C  18,N   2,C   4)    -53.90 -0.000513    0.85    -53.05   
   239. D(H  22,C  19,C  18,C  27)    -45.76  0.000996   -1.34    -47.10   
   240. D(H  22,C  19,C  18,C  23)   -164.84  0.000239   -0.84   -165.68   
   241. D(H  22,C  19,C  18,N   2)     79.31  0.000085   -1.10     78.21   
   242. D(H  21,C  19,C  18,C  23)    -46.04 -0.000202   -0.49    -46.53   
   243. D(H  21,C  19,C  18,C  27)     73.04  0.000555   -0.99     72.06   
   244. D(H  21,C  19,C  18,N   2)   -161.89 -0.000356   -0.74   -162.63   
   245. D(H  20,C  19,C  18,C  27)   -167.76  0.000992   -1.29   -169.06   
   246. D(H  20,C  19,C  18,C  23)     73.15  0.000235   -0.80     72.36   
   247. D(H  20,C  19,C  18,N   2)    -42.70  0.000081   -1.05    -43.75   
   248. D(H  25,C  23,C  18,C  19)     60.46  0.000327   -0.35     60.11   
   249. D(H  25,C  23,C  18,N   2)   -178.31  0.000486   -0.25   -178.56   
   250. D(H  24,C  23,C  18,C  27)     59.71 -0.000711    0.39     60.10   
   251. D(H  24,C  23,C  18,C  19)   -179.44  0.000165   -0.22   -179.66   
   252. D(H  24,C  23,C  18,N   2)    -58.21  0.000324   -0.12    -58.33   
   253. D(H  26,C  23,C  18,C  27)    179.49 -0.000593    0.28    179.77   
   254. D(H  26,C  23,C  18,C  19)    -59.67  0.000284   -0.33    -59.99   
   255. D(H  26,C  23,C  18,N   2)     61.56  0.000442   -0.22     61.34   
   256. D(H  25,C  23,C  18,C  27)    -60.39 -0.000549    0.26    -60.13   
   257. D(H  30,C  27,C  18,C  23)    -69.02 -0.000520    0.29    -68.73   
   258. D(H  30,C  27,C  18,N   2)     45.42 -0.000440    0.62     46.04   
   259. D(H  29,C  27,C  18,C  23)     50.34 -0.000159    0.05     50.38   
   260. D(H  29,C  27,C  18,C  19)    -68.49 -0.000124    0.38    -68.11   
   261. D(H  29,C  27,C  18,N   2)    164.77 -0.000080    0.38    165.15   
   262. D(H  28,C  27,C  18,C  23)    169.63  0.000307   -0.18    169.45   
   263. D(H  30,C  27,C  18,C  19)    172.16 -0.000484    0.63    172.78   
   264. D(H  28,C  27,C  18,C  19)     50.81  0.000342    0.15     50.96   
   265. D(H  28,C  27,C  18,N   2)    -75.93  0.000386    0.15    -75.79   
   266. D(C  39,C  31,N   3,H  66)    172.08  0.000882   -1.08    171.00   
   267. D(C  39,C  31,N   3,C   5)      7.82 -0.000162    0.71      8.53   
   268. D(C  32,C  31,N   3,H  66)     -8.99  0.000694   -0.68     -9.67   
   269. D(C  32,C  31,N   3,C   5)   -173.25 -0.000350    1.11   -172.14   
   270. D(C  41,C  32,C  31,C  39)   -179.80  0.000578   -0.90   -180.70   
   271. D(C  41,C  32,C  31,N   3)      1.28  0.000849   -1.30     -0.02   
   272. D(C  33,C  32,C  31,C  39)      0.35  0.000515   -0.89     -0.54   
   273. D(C  33,C  32,C  31,N   3)   -178.57  0.000786   -1.30   -179.86   
   274. D(C  35,C  33,C  32,C  41)    179.76 -0.000512    0.82    180.57   
   275. D(C  35,C  33,C  32,C  31)     -0.38 -0.000425    0.83      0.45   
   276. D(H  34,C  33,C  32,C  41)      0.05 -0.000206    0.26      0.30   
   277. D(H  34,C  33,C  32,C  31)    179.90 -0.000120    0.28    180.18   
   278. D(C  37,C  35,C  33,H  34)    179.85 -0.000248    0.38    180.23   
   279. D(C  37,C  35,C  33,C  32)      0.13  0.000034   -0.14     -0.01   
   280. D(H  36,C  35,C  33,H  34)      0.11 -0.000087    0.13      0.25   
   281. D(H  36,C  35,C  33,C  32)   -179.61  0.000195   -0.39   -180.00   
   282. D(C  39,C  37,C  35,H  36)    179.90  0.000123   -0.25    179.65   
   283. D(C  39,C  37,C  35,C  33)      0.16  0.000281   -0.50     -0.34   
   284. D(H  38,C  37,C  35,H  36)      0.28 -0.000040    0.05      0.34   
   285. D(H  38,C  37,C  35,C  33)   -179.45  0.000118   -0.19   -179.65   
   286. D(H  40,C  39,C  37,H  38)      0.39 -0.000139    0.23      0.62   
   287. D(H  40,C  39,C  37,C  35)   -179.23 -0.000295    0.54   -178.69   
   288. D(C  31,C  39,C  37,H  38)    179.43 -0.000036    0.13    179.55   
   289. D(C  31,C  39,C  37,C  35)     -0.19 -0.000193    0.43      0.24   
   290. D(H  40,C  39,C  31,C  32)    178.94 -0.000128    0.18    179.12   
   291. D(H  40,C  39,C  31,N   3)     -2.11 -0.000263    0.58     -1.53   
   292. D(C  37,C  39,C  31,C  32)     -0.08 -0.000210    0.28      0.21   
   293. D(C  37,C  39,C  31,N   3)    178.87 -0.000346    0.69    179.56   
   294. D(C  50,C  41,C  32,C  33)      1.60  0.000167   -1.61     -0.01   
   295. D(C  50,C  41,C  32,C  31)   -178.25  0.000087   -1.61   -179.86   
   296. D(C  46,C  41,C  32,C  33)   -115.95  0.001241   -2.28   -118.23   
   297. D(C  46,C  41,C  32,C  31)     64.21  0.001161   -2.29     61.92   
   298. D(C  42,C  41,C  32,C  33)    119.44  0.000027   -1.21    118.23   
   299. D(C  42,C  41,C  32,C  31)    -60.41 -0.000052   -1.22    -61.63   
   300. D(H  45,C  42,C  41,C  46)     63.24 -0.000783    0.17     63.41   
   301. D(H  45,C  42,C  41,C  32)   -171.85  0.001225   -0.95   -172.80   
   302. D(H  44,C  42,C  41,C  50)     68.14 -0.000153   -0.58     67.56   
   303. D(H  44,C  42,C  41,C  46)   -177.57 -0.000295   -0.19   -177.77   
   304. D(H  44,C  42,C  41,C  32)    -52.66  0.001713   -1.32    -53.97   
   305. D(H  43,C  42,C  41,C  50)   -170.81 -0.000475   -0.37   -171.18   
   306. D(H  43,C  42,C  41,C  46)    -56.52 -0.000617    0.02    -56.51   
   307. D(H  45,C  42,C  41,C  50)    -51.05 -0.000641   -0.21    -51.27   
   308. D(H  43,C  42,C  41,C  32)     68.40  0.001391   -1.11     67.29   
   309. D(H  49,C  46,C  41,C  32)    173.62 -0.001331    1.17    174.79   
   310. D(H  48,C  46,C  41,C  50)    173.01  0.000861    0.31    173.31   
   311. D(H  48,C  46,C  41,C  42)     58.49  0.000248    0.12     58.61   
   312. D(H  48,C  46,C  41,C  32)    -66.29 -0.001252    1.15    -65.14   
   313. D(H  47,C  46,C  41,C  50)    -66.05  0.000458    0.60    -65.45   
   314. D(H  47,C  46,C  41,C  42)    179.43 -0.000155    0.42    179.85   
   315. D(H  49,C  46,C  41,C  42)    -61.59  0.000169    0.15    -61.45   
   316. D(H  47,C  46,C  41,C  32)     54.65 -0.001655    1.45     56.09   
   317. D(H  49,C  46,C  41,C  50)     52.92  0.000782    0.33     53.25   
   318. D(H  53,C  50,C  41,C  46)   -178.37 -0.000370    0.23   -178.14   
   319. D(H  53,C  50,C  41,C  42)    -60.46 -0.000321    0.04    -60.42   
   320. D(H  53,C  50,C  41,C  32)     60.55 -0.000525    0.13     60.68   
   321. D(H  52,C  50,C  41,C  46)    -59.15  0.000093   -0.06    -59.21   
   322. D(H  52,C  50,C  41,C  42)     58.76  0.000142   -0.25     58.51   
   323. D(H  52,C  50,C  41,C  32)    179.77 -0.000062   -0.16    179.62   
   324. D(H  51,C  50,C  41,C  46)     59.93  0.000504   -0.30     59.64   
   325. D(H  51,C  50,C  41,C  42)    177.84  0.000553   -0.49    177.36   
   326. D(H  51,C  50,C  41,C  32)    -61.14  0.000349   -0.40    -61.54   
   327. D(C  55,C  54,O   0,C   4)    176.91  0.000515   -2.07    174.84   
   328. D(O   1,C  54,O   0,C   4)     -4.09 -0.001397    2.96     -1.13   
   329. D(C  64,C  55,C  54,O   1)      9.75  0.001322   -3.37      6.39   
   330. D(C  64,C  55,C  54,O   0)   -171.24 -0.000487    1.48   -169.76   
   331. D(C  56,C  55,C  54,O   1)   -171.01  0.001447   -3.83   -174.84   
   332. D(C  56,C  55,C  54,O   0)      7.99 -0.000362    1.02      9.01   
   333. D(C  58,C  56,C  55,C  64)      0.25  0.000117   -0.30     -0.04   
   334. D(C  58,C  56,C  55,C  54)   -178.97 -0.000037    0.17   -178.80   
   335. D(H  57,C  56,C  55,C  64)   -179.90  0.000159   -0.38   -180.28   
   336. D(H  57,C  56,C  55,C  54)      0.88  0.000005    0.08      0.96   
   337. D(C  60,C  58,C  56,H  57)   -179.79 -0.000166    0.35   -179.45   
   338. D(C  60,C  58,C  56,C  55)      0.06 -0.000119    0.26      0.32   
   339. D(H  59,C  58,C  56,H  57)      0.12 -0.000090    0.18      0.30   
   340. D(H  59,C  58,C  56,C  55)    179.97 -0.000043    0.10    180.06   
   341. D(C  62,C  60,C  58,H  59)    179.89 -0.000021    0.07    179.96   
   342. D(C  62,C  60,C  58,C  56)     -0.20  0.000055   -0.10     -0.29   
   343. D(H  61,C  60,C  58,H  59)     -0.06  0.000028   -0.05     -0.11   
   344. D(H  61,C  60,C  58,C  56)    179.85  0.000105   -0.21    179.64   
   345. D(C  64,C  62,C  60,H  61)    179.98 -0.000044    0.09    180.07   
   346. D(C  64,C  62,C  60,C  58)      0.02  0.000006   -0.03     -0.00   
   347. D(H  63,C  62,C  60,H  61)     -0.07 -0.000002    0.00     -0.06   
   348. D(H  63,C  62,C  60,C  58)    179.98  0.000047   -0.11    179.86   
   349. D(H  65,C  64,C  62,C  60)    179.66  0.000039   -0.08    179.58   
   350. D(C  55,C  64,C  62,H  63)   -179.67 -0.000040    0.07   -179.60   
   351. D(C  55,C  64,C  62,C  60)      0.29  0.000001   -0.02      0.27
[truncated: 2,279,480 more chars]
