# Supplementary material for: A stereodivergent multicomponent approach for the synthesis of C–N atropisomeric peptide analogues
Source: Chem Sci. 2024 Sep 16;15(40):16743–51. doi: 10.1039/d4sc04700a (PMC11418089; doi:10.1039/d4sc04700a)
Supplement: SC-015-D4SC04700A-s001 [file SC-015-D4SC04700A-s001.zip › CompData/_1_2a/ImineE3opt.xyz]

67
Coordinates from ORCA-job ImineE3opt
  O   4.48521396575006      6.70737498364964      3.12821517773617
  O   4.89847456836523      5.53641224416790      5.01111629703644
  N   5.84148756578031      5.12676533920848      2.25780550781633
  N   6.29807921827901      8.69133927511217      3.00834163643550
  C   5.66706300982176      6.33949125834904      2.47386253360361
  C   6.44231786260463      7.59578405769514      2.07758409677536
  H   7.49455062222983      7.31396922801448      2.01639282641192
  C   6.02564167093728      8.10306261792011      0.71140896646975
  C   4.74098999655114      7.92575889091630      0.21293777007098
  H   4.00122449769383      7.37596846857961      0.78377870742783
  C   4.39311720409940      8.44486025769496     -1.02780186778993
  H   3.38851724281471      8.29613595821416     -1.40793012015740
  C   5.32479336704651      9.14699286131724     -1.77706152763009
  H   5.05327489985378      9.54923745538114     -2.74671600430398
  C   6.60985237112315      9.32951001839193     -1.28091149138834
  H   7.34601031548818      9.87363447926851     -1.86217419352197
  C   6.95582991805878      8.81124161867582     -0.04333778470807
  H   7.96057286594914      8.94957685163516      0.34269359193958
  C   6.96049955554746      4.48015924235143      1.56385390682966
  C   7.23902761513678      5.07368635813326      0.18721777392694
  H   6.32188599231539      5.14394636601203     -0.40253845684469
  H   7.93483073802196      4.42266669372367     -0.34752132879628
  H   7.69149522456343      6.06359093627146      0.24216483841121
  C   6.54233128863672      3.02282395333300      1.39027679934945
  H   6.33389385788092      2.56517655876273      2.36037736609092
  H   7.33401708708966      2.45201547111184      0.89975897407900
  H   5.63850049871019      2.95300053977122      0.77945414913923
  C   8.21212184582109      4.53403809378457      2.43445473233459
  H   8.61475863924970      5.54574204704777      2.50893390847844
  H   8.98699437446655      3.90113217263887      1.99511350274282
  H   8.00202576411243      4.16505146422569      3.44090790652725
  C   6.61178626766361      8.57864479420204      4.35362762758902
  C   6.09356845540022      9.48606949995033      5.31509238294811
  C   6.47123478875356      9.28106153507170      6.63978995107981
  H   6.08833609775614      9.94625025939299      7.40139548630928
  C   7.32331168231362      8.26159418267064      7.04496881278032
  H   7.57759662848100      8.15129070071951      8.09292588462916
  C   7.84044846369823      7.40522747246662      6.09105497991249
  H   8.51566808587191      6.60315951300479      6.36904524831146
  C   7.48756836119188      7.56815527438153      4.76366758716456
  H   7.89690812735763      6.88625634504211      4.03140092090365
  C   5.17108182650309     10.65988069369833      4.95608749968813
  C   5.84648927278561     11.59808355410786      3.94596616548572
  H   6.07661752170231     11.12876597897009      2.98970451321650
  H   6.78291819248714     11.98656795763403      4.35587688306367
  H   5.19003117154782     12.44919336752228      3.74510173831262
  C   3.81752821367005     10.16793752058713      4.42302340712968
  H   3.31734650213810      9.55179999573297      5.17343659781845
  H   3.87032769978376      9.58220418260523      3.50440322448706
  H   3.17686558674795     11.02899676852881      4.21279769340500
  C   4.84751149546071     11.51736329593988      6.18041748440084
  H   4.30461421804962     10.95667639553578      6.94512039929015
  H   4.20996164462064     12.34728173793601      5.86610444005619
  H   5.74605292831841     11.94220938129090      6.63467530548397
  C   4.16339993925554      6.21707971152808      4.34064766122402
  C   2.81879516879363      6.65788351386844      4.76358134938023
  C   1.90065568674914      7.18973855757993      3.86136836052551
  H   2.15867370232449      7.27541405581942      2.81337077537166
  C   0.65903110341031      7.60730241571014      4.31033320920348
  H   -0.05833362913924      8.01651788465587      3.60837463805018
  C   0.33646396049554      7.50745430598785      5.65760704506345
  H   -0.63301760101037      7.84418755711423      6.00758062988022
  C   1.25254611426820      6.97873947632948      6.55850897606338
  H   1.00120197663505      6.90424459820764      7.61020115336959
  C   2.48975958462668      6.54773423934802      6.11223021615538
  H   3.21599065743006      6.13789897736530      6.80430690822037
  H   5.48496645985860      9.24778853813424      2.81164664953421
