# Supplementary material for: A stereodivergent multicomponent approach for the synthesis of C–N atropisomeric peptide analogues
Source: Chem Sci. 2024 Sep 16;15(40):16743–51. doi: 10.1039/d4sc04700a (PMC11418089; doi:10.1039/d4sc04700a)
Supplement: SC-015-D4SC04700A-s001 [file SC-015-D4SC04700A-s001.zip › CompData/_1_2a/ImineE3_single_point.out]

                                 *****************
                                 * O   R   C   A *
                                 *****************

                                            #,                                       
                                            ###                                      
                                            ####                                     
                                            #####                                    
                                            ######                                   
                                           ########,                                 
                                     ,,################,,,,,                         
                               ,,#################################,,                 
                          ,,##########################################,,             
                       ,#########################################, ''#####,          
                    ,#############################################,,   '####,        
                  ,##################################################,,,,####,       
                ,###########''''           ''''###############################       
              ,#####''   ,,,,##########,,,,          '''####'''          '####       
            ,##' ,,,,###########################,,,                        '##       
           ' ,,###''''                  '''############,,,                           
         ,,##''                                '''############,,,,        ,,,,,,###''
      ,#''                                            '''#######################'''  
     '                                                          ''''####''''         
             ,#######,   #######,   ,#######,      ##                                
            ,#'     '#,  ##    ##  ,#'     '#,    #''#        ######   ,####,        
            ##       ##  ##   ,#'  ##            #'  '#       #        #'  '#        
            ##       ##  #######   ##           ,######,      #####,   #    #        
            '#,     ,#'  ##    ##  '#,     ,#' ,#      #,         ##   #,  ,#        
             '#######'   ##     ##  '#######'  #'      '#     #####' # '####'        


                  #######################################################
                  #                        -***-                        #
                  #          Department of theory and spectroscopy      #
                  #    Directorship and core code : Frank Neese         #
                  #        Max Planck Institute fuer Kohlenforschung    #
                  #                Kaiser Wilhelm Platz 1               #
                  #                 D-45470 Muelheim/Ruhr               #
                  #                      Germany                        #
                  #                                                     #
                  #                  All rights reserved                #
                  #                        -***-                        #
                  #######################################################


                         Program Version 5.0.2 -  RELEASE  -


 With contributions from (in alphabetic order):
   Daniel Aravena         : Magnetic Suceptibility
   Michael Atanasov       : Ab Initio Ligand Field Theory (pilot matlab implementation)
   Alexander A. Auer      : GIAO ZORA, VPT2 properties, NMR spectrum
   Ute Becker             : Parallelization
   Giovanni Bistoni       : ED, misc. LED, open-shell LED, HFLD
   Martin Brehm           : Molecular dynamics
   Dmytro Bykov           : SCF Hessian
   Vijay G. Chilkuri      : MRCI spin determinant printing, contributions to CSF-ICE
   Dipayan Datta          : RHF DLPNO-CCSD density
   Achintya Kumar Dutta   : EOM-CC, STEOM-CC
   Dmitry Ganyushin       : Spin-Orbit,Spin-Spin,Magnetic field MRCI
   Miquel Garcia          : C-PCM and meta-GGA Hessian, CC/C-PCM, Gaussian charge scheme
   Yang Guo               : DLPNO-NEVPT2, F12-NEVPT2, CIM, IAO-localization
   Andreas Hansen         : Spin unrestricted coupled pair/coupled cluster methods
   Benjamin Helmich-Paris : MC-RPA, TRAH-SCF, COSX integrals
   Lee Huntington         : MR-EOM, pCC
   Robert Izsak           : Overlap fitted RIJCOSX, COSX-SCS-MP3, EOM
   Marcus Kettner         : VPT2
   Christian Kollmar      : KDIIS, OOCD, Brueckner-CCSD(T), CCSD density, CASPT2, CASPT2-K
   Simone Kossmann        : Meta GGA functionals, TD-DFT gradient, OOMP2, MP2 Hessian
   Martin Krupicka        : Initial AUTO-CI
   Lucas Lang             : DCDCAS
   Marvin Lechner         : AUTO-CI (C++ implementation), FIC-MRCC
   Dagmar Lenk            : GEPOL surface, SMD
   Dimitrios Liakos       : Extrapolation schemes; Compound Job, initial MDCI parallelization
   Dimitrios Manganas     : Further ROCIS development; embedding schemes
   Dimitrios Pantazis     : SARC Basis sets
   Anastasios Papadopoulos: AUTO-CI, single reference methods and gradients
   Taras Petrenko         : DFT Hessian,TD-DFT gradient, ASA, ECA, R-Raman, ABS, FL, XAS/XES, NRVS
   Peter Pinski           : DLPNO-MP2, DLPNO-MP2 Gradient
   Christoph Reimann      : Effective Core Potentials
   Marius Retegan         : Local ZFS, SOC
   Christoph Riplinger    : Optimizer, TS searches, QM/MM, DLPNO-CCSD(T), (RO)-DLPNO pert. Triples
   Tobias Risthaus        : Range-separated hybrids, TD-DFT gradient, RPA, STAB
   Michael Roemelt        : Original ROCIS implementation
   Masaaki Saitow         : Open-shell DLPNO-CCSD energy and density
   Barbara Sandhoefer     : DKH picture change effects
   Avijit Sen             : IP-ROCIS
   Kantharuban Sivalingam : CASSCF convergence, NEVPT2, FIC-MRCI
   Bernardo de Souza      : ESD, SOC TD-DFT
   Georgi Stoychev        : AutoAux, RI-MP2 NMR, DLPNO-MP2 response
   Willem Van den Heuvel  : Paramagnetic NMR
   Boris Wezisla          : Elementary symmetry handling
   Frank Wennmohs         : Technical directorship


 We gratefully acknowledge several colleagues who have allowed us to
 interface, adapt or use parts of their codes:
   Stefan Grimme, W. Hujo, H. Kruse, P. Pracht,  : VdW corrections, initial TS optimization,
                  C. Bannwarth, S. Ehlert          DFT functionals, gCP, sTDA/sTD-DF
   Ed Valeev, F. Pavosevic, A. Kumar             : LibInt (2-el integral package), F12 methods
   Garnet Chan, S. Sharma, J. Yang, R. Olivares  : DMRG
   Ulf Ekstrom                                   : XCFun DFT Library
   Mihaly Kallay                                 : mrcc  (arbitrary order and MRCC methods)
   Jiri Pittner, Ondrej Demel                    : Mk-CCSD
   Frank Weinhold                                : gennbo (NPA and NBO analysis)
   Christopher J. Cramer and Donald G. Truhlar   : smd solvation model
   Lars Goerigk                                  : TD-DFT with DH, B97 family of functionals
   V. Asgeirsson, H. Jonsson                     : NEB implementation
   FAccTs GmbH                                   : IRC, NEB, NEB-TS, DLPNO-Multilevel, CI-OPT
                                                   MM, QMMM, 2- and 3-layer-ONIOM, Crystal-QMMM,
                                                   LR-CPCM, SF, NACMEs, symmetry and pop. for TD-DFT,
                                                   nearIR, NL-DFT gradient (VV10), updates on ESD,
                                                   ML-optimized integration grids
   S Lehtola, MJT Oliveira, MAL Marques          : LibXC Library
   Liviu Ungur et al                             : ANISO software


 Your calculation uses the libint2 library for the computation of 2-el integrals
 For citations please refer to: http://libint.valeyev.net

 Your ORCA version has been built with support for libXC version: 5.1.0
 For citations please refer to: https://tddft.org/programs/libxc/

 This ORCA versions uses:
   CBLAS   interface :  Fast vector & matrix operations
   LAPACKE interface :  Fast linear algebra routines
   SCALAPACK package :  Parallel linear algebra routines
   Shared memory     :  Shared parallel matrices
   BLAS/LAPACK       :  OpenBLAS 0.3.15  USE64BITINT DYNAMIC_ARCH NO_AFFINITY Zen SINGLE_THREADED
        Core in use  :  Zen
   Copyright (c) 2011-2014, The OpenBLAS Project


Your calculation utilizes the DFT-NL dispersion correction.
Cite in your paper:
Vydrov, O. A.; Van Voorhis, T. J. Chem. Phys. 2010, 133, 244103
Hujo, W.; Grimme, S. J. Chem. Theory Comput. 2011, 7, 3866 
   

Your calculation utilizes the SMD solvation module
Please cite in your paper:
A.V. Marenich, C.J. Cramer, D.G. Truhlar J. Phys. Chem. B, 113, (2009), 6378 

================================================================================

----- Orbital basis set information -----
Your calculation utilizes the basis: def2-QZVPP
   F. Weigend and R. Ahlrichs, Phys. Chem. Chem. Phys. 7, 3297 (2005).

----- AuxJ basis set information -----
Your calculation utilizes the auxiliary basis: def2/J
   F. Weigend, Phys. Chem. Chem. Phys. 8, 1057 (2006).

================================================================================
                                        WARNINGS
                       Please study these warnings very carefully!
================================================================================


INFO   : the flag for use of the SHARK integral package has been found!

================================================================================
                                       INPUT FILE
================================================================================
NAME = ImineE3Aa.inp
|  1> ! wB97M-V def2-QZVPP
|  2> %maxcore 2660
|  3> %pal nprocs 20
|  4> end
|  5> %CPCM SMD TRUE
|  6>    SMDSOLVENT "2,2,2-TRIFLUOROETHANOL"
|  7> end
|  8> 
|  9> *xyz 0 1
| 10> O  4.485214  6.707375  3.128215
| 11> O  4.898475  5.536412  5.011116
| 12> N  5.841488  5.126765  2.257806
| 13> N  6.298079  8.691339  3.008342
| 14> C  5.667063  6.339491  2.473863
| 15> C  6.442318  7.595784  2.077584
| 16> H  7.494551  7.313969  2.016393
| 17> C  6.025642  8.103063  0.711409
| 18> C  4.740990  7.925759  0.212938
| 19> H  4.001224  7.375968  0.783779
| 20> C  4.393117  8.444860  -1.027802
| 21> H  3.388517  8.296136  -1.407930
| 22> C  5.324793  9.146993  -1.777062
| 23> H  5.053275  9.549237  -2.746716
| 24> C  6.609852  9.329510  -1.280911
| 25> H  7.346010  9.873634  -1.862174
| 26> C  6.955830  8.811242  -0.043338
| 27> H  7.960573  8.949577  0.342694
| 28> C  6.960500  4.480159  1.563854
| 29> C  7.239028  5.073686  0.187218
| 30> H  6.321886  5.143946  -0.402538
| 31> H  7.934831  4.422667  -0.347521
| 32> H  7.691495  6.063591  0.242165
| 33> C  6.542331  3.022824  1.390277
| 34> H  6.333894  2.565177  2.360377
| 35> H  7.334017  2.452015  0.899759
| 36> H  5.638500  2.953001  0.779454
| 37> C  8.212122  4.534038  2.434455
| 38> H  8.614759  5.545742  2.508934
| 39> H  8.986994  3.901132  1.995114
| 40> H  8.002026  4.165051  3.440908
| 41> C  6.611786  8.578645  4.353628
| 42> C  6.093568  9.486069  5.315092
| 43> C  6.471235  9.281062  6.639790
| 44> H  6.088336  9.946250  7.401395
| 45> C  7.323312  8.261594  7.044969
| 46> H  7.577597  8.151291  8.092926
| 47> C  7.840448  7.405227  6.091055
| 48> H  8.515668  6.603160  6.369045
| 49> C  7.487568  7.568155  4.763668
| 50> H  7.896908  6.886256  4.031401
| 51> C  5.171082  10.659881  4.956087
| 52> C  5.846489  11.598084  3.945966
| 53> H  6.076618  11.128766  2.989705
| 54> H  6.782918  11.986568  4.355877
| 55> H  5.190031  12.449193  3.745102
| 56> C  3.817528  10.167938  4.423023
| 57> H  3.317347  9.551800  5.173437
| 58> H  3.870328  9.582204  3.504403
| 59> H  3.176866  11.028997  4.212798
| 60> C  4.847511  11.517363  6.180417
| 61> H  4.304614  10.956676  6.945120
| 62> H  4.209962  12.347282  5.866104
| 63> H  5.746053  11.942209  6.634675
| 64> C  4.163400  6.217080  4.340648
| 65> C  2.818795  6.657884  4.763581
| 66> C  1.900656  7.189739  3.861368
| 67> H  2.158674  7.275414  2.813371
| 68> C  0.659031  7.607302  4.310333
| 69> H  -0.058334  8.016518  3.608375
| 70> C  0.336464  7.507454  5.657607
| 71> H  -0.633018  7.844188  6.007581
| 72> C  1.252546  6.978739  6.558509
| 73> H  1.001202  6.904245  7.610201
| 74> C  2.489760  6.547734  6.112230
| 75> H  3.215991  6.137899  6.804307
| 76> H  5.484966  9.247789  2.811647
| 77> *
| 78> 
| 79>                          ****END OF INPUT****
================================================================================

                       ****************************
                       * Single Point Calculation *
                       ****************************

---------------------------------
CARTESIAN COORDINATES (ANGSTROEM)
---------------------------------
  O      4.485214    6.707375    3.128215
  O      4.898475    5.536412    5.011116
  N      5.841488    5.126765    2.257806
  N      6.298079    8.691339    3.008342
  C      5.667063    6.339491    2.473863
  C      6.442318    7.595784    2.077584
  H      7.494551    7.313969    2.016393
  C      6.025642    8.103063    0.711409
  C      4.740990    7.925759    0.212938
  H      4.001224    7.375968    0.783779
  C      4.393117    8.444860   -1.027802
  H      3.388517    8.296136   -1.407930
  C      5.324793    9.146993   -1.777062
  H      5.053275    9.549237   -2.746716
  C      6.609852    9.329510   -1.280911
  H      7.346010    9.873634   -1.862174
  C      6.955830    8.811242   -0.043338
  H      7.960573    8.949577    0.342694
  C      6.960500    4.480159    1.563854
  C      7.239028    5.073686    0.187218
  H      6.321886    5.143946   -0.402538
  H      7.934831    4.422667   -0.347521
  H      7.691495    6.063591    0.242165
  C      6.542331    3.022824    1.390277
  H      6.333894    2.565177    2.360377
  H      7.334017    2.452015    0.899759
  H      5.638500    2.953001    0.779454
  C      8.212122    4.534038    2.434455
  H      8.614759    5.545742    2.508934
  H      8.986994    3.901132    1.995114
  H      8.002026    4.165051    3.440908
  C      6.611786    8.578645    4.353628
  C      6.093568    9.486069    5.315092
  C      6.471235    9.281062    6.639790
  H      6.088336    9.946250    7.401395
  C      7.323312    8.261594    7.044969
  H      7.577597    8.151291    8.092926
  C      7.840448    7.405227    6.091055
  H      8.515668    6.603160    6.369045
  C      7.487568    7.568155    4.763668
  H      7.896908    6.886256    4.031401
  C      5.171082   10.659881    4.956087
  C      5.846489   11.598084    3.945966
  H      6.076618   11.128766    2.989705
  H      6.782918   11.986568    4.355877
  H      5.190031   12.449193    3.745102
  C      3.817528   10.167938    4.423023
  H      3.317347    9.551800    5.173437
  H      3.870328    9.582204    3.504403
  H      3.176866   11.028997    4.212798
  C      4.847511   11.517363    6.180417
  H      4.304614   10.956676    6.945120
  H      4.209962   12.347282    5.866104
  H      5.746053   11.942209    6.634675
  C      4.163400    6.217080    4.340648
  C      2.818795    6.657884    4.763581
  C      1.900656    7.189739    3.861368
  H      2.158674    7.275414    2.813371
  C      0.659031    7.607302    4.310333
  H     -0.058334    8.016518    3.608375
  C      0.336464    7.507454    5.657607
  H     -0.633018    7.844188    6.007581
  C      1.252546    6.978739    6.558509
  H      1.001202    6.904245    7.610201
  C      2.489760    6.547734    6.112230
  H      3.215991    6.137899    6.804307
  H      5.484966    9.247789    2.811647

----------------------------
CARTESIAN COORDINATES (A.U.)
----------------------------
  NO LB      ZA    FRAG     MASS         X           Y           Z
   0 O     8.0000    0    15.999    8.475826   12.675102    5.911470
   1 O     8.0000    0    15.999    9.256776   10.462302    9.469637
   2 N     7.0000    0    14.007   11.038813    9.688182    4.266635
   3 N     7.0000    0    14.007   11.901644   16.424250    5.684942
   4 C     6.0000    0    12.011   10.709197   11.979902    4.674924
   5 C     6.0000    0    12.011   12.174217   14.353952    3.926065
   6 H     1.0000    0     1.008   14.162649   13.821398    3.810431
   7 C     6.0000    0    12.011   11.386813   15.312570    1.344368
   8 C     6.0000    0    12.011    8.959173   14.977514    0.402395
   9 H     1.0000    0     1.008    7.561218   13.938559    1.481128
  10 C     6.0000    0    12.011    8.301788   15.958473   -1.942264
  11 H     1.0000    0     1.008    6.403369   15.677425   -2.660602
  12 C     6.0000    0    12.011   10.062400   17.285312   -3.358161
  13 H     1.0000    0     1.008    9.549306   18.045443   -5.190541
  14 C     6.0000    0    12.011   12.490810   17.630219   -2.420571
  15 H     1.0000    0     1.008   13.881947   18.658464   -3.518999
  16 C     6.0000    0    12.011   13.144614   16.650834   -0.081897
  17 H     1.0000    0     1.008   15.043303   16.912250    0.647598
  18 C     6.0000    0    12.011   13.153439    8.466274    2.955256
  19 C     6.0000    0    12.011   13.679780    9.587877    0.353791
  20 H     1.0000    0     1.008   11.946633    9.720649   -0.760687
  21 H     1.0000    0     1.008   14.994658    8.357629   -0.656720
  22 H     1.0000    0     1.008   14.534819   11.458526    0.457626
  23 C     6.0000    0    12.011   12.363214    5.712310    2.627243
  24 H     1.0000    0     1.008   11.969325    4.847482    4.460466
  25 H     1.0000    0     1.008   13.859284    4.633637    1.700298
  26 H     1.0000    0     1.008   10.655221    5.580363    1.472955
  27 C     6.0000    0    12.011   15.518662    8.568090    4.600453
  28 H     1.0000    0     1.008   16.279535   10.479934    4.741198
  29 H     1.0000    0     1.008   16.982957    7.372071    3.770219
  30 H     1.0000    0     1.008   15.121638    7.870806    6.502374
  31 C     6.0000    0    12.011   12.494465   16.211290    8.227165
  32 C     6.0000    0    12.011   11.515175   17.926072   10.044068
  33 C     6.0000    0    12.011   12.228862   17.538665   12.547385
  34 H     1.0000    0     1.008   11.505288   18.795689   13.986610
  35 C     6.0000    0    12.011   13.839054   15.612150   13.313062
  36 H     1.0000    0     1.008   14.319583   15.403708   15.293414
  37 C     6.0000    0    12.011   14.816299   13.993851   11.510426
  38 H     1.0000    0     1.008   16.092280   12.478164   12.035751
  39 C     6.0000    0    12.011   14.149453   14.301740    9.002028
  40 H     1.0000    0     1.008   14.922993   13.013138    7.618244
  41 C     6.0000    0    12.011    9.771929   20.144256    9.365647
  42 C     6.0000    0    12.011   11.048263   21.917202    7.456795
  43 H     1.0000    0     1.008   11.483144   21.030320    5.649724
  44 H     1.0000    0     1.008   12.817857   22.651331    8.231415
  45 H     1.0000    0     1.008    9.807737   23.525565    7.077217
  46 C     6.0000    0    12.011    7.214082   19.214618    8.358302
  47 H     1.0000    0     1.008    6.268877   18.050286    9.776379
  48 H     1.0000    0     1.008    7.313860   18.107741    6.622362
  49 H     1.0000    0     1.008    6.003407   20.841784    7.961034
  50 C     6.0000    0    12.011    9.160468   21.764662   11.679296
  51 H     1.0000    0     1.008    8.134542   20.705117   13.124375
  52 H     1.0000    0     1.008    7.955675   23.332981   11.085330
  53 H     1.0000    0     1.008   10.858467   22.567504   12.537719
  54 C     6.0000    0    12.011    7.867686   11.748579    8.202636
  55 C     6.0000    0    12.011    5.326751   12.581577    9.001864
  56 C     6.0000    0    12.011    3.591719   13.586638    7.296928
  57 H     1.0000    0     1.008    4.079303   13.748540    5.316501
  58 C     6.0000    0    12.011    1.245388   14.375717    8.145349
  59 H     1.0000    0     1.008   -0.110235   15.149024    6.818841
  60 C     6.0000    0    12.011    0.635825   14.187032   10.691328
  61 H     1.0000    0     1.008   -1.196231   14.823367   11.352683
  62 C     6.0000    0    12.011    2.366969   13.187905   12.393786
  63 H     1.0000    0     1.008    1.891998   13.047132   14.381196
  64 C     6.0000    0    12.011    4.704965   12.373424   11.550441
  65 H     1.0000    0     1.008    6.077342   11.598948   12.858277
  66 H     1.0000    0     1.008   10.365084   17.475789    5.313243

--------------------------------
INTERNAL COORDINATES (ANGSTROEM)
--------------------------------
 O      0   0   0     0.000000000000     0.00000000     0.00000000
 O      1   0   0     2.255494441867     0.00000000     0.00000000
 N      1   2   0     2.257303471502    81.27361615     0.00000000
 N      1   2   3     2.690160255013   107.25358981   267.00461247
 C      3   1   2     1.244109745541    33.51317134   241.51451942
 C      4   1   2     1.444768528765    62.40316976   108.12109387
 H      6   4   1     1.091035434344   109.16461174   222.82146100
 C      6   4   1     1.515712704783   107.42384657   106.52065467
 C      8   6   4     1.389331064707   122.33497087   264.63066613
 H      9   8   6     1.084150969984   120.44692268   357.57739972
 C      9   8   6     1.389214605426   120.28459079   177.97994834
 H     11   9   8     1.084360311225   119.59264657   179.73541468
 C     11   9   8     1.386506929757   120.23838795   359.84254347
 H     13  11   9     1.084320588929   120.18834593   179.81479618
 C     13  11   9     1.389552051408   119.66923978     0.00000000
 H     15  13  11     1.084373645709   120.15499654   179.73296341
 C     15  13  11     1.385600745755   120.04641077     0.00000000
 H     17  15  13     1.085203102326   120.08090477   179.72261275
 C      3   1   2     1.466920772804   161.69571203   236.71842493
 C     19   3   1     1.524788123973   113.25771332   311.06983049
 H     20  19   3     1.092656421434   111.03923221   310.33933160
 H     20  19   3     1.092663420863   109.04079753   191.48309243
 H     20  19   3     1.089796984728   112.57501151    72.21584014
 C     19   3   1     1.526047047019   105.40977600   192.46752687
 H     24  19   3     1.092694270864   110.56413670   301.69445629
 H     24  19   3     1.092335820799   110.57942161   181.44751267
 H     24  19   3     1.093110454263   110.55648843    61.44028380
 C     19   3   1     1.525584045120   109.89583776    75.30210332
 H     28  19   3     1.091425058731   111.98358654   289.20699926
 H     28  19   3     1.092710911221   109.38308447   169.99023377
 H     28  19   3     1.092354968220   110.85882577    50.84150758
 C      4   1   2     1.385967691283    92.82660140   342.28580367
 C     32   4   1     1.419993392448   121.51034920   258.52463895
 C     33  32   4     1.392653949889   116.80877114   179.93043644
 H     34  33  32     1.081262639496   118.90789145   180.60552924
 C     34  33  32     1.389071718449   123.49358009     0.73870925
 H     36  34  33     1.083993305737   120.03773792   180.21812100
 C     36  34  33     1.382297363298   118.87331870     0.60142416
 H     38  36  34     1.084671360823   120.93980612   179.46321015
 C     38  36  34     1.383121858461   119.59446964   359.14241294
 H     40  38  36     1.081092244487   118.62941451   180.33063469
 C     33  32   4     1.535480257628   123.32986599   359.26732907
 C     42  33  32     1.535169019847   110.89865659   301.81898121
 H     43  42  33     1.089795321097   114.02159316    62.33931949
 H     43  42  33     1.093547492438   110.31670857   301.24149511
 H     43  42  33     1.093466955212   109.41625430   182.75396643
 C     42  33  32     1.535667143056   111.45701152    65.77489749
 H     47  42  33     1.092212543052   110.23451258    59.49512965
 H     47  42  33     1.090749679421   114.94210732   298.05885863
 H     47  42  33     1.093647543933   109.31988891   177.98581645
 C     42  33  32     1.529365071284   111.62627709   183.74914427
 H     51  42  33     1.092647126380   112.19045682   297.43619915
 H     51  42  33     1.092715395669   108.60281638   178.72055621
 H     51  42  33     1.092804730976   112.13459007    59.82386545
 C      2   1   3     1.205475640929    29.63700749   211.79657072
 C     55   2   1     1.476869356081   124.36240594   182.28630800
 C     56  55   2     1.392780406853   121.91406776   194.13259583
 H     57  56  55     1.082687030475   120.00939668     0.96117150
 C     57  56  55     1.384760293632   119.74893405   180.95483165
 H     59  57  56     1.083888975700   119.82181556   180.32341137
 C     59  57  56     1.388944319859   120.06936434     0.61541277
 H     61  59  57     1.084327872812   119.89357581   179.40722349
 C     61  59  57     1.389377628851   120.21179323   359.47221228
 H     63  61  59     1.083872328845   120.16056669   179.79688020
 C     63  61  59     1.384062403818   119.92165628   359.88174704
 H     65  63  61     1.083672813406   120.72382676   179.68838126
 H      4   1   2     1.004727961338    82.63441484   227.71327639

---------------------------
INTERNAL COORDINATES (A.U.)
---------------------------
 O      0   0   0     0.000000000000     0.00000000     0.00000000
 O      1   0   0     4.262266791709     0.00000000     0.00000000
 N      1   2   0     4.265685362289    81.27361615     0.00000000
 N      1   2   3     5.083666138334   107.25358981   267.00461247
 C      3   1   2     2.351026699615    33.51317134   241.51451942
 C      4   1   2     2.730216846274    62.40316976   108.12109387
 H      6   4   1     2.061758173315   109.16461174   222.82146100
 C      6   4   1     2.864281909746   107.42384657   106.52065467
 C      8   6   4     2.625455221646   122.33497087   264.63066613
 H      9   8   6     2.048748421095   120.44692268   357.57739972
 C      9   8   6     2.625235145499   120.28459079   177.97994834
 H     11   9   8     2.049144018709   119.59264657   179.73541468
 C     11   9   8     2.620118380025   120.23838795   359.84254347
 H     13  11   9     2.049068954449   120.18834593   179.81479618
 C     13  11   9     2.625872825989   119.66923978     0.00000000
 H     15  13  11     2.049169217232   120.15499654   179.73296341
 C     15  13  11     2.618405940434   120.04641077     0.00000000
 H     17  15  13     2.050736663078   120.08090477   179.72261275
 C      3   1   2     2.772078520760   161.69571203   236.71842493
 C     19   3   1     2.881431966564   113.25771332   311.06983049
 H     20  19   3     2.064821394980   111.03923221   310.33933160
 H     20  19   3     2.064834621984   109.04079753   191.48309243
 H     20  19   3     2.059417842710   112.57501151    72.21584014
 C     19   3   1     2.883810986345   105.40977600   192.46752687
 H     24  19   3     2.064892920037   110.56413670   301.69445629
 H     24  19   3     2.064215547583   110.57942161   181.44751267
 H     24  19   3     2.065679392683   110.55648843    61.44028380
 C     19   3   1     2.882936039557   109.89583776    75.30210332
 H     28  19   3     2.062494456701   111.98358654   289.20699926
 H     28  19   3     2.064924365755   109.38308447   169.99023377
 H     28  19   3     2.064251730963   110.85882577    50.84150758
 C      4   1   2     2.619099366988    92.82660140   342.28580367
 C     32   4   1     2.683398623704   121.51034920   258.52463895
 C     33  32   4     2.631734564614   116.80877114   179.93043644
 H     34  33  32     2.043290267488   118.90789145   180.60552924
 C     34  33  32     2.624965128243   123.49358009     0.73870925
 H     36  34  33     2.048450478847   120.03773792   180.21812100
 C     36  34  33     2.612163452275   118.87331870     0.60142416
 H     38  36  34     2.049731817263   120.93980612   179.46321015
 C     38  36  34     2.613721522332   119.59446964   359.14241294
 H     40  38  36     2.042968267587   118.62941451   180.33063469
 C     33  32   4     2.901637170960   123.32986599   359.26732907
 C     42  33  32     2.901049016792   110.89865659   301.81898121
 H     43  42  33     2.059414698903   114.02159316    62.33931949
 H     43  42  33     2.066505275145   110.31670857   301.24149511
 H     43  42  33     2.066353081844   109.41625430   182.75396643
 C     42  33  32     2.901990333237   111.45701152    65.77489749
 H     47  42  33     2.063982586403   110.23451258    59.49512965
 H     47  42  33     2.061218174767   114.94210732   298.05885863
 H     47  42  33     2.066694345068   109.31988891   177.98581645
 C     42  33  32     2.890081143513   111.62627709   183.74914427
 H     51  42  33     2.064803829875   112.19045682   297.43619915
 H     51  42  33     2.064932840133   108.60281638   178.72055621
 H     51  42  33     2.065101659399   112.13459007    59.82386545
 C      2   1   3     2.278018822469    29.63700749   211.79657072
 C     55   2   1     2.790878618573   124.36240594   182.28630800
 C     56  55   2     2.631973533645   121.91406776   194.13259583
 H     57  56  55     2.045981976346   120.00939668     0.96117150
 C     57  56  55     2.616817716092   119.74893405   180.95483165
 H     59  57  56     2.048253323650   119.82181556   180.32341137
 C     59  57  56     2.624724379799   120.06936434     0.61541277
 H     61  59  57     2.049082718991   119.89357581   179.40722349
 C     61  59  57     2.625543215126   120.21179323   359.47221228
 H     63  61  59     2.048221865653   120.16056669   179.79688020
 C     63  61  59     2.615498895472   119.92165628   359.88174704
 H     65  63  61     2.047844836113   120.72382676   179.68838126
 H      4   1   2     1.898660686021    82.63441484   227.71327639

---------------------
BASIS SET INFORMATION
---------------------
There are 4 groups of distinct atoms

 Group   1 Type O   : 15s8p3d2f1g contracted to 7s4p3d2f1g pattern {8211111/5111/111/11/1}
 Group   2 Type N   : 15s8p3d2f1g contracted to 7s4p3d2f1g pattern {8211111/5111/111/11/1}
 Group   3 Type C   : 15s8p3d2f1g contracted to 7s4p3d2f1g pattern {8211111/5111/111/11/1}
 Group   4 Type H   : 7s3p2d1f contracted to 4s3p2d1f pattern {4111/111/11/1}

Atom   0O    basis set group =>   1
Atom   1O    basis set group =>   1
Atom   2N    basis set group =>   2
Atom   3N    basis set group =>   2
Atom   4C    basis set group =>   3
Atom   5C    basis set group =>   3
Atom   6H    basis set group =>   4
Atom   7C    basis set group =>   3
Atom   8C    basis set group =>   3
Atom   9H    basis set group =>   4
Atom  10C    basis set group =>   3
Atom  11H    basis set group =>   4
Atom  12C    basis set group =>   3
Atom  13H    basis set group =>   4
Atom  14C    basis set group =>   3
Atom  15H    basis set group =>   4
Atom  16C    basis set group =>   3
Atom  17H    basis set group =>   4
Atom  18C    basis set group =>   3
Atom  19C    basis set group =>   3
Atom  20H    basis set group =>   4
Atom  21H    basis set group =>   4
Atom  22H    basis set group =>   4
Atom  23C    basis set group =>   3
Atom  24H    basis set group =>   4
Atom  25H    basis set group =>   4
Atom  26H    basis set group =>   4
Atom  27C    basis set group =>   3
Atom  28H    basis set group =>   4
Atom  29H    basis set group =>   4
Atom  30H    basis set group =>   4
Atom  31C    basis set group =>   3
Atom  32C    basis set group =>   3
Atom  33C    basis set group =>   3
Atom  34H    basis set group =>   4
Atom  35C    basis set group =>   3
Atom  36H    basis set group =>   4
Atom  37C    basis set group =>   3
Atom  38H    basis set group =>   4
Atom  39C    basis set group =>   3
Atom  40H    basis set group =>   4
Atom  41C    basis set group =>   3
Atom  42C    basis set group =>   3
Atom  43H    basis set group =>   4
Atom  44H    basis set group =>   4
Atom  45H    basis set group =>   4
Atom  46C    basis set group =>   3
Atom  47H    basis set group =>   4
Atom  48H    basis set group =>   4
Atom  49H    basis set group =>   4
Atom  50C    basis set group =>   3
Atom  51H    basis set group =>   4
Atom  52H    basis set group =>   4
Atom  53H    basis set group =>   4
Atom  54C    basis set group =>   3
Atom  55C    basis set group =>   3
Atom  56C    basis set group =>   3
Atom  57H    basis set group =>   4
Atom  58C    basis set group =>   3
Atom  59H    basis set group =>   4
Atom  60C    basis set group =>   3
Atom  61H    basis set group =>   4
Atom  62C    basis set group =>   3
Atom  63H    basis set group =>   4
Atom  64C    basis set group =>   3
Atom  65H    basis set group =>   4
Atom  66H    basis set group =>   4
---------------------------------
AUXILIARY/J BASIS SET INFORMATION
---------------------------------
There are 4 groups of distinct atoms

 Group   1 Type O   : 12s5p4d2f1g contracted to 6s4p3d1f1g pattern {711111/2111/211/2/1}
 Group   2 Type N   : 12s5p4d2f1g contracted to 6s4p3d1f1g pattern {711111/2111/211/2/1}
 Group   3 Type C   : 12s5p4d2f1g contracted to 6s4p3d1f1g pattern {711111/2111/211/2/1}
 Group   4 Type H   : 5s2p1d contracted to 3s1p1d pattern {311/2/1}

Atom   0O    basis set group =>   1
Atom   1O    basis set group =>   1
Atom   2N    basis set group =>   2
Atom   3N    basis set group =>   2
Atom   4C    basis set group =>   3
Atom   5C    basis set group =>   3
Atom   6H    basis set group =>   4
Atom   7C    basis set group =>   3
Atom   8C    basis set group =>   3
Atom   9H    basis set group =>   4
Atom  10C    basis set group =>   3
Atom  11H    basis set group =>   4
Atom  12C    basis set group =>   3
Atom  13H    basis set group =>   4
Atom  14C    basis set group =>   3
Atom  15H    basis set group =>   4
Atom  16C    basis set group =>   3
Atom  17H    basis set group =>   4
Atom  18C    basis set group =>   3
Atom  19C    basis set group =>   3
Atom  20H    basis set group =>   4
Atom  21H    basis set group =>   4
Atom  22H    basis set group =>   4
Atom  23C    basis set group =>   3
Atom  24H    basis set group =>   4
Atom  25H    basis set group =>   4
Atom  26H    basis set group =>   4
Atom  27C    basis set group =>   3
Atom  28H    basis set group =>   4
Atom  29H    basis set group =>   4
Atom  30H    basis set group =>   4
Atom  31C    basis set group =>   3
Atom  32C    basis set group =>   3
Atom  33C    basis set group =>   3
Atom  34H    basis set group =>   4
Atom  35C    basis set group =>   3
Atom  36H    basis set group =>   4
Atom  37C    basis set group =>   3
Atom  38H    basis set group =>   4
Atom  39C    basis set group =>   3
Atom  40H    basis set group =>   4
Atom  41C    basis set group =>   3
Atom  42C    basis set group =>   3
Atom  43H    basis set group =>   4
Atom  44H    basis set group =>   4
Atom  45H    basis set group =>   4
Atom  46C    basis set group =>   3
Atom  47H    basis set group =>   4
Atom  48H    basis set group =>   4
Atom  49H    basis set group =>   4
Atom  50C    basis set group =>   3
Atom  51H    basis set group =>   4
Atom  52H    basis set group =>   4
Atom  53H    basis set group =>   4
Atom  54C    basis set group =>   3
Atom  55C    basis set group =>   3
Atom  56C    basis set group =>   3
Atom  57H    basis set group =>   4
Atom  58C    basis set group =>   3
Atom  59H    basis set group =>   4
Atom  60C    basis set group =>   3
Atom  61H    basis set group =>   4
Atom  62C    basis set group =>   3
Atom  63H    basis set group =>   4
Atom  64C    basis set group =>   3
Atom  65H    basis set group =>   4
Atom  66H    basis set group =>   4


           ************************************************************
           *        Program running with 20 parallel MPI-processes    *
           *              working on a common directory               *
           ************************************************************
------------------------------------------------------------------------------
                           ORCA GTO INTEGRAL CALCULATION
                           -- RI-GTO INTEGRALS CHOSEN --
------------------------------------------------------------------------------
------------------------------------------------------------------------------
                   ___                                                        
                  /   \      - P O W E R E D   B Y -                         
                 /     \                                                     
                 |  |  |   _    _      __       _____    __    __             
                 |  |  |  | |  | |    /  \     |  _  \  |  |  /  |          
                  \  \/   | |  | |   /    \    | | | |  |  | /  /          
                 / \  \   | |__| |  /  /\  \   | |_| |  |  |/  /          
                |  |  |   |  __  | /  /__\  \  |    /   |      \           
                |  |  |   | |  | | |   __   |  |    \   |  |\   \          
                \     /   | |  | | |  |  |  |  | |\  \  |  | \   \       
                 \___/    |_|  |_| |__|  |__|  |_| \__\ |__|  \__/        
                                                                              
                      - O R C A' S   B I G   F R I E N D -                    
                                      &                                       
                       - I N T E G R A L  F E E D E R -                       
                                                                              
 v1 FN, 2020, v2 2021                                                         
------------------------------------------------------------------------------


Reading SHARK input file ImineE3Aa.SHARKINP.tmp ... ok
----------------------
SHARK INTEGRAL PACKAGE
----------------------

Number of atoms                             ...     67
Number of basis functions                   ...   2901
Number of shells                            ...    901
Maximum angular momentum                    ...      4
Integral batch strategy                     ... SHARK/LIBINT Hybrid
RI-J (if used) integral strategy            ... SPLIT-RIJ (Revised 2003 algorithm where possible)
Printlevel                                  ...      1
Contraction scheme used                     ... SEGMENTED contraction
Coulomb Range Separation                    ... NOT USED
Exchange Range Separation                   ... Long Range
   Mu parameter                             ...  0.300000
   Scaling (regular/separated)              ...  0.150000  0.850000
Finite Nucleus Model                        ... NOT USED
Auxiliary Coulomb fitting basis             ... AVAILABLE
   # of basis functions in Aux-J            ...   1991
   # of shells in Aux-J                     ...    665
   Maximum angular momentum in Aux-J        ...      4
Auxiliary J/K fitting basis                 ... NOT available
Auxiliary Correlation fitting basis         ... NOT available
Auxiliary 'external' fitting basis          ... NOT available
Integral threshold                          ...     1.000000e-10
Primitive cut-off                           ...     1.000000e-11
Primitive pair pre-selection threshold      ...     1.000000e-11

Calculating pre-screening integrals         ... done (  0.6 sec) Dimension = 901
Organizing shell pair data                  ... done (  3.1 sec)
Shell pair information
Total number of shell pairs                 ...    406351
Shell pairs after pre-screening             ...    212165
Total number of primitive shell pairs       ...    980791
Primitive shell pairs kept                  ...    345901
          la=0 lb=0:  35336 shell pairs
          la=1 lb=0:  49904 shell pairs
          la=1 lb=1:  17571 shell pairs
          la=2 lb=0:  29715 shell pairs
          la=2 lb=1:  21728 shell pairs
          la=2 lb=2:   6398 shell pairs
          la=3 lb=0:  16598 shell pairs
          la=3 lb=1:  12337 shell pairs
          la=3 lb=2:   6935 shell pairs
          la=3 lb=3:   1928 shell pairs
          la=4 lb=0:   5660 shell pairs
          la=4 lb=1:   4191 shell pairs
          la=4 lb=2:   2369 shell pairs
          la=4 lb=3:   1272 shell pairs
          la=4 lb=4:    223 shell pairs

Calculating one electron integrals          ... done (  0.9 sec)
Calculating RI/J V-Matrix + Cholesky decomp.... done (  1.8 sec)
Calculating Nuclear repulsion               ... done (  0.0 sec) ENN=   3572.831686129366 Eh

SHARK setup successfully completed in  11.5 seconds

Maximum memory used throughout the entire GTOINT-calculation: 364.1 MB
[1720884269.463797] [node092:1520878:0]          mpool.c:43   UCX  WARN  object 0xb6f6d40 was not returned to mpool ucp_requests
[1720884269.463818] [node092:1520878:0]          mpool.c:43   UCX  WARN  object 0xb6f6f00 was not returned to mpool ucp_requests
[1720884269.463822] [node092:1520878:0]          mpool.c:43   UCX  WARN  object 0xb6f70c0 was not returned to mpool ucp_requests
[1720884269.463824] [node092:1520878:0]          mpool.c:43   UCX  WARN  object 0xb6f7280 was not returned to mpool ucp_requests
[1720884269.463827] [node092:1520878:0]          mpool.c:43   UCX  WARN  object 0xb6f7440 was not returned to mpool ucp_requests
[1720884269.463829] [node092:1520878:0]          mpool.c:43   UCX  WARN  object 0xb6f7600 was not returned to mpool ucp_requests
[1720884269.463831] [node092:1520878:0]          mpool.c:43   UCX  WARN  object 0xb6f77c0 was not returned to mpool ucp_requests
[1720884269.463836] [node092:1520878:0]          mpool.c:43   UCX  WARN  object 0xb6f7980 was not returned to mpool ucp_requests
[1720884269.463839] [node092:1520878:0]          mpool.c:43   UCX  WARN  object 0xb6f7b40 was not returned to mpool ucp_requests
[1720884269.463843] [node092:1520878:0]          mpool.c:43   UCX  WARN  object 0xb6f7d00 was not returned to mpool ucp_requests
[1720884269.463799] [node092:1520828:0]          mpool.c:43   UCX  WARN  object 0xb205e80 was not returned to mpool ucp_requests
[1720884269.463818] [node092:1520828:0]          mpool.c:43   UCX  WARN  object 0xb206040 was not returned to mpool ucp_requests
[1720884269.463822] [node092:1520828:0]          mpool.c:43   UCX  WARN  object 0xb206200 was not returned to mpool ucp_requests
[1720884269.463825] [node092:1520828:0]          mpool.c:43   UCX  WARN  object 0xb2063c0 was not returned to mpool ucp_requests
[1720884269.463828] [node092:1520828:0]          mpool.c:43   UCX  WARN  object 0xb206580 was not returned to mpool ucp_requests
[1720884269.463831] [node092:1520828:0]          mpool.c:43   UCX  WARN  object 0xb206740 was not returned to mpool ucp_requests
[1720884269.463833] [node092:1520828:0]          mpool.c:43   UCX  WARN  object 0xb206900 was not returned to mpool ucp_requests
[1720884269.463839] [node092:1520828:0]          mpool.c:43   UCX  WARN  object 0xb206ac0 was not returned to mpool ucp_requests
[1720884269.463844] [node092:1520828:0]          mpool.c:43   UCX  WARN  object 0xb206c80 was not returned to mpool ucp_requests
[1720884269.463847] [node092:1520828:0]          mpool.c:43   UCX  WARN  object 0xb206e40 was not returned to mpool ucp_requests
[1720884269.463850] [node092:1520828:0]          mpool.c:43   UCX  WARN  object 0xb207000 was not returned to mpool ucp_requests
[1720884269.463846] [node092:1520878:0]          mpool.c:43   UCX  WARN  object 0xb6f7ec0 was not returned to mpool ucp_requests
[1720884269.463850] [node092:1520878:0]          mpool.c:43   UCX  WARN  object 0xb6f8080 was not returned to mpool ucp_requests
[1720884269.465822] [node092:1520894:0]          mpool.c:43   UCX  WARN  object 0xba32dc0 was not returned to mpool ucp_requests
[1720884269.465837] [node092:1520894:0]          mpool.c:43   UCX  WARN  object 0xba32f80 was not returned to mpool ucp_requests
[1720884269.465840] [node092:1520894:0]          mpool.c:43   UCX  WARN  object 0xba33140 was not returned to mpool ucp_requests
[1720884269.465843] [node092:1520894:0]          mpool.c:43   UCX  WARN  object 0xba33300 was not returned to mpool ucp_requests
[1720884269.465845] [node092:1520894:0]          mpool.c:43   UCX  WARN  object 0xba334c0 was not returned to mpool ucp_requests
[1720884269.465848] [node092:1520894:0]          mpool.c:43   UCX  WARN  object 0xba33680 was not returned to mpool ucp_requests
[1720884269.465850] [node092:1520894:0]          mpool.c:43   UCX  WARN  object 0xba33840 was not returned to mpool ucp_requests
[1720884269.465852] [node092:1520894:0]          mpool.c:43   UCX  WARN  object 0xba33a00 was not returned to mpool ucp_requests
[1720884269.465855] [node092:1520894:0]          mpool.c:43   UCX  WARN  object 0xba33bc0 was not returned to mpool ucp_requests
[1720884269.465857] [node092:1520894:0]          mpool.c:43   UCX  WARN  object 0xba33d80 was not returned to mpool ucp_requests
[1720884269.465859] [node092:1520894:0]          mpool.c:43   UCX  WARN  object 0xba33f40 was not returned to mpool ucp_requests
[1720884269.465862] [node092:1520894:0]          mpool.c:43   UCX  WARN  object 0xba34100 was not returned to mpool ucp_requests
[1720884269.465210] [node092:1520868:0]          mpool.c:43   UCX  WARN  object 0xbd10c00 was not returned to mpool ucp_requests
[1720884269.465223] [node092:1520868:0]          mpool.c:43   UCX  WARN  object 0xbd10dc0 was not returned to mpool ucp_requests
[1720884269.465227] [node092:1520868:0]          mpool.c:43   UCX  WARN  object 0xbd10f80 was not returned to mpool ucp_requests
[1720884269.465229] [node092:1520868:0]          mpool.c:43   UCX  WARN  object 0xbd11140 was not returned to mpool ucp_requests
[1720884269.465232] [node092:1520868:0]          mpool.c:43   UCX  WARN  object 0xbd11300 was not returned to mpool ucp_requests
[1720884269.465235] [node092:1520868:0]          mpool.c:43   UCX  WARN  object 0xbd114c0 was not returned to mpool ucp_requests
[1720884269.465237] [node092:1520868:0]          mpool.c:43   UCX  WARN  object 0xbd11680 was not returned to mpool ucp_requests
[1720884269.465239] [node092:1520868:0]          mpool.c:43   UCX  WARN  object 0xbd11840 was not returned to mpool ucp_requests
[1720884269.465242] [node092:1520868:0]          mpool.c:43   UCX  WARN  object 0xbd11a00 was not returned to mpool ucp_requests
[1720884269.465244] [node092:1520868:0]          mpool.c:43   UCX  WARN  object 0xbd11bc0 was not returned to mpool ucp_requests
[1720884269.465246] [node092:1520868:0]          mpool.c:43   UCX  WARN  object 0xbd11d80 was not returned to mpool ucp_requests
[1720884269.465249] [node092:1520868:0]          mpool.c:43   UCX  WARN  object 0xbd11f40 was not returned to mpool ucp_requests
[1720884269.468913] [node092:1520861:0]          mpool.c:43   UCX  WARN  object 0xb2b1b40 was not returned to mpool ucp_requests
[1720884269.468925] [node092:1520861:0]          mpool.c:43   UCX  WARN  object 0xb2b1d00 was not returned to mpool ucp_requests
[1720884269.468928] [node092:1520861:0]          mpool.c:43   UCX  WARN  object 0xb2b1ec0 was not returned to mpool ucp_requests
[1720884269.468933] [node092:1520861:0]          mpool.c:43   UCX  WARN  object 0xb2b2080 was not returned to mpool ucp_requests
[1720884269.468936] [node092:1520861:0]          mpool.c:43   UCX  WARN  object 0xb2b2240 was not returned to mpool ucp_requests
[1720884269.468940] [node092:1520861:0]          mpool.c:43   UCX  WARN  object 0xb2b2400 was not returned to mpool ucp_requests
[1720884269.468945] [node092:1520861:0]          mpool.c:43   UCX  WARN  object 0xb2b25c0 was not returned to mpool ucp_requests
[1720884269.468949] [node092:1520861:0]          mpool.c:43   UCX  WARN  object 0xb2b2780 was not returned to mpool ucp_requests
[1720884269.468951] [node092:1520861:0]          mpool.c:43   UCX  WARN  object 0xb2b2940 was not returned to mpool ucp_requests
[1720884269.468956] [node092:1520861:0]          mpool.c:43   UCX  WARN  object 0xb2b2b00 was not returned to mpool ucp_requests
[1720884269.468899] [node092:1520887:0]          mpool.c:43   UCX  WARN  object 0xb96dcc0 was not returned to mpool ucp_requests
[1720884269.468912] [node092:1520887:0]          mpool.c:43   UCX  WARN  object 0xb96de80 was not returned to mpool ucp_requests
[1720884269.468919] [node092:1520887:0]          mpool.c:43   UCX  WARN  object 0xb96e040 was not returned to mpool ucp_requests
[1720884269.468923] [node092:1520887:0]          mpool.c:43   UCX  WARN  object 0xb96e200 was not returned to mpool ucp_requests
[1720884269.468926] [node092:1520887:0]          mpool.c:43   UCX  WARN  object 0xb96e3c0 was not returned to mpool ucp_requests
[1720884269.468929] [node092:1520887:0]          mpool.c:43   UCX  WARN  object 0xb96e580 was not returned to mpool ucp_requests
[1720884269.468934] [node092:1520887:0]          mpool.c:43   UCX  WARN  object 0xb96e740 was not returned to mpool ucp_requests
[1720884269.468938] [node092:1520887:0]          mpool.c:43   UCX  WARN  object 0xb96e900 was not returned to mpool ucp_requests
[1720884269.468942] [node092:1520887:0]          mpool.c:43   UCX  WARN  object 0xb96eac0 was not returned to mpool ucp_requests
[1720884269.468947] [node092:1520887:0]          mpool.c:43   UCX  WARN  object 0xb96ec80 was not returned to mpool ucp_requests
[1720884269.468950] [node092:1520887:0]          mpool.c:43   UCX  WARN  object 0xb96ee40 was not returned to mpool ucp_requests
[1720884269.468953] [node092:1520887:0]          mpool.c:43   UCX  WARN  object 0xb96f000 was not returned to mpool ucp_requests
[1720884269.468889] [node092:1520895:0]          mpool.c:43   UCX  WARN  object 0xb52bcc0 was not returned to mpool ucp_requests
[1720884269.468908] [node092:1520895:0]          mpool.c:43   UCX  WARN  object 0xb52be80 was not returned to mpool ucp_requests
[1720884269.468912] [node092:1520895:0]          mpool.c:43   UCX  WARN  object 0xb52c040 was not returned to mpool ucp_requests
[1720884269.468914] [node092:1520895:0]          mpool.c:43   UCX  WARN  object 0xb52c200 was not returned to mpool ucp_requests
[1720884269.468920] [node092:1520895:0]          mpool.c:43   UCX  WARN  object 0xb52c3c0 was not returned to mpool ucp_requests
[1720884269.468923] [node092:1520895:0]          mpool.c:43   UCX  WARN  object 0xb52c580 was not returned to mpool ucp_requests
[1720884269.468927] [node092:1520895:0]          mpool.c:43   UCX  WARN  object 0xb52c740 was not returned to mpool ucp_requests
[1720884269.468931] [node092:1520895:0]          mpool.c:43   UCX  WARN  object 0xb52c900 was not returned to mpool ucp_requests
[1720884269.468935] [node092:1520895:0]          mpool.c:43   UCX  WARN  object 0xb52cac0 was not returned to mpool ucp_requests
[1720884269.468939] [node092:1520895:0]          mpool.c:43   UCX  WARN  object 0xb52cc80 was not returned to mpool ucp_requests
[1720884269.468943] [node092:1520895:0]          mpool.c:43   UCX  WARN  object 0xb52ce40 was not returned to mpool ucp_requests
[1720884269.468947] [node092:1520895:0]          mpool.c:43   UCX  WARN  object 0xb52d000 was not returned to mpool ucp_requests
[1720884269.468896] [node092:1520905:0]          mpool.c:43   UCX  WARN  object 0xbeedcc0 was not returned to mpool ucp_requests
[1720884269.468909] [node092:1520905:0]          mpool.c:43   UCX  WARN  object 0xbeede80 was not returned to mpool ucp_requests
[1720884269.468912] [node092:1520905:0]          mpool.c:43   UCX  WARN  object 0xbeee040 was not returned to mpool ucp_requests
[1720884269.468916] [node092:1520905:0]          mpool.c:43   UCX  WARN  object 0xbeee200 was not returned to mpool ucp_requests
[1720884269.468921] [node092:1520905:0]          mpool.c:43   UCX  WARN  object 0xbeee3c0 was not returned to mpool ucp_requests
[1720884269.468924] [node092:1520905:0]          mpool.c:43   UCX  WARN  object 0xbeee580 was not returned to mpool ucp_requests
[1720884269.468928] [node092:1520905:0]          mpool.c:43   UCX  WARN  object 0xbeee740 was not returned to mpool ucp_requests
[1720884269.468934] [node092:1520905:0]          mpool.c:43   UCX  WARN  object 0xbeee900 was not returned to mpool ucp_requests
[1720884269.468937] [node092:1520905:0]          mpool.c:43   UCX  WARN  object 0xbeeeac0 was not returned to mpool ucp_requests
[1720884269.468941] [node092:1520905:0]          mpool.c:43   UCX  WARN  object 0xbeeec80 was not returned to mpool ucp_requests
[1720884269.468945] [node092:1520905:0]          mpool.c:43   UCX  WARN  object 0xbeeee40 was not returned to mpool ucp_requests
[1720884269.468948] [node092:1520905:0]          mpool.c:43   UCX  WARN  object 0xbeef000 was not returned to mpool ucp_requests
[1720884269.468959] [node092:1520861:0]          mpool.c:43   UCX  WARN  object 0xb2b2cc0 was not returned to mpool ucp_requests
[1720884269.468963] [node092:1520861:0]          mpool.c:43   UCX  WARN  object 0xb2b2e80 was not returned to mpool ucp_requests
[1720884269.468967] [node092:1520861:0]          mpool.c:43   UCX  WARN  object 0xb2b3040 was not returned to mpool ucp_requests
[1720884269.469058] [node092:1520832:0]          mpool.c:43   UCX  WARN  object 0xb961980 was not returned to mpool ucp_requests
[1720884269.469081] [node092:1520832:0]          mpool.c:43   UCX  WARN  object 0xb961b40 was not returned to mpool ucp_requests
[1720884269.469086] [node092:1520832:0]          mpool.c:43   UCX  WARN  object 0xb961d00 was not returned to mpool ucp_requests
[1720884269.469090] [node092:1520832:0]          mpool.c:43   UCX  WARN  object 0xb961ec0 was not returned to mpool ucp_requests
[1720884269.469093] [node092:1520832:0]          mpool.c:43   UCX  WARN  object 0xb962080 was not returned to mpool ucp_requests
[1720884269.469095] [node092:1520832:0]          mpool.c:43   UCX  WARN  object 0xb962240 was not returned to mpool ucp_requests
[1720884269.469097] [node092:1520832:0]          mpool.c:43   UCX  WARN  object 0xb962400 was not returned to mpool ucp_requests
[1720884269.469100] [node092:1520832:0]          mpool.c:43   UCX  WARN  object 0xb9625c0 was not returned to mpool ucp_requests
[1720884269.469102] [node092:1520832:0]          mpool.c:43   UCX  WARN  object 0xb962780 was not returned to mpool ucp_requests
[1720884269.469105] [node092:1520832:0]          mpool.c:43   UCX  WARN  object 0xb962940 was not returned to mpool ucp_requests
[1720884269.469107] [node092:1520832:0]          mpool.c:43   UCX  WARN  object 0xb962b00 was not returned to mpool ucp_requests
[1720884269.469109] [node092:1520832:0]          mpool.c:43   UCX  WARN  object 0xb962cc0 was not returned to mpool ucp_requests
[1720884269.469112] [node092:1520832:0]          mpool.c:43   UCX  WARN  object 0xb962e80 was not returned to mpool ucp_requests
[1720884269.470244] [node092:1520822:0]          mpool.c:43   UCX  WARN  object 0xaa79000 was not returned to mpool ucp_requests
[1720884269.470257] [node092:1520822:0]          mpool.c:43   UCX  WARN  object 0xaa791c0 was not returned to mpool ucp_requests
[1720884269.470262] [node092:1520822:0]          mpool.c:43   UCX  WARN  object 0xaa79380 was not returned to mpool ucp_requests
[1720884269.470265] [node092:1520822:0]          mpool.c:43   UCX  WARN  object 0xaa79540 was not returned to mpool ucp_requests
[1720884269.470271] [node092:1520822:0]          mpool.c:43   UCX  WARN  object 0xaa79700 was not returned to mpool ucp_requests
[1720884269.470275] [node092:1520822:0]          mpool.c:43   UCX  WARN  object 0xaa798c0 was not returned to mpool ucp_requests
[1720884269.470278] [node092:1520822:0]          mpool.c:43   UCX  WARN  object 0xaa79a80 was not returned to mpool ucp_requests
[1720884269.470282] [node092:1520822:0]          mpool.c:43   UCX  WARN  object 0xaa79c40 was not returned to mpool ucp_requests
[1720884269.470285] [node092:1520822:0]          mpool.c:43   UCX  WARN  object 0xaa79e00 was not returned to mpool ucp_requests
[1720884269.470260] [node092:1520877:0]          mpool.c:43   UCX  WARN  object 0xb2f0d40 was not returned to mpool ucp_requests
[1720884269.470271] [node092:1520877:0]          mpool.c:43   UCX  WARN  object 0xb2f0f00 was not returned to mpool ucp_requests
[1720884269.470275] [node092:1520877:0]          mpool.c:43   UCX  WARN  object 0xb2f10c0 was not returned to mpool ucp_requests
[1720884269.470278] [node092:1520877:0]          mpool.c:43   UCX  WARN  object 0xb2f1280 was not returned to mpool ucp_requests
[1720884269.470282] [node092:1520877:0]          mpool.c:43   UCX  WARN  object 0xb2f1440 was not returned to mpool ucp_requests
[1720884269.470285] [node092:1520877:0]          mpool.c:43   UCX  WARN  object 0xb2f1600 was not returned to mpool ucp_requests
[1720884269.470288] [node092:1520877:0]          mpool.c:43   UCX  WARN  object 0xb2f17c0 was not returned to mpool ucp_requests
[1720884269.470292] [node092:1520877:0]          mpool.c:43   UCX  WARN  object 0xb2f1980 was not returned to mpool ucp_requests
[1720884269.470295] [node092:1520877:0]          mpool.c:43   UCX  WARN  object 0xb2f1b40 was not returned to mpool ucp_requests
[1720884269.470299] [node092:1520877:0]          mpool.c:43   UCX  WARN  object 0xb2f1d00 was not returned to mpool ucp_requests
[1720884269.470290] [node092:1520822:0]          mpool.c:43   UCX  WARN  object 0xaa79fc0 was not returned to mpool ucp_requests
[1720884269.470293] [node092:1520822:0]          mpool.c:43   UCX  WARN  object 0xaa7a180 was not returned to mpool ucp_requests
[1720884269.470290] [node092:1520833:0]          mpool.c:43   UCX  WARN  object 0xba47a40 was not returned to mpool ucp_requests
[1720884269.470303] [node092:1520833:0]          mpool.c:43   UCX  WARN  object 0xba47c00 was not returned to mpool ucp_requests
[1720884269.470307] [node092:1520833:0]          mpool.c:43   UCX  WARN  object 0xba47dc0 was not returned to mpool ucp_requests
[1720884269.470311] [node092:1520833:0]          mpool.c:43   UCX  WARN  object 0xba47f80 was not returned to mpool ucp_requests
[1720884269.470314] [node092:1520833:0]          mpool.c:43   UCX  WARN  object 0xba48140 was not returned to mpool ucp_requests
[1720884269.470318] [node092:1520833:0]          mpool.c:43   UCX  WARN  object 0xba48300 was not returned to mpool ucp_requests
[1720884269.470321] [node092:1520833:0]          mpool.c:43   UCX  WARN  object 0xba484c0 was not returned to mpool ucp_requests
[1720884269.470324] [node092:1520833:0]          mpool.c:43   UCX  WARN  object 0xba48680 was not returned to mpool ucp_requests
[1720884269.470328] [node092:1520833:0]          mpool.c:43   UCX  WARN  object 0xba48840 was not returned to mpool ucp_requests
[1720884269.470331] [node092:1520833:0]          mpool.c:43   UCX  WARN  object 0xba48a00 was not returned to mpool ucp_requests
[1720884269.470334] [node092:1520833:0]          mpool.c:43   UCX  WARN  object 0xba48bc0 was not returned to mpool ucp_requests
[1720884269.470304] [node092:1520877:0]          mpool.c:43   UCX  WARN  object 0xb2f1ec0 was not returned to mpool ucp_requests
[1720884269.470307] [node092:1520877:0]          mpool.c:43   UCX  WARN  object 0xb2f2080 was not returned to mpool ucp_requests
[1720884269.470317] [node092:1520904:0]          mpool.c:43   UCX  WARN  object 0xc763e00 was not returned to mpool ucp_requests
[1720884269.470329] [node092:1520904:0]          mpool.c:43   UCX  WARN  object 0xc763fc0 was not returned to mpool ucp_requests
[1720884269.470333] [node092:1520904:0]          mpool.c:43   UCX  WARN  object 0xc764180 was not returned to mpool ucp_requests
[1720884269.470337] [node092:1520833:0]          mpool.c:43   UCX  WARN  object 0xba48d80 was not returned to mpool ucp_requests
[1720884269.470340] [node092:1520833:0]          mpool.c:43   UCX  WARN  object 0xba48f40 was not returned to mpool ucp_requests
[1720884269.470337] [node092:1520904:0]          mpool.c:43   UCX  WARN  object 0xc764340 was not returned to mpool ucp_requests
[1720884269.470340] [node092:1520904:0]          mpool.c:43   UCX  WARN  object 0xc764500 was not returned to mpool ucp_requests
[1720884269.470344] [node092:1520904:0]          mpool.c:43   UCX  WARN  object 0xc7646c0 was not returned to mpool ucp_requests
[1720884269.470347] [node092:1520904:0]          mpool.c:43   UCX  WARN  object 0xc764880 was not returned to mpool ucp_requests
[1720884269.470351] [node092:1520904:0]          mpool.c:43   UCX  WARN  object 0xc764a40 was not returned to mpool ucp_requests
[1720884269.470354] [node092:1520904:0]          mpool.c:43   UCX  WARN  object 0xc764c00 was not returned to mpool ucp_requests
[1720884269.470358] [node092:1520904:0]          mpool.c:43   UCX  WARN  object 0xc764dc0 was not returned to mpool ucp_requests
[1720884269.470361] [node092:1520904:0]          mpool.c:43   UCX  WARN  object 0xc764f80 was not returned to mpool ucp_requests
[1720884269.470364] [node092:1520904:0]          mpool.c:43   UCX  WARN  object 0xc765140 was not returned to mpool ucp_requests
[1720884269.471473] [node092:1520858:0]          mpool.c:43   UCX  WARN  object 0xa88fb00 was not returned to mpool ucp_requests
[1720884269.471486] [node092:1520858:0]          mpool.c:43   UCX  WARN  object 0xa88fcc0 was not returned to mpool ucp_requests
[1720884269.471490] [node092:1520858:0]          mpool.c:43   UCX  WARN  object 0xa88fe80 was not returned to mpool ucp_requests
[1720884269.471492] [node092:1520858:0]          mpool.c:43   UCX  WARN  object 0xa890040 was not returned to mpool ucp_requests
[1720884269.471496] [node092:1520858:0]          mpool.c:43   UCX  WARN  object 0xa890200 was not returned to mpool ucp_requests
[1720884269.471498] [node092:1520858:0]          mpool.c:43   UCX  WARN  object 0xa8903c0 was not returned to mpool ucp_requests
[1720884269.471501] [node092:1520858:0]          mpool.c:43   UCX  WARN  object 0xa890580 was not returned to mpool ucp_requests
[1720884269.471504] [node092:1520858:0]          mpool.c:43   UCX  WARN  object 0xa890740 was not returned to mpool ucp_requests
[1720884269.471508] [node092:1520858:0]          mpool.c:43   UCX  WARN  object 0xa890900 was not returned to mpool ucp_requests
[1720884269.471510] [node092:1520858:0]          mpool.c:43   UCX  WARN  object 0xa890ac0 was not returned to mpool ucp_requests
[1720884269.471513] [node092:1520858:0]          mpool.c:43   UCX  WARN  object 0xa890c80 was not returned to mpool ucp_requests
[1720884269.471516] [node092:1520858:0]          mpool.c:43   UCX  WARN  object 0xa890e40 was not returned to mpool ucp_requests
[1720884269.471519] [node092:1520858:0]          mpool.c:43   UCX  WARN  object 0xa891000 was not returned to mpool ucp_requests
[1720884269.491795] [node092:1520842:0]          mpool.c:43   UCX  WARN  object 0xb15a980 was not returned to mpool ucp_requests
[1720884269.491816] [node092:1520842:0]          mpool.c:43   UCX  WARN  object 0xb15ab40 was not returned to mpool ucp_requests
[1720884269.491820] [node092:1520842:0]          mpool.c:43   UCX  WARN  object 0xb15ad00 was not returned to mpool ucp_requests
[1720884269.491823] [node092:1520842:0]          mpool.c:43   UCX  WARN  object 0xb15aec0 was not returned to mpool ucp_requests
[1720884269.491826] [node092:1520842:0]          mpool.c:43   UCX  WARN  object 0xb15b080 was not returned to mpool ucp_requests
[1720884269.491828] [node092:1520842:0]          mpool.c:43   UCX  WARN  object 0xb15b240 was not returned to mpool ucp_requests
[1720884269.491831] [node092:1520842:0]          mpool.c:43   UCX  WARN  object 0xb15b400 was not returned to mpool ucp_requests
[1720884269.491834] [node092:1520842:0]          mpool.c:43   UCX  WARN  object 0xb15b5c0 was not returned to mpool ucp_requests
[1720884269.491837] [node092:1520842:0]          mpool.c:43   UCX  WARN  object 0xb15b780 was not returned to mpool ucp_requests
[1720884269.491839] [node092:1520842:0]          mpool.c:43   UCX  WARN  object 0xb15b940 was not returned to mpool ucp_requests
[1720884269.491842] [node092:1520842:0]          mpool.c:43   UCX  WARN  object 0xb15bb00 was not returned to mpool ucp_requests
[1720884269.491845] [node092:1520842:0]          mpool.c:43   UCX  WARN  object 0xb15bcc0 was not returned to mpool ucp_requests
[1720884269.491847] [node092:1520842:0]          mpool.c:43   UCX  WARN  object 0xb15be80 was not returned to mpool ucp_requests
[1720884269.491781] [node092:1520850:0]          mpool.c:43   UCX  WARN  object 0xbe96a40 was not returned to mpool ucp_requests
[1720884269.491791] [node092:1520850:0]          mpool.c:43   UCX  WARN  object 0xbe96c00 was not returned to mpool ucp_requests
[1720884269.491794] [node092:1520850:0]          mpool.c:43   UCX  WARN  object 0xbe96dc0 was not returned to mpool ucp_requests
[1720884269.491796] [node092:1520850:0]          mpool.c:43   UCX  WARN  object 0xbe96f80 was not returned to mpool ucp_requests
[1720884269.491798] [node092:1520850:0]          mpool.c:43   UCX  WARN  object 0xbe97140 was not returned to mpool ucp_requests
[1720884269.491801] [node092:1520850:0]          mpool.c:43   UCX  WARN  object 0xbe97300 was not returned to mpool ucp_requests
[1720884269.491803] [node092:1520850:0]          mpool.c:43   UCX  WARN  object 0xbe974c0 was not returned to mpool ucp_requests
[1720884269.491805] [node092:1520850:0]          mpool.c:43   UCX  WARN  object 0xbe97680 was not returned to mpool ucp_requests
[1720884269.491808] [node092:1520850:0]          mpool.c:43   UCX  WARN  object 0xbe97840 was not returned to mpool ucp_requests
[1720884269.491810] [node092:1520850:0]          mpool.c:43   UCX  WARN  object 0xbe97a00 was not returned to mpool ucp_requests
[1720884269.491812] [node092:1520850:0]          mpool.c:43   UCX  WARN  object 0xbe97bc0 was not returned to mpool ucp_requests
[1720884269.491815] [node092:1520850:0]          mpool.c:43   UCX  WARN  object 0xbe97d80 was not returned to mpool ucp_requests
[1720884269.491817] [node092:1520850:0]          mpool.c:43   UCX  WARN  object 0xbe97f40 was not returned to mpool ucp_requests
[1720884269.491757] [node092:1520859:0]          mpool.c:43   UCX  WARN  object 0xba06b00 was not returned to mpool ucp_requests
[1720884269.491770] [node092:1520859:0]          mpool.c:43   UCX  WARN  object 0xba06cc0 was not returned to mpool ucp_requests
[1720884269.491773] [node092:1520859:0]          mpool.c:43   UCX  WARN  object 0xba06e80 was not returned to mpool ucp_requests
[1720884269.491776] [node092:1520859:0]          mpool.c:43   UCX  WARN  object 0xba07040 was not returned to mpool ucp_requests
[1720884269.491778] [node092:1520859:0]          mpool.c:43   UCX  WARN  object 0xba07200 was not returned to mpool ucp_requests
[1720884269.491780] [node092:1520859:0]          mpool.c:43   UCX  WARN  object 0xba073c0 was not returned to mpool ucp_requests
[1720884269.491783] [node092:1520859:0]          mpool.c:43   UCX  WARN  object 0xba07580 was not returned to mpool ucp_requests
[1720884269.491785] [node092:1520859:0]          mpool.c:43   UCX  WARN  object 0xba07740 was not returned to mpool ucp_requests
[1720884269.491787] [node092:1520859:0]          mpool.c:43   UCX  WARN  object 0xba07900 was not returned to mpool ucp_requests
[1720884269.491789] [node092:1520859:0]          mpool.c:43   UCX  WARN  object 0xba07ac0 was not returned to mpool ucp_requests
[1720884269.491792] [node092:1520859:0]          mpool.c:43   UCX  WARN  object 0xba07c80 was not returned to mpool ucp_requests
[1720884269.491794] [node092:1520859:0]          mpool.c:43   UCX  WARN  object 0xba07e40 was not returned to mpool ucp_requests
[1720884269.491796] [node092:1520859:0]          mpool.c:43   UCX  WARN  object 0xba08000 was not returned to mpool ucp_requests
[1720884269.515896] [node092:1520839:0]          mpool.c:43   UCX  WARN  object 0xc46e5c0 was not returned to mpool ucp_requests
[1720884269.515917] [node092:1520839:0]          mpool.c:43   UCX  WARN  object 0xc46e780 was not returned to mpool ucp_requests
[1720884269.515921] [node092:1520839:0]          mpool.c:43   UCX  WARN  object 0xc46e940 was not returned to mpool ucp_requests
[1720884269.515926] [node092:1520839:0]          mpool.c:43   UCX  WARN  object 0xc46eb00 was not returned to mpool ucp_requests
[1720884269.515930] [node092:1520839:0]          mpool.c:43   UCX  WARN  object 0xc46ecc0 was not returned to mpool ucp_requests
[1720884269.515933] [node092:1520839:0]          mpool.c:43   UCX  WARN  object 0xc46f040 was not returned to mpool ucp_requests
[1720884269.517579] [node092:1520823:0]          mpool.c:43   UCX  WARN  object 0xbed2e40 was not returned to mpool ucp_requests
[1720884269.517591] [node092:1520823:0]          mpool.c:43   UCX  WARN  object 0xbed3000 was not returned to mpool ucp_requests
[1720884269.517596] [node092:1520823:0]          mpool.c:43   UCX  WARN  object 0xbed31c0 was not returned to mpool ucp_requests
[1720884269.517599] [node092:1520823:0]          mpool.c:43   UCX  WARN  object 0xbed3380 was not returned to mpool ucp_requests
[1720884269.517604] [node092:1520823:0]          mpool.c:43   UCX  WARN  object 0xbed3540 was not returned to mpool ucp_requests
[1720884269.517607] [node092:1520823:0]          mpool.c:43   UCX  WARN  object 0xbed3700 was not returned to mpool ucp_requests
[1720884269.517611] [node092:1520823:0]          mpool.c:43   UCX  WARN  object 0xbed38c0 was not returned to mpool ucp_requests
[1720884269.517615] [node092:1520823:0]          mpool.c:43   UCX  WARN  object 0xbed3a80 was not returned to mpool ucp_requests
[1720884269.517618] [node092:1520823:0]          mpool.c:43   UCX  WARN  object 0xbed3c40 was not returned to mpool ucp_requests
[1720884269.517622] [node092:1520823:0]          mpool.c:43   UCX  WARN  object 0xbed3e00 was not returned to mpool ucp_requests
[1720884269.517626] [node092:1520823:0]          mpool.c:43   UCX  WARN  object 0xbed3fc0 was not returned to mpool ucp_requests


           ************************************************************
           *        Program running with 20 parallel MPI-processes    *
           *              working on a common directory               *
           ************************************************************
-------------------------------------------------------------------------------
                                 ORCA SCF
-------------------------------------------------------------------------------

------------
SCF SETTINGS
------------
Hamiltonian:
 Density Functional     Method          .... DFT(GTOs)
 Exchange Functional    Exchange        .... WB97M-V
 Correlation Functional Correlation     .... WB97M-V
 Gradients option       PostSCFGGA      .... off
 Hybrid DFT is turned on
   Fraction HF Exchange ScalHFX         ....  0.150000
   Scaling of DF-GGA-X  ScalDFX         ....  0.000000
   Scaling of DF-GGA-C  ScalDFC         ....  1.000000
   Scaling of DF-LDA-C  ScalLDAC        ....  1.000000
   Perturbative correction              ....  0.000000
   Density functional embedding theory  .... OFF
 Long-range corrected/Screened/Range-Separated Hybrid DFT is turned on
   Amount of maximum screened exact exchange              ....  0.850000
   Range separation parameter mu (erf(mu*r12)/r12)        ....  0.300000
   NL short-range parameter             ....  6.000000
   NL long-range parameter              ....  0.010000
 RI-approximation to the Coulomb term is turned on
   Number of AuxJ basis functions       .... 1991
   RIJ-COSX (HFX calculated with COS-X)).... on


General Settings:
 Integral files         IntName         .... ImineE3Aa
 Hartree-Fock type      HFTyp           .... RHF
 Total Charge           Charge          ....    0
 Multiplicity           Mult            ....    1
 Number of Electrons    NEL             ....  238
 Basis Dimension        Dim             .... 2901
 Nuclear Repulsion      ENuc            ....   3572.8316861294 Eh

Convergence Acceleration:
 DIIS                   CNVDIIS         .... on
   Start iteration      DIISMaxIt       ....    12
   Startup error        DIISStart       ....  0.200000
   # of expansion vecs  DIISMaxEq       ....     5
   Bias factor          DIISBfac        ....   1.050
   Max. coefficient     DIISMaxC        ....  10.000
 Trust-Rad. Augm. Hess. CNVTRAH         .... auto
   Auto Start mean grad. ratio tolernc. ....  1.125000
   Auto Start start iteration           ....    20
   Auto Start num. interpolation iter.  ....    10
   Max. Number of Micro iterations      ....    16
   Max. Number of Macro iterations      .... Maxiter - #DIIS iter
   Number of Davidson start vectors     ....     2
   Converg. threshold I  (grad. norm)   ....   5.000e-05
   Converg. threshold II (energy diff.) ....   1.000e-06
   Grad. Scal. Fac. for Micro threshold ....   0.100
   Minimum threshold for Micro iter.    ....   0.010
   NR start threshold (gradient norm)   ....   0.001
   Initial trust radius                 ....   0.400
   Minimum AH scaling param. (alpha)    ....   1.000
   Maximum AH scaling param. (alpha)    .... 1000.000
   Orbital update algorithm             .... Taylor
   White noise on init. David. guess    .... on
   Maximum white noise                  ....   0.010
   Quad. conv. algorithm                .... NR
 SOSCF                  CNVSOSCF        .... on
   Start iteration      SOSCFMaxIt      ....   150
   Startup grad/error   SOSCFStart      ....  0.003300
 Level Shifting         CNVShift        .... on
   Level shift para.    LevelShift      ....    0.2500
   Turn off err/grad.   ShiftErr        ....    0.0010
 Zerner damping         CNVZerner       .... off
 Static damping         CNVDamp         .... on
   Fraction old density DampFac         ....    0.7000
   Max. Damping (<1)    DampMax         ....    0.9800
   Min. Damping (>=0)   DampMin         ....    0.0000
   Turn off err/grad.   DampErr         ....    0.1000
 Fernandez-Rico         CNVRico         .... off

SCF Procedure:
 Maximum # iterations   MaxIter         ....   125
 SCF integral mode      SCFMode         .... Direct
   Integral package                     .... SHARK and LIBINT hybrid scheme
 Reset frequency        DirectResetFreq ....    20
 Integral Threshold     Thresh          ....  1.000e-10 Eh
 Primitive CutOff       TCut            ....  1.000e-11 Eh

Convergence Tolerance:
 Convergence Check Mode ConvCheckMode   .... Total+1el-Energy
 Convergence forced     ConvForced      .... 0
 Energy Change          TolE            ....  1.000e-06 Eh
 1-El. energy change                    ....  1.000e-03 Eh
 Orbital Gradient       TolG            ....  5.000e-05
 Orbital Rotation angle TolX            ....  5.000e-05
 DIIS Error             TolErr          ....  1.000e-06


Diagonalization of the overlap matrix:
Smallest eigenvalue                        ... 3.506e-06
Time for diagonalization                   ...    2.482 sec
Threshold for overlap eigenvalues          ... 1.000e-08
Number of eigenvalues below threshold      ... 0
Time for construction of square roots      ...    2.100 sec
Total time needed                          ...    5.547 sec

Time for model grid setup =    1.887 sec

------------------------------
INITIAL GUESS: MODEL POTENTIAL
------------------------------
Loading Hartree-Fock densities                     ... done
Calculating cut-offs                               ... done
Initializing the effective Hamiltonian             ... done
Setting up the integral package (SHARK)            ... done
Starting the Coulomb interaction                   ... done (   5.6 sec)
Reading the grid                                   ... done
Mapping shells                                     ... done
Starting the XC term evaluation                    ... done (   1.3 sec)
  promolecular density results
     # of electrons  =    237.982058630
     EX              =   -187.872605141
     EC              =     -7.975115516
     EX+EC           =   -195.847720657
Transforming the Hamiltonian                       ... done (   1.1 sec)
Diagonalizing the Hamiltonian                      ... done (   1.9 sec)
Back transforming the eigenvectors                 ... done (   0.4 sec)
Now organizing SCF variables                       ... done
                      ------------------
                      INITIAL GUESS DONE (  12.5 sec)
                      ------------------
-------------------
DFT GRID GENERATION
-------------------

General Integration Accuracy     IntAcc      ... 4.388
Radial Grid Type                 RadialGrid  ... OptM3 with GC (2021)
Angular Grid (max. ang.)         AngularGrid ... 4 (Lebedev-302)
Angular grid pruning method      GridPruning ... 4 (adaptive)
Weight generation scheme         WeightScheme... Becke
Basis function cutoff            BFCut       ... 1.0000e-10
Integration weight cutoff        WCut        ... 1.0000e-14
Angular grids for H and He will be reduced by one unit
Partially contracted basis set               ... off
Rotationally invariant grid construction     ... off

Total number of grid points                  ...   309258
Total number of batches                      ...     4869
Average number of points per batch           ...       63
Average number of grid points per atom       ...     4616
Time for grid setup =    3.351 sec

--------------------
COSX GRID GENERATION
--------------------

GRIDX 1
-------
General Integration Accuracy     IntAcc      ... 3.816
Radial Grid Type                 RadialGrid  ... OptM3 with GC (2021)
Angular Grid (max. ang.)         AngularGrid ... 1 (Lebedev-50)
Angular grid pruning method      GridPruning ... 4 (adaptive)
Weight generation scheme         WeightScheme... Becke
Basis function cutoff            BFCut       ... 1.0000e-10
Integration weight cutoff        WCut        ... 1.0000e-14
Angular grids for H and He will be reduced by one unit
Partially contracted basis set               ... on
Rotationally invariant grid construction     ... off

Total number of grid points                  ...    39217
Total number of batches                      ...      642
Average number of points per batch           ...       61
Average number of grid points per atom       ...      585
UseSFitting                                  ... on

GRIDX 2
-------
General Integration Accuracy     IntAcc      ... 4.020
Radial Grid Type                 RadialGrid  ... OptM3 with GC (2021)
Angular Grid (max. ang.)         AngularGrid ... 2 (Lebedev-110)
Angular grid pruning method      GridPruning ... 4 (adaptive)
Weight generation scheme         WeightScheme... Becke
Basis function cutoff            BFCut       ... 1.0000e-10
Integration weight cutoff        WCut        ... 1.0000e-14
Angular grids for H and He will be reduced by one unit
Partially contracted basis set               ... on
Rotationally invariant grid construction     ... off

Total number of grid points                  ...    87638
Total number of batches                      ...     1405
Average number of points per batch           ...       62
Average number of grid points per atom       ...     1308
UseSFitting                                  ... on

GRIDX 3
-------
General Integration Accuracy     IntAcc      ... 4.338
Radial Grid Type                 RadialGrid  ... OptM3 with GC (2021)
Angular Grid (max. ang.)         AngularGrid ... 3 (Lebedev-194)
Angular grid pruning method      GridPruning ... 4 (adaptive)
Weight generation scheme         WeightScheme... Becke
Basis function cutoff            BFCut       ... 1.0000e-10
Integration weight cutoff        WCut        ... 1.0000e-14
Angular grids for H and He will be reduced by one unit
Partially contracted basis set               ... on
Rotationally invariant grid construction     ... off

Total number of grid points                  ...   188664
Total number of batches                      ...     2986
Average number of points per batch           ...       63
Average number of grid points per atom       ...     2816
UseSFitting                                  ... on

Time for X-Grid setup             =   20.358 sec


--------------------
CPCM SOLVATION MODEL
--------------------
CPCM parameters:
  Epsilon                                         ...      26.7260
  Refrac                                          ...       1.2907
  Rsolv                                           ...       1.3000
  Surface type                                    ... GAUSSIAN VDW
  Epsilon function type                           ...         CPCM
Solvent:                                     ... 2,2,2-TRIFLUOROETHANOL
SMD-CDS solvent descriptors:
  Soln                                       ...    1.2907
  Soln25                                     ... Unavailable
  Sola                                       ...    0.5700
  Solb                                       ...    0.2500
  Solg                                       ...   42.0200
  Solc                                       ...    0.0000
  Solh                                       ...    0.5000
Radii:
 Radius for O  used is    2.8724 Bohr (=   1.5200 Ang.)
 Radius for N  used is    3.5716 Bohr (=   1.8900 Ang.)
 Radius for C  used is    3.4960 Bohr (=   1.8500 Ang.)
 Radius for H  used is    2.2677 Bohr (=   1.2000 Ang.)
Calculating surface                               ...        done! (  0.0s)
GEPOL surface points                              ...         3809
GEPOL Volume                                      ...    3197.0172
GEPOL Surface-area                                ...    1751.8702
Calculating surface distance matrix               ...        done! (  0.1s)
Performing Cholesky decomposition & store         ...        done! (  0.9s)
Overall time for CPCM initialization              ...                 1.1s
--------------
SCF ITERATIONS
--------------
ITER       Energy         Delta-E        Max-DP      RMS-DP      [F,P]     Damp
               ***  Starting incremental Fock matrix formation  ***
  0  -1385.4993827005   0.000000000000 0.04383388  0.00018175  0.2992187 0.7000
  1  -1385.8786978416  -0.379315141143 0.03352925  0.00015025  0.1402631 0.7000
                               ***Turning on DIIS***
  2  -1386.0764552007  -0.197757359058 0.07677834  0.00037306  0.0881488 0.0000
  3  -1386.4079122232  -0.331457022525 0.01565629  0.00009899  0.0659815 0.0000
  4  -1386.4518453941  -0.043933170913 0.00877377  0.00004057  0.0148060 0.0000
  5  -1386.4529756160  -0.001130221909 0.00296408  0.00001599  0.0123358 0.0000
                      *** Initiating the SOSCF procedure ***
                           *** Shutting down DIIS ***
                      *** Re-Reading the Fockian *** 
                      *** Removing any level shift *** 
ITER      Energy       Delta-E        Grad      Rot      Max-DP    RMS-DP
  6  -1386.45328899  -0.0003133775  0.000462  0.000462  0.001928  0.000008
               *** Restarting incremental Fock matrix formation ***
  7  -1386.45330106  -0.0000120699  0.000344  0.000926  0.024812  0.000148
  8  -1386.45331844  -0.0000173792  0.000191  0.000579  0.008673  0.000052
  9  -1386.45332092  -0.0000024792  0.000111  0.000114  0.006826  0.000041
 10  -1386.45332318  -0.0000022551  0.000034  0.000102  0.001213  0.000008
                 **** Energy Check signals convergence ****
              ***Rediagonalizing the Fockian in SOSCF/NRSCF***

               *****************************************************
               *                     SUCCESS                       *
               *           SCF CONVERGED AFTER  11 CYCLES          *
               *****************************************************

Old exchange energy                            =    -60.466328769 Eh
New exchange energy                            =    -60.466309717 Eh
Exchange energy change after final integration =      0.000019052 Eh
Total energy after final integration           =  -1386.453304196 Eh
Final COS-X integration done in                =   222.140 sec

------------------
NL GRID GENERATION
------------------

General Integration Accuracy     IntAcc      ... 4.004
Radial Grid Type                 RadialGrid  ... OptM3 with GC (2021)
Angular Grid (max. ang.)         AngularGrid ... 2 (Lebedev-110)
Angular grid pruning method      GridPruning ... 4 (adaptive)
Weight generation scheme         WeightScheme... Becke
Basis function cutoff            BFCut       ... 1.0000e-10
Integration weight cutoff        WCut        ... 1.0000e-14
Angular grids for H and He will be reduced by one unit
Partially contracted basis set               ... off
Rotationally invariant grid construction     ... off

Total number of grid points                  ...    97686
Total number of batches                      ...     1558
Average number of points per batch           ...       62
Average number of grid points per atom       ...     1458
Final grid set up in    1.3 sec

-------------------------------------------------------------------------------
                    post-SCF DFT-NL dispersion correction                      
-------------------------------------------------------------------------------

SCF Energy:   -1386.453304196 
NL    Energy:  0.860514092 
SC+NL Energy: -1385.592790104 
NL done in:    6.8 sec
-------------------------------------------------------------------------------

SMD CDS free energy correction energy :                 0.39411     Kcal/mol
Total Energy after SMD CDS correction =             -1385.592162057 Eh

----------------
TOTAL SCF ENERGY
----------------

Total Energy       :        -1385.59216206 Eh          -37703.87956 eV

Components:
Nuclear Repulsion  :         3572.83168613 Eh           97221.69283 eV
Electronic Energy  :        -4958.42384819 Eh         -134925.57239 eV
One Electron Energy:        -8987.55541788 Eh         -244563.81630 eV
Two Electron Energy:         4029.13156970 Eh          109638.24391 eV
Max COSX asymmetry :            0.00000100 Eh               0.00003 eV
CPCM Dielectric    :           -0.04106999 Eh              -1.11757 eV
SMD CDS (Gcds)     :            0.00062805 Eh               0.01709 eV

Virial components:
Potential Energy   :        -2766.98692726 Eh          -75293.54214 eV
Kinetic Energy     :         1381.39476521 Eh           37589.66258 eV
Virial Ratio       :            2.00303852


DFT components:
N(Alpha)           :      119.000184877608 electrons
N(Beta)            :      119.000184877608 electrons
N(Total)           :      238.000369755217 electrons
E(X)               :     -134.032374779983 Eh       
E(C)               :       -7.497319543636 Eh       
NL Energy, E(C,NL) :        0.860514091764 Eh       
E(XC)              :     -140.669180231856 Eh       
DFET-embed. en.    :        0.000000000000 Eh       
CPCM Solvation Model Properties:
Surface-charge          :           -0.08728700
Charge-correction       :           -0.00037853 Eh              -0.01030 eV
Free-energy (cav+disp)  :            0.00062805 Eh               0.01709 eV

---------------
SCF CONVERGENCE
---------------

  Last Energy change         ...   -7.0838e-08  Tolerance :   1.0000e-06
  Last MAX-Density change    ...    2.5535e-15  Tolerance :   1.0000e-05
  Last RMS-Density change    ...    3.9137e-18  Tolerance :   1.0000e-06
  Last Orbital Gradient      ...    1.1936e-05  Tolerance :   5.0000e-05
  Last Orbital Rotation      ...    2.7062e-05  Tolerance :   5.0000e-05

             **** THE GBW FILE WAS UPDATED (ImineE3Aa.gbw) ****
             **** DENSITY ImineE3Aa.scfp WAS UPDATED ****
             **** ENERGY FILE WAS UPDATED (ImineE3Aa.en.tmp) ****
             **** THE GBW FILE WAS UPDATED (ImineE3Aa.gbw) ****
             **** DENSITY ImineE3Aa.scfp WAS UPDATED ****
----------------
ORBITAL ENERGIES
----------------

  NO   OCC          E(Eh)            E(eV) 
   0   2.0000     -19.391295      -527.6640 
   1   2.0000     -19.333001      -526.0777 
   2   2.0000     -14.511758      -394.8850 
   3   2.0000     -14.500851      -394.5882 
   4   2.0000     -10.497187      -285.6430 
   5   2.0000     -10.454368      -284.4778 
   6   2.0000     -10.401930      -283.0509 
   7   2.0000     -10.388665      -282.6899 
   8   2.0000     -10.387712      -282.6640 
   9   2.0000     -10.367502      -282.1141 
  10   2.0000     -10.364639      -282.0362 
  11   2.0000     -10.359751      -281.9032 
  12   2.0000     -10.359148      -281.8868 
  13   2.0000     -10.358657      -281.8734 
  14   2.0000     -10.357171      -281.8329 
  15   2.0000     -10.352893      -281.7165 
  16   2.0000     -10.352760      -281.7129 
  17   2.0000     -10.350223      -281.6439 
  18   2.0000     -10.349728      -281.6304 
  19   2.0000     -10.349535      -281.6252 
  20   2.0000     -10.349036      -281.6116 
  21   2.0000     -10.348824      -281.6058 
  22   2.0000     -10.348147      -281.5874 
  23   2.0000     -10.340556      -281.3808 
  24   2.0000     -10.338321      -281.3200 
  25   2.0000     -10.334670      -281.2207 
  26   2.0000     -10.331768      -281.1417 
  27   2.0000     -10.325634      -280.9748 
  28   2.0000     -10.323854      -280.9263 
  29   2.0000     -10.323510      -280.9170 
  30   2.0000     -10.321313      -280.8572 
  31   2.0000     -10.320569      -280.8370 
  32   2.0000     -10.319967      -280.8206 
  33   2.0000      -1.261836       -34.3363 
  34   2.0000      -1.174400       -31.9571 
  35   2.0000      -1.077984       -29.3334 
  36   2.0000      -1.058394       -28.8004 
  37   2.0000      -0.999109       -27.1871 
  38   2.0000      -0.995419       -27.0867 
  39   2.0000      -0.976010       -26.5586 
  40   2.0000      -0.940111       -25.5817 
  41   2.0000      -0.932495       -25.3745 
  42   2.0000      -0.905097       -24.6289 
  43   2.0000      -0.898348       -24.4453 
  44   2.0000      -0.880608       -23.9626 
  45   2.0000      -0.874519       -23.7969 
  46   2.0000      -0.858376       -23.3576 
  47   2.0000      -0.852077       -23.1862 
  48   2.0000      -0.829245       -22.5649 
  49   2.0000      -0.806993       -21.9594 
  50   2.0000      -0.805484       -21.9183 
  51   2.0000      -0.802611       -21.8401 
  52   2.0000      -0.801569       -21.8118 
  53   2.0000      -0.791974       -21.5507 
  54   2.0000      -0.743497       -20.2316 
  55   2.0000      -0.735623       -20.0173 
  56   2.0000      -0.729681       -19.8556 
  57   2.0000      -0.723354       -19.6835 
  58   2.0000      -0.711936       -19.3728 
  59   2.0000      -0.704156       -19.1611 
  60   2.0000      -0.702071       -19.1043 
  61   2.0000      -0.670938       -18.2571 
  62   2.0000      -0.661505       -18.0005 
  63   2.0000      -0.644328       -17.5330 
  64   2.0000      -0.631389       -17.1810 
  65   2.0000      -0.625180       -17.0120 
  66   2.0000      -0.618799       -16.8384 
  67   2.0000      -0.598803       -16.2943 
  68   2.0000      -0.597768       -16.2661 
  69   2.0000      -0.592566       -16.1245 
  70   2.0000      -0.581438       -15.8217 
  71   2.0000      -0.577420       -15.7124 
  72   2.0000      -0.566399       -15.4125 
  73   2.0000      -0.564165       -15.3517 
  74   2.0000      -0.556694       -15.1484 
  75   2.0000      -0.554164       -15.0796 
  76   2.0000      -0.549941       -14.9647 
  77   2.0000      -0.546716       -14.8769 
  78   2.0000      -0.546106       -14.8603 
  79   2.0000      -0.539381       -14.6773 
  80   2.0000      -0.538147       -14.6437 
  81   2.0000      -0.532674       -14.4948 
  82   2.0000      -0.528522       -14.3818 
  83   2.0000      -0.526480       -14.3263 
  84   2.0000      -0.524360       -14.2686 
  85   2.0000      -0.512809       -13.9542 
  86   2.0000      -0.508078       -13.8255 
  87   2.0000      -0.500014       -13.6061 
  88   2.0000      -0.497258       -13.5311 
  89   2.0000      -0.493851       -13.4384 
  90   2.0000      -0.491025       -13.3615 
  91   2.0000      -0.482599       -13.1322 
  92   2.0000      -0.477841       -13.0027 
  93   2.0000      -0.473775       -12.8921 
  94   2.0000      -0.470813       -12.8115 
  95   2.0000      -0.462895       -12.5960 
  96   2.0000      -0.462131       -12.5752 
  97   2.0000      -0.459707       -12.5093 
  98   2.0000      -0.458622       -12.4797 
  99   2.0000      -0.455838       -12.4040 
 100   2.0000      -0.447140       -12.1673 
 101   2.0000      -0.446639       -12.1537 
 102   2.0000      -0.441277       -12.0078 
 103   2.0000      -0.439315       -11.9544 
 104   2.0000      -0.435567       -11.8524 
 105   2.0000      -0.432510       -11.7692 
 106   2.0000      -0.425622       -11.5818 
 107   2.0000      -0.413564       -11.2537 
 108   2.0000      -0.410655       -11.1745 
 109   2.0000      -0.408927       -11.1275 
 110   2.0000      -0.405343       -11.0299 
 111   2.0000      -0.386767       -10.5245 
 112   2.0000      -0.359707        -9.7881 
 113   2.0000      -0.355779        -9.6812 
 114   2.0000      -0.354850        -9.6560 
 115   2.0000      -0.350589        -9.5400 
 116   2.0000      -0.345096        -9.3905 
 117   2.0000      -0.336435        -9.1548 
 118   2.0000      -0.289016        -7.8645 
 119   0.0000       0.015750         0.4286 
 120   0.0000       0.050985         1.3874 
 121   0.0000       0.055739         1.5167 
 122   0.0000       0.057699         1.5701 
 123   0.0000       0.059773         1.6265 
 124   0.0000       0.063278         1.7219 
 125   0.0000       0.072978         1.9858 
 126   0.0000       0.075177         2.0457 
 127   0.0000       0.077056         2.0968 
 128   0.0000       0.082692         2.2502 
 129   0.0000       0.083866         2.2821 
 130   0.0000       0.090739         2.4691 
 131   0.0000       0.092074         2.5055 
 132   0.0000       0.094001         2.5579 
 133   0.0000       0.101352         2.7579 
 134   0.0000       0.103786         2.8242 
 135   0.0000       0.108146         2.9428 
 136   0.0000       0.109921         2.9911 
 137   0.0000       0.112620         3.0646 
 138   0.0000       0.114665         3.1202 
 139   0.0000       0.118559         3.2262 
 140   0.0000       0.119662         3.2562 
 141   0.0000       0.121829         3.3151 
 142   0.0000       0.127292         3.4638 
 143   0.0000       0.128616         3.4998 
 144   0.0000       0.130928         3.5627 
 145   0.0000       0.134046         3.6476 
 146   0.0000       0.135756         3.6941 
 147   0.0000       0.139572         3.7979 
 148   0.0000       0.141070         3.8387 
 149   0.0000       0.148408         4.0384 
 150   0.0000       0.150690         4.1005 
 151   0.0000       0.154221         4.1966 
 152   0.0000       0.157211         4.2779 
 153   0.0000       0.162170         4.4129 
 154   0.0000       0.163541         4.4502 
 155   0.0000       0.167219         4.5502 
 156   0.0000       0.171020         4.6537 
 157   0.0000       0.177138         4.8202 
 158   0.0000       0.179040         4.8719 
 159   0.0000       0.182996         4.9796 
 160   0.0000       0.183435         4.9915 
 161   0.0000       0.187084         5.0908 
 162   0.0000       0.189408         5.1541 
 163   0.0000       0.193453         5.2641 
 164   0.0000       0.194109         5.2820 
 165   0.0000       0.198652         5.4056 
 166   0.0000       0.200002         5.4423 
 167   0.0000       0.201744         5.4897 
 168   0.0000       0.203039         5.5250 
 169   0.0000       0.206391         5.6162 
 170   0.0000       0.210121         5.7177 
 171   0.0000       0.210340         5.7236 
 172   0.0000       0.217088         5.9073 
 173   0.0000       0.217837         5.9276 
 174   0.0000       0.220174         5.9912 
 175   0.0000       0.222449         6.0531 
 176   0.0000       0.225488         6.1358 
 177   0.0000       0.226707         6.1690 
 178   0.0000       0.233207         6.3459 
 179   0.0000       0.234538         6.3821 
 180   0.0000       0.237042         6.4502 
 181   0.0000       0.239412         6.5147 
 182   0.0000       0.241666         6.5761 
 183   0.0000       0.243364         6.6223 
 184   0.0000       0.247550         6.7362 
 185   0.0000       0.248361         6.7582 
 186   0.0000       0.251041         6.8312 
 187   0.0000       0.253122         6.8878 
 188   0.0000       0.258412         7.0318 
 189   0.0000       0.260225         7.0811 
 190   0.0000       0.264101         7.1866 
 191   0.0000       0.268034         7.2936 
 192   0.0000       0.270426         7.3587 
 193   0.0000       0.276336         7.5195 
 194   0.0000       0.277260         7.5446 
 195   0.0000       0.282162         7.6780 
 196   0.0000       0.283581         7.7166 
 197   0.0000       0.285959         7.7814 
 198   0.0000       0.287444         7.8218 
 199   0.0000       0.290366         7.9012 
 200   0.0000       0.295535         8.0419 
 201   0.0000       0.297001         8.0818 
 202   0.0000       0.300974         8.1899 
 203   0.0000       0.301880         8.2146 
 204   0.0000       0.304974         8.2988 
 205   0.0000       0.306748         8.3470 
 206   0.0000       0.308221         8.3871 
 207   0.0000       0.311950         8.4886 
 208   0.0000       0.315238         8.5781 
 209   0.0000       0.317622         8.6429 
 210   0.0000       0.319109         8.6834 
 211   0.0000       0.322602         8.7784 
 212   0.0000       0.324384         8.8269 
 213   0.0000       0.326215         8.8768 
 214   0.0000       0.329509         8.9664 
 215   0.0000       0.332889         9.0584 
 216   0.0000       0.334227         9.0948 
 217   0.0000       0.335228         9.1220 
 218   0.0000       0.337952         9.1961 
 219   0.0000       0.339765         9.2455 
 220   0.0000       0.340823         9.2743 
 221   0.0000       0.342092         9.3088 
 222   0.0000       0.343003         9.3336 
 223   0.0000       0.348310         9.4780 
 224   0.0000       0.348699         9.4886 
 225   0.0000       0.349379         9.5071 
 226   0.0000       0.352695         9.5973 
 227   0.0000       0.355174         9.6648 
 228   0.0000       0.356177         9.6921 
 229   0.0000       0.357899         9.7389 
 230   0.0000       0.360850         9.8192 
 231   0.0000       0.363002         9.8778 
 232   0.0000       0.363474         9.8906 
 233   0.0000       0.365584         9.9480 
 234   0.0000       0.368240        10.0203 
 235   0.0000       0.372372        10.1328 
 236   0.0000       0.373137        10.1536 
 237   0.0000       0.374193        10.1823 
 238   0.0000       0.377340        10.2679 
 239   0.0000       0.379563        10.3284 
 240   0.0000       0.380730        10.3602 
 241   0.0000       0.384383        10.4596 
 242   0.0000       0.385472        10.4892 
 243   0.0000       0.387772        10.5518 
 244   0.0000       0.390456        10.6248 
 245   0.0000       0.391548        10.6546 
 246   0.0000       0.393719        10.7136 
 247   0.0000       0.394144        10.7252 
 248   0.0000       0.395745        10.7688 
 249   0.0000       0.398759        10.8508 
 250   0.0000       0.399157        10.8616 
 251   0.0000       0.403396        10.9770 
 252   0.0000       0.405639        11.0380 
 253   0.0000       0.406462        11.0604 
 254   0.0000       0.408184        11.1073 
 255   0.0000       0.409889        11.1536 
 256   0.0000       0.412020        11.2116 
 257   0.0000       0.413372        11.2484 
 258   0.0000       0.415191        11.2979 
 259   0.0000       0.418381        11.3847 
 260   0.0000       0.419259        11.4086 
 261   0.0000       0.420761        11.4495 
 262   0.0000       0.423912        11.5352 
 263   0.0000       0.425947        11.5906 
 264   0.0000       0.427860        11.6427 
 265   0.0000       0.429875        11.6975 
 266   0.0000       0.430711        11.7202 
 267   0.0000       0.433854        11.8058 
 268   0.0000       0.435947        11.8627 
 269   0.0000       0.439834        11.9685 
 270   0.0000       0.443052        12.0561 
 271   0.0000       0.445380        12.1194 
 272   0.0000       0.446927        12.1615 
 273   0.0000       0.452142        12.3034 
 274   0.0000       0.453946        12.3525 
 275   0.0000       0.456005        12.4085 
 276   0.0000       0.456638        12.4258 
 277   0.0000       0.458078        12.4649 
 278   0.0000       0.459035        12.4910 
 279   0.0000       0.464923        12.6512 
 280   0.0000       0.467868        12.7313 
 281   0.0000       0.469464        12.7748 
 282   0.0000       0.474218        12.9041 
 283   0.0000       0.474520        12.9124 
 284   0.0000       0.475711        12.9447 
 285   0.0000       0.480266        13.0687 
 286   0.0000       0.485227        13.2037 
 287   0.0000       0.487012        13.2523 
 288   0.0000       0.491190        13.3660 
 289   0.0000       0.494142        13.4463 
 290   0.0000       0.495149        13.4737 
 291   0.0000       0.498321        13.5600 
 292   0.0000       0.501245        13.6396 
 293   0.0000       0.502330        13.6691 
 294   0.0000       0.507425        13.8077 
 295   0.0000       0.509409        13.8617 
 296   0.0000       0.510996        13.9049 
 297   0.0000       0.513066        13.9612 
 298   0.0000       0.516799        14.0628 
 299   0.0000       0.520605        14.1664 
 300   0.0000       0.522280        14.2120 
 301   0.0000       0.525601        14.3023 
 302   0.0000       0.529159        14.3992 
 303   0.0000       0.530830        14.4446 
 304   0.0000       0.534130        14.5344 
 305   0.0000       0.536581        14.6011 
 306   0.0000       0.539296        14.6750 
 307   0.0000       0.542006        14.7487 
 308   0.0000       0.546564        14.8728 
 309   0.0000       0.551724        15.0132 
 310   0.0000       0.554418        15.0865 
 311   0.0000       0.557338        15.1659 
 312   0.0000       0.557880        15.1807 
 313   0.0000       0.564197        15.3526 
 314   0.0000       0.565563        15.3898 
 315   0.0000       0.568332        15.4651 
 316   0.0000       0.568636        15.4734 
 317   0.0000       0.570882        15.5345 
 318   0.0000       0.575008        15.6468 
 319   0.0000       0.576024        15.6744 
 320   0.0000       0.581392        15.8205 
 321   0.0000       0.582660        15.8550 
 322   0.0000       0.586728        15.9657 
 323   0.0000       0.590269        16.0620 
 324   0.0000       0.592061        16.1108 
 325   0.0000       0.597053        16.2466 
 326   0.0000       0.598452        16.2847 
 327   0.0000       0.603149        16.4125 
 328   0.0000       0.607073        16.5193 
 329   0.0000       0.611003        16.6262 
 330   0.0000       0.612452        16.6657 
 331   0.0000       0.614208        16.7135 
 332   0.0000       0.616915        16.7871 
 333   0.0000       0.623593        16.9688 
 334   0.0000       0.628421        17.1002 
 335   0.0000       0.629879        17.1399 
 336   0.0000       0.630201        17.1487 
 337   0.0000       0.633566        17.2402 
 338   0.0000       0.634890        17.2762 
 339   0.0000       0.637201        17.3391 
 340   0.0000       0.639711        17.4074 
 341   0.0000       0.645237        17.5578 
 342   0.0000       0.645502        17.5650 
 343   0.0000       0.647684        17.6244 
 344   0.0000       0.649946        17.6859 
 345   0.0000       0.656551        17.8657 
 346   0.0000       0.658983        17.9318 
 347   0.0000       0.662109        18.0169 
 348   0.0000       0.665080        18.0977 
 349   0.0000       0.670602        18.2480 
 350   0.0000       0.670829        18.2542 
 351   0.0000       0.672823        18.3084 
 352   0.0000       0.676851        18.4180 
 353   0.0000       0.681196        18.5363 
 354   0.0000       0.683348        18.5948 
 355   0.0000       0.687259        18.7013 
 356   0.0000       0.691145        18.8070 
 357   0.0000       0.692806        18.8522 
 358   0.0000       0.697863        18.9898 
 359   0.0000       0.700071        19.0499 
 360   0.0000       0.701187        19.0803 
 361   0.0000       0.704207        19.1624 
 362   0.0000       0.706215        19.2171 
 363   0.0000       0.708246        19.2724 
 364   0.0000       0.708609        19.2822 
 365   0.0000       0.709845        19.3159 
 366   0.0000       0.713750        19.4221 
 367   0.0000       0.715968        19.4825 
 368   0.0000       0.718760        19.5585 
 369   0.0000       0.724688        19.7198 
 370   0.0000       0.727510        19.7966 
 371   0.0000       0.734066        19.9749 
 372   0.0000       0.734827        19.9957 
 373   0.0000       0.740944        20.1621 
 374   0.0000       0.743546        20.2329 
 375   0.0000       0.745386        20.2830 
 376   0.0000       0.748812        20.3762 
 377   0.0000       0.752643        20.4805 
 378   0.0000       0.755009        20.5448 
 379   0.0000       0.756032        20.5727 
 380   0.0000       0.756361        20.5816 
 381   0.0000       0.764024        20.7901 
 382   0.0000       0.765065        20.8185 
 383   0.0000       0.766456        20.8563 
 384   0.0000       0.769584        20.9414 
 385   0.0000       0.771256        20.9869 
 386   0.0000       0.778732        21.1904 
 387   0.0000       0.780596        21.2411 
 388   0.0000       0.781678        21.2705 
 389   0.0000       0.782968        21.3056 
 390   0.0000       0.785283        21.3686 
 391   0.0000       0.787843        21.4383 
 392   0.0000       0.789163        21.4742 
 393   0.0000       0.794885        21.6299 
 394   0.0000       0.796737        21.6803 
 395   0.0000       0.797635        21.7048 
 396   0.0000       0.798627        21.7317 
 397   0.0000       0.801739        21.8164 
 398   0.0000       0.803891        21.8750 
 399   0.0000       0.806044        21.9336 
 400   0.0000       0.812691        22.1144 
 401   0.0000       0.814208        22.1557 
 402   0.0000       0.815686        22.1959 
 403   0.0000       0.820662        22.3314 
 404   0.0000       0.824248        22.4289 
 405   0.0000       0.826130        22.4801 
 406   0.0000       0.829318        22.5669 
 407   0.0000       0.831487        22.6259 
 408   0.0000       0.832463        22.6525 
 409   0.0000       0.837179        22.7808 
 410   0.0000       0.839924        22.8555 
 411   0.0000       0.841857        22.9081 
 412   0.0000       0.844966        22.9927 
 413   0.0000       0.849135        23.1061 
 414   0.0000       0.850108        23.1326 
 415   0.0000       0.850770        23.1506 
 416   0.0000       0.853120        23.2146 
 417   0.0000       0.855695        23.2846 
 418   0.0000       0.855987        23.2926 
 419   0.0000       0.862710        23.4755 
 420   0.0000       0.863259        23.4905 
 421   0.0000       0.866030        23.5659 
 422   0.0000       0.868297        23.6276 
 423   0.0000       0.870149        23.6780 
 424   0.0000       0.871492        23.7145 
 425   0.0000       0.875915        23.8349 
 426   0.0000       0.877056        23.8659 
 427   0.0000       0.880170        23.9506 
 428   0.0000       0.881147        23.9772 
 429   0.0000       0.883235        24.0340 
 430   0.0000       0.886228        24.1155 
 431   0.0000       0.889565        24.2063 
 432   0.0000       0.891313        24.2539 
 433   0.0000       0.893541        24.3145 
 434   0.0000       0.896473        24.3943 
 435   0.0000       0.896800        24.4032 
 436   0.0000       0.898582        24.4516 
 437   0.0000       0.900619        24.5071 
 438   0.0000       0.903608        24.5884 
 439   0.0000       0.906988        24.6804 
 440   0.0000       0.909356        24.7448 
 441   0.0000       0.912150        24.8209 
 442   0.0000       0.913937        24.8695 
 443   0.0000       0.915932        24.9238 
 444   0.0000       0.919329        25.0162 
 445   0.0000       0.919698        25.0263 
 446   0.0000       0.922893        25.1132 
 447   0.0000       0.923746        25.1364 
 448   0.0000       0.927587        25.2409 
 449   0.0000       0.930415        25.3179 
 450   0.0000       0.931097        25.3364 
 451   0.0000       0.935117        25.4458 
 452   0.0000       0.936432        25.4816 
 453   0.0000       0.938751        25.5447 
 454   0.0000       0.941901        25.6304 
 455   0.0000       0.945759        25.7354 
 456   0.0000       0.948454        25.8087 
 457   0.0000       0.948995        25.8235 
 458   0.0000       0.951190        25.8832 
 459   0.0000       0.955626        26.0039 
 460   0.0000       0.959054        26.0972 
 461   0.0000       0.961534        26.1647 
 462   0.0000       0.961939        26.1757 
 463   0.0000       0.963635        26.2219 
 464   0.0000       0.964781        26.2530 
 465   0.0000       0.969092        26.3703 
 466   0.0000       0.973016        26.4771 
 467   0.0000       0.975542        26.5458 
 468   0.0000       0.976993        26.5853 
 469   0.0000       0.978683        26.6313 
 470   0.0000       0.979533        26.6545 
 471   0.0000       0.982210        26.7273 
 472   0.0000       0.986104        26.8333 
 473   0.0000       0.988440        26.8968 
 474   0.0000       0.991959        26.9926 
 475   0.0000       0.992989        27.0206 
 476   0.0000       0.996050        27.1039 
 477   0.0000       0.999054        27.1856 
 478   0.0000       1.000364        27.2213 
 479   0.0000       1.002235        27.2722 
 480   0.0000       1.004940        27.3458 
 481   0.0000       1.006239        27.3811 
 482   0.0000       1.008854        27.4523 
 483   0.0000       1.012280        27.5455 
 484   0.0000       1.012514        27.5519 
 485   0.0000       1.016469        27.6595 
 486   0.0000       1.020389        27.7662 
 487   0.0000       1.021534        27.7974 
 488   0.0000       1.024268        27.8718 
 489   0.0000       1.027633        27.9633 
 490   0.0000       1.028656        27.9912 
 491   0.0000       1.031947        28.0807 
 492   0.0000       1.034559        28.1518 
 493   0.0000       1.037343        28.2275 
 494   0.0000       1.038778        28.2666 
 495   0.0000       1.041891        28.3513 
 496   0.0000       1.045340        28.4451 
 497   0.0000       1.050965        28.5982 
 498   0.0000       1.052796        28.6480 
 499   0.0000       1.052995        28.6534 
 500   0.0000       1.056483        28.7484 
 501   0.0000       1.057071        28.7644 
 502   0.0000       1.059015        28.8173 
 503   0.0000       1.060657        28.8619 
 504   0.0000       1.063906        28.9504 
 505   0.0000       1.065740        29.0003 
 506   0.0000       1.068227        29.0679 
 507   0.0000       1.072942        29.1962 
 508   0.0000       1.073808        29.2198 
 509   0.0000       1.074628        29.2421 
 510   0.0000       1.078138        29.3376 
 511   0.0000       1.080629        29.4054 
 512   0.0000       1.083641        29.4874 
 513   0.0000       1.084743        29.5174 
 514   0.0000       1.089832        29.6558 
 515   0.0000       1.091423        29.6991 
 516   0.0000       1.095168        29.8010 
 517   0.0000       1.096439        29.8356 
 518   0.0000       1.101045        29.9610 
 519   0.0000       1.102107        29.9899 
 520   0.0000       1.104345        30.0508 
 521   0.0000       1.109615        30.1942 
 522   0.0000       1.110866        30.2282 
 523   0.0000       1.112263        30.2662 
 524   0.0000       1.114448        30.3257 
 525   0.0000       1.118282        30.4300 
 526   0.0000       1.121840        30.5268 
 527   0.0000       1.124632        30.6028 
 528   0.0000       1.126344        30.6494 
 529   0.0000       1.128294        30.7024 
 530   0.0000       1.134363        30.8676 
 531   0.0000       1.135306        30.8932 
 532   0.0000       1.136951        30.9380 
 533   0.0000       1.138195        30.9719 
 534   0.0000       1.141406        31.0592 
 535   0.0000       1.145490        31.1704 
 536   0.0000       1.146056        31.1858 
 537   0.0000       1.152844        31.3705 
 538   0.0000       1.157449        31.4958 
 539   0.0000       1.164317        31.6827 
 540   0.0000       1.164663        31.6921 
 541   0.0000       1.165265        31.7085 
 542   0.0000       1.168976        31.8095 
 543   0.0000       1.169864        31.8336 
 544   0.0000       1.175292        31.9813 
 545   0.0000       1.176269        32.0079 
 546   0.0000       1.181326        32.1455 
 547   0.0000       1.186047        32.2740 
 548   0.0000       1.186250        32.2795 
 549   0.0000       1.189129        32.3578 
 550   0.0000       1.194326        32.4993 
 551   0.0000       1.195669        32.5358 
 552   0.0000       1.196726        32.5646 
 553   0.0000       1.198978        32.6258 
 554   0.0000       1.204515        32.7765 
 555   0.0000       1.205831        32.8123 
 556   0.0000       1.208593        32.8875 
 557   0.0000       1.211419        32.9644 
 558   0.0000       1.212199        32.9856 
 559   0.0000       1.217597        33.1325 
 560   0.0000       1.221901        33.2496 
 561   0.0000       1.223463        33.2921 
 562   0.0000       1.227998        33.4155 
 563   0.0000       1.228800        33.4374 
 564   0.0000       1.232445        33.5365 
 565   0.0000       1.234357        33.5886 
 566   0.0000       1.238190        33.6929 
 567   0.0000       1.240010        33.7424 
 568   0.0000       1.241364        33.7792 
 569   0.0000       1.247059        33.9342 
 570   0.0000       1.249190        33.9922 
 571   0.0000       1.250793        34.0358 
 572   0.0000       1.253566        34.1113 
 573   0.0000       1.259732        34.2790 
 574   0.0000       1.261934        34.3390 
 575   0.0000       1.265308        34.4308 
 576   0.0000       1.266710        34.4689 
 577   0.0000       1.268624        34.5210 
 578   0.0000       1.271340        34.5949 
 579   0.0000       1.272416        34.6242 
 580   0.0000       1.273740        34.6602 
 581   0.0000       1.278183        34.7811 
 582   0.0000       1.284618        34.9562 
 583   0.0000       1.286276        35.0014 
 584   0.0000       1.288292        35.0562 
 585   0.0000       1.293186        35.1894 
 586   0.0000       1.295828        35.2613 
 587   0.0000       1.300877        35.3987 
 588   0.0000       1.302249        35.4360 
 589   0.0000       1.305955        35.5368 
 590   0.0000       1.307197        35.5707 
 591   0.0000       1.313825        35.7510 
 592   0.0000       1.315373        35.7931 
 593   0.0000       1.319066        35.8936 
 594   0.0000       1.320755        35.9396 
 595   0.0000       1.323513        36.0146 
 596   0.0000       1.327436        36.1214 
 597   0.0000       1.330493        36.2046 
 598   0.0000       1.335551        36.3422 
 599   0.0000       1.335852        36.3504 
 600   0.0000       1.342147        36.5217 
 601   0.0000       1.342818        36.5399 
 602   0.0000       1.345449        36.6115 
 603   0.0000       1.350006        36.7355 
 604   0.0000       1.350214        36.7412 
 605   0.0000       1.353305        36.8253 
 606   0.0000       1.358514        36.9670 
 607   0.0000       1.366319        37.1794 
 608   0.0000       1.371176        37.3116 
 609   0.0000       1.375996        37.4427 
 610   0.0000       1.376186        37.4479 
 611   0.0000       1.378231        37.5036 
 612   0.0000       1.380371        37.5618 
 613   0.0000       1.384863        37.6840 
 614   0.0000       1.388740        37.7895 
 615   0.0000       1.390943        37.8495 
 616   0.0000       1.396431        37.9988 
 617   0.0000       1.398529        38.0559 
 618   0.0000       1.401099        38.1258 
 619   0.0000       1.408530        38.3280 
 620   0.0000       1.412608        38.4390 
 621   0.0000       1.415479        38.5171 
 622   0.0000       1.419885        38.6370 
 623   0.0000       1.422579        38.7104 
 624   0.0000       1.425218        38.7822 
 625   0.0000       1.428252        38.8647 
 626   0.0000       1.432902        38.9912 
 627   0.0000       1.437731        39.1226 
 628   0.0000       1.440435        39.1962 
 629   0.0000       1.443033        39.2669 
 630   0.0000       1.446827        39.3702 
 631   0.0000       1.449204        39.4348 
 632   0.0000       1.451602        39.5001 
 633   0.0000       1.452473        39.5238 
 634   0.0000       1.457635        39.6643 
 635   0.0000       1.460650        39.7463 
 636   0.0000       1.463377        39.8205 
 637   0.0000       1.465638        39.8820 
 638   0.0000       1.470682        40.0193 
 639   0.0000       1.473939        40.1079 
 640   0.0000       1.477225        40.1973 
 641   0.0000       1.481869        40.3237 
 642   0.0000       1.486538        40.4508 
 643   0.0000       1.489123        40.5211 
 644   0.0000       1.496311        40.7167 
 645   0.0000       1.498428        40.7743 
 646   0.0000       1.501209        40.8500 
 647   0.0000       1.505948        40.9789 
 648   0.0000       1.508925        41.0600 
 649   0.0000       1.512649        41.1613 
 650   0.0000       1.517221        41.2857 
 651   0.0000       1.519110        41.3371 
 652   0.0000       1.520285        41.3691 
 653   0.0000       1.526667        41.5427 
 654   0.0000       1.527378        41.5621 
 655   0.0000       1.530894        41.6577 
 656   0.0000       1.532733        41.7078 
 657   0.0000       1.538329        41.8601 
 658   0.0000       1.540502        41.9192 
 659   0.0000       1.547926        42.1212 
 660   0.0000       1.549354        42.1601 
 661   0.0000       1.553242        42.2659 
 662   0.0000       1.555152        42.3178 
 663   0.0000       1.557848        42.3912 
 664   0.0000       1.567581        42.6560 
 665   0.0000       1.570401        42.7328 
 666   0.0000       1.574583        42.8466 
 667   0.0000       1.575887        42.8821 
 668   0.0000       1.581533        43.0357 
 669   0.0000       1.586680        43.1758 
 670   0.0000       1.589886        43.2630 
 671   0.0000       1.591437        43.3052 
 672   0.0000       1.593619        43.3646 
 673   0.0000       1.599122        43.5143 
 674   0.0000       1.600770        43.5592 
 675   0.0000       1.605489        43.6876 
 676   0.0000       1.610874        43.8341 
 677   0.0000       1.612016        43.8652 
 678   0.0000       1.614627        43.9362 
 679   0.0000       1.616273        43.9810 
 680   0.0000       1.619803        44.0771 
 681   0.0000       1.627169        44.2775 
 682   0.0000       1.630358        44.3643 
 683   0.0000       1.632231        44.4153 
 684   0.0000       1.637419        44.5564 
 685   0.0000       1.638554        44.5873 
 686   0.0000       1.641009        44.6541 
 687   0.0000       1.642940        44.7067 
 688   0.0000       1.647719        44.8367 
 689   0.0000       1.648420        44.8558 
 690   0.0000       1.658469        45.1292 
 691   0.0000       1.662584        45.2412 
 692   0.0000       1.667953        45.3873 
 693   0.0000       1.674487        45.5651 
 694   0.0000       1.676235        45.6127 
 695   0.0000       1.678292        45.6686 
 696   0.0000       1.679081        45.6901 
 697   0.0000       1.683651        45.8145 
 698   0.0000       1.687976        45.9322 
 699   0.0000       1.692342        46.0510 
 700   0.0000       1.693284        46.0766 
 701   0.0000       1.696729        46.1703 
 702   0.0000       1.703054        46.3425 
 703   0.0000       1.706255        46.4296 
 704   0.0000       1.709293        46.5122 
 705   0.0000       1.715733        46.6875 
 706   0.0000       1.721121        46.8341 
 707   0.0000       1.723451        46.8975 
 708   0.0000       1.726253        46.9737 
 709   0.0000       1.731585        47.1188 
 710   0.0000       1.734902        47.2091 
 711   0.0000       1.741364        47.3849 
 712   0.0000       1.741987        47.4019 
 713   0.0000       1.744598        47.4729 
 714   0.0000       1.751875        47.6710 
 715   0.0000       1.755580        47.7718 
 716   0.0000       1.758074        47.8396 
 717   0.0000       1.759235        47.8712 
 718   0.0000       1.762657        47.9643 
 719   0.0000       1.764764        48.0217 
 720   0.0000       1.773203        48.2513 
 721   0.0000       1.776878        48.3513 
 722   0.0000       1.778632        48.3990 
 723   0.0000       1.779190        48.4142 
 724   0.0000       1.781563        48.4788 
 725   0.0000       1.787603        48.6432 
 726   0.0000       1.788461        48.6665 
 727   0.0000       1.797342        48.9082 
 728   0.0000       1.802166        49.0394 
 729   0.0000       1.802834        49.0576 
 730   0.0000       1.809940        49.2510 
 731   0.0000       1.816270        49.4232 
 732   0.0000       1.818457        49.4827 
 733   0.0000       1.819695        49.5164 
 734   0.0000       1.820401        49.5356 
 735   0.0000       1.828536        49.7570 
 736   0.0000       1.832918        49.8762 
 737   0.0000       1.833509        49.8923 
 738   0.0000       1.839545        50.0566 
 739   0.0000       1.841070        50.0981 
 740   0.0000       1.845375        50.2152 
 741   0.0000       1.846300        50.2404 
 742   0.0000       1.850835        50.3638 
 743   0.0000       1.852385        50.4060 
 744   0.0000       1.855865        50.5007 
 745   0.0000       1.862337        50.6768 
 746   0.0000       1.867448        50.8158 
 747   0.0000       1.870618        50.9021 
 748   0.0000       1.871493        50.9259 
 749   0.0000       1.877145        51.0797 
 750   0.0000       1.879543        51.1450 
 751   0.0000       1.882971        51.2382 
 752   0.0000       1.886951        51.3465 
 753   0.0000       1.889402        51.4132 
 754   0.0000       1.893091        51.5136 
 755   0.0000       1.897747        51.6403 
 756   0.0000       1.898496        51.6607 
 757   0.0000       1.903976        51.8098 
 758   0.0000       1.907162        51.8965 
 759   0.0000       1.911654        52.0187 
 760   0.0000       1.914424        52.0941 
 761   0.0000       1.917086        52.1666 
 762   0.0000       1.918285        52.1992 
 763   0.0000       1.919188        52.2238 
 764   0.0000       1.924657        52.3726 
 765   0.0000       1.928014        52.4639 
 766   0.0000       1.935220        52.6600 
 767   0.0000       1.937368        52.7185 
 768   0.0000       1.942190        52.8497 
 769   0.0000       1.943933        52.8971 
 770   0.0000       1.945357        52.9359 
 771   0.0000       1.947823        53.0029 
 772   0.0000       1.948975        53.0343 
 773   0.0000       1.955006        53.1984 
 774   0.0000       1.957911        53.2775 
 775   0.0000       1.960928        53.3596 
 776   0.0000       1.964744        53.4634 
 777   0.0000       1.967624        53.5418 
 778   0.0000       1.974744        53.7355 
 779   0.0000       1.977585        53.8128 
 780   0.0000       1.979179        53.8562 
 781   0.0000       1.979914        53.8762 
 782   0.0000       1.983497        53.9737 
 783   0.0000       1.985617        54.0314 
 784   0.0000       1.988105        54.0991 
 785   0.0000       1.993671        54.2505 
 786   0.0000       1.996896        54.3383 
 787   0.0000       2.002859        54.5006 
 788   0.0000       2.005067        54.5606 
 789   0.0000       2.006464        54.5987 
 790   0.0000       2.007278        54.6208 
 791   0.0000       2.013100        54.7792 
 792   0.0000       2.018178        54.9174 
 793   0.0000       2.021401        55.0051 
 794   0.0000       2.024175        55.0806 
 795   0.0000       2.028624        55.2017 
 796   0.0000       2.030928        55.2644 
 797   0.0000       2.031882        55.2903 
 798   0.0000       2.032359        55.3033 
 799   0.0000       2.035602        55.3915 
 800   0.0000       2.040727        55.5310 
 801   0.0000       2.045320        55.6560 
 802   0.0000       2.047969        55.7281 
 803   0.0000       2.051165        55.8151 
 804   0.0000       2.052358        55.8475 
 805   0.0000       2.057400        55.9847 
 806   0.0000       2.062844        56.1328 
 807   0.0000       2.064950        56.1902 
 808   0.0000       2.066214        56.2245 
 809   0.0000       2.070468        56.3403 
 810   0.0000       2.071014        56.3551 
 811   0.0000       2.074333        56.4455 
 812   0.0000       2.075680        56.4821 
 813   0.0000       2.078459        56.5577 
 814   0.0000       2.079449        56.5847 
 815   0.0000       2.080776        56.6208 
 816   0.0000       2.082411        56.6653 
 817   0.0000       2.087034        56.7911 
 818   0.0000       2.090193        56.8770 
 819   0.0000       2.094425        56.9922 
 820   0.0000       2.096912        57.0599 
 821   0.0000       2.097781        57.0835 
 822   0.0000       2.099098        57.1194 
 823   0.0000       2.102224        57.2044 
 824   0.0000       2.107894        57.3587 
 825   0.0000       2.110317        57.4247 
 826   0.0000       2.112165        57.4749 
 827   0.0000       2.116104        57.5821 
 828   0.0000       2.119045        57.6621 
 829   0.0000       2.120047        57.6894 
 830   0.0000       2.121293        57.7233 
 831   0.0000       2.127802        57.9004 
 832   0.0000       2.129207        57.9387 
 833   0.0000       2.131197        57.9928 
 834   0.0000       2.133786        58.0633 
 835   0.0000       2.135393        58.1070 
 836   0.0000       2.141246        58.2663 
 837   0.0000       2.144586        58.3572 
 838   0.0000       2.149558        58.4925 
 839   0.0000       2.153653        58.6039 
 840   0.0000       2.154535        58.6279 
 841   0.0000       2.157777        58.7161 
 842   0.0000       2.160160        58.7809 
 843   0.0000       2.162003        58.8311 
 844   0.0000       2.162660        58.8490 
 845   0.0000       2.167329        58.9760 
 846   0.0000       2.169426        59.0331 
 847   0.0000       2.171715        59.0954 
 848   0.0000       2.172655        59.1210 
 849   0.0000       2.174908        59.1823 
 850   0.0000       2.177538        59.2538 
 851   0.0000       2.180741        59.3410 
 852   0.0000       2.188532        59.5530 
 853   0.0000       2.189803        59.5876 
 854   0.0000       2.195198        59.7344 
 855   0.0000       2.196529        59.7706 
 856   0.0000       2.199173        59.8425 
 857   0.0000       2.203917        59.9716 
 858   0.0000       2.206273        60.0357 
 859   0.0000       2.207539        60.0702 
 860   0.0000       2.211527        60.1787 
 861   0.0000       2.213047        60.2201 
 862   0.0000       2.214885        60.2701 
 863   0.0000       2.216422        60.3119 
 864   0.0000       2.222057        60.4652 
 865   0.0000       2.225403        60.5563 
 866   0.0000       2.226108        60.5755 
 867   0.0000       2.228600        60.6433 
 868   0.0000       2.230080        60.6836 
 869   0.0000       2.231903        60.7332 
 870   0.0000       2.234158        60.7945 
 871   0.0000       2.236731        60.8645 
 872   0.0000       2.239773        60.9473 
 873   0.0000       2.242476        61.0209 
 874   0.0000       2.244721        61.0820 
 875   0.0000       2.246151        61.1209 
 876   0.0000       2.248729        61.1910 
 877   0.0000       2.253650        61.3249 
 878   0.0000       2.256505        61.4026 
 879   0.0000       2.256839        61.4117 
 880   0.0000       2.259965        61.4968 
 881   0.0000       2.262125        61.5555 
 882   0.0000       2.268071        61.7174 
 883   0.0000       2.269402        61.7536 
 884   0.0000       2.274308        61.8871 
 885   0.0000       2.274988        61.9056 
 886   0.0000       2.277424        61.9719 
 887   0.0000       2.279560        62.0300 
 888   0.0000       2.284697        62.1698 
 889   0.0000       2.286381        62.2156 
 890   0.0000       2.290714        62.3335 
 891   0.0000       2.291842        62.3642 
 892   0.0000       2.299194        62.5643 
 893   0.0000       2.301781        62.6347 
 894   0.0000       2.302689        62.6594 
 895   0.0000       2.305405        62.7332 
 896   0.0000       2.307906        62.8013 
 897   0.0000       2.309086        62.8334 
 898   0.0000       2.313561        62.9552 
 899   0.0000       2.314817        62.9894 
 900   0.0000       2.317124        63.0521 
 901   0.0000       2.320872        63.1541 
 902   0.0000       2.322820        63.2071 
 903   0.0000       2.325805        63.2884 
 904   0.0000       2.327394        63.3316 
 905   0.0000       2.328223        63.3542 
 906   0.0000       2.332313        63.4655 
 907   0.0000       2.336586        63.5817 
 908   0.0000       2.336956        63.5918 
 909   0.0000       2.338874        63.6440 
 910   0.0000       2.340992        63.7016 
 911   0.0000       2.345466        63.8234 
 912   0.0000       2.348100        63.8951 
 913   0.0000       2.349456        63.9320 
 914   0.0000       2.352392        64.0118 
 915   0.0000       2.355473        64.0957 
 916   0.0000       2.357458        64.1497 
 917   0.0000       2.358362        64.1743 
 918   0.0000       2.362433        64.2851 
 919   0.0000       2.364833        64.3504 
 920   0.0000       2.369301        64.4719 
 921   0.0000       2.370456        64.5034 
 922   0.0000       2.372639        64.5628 
 923   0.0000       2.373481        64.5857 
 924   0.0000       2.379068        64.7377 
 925   0.0000       2.380252        64.7700 
 926   0.0000       2.385574        64.9148 
 927   0.0000       2.388325        64.9896 
 928   0.0000       2.389679        65.0265 
 929   0.0000       2.390530        65.0496 
 930   0.0000       2.394268        65.1513 
 931   0.0000       2.397025        65.2264 
 932   0.0000       2.402439        65.3737 
 933   0.0000       2.403341        65.3982 
 934   0.0000       2.407667        65.5159 
 935   0.0000       2.410478        65.5925 
 936   0.0000       2.416028        65.7435 
 937   0.0000       2.416994        65.7697 
 938   0.0000       2.419302        65.8325 
 939   0.0000       2.420876        65.8754 
 940   0.0000       2.427142        66.0459 
 941   0.0000       2.429513        66.1104 
 942   0.0000       2.432035        66.1790 
 943   0.0000       2.435080        66.2619 
 944   0.0000       2.437231        66.3204 
 945   0.0000       2.439114        66.3717 
 946   0.0000       2.446967        66.5853 
 947   0.0000       2.448763        66.6342 
 948   0.0000       2.452300        66.7305 
 949   0.0000       2.455134        66.8076 
 950   0.0000       2.457505        66.8721 
 951   0.0000       2.462385        67.0049 
 952   0.0000       2.463940        67.0472 
 953   0.0000       2.467012        67.1308 
 954   0.0000       2.470273        67.2195 
 955   0.0000       2.473804        67.3156 
 956   0.0000       2.475545        67.3630 
 957   0.0000       2.477373        67.4128 
 958   0.0000       2.482570        67.5542 
 959   0.0000       2.483777        67.5870 
 960   0.0000       2.488312        67.7104 
 961   0.0000       2.491940        67.8091 
 962   0.0000       2.496128        67.9231 
 963   0.0000       2.499794        68.0229 
 964   0.0000       2.501121        68.0590 
 965   0.0000       2.502593        68.0990 
 966   0.0000       2.503488        68.1234 
 967   0.0000       2.508663        68.2642 
 968   0.0000       2.509396        68.2841 
 969   0.0000       2.515137        68.4404 
 970   0.0000       2.515803        68.4585 
 971   0.0000       2.520418        68.5841 
 972   0.0000       2.521551        68.6149 
 973   0.0000       2.522929        68.6524 
 974   0.0000       2.526844        68.7589 
 975   0.0000       2.531187        68.8771 
 976   0.0000       2.534911        68.9784 
 977   0.0000       2.535216        68.9867 
 978   0.0000       2.538359        69.0723 
 979   0.0000       2.542265        69.1785 
 980   0.0000       2.544662        69.2438 
 981   0.0000       2.548365        69.3445 
 982   0.0000       2.550400        69.3999 
 983   0.0000       2.552690        69.4622 
 984   0.0000       2.555825        69.5475 
 985   0.0000       2.556504        69.5660 
 986   0.0000       2.564040        69.7711 
 987   0.0000       2.564810        69.7920 
 988   0.0000       2.567290        69.8595 
 989   0.0000       2.571177        69.9653 
 990   0.0000       2.572199        69.9931 
 991   0.0000       2.578020        70.1515 
 992   0.0000       2.579163        70.1826 
 993   0.0000       2.580120        70.2086 
 994   0.0000       2.582337        70.2689 
 995   0.0000       2.584093        70.3167 
 996   0.0000       2.584742        70.3344 
 997   0.0000       2.589141        70.4541 
 998   0.0000       2.590527        70.4918 
 999   0.0000       2.595452        70.6259 
 1000   0.0000       2.596962        70.6669 
 1001   0.0000       2.598467        70.7079 
 1002   0.0000       2.600491        70.7630 
 1003   0.0000       2.605327        70.8946 
 1004   0.0000       2.611226        71.0551 
 1005   0.0000       2.615283        71.1655 
 1006   0.0000       2.616739        71.2051 
 1007   0.0000       2.619612        71.2833 
 1008   0.0000       2.623121        71.3788 
 1009   0.0000       2.625928        71.4551 
 1010   0.0000       2.627153        71.4885 
 1011   0.0000       2.630635        71.5832 
 1012   0.0000       2.633983        71.6743 
 1013   0.0000       2.637187        71.7615 
 1014   0.0000       2.642092        71.8950 
 1015   0.0000       2.643395        71.9304 
 1016   0.0000       2.646661        72.0193 
 1017   0.0000       2.651756        72.1579 
 1018   0.0000       2.653273        72.1992 
 1019   0.0000       2.657836        72.3234 
 1020   0.0000       2.658882        72.3519 
 1021   0.0000       2.662177        72.4415 
 1022   0.0000       2.664918        72.5161 
 1023   0.0000       2.667706        72.5920 
 1024   0.0000       2.670676        72.6728 
 1025   0.0000       2.675126        72.7939 
 1026   0.0000       2.678121        72.8754 
 1027   0.0000       2.678873        72.8958 
 1028   0.0000       2.682065        72.9827 
 1029   0.0000       2.686216        73.0956 
 1030   0.0000       2.687131        73.1206 
 1031   0.0000       2.690134        73.2023 
 1032   0.0000       2.692855        73.2763 
 1033   0.0000       2.693190        73.2854 
 1034   0.0000       2.696873        73.3856 
 1035   0.0000       2.697825        73.4115 
 1036   0.0000       2.704068        73.5814 
 1037   0.0000       2.705408        73.6179 
 1038   0.0000       2.707894        73.6855 
 1039   0.0000       2.710693        73.7617 
 1040   0.0000       2.711908        73.7948 
 1041   0.0000       2.714472        73.8645 
 1042   0.0000       2.718930        73.9858 
 1043   0.0000       2.723313        74.1051 
 1044   0.0000       2.724035        74.1248 
 1045   0.0000       2.725568        74.1665 
 1046   0.0000       2.728867        74.2562 
 1047   0.0000       2.731155        74.3185 
 1048   0.0000       2.734902        74.4205 
 1049   0.0000       2.737748        74.4979 
 1050   0.0000       2.739122        74.5353 
 1051   0.0000       2.743818        74.6631 
 1052   0.0000       2.745196        74.7006 
 1053   0.0000       2.748767        74.7978 
 1054   0.0000       2.751374        74.8687 
 1055   0.0000       2.755806        74.9893 
 1056   0.0000       2.761027        75.1314 
 1057   0.0000       2.764175        75.2170 
 1058   0.0000       2.765168        75.2440 
 1059   0.0000       2.766629        75.2838 
 1060   0.0000       2.770423        75.3870 
 1061   0.0000       2.774112        75.4874 
 1062   0.0000       2.775635        75.5289 
 1063   0.0000       2.781603        75.6913 
 1064   0.0000       2.785610        75.8003 
 1065   0.0000       2.786308        75.8193 
 1066   0.0000       2.789436        75.9044 
 1067   0.0000       2.790844        75.9427 
 1068   0.0000       2.794005        76.0287 
 1069   0.0000       2.796710        76.1023 
 1070   0.0000       2.799709        76.1840 
 1071   0.0000       2.804160        76.3051 
 1072   0.0000       2.805570        76.3434 
 1073   0.0000       2.806717        76.3746 
 1074   0.0000       2.809505        76.4505 
 1075   0.0000       2.813656        76.5635 
 1076   0.0000       2.817973        76.6810 
 1077   0.0000       2.818900        76.7062 
 1078   0.0000       2.822109        76.7935 
 1079   0.0000       2.825689        76.8909 
 1080   0.0000       2.827569        76.9421 
 1081   0.0000       2.830751        77.0286 
 1082   0.0000       2.834158        77.1214 
 1083   0.0000       2.836014        77.1719 
 1084   0.0000       2.837705        77.2179 
 1085   0.0000       2.840570        77.2958 
 1086   0.0000       2.843132        77.3656 
 1087   0.0000       2.845697        77.4353 
 1088   0.0000       2.850340        77.5617 
 1089   0.0000       2.852354        77.6165 
 1090   0.0000       2.853978        77.6607 
 1091   0.0000       2.856597        77.7320 
 1092   0.0000       2.859168        77.8019 
 1093   0.0000       2.862758        77.8996 
 1094   0.0000       2.864455        77.9458 
 1095   0.0000       2.866617        78.0046 
 1096   0.0000       2.867828        78.0376 
 1097   0.0000       2.873048        78.1796 
 1098   0.0000       2.875935        78.2582 
 1099   0.0000       2.878099        78.3171 
 1100   0.0000       2.880937        78.3943 
 1101   0.0000       2.886375        78.5423 
 1102   0.0000       2.887297        78.5673 
 1103   0.0000       2.892466        78.7080 
 1104   0.0000       2.893986        78.7493 
 1105   0.0000       2.896164        78.8086 
 1106   0.0000       2.899031        78.8866 
 1107   0.0000       2.902652        78.9852 
 1108   0.0000       2.904732        79.0418 
 1109   0.0000       2.906278        79.0838 
 1110   0.0000       2.909654        79.1757 
 1111   0.0000       2.914098        79.2966 
 1112   0.0000       2.917666        79.3937 
 1113   0.0000       2.921418        79.4958 
 1114   0.0000       2.924556        79.5812 
 1115   0.0000       2.925453        79.6056 
 1116   0.0000       2.929032        79.7030 
 1117   0.0000       2.932469        79.7965 
 1118   0.0000       2.937204        79.9254 
 1119   0.0000       2.941658        80.0466 
 1120   0.0000       2.943617        80.0999 
 1121   0.0000       2.948677        80.2376 
 1122   0.0000       2.950073        80.2756 
 1123   0.0000       2.953266        80.3624 
 1124   0.0000       2.956141        80.4407 
 1125   0.0000       2.958637        80.5086 
 1126   0.0000       2.962748        80.6205 
 1127   0.0000       2.963213        80.6331 
 1128   0.0000       2.967329        80.7451 
 1129   0.0000       2.970822        80.8402 
 1130   0.0000       2.974977        80.9532 
 1131   0.0000       2.978616        81.0522 
 1132   0.0000       2.983330        81.1805 
 1133   0.0000       2.987245        81.2871 
 1134   0.0000       2.990936        81.3875 
 1135   0.0000       2.995210        81.5038 
 1136   0.0000       2.998845        81.6027 
 1137   0.0000       3.000670        81.6524 
 1138   0.0000       3.001245        81.6680 
 1139   0.0000       3.006039        81.7985 
 1140   0.0000       3.006828        81.8200 
 1141   0.0000       3.011577        81.9492 
 1142   0.0000       3.011675        81.9518 
 1143   0.0000       3.017506        82.1105 
 1144   0.0000       3.021461        82.2181 
 1145   0.0000       3.022489        82.2461 
 1146   0.0000       3.026131        82.3452 
 1147   0.0000       3.031767        82.4986 
 1148   0.0000       3.034807        82.5813 
 1149   0.0000       3.035864        82.6101 
 1150   0.0000       3.038964        82.6944 
 1151   0.0000       3.041693        82.7687 
 1152   0.0000       3.047575        82.9287 
 1153   0.0000       3.051278        83.0295 
 1154   0.0000       3.053448        83.0885 
 1155   0.0000       3.055739        83.1509 
 1156   0.0000       3.059522        83.2538 
 1157   0.0000       3.061775        83.3151 
 1158   0.0000       3.064720        83.3953 
 1159   0.0000       3.068688        83.5032 
 1160   0.0000       3.071357        83.5759 
 1161   0.0000       3.074716        83.6673 
 1162   0.0000       3.082394        83.8762 
 1163   0.0000       3.085200        83.9526 
 1164   0.0000       3.086065        83.9761 
 1165   0.0000       3.086862        83.9978 
 1166   0.0000       3.089323        84.0648 
 1167   0.0000       3.091884        84.1344 
 1168   0.0000       3.097229        84.2799 
 1169   0.0000       3.100278        84.3629 
 1170   0.0000       3.103317        84.4455 
 1171   0.0000       3.108586        84.5889 
 1172   0.0000       3.110571        84.6429 
 1173   0.0000       3.111382        84.6650 
 1174   0.0000       3.117076        84.8200 
 1175   0.0000       3.120170        84.9041 
 1176   0.0000       3.124574        85.0240 
 1177   0.0000       3.131193        85.2041 
 1178   0.0000       3.133944        85.2789 
 1179   0.0000       3.140290        85.4516 
 1180   0.0000       3.141274        85.4784 
 1181   0.0000       3.145279        85.5874 
 1182   0.0000       3.148471        85.6742 
 1183   0.0000       3.151409        85.7542 
 1184   0.0000       3.153784        85.8188 
 1185   0.0000       3.157985        85.9331 
 1186   0.0000       3.158391        85.9442 
 1187   0.0000       3.163962        86.0958 
 1188   0.0000       3.166652        86.1690 
 1189   0.0000       3.172158        86.3188 
 1190   0.0000       3.179511        86.5189 
 1191   0.0000       3.181522        86.5736 
 1192   0.0000       3.186165        86.7000 
 1193   0.0000       3.189837        86.7999 
 1194   0.0000       3.190087        86.8067 
 1195   0.0000       3.195981        86.9671 
 1196   0.0000       3.197828        87.0173 
 1197   0.0000       3.202245        87.1375 
 1198   0.0000       3.204167        87.1898 
 1199   0.0000       3.210216        87.3544 
 1200   0.0000       3.214065        87.4592 
 1201   0.0000       3.217978        87.5656 
 1202   0.0000       3.225167        87.7613 
 1203   0.0000       3.230117        87.8959 
 1204   0.0000       3.235645        88.0464 
 1205   0.0000       3.237727        88.1030 
 1206   0.0000       3.241671        88.2103 
 1207   0.0000       3.246738        88.3482 
 1208   0.0000       3.247876        88.3792 
 1209   0.0000       3.249132        88.4134 
 1210   0.0000       3.253497        88.5321 
 1211   0.0000       3.258298        88.6628 
 1212   0.0000       3.259273        88.6893 
 1213   0.0000       3.262399        88.7744 
 1214   0.0000       3.269292        88.9620 
 1215   0.0000       3.270752        89.0017 
 1216   0.0000       3.275953        89.1432 
 1217   0.0000       3.281460        89.2931 
 1218   0.0000       3.286763        89.4374 
 1219   0.0000       3.289797        89.5199 
 1220   0.0000       3.293054        89.6086 
 1221   0.0000       3.294255        89.6412 
 1222   0.0000       3.297610        89.7325 
 1223   0.0000       3.304016        89.9068 
 1224   0.0000       3.309510        90.0564 
 1225   0.0000       3.314658        90.1964 
 1226   0.0000       3.319621        90.3315 
 1227   0.0000       3.322266        90.4034 
 1228   0.0000       3.327724        90.5520 
 1229   0.0000       3.332208        90.6740 
 1230   0.0000       3.337240        90.8109 
 1231   0.0000       3.338738        90.8517 
 1232   0.0000       3.340931        90.9114 
 1233   0.0000       3.343776        90.9888 
 1234   0.0000       3.349049        91.1323 
 1235   0.0000       3.356107        91.3243 
 1236   0.0000       3.359675        91.4214 
 1237   0.0000       3.363448        91.5241 
 1238   0.0000       3.369537        91.6898 
 1239   0.0000       3.371538        91.7442 
 1240   0.0000       3.373343        91.7933 
 1241   0.0000       3.377629        91.9099 
 1242   0.0000       3.380324        91.9833 
 1243   0.0000       3.382283        92.0366 
 1244   0.0000       3.391996        92.3009 
 1245   0.0000       3.395504        92.3964 
 1246   0.0000       3.397358        92.4468 
 1247   0.0000       3.399800        92.5133 
 1248   0.0000       3.403507        92.6141 
 1249   0.0000       3.412069        92.8471 
 1250   0.0000       3.414182        92.9046 
 1251   0.0000       3.421075        93.0922 
 1252   0.0000       3.423264        93.1517 
 1253   0.0000       3.425067        93.2008 
 1254   0.0000       3.431844        93.3852 
 1255   0.0000       3.437085        93.5278 
 1256   0.0000       3.438764        93.5735 
 1257   0.0000       3.440690        93.6259 
 1258   0.0000       3.443274        93.6962 
 1259   0.0000       3.445585        93.7591 
 1260   0.0000       3.446461        93.7830 
 1261   0.0000       3.451911        93.9313 
 1262   0.0000       3.454842        94.0110 
 1263   0.0000       3.461618        94.1954 
 1264   0.0000       3.462925        94.2310 
 1265   0.0000       3.470319        94.4322 
 1266   0.0000       3.473412        94.5163 
 1267   0.0000       3.474904        94.5569 
 1268   0.0000       3.478441        94.6532 
 1269   0.0000       3.481068        94.7247 
 1270   0.0000       3.483450        94.7895 
 1271   0.0000       3.485431        94.8434 
 1272   0.0000       3.490453        94.9801 
 1273   0.0000       3.492475        95.0351 
 1274   0.0000       3.494736        95.0966 
 1275   0.0000       3.498953        95.2113 
 1276   0.0000       3.502206        95.2999 
 1277   0.0000       3.505533        95.3904 
 1278   0.0000       3.506298        95.4112 
 1279   0.0000       3.512157        95.5706 
 1280   0.0000       3.515372        95.6581 
 1281   0.0000       3.518760        95.7503 
 1282   0.0000       3.521738        95.8314 
 1283   0.0000       3.524366        95.9029 
 1284   0.0000       3.528270        96.0091 
 1285   0.0000       3.530717        96.0757 
 1286   0.0000       3.534336        96.1742 
 1287   0.0000       3.538271        96.2812 
 1288   0.0000       3.543191        96.4151 
 1289   0.0000       3.545149        96.4684 
 1290   0.0000       3.546747        96.5119 
 1291   0.0000       3.551550        96.6426 
 1292   0.0000       3.553795        96.7037 
 1293   0.0000       3.557756        96.8115 
 1294   0.0000       3.559365        96.8553 
 1295   0.0000       3.560706        96.8917 
 1296   0.0000       3.562621        96.9438 
 1297   0.0000       3.566777        97.0569 
 1298   0.0000       3.570718        97.1642 
 1299   0.0000       3.572517        97.2131 
 1300   0.0000       3.573492        97.2397 
 1301   0.0000       3.575448        97.2929 
 1302   0.0000       3.585852        97.5760 
 1303   0.0000       3.588090        97.6369 
 1304   0.0000       3.591133        97.7197 
 1305   0.0000       3.594045        97.7989 
 1306   0.0000       3.598882        97.9306 
 1307   0.0000       3.601958        98.0143 
 1308   0.0000       3.603028        98.0434 
 1309   0.0000       3.605512        98.1110 
 1310   0.0000       3.609089        98.2083 
 1311   0.0000       3.613936        98.3402 
 1312   0.0000       3.619889        98.5022 
 1313   0.0000       3.622342        98.5689 
 1314   0.0000       3.626850        98.6916 
 1315   0.0000       3.637299        98.9759 
 1316   0.0000       3.637746        98.9881 
 1317   0.0000       3.639768        99.0431 
 1318   0.0000       3.647977        99.2665 
 1319   0.0000       3.650533        99.3361 
 1320   0.0000       3.656091        99.4873 
 1321   0.0000       3.658826        99.5617 
 1322   0.0000       3.665793        99.7513 
 1323   0.0000       3.668963        99.8376 
 1324   0.0000       3.672010        99.9205 
 1325   0.0000       3.674601        99.9910 
 1326   0.0000       3.679554       100.1258 
 1327   0.0000       3.682983       100.2191 
 1328   0.0000       3.688065       100.3574 
 1329   0.0000       3.689835       100.4055 
 1330   0.0000       3.693938       100.5172 
 1331   0.0000       3.696208       100.5789 
 1332   0.0000       3.701560       100.7246 
 1333   0.0000       3.708794       100.9214 
 1334   0.0000       3.709715       100.9465 
 1335   0.0000       3.715789       101.1118 
 1336   0.0000       3.718448       101.1841 
 1337   0.0000       3.725315       101.3710 
 1338   0.0000       3.729753       101.4917 
 1339   0.0000       3.734313       101.6158 
 1340   0.0000       3.738256       101.7231 
 1341   0.0000       3.739508       101.7572 
 1342   0.0000       3.743710       101.8715 
 1343   0.0000       3.751521       102.0841 
 1344   0.0000       3.758451       102.2727 
 1345   0.0000       3.763244       102.4031 
 1346   0.0000       3.766763       102.4988 
 1347   0.0000       3.771046       102.6154 
 1348   0.0000       3.771670       102.6324 
 1349   0.0000       3.783797       102.9624 
 1350   0.0000       3.789972       103.1304 
 1351   0.0000       3.794627       103.2570 
 1352   0.0000       3.801954       103.4564 
 1353   0.0000       3.808884       103.6450 
 1354   0.0000       3.809313       103.6567 
 1355   0.0000       3.812750       103.7502 
 1356   0.0000       3.817064       103.8676 
 1357   0.0000       3.818234       103.8994 
 1358   0.0000       3.821846       103.9977 
 1359   0.0000       3.829116       104.1955 
 1360   0.0000       3.837289       104.4180 
 1361   0.0000       3.842934       104.5715 
 1362   0.0000       3.844639       104.6180 
 1363   0.0000       3.847571       104.6977 
 1364   0.0000       3.849424       104.7481 
 1365   0.0000       3.862134       105.0940 
 1366   0.0000       3.863838       105.1404 
 1367   0.0000       3.867980       105.2531 
 1368   0.0000       3.871830       105.3578 
 1369   0.0000       3.876626       105.4884 
 1370   0.0000       3.880331       105.5892 
 1371   0.0000       3.889262       105.8322 
 1372   0.0000       3.891353       105.8891 
 1373   0.0000       3.894759       105.9818 
 1374   0.0000       3.899296       106.1052 
 1375   0.0000       3.903184       106.2110 
 1376   0.0000       3.910903       106.4211 
 1377   0.0000       3.916426       106.5714 
 1378   0.0000       3.920312       106.6771 
 1379   0.0000       3.921431       106.7076 
 1380   0.0000       3.924186       106.7825 
 1381   0.0000       3.932432       107.0069 
 1382   0.0000       3.937012       107.1315 
 1383   0.0000       3.939333       107.1947 
 1384   0.0000       3.944155       107.3259 
 1385   0.0000       3.948430       107.4422 
 1386   0.0000       3.952676       107.5578 
 1387   0.0000       3.954614       107.6105 
 1388   0.0000       3.959060       107.7315 
 1389   0.0000       3.962836       107.8343 
 1390   0.0000       3.967056       107.9491 
 1391   0.0000       3.975658       108.1832 
 1392   0.0000       3.980379       108.3116 
 1393   0.0000       3.983472       108.3958 
 1394   0.0000       3.987839       108.5146 
 1395   0.0000       3.990866       108.5970 
 1396   0.0000       3.997574       108.7795 
 1397   0.0000       4.003251       108.9340 
 1398   0.0000       4.010865       109.1412 
 1399   0.0000       4.013988       109.2262 
 1400   0.0000       4.015295       109.2617 
 1401   0.0000       4.019854       109.3858 
 1402   0.0000       4.023008       109.4716 
 1403   0.0000       4.023931       109.4967 
 1404   0.0000       4.030992       109.6889 
 1405   0.0000       4.033851       109.7667 
 1406   0.0000       4.038958       109.9056 
 1407   0.0000       4.042104       109.9913 
 1408   0.0000       4.052629       110.2776 
 1409   0.0000       4.054319       110.3236 
 1410   0.0000       4.059969       110.4774 
 1411   0.0000       4.065144       110.6182 
 1412   0.0000       4.067680       110.6872 
 1413   0.0000       4.071278       110.7851 
 1414   0.0000       4.079253       111.0021 
 1415   0.0000       4.079430       111.0069 
 1416   0.0000       4.083194       111.1094 
 1417   0.0000       4.087541       111.2276 
 1418   0.0000       4.092377       111.3592 
 1419   0.0000       4.095921       111.4557 
 1420   0.0000       4.105946       111.7285 
 1421   0.0000       4.107881       111.7811 
 1422   0.0000       4.118618       112.0733 
 1423   0.0000       4.119117       112.0869 
 1424   0.0000       4.120875       112.1347 
 1425   0.0000       4.128678       112.3470 
 1426   0.0000       4.134140       112.4957 
 1427   0.0000       4.139566       112.6433 
 1428   0.0000       4.142975       112.7361 
 1429   0.0000       4.155338       113.0725 
 1430   0.0000       4.157455       113.1301 
 1431   0.0000       4.159938       113.1977 
 1432   0.0000       4.164628       113.3253 
 1433   0.0000       4.171065       113.5005 
 1434   0.0000       4.176237       113.6412 
 1435   0.0000       4.180783       113.7649 
 1436   0.0000       4.191111       114.0459 
 1437   0.0000       4.195330       114.1607 
 1438   0.0000       4.199715       114.2801 
 1439   0.0000       4.206305       114.4594 
 1440   0.0000       4.209847       114.5558 
 1441   0.0000       4.216932       114.7486 
 1442   0.0000       4.223386       114.9242 
 1443   0.0000       4.226506       115.0091 
 1444   0.0000       4.234680       115.2315 
 1445   0.0000       4.243519       115.4720 
 1446   0.0000       4.246545       115.5544 
 1447   0.0000       4.250242       115.6550 
 1448   0.0000       4.259244       115.8999 
 1449   0.0000       4.272451       116.2593 
 1450   0.0000       4.285702       116.6199 
 1451   0.0000       4.292786       116.8126 
 1452   0.0000       4.305338       117.1542 
 1453   0.0000       4.308112       117.2297 
 1454   0.0000       4.315674       117.4355 
 1455   0.0000       4.317852       117.4947 
 1456   0.0000       4.329509       117.8119 
 1457   0.0000       4.334202       117.9396 
 1458   0.0000       4.337688       118.0345 
 1459   0.0000       4.342957       118.1779 
 1460   0.0000       4.351651       118.4145 
 1461   0.0000       4.357156       118.5642 
 1462   0.0000       4.361480       118.6819 
 1463   0.0000       4.369684       118.9051 
 1464   0.0000       4.384497       119.3082 
 1465   0.0000       4.391304       119.4934 
 1466   0.0000       4.402246       119.7912 
 1467   0.0000       4.414482       120.1242 
 1468   0.0000       4.420745       120.2946 
 1469   0.0000       4.432801       120.6227 
 1470   0.0000       4.439106       120.7942 
 1471   0.0000       4.452137       121.1488 
 1472   0.0000       4.462153       121.4213 
 1473   0.0000       4.469014       121.6081 
 1474   0.0000       4.474497       121.7573 
 1475   0.0000       4.492898       122.2580 
 1476   0.0000       4.498827       122.4193 
 1477   0.0000       4.500252       122.4581 
 1478   0.0000       4.507709       122.6610 
 1479   0.0000       4.518380       122.9514 
 1480   0.0000       4.520082       122.9977 
 1481   0.0000       4.533421       123.3606 
 1482   0.0000       4.538155       123.4895 
 1483   0.0000       4.544639       123.6659 
 1484   0.0000       4.553001       123.8935 
 1485   0.0000       4.563109       124.1685 
 1486   0.0000       4.575919       124.5171 
 1487   0.0000       4.577264       124.5537 
 1488   0.0000       4.585552       124.7792 
 1489   0.0000       4.589734       124.8930 
 1490   0.0000       4.597965       125.1170 
 1491   0.0000       4.608842       125.4130 
 1492   0.0000       4.615796       125.6022 
 1493   0.0000       4.617631       125.6521 
 1494   0.0000       4.629151       125.9656 
 1495   0.0000       4.633533       126.0848 
 1496   0.0000       4.644593       126.3858 
 1497   0.0000       4.648449       126.4907 
 1498   0.0000       4.652534       126.6019 
 1499   0.0000       4.655955       126.6950 
 1500   0.0000       4.661453       126.8446 
 1501   0.0000       4.666262       126.9754 
 1502   0.0000       4.681809       127.3985 
 1503   0.0000       4.686550       127.5275 
 1504   0.0000       4.693642       127.7205 
 1505   0.0000       4.704395       128.0131 
 1506   0.0000       4.714037       128.2755 
 1507   0.0000       4.720805       128.4596 
 1508   0.0000       4.726648       128.6186 
 1509   0.0000       4.746937       129.1707 
 1510   0.0000       4.751153       129.2854 
 1511   0.0000       4.770317       129.8069 
 1512   0.0000       4.779399       130.0541 
 1513   0.0000       4.786793       130.2552 
 1514   0.0000       4.795257       130.4856 
 1515   0.0000       4.802747       130.6894 
 1516   0.0000       4.807631       130.8223 
 1517   0.0000       4.811631       130.9311 
 1518   0.0000       4.822982       131.2400 
 1519   0.0000       4.826184       131.3272 
 1520   0.0000       4.831019       131.4587 
 1521   0.0000       4.839870       131.6996 
 1522   0.0000       4.843561       131.8000 
 1523   0.0000       4.846216       131.8722 
 1524   0.0000       4.860385       132.2578 
 1525   0.0000       4.871598       132.5629 
 1526   0.0000       4.886210       132.9605 
 1527   0.0000       4.890696       133.0826 
 1528   0.0000       4.892608       133.1346 
 1529   0.0000       4.903372       133.4275 
 1530   0.0000       4.913207       133.6952 
 1531   0.0000       4.928667       134.1158 
 1532   0.0000       4.933641       134.2512 
 1533   0.0000       4.941793       134.4730 
 1534   0.0000       4.948011       134.6422 
 1535   0.0000       4.950407       134.7074 
 1536   0.0000       4.955988       134.8593 
 1537   0.0000       4.964150       135.0814 
 1538   0.0000       4.975748       135.3970 
 1539   0.0000       4.980754       135.5332 
 1540   0.0000       4.987596       135.7194 
 1541   0.0000       4.995016       135.9213 
 1542   0.0000       5.003939       136.1641 
 1543   0.0000       5.007916       136.2723 
 1544   0.0000       5.013041       136.4118 
 1545   0.0000       5.017356       136.5292 
 1546   0.0000       5.022023       136.6562 
 1547   0.0000       5.033355       136.9645 
 1548   0.0000       5.043625       137.2440 
 1549   0.0000       5.047972       137.3623 
 1550   0.0000       5.058852       137.6584 
 1551   0.0000       5.059348       137.6719 
 1552   0.0000       5.069620       137.9514 
 1553   0.0000       5.076838       138.1478 
 1554   0.0000       5.085508       138.3837 
 1555   0.0000       5.087068       138.4262 
 1556   0.0000       5.088718       138.4711 
 1557   0.0000       5.104453       138.8992 
 1558   0.0000       5.112014       139.1050 
 1559   0.0000       5.114509       139.1729 
 1560   0.0000       5.115801       139.2080 
 1561   0.0000       5.127712       139.5321 
 1562   0.0000       5.135139       139.7342 
 1563   0.0000       5.157514       140.3431 
 1564   0.0000       5.163908       140.5171 
 1565   0.0000       5.168256       140.6354 
 1566   0.0000       5.172102       140.7401 
 1567   0.0000       5.173682       140.7830 
 1568   0.0000       5.178188       140.9057 
 1569   0.0000       5.189414       141.2111 
 1570   0.0000       5.193815       141.3309 
 1571   0.0000       5.195036       141.3641 
 1572   0.0000       5.205832       141.6579 
 1573   0.0000       5.209615       141.7608 
 1574   0.0000       5.215835       141.9301 
 1575   0.0000       5.219133       142.0198 
 1576   0.0000       5.225105       142.1823 
 1577   0.0000       5.234636       142.4417 
 1578   0.0000       5.238951       142.5591 
 1579   0.0000       5.242019       142.6426 
 1580   0.0000       5.243555       142.6844 
 1581   0.0000       5.247133       142.7817 
 1582   0.0000       5.254025       142.9693 
 1583   0.0000       5.259407       143.1157 
 1584   0.0000       5.262191       143.1915 
 1585   0.0000       5.268841       143.3724 
 1586   0.0000       5.271841       143.4541 
 1587   0.0000       5.282655       143.7484 
 1588   0.0000       5.285236       143.8186 
 1589   0.0000       5.289366       143.9310 
 1590   0.0000       5.294095       144.0597 
 1591   0.0000       5.300711       144.2397 
 1592   0.0000       5.305084       144.3587 
 1593   0.0000       5.309425       144.4768 
 1594   0.0000       5.313220       144.5801 
 1595   0.0000       5.318265       144.7174 
 1596   0.0000       5.323048       144.8475 
 1597   0.0000       5.335768       145.1936 
 1598   0.0000       5.337066       145.2290 
 1599   0.0000       5.343771       145.4114 
 1600   0.0000       5.348936       145.5520 
 1601   0.0000       5.359403       145.8368 
 1602   0.0000       5.365125       145.9925 
 1603   0.0000       5.369317       146.1065 
 1604   0.0000       5.376139       146.2922 
 1605   0.0000       5.378104       146.3456 
 1606   0.0000       5.388523       146.6292 
 1607   0.0000       5.389330       146.6511 
 1608   0.0000       5.398646       146.9046 
 1609   0.0000       5.401337       146.9779 
 1610   0.0000       5.406329       147.1137 
 1611   0.0000       5.410733       147.2335 
 1612   0.0000       5.419736       147.4785 
 1613   0.0000       5.426239       147.6555 
 1614   0.0000       5.434319       147.8753 
 1615   0.0000       5.435560       147.9091 
 1616   0.0000       5.441643       148.0746 
 1617   0.0000       5.446322       148.2020 
 1618   0.0000       5.455128       148.4416 
 1619   0.0000       5.460268       148.5814 
 1620   0.0000       5.465324       148.7190 
 1621   0.0000       5.468360       148.8016 
 1622   0.0000       5.476222       149.0156 
 1623   0.0000       5.483712       149.2194 
 1624   0.0000       5.488375       149.3463 
 1625   0.0000       5.493938       149.4977 
 1626   0.0000       5.495987       149.5534 
 1627   0.0000       5.505184       149.8037 
 1628   0.0000       5.508633       149.8975 
 1629   0.0000       5.512680       150.0077 
 1630   0.0000       5.522508       150.2751 
 1631   0.0000       5.523298       150.2966 
 1632   0.0000       5.531832       150.5288 
 1633   0.0000       5.535542       150.6298 
 1634   0.0000       5.538589       150.7127 
 1635   0.0000       5.541148       150.7823 
 1636   0.0000       5.544533       150.8744 
 1637   0.0000       5.548735       150.9888 
 1638   0.0000       5.553874       151.1286 
 1639   0.0000       5.558882       151.2649 
 1640   0.0000       5.562238       151.3562 
 1641   0.0000       5.566224       151.4646 
 1642   0.0000       5.573252       151.6559 
 1643   0.0000       5.576258       151.7377 
 1644   0.0000       5.577215       151.7637 
 1645   0.0000       5.581192       151.8720 
 1646   0.0000       5.586791       152.0243 
 1647   0.0000       5.592160       152.1704 
 1648   0.0000       5.597474       152.3150 
 1649   0.0000       5.599270       152.3639 
 1650   0.0000       5.600896       152.4081 
 1651   0.0000       5.604718       152.5121 
 1652   0.0000       5.607881       152.5982 
 1653   0.0000       5.610648       152.6735 
 1654   0.0000       5.617048       152.8477 
 1655   0.0000       5.619327       152.9097 
 1656   0.0000       5.624788       153.0583 
 1657   0.0000       5.626226       153.0974 
 1658   0.0000       5.633871       153.3054 
 1659   0.0000       5.635979       153.3628 
 1660   0.0000       5.641306       153.5078 
 1661   0.0000       5.646209       153.6412 
 1662   0.0000       5.649748       153.7374 
 1663   0.0000       5.650998       153.7715 
 1664   0.0000       5.659301       153.9974 
 1665   0.0000       5.663128       154.1015 
 1666   0.0000       5.664292       154.1332 
 1667   0.0000       5.666881       154.2037 
 1668   0.0000       5.672645       154.3605 
 1669   0.0000       5.679361       154.5433 
 1670   0.0000       5.682418       154.6265 
 1671   0.0000       5.685956       154.7227 
 1672   0.0000       5.692551       154.9022 
 1673   0.0000       5.695710       154.9882 
 1674   0.0000       5.700934       155.1303 
 1675   0.0000       5.706134       155.2718 
 1676   0.0000       5.712661       155.4494 
 1677   0.0000       5.715697       155.5320 
 1678   0.0000       5.718282       155.6024 
 1679   0.0000       5.719439       155.6338 
 1680   0.0000       5.726192       155.8176 
 1681   0.0000       5.731178       155.9533 
 1682   0.0000       5.733532       156.0173 
 1683   0.0000       5.747240       156.3904 
 1684   0.0000       5.748292       156.4190 
 1685   0.0000       5.749196       156.4436 
 1686   0.0000       5.750779       156.4866 
 1687   0.0000       5.760534       156.7521 
 1688   0.0000       5.763558       156.8344 
 1689   0.0000       5.771067       157.0387 
 1690   0.0000       5.775637       157.1631 
 1691   0.0000       5.782331       157.3452 
 1692   0.0000       5.785411       157.4290 
 1693   0.0000       5.795978       157.7166 
 1694   0.0000       5.798332       157.7806 
 1695   0.0000       5.800799       157.8478 
 1696   0.0000       5.805873       157.9858 
 1697   0.0000       5.813102       158.1825 
 1698   0.0000       5.816688       158.2801 
 1699   0.0000       5.821027       158.3982 
 1700   0.0000       5.826118       158.5367 
 1701   0.0000       5.830014       158.6427 
 1702   0.0000       5.837355       158.8425 
 1703   0.0000       5.838254       158.8670 
 1704   0.0000       5.844000       159.0233 
 1705   0.0000       5.848989       159.1591 
 1706   0.0000       5.855566       159.3380 
 1707   0.0000       5.861105       159.4888 
 1708   0.0000       5.861958       159.5120 
 1709   0.0000       5.864611       159.5842 
 1710   0.0000       5.871986       159.7849 
 1711   0.0000       5.873336       159.8216 
 1712   0.0000       5.875041       159.8680 
 1713   0.0000       5.885196       160.1443 
 1714   0.0000       5.887232       160.1997 
 1715   0.0000       5.892714       160.3489 
 1716   0.0000       5.894944       160.4096 
 1717   0.0000       5.899186       160.5250 
 1718   0.0000       5.902532       160.6161 
 1719   0.0000       5.904208       160.6617 
 1720   0.0000       5.906004       160.7105 
 1721   0.0000       5.911597       160.8627 
 1722   0.0000       5.911979       160.8731 
 1723   0.0000       5.918749       161.0573 
 1724   0.0000       5.921112       161.1216 
 1725   0.0000       5.924942       161.2259 
 1726   0.0000       5.929382       161.3467 
 1727   0.0000       5.931261       161.3978 
 1728   0.0000       5.938751       161.6016 
 1729   0.0000       5.940291       161.6435 
 1730   0.0000       5.942501       161.7037 
 1731   0.0000       5.943338       161.7265 
 1732   0.0000       5.949154       161.8847 
 1733   0.0000       5.949388       161.8911 
 1734   0.0000       5.951449       161.9472 
 1735   0.0000       5.955342       162.0531 
 1736   0.0000       5.958440       162.1374 
 1737   0.0000       5.964057       162.2902 
 1738   0.0000       5.966093       162.3456 
 1739   0.0000       5.971187       162.4843 
 1740   0.0000       5.972840       162.5292 
 1741   0.0000       5.974657       162.5787 
 1742   0.0000       5.978224       162.6758 
 1743   0.0000       5.980681       162.7426 
 1744   0.0000       5.981659       162.7692 
 1745   0.0000       5.988770       162.9627 
 1746   0.0000       5.991726       163.0432 
 1747   0.0000       5.996180       163.1643 
 1748   0.0000       5.997480       163.1997 
 1749   0.0000       6.003194       163.3552 
 1750   0.0000       6.006071       163.4335 
 1751   0.0000       6.008504       163.4997 
 1752   0.0000       6.011473       163.5805 
 1753   0.0000       6.012408       163.6059 
 1754   0.0000       6.017968       163.7572 
 1755   0.0000       6.019855       163.8086 
 1756   0.0000       6.022303       163.8752 
 1757   0.0000       6.024298       163.9295 
 1758   0.0000       6.029541       164.0721 
 1759   0.0000       6.034764       164.2143 
 1760   0.0000       6.035624       164.2377 
 1761   0.0000       6.040835       164.3795 
 1762   0.0000       6.043236       164.4448 
 1763   0.0000       6.044558       164.4808 
 1764   0.0000       6.049699       164.6207 
 1765   0.0000       6.054552       164.7527 
 1766   0.0000       6.055406       164.7760 
 1767   0.0000       6.056594       164.8083 
 1768   0.0000       6.060450       164.9132 
 1769   0.0000       6.066895       165.0886 
 1770   0.0000       6.070087       165.1755 
 1771   0.0000       6.070635       165.1904 
 1772   0.0000       6.073083       165.2570 
 1773   0.0000       6.074156       165.2862 
 1774   0.0000       6.077008       165.3638 
 1775   0.0000       6.082015       165.5000 
 1776   0.0000       6.083073       165.5288 
 1777   0.0000       6.086497       165.6220 
 1778   0.0000       6.090515       165.7313 
 1779   0.0000       6.092068       165.7736 
 1780   0.0000       6.094706       165.8454 
 1781   0.0000       6.096886       165.9047 
 1782   0.0000       6.104113       166.1014 
 1783   0.0000       6.107110       166.1829 
 1784   0.0000       6.109311       166.2428 
 1785   0.0000       6.111423       166.3003 
 1786   0.0000       6.112148       166.3200 
 1787   0.0000       6.116589       166.4409 
 1788   0.0000       6.117112       166.4551 
 1789   0.0000       6.122659       166.6060 
 1790   0.0000       6.128720       166.7709 
 1791   0.0000       6.130497       166.8193 
 1792   0.0000       6.135333       166.9509 
 1793   0.0000       6.139773       167.0717 
 1794   0.0000       6.145048       167.2153 
 1795   0.0000       6.145953       167.2399 
 1796   0.0000       6.148939       167.3211 
 1797   0.0000       6.149563       167.3381 
 1798   0.0000       6.152319       167.4131 
 1799   0.0000       6.154179       167.4637 
 1800   0.0000       6.156440       167.5252 
 1801   0.0000       6.160440       167.6341 
 1802   0.0000       6.163732       167.7237 
 1803   0.0000       6.166228       167.7916 
 1804   0.0000       6.167071       167.8145 
 1805   0.0000       6.172226       167.9548 
 1806   0.0000       6.176782       168.0788 
 1807   0.0000       6.179596       168.1553 
 1808   0.0000       6.181916       168.2185 
 1809   0.0000       6.184413       168.2864 
 1810   0.0000       6.185847       168.3254 
 1811   0.0000       6.187775       168.3779 
 1812   0.0000       6.190518       168.4526 
 1813   0.0000       6.190733       168.4584 
 1814   0.0000       6.193987       168.5470 
 1815   0.0000       6.197051       168.6303 
 1816   0.0000       6.201284       168.7455 
 1817   0.0000       6.205589       168.8627 
 1818   0.0000       6.207341       168.9103 
 1819   0.0000       6.208407       168.9393 
 1820   0.0000       6.213985       169.0911 
 1821   0.0000       6.215630       169.1359 
 1822   0.0000       6.215953       169.1447 
 1823   0.0000       6.223391       169.3471 
 1824   0.0000       6.228849       169.4956 
 1825   0.0000       6.230294       169.5349 
 1826   0.0000       6.232972       169.6078 
 1827   0.0000       6.234722       169.6554 
 1828   0.0000       6.237284       169.7251 
 1829   0.0000       6.238220       169.7506 
 1830   0.0000       6.239698       169.7908 
 1831   0.0000       6.244671       169.9261 
 1832   0.0000       6.249274       170.0514 
 1833   0.0000       6.254977       170.2066 
 1834   0.0000       6.259419       170.3275 
 1835   0.0000       6.262753       170.4182 
 1836   0.0000       6.263729       170.4447 
 1837   0.0000       6.266103       170.5093 
 1838   0.0000       6.266886       170.5306 
 1839   0.0000       6.270822       170.6377 
 1840   0.0000       6.272519       170.6839 
 1841   0.0000       6.273622       170.7139 
 1842   0.0000       6.276331       170.7877 
 1843   0.0000       6.279780       170.8815 
 1844   0.0000       6.284229       171.0026 
 1845   0.0000       6.285187       171.0286 
 1846   0.0000       6.288712       171.1246 
 1847   0.0000       6.288913       171.1300 
 1848   0.0000       6.296560       171.3381 
 1849   0.0000       6.298193       171.3826 
 1850   0.0000       6.300692       171.4505 
 1851   0.0000       6.303346       171.5228 
 1852   0.0000       6.305900       171.5923 
 1853   0.0000       6.307959       171.6483 
 1854   0.0000       6.310036       171.7048 
 1855   0.0000       6.314021       171.8132 
 1856   0.0000       6.315531       171.8543 
 1857   0.0000       6.316602       171.8835 
 1858   0.0000       6.321508       172.0170 
 1859   0.0000       6.327126       172.1699 
 1860   0.0000       6.328406       172.2047 
 1861   0.0000       6.329904       172.2454 
 1862   0.0000       6.332382       172.3129 
 1863   0.0000       6.334096       172.3595 
 1864   0.0000       6.338875       172.4896 
 1865   0.0000       6.339860       172.5164 
 1866   0.0000       6.343472       172.6146 
 1867   0.0000       6.345665       172.6743 
 1868   0.0000       6.350245       172.7990 
 1869   0.0000       6.352282       172.8544 
 1870   0.0000       6.355536       172.9429 
 1871   0.0000       6.358335       173.0191 
 1872   0.0000       6.359647       173.0548 
 1873   0.0000       6.363468       173.1588 
 1874   0.0000       6.368105       173.2850 
 1875   0.0000       6.370988       173.3634 
 1876   0.0000       6.373991       173.4451 
 1877   0.0000       6.374886       173.4695 
 1878   0.0000       6.376450       173.5120 
 1879   0.0000       6.380943       173.6343 
 1880   0.0000       6.383679       173.7087 
 1881   0.0000       6.385356       173.7544 
 1882   0.0000       6.388783       173.8476 
 1883   0.0000       6.392442       173.9472 
 1884   0.0000       6.396191       174.0492 
 1885   0.0000       6.397960       174.0973 
 1886   0.0000       6.400540       174.1676 
 1887   0.0000       6.403133       174.2381 
 1888   0.0000       6.408541       174.3853 
 1889   0.0000       6.410240       174.4315 
 1890   0.0000       6.411506       174.4660 
 1891   0.0000       6.413081       174.5088 
 1892   0.0000       6.418525       174.6569 
 1893   0.0000       6.419873       174.6936 
 1894   0.0000       6.423002       174.7788 
 1895   0.0000       6.424564       174.8213 
 1896   0.0000       6.427878       174.9115 
 1897   0.0000       6.431606       175.0129 
 1898   0.0000       6.437027       175.1604 
 1899   0.0000       6.438790       175.2084 
 1900   0.0000       6.444115       175.3533 
 1901   0.0000       6.447079       175.4339 
 1902   0.0000       6.447134       175.4354 
 1903   0.0000       6.452081       175.5701 
 1904   0.0000       6.454687       175.6410 
 1905   0.0000       6.456304       175.6850 
 1906   0.0000       6.458874       175.7549 
 1907   0.0000       6.461268       175.8200 
 1908   0.0000       6.465985       175.9484 
 1909   0.0000       6.468099       176.0059 
 1910   0.0000       6.470232       176.0640 
 1911   0.0000       6.474359       176.1763 
 1912   0.0000       6.476295       176.2289 
 1913   0.0000       6.480231       176.3360 
 1914   0.0000       6.480509       176.3436 
 1915   0.0000       6.483724       176.4311 
 1916   0.0000       6.487918       176.5452 
 1917   0.0000       6.490925       176.6270 
 1918   0.0000       6.491713       176.6485 
 1919   0.0000       6.497518       176.8065 
 1920   0.0000       6.500438       176.8859 
 1921   0.0000       6.503836       176.9784 
 1922   0.0000       6.506215       177.0431 
 1923   0.0000       6.516005       177.3095 
 1924   0.0000       6.517882       177.3606 
 1925   0.0000       6.521871       177.4691 
 1926   0.0000       6.522524       177.4869 
 1927   0.0000       6.524408       177.5382 
 1928   0.0000       6.530636       177.7076 
 1929   0.0000       6.532791       177.7663 
 1930   0.0000       6.533657       177.7898 
 1931   0.0000       6.537229       177.8870 
 1932   0.0000       6.540480       177.9755 
 1933   0.0000       6.546100       178.1284 
 1934   0.0000       6.548335       178.1893 
 1935   0.0000       6.552490       178.3023 
 1936   0.0000       6.558153       178.4564 
 1937   0.0000       6.559239       178.4860 
 1938   0.0000       6.561669       178.5521 
 1939   0.0000       6.564065       178.6173 
 1940   0.0000       6.570975       178.8053 
 1941   0.0000       6.573258       178.8675 
 1942   0.0000       6.576709       178.9613 
 1943   0.0000       6.579437       179.0356 
 1944   0.0000       6.583534       179.1471 
 1945   0.0000       6.590386       179.3335 
 1946   0.0000       6.595387       179.4696 
 1947   0.0000       6.601262       179.6295 
 1948   0.0000       6.604073       179.7060 
 1949   0.0000       6.604662       179.7220 
 1950   0.0000       6.608903       179.8374 
 1951   0.0000       6.613049       179.9502 
 1952   0.0000       6.619199       180.1176 
 1953   0.0000       6.620977       180.1659 
 1954   0.0000       6.626575       180.3183 
 1955   0.0000       6.628353       180.3666 
 1956   0.0000       6.635131       180.5511 
 1957   0.0000       6.640189       180.6887 
 1958   0.0000       6.642329       180.7470 
 1959   0.0000       6.645035       180.8206 
 1960   0.0000       6.645464       180.8323 
 1961   0.0000       6.648042       180.9024 
 1962   0.0000       6.651059       180.9845 
 1963   0.0000       6.655722       181.1114 
 1964   0.0000       6.657587       181.1622 
 1965   0.0000       6.659913       181.2255 
 1966   0.0000       6.659947       181.2264 
 1967   0.0000       6.663591       181.3255 
 1968   0.0000       6.668157       181.4498 
 1969   0.0000       6.670019       181.5005 
 1970   0.0000       6.678207       181.7233 
 1971   0.0000       6.679802       181.7667 
 1972   0.0000       6.681482       181.8124 
 1973   0.0000       6.685319       181.9168 
 1974   0.0000       6.689865       182.0405 
 1975   0.0000       6.693174       182.1305 
 1976   0.0000       6.694359       182.1628 
 1977   0.0000       6.700766       182.3371 
 1978   0.0000       6.702088       182.3731 
 1979   0.0000       6.706337       182.4887 
 1980   0.0000       6.707112       182.5098 
 1981   0.0000       6.710794       182.6100 
 1982   0.0000       6.712608       182.6593 
 1983   0.0000       6.718987       182.8329 
 1984   0.0000       6.720812       182.8826 
 1985   0.0000       6.724751       182.9898 
 1986   0.0000       6.727655       183.0688 
 1987   0.0000       6.731267       183.1671 
 1988   0.0000       6.734250       183.2483 
 1989   0.0000       6.741558       183.4471 
 1990   0.0000       6.741993       183.4590 
 1991   0.0000       6.743492       183.4997 
 1992   0.0000       6.751445       183.7162 
 1993   0.0000       6.757699       183.8863 
 1994   0.0000       6.759194       183.9270 
 1995   0.0000       6.761863       183.9997 
 1996   0.0000       6.765325       184.0938 
 1997   0.0000       6.767099       184.1421 
 1998   0.0000       6.773000       184.3027 
 1999   0.0000       6.774611       184.3465 
 2000   0.0000       6.778191       184.4440 
 2001   0.0000       6.781658       184.5383 
 2002   0.0000       6.782927       184.5728 
 2003   0.0000       6.785104       184.6321 
 2004   0.0000       6.788944       184.7365 
 2005   0.0000       6.790758       184.7859 
 2006   0.0000       6.795821       184.9237 
 2007   0.0000       6.796596       184.9448 
 2008   0.0000       6.802593       185.1080 
 2009   0.0000       6.805858       185.1968 
 2010   0.0000       6.807223       185.2339 
 2011   0.0000       6.813210       185.3969 
 2012   0.0000       6.814323       185.4272 
 2013   0.0000       6.818624       185.5442 
 2014   0.0000       6.823624       185.6802 
 2015   0.0000       6.824041       185.6916 
 2016   0.0000       6.829217       185.8324 
 2017   0.0000       6.832653       185.9259 
 2018   0.0000       6.840174       186.1306 
 2019   0.0000       6.843465       186.2201 
 2020   0.0000       6.845992       186.2889 
 2021   0.0000       6.849231       186.3771 
 2022   0.0000       6.852263       186.4596 
 2023   0.0000       6.862681       186.7431 
 2024   0.0000       6.865585       186.8221 
 2025   0.0000       6.867296       186.8686 
 2026   0.0000       6.868856       186.9111 
 2027   0.0000       6.874118       187.0543 
 2028   0.0000       6.881580       187.2573 
 2029   0.0000       6.886358       187.3873 
 2030   0.0000       6.895941       187.6481 
 2031   0.0000       6.896876       187.6735 
 2032   0.0000       6.898590       187.7202 
 2033   0.0000       6.902495       187.8264 
 2034   0.0000       6.904327       187.8763 
 2035   0.0000       6.910528       188.0450 
 2036   0.0000       6.918004       188.2484 
 2037   0.0000       6.918343       188.2577 
 2038   0.0000       6.923722       188.4041 
 2039   0.0000       6.928548       188.5354 
 2040   0.0000       6.933202       188.6620 
 2041   0.0000       6.941706       188.8934 
 2042   0.0000       6.945500       188.9967 
 2043   0.0000       6.953499       189.2143 
 2044   0.0000       6.961003       189.4185 
 2045   0.0000       6.965646       189.5449 
 2046   0.0000       6.968731       189.6288 
 2047   0.0000       6.973857       189.7683 
 2048   0.0000       6.976242       189.8332 
 2049   0.0000       6.985848       190.0946 
 2050   0.0000       6.993283       190.2969 
 2051   0.0000       6.996665       190.3889 
 2052   0.0000       7.000201       190.4852 
 2053   0.0000       7.002345       190.5435 
 2054   0.0000       7.010343       190.7611 
 2055   0.0000       7.012018       190.8067 
 2056   0.0000       7.014620       190.8775 
 2057   0.0000       7.024243       191.1394 
 2058   0.0000       7.026387       191.1977 
 2059   0.0000       7.028672       191.2599 
 2060   0.0000       7.031473       191.3361 
 2061   0.0000       7.035605       191.4485 
 2062   0.0000       7.041289       191.6032 
 2063   0.0000       7.044477       191.6900 
 2064   0.0000       7.047518       191.7727 
 2065   0.0000       7.052322       191.9034 
 2066   0.0000       7.056949       192.0294 
 2067   0.0000       7.059709       192.1045 
 2068   0.0000       7.063786       192.2154 
 2069   0.0000       7.066961       192.3018 
 2070   0.0000       7.073434       192.4779 
 2071   0.0000       7.075915       192.5454 
 2072   0.0000       7.077866       192.5985 
 2073   0.0000       7.081114       192.6869 
 2074   0.0000       7.085863       192.8161 
 2075   0.0000       7.088830       192.8969 
 2076   0.0000       7.092736       193.0032 
 2077   0.0000       7.095854       193.0880 
 2078   0.0000       7.102394       193.2660 
 2079   0.0000       7.106999       193.3913 
 2080   0.0000       7.114436       193.5936 
 2081   0.0000       7.115815       193.6312 
 2082   0.0000       7.117392       193.6741 
 2083   0.0000       7.128318       193.9714 
 2084   0.0000       7.131761       194.0651 
 2085   0.0000       7.132482       194.0847 
 2086   0.0000       7.133387       194.1093 
 2087   0.0000       7.140977       194.3159 
 2088   0.0000       7.143176       194.3757 
 2089   0.0000       7.147946       194.5055 
 2090   0.0000       7.150473       194.5743 
 2091   0.0000       7.152901       194.6403 
 2092   0.0000       7.162067       194.8898 
 2093   0.0000       7.165309       194.9780 
 2094   0.0000       7.168069       195.0531 
 2095   0.0000       7.174273       195.2219 
 2096   0.0000       7.180381       195.3881 
 2097   0.0000       7.181228       195.4111 
 2098   0.0000       7.186232       195.5473 
 2099   0.0000       7.189483       195.6358 
 2100   0.0000       7.198107       195.8704 
 2101   0.0000       7.198440       195.8795 
 2102   0.0000       7.200523       195.9362 
 2103   0.0000       7.208064       196.1414 
 2104   0.0000       7.214511       196.3168 
 2105   0.0000       7.220062       196.4679 
 2106   0.0000       7.225968       196.6286 
 2107   0.0000       7.226659       196.6474 
 2108   0.0000       7.237416       196.9401 
 2109   0.0000       7.241134       197.0413 
 2110   0.0000       7.249779       197.2765 
 2111   0.0000       7.253534       197.3787 
 2112   0.0000       7.258741       197.5204 
 2113   0.0000       7.260166       197.5591 
 2114   0.0000       7.262609       197.6256 
 2115   0.0000       7.265479       197.7037 
 2116   0.0000       7.268378       197.7826 
 2117   0.0000       7.274992       197.9626 
 2118   0.0000       7.278740       198.0646 
 2119   0.0000       7.284980       198.2344 
 2120   0.0000       7.286348       198.2716 
 2121   0.0000       7.289517       198.3578 
 2122   0.0000       7.298055       198.5902 
 2123   0.0000       7.300348       198.6526 
 2124   0.0000       7.304769       198.7729 
 2125   0.0000       7.309544       198.9028 
 2126   0.0000       7.314494       199.0375 
 2127   0.0000       7.324451       199.3084 
 2128   0.0000       7.333895       199.5654 
 2129   0.0000       7.342414       199.7972 
 2130   0.0000       7.343783       199.8345 
 2131   0.0000       7.351767       200.0517 
 2132   0.0000       7.358540       200.2360 
 2133   0.0000       7.361449       200.3152 
 2134   0.0000       7.361990       200.3299 
 2135   0.0000       7.366027       200.4398 
 2136   0.0000       7.372391       200.6130 
 2137   0.0000       7.377900       200.7629 
 2138   0.0000       7.378740       200.7857 
 2139   0.0000       7.386681       201.0018 
 2140   0.0000       7.389086       201.0672 
 2141   0.0000       7.398795       201.3315 
 2142   0.0000       7.402792       201.4402 
 2143   0.0000       7.407090       201.5572 
 2144   0.0000       7.413932       201.7434 
 2145   0.0000       7.420041       201.9096 
 2146   0.0000       7.432247       202.2417 
 2147   0.0000       7.436097       202.3465 
 2148   0.0000       7.438892       202.4225 
 2149   0.0000       7.442671       202.5254 
 2150   0.0000       7.449725       202.7173 
 2151   0.0000       7.456331       202.8971 
 2152   0.0000       7.458548       202.9574 
 2153   0.0000       7.462224       203.0574 
 2154   0.0000       7.466503       203.1739 
 2155   0.0000       7.471167       203.3008 
 2156   0.0000       7.473563       203.3660 
 2157   0.0000       7.476397       203.4431 
 2158   0.0000       7.478090       203.4892 
 2159   0.0000       7.488627       203.7759 
 2160   0.0000       7.492510       203.8816 
 2161   0.0000       7.494657       203.9400 
 2162   0.0000       7.501558       204.1278 
 2163   0.0000       7.505751       204.2419 
 2164   0.0000       7.507742       204.2960 
 2165   0.0000       7.511005       204.3848 
 2166   0.0000       7.513191       204.4443 
 2167   0.0000       7.515108       204.4965 
 2168   0.0000       7.521659       204.6748 
 2169   0.0000       7.524188       204.7436 
 2170   0.0000       7.530861       204.9252 
 2171   0.0000       7.535799       205.0595 
 2172   0.0000       7.538037       205.1204 
 2173   0.0000       7.540557       205.1890 
 2174   0.0000       7.544537       205.2973 
 2175   0.0000       7.547981       205.3910 
 2176   0.0000       7.550008       205.4462 
 2177   0.0000       7.551252       205.4800 
 2178   0.0000       7.557166       205.6409 
 2179   0.0000       7.562941       205.7981 
 2180   0.0000       7.564480       205.8400 
 2181   0.0000       7.570002       205.9902 
 2182   0.0000       7.573570       206.0873 
 2183   0.0000       7.575352       206.1358 
 2184   0.0000       7.583465       206.3566 
 2185   0.0000       7.590076       206.5365 
 2186   0.0000       7.592990       206.6158 
 2187   0.0000       7.594965       206.6695 
 2188   0.0000       7.595479       206.6835 
 2189   0.0000       7.599546       206.7941 
 2190   0.0000       7.603969       206.9145 
 2191   0.0000       7.606090       206.9722 
 2192   0.0000       7.610409       207.0898 
 2193   0.0000       7.613385       207.1707 
 2194   0.0000       7.620388       207.3613 
 2195   0.0000       7.622975       207.4317 
 2196   0.0000       7.629924       207.6208 
 2197   0.0000       7.631613       207.6668 
 2198   0.0000       7.635399       207.7698 
 2199   0.0000       7.641961       207.9483 
 2200   0.0000       7.645144       208.0349 
 2201   0.0000       7.646493       208.0716 
 2202   0.0000       7.656959       208.3564 
 2203   0.0000       7.658002       208.3848 
 2204   0.0000       7.664109       208.5510 
 2205   0.0000       7.665423       208.5868 
 2206   0.0000       7.669079       208.6863 
 2207   0.0000       7.681927       209.0359 
 2208   0.0000       7.682793       209.0594 
 2209   0.0000       7.687207       209.1795 
 2210   0.0000       7.692200       209.3154 
 2211   0.0000       7.694157       209.3687 
 2212   0.0000       7.699875       209.5243 
 2213   0.0000       7.705969       209.6901 
 2214   0.0000       7.708999       209.7725 
 2215   0.0000       7.713054       209.8829 
 2216   0.0000       7.717515       210.0043 
 2217   0.0000       7.725733       210.2279 
 2218   0.0000       7.729825       210.3392 
 2219   0.0000       7.733518       210.4397 
 2220   0.0000       7.735035       210.4810 
 2221   0.0000       7.738298       210.5698 
 2222   0.0000       7.742286       210.6783 
 2223   0.0000       7.743767       210.7186 
 2224   0.0000       7.748486       210.8470 
 2225   0.0000       7.751966       210.9417 
 2226   0.0000       7.758122       211.1092 
 2227   0.0000       7.761543       211.2023 
 2228   0.0000       7.763957       211.2680 
 2229   0.0000       7.766906       211.3483 
 2230   0.0000       7.772600       211.5032 
 2231   0.0000       7.778674       211.6685 
 2232   0.0000       7.779065       211.6791 
 2233   0.0000       7.782513       211.7730 
 2234   0.0000       7.785970       211.8670 
 2235   0.0000       7.796063       212.1417 
 2236   0.0000       7.799400       212.2325 
 2237   0.0000       7.804348       212.3671 
 2238   0.0000       7.809930       212.5190 
 2239   0.0000       7.814484       212.6429 
 2240   0.0000       7.815428       212.6686 
 2241   0.0000       7.821346       212.8296 
 2242   0.0000       7.827757       213.0041 
 2243   0.0000       7.829073       213.0399 
 2244   0.0000       7.837462       213.2682 
 2245   0.0000       7.843459       213.4314 
 2246   0.0000       7.851139       213.6404 
 2247   0.0000       7.853683       213.7096 
 2248   0.0000       7.857243       213.8064 
 2249   0.0000       7.864533       214.0048 
 2250   0.0000       7.865719       214.0371 
 2251   0.0000       7.870791       214.1751 
 2252   0.0000       7.876251       214.3237 
 2253   0.0000       7.878076       214.3734 
 2254   0.0000       7.883414       214.5186 
 2255   0.0000       7.886856       214.6123 
 2256   0.0000       7.891017       214.7255 
 2257   0.0000       7.896878       214.8850 
 2258   0.0000       7.898934       214.9409 
 2259   0.0000       7.905494       215.1194 
 2260   0.0000       7.908136       215.1913 
 2261   0.0000       7.914470       215.3637 
 2262   0.0000       7.918501       215.4734 
 2263   0.0000       7.922278       215.5762 
 2264   0.0000       7.928156       215.7361 
 2265   0.0000       7.933501       215.8815 
 2266   0.0000       7.938962       216.0301 
 2267   0.0000       7.940847       216.0814 
 2268   0.0000       7.943912       216.1648 
 2269   0.0000       7.944881       216.1912 
 2270   0.0000       7.949349       216.3128 
 2271   0.0000       7.952071       216.3868 
 2272   0.0000       7.954458       216.4518 
 2273   0.0000       7.960897       216.6270 
 2274   0.0000       7.966208       216.7715 
 2275   0.0000       7.969882       216.8715 
 2276   0.0000       7.971138       216.9057 
 2277   0.0000       7.976905       217.0626 
 2278   0.0000       7.979241       217.1262 
 2279   0.0000       7.984485       217.2689 
 2280   0.0000       7.988632       217.3817 
 2281   0.0000       7.990940       217.4445 
 2282   0.0000       7.998062       217.6383 
 2283   0.0000       8.000396       217.7018 
 2284   0.0000       8.005152       217.8313 
 2285   0.0000       8.008824       217.9312 
 2286   0.0000       8.011392       218.0011 
 2287   0.0000       8.014182       218.0770 
 2288   0.0000       8.016068       218.1283 
 2289   0.0000       8.021785       218.2839 
 2290   0.0000       8.022193       218.2950 
 2291   0.0000       8.025813       218.3935 
 2292   0.0000       8.029491       218.4936 
 2293   0.0000       8.031483       218.5478 
 2294   0.0000       8.034117       218.6194 
 2295   0.0000       8.037904       218.7225 
 2296   0.0000       8.041801       218.8285 
 2297   0.0000       8.046237       218.9492 
 2298   0.0000       8.048659       219.0151 
 2299   0.0000       8.051726       219.0986 
 2300   0.0000       8.053686       219.1519 
 2301   0.0000       8.060562       219.3391 
 2302   0.0000       8.067921       219.5393 
 2303   0.0000       8.071049       219.6244 
 2304   0.0000       8.082936       219.9479 
 2305   0.0000       8.084939       220.0024 
 2306   0.0000       8.090493       220.1535 
 2307   0.0000       8.094885       220.2730 
 2308   0.0000       8.100944       220.4379 
 2309   0.0000       8.108014       220.6303 
 2310   0.0000       8.110066       220.6861 
 2311   0.0000       8.119198       220.9346 
 2312   0.0000       8.125943       221.1182 
 2313   0.0000       8.132682       221.3015 
 2314   0.0000       8.135730       221.3845 
 2315   0.0000       8.138320       221.4549 
 2316   0.0000       8.140168       221.5052 
 2317   0.0000       8.144858       221.6328 
 2318   0.0000       8.148729       221.7382 
 2319   0.0000       8.149368       221.7556 
 2320   0.0000       8.152609       221.8438 
 2321   0.0000       8.160011       222.0452 
 2322   0.0000       8.161709       222.0914 
 2323   0.0000       8.165296       222.1890 
 2324   0.0000       8.167826       222.2578 
 2325   0.0000       8.168798       222.2843 
 2326   0.0000       8.173193       222.4039 
 2327   0.0000       8.176351       222.4898 
 2328   0.0000       8.183027       222.6715 
 2329   0.0000       8.186806       222.7743 
 2330   0.0000       8.190855       222.8845 
 2331   0.0000       8.192150       222.9197 
 2332   0.0000       8.196241       223.0311 
 2333   0.0000       8.199456       223.1185 
 2334   0.0000       8.203102       223.2178 
 2335   0.0000       8.205484       223.2826 
 2336   0.0000       8.207031       223.3247 
 2337   0.0000       8.210741       223.4256 
 2338   0.0000       8.215585       223.5574 
 2339   0.0000       8.219127       223.6538 
 2340   0.0000       8.220396       223.6883 
 2341   0.0000       8.224042       223.7876 
 2342   0.0000       8.225870       223.8373 
 2343   0.0000       8.231260       223.9840 
 2344   0.0000       8.235841       224.1086 
 2345   0.0000       8.238390       224.1780 
 2346   0.0000       8.239297       224.2027 
 2347   0.0000       8.247757       224.4329 
 2348   0.0000       8.249100       224.4694 
 2349   0.0000       8.258508       224.7254 
 2350   0.0000       8.258748       224.7320 
 2351   0.0000       8.267144       224.9604 
 2352   0.0000       8.276305       225.2097 
 2353   0.0000       8.280905       225.3349 
 2354   0.0000       8.284189       225.4242 
 2355   0.0000       8.294962       225.7174 
 2356   0.0000       8.298406       225.8111 
 2357   0.0000       8.301533       225.8962 
 2358   0.0000       8.304493       225.9768 
 2359   0.0000       8.308080       226.0743 
 2360   0.0000       8.313183       226.2132 
 2361   0.0000       8.315708       226.2819 
 2362   0.0000       8.324150       226.5116 
 2363   0.0000       8.325718       226.5543 
 2364   0.0000       8.327380       226.5995 
 2365   0.0000       8.333250       226.7593 
 2366   0.0000       8.336745       226.8544 
 2367   0.0000       8.342540       227.0121 
 2368   0.0000       8.345464       227.0916 
 2369   0.0000       8.349513       227.2018 
 2370   0.0000       8.352806       227.2914 
 2371   0.0000       8.358773       227.4538 
 2372   0.0000       8.364229       227.6022 
 2373   0.0000       8.368144       227.7088 
 2374   0.0000       8.369914       227.7569 
 2375   0.0000       8.375354       227.9050 
 2376   0.0000       8.376464       227.9352 
 2377   0.0000       8.380220       228.0374 
 2378   0.0000       8.381913       228.0835 
 2379   0.0000       8.385739       228.1876 
 2380   0.0000       8.389433       228.2881 
 2381   0.0000       8.392707       228.3772 
 2382   0.0000       8.395535       228.4541 
 2383   0.0000       8.402916       228.6550 
 2384   0.0000       8.404692       228.7033 
 2385   0.0000       8.404810       228.7065 
 2386   0.0000       8.409668       228.8387 
 2387   0.0000       8.413729       228.9492 
 2388   0.0000       8.416924       229.0362 
 2389   0.0000       8.418113       229.0685 
 2390   0.0000       8.420761       229.1405 
 2391   0.0000       8.423251       229.2083 
 2392   0.0000       8.426926       229.3083 
 2393   0.0000       8.431920       229.4442 
 2394   0.0000       8.436309       229.5636 
 2395   0.0000       8.439521       229.6511 
 2396   0.0000       8.440455       229.6764 
 2397   0.0000       8.442029       229.7193 
 2398   0.0000       8.443294       229.7537 
 2399   0.0000       8.449116       229.9121 
 2400   0.0000       8.449439       229.9209 
 2401   0.0000       8.452489       230.0039 
 2402   0.0000       8.457504       230.1404 
 2403   0.0000       8.461253       230.2424 
 2404   0.0000       8.464640       230.3346 
 2405   0.0000       8.469909       230.4779 
 2406   0.0000       8.471892       230.5319 
 2407   0.0000       8.478034       230.6990 
 2408   0.0000       8.481321       230.7885 
 2409   0.0000       8.486073       230.9178 
 2410   0.0000       8.488207       230.9759 
 2411   0.0000       8.491633       231.0691 
 2412   0.0000       8.492824       231.1015 
 2413   0.0000       8.499857       231.2929 
 2414   0.0000       8.503964       231.4046 
 2415   0.0000       8.506119       231.4633 
 2416   0.0000       8.508427       231.5261 
 2417   0.0000       8.512015       231.6237 
 2418   0.0000       8.514444       231.6898 
 2419   0.0000       8.517444       231.7714 
 2420   0.0000       8.520062       231.8427 
 2421   0.0000       8.523379       231.9329 
 2422   0.0000       8.527179       232.0363 
 2423   0.0000       8.531493       232.1537 
 2424   0.0000       8.535571       232.2647 
 2425   0.0000       8.542501       232.4533 
 2426   0.0000       8.545996       232.5484 
 2427   0.0000       8.547919       232.6007 
 2428   0.0000       8.549582       232.6459 
 2429   0.0000       8.552324       232.7206 
 2430   0.0000       8.555227       232.7996 
 2431   0.0000       8.558052       232.8764 
 2432   0.0000       8.560464       232.9421 
 2433   0.0000       8.563615       233.0278 
 2434   0.0000       8.570688       233.2203 
 2435   0.0000       8.576871       233.3885 
 2436   0.0000       8.578022       233.4199 
 2437   0.0000       8.581446       233.5130 
 2438   0.0000       8.583357       233.5650 
 2439   0.0000       8.586145       233.6409 
 2440   0.0000       8.594505       233.8684 
 2441   0.0000       8.597685       233.9549 
 2442   0.0000       8.601862       234.0686 
 2443   0.0000       8.604353       234.1363 
 2444   0.0000       8.609553       234.2779 
 2445   0.0000       8.615171       234.4307 
 2446   0.0000       8.619140       234.5387 
 2447   0.0000       8.622549       234.6315 
 2448   0.0000       8.624208       234.6766 
 2449   0.0000       8.625884       234.7222 
 2450   0.0000       8.628036       234.7808 
 2451   0.0000       8.629284       234.8147 
 2452   0.0000       8.637120       235.0280 
 2453   0.0000       8.643037       235.1890 
 2454   0.0000       8.651487       235.4189 
 2455   0.0000       8.653956       235.4861 
 2456   0.0000       8.656621       235.5586 
 2457   0.0000       8.659119       235.6266 
 2458   0.0000       8.662950       235.7308 
 2459   0.0000       8.666984       235.8406 
 2460   0.0000       8.672882       236.0011 
 2461   0.0000       8.674729       236.0514 
 2462   0.0000       8.681029       236.2228 
 2463   0.0000       8.682244       236.2559 
 2464   0.0000       8.686697       236.3770 
 2465   0.0000       8.689942       236.4653 
 2466   0.0000       8.693160       236.5529 
 2467   0.0000       8.697222       236.6634 
 2468   0.0000       8.700479       236.7521 
 2469   0.0000       8.706993       236.9293 
 2470   0.0000       8.709673       237.0022 
 2471   0.0000       8.714056       237.1215 
 2472   0.0000       8.717584       237.2175 
 2473   0.0000       8.721419       237.3219 
 2474   0.0000       8.724669       237.4103 
 2475   0.0000       8.728579       237.5167 
 2476   0.0000       8.734883       237.6882 
 2477   0.0000       8.738925       237.7982 
 2478   0.0000       8.744143       237.9402 
 2479   0.0000       8.745207       237.9692 
 2480   0.0000       8.748213       238.0510 
 2481   0.0000       8.760516       238.3857 
 2482   0.0000       8.766758       238.5556 
 2483   0.0000       8.769912       238.6414 
 2484   0.0000       8.771863       238.6945 
 2485   0.0000       8.776142       238.8110 
 2486   0.0000       8.778716       238.8810 
 2487   0.0000       8.782834       238.9931 
 2488   0.0000       8.790165       239.1926 
 2489   0.0000       8.794448       239.3091 
 2490   0.0000       8.798204       239.4113 
 2491   0.0000       8.802284       239.5223 
 2492   0.0000       8.804006       239.5692 
 2493   0.0000       8.809550       239.7201 
 2494   0.0000       8.816139       239.8993 
 2495   0.0000       8.818210       239.9557 
 2496   0.0000       8.825278       240.1480 
 2497   0.0000       8.834718       240.4049 
 2498   0.0000       8.840708       240.5679 
 2499   0.0000       8.846078       240.7140 
 2500   0.0000       8.849765       240.8143 
 2501   0.0000       8.856621       241.0009 
 2502   0.0000       8.860149       241.0969 
 2503   0.0000       8.864175       241.2065 
 2504   0.0000       8.866944       241.2818 
 2505   0.0000       8.875187       241.5061 
 2506   0.0000       8.876701       241.5473 
 2507   0.0000       8.883213       241.7245 
 2508   0.0000       8.892224       241.9697 
 2509   0.0000       8.895674       242.0636 
 2510   0.0000       8.898086       242.1292 
 2511   0.0000       8.904095       242.2928 
 2512   0.0000       8.905101       242.3201 
 2513   0.0000       8.911875       242.5044 
 2514   0.0000       8.916207       242.6223 
 2515   0.0000       8.920185       242.7306 
 2516   0.0000       8.933368       243.0893 
 2517   0.0000       8.936969       243.1873 
 2518   0.0000       8.942621       243.3411 
 2519   0.0000       8.944408       243.3897 
 2520   0.0000       8.948967       243.5138 
 2521   0.0000       8.951166       243.5736 
 2522   0.0000       8.954875       243.6745 
 2523   0.0000       8.957391       243.7430 
 2524   0.0000       8.961874       243.8650 
 2525   0.0000       8.966200       243.9827 
 2526   0.0000       8.967458       244.0169 
 2527   0.0000       8.972698       244.1595 
 2528   0.0000       8.976144       244.2533 
 2529   0.0000       8.978886       244.3279 
 2530   0.0000       8.985797       244.5160 
 2531   0.0000       8.988254       244.5828 
 2532   0.0000       8.993383       244.7224 
 2533   0.0000       8.998044       244.8492 
 2534   0.0000       9.003621       245.0010 
 2535   0.0000       9.007694       245.1118 
 2536   0.0000       9.012353       245.2386 
 2537   0.0000       9.017441       245.3770 
 2538   0.0000       9.024254       245.5624 
 2539   0.0000       9.025328       245.5917 
 2540   0.0000       9.031615       245.7627 
 2541   0.0000       9.043838       246.0953 
 2542   0.0000       9.046535       246.1687 
 2543   0.0000       9.051447       246.3024 
 2544   0.0000       9.056437       246.4382 
 2545   0.0000       9.062602       246.6059 
 2546   0.0000       9.066984       246.7252 
 2547   0.0000       9.074800       246.9379 
 2548   0.0000       9.076975       246.9971 
 2549   0.0000       9.082503       247.1475 
 2550   0.0000       9.086571       247.2582 
 2551   0.0000       9.091863       247.4022 
 2552   0.0000       9.094221       247.4663 
 2553   0.0000       9.102780       247.6992 
 2554   0.0000       9.103317       247.7138 
 2555   0.0000       9.106429       247.7985 
 2556   0.0000       9.108724       247.8610 
 2557   0.0000       9.113788       247.9988 
 2558   0.0000       9.117733       248.1061 
 2559   0.0000       9.120065       248.1696 
 2560   0.0000       9.124612       248.2933 
 2561   0.0000       9.132512       248.5083 
 2562   0.0000       9.139528       248.6992 
 2563   0.0000       9.144983       248.8476 
 2564   0.0000       9.152614       249.0553 
 2565   0.0000       9.157387       249.1852 
 2566   0.0000       9.161113       249.2866 
 2567   0.0000       9.170760       249.5491 
 2568   0.0000       9.177537       249.7335 
 2569   0.0000       9.191532       250.1143 
 2570   0.0000       9.192650       250.1447 
 2571   0.0000       9.204673       250.4719 
 2572   0.0000       9.214027       250.7264 
 2573   0.0000       9.216386       250.7906 
 2574   0.0000       9.231088       251.1907 
 2575   0.0000       9.240255       251.4401 
 2576   0.0000       9.248020       251.6514 
 2577   0.0000       9.260429       251.9891 
 2578   0.0000       9.284443       252.6425 
 2579   0.0000       9.297098       252.9869 
 2580   0.0000       9.307038       253.2574 
 2581   0.0000       9.325509       253.7600 
 2582   0.0000       9.331930       253.9347 
 2583   0.0000       9.355728       254.5823 
 2584   0.0000       9.361835       254.7485 
 2585   0.0000       9.370740       254.9908 
 2586   0.0000       9.376538       255.1486 
 2587   0.0000       9.385028       255.3796 
 2588   0.0000       9.397827       255.7279 
 2589   0.0000       9.405089       255.9255 
 2590   0.0000       9.409964       256.0581 
 2591   0.0000       9.424774       256.4611 
 2592   0.0000       9.438302       256.8293 
 2593   0.0000       9.444576       257.0000 
 2594   0.0000       9.461177       257.4517 
 2595   0.0000       9.470387       257.7023 
 2596   0.0000       9.490392       258.2467 
 2597   0.0000       9.498692       258.4726 
 2598   0.0000       9.510038       258.7813 
 2599   0.0000       9.523097       259.1366 
 2600   0.0000       9.533179       259.4110 
 2601   0.0000       9.546555       259.7750 
 2602   0.0000       9.550991       259.8957 
 2603   0.0000       9.561314       260.1766 
 2604   0.0000       9.566667       260.3223 
 2605   0.0000       9.570864       260.4365 
 2606   0.0000       9.579447       260.6700 
 2607   0.0000       9.602451       261.2960 
 2608   0.0000       9.610782       261.5227 
 2609   0.0000       9.622832       261.8506 
 2610   0.0000       9.634689       262.1732 
 2611   0.0000       9.644156       262.4308 
 2612   0.0000       9.656309       262.7615 
 2613   0.0000       9.677218       263.3305 
 2614   0.0000       9.693236       263.7664 
 2615   0.0000       9.698601       263.9123 
 2616   0.0000       9.702863       264.0283 
 2617   0.0000       9.704139       264.0630 
 2618   0.0000       9.718015       264.4406 
 2619   0.0000       9.722333       264.5581 
 2620   0.0000       9.731351       264.8035 
 2621   0.0000       9.735267       264.9101 
 2622   0.0000       9.738763       265.0052 
 2623   0.0000       9.743566       265.1359 
 2624   0.0000       9.745641       265.1924 
 2625   0.0000       9.748975       265.2831 
 2626   0.0000       9.756560       265.4895 
 2627   0.0000       9.761276       265.6178 
 2628   0.0000       9.770460       265.8677 
 2629   0.0000       9.777668       266.0639 
 2630   0.0000       9.779113       266.1032 
 2631   0.0000       9.786389       266.3012 
 2632   0.0000       9.788628       266.3621 
 2633   0.0000       9.794705       266.5275 
 2634   0.0000       9.797877       266.6138 
 2635   0.0000       9.801290       266.7067 
 2636   0.0000       9.804800       266.8022 
 2637   0.0000       9.810591       266.9598 
 2638   0.0000       9.815044       267.0809 
 2639   0.0000       9.824702       267.3437 
 2640   0.0000       9.828089       267.4359 
 2641   0.0000       9.829261       267.4678 
 2642   0.0000       9.835827       267.6464 
 2643   0.0000       9.839527       267.7471 
 2644   0.0000       9.845663       267.9141 
 2645   0.0000       9.852964       268.1128 
 2646   0.0000       9.860787       268.3256 
 2647   0.0000       9.869278       268.5567 
 2648   0.0000       9.873551       268.6730 
 2649   0.0000       9.879950       268.8471 
 2650   0.0000       9.885614       269.0012 
 2651   0.0000       9.890246       269.1273 
 2652   0.0000       9.892546       269.1899 
 2653   0.0000       9.894046       269.2307 
 2654   0.0000       9.897906       269.3357 
 2655   0.0000       9.905153       269.5329 
 2656   0.0000       9.916244       269.8347 
 2657   0.0000       9.917549       269.8702 
 2658   0.0000       9.932114       270.2666 
 2659   0.0000       9.933714       270.3101 
 2660   0.0000       9.942395       270.5463 
 2661   0.0000       9.950203       270.7588 
 2662   0.0000       9.953861       270.8583 
 2663   0.0000       9.958390       270.9816 
 2664   0.0000       9.970644       271.3150 
 2665   0.0000       9.976072       271.4627 
 2666   0.0000       9.978210       271.5209 
 2667   0.0000       9.988309       271.7957 
 2668   0.0000       9.991220       271.8749 
 2669   0.0000       9.995281       271.9854 
 2670   0.0000       9.996410       272.0161 
 2671   0.0000      10.001424       272.1526 
 2672   0.0000      10.015919       272.5470 
 2673   0.0000      10.020442       272.6701 
 2674   0.0000      10.026685       272.8400 
 2675   0.0000      10.029511       272.9169 
 2676   0.0000      10.035912       273.0910 
 2677   0.0000      10.037230       273.1269 
 2678   0.0000      10.049119       273.4504 
 2679   0.0000      10.052694       273.5477 
 2680   0.0000      10.060201       273.7520 
 2681   0.0000      10.075154       274.1589 
 2682   0.0000      10.085438       274.4387 
 2683   0.0000      10.093814       274.6666 
 2684   0.0000      10.100743       274.8552 
 2685   0.0000      10.103484       274.9298 
 2686   0.0000      10.115245       275.2498 
 2687   0.0000      10.122541       275.4484 
 2688   0.0000      10.128921       275.6220 
 2689   0.0000      10.137240       275.8483 
 2690   0.0000      10.144856       276.0556 
 2691   0.0000      10.158063       276.4150 
 2692   0.0000      10.176255       276.9100 
 2693   0.0000      10.181875       277.0629 
 2694   0.0000      10.189028       277.2575 
 2695   0.0000      10.192931       277.3638 
 2696   0.0000      10.208884       277.7979 
 2697   0.0000      10.217397       278.0295 
 2698   0.0000      10.224760       278.2299 
 2699   0.0000      10.236088       278.5381 
 2700   0.0000      10.246875       278.8316 
 2701   0.0000      10.252750       278.9915 
 2702   0.0000      10.259361       279.1714 
 2703   0.0000      10.282839       279.8103 
 2704   0.0000      10.296190       280.1736 
 2705   0.0000      10.303571       280.3744 
 2706   0.0000      10.315192       280.6906 
 2707   0.0000      10.341881       281.4169 
 2708   0.0000      10.347880       281.5801 
 2709   0.0000      10.358211       281.8612 
 2710   0.0000      10.375446       282.3303 
 2711   0.0000      10.382248       282.5153 
 2712   0.0000      10.387058       282.6462 
 2713   0.0000      10.392229       282.7869 
 2714   0.0000      10.394732       282.8550 
 2715   0.0000      10.398352       282.9535 
 2716   0.0000      10.407351       283.1984 
 2717   0.0000      10.413730       283.3720 
 2718   0.0000      10.414984       283.4061 
 2719   0.0000      10.420350       283.5521 
 2720   0.0000      10.424785       283.6728 
 2721   0.0000      10.429879       283.8114 
 2722   0.0000      10.435441       283.9628 
 2723   0.0000      10.437786       284.0266 
 2724   0.0000      10.441938       284.1396 
 2725   0.0000      10.453948       284.4664 
 2726   0.0000      10.454967       284.4941 
 2727   0.0000      10.459969       284.6302 
 2728   0.0000      10.463021       284.7133 
 2729   0.0000      10.495041       285.5846 
 2730   0.0000      10.499212       285.6981 
 2731   0.0000      10.527376       286.4645 
 2732   0.0000      10.548606       287.0422 
 2733   0.0000      10.571689       287.6703 
 2734   0.0000      10.591599       288.2121 
 2735   0.0000      10.592095       288.2256 
 2736   0.0000      10.596884       288.3559 
 2737   0.0000      10.607393       288.6418 
 2738   0.0000      10.633455       289.3510 
 2739   0.0000      10.644063       289.6397 
 2740   0.0000      10.656166       289.9690 
 2741   0.0000      10.692363       290.9540 
 2742   0.0000      10.702964       291.2425 
 2743   0.0000      10.723112       291.7907 
 2744   0.0000      10.745739       292.4064 
 2745   0.0000      10.747158       292.4450 
 2746   0.0000      10.754802       292.6531 
 2747   0.0000      10.762647       292.8665 
 2748   0.0000      10.772896       293.1454 
 2749   0.0000      10.789287       293.5914 
 2750   0.0000      10.797872       293.8250 
 2751   0.0000      10.823601       294.5252 
 2752   0.0000      10.846100       295.1374 
 2753   0.0000      10.851390       295.2813 
 2754   0.0000      10.853318       295.3338 
 2755   0.0000      10.880406       296.0709 
 2756   0.0000      10.903191       296.6909 
 2757   0.0000      10.936658       297.6016 
 2758   0.0000      10.945868       297.8522 
 2759   0.0000      10.968307       298.4628 
 2760   0.0000      11.094704       301.9023 
 2761   0.0000      11.131016       302.8903 
 2762   0.0000      11.184122       304.3354 
 2763   0.0000      11.200613       304.7842 
 2764   0.0000      11.205921       304.9286 
 2765   0.0000      11.295531       307.3670 
 2766   0.0000      11.483410       312.4795 
 2767   0.0000      11.504665       313.0578 
 2768   0.0000      11.562275       314.6255 
 2769   0.0000      11.604228       315.7671 
 2770   0.0000      11.630577       316.4841 
 2771   0.0000      11.642056       316.7965 
 2772   0.0000      11.707693       318.5825 
 2773   0.0000      11.745297       319.6058 
 2774   0.0000      11.818712       321.6035 
 2775   0.0000      11.834028       322.0203 
 2776   0.0000      11.915260       324.2307 
 2777   0.0000      11.933467       324.7261 
 2778   0.0000      11.994188       326.3784 
 2779   0.0000      12.088404       328.9422 
 2780   0.0000      12.111358       329.5668 
 2781   0.0000      12.124705       329.9300 
 2782   0.0000      12.142949       330.4264 
 2783   0.0000      12.169178       331.1402 
 2784   0.0000      12.191110       331.7370 
 2785   0.0000      12.207884       332.1934 
 2786   0.0000      12.210588       332.2670 
 2787   0.0000      12.242564       333.1371 
 2788   0.0000      12.258809       333.5792 
 2789   0.0000      12.277528       334.0885 
 2790   0.0000      12.298058       334.6472 
 2791   0.0000      12.321242       335.2780 
 2792   0.0000      12.330874       335.5401 
 2793   0.0000      12.350759       336.0812 
 2794   0.0000      12.356765       336.2447 
 2795   0.0000      12.390422       337.1605 
 2796   0.0000      12.395812       337.3072 
 2797   0.0000      12.406831       337.6070 
 2798   0.0000      12.435707       338.3928 
 2799   0.0000      12.465192       339.1951 
 2800   0.0000      12.481013       339.6256 
 2801   0.0000      12.530370       340.9687 
 2802   0.0000      12.564566       341.8992 
 2803   0.0000      12.577181       342.2425 
 2804   0.0000      12.594974       342.7267 
 2805   0.0000      12.612470       343.2028 
 2806   0.0000      12.710801       345.8785 
 2807   0.0000      12.728529       346.3609 
 2808   0.0000      12.742217       346.7333 
 2809   0.0000      12.742549       346.7424 
 2810   0.0000      12.750912       346.9699 
 2811   0.0000      12.874489       350.3327 
 2812   0.0000      12.887361       350.6829 
 2813   0.0000      12.903255       351.1154 
 2814   0.0000      12.938845       352.0839 
 2815   0.0000      13.012139       354.0783 
 2816   0.0000      13.075565       355.8042 
 2817   0.0000      13.132760       357.3606 
 2818   0.0000      13.149525       357.8168 
 2819   0.0000      13.160084       358.1041 
 2820   0.0000      13.196967       359.1077 
 2821   0.0000      13.275605       361.2476 
 2822   0.0000      13.305920       362.0725 
 2823   0.0000      13.338913       362.9703 
 2824   0.0000      13.351233       363.3055 
 2825   0.0000      13.361496       363.5848 
 2826   0.0000      13.377498       364.0202 
 2827   0.0000      13.408123       364.8536 
 2828   0.0000      13.658825       371.6755 
 2829   0.0000      13.854534       377.0010 
 2830   0.0000      13.967574       380.0770 
 2831   0.0000      14.470757       393.7693 
 2832   0.0000      14.737671       401.0324 
 2833   0.0000      15.110463       411.1766 
 2834   0.0000      15.363892       418.0728 
 2835   0.0000      28.212403       767.6985 
 2836   0.0000      28.331702       770.9448 
 2837   0.0000      28.365744       771.8711 
 2838   0.0000      28.594608       778.0989 
 2839   0.0000      28.743402       782.1477 
 2840   0.0000      28.748075       782.2749 
 2841   0.0000      28.752358       782.3914 
 2842   0.0000      28.786028       783.3076 
 2843   0.0000      28.799840       783.6835 
 2844   0.0000      28.828386       784.4603 
 2845   0.0000      28.873298       785.6824 
 2846   0.0000      29.063956       790.8704 
 2847   0.0000      29.093445       791.6729 
 2848   0.0000      29.143151       793.0255 
 2849   0.0000      29.150595       793.2280 
 2850   0.0000      29.158100       793.4322 
 2851   0.0000      29.237303       795.5875 
 2852   0.0000      29.242926       795.7405 
 2853   0.0000      29.256410       796.1074 
 2854   0.0000      29.333912       798.2163 
 2855   0.0000      29.390646       799.7601 
 2856   0.0000      29.406994       800.2050 
 2857   0.0000      29.423277       800.6481 
 2858   0.0000      29.439051       801.0773 
 2859   0.0000      29.445158       801.2435 
 2860   0.0000      29.486850       802.3780 
 2861   0.0000      29.564727       804.4971 
 2862   0.0000      29.585052       805.0502 
 2863   0.0000      29.603448       805.5508 
 2864   0.0000      38.258106      1041.0560 
 2865   0.0000      38.593944      1050.1946 
 2866   0.0000      48.602680      1322.5462 
 2867   0.0000      48.834635      1328.8580 
 2868   0.0000     149.052942      4055.9368 
 2869   0.0000     149.173460      4059.2162 
 2870   0.0000     149.211338      4060.2469 
 2871   0.0000     149.396492      4065.2852 
 2872   0.0000     149.540970      4069.2167 
 2873   0.0000     149.554517      4069.5853 
 2874   0.0000     149.582453      4070.3455 
 2875   0.0000     149.599551      4070.8107 
 2876   0.0000     149.628645      4071.6024 
 2877   0.0000     149.659210      4072.4341 
 2878   0.0000     149.694232      4073.3871 
 2879   0.0000     149.857739      4077.8364 
 2880   0.0000     149.917439      4079.4609 
 2881   0.0000     149.925274      4079.6741 
 2882   0.0000     149.949893      4080.3440 
 2883   0.0000     149.978267      4081.1161 
 2884   0.0000     150.019080      4082.2267 
 2885   0.0000     150.033869      4082.6291 
 2886   0.0000     150.036128      4082.6906 
 2887   0.0000     150.203110      4087.2344 
 2888   0.0000     150.261011      4088.8100 
 2889   0.0000     150.263076      4088.8662 
 2890   0.0000     150.282467      4089.3938 
 2891   0.0000     150.289068      4089.5735 
 2892   0.0000     150.292348      4089.6627 
 2893   0.0000     150.331653      4090.7323 
 2894   0.0000     150.370750      4091.7961 
 2895   0.0000     150.393795      4092.4232 
 2896   0.0000     150.417201      4093.0601 
 2897   0.0000     199.661256      5433.0590 
 2898   0.0000     200.035419      5443.2405 
 2899   0.0000     256.031911      6966.9825 
 2900   0.0000     256.304959      6974.4125 

                    ********************************
                    * MULLIKEN POPULATION ANALYSIS *
                    ********************************

-----------------------
MULLIKEN ATOMIC CHARGES
-----------------------
   0 O :   -0.344574
   1 O :   -0.410268
   2 N :   -0.356011
   3 N :   -0.392738
   4 C :    0.244008
   5 C :    0.263829
   6 H :    0.066259
   7 C :    0.057066
   8 C :   -0.187790
   9 H :    0.106339
  10 C :   -0.125752
  11 H :    0.145262
  12 C :   -0.118045
  13 H :    0.136341
  14 C :   -0.139601
  15 H :    0.142544
  16 C :   -0.182861
  17 H :    0.132014
  18 C :    0.066844
  19 C :   -0.214058
  20 H :    0.109592
  21 H :    0.111777
  22 H :    0.067215
  23 C :   -0.306206
  24 H :    0.112445
  25 H :    0.095803
  26 H :    0.114868
  27 C :   -0.222601
  28 H :    0.076128
  29 H :    0.115466
  30 H :    0.112170
  31 C :    0.086853
  32 C :    0.044608
  33 C :   -0.089354
  34 H :    0.087875
  35 C :   -0.173044
  36 H :    0.123710
  37 C :   -0.116217
  38 H :    0.139884
  39 C :   -0.158876
  40 H :    0.093982
  41 C :   -0.159777
  42 C :   -0.253738
  43 H :    0.089897
  44 H :    0.116706
  45 H :    0.097389
  46 C :   -0.190595
  47 H :    0.077040
  48 H :    0.069049
  49 H :    0.092472
  50 C :   -0.239849
  51 H :    0.103374
  52 H :    0.096088
  53 H :    0.105346
  54 C :    0.336955
  55 C :    0.051226
  56 C :   -0.123192
  57 H :    0.116089
  58 C :   -0.146252
  59 H :    0.150303
  60 C :   -0.091233
  61 H :    0.149293
  62 C :   -0.141362
  63 H :    0.149954
  64 C :   -0.078749
  65 H :    0.122838
  66 H :    0.185841
Sum of atomic charges:    0.0000000

--------------------------------
MULLIKEN REDUCED ORBITAL CHARGES
--------------------------------
  0 O s       :     3.823431  s :     3.823431
      pz      :     1.335577  p :     4.474924
      px      :     1.449273
      py      :     1.690075
      dz2     :     0.009925  d :     0.040772
      dxz     :     0.008059
      dyz     :     0.009284
      dx2y2   :     0.006860
      dxy     :     0.006644
      f0      :     0.001011  f :     0.005201
      f+1     :     0.001046
      f-1     :     0.000794
      f+2     :     0.000812
      f-2     :     0.000703
      f+3     :     0.000397
      f-3     :     0.000438
      g0      :     0.000039  g :     0.000246
      g+1     :     0.000038
      g-1     :     0.000037
      g+2     :     0.000024
      g-2     :     0.000030
      g+3     :     0.000024
      g-3     :     0.000028
      g+4     :     0.000009
      g-4     :     0.000016
  1 O s       :     3.770317  s :     3.770317
      pz      :     1.604921  p :     4.601536
      px      :     1.581782
      py      :     1.414832
      dz2     :     0.006308  d :     0.034495
      dxz     :     0.007555
      dyz     :     0.006344
      dx2y2   :     0.007994
      dxy     :     0.006295
      f0      :     0.000311  f :     0.003717
      f+1     :     0.000650
      f-1     :     0.000451
      f+2     :     0.000725
      f-2     :     0.000691
      f+3     :     0.000547
      f-3     :     0.000342
      g0      :     0.000018  g :     0.000204
      g+1     :     0.000014
      g-1     :     0.000016
      g+2     :     0.000009
      g-2     :     0.000037
      g+3     :     0.000040
      g-3     :     0.000036
      g+4     :     0.000016
      g-4     :     0.000018
  2 N s       :     3.654273  s :     3.654273
      pz      :     1.147230  p :     3.628556
      px      :     1.308621
      py      :     1.172705
      dz2     :     0.008433  d :     0.064653
      dxz     :     0.008061
      dyz     :     0.016909
      dx2y2   :     0.016105
      dxy     :     0.015145
      f0      :     0.000905  f :     0.007982
      f+1     :     0.000781
      f-1     :     0.000806
      f+2     :     0.001444
      f-2     :     0.001025
      f+3     :     0.001863
      f-3     :     0.001158
      g0      :     0.000032  g :     0.000547
      g+1     :     0.000020
      g-1     :     0.000058
      g+2     :     0.000058
      g-2     :     0.000025
      g+3     :     0.000035
      g-3     :     0.000114
      g+4     :     0.000087
      g-4     :     0.000118
  3 N s       :     3.622531  s :     3.622531
      pz      :     1.107921  p :     3.704374
      px      :     1.296015
      py      :     1.300439
      dz2     :     0.016338  d :     0.057219
      dxz     :     0.010878
      dyz     :     0.015130
      dx2y2   :     0.007968
      dxy     :     0.006906
      f0      :     0.001896  f :     0.008109
      f+1     :     0.001035
      f-1     :     0.002206
      f+2     :     0.000875
      f-2     :     0.000923
      f+3     :     0.000553
      f-3     :     0.000620
      g0      :     0.000131  g :     0.000504
      g+1     :     0.000080
      g-1     :     0.000084
      g+2     :     0.000066
      g-2     :     0.000033
      g+3     :     0.000028
      g-3     :     0.000042
      g+4     :     0.000022
      g-4     :     0.000018
  4 C s       :     3.143896  s :     3.143896
      pz      :     0.861681  p :     2.385718
      px      :     0.682349
      py      :     0.841688
      dz2     :     0.020404  d :     0.192360
      dxz     :     0.019381
      dyz     :     0.045720
      dx2y2   :     0.047430
      dxy     :     0.059425
      f0      :     0.002382  f :     0.030875
      f+1     :     0.003742
      f-1     :     0.002326
      f+2     :     0.004608
      f-2     :     0.004323
      f+3     :     0.007357
      f-3     :     0.006136
      g0      :     0.000224  g :     0.003143
      g+1     :     0.000182
      g-1     :     0.000281
      g+2     :     0.000327
      g-2     :     0.000178
      g+3     :     0.000415
      g-3     :     0.000455
      g+4     :     0.000457
      g-4     :     0.000623
  5 C s       :     3.324367  s :     3.324367
      pz      :     0.659481  p :     2.273157
      px      :     0.887868
      py      :     0.725808
      dz2     :     0.013224  d :     0.116932
      dxz     :     0.023775
      dyz     :     0.029501
      dx2y2   :     0.027840
      dxy     :     0.022592
      f0      :     0.003073  f :     0.019972
      f+1     :     0.001719
      f-1     :     0.004195
      f+2     :     0.002859
      f-2     :     0.003936
      f+3     :     0.002022
      f-3     :     0.002169
      g0      :     0.000201  g :     0.001743
      g+1     :     0.000106
      g-1     :     0.000301
      g+2     :     0.000258
      g-2     :     0.000210
      g+3     :     0.000212
      g-3     :     0.000160
      g+4     :     0.000142
      g-4     :     0.000152
  6 H s       :     0.908982  s :     0.908982
      pz      :     0.012132  p :     0.019471
      px      :    -0.003378
      py      :     0.010718
      dz2     :     0.000381  d :     0.004906
      dxz     :     0.001767
      dyz     :     0.000399
      dx2y2   :     0.000968
      dxy     :     0.001391
      f0      :     0.000064  f :     0.000382
      f+1     :     0.000023
      f-1     :     0.000009
      f+2     :     0.000068
      f-2     :     0.000047
      f+3     :     0.000081
      f-3     :     0.000091
  7 C s       :     3.329972  s :     3.329972
      pz      :     0.715689  p :     2.476832
      px      :     0.840830
      py      :     0.920313
      dz2     :     0.030216  d :     0.115814
      dxz     :     0.023066
      dyz     :     0.013978
      dx2y2   :     0.020201
      dxy     :     0.028352
      f0      :     0.002098  f :     0.018779
      f+1     :     0.004789
      f-1     :     0.002543
      f+2     :     0.003462
      f-2     :     0.001716
      f+3     :     0.001620
      f-3     :     0.002550
      g0      :     0.000202  g :     0.001537
      g+1     :     0.000227
      g-1     :     0.000151
      g+2     :     0.000149
      g-2     :     0.000166
      g+3     :     0.000200
      g-3     :     0.000189
      g+4     :     0.000109
      g-4     :     0.000143
  8 C s       :     3.273653  s :     3.273653
      pz      :     0.919515  p :     2.797090
      px      :     0.937520
      py      :     0.940054
      dz2     :     0.018833  d :     0.102337
      dxz     :     0.038899
      dyz     :     0.012834
      dx2y2   :     0.008962
      dxy     :     0.022810
      f0      :     0.002042  f :     0.013467
      f+1     :     0.003345
      f-1     :     0.001187
      f+2     :     0.001947
      f-2     :     0.001912
      f+3     :     0.000997
      f-3     :     0.002037
      g0      :     0.000216  g :     0.001242
      g+1     :     0.000186
      g-1     :     0.000110
      g+2     :     0.000162
      g-2     :     0.000107
      g+3     :     0.000133
      g-3     :     0.000144
      g+4     :     0.000098
      g-4     :     0.000086
  9 H s       :     0.861695  s :     0.861695
      pz      :     0.008295  p :     0.028333
      px      :     0.009196
      py      :     0.010842
      dz2     :     0.001027  d :     0.003334
      dxz     :     0.000370
      dyz     :     0.000406
      dx2y2   :     0.000981
      dxy     :     0.000550
      f0      :     0.000012  f :     0.000299
      f+1     :     0.000070
      f-1     :     0.000039
      f+2     :     0.000068
      f-2     :     0.000015
      f+3     :     0.000064
      f-3     :     0.000032
 10 C s       :     3.170588  s :     3.170588
      pz      :     0.923170  p :     2.821174
      px      :     0.954405
      py      :     0.943600
      dz2     :     0.030553  d :     0.120416
      dxz     :     0.031640
      dyz     :     0.021925
      dx2y2   :     0.026949
      dxy     :     0.009349
      f0      :     0.001799  f :     0.012306
      f+1     :     0.002669
      f-1     :     0.001609
      f+2     :     0.002511
      f-2     :     0.001117
      f+3     :     0.001500
      f-3     :     0.001101
      g0      :     0.000202  g :     0.001269
      g+1     :     0.000194
      g-1     :     0.000135
      g+2     :     0.000113
      g-2     :     0.000192
      g+3     :     0.000179
      g-3     :     0.000124
      g+4     :     0.000074
      g-4     :     0.000056
 11 H s       :     0.828839  s :     0.828839
      pz      :     0.007186  p :     0.022723
      px      :     0.006149
      py      :     0.009388
      dz2     :     0.000481  d :     0.002889
      dxz     :     0.000784
      dyz     :     0.000198
      dx2y2   :     0.000385
      dxy     :     0.001042
      f0      :     0.000012  f :     0.000286
      f+1     :     0.000081
      f-1     :     0.000003
      f+2     :     0.000034
      f-2     :     0.000041
      f+3     :     0.000036
      f-3     :     0.000080
 12 C s       :     3.191579  s :     3.191579
      pz      :     0.948397  p :     2.786171
      px      :     0.895108
      py      :     0.942666
      dz2     :     0.036755  d :     0.126510
      dxz     :     0.023899
      dyz     :     0.011771
      dx2y2   :     0.025723
      dxy     :     0.028361
      f0      :     0.000613  f :     0.012527
      f+1     :     0.003288
      f-1     :     0.001467
      f+2     :     0.002264
      f-2     :     0.001259
      f+3     :     0.001534
      f-3     :     0.002101
      g0      :     0.000121  g :     0.001258
      g+1     :     0.000180
      g-1     :     0.000091
      g+2     :     0.000127
      g-2     :     0.000126
      g+3     :     0.000190
      g-3     :     0.000178
      g+4     :     0.000111
      g-4     :     0.000134
 13 H s       :     0.836834  s :     0.836834
      pz      :     0.006880  p :     0.023584
      px      :     0.007307
      py      :     0.009396
      dz2     :     0.000795  d :     0.002956
      dxz     :     0.000898
      dyz     :     0.000726
      dx2y2   :     0.000283
      dxy     :     0.000254
      f0      :     0.000098  f :     0.000286
      f+1     :     0.000053
      f-1     :     0.000033
      f+2     :     0.000051
      f-2     :     0.000041
      f+3     :     0.000004
      f-3     :     0.000005
 14 C s       :     3.188454  s :     3.188454
      pz      :     0.930163  p :     2.810352
      px      :     0.925667
      py      :     0.954522
      dz2     :     0.020572  d :     0.126884
      dxz     :     0.055809
      dyz     :     0.014255
      dx2y2   :     0.010682
      dxy     :     0.025567
      f0      :     0.001869  f :     0.012644
      f+1     :     0.002988
      f-1     :     0.001257
      f+2     :     0.001883
      f-2     :     0.001699
      f+3     :     0.000965
      f-3     :     0.001983
      g0      :     0.000228  g :     0.001266
      g+1     :     0.000187
      g-1     :     0.000109
      g+2     :     0.000168
      g-2     :     0.000117
      g+3     :     0.000128
      g-3     :     0.000142
      g+4     :     0.000098
      g-4     :     0.000089
 15 H s       :     0.831122  s :     0.831122
      pz      :     0.007167  p :     0.023140
      px      :     0.006932
      py      :     0.009042
      dz2     :     0.000798  d :     0.002909
      dxz     :     0.000423
      dyz     :     0.000403
      dx2y2   :     0.000852
      dxy     :     0.000433
      f0      :     0.000014  f :     0.000285
      f+1     :     0.000066
      f-1     :     0.000037
      f+2     :     0.000067
      f-2     :     0.000016
      f+3     :     0.000062
      f-3     :     0.000024
 16 C s       :     3.240511  s :     3.240511
      pz      :     0.905167  p :     2.811835
      px      :     0.972159
      py      :     0.934509
      dz2     :     0.029702  d :     0.115828
      dxz     :     0.030108
      dyz     :     0.022542
      dx2y2   :     0.024395
      dxy     :     0.009081
      f0      :     0.002110  f :     0.013437
      f+1     :     0.002773
      f-1     :     0.001914
      f+2     :     0.002790
      f-2     :     0.001244
      f+3     :     0.001524
      f-3     :     0.001081
      g0      :     0.000203  g :     0.001249
      g+1     :     0.000180
      g-1     :     0.000139
      g+2     :     0.000118
      g-2     :     0.000190
      g+3     :     0.000181
      g-3     :     0.000118
      g+4     :     0.000071
      g-4     :     0.000050
 17 H s       :     0.841003  s :     0.841003
      pz      :     0.007946  p :     0.023581
      px      :     0.006198
      py      :     0.009437
      dz2     :     0.000561  d :     0.003103
      dxz     :     0.000840
      dyz     :     0.000217
      dx2y2   :     0.000410
      dxy     :     0.001074
      f0      :     0.000011  f :     0.000298
      f+1     :     0.000086
      f-1     :     0.000004
      f+2     :     0.000034
      f-2     :     0.000040
      f+3     :     0.000037
      f-3     :     0.000085
 18 C s       :     3.250293  s :     3.250293
      pz      :     0.871910  p :     2.516087
      px      :     0.780163
      py      :     0.864015
      dz2     :     0.031001  d :     0.140320
      dxz     :     0.032644
      dyz     :     0.019775
      dx2y2   :     0.036199
      dxy     :     0.020701
      f0      :     0.003009  f :     0.024476
      f+1     :     0.004545
      f-1     :     0.002208
      f+2     :     0.003938
      f-2     :     0.003355
      f+3     :     0.004283
      f-3     :     0.003138
      g0      :     0.000203  g :     0.001980
      g+1     :     0.000218
      g-1     :     0.000210
      g+2     :     0.000221
      g-2     :     0.000189
      g+3     :     0.000248
      g-3     :     0.000260
      g+4     :     0.000224
      g-4     :     0.000205
 19 C s       :     3.171665  s :     3.171665
      pz      :     0.967410  p :     2.971793
      px      :     1.024641
      py      :     0.979742
      dz2     :     0.011039  d :     0.063500
      dxz     :     0.018918
      dyz     :     0.011886
      dx2y2   :     0.008312
      dxy     :     0.013345
      f0      :     0.001337  f :     0.006363
      f+1     :     0.001539
      f-1     :     0.000909
      f+2     :     0.000707
      f-2     :     0.000885
      f+3     :     0.000920
      f-3     :     0.000067
      g0      :     0.000118  g :     0.000737
      g+1     :     0.000088
      g-1     :     0.000156
      g+2     :     0.000100
      g-2     :     0.000107
      g+3     :     0.000072
      g-3     :     0.000037
      g+4     :     0.000014
      g-4     :     0.000044
 20 H s       :     0.858565  s :     0.858565
      pz      :     0.007022  p :     0.027432
      px      :     0.008458
      py      :     0.011952
      dz2     :     0.001039  d :     0.004027
      dxz     :     0.000715
      dyz     :     0.000504
      dx2y2   :     0.000363
      dxy     :     0.001404
      f0      :     0.000018  f :     0.000384
      f+1     :     0.000136
      f-1     :     0.000006
      f+2     :     0.000024
      f-2     :     0.000094
      f+3     :     0.000013
      f-3     :     0.000094
 21 H s       :     0.858208  s :     0.858208
      pz      :     0.008472  p :     0.025623
      px      :     0.008923
      py      :     0.008228
      dz2     :     0.000912  d :     0.003992
      dxz     :     0.000726
      dyz     :     0.000597
      dx2y2   :     0.001344
      dxy     :     0.000413
      f0      :     0.000010  f :     0.000400
      f+1     :     0.000091
      f-1     :     0.000059
      f+2     :     0.000087
      f-2     :     0.000032
      f+3     :     0.000050
      f-3     :     0.000072
 22 H s       :     0.896642  s :     0.896642
      pz      :     0.009710  p :     0.031566
      px      :     0.009915
      py      :     0.011941
      dz2     :     0.000158  d :     0.004190
      dxz     :     0.000340
      dyz     :     0.001316
      dx2y2   :     0.001093
      dxy     :     0.001283
      f0      :     0.000059  f :     0.000387
      f+1     :     0.000014
      f-1     :     0.000018
      f+2     :     0.000040
      f-2     :     0.000056
      f+3     :     0.000041
      f-3     :     0.000159
 23 C s       :     3.174647  s :     3.174647
      pz      :     1.038350  p :     3.051457
      px      :     1.038425
      py      :     0.974682
      dz2     :     0.009774  d :     0.072684
      dxz     :     0.016375
      dyz     :     0.016933
      dx2y2   :     0.013737
      dxy     :     0.015864
      f0      :     0.001100  f :     0.006641
      f+1     :     0.000198
      f-1     :     0.000753
      f+2     :     0.001452
      f-2     :     0.000798
      f+3     :     0.001175
      f-3     :     0.001165
      g0      :     0.000046  g :     0.000776
      g+1     :     0.000036
      g-1     :     0.000125
      g+2     :     0.000091
      g-2     :     0.000050
      g+3     :     0.000101
      g-3     :     0.000075
      g+4     :     0.000120
      g-4     :     0.000133
 24 H s       :     0.856274  s :     0.856274
      pz      :     0.008382  p :     0.026952
      px      :     0.010194
      py      :     0.008376
      dz2     :     0.000809  d :     0.003946
      dxz     :     0.001333
      dyz     :     0.001056
      dx2y2   :     0.000419
      dxy     :     0.000330
      f0      :     0.000084  f :     0.000382
      f+1     :     0.000099
      f-1     :     0.000047
      f+2     :     0.000076
      f-2     :     0.000061
      f+3     :     0.000009
      f-3     :     0.000006
 25 H s       :     0.872966  s :     0.872966
      pz      :     0.009917  p :     0.026888
      px      :     0.009266
      py      :     0.007705
      dz2     :     0.000862  d :     0.003957
      dxz     :     0.000666
      dyz     :     0.000573
      dx2y2   :     0.001177
      dxy     :     0.000679
      f0      :     0.000010  f :     0.000386
      f+1     :     0.000104
      f-1     :     0.000042
      f+2     :     0.000052
      f-2     :     0.000041
      f+3     :     0.000090
      f-3     :     0.000046
 26 H s       :     0.854017  s :     0.854017
      pz      :     0.009278  p :     0.026825
      px      :     0.008479
      py      :     0.009068
      dz2     :     0.001119  d :     0.003908
      dxz     :     0.000573
      dyz     :     0.000520
      dx2y2   :     0.000548
      dxy     :     0.001148
      f0      :     0.000027  f :     0.000383
      f+1     :     0.000143
      f-1     :     0.000004
      f+2     :     0.000018
      f-2     :     0.000080
      f+3     :     0.000039
      f-3     :     0.000073
 27 C s       :     3.163103  s :     3.163103
      pz      :     1.002649  p :     2.985479
      px      :     0.981655
      py      :     1.001175
      dz2     :     0.017881  d :     0.066777
      dxz     :     0.012563
      dyz     :     0.009711
      dx2y2   :     0.008474
      dxy     :     0.018148
      f0      :     0.000869  f :     0.006491
      f+1     :     0.001324
      f-1     :     0.000507
      f+2     :     0.000740
      f-2     :     0.001096
      f+3     :     0.000926
      f-3     :     0.001030
      g0      :     0.000077  g :     0.000752
      g+1     :     0.000104
      g-1     :     0.000076
      g+2     :     0.000098
      g-2     :     0.000032
      g+3     :     0.000121
      g-3     :     0.000086
      g+4     :     0.000065
      g-4     :     0.000092
 28 H s       :     0.888576  s :     0.888576
      pz      :     0.010992  p :     0.030714
      px      :     0.010489
      py      :     0.009232
      dz2     :     0.000180  d :     0.004192
      dxz     :     0.000314
      dyz     :     0.001561
      dx2y2   :     0.000722
      dxy     :     0.001416
      f0      :     0.000066  f :     0.000390
      f+1     :     0.000014
      f-1     :     0.000011
      f+2     :     0.000057
      f-2     :     0.000066
      f+3     :     0.000063
      f-3     :     0.000114
 29 H s       :     0.853779  s :     0.853779
      pz      :     0.009432  p :     0.026403
      px      :     0.008022
      py      :     0.008949
      dz2     :     0.000839  d :     0.003961
      dxz     :     0.000693
      dyz     :     0.000390
      dx2y2   :     0.001436
      dxy     :     0.000602
      f0      :     0.000008  f :     0.000391
      f+1     :     0.000094
      f-1     :     0.000041
      f+2     :     0.000059
      f-2     :     0.000025
      f+3     :     0.000092
      f-3     :     0.000072
 30 H s       :     0.856554  s :     0.856554
      pz      :     0.007645  p :     0.027008
      px      :     0.008664
      py      :     0.010699
      dz2     :     0.001070  d :     0.003889
      dxz     :     0.001179
      dyz     :     0.001106
      dx2y2   :     0.000295
      dxy     :     0.000240
      f0      :     0.000119  f :     0.000379
      f+1     :     0.000097
      f-1     :     0.000065
      f+2     :     0.000055
      f-2     :     0.000035
      f+3     :     0.000005
      f-3     :     0.000002
 31 C s       :     3.272374  s :     3.272374
      pz      :     0.676516  p :     2.486794
      px      :     0.947327
      py      :     0.862951
      dz2     :     0.036139  d :     0.128447
      dxz     :     0.030216
      dyz     :     0.028266
      dx2y2   :     0.022711
      dxy     :     0.011115
      f0      :     0.003687  f :     0.023487
      f+1     :     0.004687
      f-1     :     0.006587
      f+2     :     0.002228
      f-2     :     0.002231
      f+3     :     0.001603
      f-3     :     0.002463
      g0      :     0.000425  g :     0.002045
      g+1     :     0.000379
      g-1     :     0.000337
      g+2     :     0.000162
      g-2     :     0.000221
      g+3     :     0.000159
      g-3     :     0.000172
      g+4     :     0.000081
      g-4     :     0.000110
 32 C s       :     3.310437  s :     3.310437
      pz      :     0.825658  p :     2.530056
      px      :     0.895850
      py      :     0.808547
      dz2     :     0.021426  d :     0.095280
      dxz     :     0.022190
      dyz     :     0.020830
      dx2y2   :     0.018873
      dxy     :     0.011962
      f0      :     0.003577  f :     0.018150
      f+1     :     0.002072
      f-1     :     0.003616
      f+2     :     0.001961
      f-2     :     0.003113
      f+3     :     0.001762
      f-3     :     0.002049
      g0      :     0.000236  g :     0.001469
      g+1     :     0.000197
      g-1     :     0.000262
      g+2     :     0.000167
      g-2     :     0.000191
      g+3     :     0.000132
      g-3     :     0.000125
      g+4     :     0.000087
      g-4     :     0.000071
 33 C s       :     3.219266  s :     3.219266
      pz      :     0.897855  p :     2.743907
      px      :     0.918069
      py      :     0.927983
      dz2     :     0.012397  d :     0.111388
      dxz     :     0.029205
      dyz     :     0.044865
      dx2y2   :     0.018246
      dxy     :     0.006676
      f0      :     0.002381  f :     0.013550
      f+1     :     0.002008
      f-1     :     0.003011
      f+2     :     0.000835
      f-2     :     0.002349
      f+3     :     0.001138
      f-3     :     0.001828
      g0      :     0.000224  g :     0.001243
      g+1     :     0.000203
      g-1     :     0.000205
      g+2     :     0.000088
      g-2     :     0.000180
      g+3     :     0.000093
      g-3     :     0.000061
      g+4     :     0.000073
      g-4     :     0.000115
 34 H s       :     0.875206  s :     0.875206
      pz      :     0.010880  p :     0.032801
      px      :     0.011410
      py      :     0.010512
      dz2     :     0.001371  d :     0.003792
      dxz     :     0.000677
      dyz     :     0.000600
      dx2y2   :     0.000623
      dxy     :     0.000522
      f0      :     0.000063  f :     0.000326
      f+1     :     0.000038
      f-1     :     0.000066
      f+2     :     0.000066
      f-2     :     0.000038
      f+3     :     0.000017
      f-3     :     0.000038
 35 C s       :     3.179981  s :     3.179981
      pz      :     0.945123  p :     2.850929
      px      :     0.969002
      py      :     0.936803
      dz2     :     0.047293  d :     0.128260
      dxz     :     0.020472
      dyz     :     0.018198
      dx2y2   :     0.024031
      dxy     :     0.018266
      f0      :     0.001951  f :     0.012626
      f+1     :     0.001614
      f-1     :     0.002425
      f+2     :     0.001530
      f-2     :     0.001773
      f+3     :     0.001306
      f-3     :     0.002027
      g0      :     0.000163  g :     0.001248
      g+1     :     0.000126
      g-1     :     0.000172
      g+2     :     0.000094
      g-2     :     0.000189
      g+3     :     0.000154
      g-3     :     0.000166
      g+4     :     0.000076
      g-4     :     0.000107
 36 H s       :     0.848845  s :     0.848845
      pz      :     0.005817  p :     0.024111
      px      :     0.009737
      py      :     0.008557
      dz2     :     0.000558  d :     0.003039
      dxz     :     0.001092
      dyz     :     0.001154
      dx2y2   :     0.000125
      dxy     :     0.000110
      f0      :     0.000056  f :     0.000296
      f+1     :     0.000090
      f-1     :     0.000106
      f+2     :     0.000022
      f-2     :     0.000020
      f+3     :     0.000001
      f-3     :     0.000001
 37 C s       :     3.191649  s :     3.191649
      pz      :     0.903701  p :     2.787769
      px      :     0.947139
      py      :     0.936928
      dz2     :     0.040124  d :     0.123079
      dxz     :     0.025870
      dyz     :     0.033003
      dx2y2   :     0.007451
      dxy     :     0.016630
      f0      :     0.002143  f :     0.012458
      f+1     :     0.001932
      f-1     :     0.002974
      f+2     :     0.001618
      f-2     :     0.001707
      f+3     :     0.001009
      f-3     :     0.001074
      g0      :     0.000234  g :     0.001263
      g+1     :     0.000199
      g-1     :     0.000260
      g+2     :     0.000149
      g-2     :     0.000157
      g+3     :     0.000085
      g-3     :     0.000115
      g+4     :     0.000045
      g-4     :     0.000019
 38 H s       :     0.835377  s :     0.835377
      pz      :     0.006506  p :     0.021651
      px      :     0.007206
      py      :     0.007939
      dz2     :     0.000327  d :     0.002803
      dxz     :     0.000478
      dyz     :     0.000617
      dx2y2   :     0.001071
      dxy     :     0.000311
      f0      :     0.000024  f :     0.000284
      f+1     :     0.000026
      f-1     :     0.000035
      f+2     :     0.000023
      f-2     :     0.000050
      f+3     :     0.000039
      f-3     :     0.000088
 39 C s       :     3.240502  s :     3.240502
      pz      :     0.894022  p :     2.813308
      px      :     1.012964
      py      :     0.906322
      dz2     :     0.013865  d :     0.090551
      dxz     :     0.024400
      dyz     :     0.033949
      dx2y2   :     0.013452
      dxy     :     0.004884
      f0      :     0.001931  f :     0.013296
      f+1     :     0.002315
      f-1     :     0.003462
      f+2     :     0.000869
      f-2     :     0.001750
      f+3     :     0.001256
      f-3     :     0.001714
      g0      :     0.000237  g :     0.001219
      g+1     :     0.000210
      g-1     :     0.000214
      g+2     :     0.000080
      g-2     :     0.000151
      g+3     :     0.000088
      g-3     :     0.000061
      g+4     :     0.000068
      g-4     :     0.000110
 40 H s       :     0.870678  s :     0.870678
      pz      :     0.007350  p :     0.031540
      px      :     0.010365
      py      :     0.013826
      dz2     :     0.001156  d :     0.003479
      dxz     :     0.000561
      dyz     :     0.000396
      dx2y2   :     0.000708
      dxy     :     0.000658
      f0      :     0.000051  f :     0.000321
      f+1     :     0.000034
      f-1     :     0.000055
      f+2     :     0.000070
      f-2     :     0.000039
      f+3     :     0.000026
      f-3     :     0.000045
 41 C s       :     3.286750  s :     3.286750
      pz      :     0.977660  p :     2.730944
      px      :     0.899092
      py      :     0.854192
      dz2     :     0.015779  d :     0.121087
      dxz     :     0.024023
      dyz     :     0.035721
      dx2y2   :     0.026402
      dxy     :     0.019162
      f0      :     0.002296  f :     0.019382
      f+1     :     0.002663
      f-1     :     0.002720
      f+2     :     0.002681
      f-2     :     0.003569
      f+3     :     0.002478
      f-3     :     0.002974
      g0      :     0.000122  g :     0.001614
      g+1     :     0.000112
      g-1     :     0.000205
      g+2     :     0.000145
      g-2     :     0.000262
      g+3     :     0.000232
      g-3     :     0.000202
      g+4     :     0.000164
      g-4     :     0.000170
 42 C s       :     3.156038  s :     3.156038
      pz      :     0.991120  p :     3.015521
      px      :     1.022929
      py      :     1.001472
      dz2     :     0.018513  d :     0.074871
      dxz     :     0.012351
      dyz     :     0.015866
      dx2y2   :     0.009232
      dxy     :     0.018908
      f0      :     0.000918  f :     0.006562
      f+1     :     0.000761
      f-1     :     0.001253
      f+2     :     0.001000
      f-2     :     0.001292
      f+3     :     0.000577
      f-3     :     0.000760
      g0      :     0.000058  g :     0.000745
      g+1     :     0.000081
      g-1     :     0.000116
      g+2     :     0.000042
      g-2     :     0.000138
      g+3     :     0.000115
      g-3     :     0.000083
      g+4     :     0.000048
      g-4     :     0.000066
 43 H s       :     0.873098  s :     0.873098
      pz      :     0.008344  p :     0.032477
      px      :     0.011102
      py      :     0.013030
      dz2     :     0.001385  d :     0.004142
      dxz     :     0.001333
      dyz     :     0.000601
      dx2y2   :     0.000367
      dxy     :     0.000455
      f0      :     0.000130  f :     0.000386
      f+1     :     0.000093
      f-1     :     0.000034
      f+2     :     0.000041
      f-2     :     0.000072
      f+3     :     0.000011
      f-3     :     0.000004
 44 H s       :     0.851955  s :     0.851955
      pz      :     0.009893  p :     0.027058
      px      :     0.007956
      py      :     0.009208
      dz2     :     0.000698  d :     0.003899
      dxz     :     0.000703
      dyz     :     0.000458
      dx2y2   :     0.000957
      dxy     :     0.001082
      f0      :     0.000012  f :     0.000382
      f+1     :     0.000090
      f-1     :     0.000027
      f+2     :     0.000036
      f-2     :     0.000056
      f+3     :     0.000101
      f-3     :     0.000061
 45 H s       :     0.871520  s :     0.871520
      pz      :     0.008951  p :     0.026712
      px      :     0.009542
      py      :     0.008219
      dz2     :     0.000246  d :     0.003987
      dxz     :     0.000662
      dyz     :     0.001048
      dx2y2   :     0.001592
      dxy     :     0.000439
      f0      :     0.000056  f :     0.000392
      f+1     :     0.000013
      f-1     :     0.000027
      f+2     :     0.000037
      f-2     :     0.000093
      f+3     :     0.000059
      f-3     :     0.000106
 46 C s       :     3.195291  s :     3.195291
      pz      :     0.978347  p :     2.924358
      px      :     0.941555
      py      :     1.004456
      dz2     :     0.012179  d :     0.063521
      dxz     :     0.011246
      dyz     :     0.012866
      dx2y2   :     0.007124
      dxy     :     0.020107
      f0      :     0.000423  f :     0.006688
      f+1     :     0.000901
      f-1     :     0.001290
      f+2     :     0.000561
      f-2     :     0.001326
      f+3     :     0.001144
      f-3     :     0.001043
      g0      :     0.000045  g :     0.000737
      g+1     :     0.000075
      g-1     :     0.000080
      g+2     :     0.000061
      g-2     :     0.000091
      g+3     :     0.000081
      g-3     :     0.000110
      g+4     :     0.000095
      g-4     :     0.000099
 47 H s       :     0.888395  s :     0.888395
      pz      :     0.009956  p :     0.030073
      px      :     0.007517
      py      :     0.012601
      dz2     :     0.001299  d :     0.004104
      dxz     :     0.000707
      dyz     :     0.000594
      dx2y2   :     0.000938
      dxy     :     0.000567
      f0      :     0.000069  f :     0.000388
      f+1     :     0.000062
      f-1     :     0.000036
      f+2     :     0.000107
      f-2     :     0.000037
      f+3     :     0.000024
      f-3     :     0.000052
 48 H s       :     0.895059  s :     0.895059
      pz      :     0.007094  p :     0.031247
      px      :     0.011793
      py      :     0.012359
      dz2     :     0.001368  d :     0.004257
      dxz     :     0.001208
      dyz     :     0.000669
      dx2y2   :     0.000446
      dxy     :     0.000566
      f0      :     0.000141  f :     0.000388
      f+1     :     0.000062
      f-1     :     0.000031
      f+2     :     0.000050
      f-2     :     0.000079
      f+3     :     0.000017
      f-3     :     0.000009
 49 H s       :     0.877352  s :     0.877352
      pz      :     0.009980  p :     0.025887
      px      :     0.007484
      py      :     0.008423
      dz2     :     0.000254  d :     0.003900
      dxz     :     0.000539
      dyz     :     0.001161
      dx2y2   :     0.001254
      dxy     :     0.000693
      f0      :     0.000051  f :     0.000389
      f+1     :     0.000023
      f-1     :     0.000028
      f+2     :     0.000034
      f-2     :     0.000091
      f+3     :     0.000038
      f-3     :     0.000125
 50 C s       :     3.143902  s :     3.143902
      pz      :     0.987984  p :     3.016183
      px      :     1.024747
      py      :     1.003452
      dz2     :     0.011424  d :     0.072344
      dxz     :     0.019181
      dyz     :     0.017458
      dx2y2   :     0.006740
      dxy     :     0.017542
      f0      :     0.000728  f :     0.006653
      f+1     :     0.000818
      f-1     :     0.001178
      f+2     :     0.000826
      f-2     :     0.002148
      f+3     :     0.000653
      f-3     :     0.000301
      g0      :     0.000065  g :     0.000767
      g+1     :     0.000063
      g-1     :     0.000132
      g+2     :     0.000098
      g-2     :     0.000164
      g+3     :     0.000089
      g-3     :     0.000089
      g+4     :     0.000035
      g-4     :     0.000033
 51 H s       :     0.868171  s :     0.868171
      pz      :     0.007025  p :     0.024220
      px      :     0.007074
      py      :     0.010120
      dz2     :     0.001221  d :     0.003845
      dxz     :     0.000674
      dyz     :     0.000620
      dx2y2   :     0.000718
      dxy     :     0.000612
      f0      :     0.000061  f :     0.000390
      f+1     :     0.000070
      f-1     :     0.000061
      f+2     :     0.000107
      f-2     :     0.000029
      f+3     :     0.000015
      f-3     :     0.000047
 52 H s       :     0.872091  s :     0.872091
      pz      :     0.009046  p :     0.027319
      px      :     0.009975
      py      :     0.008298
      dz2     :     0.000536  d :     0.004107
      dxz     :     0.000511
      dyz     :     0.000803
      dx2y2   :     0.001520
      dxy     :     0.000737
      f0      :     0.000028  f :     0.000395
      f+1     :     0.000030
      f-1     :     0.000058
      f+2     :     0.000055
      f-2     :     0.000043
      f+3     :     0.000069
      f-3     :     0.000113
 53 H s       :     0.865656  s :     0.865656
      pz      :     0.008765  p :     0.024756
      px      :     0.009165
      py      :     0.006827
      dz2     :     0.000620  d :     0.003852
      dxz     :     0.000928
      dyz     :     0.000543
      dx2y2   :     0.000770
      dxy     :     0.000992
      f0      :     0.000014  f :     0.000390
      f+1     :     0.000092
      f-1     :     0.000029
      f+2     :     0.000055
      f-2     :     0.000066
      f+3     :     0.000085
      f-3     :     0.000048
 54 C s       :     3.123777  s :     3.123777
      pz      :     0.672099  p :     2.242521
      px      :     0.829060
      py      :     0.741361
      dz2     :     0.075129  d :     0.257163
      dxz     :     0.041193
      dyz     :     0.049549
      dx2y2   :     0.056889
      dxy     :     0.034404
      f0      :     0.005569  f :     0.035163
      f+1     :     0.007855
      f-1     :     0.005148
      f+2     :     0.006449
      f-2     :     0.003420
      f+3     :     0.003387
      f-3     :     0.003336
      g0      :     0.000621  g :     0.004421
      g+1     :     0.000624
      g-1     :     0.000532
      g+2     :     0.000362
      g-2     :     0.000761
      g+3     :     0.000515
      g-3     :     0.000473
      g+4     :     0.000210
      g-4     :     0.000322
 55 C s       :     3.258810  s :     3.258810
      pz      :     0.850161  p :     2.559770
      px      :     0.794027
      py      :     0.915582
      dz2     :     0.033458  d :     0.111114
      dxz     :     0.030000
      dyz     :     0.023656
      dx2y2   :     0.012676
      dxy     :     0.011324
      f0      :     0.002385  f :     0.017533
      f+1     :     0.004345
      f-1     :     0.002830
      f+2     :     0.002448
      f-2     :     0.001486
      f+3     :     0.002324
      f-3     :     0.001714
      g0      :     0.000271  g :     0.001547
      g+1     :     0.000338
      g-1     :     0.000180
      g+2     :     0.000139
      g-2     :     0.000164
      g+3     :     0.000160
      g-3     :     0.000147
      g+4     :     0.000073
      g-4     :     0.000074
 56 C s       :     3.258864  s :     3.258864
      pz      :     0.959760  p :     2.748201
      px      :     0.889359
      py      :     0.899082
      dz2     :     0.033084  d :     0.101490
      dxz     :     0.019082
      dyz     :     0.008210
      dx2y2   :     0.020022
      dxy     :     0.021092
      f0      :     0.001679  f :     0.013375
      f+1     :     0.003491
      f-1     :     0.001018
      f+2     :     0.002080
      f-2     :     0.001263
      f+3     :     0.002374
      f-3     :     0.001470
      g0      :     0.000176  g :     0.001262
      g+1     :     0.000222
      g-1     :     0.000053
      g+2     :     0.000138
      g-2     :     0.000121
      g+3     :     0.000197
      g-3     :     0.000166
      g+4     :     0.000113
      g-4     :     0.000076
 57 H s       :     0.853777  s :     0.853777
      pz      :     0.006703  p :     0.026621
      px      :     0.009960
      py      :     0.009958
      dz2     :     0.000592  d :     0.003214
      dxz     :     0.001099
      dyz     :     0.001202
      dx2y2   :     0.000185
      dxy     :     0.000136
      f0      :     0.000067  f :     0.000299
      f+1     :     0.000076
      f-1     :     0.000113
      f+2     :     0.000019
      f-2     :     0.000021
      f+3     :     0.000001
      f-3     :     0.000001
 58 C s       :     3.197141  s :     3.197141
      pz      :     0.930758  p :     2.814047
      px      :     0.934354
      py      :     0.948935
      dz2     :     0.016745  d :     0.121385
      dxz     :     0.059639
      dyz     :     0.023099
      dx2y2   :     0.008543
      dxy     :     0.013359
      f0      :     0.001633  f :     0.012412
      f+1     :     0.003241
      f-1     :     0.002387
      f+2     :     0.001139
      f-2     :     0.001100
      f+3     :     0.001558
      f-3     :     0.001354
      g0      :     0.000273  g :     0.001267
      g+1     :     0.000266
      g-1     :     0.000157
      g+2     :     0.000110
      g-2     :     0.000110
      g+3     :     0.000072
      g-3     :     0.000109
      g+4     :     0.000109
      g-4     :     0.000062
 59 H s       :     0.823563  s :     0.823563
      pz      :     0.006760  p :     0.022978
      px      :     0.006506
      py      :     0.009713
      dz2     :     0.000928  d :     0.002873
      dxz     :     0.000344
      dyz     :     0.000476
      dx2y2   :     0.000648
      dxy     :     0.000478
      f0      :     0.000037  f :     0.000283
      f+1     :     0.000062
      f-1     :     0.000027
      f+2     :     0.000063
      f-2     :     0.000028
      f+3     :     0.000048
      f-3     :     0.000019
 60 C s       :     3.196145  s :     3.196145
      pz      :     0.898289  p :     2.758600
      px      :     0.943326
      py      :     0.916985
      dz2     :     0.040102  d :     0.122895
      dxz     :     0.031421
      dyz     :     0.027614
      dx2y2   :     0.014295
      dxy     :     0.009463
      f0      :     0.001800  f :     0.012325
      f+1     :     0.003126
      f-1     :     0.002398
      f+2     :     0.001732
      f-2     :     0.001090
      f+3     :     0.001147
      f-3     :     0.001031
      g0      :     0.000255  g :     0.001267
      g+1     :     0.000295
      g-1     :     0.000167
      g+2     :     0.000104
      g-2     :     0.000150
      g+3     :     0.000123
      g-3     :     0.000104
      g+4     :     0.000029
      g-4     :     0.000040
 61 H s       :     0.824886  s :     0.824886
      pz      :     0.006951  p :     0.022683
      px      :     0.006466
      py      :     0.009265
      dz2     :     0.000431  d :     0.002859
      dxz     :     0.000813
      dyz     :     0.000243
      dx2y2   :     0.000587
      dxy     :     0.000786
      f0      :     0.000016  f :     0.000279
      f+1     :     0.000066
      f-1     :     0.000009
      f+2     :     0.000034
      f-2     :     0.000036
      f+3     :     0.000078
      f-3     :     0.000039
 62 C s       :     3.194154  s :     3.194154
      pz      :     0.971989  p :     2.813940
      px      :     0.899351
      py      :     0.942600
      dz2     :     0.045738  d :     0.119598
      dxz     :     0.026119
      dyz     :     0.008477
      dx2y2   :     0.018343
      dxy     :     0.020921
      f0      :     0.001631  f :     0.012397
      f+1     :     0.003184
      f-1     :     0.001067
      f+2     :     0.001860
      f-2     :     0.001181
      f+3     :     0.002086
      f-3     :     0.001389
      g0      :     0.000178  g :     0.001273
      g+1     :     0.000237
      g-1     :     0.000055
      g+2     :     0.000138
      g-2     :     0.000134
      g+3     :     0.000190
      g-3     :     0.000165
      g+4     :     0.000102
      g-4     :     0.000074
 63 H s       :     0.823774  s :     0.823774
      pz      :     0.006039  p :     0.023101
      px      :     0.007256
      py      :     0.009807
      dz2     :     0.000470  d :     0.002888
      dxz     :     0.001031
      dyz     :     0.001171
      dx2y2   :     0.000106
      dxy     :     0.000110
      f0      :     0.000051  f :     0.000283
      f+1     :     0.000079
      f-1     :     0.000112
      f+2     :     0.000017
      f-2     :     0.000021
      f+3     :     0.000001
      f-3     :     0.000001
 64 C s       :     3.222159  s :     3.222159
      pz      :     0.909987  p :     2.743137
      px      :     0.904513
      py      :     0.928637
      dz2     :     0.014619  d :     0.099442
      dxz     :     0.040107
      dyz     :     0.020783
      dx2y2   :     0.010358
      dxy     :     0.013574
      f0      :     0.001787  f :     0.012757
      f+1     :     0.003054
      f-1     :     0.002243
      f+2     :     0.001365
      f-2     :     0.001357
      f+3     :     0.001703
      f-3     :     0.001249
      g0      :     0.000257  g :     0.001254
      g+1     :     0.000259
      g-1     :     0.000156
      g+2     :     0.000111
      g-2     :     0.000119
      g+3     :     0.000073
      g-3     :     0.000106
      g+4     :     0.000113
      g-4     :     0.000060
 65 H s       :     0.846525  s :     0.846525
      pz      :     0.008370  p :     0.027016
      px      :     0.009163
      py      :     0.009483
      dz2     :     0.001078  d :     0.003316
      dxz     :     0.000541
      dyz     :     0.000524
      dx2y2   :     0.000716
      dxy     :     0.000457
      f0      :     0.000034  f :     0.000305
      f+1     :     0.000079
      f-1     :     0.000033
      f+2     :     0.000064
      f-2     :     0.000029
      f+3     :     0.000048
      f-3     :     0.000018
 66 H s       :     0.739910  s :     0.739910
      pz      :     0.020881  p :     0.064033
      px      :     0.016482
      py      :     0.026670
      dz2     :     0.000830  d :     0.009350
      dxz     :     0.002165
      dyz     :     0.001535
      dx2y2   :     0.003838
      dxy     :     0.000981
      f0      :     0.000080  f :     0.000866
      f+1     :     0.000092
      f-1     :     0.000060
      f+2     :     0.000040
      f-2     :     0.000159
      f+3     :     0.000341
      f-3     :     0.000095


                     *******************************
                     * LOEWDIN POPULATION ANALYSIS *
                     *******************************

----------------------
LOEWDIN ATOMIC CHARGES
----------------------
   0 O :    0.579820
   1 O :    0.316456
   2 N :    0.388671
   3 N :    0.583250
   4 C :   -0.480956
   5 C :   -0.147418
   6 H :   -0.017770
   7 C :   -0.098839
   8 C :    0.081889
   9 H :   -0.045105
  10 C :    0.064373
  11 H :   -0.050411
  12 C :    0.061345
  13 H :   -0.051361
  14 C :    0.063744
  15 H :   -0.050510
  16 C :    0.085180
  17 H :   -0.039143
  18 C :   -0.404124
  19 C :    0.247795
  20 H :   -0.045663
  21 H :   -0.042470
  22 H :   -0.051878
  23 C :    0.222488
  24 H :   -0.052308
  25 H :   -0.049471
  26 H :   -0.051938
  27 C :    0.243580
  28 H :   -0.054297
  29 H :   -0.042591
  30 H :   -0.047401
  31 C :   -0.208600
  32 C :   -0.050514
  33 C :    0.067686
  34 H :   -0.051972
  35 C :    0.032498
  36 H :   -0.059628
  37 C :    0.041018
  38 H :   -0.051685
  39 C :    0.057642
  40 H :   -0.058694
  41 C :   -0.244749
  42 C :    0.246884
  43 H :   -0.061737
  44 H :   -0.046644
  45 H :   -0.047051
  46 C :    0.251054
  47 H :   -0.042758
  48 H :   -0.057929
  49 H :   -0.044481
  50 C :    0.232137
  51 H :   -0.047599
  52 H :   -0.044798
  53 H :   -0.046806
  54 C :   -0.750136
  55 C :   -0.126699
  56 C :    0.092645
  57 H :   -0.045075
  58 C :    0.071297
  59 H :   -0.048722
  60 C :    0.079513
  61 H :   -0.046583
  62 C :    0.071636
  63 H :   -0.048703
  64 C :    0.095060
  65 H :   -0.042542
  66 H :   -0.179900

-------------------------------
LOEWDIN REDUCED ORBITAL CHARGES
-------------------------------
  0 O s       :     3.037644  s :     3.037644
      pz      :     1.344201  p :     4.168267
      px      :     1.357250
      py      :     1.466816
      dz2     :     0.043981  d :     0.184155
      dxz     :     0.052857
      dyz     :     0.033100
      dx2y2   :     0.029507
      dxy     :     0.024710
      f0      :     0.004115  f :     0.029031
      f+1     :     0.006689
      f-1     :     0.004336
      f+2     :     0.004290
      f-2     :     0.003735
      f+3     :     0.003038
      f-3     :     0.002826
      g0      :     0.000156  g :     0.001084
      g+1     :     0.000164
      g-1     :     0.000098
      g+2     :     0.000196
      g-2     :     0.000131
      g+3     :     0.000122
      g-3     :     0.000085
      g+4     :     0.000080
      g-4     :     0.000052
  1 O s       :     3.238113  s :     3.238113
      pz      :     1.482261  p :     4.326658
      px      :     1.485768
      py      :     1.358629
      dz2     :     0.019813  d :     0.095719
      dxz     :     0.019209
      dyz     :     0.019398
      dx2y2   :     0.016073
      dxy     :     0.021227
      f0      :     0.002036  f :     0.021794
      f+1     :     0.003679
      f-1     :     0.003539
      f+2     :     0.003302
      f-2     :     0.004152
      f+3     :     0.002169
      f-3     :     0.002917
      g0      :     0.000115  g :     0.001260
      g+1     :     0.000125
      g-1     :     0.000119
      g+2     :     0.000047
      g-2     :     0.000278
      g+3     :     0.000191
      g-3     :     0.000193
      g+4     :     0.000082
      g-4     :     0.000111
  2 N s       :     2.849745  s :     2.849745
      pz      :     1.013333  p :     3.413591
      px      :     1.145320
      py      :     1.254937
      dz2     :     0.040685  d :     0.289233
      dxz     :     0.033511
      dyz     :     0.058895
      dx2y2   :     0.085836
      dxy     :     0.070305
      f0      :     0.005103  f :     0.054519
      f+1     :     0.005648
      f-1     :     0.005095
      f+2     :     0.009512
      f-2     :     0.005229
      f+3     :     0.014883
      f-3     :     0.009050
      g0      :     0.000401  g :     0.004241
      g+1     :     0.000151
      g-1     :     0.000487
      g+2     :     0.000365
      g-2     :     0.000301
      g+3     :     0.000452
      g-3     :     0.000557
      g+4     :     0.000702
      g-4     :     0.000825
  3 N s       :     2.683998  s :     2.683998
      pz      :     1.068597  p :     3.342926
      px      :     1.166281
      py      :     1.108047
      dz2     :     0.104455  d :     0.331313
      dxz     :     0.058907
      dyz     :     0.085797
      dx2y2   :     0.031342
      dxy     :     0.050811
      f0      :     0.010593  f :     0.055618
      f+1     :     0.008046
      f-1     :     0.015567
      f+2     :     0.005783
      f-2     :     0.008030
      f+3     :     0.003062
      f-3     :     0.004536
      g0      :     0.000491  g :     0.002895
      g+1     :     0.000343
      g-1     :     0.000727
      g+2     :     0.000325
      g-2     :     0.000243
      g+3     :     0.000241
      g-3     :     0.000123
      g+4     :     0.000199
      g-4     :     0.000202
  4 C s       :     2.598481  s :     2.598481
      pz      :     0.772402  p :     2.630477
      px      :     0.799803
      py      :     1.058272
      dz2     :     0.113235  d :     0.935274
      dxz     :     0.110071
      dyz     :     0.180344
      dx2y2   :     0.269682
      dxy     :     0.261941
      f0      :     0.020088  f :     0.281921
      f+1     :     0.030427
      f-1     :     0.024785
      f+2     :     0.039166
      f-2     :     0.034629
      f+3     :     0.067709
      f-3     :     0.065116
      g0      :     0.003461  g :     0.034805
      g+1     :     0.002576
      g-1     :     0.003482
      g+2     :     0.003174
      g-2     :     0.002344
      g+3     :     0.003887
      g-3     :     0.004862
      g+4     :     0.005085
      g-4     :     0.005933
  5 C s       :     2.524047  s :     2.524047
      pz      :     0.877795  p :     2.678290
      px      :     0.935894
      py      :     0.864601
      dz2     :     0.161526  d :     0.735946
      dxz     :     0.097753
      dyz     :     0.177667
      dx2y2   :     0.150326
      dxy     :     0.148674
      f0      :     0.029861  f :     0.195012
      f+1     :     0.021941
      f-1     :     0.037190
      f+2     :     0.028565
      f-2     :     0.034304
      f+3     :     0.021479
      f-3     :     0.021673
      g0      :     0.001525  g :     0.014123
      g+1     :     0.000664
      g-1     :     0.002474
      g+2     :     0.001958
      g-2     :     0.001595
      g+3     :     0.002016
      g-3     :     0.001803
      g+4     :     0.000948
      g-4     :     0.001139
  6 H s       :     0.740790  s :     0.740790
      pz      :     0.048580  p :     0.194793
      px      :     0.097164
      py      :     0.049049
      dz2     :     0.005987  d :     0.072233
      dxz     :     0.023175
      dyz     :     0.003748
      dx2y2   :     0.016880
      dxy     :     0.022442
      f0      :     0.001318  f :     0.009954
      f+1     :     0.001098
      f-1     :     0.000247
      f+2     :     0.001497
      f-2     :     0.000894
      f+3     :     0.002210
      f-3     :     0.002689
  7 C s       :     2.562573  s :     2.562573
      pz      :     0.889345  p :     2.701953
      px      :     0.996004
      py      :     0.816604
      dz2     :     0.146038  d :     0.657499
      dxz     :     0.172532
      dyz     :     0.100471
      dx2y2   :     0.116658
      dxy     :     0.121799
      f0      :     0.021314  f :     0.162351
      f+1     :     0.040598
      f-1     :     0.019775
      f+2     :     0.027228
      f-2     :     0.019138
      f+3     :     0.012383
      f-3     :     0.021915
      g0      :     0.001913  g :     0.014462
      g+1     :     0.001638
      g-1     :     0.001250
      g+2     :     0.001905
      g-2     :     0.001771
      g+3     :     0.001624
      g-3     :     0.001753
      g+4     :     0.001077
      g-4     :     0.001532
  8 C s       :     2.575403  s :     2.575403
      pz      :     0.940281  p :     2.707630
      px      :     0.950783
      py      :     0.816565
      dz2     :     0.107896  d :     0.507151
      dxz     :     0.161655
      dyz     :     0.079184
      dx2y2   :     0.066845
      dxy     :     0.091570
      f0      :     0.018675  f :     0.116155
      f+1     :     0.029384
      f-1     :     0.012442
      f+2     :     0.018327
      f-2     :     0.011624
      f+3     :     0.009684
      f-3     :     0.016019
      g0      :     0.001663  g :     0.011772
      g+1     :     0.001275
      g-1     :     0.001210
      g+2     :     0.002435
      g-2     :     0.001092
      g+3     :     0.000877
      g-3     :     0.001140
      g+4     :     0.001035
      g-4     :     0.001044
  9 H s       :     0.776181  s :     0.776181
      pz      :     0.063032  p :     0.193079
      px      :     0.066363
      py      :     0.063685
      dz2     :     0.015176  d :     0.066147
      dxz     :     0.012451
      dyz     :     0.010260
      dx2y2   :     0.016032
      dxy     :     0.012228
      f0      :     0.000746  f :     0.009698
      f+1     :     0.001922
      f-1     :     0.001146
      f+2     :     0.001546
      f-2     :     0.001639
      f+3     :     0.001436
      f-3     :     0.001263
 10 C s       :     2.586713  s :     2.586713
      pz      :     0.947585  p :     2.715598
      px      :     0.938106
      py      :     0.829907
      dz2     :     0.130810  d :     0.508006
      dxz     :     0.134412
      dyz     :     0.095780
      dx2y2   :     0.092006
      dxy     :     0.054999
      f0      :     0.016622  f :     0.113680
      f+1     :     0.027010
      f-1     :     0.017453
      f+2     :     0.017593
      f-2     :     0.013978
      f+3     :     0.011123
      f-3     :     0.009900
      g0      :     0.001292  g :     0.011630
      g+1     :     0.001607
      g-1     :     0.001478
      g+2     :     0.001355
      g-2     :     0.002191
      g+3     :     0.001128
      g-3     :     0.001086
      g+4     :     0.000788
      g-4     :     0.000705
 11 H s       :     0.789774  s :     0.789774
      pz      :     0.050322  p :     0.186522
      px      :     0.086185
      py      :     0.050015
      dz2     :     0.009872  d :     0.064485
      dxz     :     0.019528
      dyz     :     0.003135
      dx2y2   :     0.013407
      dxy     :     0.018543
      f0      :     0.000750  f :     0.009630
      f+1     :     0.002435
      f-1     :     0.000093
      f+2     :     0.001788
      f-2     :     0.000888
      f+3     :     0.001564
      f-3     :     0.002112
 12 C s       :     2.587700  s :     2.587700
      pz      :     0.916466  p :     2.718403
      px      :     0.979340
      py      :     0.822597
      dz2     :     0.109100  d :     0.507285
      dxz     :     0.131144
      dyz     :     0.056085
      dx2y2   :     0.103647
      dxy     :     0.107309
      f0      :     0.007924  f :     0.113662
      f+1     :     0.031493
      f-1     :     0.010934
      f+2     :     0.018942
      f-2     :     0.013485
      f+3     :     0.011774
      f-3     :     0.019109
      g0      :     0.000976  g :     0.011604
      g+1     :     0.001257
      g-1     :     0.000874
      g+2     :     0.001374
      g-2     :     0.001431
      g+3     :     0.001551
      g-3     :     0.001524
      g+4     :     0.001083
      g-4     :     0.001535
 13 H s       :     0.790874  s :     0.790874
      pz      :     0.084150  p :     0.186511
      px      :     0.046609
      py      :     0.055751
      dz2     :     0.018908  d :     0.064347
      dxz     :     0.019353
      dyz     :     0.016709
      dx2y2   :     0.004969
      dxy     :     0.004409
      f0      :     0.002528  f :     0.009628
      f+1     :     0.002171
      f-1     :     0.001995
      f+2     :     0.001439
      f-2     :     0.001230
      f+3     :     0.000121
      f-3     :     0.000145
 14 C s       :     2.587004  s :     2.587004
      pz      :     0.941601  p :     2.716747
      px      :     0.959340
      py      :     0.815806
      dz2     :     0.108142  d :     0.507187
      dxz     :     0.164729
      dyz     :     0.077168
      dx2y2   :     0.064711
      dxy     :     0.092437
      f0      :     0.018389  f :     0.113674
      f+1     :     0.029038
      f-1     :     0.012334
      f+2     :     0.017458
      f-2     :     0.011372
      f+3     :     0.009355
      f-3     :     0.015729
      g0      :     0.001710  g :     0.011643
      g+1     :     0.001251
      g-1     :     0.001231
      g+2     :     0.002388
      g-2     :     0.001114
      g+3     :     0.000816
      g-3     :     0.001098
      g+4     :     0.000987
      g-4     :     0.001048
 15 H s       :     0.789996  s :     0.789996
      pz      :     0.058601  p :     0.186450
      px      :     0.066491
      py      :     0.061358
      dz2     :     0.014881  d :     0.064438
      dxz     :     0.012148
      dyz     :     0.010098
      dx2y2   :     0.015514
      dxy     :     0.011796
      f0      :     0.000769  f :     0.009626
      f+1     :     0.001922
      f-1     :     0.001146
      f+2     :     0.001568
      f-2     :     0.001630
      f+3     :     0.001368
      f-3     :     0.001223
 16 C s       :     2.577175  s :     2.577175
      pz      :     0.946152  p :     2.702075
      px      :     0.930809
      py      :     0.825114
      dz2     :     0.127485  d :     0.507632
      dxz     :     0.136941
      dyz     :     0.096460
      dx2y2   :     0.090741
      dxy     :     0.056005
      f0      :     0.016841  f :     0.116122
      f+1     :     0.027380
      f-1     :     0.018015
      f+2     :     0.017994
      f-2     :     0.014636
      f+3     :     0.011603
      f-3     :     0.009653
      g0      :     0.001293  g :     0.011817
      g+1     :     0.001613
      g-1     :     0.001514
      g+2     :     0.001402
      g-2     :     0.002277
      g+3     :     0.001190
      g-3     :     0.001069
      g+4     :     0.000803
      g-4     :     0.000657
 17 H s       :     0.778992  s :     0.778992
      pz      :     0.050456  p :     0.185239
      px      :     0.086075
      py      :     0.048708
      dz2     :     0.010230  d :     0.065253
      dxz     :     0.019316
      dyz     :     0.003451
      dx2y2   :     0.013471
      dxy     :     0.018785
      f0      :     0.000741  f :     0.009659
      f+1     :     0.002464
      f-1     :     0.000095
      f+2     :     0.001777
      f-2     :     0.000900
      f+3     :     0.001546
      f-3     :     0.002137
 18 C s       :     2.543894  s :     2.543894
      pz      :     0.920406  p :     2.707172
      px      :     0.886993
      py      :     0.899773
      dz2     :     0.166505  d :     0.894861
      dxz     :     0.207400
      dyz     :     0.159980
      dx2y2   :     0.192252
      dxy     :     0.168724
      f0      :     0.031169  f :     0.242464
      f+1     :     0.045755
      f-1     :     0.019885
      f+2     :     0.037250
      f-2     :     0.035598
      f+3     :     0.039515
      f-3     :     0.033292
      g0      :     0.001676  g :     0.015733
      g+1     :     0.001826
      g-1     :     0.001139
      g+2     :     0.001392
      g-2     :     0.001826
      g+3     :     0.002177
      g-3     :     0.002009
      g+4     :     0.002122
      g-4     :     0.001565
 19 C s       :     2.535564  s :     2.535564
      pz      :     0.891198  p :     2.752910
      px      :     0.936241
      py      :     0.925471
      dz2     :     0.081724  d :     0.385052
      dxz     :     0.110658
      dyz     :     0.068367
      dx2y2   :     0.057048
      dxy     :     0.067255
      f0      :     0.017503  f :     0.074811
      f+1     :     0.012633
      f-1     :     0.011994
      f+2     :     0.011118
      f-2     :     0.010254
      f+3     :     0.008208
      f-3     :     0.003102
      g0      :     0.000885  g :     0.003868
      g+1     :     0.000547
      g-1     :     0.000528
      g+2     :     0.000615
      g-2     :     0.000568
      g+3     :     0.000308
      g-3     :     0.000168
      g+4     :     0.000049
      g-4     :     0.000200
 20 H s       :     0.777953  s :     0.777953
      pz      :     0.059958  p :     0.190652
      px      :     0.077679
      py      :     0.053015
      dz2     :     0.015862  d :     0.067675
      dxz     :     0.015205
      dyz     :     0.006649
      dx2y2   :     0.010300
      dxy     :     0.019658
      f0      :     0.000704  f :     0.009383
      f+1     :     0.002758
      f-1     :     0.000115
      f+2     :     0.001501
      f-2     :     0.001650
      f+3     :     0.000887
      f-3     :     0.001768
 21 H s       :     0.774702  s :     0.774702
      pz      :     0.057560  p :     0.190693
      px      :     0.067321
      py      :     0.065811
      dz2     :     0.014071  d :     0.067634
      dxz     :     0.012054
      dyz     :     0.010065
      dx2y2   :     0.020465
      dxy     :     0.010979
      f0      :     0.000601  f :     0.009441
      f+1     :     0.001752
      f-1     :     0.001066
      f+2     :     0.001472
      f-2     :     0.001553
      f+3     :     0.001293
      f-3     :     0.001704
 22 H s       :     0.773540  s :     0.773540
      pz      :     0.051555  p :     0.199957
      px      :     0.062131
      py      :     0.086271
      dz2     :     0.004464  d :     0.068897
      dxz     :     0.005214
      dyz     :     0.020268
      dx2y2   :     0.019926
      dxy     :     0.019024
      f0      :     0.001233  f :     0.009485
      f+1     :     0.000331
      f-1     :     0.000900
      f+2     :     0.000928
      f-2     :     0.001249
      f+3     :     0.001887
      f-3     :     0.002957
 23 C s       :     2.541673  s :     2.541673
      pz      :     0.937874  p :     2.760170
      px      :     0.935495
      py      :     0.886802
      dz2     :     0.048167  d :     0.396262
      dxz     :     0.080152
      dyz     :     0.098448
      dx2y2   :     0.080360
      dxy     :     0.089135
      f0      :     0.011692  f :     0.075522
      f+1     :     0.002559
      f-1     :     0.010347
      f+2     :     0.013042
      f-2     :     0.009835
      f+3     :     0.014068
      f-3     :     0.013979
      g0      :     0.000172  g :     0.003884
      g+1     :     0.000159
      g-1     :     0.000807
      g+2     :     0.000269
      g-2     :     0.000163
      g+3     :     0.000535
      g-3     :     0.000409
      g+4     :     0.000833
      g-4     :     0.000538
 24 H s       :     0.786629  s :     0.786629
      pz      :     0.080135  p :     0.188970
      px      :     0.054794
      py      :     0.054041
      dz2     :     0.018308  d :     0.067329
      dxz     :     0.021660
      dyz     :     0.017291
      dx2y2   :     0.005612
      dxy     :     0.004458
      f0      :     0.002395  f :     0.009380
      f+1     :     0.002163
      f-1     :     0.001916
      f+2     :     0.001413
      f-2     :     0.001195
      f+3     :     0.000185
      f-3     :     0.000113
 25 H s       :     0.783851  s :     0.783851
      pz      :     0.061097  p :     0.189053
      px      :     0.070999
      py      :     0.056957
      dz2     :     0.013321  d :     0.067184
      dxz     :     0.013594
      dyz     :     0.008472
      dx2y2   :     0.019460
      dxy     :     0.012336
      f0      :     0.000584  f :     0.009383
      f+1     :     0.001971
      f-1     :     0.000719
      f+2     :     0.001312
      f-2     :     0.001537
      f+3     :     0.001823
      f-3     :     0.001436
 26 H s       :     0.786251  s :     0.786251
      pz      :     0.064477  p :     0.189113
      px      :     0.076461
      py      :     0.048175
      dz2     :     0.017097  d :     0.067216
      dxz     :     0.014213
      dyz     :     0.007247
      dx2y2   :     0.011582
      dxy     :     0.017077
      f0      :     0.000808  f :     0.009359
      f+1     :     0.002792
      f-1     :     0.000053
      f+2     :     0.001473
      f-2     :     0.001712
      f+3     :     0.001099
      f-3     :     0.001422
 27 C s       :     2.537334  s :     2.537334
      pz      :     0.921169  p :     2.753726
      px      :     0.899343
      py      :     0.933214
      dz2     :     0.099399  d :     0.386461
      dxz     :     0.077488
      dyz     :     0.047288
      dx2y2   :     0.063181
      dxy     :     0.099104
      f0      :     0.008176  f :     0.075034
      f+1     :     0.015153
      f-1     :     0.007689
      f+2     :     0.008407
      f-2     :     0.014509
      f+3     :     0.009615
      f-3     :     0.011485
      g0      :     0.000227  g :     0.003865
      g+1     :     0.000689
      g-1     :     0.000267
      g+2     :     0.000574
      g-2     :     0.000187
      g+3     :     0.000361
      g-3     :     0.000826
      g+4     :     0.000228
      g-4     :     0.000506
 28 H s       :     0.779472  s :     0.779472
      pz      :     0.053856  p :     0.197378
      px      :     0.056949
      py      :     0.086573
      dz2     :     0.004382  d :     0.068034
      dxz     :     0.004391
      dyz     :     0.021983
      dx2y2   :     0.017008
      dxy     :     0.020270
      f0      :     0.001281  f :     0.009413
      f+1     :     0.000301
      f-1     :     0.000891
      f+2     :     0.001101
      f-2     :     0.001156
      f+3     :     0.002054
      f-3     :     0.002630
 29 H s       :     0.775756  s :     0.775756
      pz      :     0.057490  p :     0.189965
      px      :     0.066539
      py      :     0.065935
      dz2     :     0.012542  d :     0.067452
      dxz     :     0.013032
      dyz     :     0.007952
      dx2y2   :     0.021694
      dxy     :     0.012232
      f0      :     0.000571  f :     0.009419
      f+1     :     0.001740
      f-1     :     0.000849
      f+2     :     0.001119
      f-2     :     0.001465
      f+3     :     0.001830
      f-3     :     0.001843
 30 H s       :     0.780799  s :     0.780799
      pz      :     0.081201  p :     0.189901
      px      :     0.050946
      py      :     0.057753
      dz2     :     0.019988  d :     0.067320
      dxz     :     0.021045
      dyz     :     0.018362
      dx2y2   :     0.004140
      dxy     :     0.003786
      f0      :     0.002790  f :     0.009382
      f+1     :     0.002397
      f-1     :     0.002060
      f+2     :     0.001053
      f-2     :     0.000928
      f+3     :     0.000114
      f-3     :     0.000040
 31 C s       :     2.559536  s :     2.559536
      pz      :     0.883770  p :     2.659227
      px      :     0.853760
      py      :     0.921697
      dz2     :     0.205434  d :     0.767588
      dxz     :     0.176361
      dyz     :     0.191203
      dx2y2   :     0.104123
      dxy     :     0.090467
      f0      :     0.040186  f :     0.201958
      f+1     :     0.036745
      f-1     :     0.052284
      f+2     :     0.022695
      f-2     :     0.023893
      f+3     :     0.012915
      f-3     :     0.013239
      g0      :     0.004060  g :     0.020291
      g+1     :     0.003305
      g-1     :     0.004019
      g+2     :     0.001342
      g-2     :     0.002376
      g+3     :     0.001608
      g-3     :     0.001376
      g+4     :     0.000935
      g-4     :     0.001271
 32 C s       :     2.562854  s :     2.562854
      pz      :     0.986086  p :     2.705280
      px      :     0.837946
      py      :     0.881248
      dz2     :     0.148656  d :     0.616769
      dxz     :     0.127376
      dyz     :     0.165170
      dx2y2   :     0.088708
      dxy     :     0.086858
      f0      :     0.030607  f :     0.151984
      f+1     :     0.019067
      f-1     :     0.032112
      f+2     :     0.021133
      f-2     :     0.022474
      f+3     :     0.013024
      f-3     :     0.013567
      g0      :     0.002175  g :     0.013627
      g+1     :     0.001532
      g-1     :     0.002430
      g+2     :     0.001114
      g-2     :     0.001721
      g+3     :     0.001456
      g-3     :     0.001183
      g+4     :     0.000905
      g-4     :     0.001111
 33 C s       :     2.571965  s :     2.571965
      pz      :     0.962676  p :     2.703161
      px      :     0.846345
      py      :     0.894140
      dz2     :     0.115141  d :     0.528048
      dxz     :     0.117215
      dyz     :     0.157729
      dx2y2   :     0.072038
      dxy     :     0.065924
      f0      :     0.022249  f :     0.117331
      f+1     :     0.021332
      f-1     :     0.027865
      f+2     :     0.007017
      f-2     :     0.017230
      f+3     :     0.009996
      f-3     :     0.011641
      g0      :     0.002479  g :     0.011809
      g+1     :     0.001503
      g-1     :     0.001479
      g+2     :     0.000478
      g-2     :     0.002005
      g+3     :     0.001183
      g-3     :     0.000545
      g+4     :     0.000882
      g-4     :     0.001256
 34 H s       :     0.770287  s :     0.770287
      pz      :     0.067085  p :     0.203032
      px      :     0.061779
      py      :     0.074167
      dz2     :     0.020772  d :     0.068798
      dxz     :     0.011846
      dyz     :     0.014189
      dx2y2   :     0.010721
      dxy     :     0.011270
      f0      :     0.001778  f :     0.009855
      f+1     :     0.001014
      f-1     :     0.002262
      f+2     :     0.001704
      f-2     :     0.001714
      f+3     :     0.000692
      f-3     :     0.000691
 35 C s       :     2.583794  s :     2.583794
      pz      :     0.950020  p :     2.748065
      px      :     0.874373
      py      :     0.923672
      dz2     :     0.144492  d :     0.509875
      dxz     :     0.079280
      dyz     :     0.103071
      dx2y2   :     0.095708
      dxy     :     0.087323
      f0      :     0.018642  f :     0.114054
      f+1     :     0.013634
      f-1     :     0.022944
      f+2     :     0.017197
      f-2     :     0.019360
      f+3     :     0.011975
      f-3     :     0.010301
      g0      :     0.001268  g :     0.011714
      g+1     :     0.001021
      g-1     :     0.001647
      g+2     :     0.000727
      g-2     :     0.001863
      g+3     :     0.001704
      g-3     :     0.001239
      g+4     :     0.001002
      g-4     :     0.001243
 36 H s       :     0.794708  s :     0.794708
      pz      :     0.087729  p :     0.190209
      px      :     0.054094
      py      :     0.048386
      dz2     :     0.019183  d :     0.064975
      dxz     :     0.020458
      dyz     :     0.021808
      dx2y2   :     0.001665
      dxy     :     0.001860
      f0      :     0.003077  f :     0.009736
      f+1     :     0.002668
      f-1     :     0.002902
      f+2     :     0.000478
      f-2     :     0.000574
      f+3     :     0.000017
      f-3     :     0.000020
 37 C s       :     2.584299  s :     2.584299
      pz      :     0.994726  p :     2.717669
      px      :     0.837820
      py      :     0.885123
      dz2     :     0.162304  d :     0.528168
      dxz     :     0.124998
      dyz     :     0.140222
      dx2y2   :     0.030378
      dxy     :     0.070265
      f0      :     0.025391  f :     0.116845
      f+1     :     0.017331
      f-1     :     0.029555
      f+2     :     0.018272
      f-2     :     0.014531
      f+3     :     0.006705
      f-3     :     0.005059
      g0      :     0.002079  g :     0.012000
      g+1     :     0.001686
      g-1     :     0.002682
      g+2     :     0.000973
      g-2     :     0.001400
      g+3     :     0.001095
      g-3     :     0.001036
      g+4     :     0.000641
      g-4     :     0.000409
 38 H s       :     0.791579  s :     0.791579
      pz      :     0.045944  p :     0.186218
      px      :     0.067051
      py      :     0.073223
      dz2     :     0.007972  d :     0.064277
      dxz     :     0.010403
      dyz     :     0.013657
      dx2y2   :     0.018656
      dxy     :     0.013588
      f0      :     0.000991  f :     0.009611
      f+1     :     0.000931
      f-1     :     0.001286
      f+2     :     0.000500
      f-2     :     0.002068
      f+3     :     0.001778
      f-3     :     0.002057
 39 C s       :     2.571066  s :     2.571066
      pz      :     0.973855  p :     2.744495
      px      :     0.871785
      py      :     0.898854
      dz2     :     0.115782  d :     0.499662
      dxz     :     0.111843
      dyz     :     0.145954
      dx2y2   :     0.061241
      dxy     :     0.064843
      f0      :     0.022382  f :     0.115429
      f+1     :     0.021016
      f-1     :     0.027174
      f+2     :     0.007244
      f-2     :     0.016899
      f+3     :     0.010048
      f-3     :     0.010665
      g0      :     0.002539  g :     0.011706
      g+1     :     0.001575
      g-1     :     0.001536
      g+2     :     0.000388
      g-2     :     0.001854
      g+3     :     0.001131
      g-3     :     0.000628
      g+4     :     0.000841
      g-4     :     0.001211
 40 H s       :     0.773040  s :     0.773040
      pz      :     0.074598  p :     0.207344
      px      :     0.060496
      py      :     0.072250
      dz2     :     0.020119  d :     0.068266
      dxz     :     0.011875
      dyz     :     0.013389
      dx2y2   :     0.011729
      dxy     :     0.011153
      f0      :     0.001555  f :     0.010044
      f+1     :     0.001020
      f-1     :     0.002231
      f+2     :     0.001846
      f-2     :     0.001757
      f+3     :     0.000769
      f-3     :     0.000866
 41 C s       :     2.530819  s :     2.530819
      pz      :     0.906369  p :     2.716144
      px      :     0.907122
      py      :     0.902652
      dz2     :     0.145310  d :     0.789140
      dxz     :     0.149143
      dyz     :     0.166090
      dx2y2   :     0.142226
      dxy     :     0.186370
      f0      :     0.027152  f :     0.197196
      f+1     :     0.029454
      f-1     :     0.024255
      f+2     :     0.029978
      f-2     :     0.030681
      f+3     :     0.025566
      f-3     :     0.030110
      g0      :     0.001129  g :     0.011450
      g+1     :     0.000934
      g-1     :     0.001416
      g+2     :     0.001232
      g-2     :     0.001512
      g+3     :     0.001302
      g-3     :     0.001488
      g+4     :     0.001278
      g-4     :     0.001159
 42 C s       :     2.534545  s :     2.534545
      pz      :     0.914722  p :     2.745265
      px      :     0.925404
      py      :     0.905139
      dz2     :     0.097948  d :     0.394411
      dxz     :     0.063423
      dyz     :     0.083324
      dx2y2   :     0.050734
      dxy     :     0.098982
      f0      :     0.010620  f :     0.075104
      f+1     :     0.010588
      f-1     :     0.013257
      f+2     :     0.013509
      f-2     :     0.008739
      f+3     :     0.008349
      f-3     :     0.010040
      g0      :     0.000129  g :     0.003791
      g+1     :     0.000605
      g-1     :     0.000683
      g+2     :     0.000363
      g-2     :     0.000436
      g+3     :     0.000318
      g-3     :     0.000702
      g+4     :     0.000280
      g-4     :     0.000276
 43 H s       :     0.779346  s :     0.779346
      pz      :     0.079411  p :     0.204326
      px      :     0.057536
      py      :     0.067379
      dz2     :     0.021056  d :     0.068645
      dxz     :     0.019282
      dyz     :     0.016046
      dx2y2   :     0.004456
      dxy     :     0.007804
      f0      :     0.002543  f :     0.009420
      f+1     :     0.001920
      f-1     :     0.001945
      f+2     :     0.001096
      f-2     :     0.001561
      f+3     :     0.000252
      f-3     :     0.000104
 44 H s       :     0.779439  s :     0.779439
      pz      :     0.056223  p :     0.190483
      px      :     0.077450
      py      :     0.056810
      dz2     :     0.010936  d :     0.067367
      dxz     :     0.014963
      dyz     :     0.007394
      dx2y2   :     0.015120
      dxy     :     0.018955
      f0      :     0.000606  f :     0.009355
      f+1     :     0.001901
      f-1     :     0.000496
      f+2     :     0.001182
      f-2     :     0.001455
      f+3     :     0.001911
      f-3     :     0.001804
 45 H s       :     0.778581  s :     0.778581
      pz      :     0.053489  p :     0.191338
      px      :     0.064448
      py      :     0.073401
      dz2     :     0.004851  d :     0.067740
      dxz     :     0.009913
      dyz     :     0.016862
      dx2y2   :     0.023180
      dxy     :     0.012933
      f0      :     0.001181  f :     0.009392
      f+1     :     0.000489
      f-1     :     0.000803
      f+2     :     0.000675
      f-2     :     0.001883
      f+3     :     0.001975
      f-3     :     0.002386
 46 C s       :     2.532578  s :     2.532578
      pz      :     0.924895  p :     2.740833
      px      :     0.885818
      py      :     0.930119
      dz2     :     0.061725  d :     0.396202
      dxz     :     0.074885
      dyz     :     0.097144
      dx2y2   :     0.051632
      dxy     :     0.110815
      f0      :     0.005950  f :     0.075513
      f+1     :     0.013540
      f-1     :     0.009898
      f+2     :     0.009036
      f-2     :     0.011139
      f+3     :     0.014932
      f-3     :     0.011018
      g0      :     0.000431  g :     0.003821
      g+1     :     0.000257
      g-1     :     0.000224
      g+2     :     0.000436
      g-2     :     0.000453
      g+3     :     0.000464
      g-3     :     0.000460
      g+4     :     0.000727
      g-4     :     0.000368
 47 H s       :     0.772252  s :     0.772252
      pz      :     0.069914  p :     0.192804
      px      :     0.057353
      py      :     0.065536
      dz2     :     0.019811  d :     0.068277
      dxz     :     0.011886
      dyz     :     0.013106
      dx2y2   :     0.012522
      dxy     :     0.010953
      f0      :     0.001485  f :     0.009425
      f+1     :     0.001346
      f-1     :     0.001388
      f+2     :     0.001974
      f-2     :     0.001630
      f+3     :     0.000550
      f-3     :     0.001052
 48 H s       :     0.773884  s :     0.773884
      pz      :     0.081334  p :     0.205061
      px      :     0.056283
      py      :     0.067445
      dz2     :     0.021863  d :     0.069576
      dxz     :     0.017330
      dyz     :     0.015313
      dx2y2   :     0.006619
      dxy     :     0.008452
      f0      :     0.002522  f :     0.009408
      f+1     :     0.001306
      f-1     :     0.001986
      f+2     :     0.001322
      f-2     :     0.001731
      f+3     :     0.000346
      f-3     :     0.000196
 49 H s       :     0.776282  s :     0.776282
      pz      :     0.055342  p :     0.191068
      px      :     0.061727
      py      :     0.073999
      dz2     :     0.005105  d :     0.067742
      dxz     :     0.008170
      dyz     :     0.018411
      dx2y2   :     0.021923
      dxy     :     0.014133
      f0      :     0.001107  f :     0.009389
      f+1     :     0.000526
      f-1     :     0.000865
      f+2     :     0.000733
      f-2     :     0.001790
      f+3     :     0.001827
      f-3     :     0.002542
 50 C s       :     2.530779  s :     2.530779
      pz      :     0.900170  p :     2.743257
      px      :     0.930747
      py      :     0.912340
      dz2     :     0.072480  d :     0.412822
      dxz     :     0.103836
      dyz     :     0.100626
      dx2y2   :     0.031473
      dxy     :     0.104407
      f0      :     0.015550  f :     0.077089
      f+1     :     0.011025
      f-1     :     0.011390
      f+2     :     0.009948
      f-2     :     0.015420
      f+3     :     0.007617
      f-3     :     0.006140
      g0      :     0.000421  g :     0.003915
      g+1     :     0.000447
      g-1     :     0.000758
      g+2     :     0.000514
      g-2     :     0.000646
      g+3     :     0.000393
      g-3     :     0.000385
      g+4     :     0.000173
      g-4     :     0.000178
 51 H s       :     0.779127  s :     0.779127
      pz      :     0.066669  p :     0.191072
      px      :     0.062318
      py      :     0.062085
      dz2     :     0.018511  d :     0.068016
      dxz     :     0.013020
      dyz     :     0.013474
      dx2y2   :     0.011879
      dxy     :     0.011131
      f0      :     0.001282  f :     0.009384
      f+1     :     0.001693
      f-1     :     0.001439
      f+2     :     0.002036
      f-2     :     0.001501
      f+3     :     0.000493
      f-3     :     0.000940
 52 H s       :     0.776126  s :     0.776126
      pz      :     0.053496  p :     0.191022
      px      :     0.065780
      py      :     0.071746
      dz2     :     0.007390  d :     0.068202
      dxz     :     0.009514
      dyz     :     0.015666
      dx2y2   :     0.021629
      dxy     :     0.014003
      f0      :     0.000846  f :     0.009447
      f+1     :     0.000627
      f-1     :     0.001168
      f+2     :     0.001043
      f-2     :     0.001644
      f+3     :     0.001940
      f-3     :     0.002179
 53 H s       :     0.779673  s :     0.779673
      pz      :     0.055343  p :     0.189999
      px      :     0.077400
      py      :     0.057255
      dz2     :     0.009730  d :     0.067762
      dxz     :     0.016416
      dyz     :     0.008758
      dx2y2   :     0.014634
      dxy     :     0.018223
      f0      :     0.000615  f :     0.009372
      f+1     :     0.001807
      f-1     :     0.000570
      f+2     :     0.001397
      f-2     :     0.001641
      f+3     :     0.001780
      f-3     :     0.001562
 54 C s       :     2.610295  s :     2.610295
      pz      :     0.844883  p :     2.580755
      px      :     0.952876
      py      :     0.782995
      dz2     :     0.306329  d :     1.149798
      dxz     :     0.240149
      dyz     :     0.231566
      dx2y2   :     0.191892
      dxy     :     0.179863
      f0      :     0.054652  f :     0.358303
      f+1     :     0.075179
      f-1     :     0.061081
      f+2     :     0.057020
      f-2     :     0.044170
      f+3     :     0.029933
      f-3     :     0.036269
      g0      :     0.006674  g :     0.050985
      g+1     :     0.005181
      g-1     :     0.007738
      g+2     :     0.005349
      g-2     :     0.009120
      g+3     :     0.004670
      g-3     :     0.005353
      g+4     :     0.003009
      g-4     :     0.003891
 55 C s       :     2.571451  s :     2.571451
      pz      :     0.999629  p :     2.753400
      px      :     0.926085
      py      :     0.827685
      dz2     :     0.169607  d :     0.630739
      dxz     :     0.181048
      dyz     :     0.110556
      dx2y2   :     0.088841
      dxy     :     0.080688
      f0      :     0.025671  f :     0.156318
      f+1     :     0.041914
      f-1     :     0.021401
      f+2     :     0.021520
      f-2     :     0.016633
      f+3     :     0.014681
      f-3     :     0.014497
      g0      :     0.002258  g :     0.014792
      g+1     :     0.003077
      g-1     :     0.001659
      g+2     :     0.001412
      g-2     :     0.001437
      g+3     :     0.001358
      g-3     :     0.001444
      g+4     :     0.001133
      g-4     :     0.001015
 56 C s       :     2.579184  s :     2.579184
      pz      :     0.948913  p :     2.690484
      px      :     0.964263
      py      :     0.777308
      dz2     :     0.136261  d :     0.508836
      dxz     :     0.139580
      dyz     :     0.042961
      dx2y2   :     0.094099
      dxy     :     0.095936
      f0      :     0.015268  f :     0.116989
      f+1     :     0.030531
      f-1     :     0.009007
      f+2     :     0.021459
      f-2     :     0.016414
      f+3     :     0.011185
      f-3     :     0.013124
      g0      :     0.001220  g :     0.011861
      g+1     :     0.001859
      g-1     :     0.000526
      g+2     :     0.001390
      g-2     :     0.001304
      g+3     :     0.001458
      g-3     :     0.001718
      g+4     :     0.001300
      g-4     :     0.001086
 57 H s       :     0.779487  s :     0.779487
      pz      :     0.091287  p :     0.190011
      px      :     0.050366
      py      :     0.048359
      dz2     :     0.020184  d :     0.065864
      dxz     :     0.022221
      dyz     :     0.019396
      dx2y2   :     0.002321
      dxy     :     0.001743
      f0      :     0.003089  f :     0.009713
      f+1     :     0.003078
      f-1     :     0.002485
      f+2     :     0.000564
      f-2     :     0.000449
      f+3     :     0.000028
      f-3     :     0.000020
 58 C s       :     2.586135  s :     2.586135
      pz      :     0.974811  p :     2.717299
      px      :     0.946689
      py      :     0.795800
      dz2     :     0.116643  d :     0.500424
      dxz     :     0.183572
      dyz     :     0.082062
      dx2y2   :     0.055502
      dxy     :     0.062645
      f0      :     0.019866  f :     0.113199
      f+1     :     0.033433
      f-1     :     0.018349
      f+2     :     0.012676
      f-2     :     0.008717
      f+3     :     0.009928
      f-3     :     0.010230
      g0      :     0.002468  g :     0.011646
      g+1     :     0.001918
      g-1     :     0.001350
      g+2     :     0.001376
      g-2     :     0.000862
      g+3     :     0.000527
      g-3     :     0.001082
      g+4     :     0.001185
      g-4     :     0.000878
 59 H s       :     0.788369  s :     0.788369
      pz      :     0.063723  p :     0.186157
      px      :     0.065365
      py      :     0.057068
      dz2     :     0.018511  d :     0.064536
      dxz     :     0.013036
      dyz     :     0.010152
      dx2y2   :     0.012027
      dxy     :     0.010811
      f0      :     0.001342  f :     0.009660
      f+1     :     0.002289
      f-1     :     0.000936
      f+2     :     0.001715
      f-2     :     0.001631
      f+3     :     0.000913
      f-3     :     0.000836
 60 C s       :     2.588686  s :     2.588686
      pz      :     0.993154  p :     2.699382
      px      :     0.926430
      py      :     0.779798
      dz2     :     0.152847  d :     0.507233
      dxz     :     0.150716
      dyz     :     0.102670
      dx2y2   :     0.055979
      dxy     :     0.045021
      f0      :     0.021582  f :     0.113618
      f+1     :     0.031943
      f-1     :     0.019315
      f+2     :     0.015362
      f-2     :     0.012638
      f+3     :     0.005790
      f-3     :     0.006989
      g0      :     0.001905  g :     0.011569
      g+1     :     0.002784
      g-1     :     0.001634
      g+2     :     0.000912
      g-2     :     0.001198
      g+3     :     0.000943
      g-3     :     0.001079
      g+4     :     0.000485
      g-4     :     0.000628
 61 H s       :     0.788443  s :     0.788443
      pz      :     0.048143  p :     0.184553
      px      :     0.083911
      py      :     0.052499
      dz2     :     0.009569  d :     0.064006
      dxz     :     0.019190
      dyz     :     0.004209
      dx2y2   :     0.014791
      dxy     :     0.016247
      f0      :     0.000845  f :     0.009580
      f+1     :     0.002233
      f-1     :     0.000312
      f+2     :     0.001494
      f-2     :     0.001137
      f+3     :     0.001848
      f-3     :     0.001712
 62 C s       :     2.586356  s :     2.586356
      pz      :     0.948778  p :     2.717005
      px      :     0.963815
      py      :     0.804412
      dz2     :     0.142372  d :     0.500199
      dxz     :     0.135107
      dyz     :     0.042746
      dx2y2   :     0.089426
      dxy     :     0.090548
      f0      :     0.014986  f :     0.113153
      f+1     :     0.030601
      f-1     :     0.009225
      f+2     :     0.019682
      f-2     :     0.015254
      f+3     :     0.010688
      f-3     :     0.012717
      g0      :     0.001258  g :     0.011652
      g+1     :     0.001866
      g-1     :     0.000535
      g+2     :     0.001340
      g-2     :     0.001364
      g+3     :     0.001352
      g-3     :     0.001696
      g+4     :     0.001169
      g-4     :     0.001072
 63 H s       :     0.788629  s :     0.788629
      pz      :     0.089969  p :     0.185941
      px      :     0.046156
      py      :     0.049817
      dz2     :     0.019272  d :     0.064476
      dxz     :     0.022188
      dyz     :     0.019797
      dx2y2   :     0.001723
      dxy     :     0.001496
      f0      :     0.003053  f :     0.009657
      f+1     :     0.003063
      f-1     :     0.002545
      f+2     :     0.000531
      f-2     :     0.000434
      f+3     :     0.000017
      f-3     :     0.000013
 64 C s       :     2.579049  s :     2.579049
      pz      :     0.964602  p :     2.687760
      px      :     0.948273
      py      :     0.774885
      dz2     :     0.117503  d :     0.508946
      dxz     :     0.178371
      dyz     :     0.085890
      dx2y2   :     0.058102
      dxy     :     0.069080
      f0      :     0.020176  f :     0.117297
      f+1     :     0.033949
      f-1     :     0.019881
      f+2     :     0.013032
      f-2     :     0.009191
      f+3     :     0.010586
      f-3     :     0.010483
      g0      :     0.002427  g :     0.011889
      g+1     :     0.001912
      g-1     :     0.001413
      g+2     :     0.001410
      g-2     :     0.000958
      g+3     :     0.000528
      g-3     :     0.001129
      g+4     :     0.001241
      g-4     :     0.000871
 65 H s       :     0.780248  s :     0.780248
      pz      :     0.062360  p :     0.187539
      px      :     0.069570
      py      :     0.055608
      dz2     :     0.018376  d :     0.065095
      dxz     :     0.013592
      dyz     :     0.009915
      dx2y2   :     0.012186
      dxy     :     0.011026
      f0      :     0.001315  f :     0.009661
      f+1     :     0.002340
      f-1     :     0.000933
      f+2     :     0.001681
      f-2     :     0.001627
      f+3     :     0.000909
      f-3     :     0.000856
 66 H s       :     0.685908  s :     0.685908
      pz      :     0.067132  p :     0.335875
      px      :     0.161567
      py      :     0.107176
      dz2     :     0.014086  d :     0.134676
      dxz     :     0.025928
      dyz     :     0.015650
      dx2y2   :     0.052103
      dxy     :     0.026909
      f0      :     0.002165  f :     0.023442
      f+1     :     0.002754
      f-1     :     0.001453
      f+2     :     0.001025
      f-2     :     0.004118
      f+3     :     0.008324
      f-3     :     0.003603


                      *****************************
                      * MAYER POPULATION ANALYSIS *
                      *****************************

  NA   - Mulliken gross atomic population
  ZA   - Total nuclear charge
  QA   - Mulliken gross atomic charge
  VA   - Mayer's total valence
  BVA  - Mayer's bonded valence
  FA   - Mayer's free valence

  ATOM       NA         ZA         QA         VA         BVA        FA
  0 O      8.3446     8.0000    -0.3446     2.0102     2.0102     0.0000
  1 O      8.4103     8.0000    -0.4103     2.0798     2.0798     0.0000
  2 N      7.3560     7.0000    -0.3560     2.8683     2.8683    -0.0000
  3 N      7.3927     7.0000    -0.3927     2.9086     2.9086     0.0000
  4 C      5.7560     6.0000     0.2440     3.9216     3.9216    -0.0000
  5 C      5.7362     6.0000     0.2638     3.6225     3.6225    -0.0000
  6 H      0.9337     1.0000     0.0663     0.8865     0.8865    -0.0000
  7 C      5.9429     6.0000     0.0571     3.6098     3.6098    -0.0000
  8 C      6.1878     6.0000    -0.1878     3.9648     3.9648     0.0000
  9 H      0.8937     1.0000     0.1063     1.0145     1.0145     0.0000
 10 C      6.1258     6.0000    -0.1258     3.9809     3.9809    -0.0000
 11 H      0.8547     1.0000     0.1453     0.9701     0.9701     0.0000
 12 C      6.1180     6.0000    -0.1180     3.9806     3.9806    -0.0000
 13 H      0.8637     1.0000     0.1363     0.9765     0.9765     0.0000
 14 C      6.1396     6.0000    -0.1396     3.9819     3.9819    -0.0000
 15 H      0.8575     1.0000     0.1425     0.9742     0.9742    -0.0000
 16 C      6.1829     6.0000    -0.1829     3.9776     3.9776    -0.0000
 17 H      0.8680     1.0000     0.1320     0.9859     0.9859     0.0000
 18 C      5.9332     6.0000     0.0668     4.1669     4.1669    -0.0000
 19 C      6.2141     6.0000    -0.2141     3.9374     3.9374    -0.0000
 20 H      0.8904     1.0000     0.1096     0.9881     0.9881     0.0000
 21 H      0.8882     1.0000     0.1118     0.9806     0.9806    -0.0000
 22 H      0.9328     1.0000     0.0672     1.0080     1.0080     0.0000
 23 C      6.3062     6.0000    -0.3062     3.9748     3.9748     0.0000
 24 H      0.8876     1.0000     0.1124     0.9931     0.9931     0.0000
 25 H      0.9042     1.0000     0.0958     0.9905     0.9905    -0.0000
 26 H      0.8851     1.0000     0.1149     0.9938     0.9938     0.0000
 27 C      6.2226     6.0000    -0.2226     3.9327     3.9327     0.0000
 28 H      0.9239     1.0000     0.0761     1.0000     1.0000     0.0000
 29 H      0.8845     1.0000     0.1155     0.9825     0.9825    -0.0000
 30 H      0.8878     1.0000     0.1122     0.9928     0.9928     0.0000
 31 C      5.9131     6.0000     0.0869     3.7500     3.7500    -0.0000
 32 C      5.9554     6.0000     0.0446     3.5146     3.5146     0.0000
 33 C      6.0894     6.0000    -0.0894     3.9197     3.9197    -0.0000
 34 H      0.9121     1.0000     0.0879     1.0038     1.0038    -0.0000
 35 C      6.1730     6.0000    -0.1730     3.9748     3.9748     0.0000
 36 H      0.8763     1.0000     0.1237     0.9786     0.9786     0.0000
 37 C      6.1162     6.0000    -0.1162     3.9457     3.9457     0.0000
 38 H      0.8601     1.0000     0.1399     0.9683     0.9683    -0.0000
 39 C      6.1589     6.0000    -0.1589     3.8888     3.8888     0.0000
 40 H      0.9060     1.0000     0.0940     1.0161     1.0161     0.0000
 41 C      6.1598     6.0000    -0.1598     4.1793     4.1793     0.0000
 42 C      6.2537     6.0000    -0.2537     3.9592     3.9592     0.0000
 43 H      0.9101     1.0000     0.0899     1.0124     1.0124     0.0000
 44 H      0.8833     1.0000     0.1167     0.9894     0.9894    -0.0000
 45 H      0.9026     1.0000     0.0974     0.9874     0.9874     0.0000
 46 C      6.1906     6.0000    -0.1906     3.9429     3.9429     0.0000
 47 H      0.9230     1.0000     0.0770     0.9898     0.9898     0.0000
 48 H      0.9310     1.0000     0.0690     1.0045     1.0045     0.0000
 49 H      0.9075     1.0000     0.0925     0.9917     0.9917     0.0000
 50 C      6.2398     6.0000    -0.2398     4.0000     4.0000     0.0000
 51 H      0.8966     1.0000     0.1034     0.9804     0.9804     0.0000
 52 H      0.9039     1.0000     0.0961     0.9859     0.9859    -0.0000
 53 H      0.8947     1.0000     0.1053     0.9824     0.9824     0.0000
 54 C      5.6630     6.0000     0.3370     4.1224     4.1224     0.0000
 55 C      5.9488     6.0000     0.0512     3.8200     3.8200     0.0000
 56 C      6.1232     6.0000    -0.1232     3.8949     3.8949     0.0000
 57 H      0.8839     1.0000     0.1161     1.0074     1.0074    -0.0000
 58 C      6.1463     6.0000    -0.1463     3.9836     3.9836     0.0000
 59 H      0.8497     1.0000     0.1503     0.9723     0.9723     0.0000
 60 C      6.0912     6.0000    -0.0912     3.9602     3.9602     0.0000
 61 H      0.8507     1.0000     0.1493     0.9711     0.9711     0.0000
 62 C      6.1414     6.0000    -0.1414     3.9757     3.9757     0.0000
 63 H      0.8500     1.0000     0.1500     0.9720     0.9720     0.0000
 64 C      6.0787     6.0000    -0.0787     3.8915     3.8915     0.0000
 65 H      0.8772     1.0000     0.1228     1.0004     1.0004     0.0000
 66 H      0.8142     1.0000     0.1858     0.9891     0.9891    -0.0000

  Mayer bond orders larger than 0.100000
B(  0-O ,  4-C ) :   0.8926 B(  0-O , 54-C ) :   1.0673 B(  1-O , 54-C ) :   1.9747 
B(  2-N ,  4-C ) :   1.9746 B(  2-N , 18-C ) :   0.8621 B(  3-N ,  5-C ) :   0.9232 
B(  3-N , 31-C ) :   1.0536 B(  3-N , 66-H ) :   0.9121 B(  4-C ,  5-C ) :   0.9356 
B(  5-C ,  6-H ) :   0.9039 B(  5-C ,  7-C ) :   0.7383 B(  7-C ,  8-C ) :   1.3722 
B(  7-C , 16-C ) :   1.4153 B(  8-C ,  9-H ) :   0.9483 B(  8-C , 10-C ) :   1.4741 
B( 10-C , 11-H ) :   0.9147 B( 10-C , 12-C ) :   1.4670 B( 12-C , 13-H ) :   0.9265 
B( 12-C , 14-C ) :   1.4420 B( 14-C , 15-H ) :   0.9261 B( 14-C , 16-C ) :   1.4833 
B( 16-C , 17-H ) :   0.9261 B( 18-C , 19-C ) :   1.0460 B( 18-C , 23-C ) :   1.0900 
B( 18-C , 27-C ) :   1.0499 B( 19-C , 20-H ) :   0.9576 B( 19-C , 21-H ) :   0.9492 
B( 19-C , 22-H ) :   0.9596 B( 23-C , 24-H ) :   0.9592 B( 23-C , 25-H ) :   0.9602 
B( 23-C , 26-H ) :   0.9590 B( 27-C , 28-H ) :   0.9608 B( 27-C , 29-H ) :   0.9503 
B( 27-C , 30-H ) :   0.9591 B( 31-C , 32-C ) :   1.2012 B( 31-C , 39-C ) :   1.3466 
B( 32-C , 33-C ) :   1.4104 B( 32-C , 41-C ) :   0.9018 B( 33-C , 34-H ) :   0.9326 
B( 33-C , 35-C ) :   1.4593 B( 35-C , 36-H ) :   0.9246 B( 35-C , 37-C ) :   1.4731 
B( 37-C , 38-H ) :   0.9149 B( 37-C , 39-C ) :   1.4566 B( 39-C , 40-H ) :   0.9421 
B( 41-C , 42-C ) :   1.0762 B( 41-C , 46-C ) :   1.0257 B( 41-C , 50-C ) :   1.1128 
B( 42-C , 43-H ) :   0.9675 B( 42-C , 44-H ) :   0.9602 B( 42-C , 45-H ) :   0.9560 
B( 46-C , 47-H ) :   0.9714 B( 46-C , 48-H ) :   0.9652 B( 46-C , 49-H ) :   0.9493 
B( 50-C , 51-H ) :   0.9565 B( 50-C , 52-H ) :   0.9600 B( 50-C , 53-H ) :   0.9580 
B( 54-C , 55-C ) :   1.0255 B( 55-C , 56-C ) :   1.3414 B( 55-C , 64-C ) :   1.3590 
B( 56-C , 57-H ) :   0.9444 B( 56-C , 58-C ) :   1.4663 B( 58-C , 59-H ) :   0.9273 
B( 58-C , 60-C ) :   1.4495 B( 60-C , 61-H ) :   0.9259 B( 60-C , 62-C ) :   1.4410 
B( 62-C , 63-H ) :   0.9263 B( 62-C , 64-C ) :   1.4598 B( 64-C , 65-H ) :   0.9311 


-------
TIMINGS
-------

Total SCF time: 0 days 0 hours 25 min 6 sec 

Total time                  ....    1506.742 sec
Sum of individual times     ....    1464.887 sec  ( 97.2%)

Fock matrix formation       ....    1371.453 sec  ( 91.0%)
  Split-RI-J                ....      71.290 sec  (  5.2% of F)
  Chain of spheres X        ....    1074.061 sec  ( 78.3% of F)
  XC integration            ....     103.658 sec  (  7.6% of F)
    Basis function eval.    ....       4.084 sec  (  3.9% of XC)
    Density eval.           ....      39.403 sec  ( 38.0% of XC)
    XC-Functional eval.     ....       0.936 sec  (  0.9% of XC)
    XC-Potential eval.      ....      26.501 sec  ( 25.6% of XC)
Diagonalization             ....      16.366 sec  (  1.1%)
Density matrix formation    ....       3.283 sec  (  0.2%)
Population analysis         ....       5.974 sec  (  0.4%)
Initial guess               ....      10.649 sec  (  0.7%)
Orbital Transformation      ....       0.000 sec  (  0.0%)
Orbital Orthonormalization  ....       0.000 sec  (  0.0%)
DIIS solution               ....      16.376 sec  (  1.1%)
SOSCF solution              ....      13.932 sec  (  0.9%)
Grid generation             ....      26.855 sec  (  1.8%)

Maximum memory used throughout the entire SCF-calculation: 1180.5 MB
[1720885778.893650] [node092:1538950:0]          mpool.c:43   UCX  WARN  object 0x1475ec00 was not returned to mpool ucp_requests
[1720885778.893670] [node092:1538950:0]          mpool.c:43   UCX  WARN  object 0x1475f300 was not returned to mpool ucp_requests
[1720885778.893675] [node092:1538950:0]          mpool.c:43   UCX  WARN  object 0x1475f4c0 was not returned to mpool ucp_requests
[1720885778.893677] [node092:1538950:0]          mpool.c:43   UCX  WARN  object 0x1475f680 was not returned to mpool ucp_requests
[1720885778.893680] [node092:1538950:0]          mpool.c:43   UCX  WARN  object 0x1475f840 was not returned to mpool ucp_requests
[1720885778.893683] [node092:1538950:0]          mpool.c:43   UCX  WARN  object 0x1475fa00 was not returned to mpool ucp_requests
[1720885778.893685] [node092:1538950:0]          mpool.c:43   UCX  WARN  object 0x1475fbc0 was not returned to mpool ucp_requests
[1720885778.893688] [node092:1538950:0]          mpool.c:43   UCX  WARN  object 0x1475fd80 was not returned to mpool ucp_requests
[1720885778.893655] [node092:1538980:0]          mpool.c:43   UCX  WARN  object 0x14698d00 was not returned to mpool ucp_requests
[1720885778.893673] [node092:1538980:0]          mpool.c:43   UCX  WARN  object 0x14699400 was not returned to mpool ucp_requests
[1720885778.893677] [node092:1538980:0]          mpool.c:43   UCX  WARN  object 0x146995c0 was not returned to mpool ucp_requests
[1720885778.893681] [node092:1538980:0]          mpool.c:43   UCX  WARN  object 0x14699780 was not returned to mpool ucp_requests
[1720885778.893684] [node092:1538980:0]          mpool.c:43   UCX  WARN  object 0x14699940 was not returned to mpool ucp_requests
[1720885778.893686] [node092:1538980:0]          mpool.c:43   UCX  WARN  object 0x14699b00 was not returned to mpool ucp_requests
[1720885778.893688] [node092:1538980:0]          mpool.c:43   UCX  WARN  object 0x14699cc0 was not returned to mpool ucp_requests
[1720885778.893690] [node092:1538980:0]          mpool.c:43   UCX  WARN  object 0x14699e80 was not returned to mpool ucp_requests
[1720885778.893692] [node092:1538980:0]          mpool.c:43   UCX  WARN  object 0x1469a040 was not returned to mpool ucp_requests
[1720885778.893694] [node092:1538980:0]          mpool.c:43   UCX  WARN  object 0x1469a200 was not returned to mpool ucp_requests
[1720885778.893697] [node092:1538980:0]          mpool.c:43   UCX  WARN  object 0x1469a3c0 was not returned to mpool ucp_requests
[1720885778.893699] [node092:1538980:0]          mpool.c:43   UCX  WARN  object 0x1469a580 was not returned to mpool ucp_requests
[1720885778.893691] [node092:1538950:0]          mpool.c:43   UCX  WARN  object 0x1475ff40 was not returned to mpool ucp_requests
[1720885778.893694] [node092:1538950:0]          mpool.c:43   UCX  WARN  object 0x147602c0 was not returned to mpool ucp_requests
[1720885778.893697] [node092:1538950:0]          mpool.c:43   UCX  WARN  object 0x14760640 was not returned to mpool ucp_requests
[1720885778.893700] [node092:1538950:0]          mpool.c:43   UCX  WARN  object 0x14760800 was not returned to mpool ucp_requests
[1720885778.893702] [node092:1538950:0]          mpool.c:43   UCX  WARN  object 0x147609c0 was not returned to mpool ucp_requests
[1720885778.893705] [node092:1538950:0]          mpool.c:43   UCX  WARN  object 0x14760b80 was not returned to mpool ucp_requests
[1720885778.893707] [node092:1538950:0]          mpool.c:43   UCX  WARN  object 0x14760d40 was not returned to mpool ucp_requests
[1720885778.893710] [node092:1538950:0]          mpool.c:43   UCX  WARN  object 0x14760f00 was not returned to mpool ucp_requests
[1720885778.893704] [node092:1538980:0]          mpool.c:43   UCX  WARN  object 0x1469a740 was not returned to mpool ucp_requests
[1720885778.893707] [node092:1538980:0]          mpool.c:43   UCX  WARN  object 0x1469a900 was not returned to mpool ucp_requests
[1720885778.893709] [node092:1538980:0]          mpool.c:43   UCX  WARN  object 0x1469aac0 was not returned to mpool ucp_requests
[1720885778.893711] [node092:1538980:0]          mpool.c:43   UCX  WARN  object 0x1469ac80 was not returned to mpool ucp_requests
[1720885778.893714] [node092:1538980:0]          mpool.c:43   UCX  WARN  object 0x1469ae40 was not returned to mpool ucp_requests
[1720885778.893716] [node092:1538980:0]          mpool.c:43   UCX  WARN  object 0x1469b1c0 was not returned to mpool ucp_requests
[1720885778.900381] [node092:1538976:0]          mpool.c:43   UCX  WARN  object 0x13f5fec0 was not returned to mpool ucp_requests
[1720885778.900391] [node092:1538976:0]          mpool.c:43   UCX  WARN  object 0x13f60400 was not returned to mpool ucp_requests
[1720885778.900396] [node092:1538976:0]          mpool.c:43   UCX  WARN  object 0x13f60780 was not returned to mpool ucp_requests
[1720885778.900399] [node092:1538976:0]          mpool.c:43   UCX  WARN  object 0x13f60940 was not returned to mpool ucp_requests
[1720885778.900402] [node092:1538976:0]          mpool.c:43   UCX  WARN  object 0x13f60b00 was not returned to mpool ucp_requests
[1720885778.900404] [node092:1538976:0]          mpool.c:43   UCX  WARN  object 0x13f60cc0 was not returned to mpool ucp_requests
[1720885778.900406] [node092:1538976:0]          mpool.c:43   UCX  WARN  object 0x13f60e80 was not returned to mpool ucp_requests
[1720885778.900409] [node092:1538976:0]          mpool.c:43   UCX  WARN  object 0x13f61040 was not returned to mpool ucp_requests
[1720885778.900411] [node092:1538976:0]          mpool.c:43   UCX  WARN  object 0x13f61200 was not returned to mpool ucp_requests
[1720885778.900413] [node092:1538976:0]          mpool.c:43   UCX  WARN  object 0x13f61740 was not returned to mpool ucp_requests
[1720885778.900415] [node092:1538976:0]          mpool.c:43   UCX  WARN  object 0x13f61ac0 was not returned to mpool ucp_requests
[1720885778.900417] [node092:1538976:0]          mpool.c:43   UCX  WARN  object 0x13f61c80 was not returned to mpool ucp_requests
[1720885778.900419] [node092:1538976:0]          mpool.c:43   UCX  WARN  object 0x13f62000 was not returned to mpool ucp_requests
[1720885778.901735] [node092:1538981:0]          mpool.c:43   UCX  WARN  object 0x133caec0 was not returned to mpool ucp_requests
[1720885778.901753] [node092:1538981:0]          mpool.c:43   UCX  WARN  object 0x133cb240 was not returned to mpool ucp_requests
[1720885778.901756] [node092:1538981:0]          mpool.c:43   UCX  WARN  object 0x133cb400 was not returned to mpool ucp_requests
[1720885778.901761] [node092:1538981:0]          mpool.c:43   UCX  WARN  object 0x133cb5c0 was not returned to mpool ucp_requests
[1720885778.901765] [node092:1538981:0]          mpool.c:43   UCX  WARN  object 0x133cb780 was not returned to mpool ucp_requests
[1720885778.901768] [node092:1538981:0]          mpool.c:43   UCX  WARN  object 0x133cb940 was not returned to mpool ucp_requests
[1720885778.901770] [node092:1538981:0]          mpool.c:43   UCX  WARN  object 0x133cbb00 was not returned to mpool ucp_requests
[1720885778.901774] [node092:1538981:0]          mpool.c:43   UCX  WARN  object 0x133cbcc0 was not returned to mpool ucp_requests
[1720885778.901776] [node092:1538981:0]          mpool.c:43   UCX  WARN  object 0x133cbe80 was not returned to mpool ucp_requests
[1720885778.901780] [node092:1538981:0]          mpool.c:43   UCX  WARN  object 0x133cc040 was not returned to mpool ucp_requests
[1720885778.901782] [node092:1538981:0]          mpool.c:43   UCX  WARN  object 0x133cc200 was not returned to mpool ucp_requests
[1720885778.901785] [node092:1538981:0]          mpool.c:43   UCX  WARN  object 0x133cc3c0 was not returned to mpool ucp_requests
[1720885778.901787] [node092:1538981:0]          mpool.c:43   UCX  WARN  object 0x133cc580 was not returned to mpool ucp_requests
[1720885778.901791] [node092:1538981:0]          mpool.c:43   UCX  WARN  object 0x133cc740 was not returned to mpool ucp_requests
[1720885778.901793] [node092:1538981:0]          mpool.c:43   UCX  WARN  object 0x133cc900 was not returned to mpool ucp_requests
[1720885778.901796] [node092:1538981:0]          mpool.c:43   UCX  WARN  object 0x133ccac0 was not returned to mpool ucp_requests
[1720885778.901799] [node092:1538981:0]          mpool.c:43   UCX  WARN  object 0x133ccc80 was not returned to mpool ucp_requests
[1720885778.901802] [node092:1538981:0]          mpool.c:43   UCX  WARN  object 0x133cce40 was not returned to mpool ucp_requests
[1720885778.904312] [node092:1538982:0]          mpool.c:43   UCX  WARN  object 0x13c7a080 was not returned to mpool ucp_requests
[1720885778.904323] [node092:1538982:0]          mpool.c:43   UCX  WARN  object 0x13c7a240 was not returned to mpool ucp_requests
[1720885778.904328] [node092:1538982:0]          mpool.c:43   UCX  WARN  object 0x13c7a400 was not returned to mpool ucp_requests
[1720885778.904332] [node092:1538982:0]          mpool.c:43   UCX  WARN  object 0x13c7a5c0 was not returned to mpool ucp_requests
[1720885778.904336] [node092:1538982:0]          mpool.c:43   UCX  WARN  object 0x13c7a780 was not returned to mpool ucp_requests
[1720885778.904338] [node092:1538982:0]          mpool.c:43   UCX  WARN  object 0x13c7a940 was not returned to mpool ucp_requests
[1720885778.904341] [node092:1538982:0]          mpool.c:43   UCX  WARN  object 0x13c7ab00 was not returned to mpool ucp_requests
[1720885778.904345] [node092:1538982:0]          mpool.c:43   UCX  WARN  object 0x13c7acc0 was not returned to mpool ucp_requests
[1720885778.904349] [node092:1538982:0]          mpool.c:43   UCX  WARN  object 0x13c7ae80 was not returned to mpool ucp_requests
[1720885778.904351] [node092:1538982:0]          mpool.c:43   UCX  WARN  object 0x13c7b040 was not returned to mpool ucp_requests
[1720885778.904354] [node092:1538982:0]          mpool.c:43   UCX  WARN  object 0x13c7b200 was not returned to mpool ucp_requests
[1720885778.904356] [node092:1538982:0]          mpool.c:43   UCX  WARN  object 0x13c7b3c0 was not returned to mpool ucp_requests
[1720885778.904360] [node092:1538982:0]          mpool.c:43   UCX  WARN  object 0x13c7b580 was not returned to mpool ucp_requests
[1720885778.904363] [node092:1538982:0]          mpool.c:43   UCX  WARN  object 0x13c7b740 was not returned to mpool ucp_requests
[1720885778.904367] [node092:1538982:0]          mpool.c:43   UCX  WARN  object 0x13c7b900 was not returned to mpool ucp_requests
[1720885778.904369] [node092:1538982:0]          mpool.c:43   UCX  WARN  object 0x13c7bac0 was not returned to mpool ucp_requests
[1720885778.904372] [node092:1538982:0]          mpool.c:43   UCX  WARN  object 0x13c7bc80 was not returned to mpool ucp_requests
[1720885778.904376] [node092:1538982:0]          mpool.c:43   UCX  WARN  object 0x13c7be40 was not returned to mpool ucp_requests
[1720885778.905643] [node092:1539016:0]          mpool.c:43   UCX  WARN  object 0x13f68f40 was not returned to mpool ucp_requests
[1720885778.905662] [node092:1539016:0]          mpool.c:43   UCX  WARN  object 0x13f692c0 was not returned to mpool ucp_requests
[1720885778.905667] [node092:1539016:0]          mpool.c:43   UCX  WARN  object 0x13f69480 was not returned to mpool ucp_requests
[1720885778.905670] [node092:1539016:0]          mpool.c:43   UCX  WARN  object 0x13f69640 was not returned to mpool ucp_requests
[1720885778.905674] [node092:1539016:0]          mpool.c:43   UCX  WARN  object 0x13f69800 was not returned to mpool ucp_requests
[1720885778.905677] [node092:1539016:0]          mpool.c:43   UCX  WARN  object 0x13f699c0 was not returned to mpool ucp_requests
[1720885778.905680] [node092:1539016:0]          mpool.c:43   UCX  WARN  object 0x13f69b80 was not returned to mpool ucp_requests
[1720885778.905683] [node092:1539016:0]          mpool.c:43   UCX  WARN  object 0x13f69d40 was not returned to mpool ucp_requests
[1720885778.905688] [node092:1539016:0]          mpool.c:43   UCX  WARN  object 0x13f69f00 was not returned to mpool ucp_requests
[1720885778.905691] [node092:1539016:0]          mpool.c:43   UCX  WARN  object 0x13f6a0c0 was not returned to mpool ucp_requests
[1720885778.905694] [node092:1539016:0]          mpool.c:43   UCX  WARN  object 0x13f6a280 was not returned to mpool ucp_requests
[1720885778.905696] [node092:1539016:0]          mpool.c:43   UCX  WARN  object 0x13f6a440 was not returned to mpool ucp_requests
[1720885778.905698] [node092:1539016:0]          mpool.c:43   UCX  WARN  object 0x13f6a600 was not returned to mpool ucp_requests
[1720885778.905700] [node092:1539016:0]          mpool.c:43   UCX  WARN  object 0x13f6a7c0 was not returned to mpool ucp_requests
[1720885778.905702] [node092:1539016:0]          mpool.c:43   UCX  WARN  object 0x13f6a980 was not returned to mpool ucp_requests
[1720885778.905705] [node092:1539016:0]          mpool.c:43   UCX  WARN  object 0x13f6ab40 was not returned to mpool ucp_requests
[1720885778.905708] [node092:1539016:0]          mpool.c:43   UCX  WARN  object 0x13f6aec0 was not returned to mpool ucp_requests
[1720885778.905711] [node092:1539016:0]          mpool.c:43   UCX  WARN  object 0x13f6b080 was not returned to mpool ucp_requests
[1720885778.905693] [node092:1538951:0]          mpool.c:43   UCX  WARN  object 0x1359aec0 was not returned to mpool ucp_requests
[1720885778.905704] [node092:1538951:0]          mpool.c:43   UCX  WARN  object 0x1359b240 was not returned to mpool ucp_requests
[1720885778.905709] [node092:1538951:0]          mpool.c:43   UCX  WARN  object 0x1359b400 was not returned to mpool ucp_requests
[1720885778.905712] [node092:1538951:0]          mpool.c:43   UCX  WARN  object 0x1359b5c0 was not returned to mpool ucp_requests
[1720885778.905714] [node092:1538951:0]          mpool.c:43   UCX  WARN  object 0x1359b780 was not returned to mpool ucp_requests
[1720885778.905716] [node092:1538951:0]          mpool.c:43   UCX  WARN  object 0x1359b940 was not returned to mpool ucp_requests
[1720885778.905718] [node092:1538951:0]          mpool.c:43   UCX  WARN  object 0x1359bb00 was not returned to mpool ucp_requests
[1720885778.905720] [node092:1538951:0]          mpool.c:43   UCX  WARN  object 0x1359bcc0 was not returned to mpool ucp_requests
[1720885778.905722] [node092:1538951:0]          mpool.c:43   UCX  WARN  object 0x1359be80 was not returned to mpool ucp_requests
[1720885778.905724] [node092:1538951:0]          mpool.c:43   UCX  WARN  object 0x1359c040 was not returned to mpool ucp_requests
[1720885778.905727] [node092:1538951:0]          mpool.c:43   UCX  WARN  object 0x1359c200 was not returned to mpool ucp_requests
[1720885778.905729] [node092:1538951:0]          mpool.c:43   UCX  WARN  object 0x1359c3c0 was not returned to mpool ucp_requests
[1720885778.905732] [node092:1538951:0]          mpool.c:43   UCX  WARN  object 0x1359c740 was not returned to mpool ucp_requests
[1720885778.905736] [node092:1538951:0]          mpool.c:43   UCX  WARN  object 0x1359cac0 was not returned to mpool ucp_requests
[1720885778.905738] [node092:1538951:0]          mpool.c:43   UCX  WARN  object 0x1359cc80 was not returned to mpool ucp_requests
[1720885778.905740] [node092:1538951:0]          mpool.c:43   UCX  WARN  object 0x1359ce40 was not returned to mpool ucp_requests
[1720885778.905743] [node092:1538951:0]          mpool.c:43   UCX  WARN  object 0x1359d000 was not returned to mpool ucp_requests
[1720885778.906001] [node092:1539015:0]          mpool.c:43   UCX  WARN  object 0x13942d40 was not returned to mpool ucp_requests
[1720885778.906012] [node092:1539015:0]          mpool.c:43   UCX  WARN  object 0x139430c0 was not returned to mpool ucp_requests
[1720885778.906015] [node092:1539015:0]          mpool.c:43   UCX  WARN  object 0x13943280 was not returned to mpool ucp_requests
[1720885778.906017] [node092:1539015:0]          mpool.c:43   UCX  WARN  object 0x13943440 was not returned to mpool ucp_requests
[1720885778.906020] [node092:1539015:0]          mpool.c:43   UCX  WARN  object 0x13943600 was not returned to mpool ucp_requests
[1720885778.906022] [node092:1539015:0]          mpool.c:43   UCX  WARN  object 0x139437c0 was not returned to mpool ucp_requests
[1720885778.906024] [node092:1539015:0]          mpool.c:43   UCX  WARN  object 0x13943980 was not returned to mpool ucp_requests
[1720885778.906026] [node092:1539015:0]          mpool.c:43   UCX  WARN  object 0x13943b40 was not returned to mpool ucp_requests
[1720885778.906028] [node092:1539015:0]          mpool.c:43   UCX  WARN  object 0x13943d00 was not returned to mpool ucp_requests
[1720885778.906030] [node092:1539015:0]          mpool.c:43   UCX  WARN  object 0x13943ec0 was not returned to mpool ucp_requests
[1720885778.906032] [node092:1539015:0]          mpool.c:43   UCX  WARN  object 0x13944080 was not returned to mpool ucp_requests
[1720885778.906034] [node092:1539015:0]          mpool.c:43   UCX  WARN  object 0x13944240 was not returned to mpool ucp_requests
[1720885778.906037] [node092:1539015:0]          mpool.c:43   UCX  WARN  object 0x13944400 was not returned to mpool ucp_requests
[1720885778.906039] [node092:1539015:0]          mpool.c:43   UCX  WARN  object 0x139445c0 was not returned to mpool ucp_requests
[1720885778.906041] [node092:1539015:0]          mpool.c:43   UCX  WARN  object 0x13944780 was not returned to mpool ucp_requests
[1720885778.906043] [node092:1539015:0]          mpool.c:43   UCX  WARN  object 0x13944940 was not returned to mpool ucp_requests
[1720885778.906046] [node092:1539015:0]          mpool.c:43   UCX  WARN  object 0x13944cc0 was not returned to mpool ucp_requests
[1720885778.906048] [node092:1539015:0]          mpool.c:43   UCX  WARN  object 0x13944e80 was not returned to mpool ucp_requests
[1720885778.906098] [node092:1539017:0]          mpool.c:43   UCX  WARN  object 0x12f6c080 was not returned to mpool ucp_requests
[1720885778.906114] [node092:1539017:0]          mpool.c:43   UCX  WARN  object 0x12f6c400 was not returned to mpool ucp_requests
[1720885778.906117] [node092:1539017:0]          mpool.c:43   UCX  WARN  object 0x12f6c5c0 was not returned to mpool ucp_requests
[1720885778.906119] [node092:1539017:0]          mpool.c:43   UCX  WARN  object 0x12f6c780 was not returned to mpool ucp_requests
[1720885778.906121] [node092:1539017:0]          mpool.c:43   UCX  WARN  object 0x12f6c940 was not returned to mpool ucp_requests
[1720885778.906123] [node092:1539017:0]          mpool.c:43   UCX  WARN  object 0x12f6cb00 was not returned to mpool ucp_requests
[1720885778.906125] [node092:1539017:0]          mpool.c:43   UCX  WARN  object 0x12f6ccc0 was not returned to mpool ucp_requests
[1720885778.906128] [node092:1539017:0]          mpool.c:43   UCX  WARN  object 0x12f6ce80 was not returned to mpool ucp_requests
[1720885778.906130] [node092:1539017:0]          mpool.c:43   UCX  WARN  object 0x12f6d040 was not returned to mpool ucp_requests
[1720885778.906132] [node092:1539017:0]          mpool.c:43   UCX  WARN  object 0x12f6d200 was not returned to mpool ucp_requests
[1720885778.905759] [node092:1538975:0]          mpool.c:43   UCX  WARN  object 0x1479b000 was not returned to mpool ucp_requests
[1720885778.905772] [node092:1538975:0]          mpool.c:43   UCX  WARN  object 0x1479b380 was not returned to mpool ucp_requests
[1720885778.905775] [node092:1538975:0]          mpool.c:43   UCX  WARN  object 0x1479b540 was not returned to mpool ucp_requests
[1720885778.905777] [node092:1538975:0]          mpool.c:43   UCX  WARN  object 0x1479b700 was not returned to mpool ucp_requests
[1720885778.905779] [node092:1538975:0]          mpool.c:43   UCX  WARN  object 0x1479b8c0 was not returned to mpool ucp_requests
[1720885778.905781] [node092:1538975:0]          mpool.c:43   UCX  WARN  object 0x1479ba80 was not returned to mpool ucp_requests
[1720885778.905783] [node092:1538975:0]          mpool.c:43   UCX  WARN  object 0x1479bc40 was not returned to mpool ucp_requests
[1720885778.905786] [node092:1538975:0]          mpool.c:43   UCX  WARN  object 0x1479bfc0 was not returned to mpool ucp_requests
[1720885778.905788] [node092:1538975:0]          mpool.c:43   UCX  WARN  object 0x1479c180 was not returned to mpool ucp_requests
[1720885778.905790] [node092:1538975:0]          mpool.c:43   UCX  WARN  object 0x1479c340 was not returned to mpool ucp_requests
[1720885778.905792] [node092:1538975:0]          mpool.c:43   UCX  WARN  object 0x1479c500 was not returned to mpool ucp_requests
[1720885778.905795] [node092:1538975:0]          mpool.c:43   UCX  WARN  object 0x1479c6c0 was not returned to mpool ucp_requests
[1720885778.905797] [node092:1538975:0]          mpool.c:43   UCX  WARN  object 0x1479c880 was not returned to mpool ucp_requests
[1720885778.905799] [node092:1538975:0]          mpool.c:43   UCX  WARN  object 0x1479ca40 was not returned to mpool ucp_requests
[1720885778.905801] [node092:1538975:0]          mpool.c:43   UCX  WARN  object 0x1479cc00 was not returned to mpool ucp_requests
[1720885778.905803] [node092:1538975:0]          mpool.c:43   UCX  WARN  object 0x1479cdc0 was not returned to mpool ucp_requests
[1720885778.905806] [node092:1538975:0]          mpool.c:43   UCX  WARN  object 0x1479cf80 was not returned to mpool ucp_requests
[1720885778.905808] [node092:1538975:0]          mpool.c:43   UCX  WARN  object 0x1479d140 was not returned to mpool ucp_requests
[1720885778.906039] [node092:1538983:0]          mpool.c:43   UCX  WARN  object 0x145eb340 was not returned to mpool ucp_requests
[1720885778.906049] [node092:1538983:0]          mpool.c:43   UCX  WARN  object 0x145eb500 was not returned to mpool ucp_requests
[1720885778.906052] [node092:1538983:0]          mpool.c:43   UCX  WARN  object 0x145eb6c0 was not returned to mpool ucp_requests
[1720885778.906054] [node092:1538983:0]          mpool.c:43   UCX  WARN  object 0x145eb880 was not returned to mpool ucp_requests
[1720885778.906056] [node092:1538983:0]          mpool.c:43   UCX  WARN  object 0x145eba40 was not returned to mpool ucp_requests
[1720885778.906058] [node092:1538983:0]          mpool.c:43   UCX  WARN  object 0x145ebc00 was not returned to mpool ucp_requests
[1720885778.906060] [node092:1538983:0]          mpool.c:43   UCX  WARN  object 0x145ebdc0 was not returned to mpool ucp_requests
[1720885778.906062] [node092:1538983:0]          mpool.c:43   UCX  WARN  object 0x145ebf80 was not returned to mpool ucp_requests
[1720885778.906099] [node092:1538983:0]          mpool.c:43   UCX  WARN  object 0x145ec140 was not returned to mpool ucp_requests
[1720885778.906101] [node092:1538983:0]          mpool.c:43   UCX  WARN  object 0x145ec300 was not returned to mpool ucp_requests
[1720885778.906103] [node092:1538983:0]          mpool.c:43   UCX  WARN  object 0x145ec4c0 was not returned to mpool ucp_requests
[1720885778.906106] [node092:1538983:0]          mpool.c:43   UCX  WARN  object 0x145ec680 was not returned to mpool ucp_requests
[1720885778.906108] [node092:1538983:0]          mpool.c:43   UCX  WARN  object 0x145ec840 was not returned to mpool ucp_requests
[1720885778.906113] [node092:1538983:0]          mpool.c:43   UCX  WARN  object 0x145eca00 was not returned to mpool ucp_requests
[1720885778.906115] [node092:1538983:0]          mpool.c:43   UCX  WARN  object 0x145ecbc0 was not returned to mpool ucp_requests
[1720885778.906118] [node092:1538983:0]          mpool.c:43   UCX  WARN  object 0x145ecd80 was not returned to mpool ucp_requests
[1720885778.906120] [node092:1538983:0]          mpool.c:43   UCX  WARN  object 0x145ecf40 was not returned to mpool ucp_requests
[1720885778.906122] [node092:1538983:0]          mpool.c:43   UCX  WARN  object 0x145ed100 was not returned to mpool ucp_requests
[1720885778.906135] [node092:1539017:0]          mpool.c:43   UCX  WARN  object 0x12f6d3c0 was not returned to mpool ucp_requests
[1720885778.906140] [node092:1539017:0]          mpool.c:43   UCX  WARN  object 0x12f6d580 was not returned to mpool ucp_requests
[1720885778.906142] [node092:1539017:0]          mpool.c:43   UCX  WARN  object 0x12f6d740 was not returned to mpool ucp_requests
[1720885778.906144] [node092:1539017:0]          mpool.c:43   UCX  WARN  object 0x12f6d900 was not returned to mpool ucp_requests
[1720885778.906146] [node092:1539017:0]          mpool.c:43   UCX  WARN  object 0x12f6dac0 was not returned to mpool ucp_requests
[1720885778.906149] [node092:1539017:0]          mpool.c:43   UCX  WARN  object 0x12f6dc80 was not returned to mpool ucp_requests
[1720885778.906151] [node092:1539017:0]          mpool.c:43   UCX  WARN  object 0x12f6de40 was not returned to mpool ucp_requests
[1720885778.906153] [node092:1539017:0]          mpool.c:43   UCX  WARN  object 0x12f6e1c0 was not returned to mpool ucp_requests
[1720885778.907088] [node092:1538999:0]          mpool.c:43   UCX  WARN  object 0x1308c000 was not returned to mpool ucp_requests
[1720885778.907099] [node092:1538999:0]          mpool.c:43   UCX  WARN  object 0x1308c380 was not returned to mpool ucp_requests
[1720885778.907103] [node092:1538999:0]          mpool.c:43   UCX  WARN  object 0x1308c540 was not returned to mpool ucp_requests
[1720885778.907105] [node092:1538999:0]          mpool.c:43   UCX  WARN  object 0x1308c700 was not returned to mpool ucp_requests
[1720885778.907108] [node092:1538999:0]          mpool.c:43   UCX  WARN  object 0x1308c8c0 was not returned to mpool ucp_requests
[1720885778.907110] [node092:1538999:0]          mpool.c:43   UCX  WARN  object 0x1308ca80 was not returned to mpool ucp_requests
[1720885778.907114] [node092:1538999:0]          mpool.c:43   UCX  WARN  object 0x1308cc40 was not returned to mpool ucp_requests
[1720885778.907117] [node092:1538999:0]          mpool.c:43   UCX  WARN  object 0x1308ce00 was not returned to mpool ucp_requests
[1720885778.907120] [node092:1538999:0]          mpool.c:43   UCX  WARN  object 0x1308cfc0 was not returned to mpool ucp_requests
[1720885778.907122] [node092:1538999:0]          mpool.c:43   UCX  WARN  object 0x1308d180 was not returned to mpool ucp_requests
[1720885778.907125] [node092:1538999:0]          mpool.c:43   UCX  WARN  object 0x1308d340 was not returned to mpool ucp_requests
[1720885778.907127] [node092:1538999:0]          mpool.c:43   UCX  WARN  object 0x1308d500 was not returned to mpool ucp_requests
[1720885778.907130] [node092:1538999:0]          mpool.c:43   UCX  WARN  object 0x1308d6c0 was not returned to mpool ucp_requests
[1720885778.907132] [node092:1538999:0]          mpool.c:43   UCX  WARN  object 0x1308d880 was not returned to mpool ucp_requests
[1720885778.907135] [node092:1538999:0]          mpool.c:43   UCX  WARN  object 0x1308da40 was not returned to mpool ucp_requests
[1720885778.907137] [node092:1538999:0]          mpool.c:43   UCX  WARN  object 0x1308dc00 was not returned to mpool ucp_requests
[1720885778.907140] [node092:1538999:0]          mpool.c:43   UCX  WARN  object 0x1308df80 was not returned to mpool ucp_requests
[1720885778.907143] [node092:1538999:0]          mpool.c:43   UCX  WARN  object 0x1308e140 was not returned to mpool ucp_requests
[1720885778.907168] [node092:1538978:0]          mpool.c:43   UCX  WARN  object 0x130cd340 was not returned to mpool ucp_requests
[1720885778.907181] [node092:1538978:0]          mpool.c:43   UCX  WARN  object 0x130cd500 was not returned to mpool ucp_requests
[1720885778.907185] [node092:1538978:0]          mpool.c:43   UCX  WARN  object 0x130cd6c0 was not returned to mpool ucp_requests
[1720885778.907188] [node092:1538978:0]          mpool.c:43   UCX  WARN  object 0x130cd880 was not returned to mpool ucp_requests
[1720885778.907190] [node092:1538978:0]          mpool.c:43   UCX  WARN  object 0x130cda40 was not returned to mpool ucp_requests
[1720885778.907193] [node092:1538978:0]          mpool.c:43   UCX  WARN  object 0x130cdc00 was not returned to mpool ucp_requests
[1720885778.907195] [node092:1538978:0]          mpool.c:43   UCX  WARN  object 0x130cddc0 was not returned to mpool ucp_requests
[1720885778.907198] [node092:1538978:0]          mpool.c:43   UCX  WARN  object 0x130cdf80 was not returned to mpool ucp_requests
[1720885778.907200] [node092:1538978:0]          mpool.c:43   UCX  WARN  object 0x130ce140 was not returned to mpool ucp_requests
[1720885778.907203] [node092:1538978:0]          mpool.c:43   UCX  WARN  object 0x130ce300 was not returned to mpool ucp_requests
[1720885778.907205] [node092:1538978:0]          mpool.c:43   UCX  WARN  object 0x130ce4c0 was not returned to mpool ucp_requests
[1720885778.907208] [node092:1538978:0]          mpool.c:43   UCX  WARN  object 0x130ce680 was not returned to mpool ucp_requests
[1720885778.907210] [node092:1538978:0]          mpool.c:43   UCX  WARN  object 0x130ce840 was not returned to mpool ucp_requests
[1720885778.907213] [node092:1538978:0]          mpool.c:43   UCX  WARN  object 0x130cea00 was not returned to mpool ucp_requests
[1720885778.907215] [node092:1538978:0]          mpool.c:43   UCX  WARN  object 0x130cebc0 was not returned to mpool ucp_requests
[1720885778.907218] [node092:1538978:0]          mpool.c:43   UCX  WARN  object 0x130ced80 was not returned to mpool ucp_requests
[1720885778.907221] [node092:1538978:0]          mpool.c:43   UCX  WARN  object 0x130cef40 was not returned to mpool ucp_requests
[1720885778.907223] [node092:1538978:0]          mpool.c:43   UCX  WARN  object 0x130cf100 was not returned to mpool ucp_requests
[1720885778.908199] [node092:1538959:0]          mpool.c:43   UCX  WARN  object 0x146abd40 was not returned to mpool ucp_requests
[1720885778.908210] [node092:1538959:0]          mpool.c:43   UCX  WARN  object 0x146abf00 was not returned to mpool ucp_requests
[1720885778.908214] [node092:1538959:0]          mpool.c:43   UCX  WARN  object 0x146ac0c0 was not returned to mpool ucp_requests
[1720885778.908217] [node092:1538959:0]          mpool.c:43   UCX  WARN  object 0x146ac280 was not returned to mpool ucp_requests
[1720885778.908219] [node092:1538959:0]          mpool.c:43   UCX  WARN  object 0x146ac440 was not returned to mpool ucp_requests
[1720885778.908221] [node092:1538959:0]          mpool.c:43   UCX  WARN  object 0x146ac600 was not returned to mpool ucp_requests
[1720885778.908223] [node092:1538959:0]          mpool.c:43   UCX  WARN  object 0x146ac980 was not returned to mpool ucp_requests
[1720885778.908226] [node092:1538959:0]          mpool.c:43   UCX  WARN  object 0x146acb40 was not returned to mpool ucp_requests
[1720885778.908228] [node092:1538959:0]          mpool.c:43   UCX  WARN  object 0x146acd00 was not returned to mpool ucp_requests
[1720885778.908230] [node092:1538959:0]          mpool.c:43   UCX  WARN  object 0x146acec0 was not returned to mpool ucp_requests
[1720885778.908232] [node092:1538959:0]          mpool.c:43   UCX  WARN  object 0x146ad240 was not returned to mpool ucp_requests
[1720885778.908235] [node092:1538959:0]          mpool.c:43   UCX  WARN  object 0x146ad400 was not returned to mpool ucp_requests
[1720885778.908237] [node092:1538959:0]          mpool.c:43   UCX  WARN  object 0x146ad780 was not returned to mpool ucp_requests
[1720885778.908240] [node092:1538959:0]          mpool.c:43   UCX  WARN  object 0x146ad940 was not returned to mpool ucp_requests
[1720885778.908243] [node092:1538959:0]          mpool.c:43   UCX  WARN  object 0x146adb00 was not returned to mpool ucp_requests
[1720885778.908245] [node092:1538959:0]          mpool.c:43   UCX  WARN  object 0x146adcc0 was not returned to mpool ucp_requests
[1720885778.908293] [node092:1539000:0]          mpool.c:43   UCX  WARN  object 0x140dad40 was not returned to mpool ucp_requests
[1720885778.908303] [node092:1539000:0]          mpool.c:43   UCX  WARN  object 0x140db0c0 was not returned to mpool ucp_requests
[1720885778.908306] [node092:1539000:0]          mpool.c:43   UCX  WARN  object 0x140db280 was not returned to mpool ucp_requests
[1720885778.908308] [node092:1539000:0]          mpool.c:43   UCX  WARN  object 0x140db440 was not returned to mpool ucp_requests
[1720885778.908311] [node092:1539000:0]          mpool.c:43   UCX  WARN  object 0x140db600 was not returned to mpool ucp_requests
[1720885778.908313] [node092:1539000:0]          mpool.c:43   UCX  WARN  object 0x140db7c0 was not returned to mpool ucp_requests
[1720885778.908315] [node092:1539000:0]          mpool.c:43   UCX  WARN  object 0x140db980 was not returned to mpool ucp_requests
[1720885778.908317] [node092:1539000:0]          mpool.c:43   UCX  WARN  object 0x140dbb40 was not returned to mpool ucp_requests
[1720885778.908319] [node092:1539000:0]          mpool.c:43   UCX  WARN  object 0x140dbd00 was not returned to mpool ucp_requests
[1720885778.908321] [node092:1539000:0]          mpool.c:43   UCX  WARN  object 0x140dbec0 was not returned to mpool ucp_requests
[1720885778.908324] [node092:1539000:0]          mpool.c:43   UCX  WARN  object 0x140dc080 was not returned to mpool ucp_requests
[1720885778.908326] [node092:1539000:0]          mpool.c:43   UCX  WARN  object 0x140dc240 was not returned to mpool ucp_requests
[1720885778.908328] [node092:1539000:0]          mpool.c:43   UCX  WARN  object 0x140dc400 was not returned to mpool ucp_requests
[1720885778.908330] [node092:1539000:0]          mpool.c:43   UCX  WARN  object 0x140dc5c0 was not returned to mpool ucp_requests
[1720885778.908333] [node092:1539000:0]          mpool.c:43   UCX  WARN  object 0x140dc780 was not returned to mpool ucp_requests
[1720885778.908335] [node092:1539000:0]          mpool.c:43   UCX  WARN  object 0x140dcb00 was not returned to mpool ucp_requests
[1720885778.908337] [node092:1539000:0]          mpool.c:43   UCX  WARN  object 0x140dccc0 was not returned to mpool ucp_requests
[1720885778.908339] [node092:1539000:0]          mpool.c:43   UCX  WARN  object 0x140dce80 was not returned to mpool ucp_requests
[1720885778.908647] [node092:1538974:0]          mpool.c:43   UCX  WARN  object 0x131b2e40 was not returned to mpool ucp_requests
[1720885778.908657] [node092:1538974:0]          mpool.c:43   UCX  WARN  object 0x131b3380 was not returned to mpool ucp_requests
[1720885778.908661] [node092:1538974:0]          mpool.c:43   UCX  WARN  object 0x131b3540 was not returned to mpool ucp_requests
[1720885778.908664] [node092:1538974:0]          mpool.c:43   UCX  WARN  object 0x131b3700 was not returned to mpool ucp_requests
[1720885778.908666] [node092:1538974:0]          mpool.c:43   UCX  WARN  object 0x131b3c40 was not returned to mpool ucp_requests
[1720885778.908669] [node092:1538974:0]          mpool.c:43   UCX  WARN  object 0x131b3e00 was not returned to mpool ucp_requests
[1720885778.908671] [node092:1538974:0]          mpool.c:43   UCX  WARN  object 0x131b3fc0 was not returned to mpool ucp_requests
[1720885778.908674] [node092:1538974:0]          mpool.c:43   UCX  WARN  object 0x131b4180 was not returned to mpool ucp_requests
[1720885778.908676] [node092:1538974:0]          mpool.c:43   UCX  WARN  object 0x131b4340 was not returned to mpool ucp_requests
[1720885778.908679] [node092:1538974:0]          mpool.c:43   UCX  WARN  object 0x131b4500 was not returned to mpool ucp_requests
[1720885778.908681] [node092:1538974:0]          mpool.c:43   UCX  WARN  object 0x131b46c0 was not returned to mpool ucp_requests
[1720885778.908684] [node092:1538974:0]          mpool.c:43   UCX  WARN  object 0x131b4880 was not returned to mpool ucp_requests
[1720885778.908686] [node092:1538974:0]          mpool.c:43   UCX  WARN  object 0x131b4a40 was not returned to mpool ucp_requests
[1720885778.908689] [node092:1538974:0]          mpool.c:43   UCX  WARN  object 0x131b4c00 was not returned to mpool ucp_requests
[1720885778.908691] [node092:1538974:0]          mpool.c:43   UCX  WARN  object 0x131b4dc0 was not returned to mpool ucp_requests
[1720885778.908694] [node092:1538974:0]          mpool.c:43   UCX  WARN  object 0x131b4f80 was not returned to mpool ucp_requests
[1720885778.908581] [node092:1538991:0]          mpool.c:43   UCX  WARN  object 0x13322ec0 was not returned to mpool ucp_requests
[1720885778.908591] [node092:1538991:0]          mpool.c:43   UCX  WARN  object 0x13323240 was not returned to mpool ucp_requests
[1720885778.908594] [node092:1538991:0]          mpool.c:43   UCX  WARN  object 0x13323400 was not returned to mpool ucp_requests
[1720885778.908596] [node092:1538991:0]          mpool.c:43   UCX  WARN  object 0x133235c0 was not returned to mpool ucp_requests
[1720885778.908599] [node092:1538991:0]          mpool.c:43   UCX  WARN  object 0x13323780 was not returned to mpool ucp_requests
[1720885778.908601] [node092:1538991:0]          mpool.c:43   UCX  WARN  object 0x13323940 was not returned to mpool ucp_requests
[1720885778.908603] [node092:1538991:0]          mpool.c:43   UCX  WARN  object 0x13323b00 was not returned to mpool ucp_requests
[1720885778.908605] [node092:1538991:0]          mpool.c:43   UCX  WARN  object 0x13323cc0 was not returned to mpool ucp_requests
[1720885778.908607] [node092:1538991:0]          mpool.c:43   UCX  WARN  object 0x13323e80 was not returned to mpool ucp_requests
[1720885778.908609] [node092:1538991:0]          mpool.c:43   UCX  WARN  object 0x13324040 was not returned to mpool ucp_requests
[1720885778.908612] [node092:1538991:0]          mpool.c:43   UCX  WARN  object 0x13324200 was not returned to mpool ucp_requests
[1720885778.908614] [node092:1538991:0]          mpool.c:43   UCX  WARN  object 0x133243c0 was not returned to mpool ucp_requests
[1720885778.908616] [node092:1538991:0]          mpool.c:43   UCX  WARN  object 0x13324580 was not returned to mpool ucp_requests
[1720885778.908618] [node092:1538991:0]          mpool.c:43   UCX  WARN  object 0x13324740 was not returned to mpool ucp_requests
[1720885778.908620] [node092:1538991:0]          mpool.c:43   UCX  WARN  object 0x13324900 was not returned to mpool ucp_requests
[1720885778.908622] [node092:1538991:0]          mpool.c:43   UCX  WARN  object 0x13324ac0 was not returned to mpool ucp_requests
[1720885778.908625] [node092:1538991:0]          mpool.c:43   UCX  WARN  object 0x13324c80 was not returned to mpool ucp_requests
[1720885778.908627] [node092:1538991:0]          mpool.c:43   UCX  WARN  object 0x13324e40 was not returned to mpool ucp_requests
[1720885778.925638] [node092:1538977:0]          mpool.c:43   UCX  WARN  object 0x13dbdfc0 was not returned to mpool ucp_requests
[1720885778.925650] [node092:1538977:0]          mpool.c:43   UCX  WARN  object 0x13dbe340 was not returned to mpool ucp_requests
[1720885778.925653] [node092:1538977:0]          mpool.c:43   UCX  WARN  object 0x13dbe500 was not returned to mpool ucp_requests
[1720885778.925656] [node092:1538977:0]          mpool.c:43   UCX  WARN  object 0x13dbe880 was not returned to mpool ucp_requests
[1720885778.925660] [node092:1538977:0]          mpool.c:43   UCX  WARN  object 0x13dbea40 was not returned to mpool ucp_requests
[1720885778.925663] [node092:1538977:0]          mpool.c:43   UCX  WARN  object 0x13dbedc0 was not returned to mpool ucp_requests
[1720885778.925666] [node092:1538977:0]          mpool.c:43   UCX  WARN  object 0x13dbef80 was not returned to mpool ucp_requests
[1720885778.925670] [node092:1538977:0]          mpool.c:43   UCX  WARN  object 0x13dbf140 was not returned to mpool ucp_requests
[1720885778.925673] [node092:1538977:0]          mpool.c:43   UCX  WARN  object 0x13dbf300 was not returned to mpool ucp_requests
[1720885778.925676] [node092:1538977:0]          mpool.c:43   UCX  WARN  object 0x13dbf4c0 was not returned to mpool ucp_requests
[1720885778.925679] [node092:1538977:0]          mpool.c:43   UCX  WARN  object 0x13dbf680 was not returned to mpool ucp_requests
[1720885778.925682] [node092:1538977:0]          mpool.c:43   UCX  WARN  object 0x13dbf840 was not returned to mpool ucp_requests
[1720885778.925685] [node092:1538977:0]          mpool.c:43   UCX  WARN  object 0x13dbfa00 was not returned to mpool ucp_requests
[1720885778.935462] [node092:1538979:0]          mpool.c:43   UCX  WARN  object 0x12b7be40 was not returned to mpool ucp_requests
[1720885778.935472] [node092:1538979:0]          mpool.c:43   UCX  WARN  object 0x12b7c1c0 was not returned to mpool ucp_requests
[1720885778.935477] [node092:1538979:0]          mpool.c:43   UCX  WARN  object 0x12b7c380 was not returned to mpool ucp_requests
[1720885778.935480] [node092:1538979:0]          mpool.c:43   UCX  WARN  object 0x12b7c540 was not returned to mpool ucp_requests
[1720885778.935484] [node092:1538979:0]          mpool.c:43   UCX  WARN  object 0x12b7c700 was not returned to mpool ucp_requests
[1720885778.935487] [node092:1538979:0]          mpool.c:43   UCX  WARN  object 0x12b7c8c0 was not returned to mpool ucp_requests
[1720885778.935490] [node092:1538979:0]          mpool.c:43   UCX  WARN  object 0x12b7ca80 was not returned to mpool ucp_requests
[1720885778.935493] [node092:1538979:0]          mpool.c:43   UCX  WARN  object 0x12b7cc40 was not returned to mpool ucp_requests
[1720885778.935496] [node092:1538979:0]          mpool.c:43   UCX  WARN  object 0x12b7ce00 was not returned to mpool ucp_requests
[1720885778.935499] [node092:1538979:0]          mpool.c:43   UCX  WARN  object 0x12b7cfc0 was not returned to mpool ucp_requests
[1720885778.935502] [node092:1538979:0]          mpool.c:43   UCX  WARN  object 0x12b7d180 was not returned to mpool ucp_requests
[1720885778.935505] [node092:1538979:0]          mpool.c:43   UCX  WARN  object 0x12b7d340 was not returned to mpool ucp_requests
[1720885778.935508] [node092:1538979:0]          mpool.c:43   UCX  WARN  object 0x12b7d500 was not returned to mpool ucp_requests
[1720885778.935512] [node092:1538979:0]          mpool.c:43   UCX  WARN  object 0x12b7d6c0 was not returned to mpool ucp_requests
[1720885778.935515] [node092:1538979:0]          mpool.c:43   UCX  WARN  object 0x12b7d880 was not returned to mpool ucp_requests
[1720885778.935518] [node092:1538979:0]          mpool.c:43   UCX  WARN  object 0x12b7da40 was not returned to mpool ucp_requests
[1720885778.935521] [node092:1538979:0]          mpool.c:43   UCX  WARN  object 0x12b7ddc0 was not returned to mpool ucp_requests
[1720885778.935525] [node092:1538979:0]          mpool.c:43   UCX  WARN  object 0x12b7df80 was not returned to mpool ucp_requests

-------------------------   --------------------
FINAL SINGLE POINT ENERGY     -1385.592162057201
-------------------------   --------------------


                            ***************************************
                            *     ORCA property calculations      *
                            ***************************************

                                    ---------------------
                                    Active property flags
                                    ---------------------
   (+) Dipole Moment


------------------------------------------------------------------------------
                       ORCA ELECTRIC PROPERTIES CALCULATION
------------------------------------------------------------------------------

Dipole Moment Calculation                       ... on
Quadrupole Moment Calculation                   ... off
Polarizability Calculation                      ... off
GBWName                                         ... ImineE3Aa.gbw
Electron density                                ... ImineE3Aa.scfp
The origin for moment calculation is the CENTER OF MASS  = ( 9.872415, 14.401542  6.269310)

-------------
DIPOLE MOMENT
-------------
                                X             Y             Z
Electronic contribution:     -8.66821      -5.47610       3.27285
Nuclear contribution   :      7.87475       6.93220      -4.88014
                        -----------------------------------------
Total Dipole Moment    :     -0.79346       1.45610      -1.60730
                        -----------------------------------------
Magnitude (a.u.)       :      2.30938
Magnitude (Debye)      :      5.86997


--------------------
Rotational spectrum 
--------------------
 
Rotational constants in cm-1:     0.005204     0.003628     0.003454 
Rotational constants in MHz :   156.021471   108.764819   103.558249 

 Dipole components along the rotational axes: 
x,y,z [a.u.] :    -0.569853    -1.342590    -1.790514 
x,y,z [Debye]:    -1.448451    -3.412591    -4.551125 

 

Timings for individual modules:

Sum of individual times         ...     1523.837 sec (=  25.397 min)
GTO integral calculation        ...       14.170 sec (=   0.236 min)   0.9 %
SCF iterations                  ...     1509.668 sec (=  25.161 min)  99.1 %
                             ****ORCA TERMINATED NORMALLY****
TOTAL RUN TIME: 0 days 0 hours 25 minutes 28 seconds 803 msec
