# Supplementary material for: A stereodivergent multicomponent approach for the synthesis of C–N atropisomeric peptide analogues
Source: Chem Sci. 2024 Sep 16;15(40):16743–51. doi: 10.1039/d4sc04700a (PMC11418089; doi:10.1039/d4sc04700a)
Supplement: SC-015-D4SC04700A-s001 [file SC-015-D4SC04700A-s001.zip › CompData/_1_2a/ImineZ1freq.out]

                                 *****************
                                 * O   R   C   A *
                                 *****************

                                            #,                                       
                                            ###                                      
                                            ####                                     
                                            #####                                    
                                            ######                                   
                                           ########,                                 
                                     ,,################,,,,,                         
                               ,,#################################,,                 
                          ,,##########################################,,             
                       ,#########################################, ''#####,          
                    ,#############################################,,   '####,        
                  ,##################################################,,,,####,       
                ,###########''''           ''''###############################       
              ,#####''   ,,,,##########,,,,          '''####'''          '####       
            ,##' ,,,,###########################,,,                        '##       
           ' ,,###''''                  '''############,,,                           
         ,,##''                                '''############,,,,        ,,,,,,###''
      ,#''                                            '''#######################'''  
     '                                                          ''''####''''         
             ,#######,   #######,   ,#######,      ##                                
            ,#'     '#,  ##    ##  ,#'     '#,    #''#        ######   ,####,        
            ##       ##  ##   ,#'  ##            #'  '#       #        #'  '#        
            ##       ##  #######   ##           ,######,      #####,   #    #        
            '#,     ,#'  ##    ##  '#,     ,#' ,#      #,         ##   #,  ,#        
             '#######'   ##     ##  '#######'  #'      '#     #####' # '####'        


                  #######################################################
                  #                        -***-                        #
                  #          Department of theory and spectroscopy      #
                  #    Directorship and core code : Frank Neese         #
                  #        Max Planck Institute fuer Kohlenforschung    #
                  #                Kaiser Wilhelm Platz 1               #
                  #                 D-45470 Muelheim/Ruhr               #
                  #                      Germany                        #
                  #                                                     #
                  #                  All rights reserved                #
                  #                        -***-                        #
                  #######################################################


                         Program Version 5.0.2 -  RELEASE  -


 With contributions from (in alphabetic order):
   Daniel Aravena         : Magnetic Suceptibility
   Michael Atanasov       : Ab Initio Ligand Field Theory (pilot matlab implementation)
   Alexander A. Auer      : GIAO ZORA, VPT2 properties, NMR spectrum
   Ute Becker             : Parallelization
   Giovanni Bistoni       : ED, misc. LED, open-shell LED, HFLD
   Martin Brehm           : Molecular dynamics
   Dmytro Bykov           : SCF Hessian
   Vijay G. Chilkuri      : MRCI spin determinant printing, contributions to CSF-ICE
   Dipayan Datta          : RHF DLPNO-CCSD density
   Achintya Kumar Dutta   : EOM-CC, STEOM-CC
   Dmitry Ganyushin       : Spin-Orbit,Spin-Spin,Magnetic field MRCI
   Miquel Garcia          : C-PCM and meta-GGA Hessian, CC/C-PCM, Gaussian charge scheme
   Yang Guo               : DLPNO-NEVPT2, F12-NEVPT2, CIM, IAO-localization
   Andreas Hansen         : Spin unrestricted coupled pair/coupled cluster methods
   Benjamin Helmich-Paris : MC-RPA, TRAH-SCF, COSX integrals
   Lee Huntington         : MR-EOM, pCC
   Robert Izsak           : Overlap fitted RIJCOSX, COSX-SCS-MP3, EOM
   Marcus Kettner         : VPT2
   Christian Kollmar      : KDIIS, OOCD, Brueckner-CCSD(T), CCSD density, CASPT2, CASPT2-K
   Simone Kossmann        : Meta GGA functionals, TD-DFT gradient, OOMP2, MP2 Hessian
   Martin Krupicka        : Initial AUTO-CI
   Lucas Lang             : DCDCAS
   Marvin Lechner         : AUTO-CI (C++ implementation), FIC-MRCC
   Dagmar Lenk            : GEPOL surface, SMD
   Dimitrios Liakos       : Extrapolation schemes; Compound Job, initial MDCI parallelization
   Dimitrios Manganas     : Further ROCIS development; embedding schemes
   Dimitrios Pantazis     : SARC Basis sets
   Anastasios Papadopoulos: AUTO-CI, single reference methods and gradients
   Taras Petrenko         : DFT Hessian,TD-DFT gradient, ASA, ECA, R-Raman, ABS, FL, XAS/XES, NRVS
   Peter Pinski           : DLPNO-MP2, DLPNO-MP2 Gradient
   Christoph Reimann      : Effective Core Potentials
   Marius Retegan         : Local ZFS, SOC
   Christoph Riplinger    : Optimizer, TS searches, QM/MM, DLPNO-CCSD(T), (RO)-DLPNO pert. Triples
   Tobias Risthaus        : Range-separated hybrids, TD-DFT gradient, RPA, STAB
   Michael Roemelt        : Original ROCIS implementation
   Masaaki Saitow         : Open-shell DLPNO-CCSD energy and density
   Barbara Sandhoefer     : DKH picture change effects
   Avijit Sen             : IP-ROCIS
   Kantharuban Sivalingam : CASSCF convergence, NEVPT2, FIC-MRCI
   Bernardo de Souza      : ESD, SOC TD-DFT
   Georgi Stoychev        : AutoAux, RI-MP2 NMR, DLPNO-MP2 response
   Willem Van den Heuvel  : Paramagnetic NMR
   Boris Wezisla          : Elementary symmetry handling
   Frank Wennmohs         : Technical directorship


 We gratefully acknowledge several colleagues who have allowed us to
 interface, adapt or use parts of their codes:
   Stefan Grimme, W. Hujo, H. Kruse, P. Pracht,  : VdW corrections, initial TS optimization,
                  C. Bannwarth, S. Ehlert          DFT functionals, gCP, sTDA/sTD-DF
   Ed Valeev, F. Pavosevic, A. Kumar             : LibInt (2-el integral package), F12 methods
   Garnet Chan, S. Sharma, J. Yang, R. Olivares  : DMRG
   Ulf Ekstrom                                   : XCFun DFT Library
   Mihaly Kallay                                 : mrcc  (arbitrary order and MRCC methods)
   Jiri Pittner, Ondrej Demel                    : Mk-CCSD
   Frank Weinhold                                : gennbo (NPA and NBO analysis)
   Christopher J. Cramer and Donald G. Truhlar   : smd solvation model
   Lars Goerigk                                  : TD-DFT with DH, B97 family of functionals
   V. Asgeirsson, H. Jonsson                     : NEB implementation
   FAccTs GmbH                                   : IRC, NEB, NEB-TS, DLPNO-Multilevel, CI-OPT
                                                   MM, QMMM, 2- and 3-layer-ONIOM, Crystal-QMMM,
                                                   LR-CPCM, SF, NACMEs, symmetry and pop. for TD-DFT,
                                                   nearIR, NL-DFT gradient (VV10), updates on ESD,
                                                   ML-optimized integration grids
   S Lehtola, MJT Oliveira, MAL Marques          : LibXC Library
   Liviu Ungur et al                             : ANISO software


 Your calculation uses the libint2 library for the computation of 2-el integrals
 For citations please refer to: http://libint.valeyev.net

 Your ORCA version has been built with support for libXC version: 5.1.0
 For citations please refer to: https://tddft.org/programs/libxc/

 This ORCA versions uses:
   CBLAS   interface :  Fast vector & matrix operations
   LAPACKE interface :  Fast linear algebra routines
   SCALAPACK package :  Parallel linear algebra routines
   Shared memory     :  Shared parallel matrices
   BLAS/LAPACK       :  OpenBLAS 0.3.15  USE64BITINT DYNAMIC_ARCH NO_AFFINITY Zen SINGLE_THREADED
        Core in use  :  Zen
   Copyright (c) 2011-2014, The OpenBLAS Project


Your calculation utilizes the atom-pairwise dispersion correction
with the Becke-Johnson damping scheme (D3BJ)
Cite in your paper:
S.Grimme, S.Ehrlich, L.Goerigk, J Comput Chem, (2011), 32, 1456–1465 
S.Grimme, J.Antony, S.Ehrlich and H.Krieg, J.Chem.Phys., 132, (2010), 154104 
   

Your calculation utilizes the SMD solvation module
Please cite in your paper:
A.V. Marenich, C.J. Cramer, D.G. Truhlar J. Phys. Chem. B, 113, (2009), 6378 

================================================================================

----- Orbital basis set information -----
Your calculation utilizes the basis: def2-TZVP
   F. Weigend and R. Ahlrichs, Phys. Chem. Chem. Phys. 7, 3297 (2005).

----- AuxJ basis set information -----
Your calculation utilizes the auxiliary basis: def2/J
   F. Weigend, Phys. Chem. Chem. Phys. 8, 1057 (2006).

================================================================================
                                        WARNINGS
                       Please study these warnings very carefully!
================================================================================

WARNING: Gradients needed for Numerical Frequencies
  ===> : Setting RunTyp to EnGrad

WARNING: The environment variable RSH_COMMAND is not set!
  ===> : All Displacements for the Numerical Hessian or Gradient calculation
         will be started on localhost

INFO   : the flag for use of the SHARK integral package has been found!

================================================================================
                                       INPUT FILE
================================================================================
NAME = ImineZ1freq.inp
|  1> ! PBE0 D3 def2-tzvp NumFreq
|  2> %maxcore 2660
|  3> %pal nprocs 20
|  4> end
|  5> %CPCM SMD TRUE
|  6>    SMDSOLVENT "2,2,2-TRIFLUOROETHANOL"
|  7> end
|  8> 
|  9> *xyz 0 1
| 10> O  3.429320  6.764711  2.990129
| 11> O  3.464567  6.121639  5.134078
| 12> N  3.633075  9.067063  3.326418
| 13> N  6.237662  8.913286  3.808395
| 14> C  4.132233  7.928178  3.296335
| 15> C  5.616672  7.680767  3.447316
| 16> H  5.733735  6.927222  4.237793
| 17> C  6.137176  7.076449  2.150255
| 18> C  6.435967  7.893871  1.067353
| 19> H  6.329183  8.969217  1.163260
| 20> C  6.875925  7.339545  -0.125631
| 21> H  7.108621  7.984358  -0.966021
| 22> C  7.019051  5.963020  -0.244674
| 23> H  7.365193  5.530361  -1.176789
| 24> C  6.723363  5.143921  0.836356
| 25> H  6.839532  4.068880  0.753157
| 26> C  6.285944  5.700526  2.029887
| 27> H  6.064246  5.061486  2.879164
| 28> C  2.217816  9.402752  3.128138
| 29> C  2.113332  10.910218  3.325538
| 30> H  2.408181  11.188466  4.340646
| 31> H  1.087397  11.246873  3.160995
| 32> H  2.766998  11.435414  2.624674
| 33> C  1.326280  8.702161  4.149796
| 34> H  1.232130  7.633436  3.955108
| 35> H  0.323536  9.133829  4.106389
| 36> H  1.711228  8.842492  5.162664
| 37> C  1.795055  9.047955  1.705801
| 38> H  2.453864  9.526208  0.976622
| 39> H  0.777757  9.405364  1.529275
| 40> H  1.813071  7.970604  1.536344
| 41> C  7.507878  9.022906  4.307236
| 42> C  8.048876  10.274961  4.713459
| 43> C  9.351977  10.272186  5.200419
| 44> H  9.792481  11.207400  5.518151
| 45> C  10.132191  9.126069  5.301144
| 46> H  11.143621  9.188961  5.685955
| 47> C  9.594145  7.917687  4.898943
| 48> H  10.173689  7.002669  4.961844
| 49> C  8.301164  7.869859  4.408053
| 50> H  7.897008  6.916625  4.092885
| 51> C  7.261087  11.587752  4.633034
| 52> C  8.097795  12.780369  5.097585
| 53> H  8.406271  12.687413  6.141745
| 54> H  7.493489  13.686892  5.011946
| 55> H  8.991156  12.919009  4.483698
| 56> C  6.851984  11.896475  3.185522
| 57> H  7.740658  11.997804  2.556480
| 58> H  6.307865  12.844529  3.152844
| 59> H  6.215392  11.138699  2.729383
| 60> C  6.033326  11.547970  5.553968
| 61> H  5.325361  10.750414  5.329177
| 62> H  5.489057  12.493641  5.480000
| 63> H  6.346209  11.418691  6.593532
| 64> C  3.223668  5.870021  3.978291
| 65> C  2.665136  4.602757  3.480615
| 66> C  2.242763  3.659618  4.415330
| 67> H  2.320327  3.886324  5.472052
| 68> C  1.727449  2.449149  3.987496
| 69> H  1.394605  1.716223  4.713198
| 70> C  1.638407  2.175688  2.627984
| 71> H  1.236459  1.225693  2.293790
| 72> C  2.062591  3.113439  1.695319
| 73> H  1.994998  2.895833  0.635777
| 74> C  2.574034  4.329073  2.117097
| 75> H  2.910965  5.059907  1.392929
| 76> H  5.600809  9.689223  3.845647
| 77> *
| 78> 
| 79>                          ****END OF INPUT****
================================================================================

                     *******************************
                     * Energy+Gradient Calculation *
                     *******************************

---------------------------------
CARTESIAN COORDINATES (ANGSTROEM)
---------------------------------
  O      3.429320    6.764711    2.990129
  O      3.464567    6.121639    5.134078
  N      3.633075    9.067063    3.326418
  N      6.237662    8.913286    3.808395
  C      4.132233    7.928178    3.296335
  C      5.616672    7.680767    3.447316
  H      5.733735    6.927222    4.237793
  C      6.137176    7.076449    2.150255
  C      6.435967    7.893871    1.067353
  H      6.329183    8.969217    1.163260
  C      6.875925    7.339545   -0.125631
  H      7.108621    7.984358   -0.966021
  C      7.019051    5.963020   -0.244674
  H      7.365193    5.530361   -1.176789
  C      6.723363    5.143921    0.836356
  H      6.839532    4.068880    0.753157
  C      6.285944    5.700526    2.029887
  H      6.064246    5.061486    2.879164
  C      2.217816    9.402752    3.128138
  C      2.113332   10.910218    3.325538
  H      2.408181   11.188466    4.340646
  H      1.087397   11.246873    3.160995
  H      2.766998   11.435414    2.624674
  C      1.326280    8.702161    4.149796
  H      1.232130    7.633436    3.955108
  H      0.323536    9.133829    4.106389
  H      1.711228    8.842492    5.162664
  C      1.795055    9.047955    1.705801
  H      2.453864    9.526208    0.976622
  H      0.777757    9.405364    1.529275
  H      1.813071    7.970604    1.536344
  C      7.507878    9.022906    4.307236
  C      8.048876   10.274961    4.713459
  C      9.351977   10.272186    5.200419
  H      9.792481   11.207400    5.518151
  C     10.132191    9.126069    5.301144
  H     11.143621    9.188961    5.685955
  C      9.594145    7.917687    4.898943
  H     10.173689    7.002669    4.961844
  C      8.301164    7.869859    4.408053
  H      7.897008    6.916625    4.092885
  C      7.261087   11.587752    4.633034
  C      8.097795   12.780369    5.097585
  H      8.406271   12.687413    6.141745
  H      7.493489   13.686892    5.011946
  H      8.991156   12.919009    4.483698
  C      6.851984   11.896475    3.185522
  H      7.740658   11.997804    2.556480
  H      6.307865   12.844529    3.152844
  H      6.215392   11.138699    2.729383
  C      6.033326   11.547970    5.553968
  H      5.325361   10.750414    5.329177
  H      5.489057   12.493641    5.480000
  H      6.346209   11.418691    6.593532
  C      3.223668    5.870021    3.978291
  C      2.665136    4.602757    3.480615
  C      2.242763    3.659618    4.415330
  H      2.320327    3.886324    5.472052
  C      1.727449    2.449149    3.987496
  H      1.394605    1.716223    4.713198
  C      1.638407    2.175688    2.627984
  H      1.236459    1.225693    2.293790
  C      2.062591    3.113439    1.695319
  H      1.994998    2.895833    0.635777
  C      2.574034    4.329073    2.117097
  H      2.910965    5.059907    1.392929
  H      5.600809    9.689223    3.845647

----------------------------
CARTESIAN COORDINATES (A.U.)
----------------------------
  NO LB      ZA    FRAG     MASS         X           Y           Z
   0 O     8.0000    0    15.999    6.480476   12.783451    5.650525
   1 O     8.0000    0    15.999    6.547083   11.568221    9.702001
   2 N     7.0000    0    14.007    6.865517   17.134266    6.286019
   3 N     7.0000    0    14.007   11.787473   16.843669    7.196824
   4 C     6.0000    0    12.011    7.808789   14.982085    6.229170
   5 C     6.0000    0    12.011   10.613972   14.514546    6.514483
   6 H     1.0000    0     1.008   10.835189   13.090552    8.008268
   7 C     6.0000    0    12.011   11.597582   13.372551    4.063393
   8 C     6.0000    0    12.011   12.162215   14.917254    2.017005
   9 H     1.0000    0     1.008   11.960423   16.949364    2.198243
  10 C     6.0000    0    12.011   12.993615   13.869730   -0.237408
  11 H     1.0000    0     1.008   13.433347   15.088250   -1.825515
  12 C     6.0000    0    12.011   13.264084   11.268475   -0.462367
  13 H     1.0000    0     1.008   13.918198   10.450868   -2.223809
  14 C     6.0000    0    12.011   12.705315    9.720602    1.580484
  15 H     1.0000    0     1.008   12.924842    7.689069    1.423260
  16 C     6.0000    0    12.011   11.878713   10.772433    3.835931
  17 H     1.0000    0     1.008   11.459764    9.564822    5.440831
  18 C     6.0000    0    12.011    4.191065   17.768626    5.911324
  19 C     6.0000    0    12.011    3.993619   20.617324    6.284356
  20 H     1.0000    0     1.008    4.550803   21.143137    8.202632
  21 H     1.0000    0     1.008    2.054883   21.253510    5.973415
  22 H     1.0000    0     1.008    5.228868   21.609801    4.959915
  23 C     6.0000    0    12.011    2.506306   16.444701    7.841978
  24 H     1.0000    0     1.008    2.328388   14.425104    7.474071
  25 H     1.0000    0     1.008    0.611394   17.260435    7.759951
  26 H     1.0000    0     1.008    3.233752   16.709888    9.756021
  27 C     6.0000    0    12.011    3.392162   17.098157    3.223497
  28 H     1.0000    0     1.008    4.637131   18.001924    1.845548
  29 H     1.0000    0     1.008    1.469748   17.773562    2.889911
  30 H     1.0000    0     1.008    3.426208   15.062259    2.903269
  31 C     6.0000    0    12.011   14.187833   17.050821    8.139496
  32 C     6.0000    0    12.011   15.210171   19.416862    8.907147
  33 C     6.0000    0    12.011   17.672675   19.411618    9.827368
  34 H     1.0000    0     1.008   18.505107   21.178917   10.427794
  35 C     6.0000    0    12.011   19.147066   17.245771   10.017710
  36 H     1.0000    0     1.008   21.058392   17.364620   10.744898
  37 C     6.0000    0    12.011   18.130307   14.962260    9.257661
  38 H     1.0000    0     1.008   19.225486   13.233127    9.376526
  39 C     6.0000    0    12.011   15.686927   14.871878    8.330013
  40 H     1.0000    0     1.008   14.923182   13.070527    7.734432
  41 C     6.0000    0    12.011   13.721466   21.897678    8.755165
  42 C     6.0000    0    12.011   15.302615   24.151397    9.633040
  43 H     1.0000    0     1.008   15.885550   23.975736   11.606216
  44 H     1.0000    0     1.008   14.160642   25.864478    9.471205
  45 H     1.0000    0     1.008   16.990822   24.413389    8.472961
  46 C     6.0000    0    12.011   12.948373   22.481080    6.019764
  47 H     1.0000    0     1.008   14.627724   22.672564    4.831047
  48 H     1.0000    0     1.008   11.920137   24.272642    5.958012
  49 H     1.0000    0     1.008   11.745389   21.049091    5.157786
  50 C     6.0000    0    12.011   11.401334   21.822501   10.495478
  51 H     1.0000    0     1.008   10.063474   20.315338   10.070685
  52 H     1.0000    0     1.008   10.372814   23.609560   10.355699
  53 H     1.0000    0     1.008   11.992597   21.578199   12.459970
  54 C     6.0000    0    12.011    6.091850   11.092732    7.517880
  55 C     6.0000    0    12.011    5.036377    8.697950    6.577409
  56 C     6.0000    0    12.011    4.238208    6.915676    8.343764
  57 H     1.0000    0     1.008    4.384783    7.344088   10.340680
  58 C     6.0000    0    12.011    3.264406    4.628221    7.535275
  59 H     1.0000    0     1.008    2.635422    3.243191    8.906653
  60 C     6.0000    0    12.011    3.096141    4.111454    4.966170
  61 H     1.0000    0     1.008    2.336569    2.316224    4.334635
  62 C     6.0000    0    12.011    3.897732    5.883547    3.203689
  63 H     1.0000    0     1.008    3.770000    5.472331    1.201444
  64 C     6.0000    0    12.011    4.864219    8.180762    4.000734
  65 H     1.0000    0     1.008    5.500927    9.561838    2.632254
  66 H     1.0000    0     1.008   10.583995   18.309978    7.267220

--------------------------------
INTERNAL COORDINATES (ANGSTROEM)
--------------------------------
 O      0   0   0     0.000000000000     0.00000000     0.00000000
 O      1   0   0     2.238593590358     0.00000000     0.00000000
 N      1   2   0     2.335686435173    98.27366075     0.00000000
 N      3   1   2     2.653266408566    93.13328909    77.49534225
 C      3   1   2     1.243833887253    29.42131497    75.60621351
 C      4   3   1     1.426572714481    64.96194124     3.56166608
 H      6   4   3     1.098356818399   111.35753702   239.42200635
 C      6   4   3     1.522659481585   114.18608174   117.15587777
 C      8   6   4     1.389291736594   120.26368316   320.86584801
 H      9   8   6     1.084882479820   119.54620800     2.14016754
 C      9   8   6     1.387101719520   120.22951342   181.73321983
 H     11   9   8     1.084521362392   119.79531046   180.09296896
 C     11   9   8     1.389056285163   120.15973591     0.06285241
 H     13  11   9     1.084364545561   120.12956772   180.14007081
 C     13  11   9     1.388157205091   119.73910866   359.83162525
 H     15  13  11     1.084495487240   120.15611162   180.44099033
 C     15  13  11     1.387681791891   120.01743259     0.03747914
 H     17  15  13     1.085722592347   120.07036097   180.63159829
 C      3   1   2     1.467978235602    96.99950925   258.68619240
 C     19   3   1     1.523921719581   105.95064304   179.31456224
 H     20  19   3     1.093070049891   110.70819506   298.16060146
 H     20  19   3     1.092224158357   110.47432660   178.13404959
 H     20  19   3     1.092849680637   110.56706272    58.02763368
 C     19   3   1     1.526253339895   111.57837749    60.68721487
 H     24  19   3     1.090385604027   112.38486646   287.37905074
 H     24  19   3     1.092573548741   109.15681660   168.19735522
 H     24  19   3     1.092602094858   110.84128371    49.33135697
 C     19   3   1     1.525663893490   109.87028471   297.36389212
 H     28  19   3     1.092912276686   110.68335693   305.50713899
 H     28  19   3     1.092610563175   109.42360009   186.50540522
 H     28  19   3     1.090745354474   111.71296393    66.63227705
 C      4   3   1     1.369053532312   166.49070916   226.96610343
 C     32   4   6     1.423143592459   121.81300412   183.25743278
 C     33  32   4     1.391118240275   117.01696427   180.26815093
 H     34  33  32     1.081490926285   118.85908387   180.03853371
 C     34  33  32     1.390130781297   123.55584981     0.20550936
 H     36  34  33     1.083985956683   120.10407498   179.77385081
 C     36  34  33     1.382550614061   118.75746519   359.97596199
 H     38  36  34     1.084935815641   120.82302587   179.92506490
 C     38  36  34     1.383857064890   119.80267656     0.00000000
 H     40  38  36     1.082279076447   118.85843710   179.69415101
 C     33  32   4     1.533134012025   122.89023693     0.28801273
 C     42  33  32     1.529124984282   111.76127188   181.58749022
 H     43  42  33     1.092734352948   112.23572425   298.35743974
 H     43  42  33     1.092842042331   108.69817446   179.52255481
 H     43  42  33     1.092781851373   112.06204085    60.70046774
 C     42  33  32     1.535567043630   111.00811211   299.67976512
 H     47  42  33     1.093481999066   110.14452174   299.49752263
 H     47  42  33     1.093590291088   109.57360192   180.98778705
 H     47  42  33     1.089741541817   114.23011310    60.40412461
 C     42  33  32     1.535284700960   110.93221262    63.53021922
 H     51  42  33     1.089881189874   114.50095841   300.40708319
 H     51  42  33     1.093614945777   109.57338808   179.95831350
 H     51  42  33     1.093298743083   110.15547512    61.28336638
 C      2   1   3     1.207140230252    30.65615070   163.79031645
 C     55   2   1     1.471596901905   125.38317758   181.11049329
 C     56  55   2     1.393413885274   118.10314661     7.22802940
 H     57  56  55     1.083546570211   119.39900042     0.96512129
 C     57  56  55     1.383410875378   119.84774565   180.80471747
 H     59  57  56     1.083793819237   119.93636021   180.25894011
 C     59  57  56     1.389597882277   119.90896841     0.28798449
 H     61  59  57     1.084314679586   119.84805693   179.85957365
 C     61  59  57     1.388946725430   120.29942798   359.89343370
 H     63  61  59     1.083766780562   120.12395241   179.79038528
 C     63  61  59     1.384643147345   120.06650445   359.83330224
 H     65  63  61     1.082617257640   120.25588093   179.63926167
 H      4   3   1     1.004513655000    48.67019605   184.43274862

---------------------------
INTERNAL COORDINATES (A.U.)
---------------------------
 O      0   0   0     0.000000000000     0.00000000     0.00000000
 O      1   0   0     4.230328810929     0.00000000     0.00000000
 N      1   2   0     4.413807697191    98.27366075     0.00000000
 N      3   1   2     5.013946872523    93.13328909    77.49534225
 C      3   1   2     2.350505402998    29.42131497    75.60621351
 C      4   3   1     2.695831740494    64.96194124     3.56166608
 H      6   4   3     2.075593584099   111.35753702   239.42200635
 C      6   4   3     2.877409415414   114.18608174   117.15587777
 C      8   6   4     2.625380902283   120.26368316   320.86584801
 H      9   8   6     2.050130774350   119.54620800     2.14016754
 C      9   8   6     2.621242369784   120.22951342   181.73321983
 H     11   9   8     2.049448361308   119.79531046   180.09296896
 C     11   9   8     2.624935963560   120.15973591     0.06285241
 H     13  11   9     2.049152020445   120.12956772   180.14007081
 C     13  11   9     2.623236948451   119.73910866   359.83162525
 H     15  13  11     2.049399464356   120.15611162   180.44099033
 C     15  13  11     2.622338547704   120.01743259     0.03747914
 H     17  15  13     2.051718356947   120.07036097   180.63159829
 C      3   1   2     2.774076835845    96.99950925   258.68619240
 C     19   3   1     2.879794699543   105.95064304   179.31456224
 H     20  19   3     2.065603039486   110.70819506   298.16060146
 H     20  19   3     2.064004536148   110.47432660   178.13404959
 H     20  19   3     2.065186601947   110.56706272    58.02763368
 C     19   3   1     2.884200823384   111.57837749    60.68721487
 H     24  19   3     2.060530171981   112.38486646   287.37905074
 H     24  19   3     2.064664788287   109.15681660   168.19735522
 H     24  19   3     2.064718732631   110.84128371    49.33135697
 C     19   3   1     2.883086931108   109.87028471   297.36389212
 H     28  19   3     2.065304891337   110.68335693   305.50713899
 H     28  19   3     2.064734735430   109.42360009   186.50540522
 H     28  19   3     2.061210001802   111.71296393    66.63227705
 C      4   3   1     2.587136238748   166.49070916   226.96610343
 C     32   4   6     2.689351638993   121.81300412   183.25743278
 C     33  32   4     2.628832494022   117.01696427   180.26815093
 H     34  33  32     2.043721666999   118.85908387   180.03853371
 C     34  33  32     2.626966466986   123.55584981     0.20550936
 H     36  34  33     2.048436591147   120.10407498   179.77385081
 C     36  34  33     2.612642026860   118.75746519   359.97596199
 H     38  36  34     2.050231564444   120.82302587   179.92506490
 C     38  36  34     2.615110861134   119.80267656     0.00000000
 H     40  38  36     2.045211054959   118.85843710   179.69415101
 C     33  32   4     2.897203409327   122.89023693     0.28801273
 C     42  33  32     2.889627444829   111.76127188   181.58749022
 H     43  42  33     2.064968664199   112.23572425   298.35743974
 H     43  42  33     2.065172167641   108.69817446   179.52255481
 H     43  42  33     2.065058423214   112.06204085    60.70046774
 C     42  33  32     2.901801172735   111.00811211   299.67976512
 H     47  42  33     2.066381510607   110.14452174   299.49752263
 H     47  42  33     2.066586152871   109.57360192   180.98778705
 H     47  42  33     2.059313070791   114.23011310    60.40412461
 C     42  33  32     2.901267622413   110.93221262    63.53021922
 H     51  42  33     2.059576967375   114.50095841   300.40708319
 H     51  42  33     2.066632743481   109.57338808   179.95831350
 H     51  42  33     2.066035206986   110.15547512    61.28336638
 C      2   1   3     2.281164440416    30.65615070   163.79031645
 C     55   2   1     2.780915124127   125.38317758   181.11049329
 C     56  55   2     2.633170634371   118.10314661     7.22802940
 H     57  56  55     2.047606271048   119.39900042     0.96512129
 C     57  56  55     2.614267685152   119.84774565   180.80471747
 H     59  57  56     2.048073503994   119.93636021   180.25894011
 C     59  57  56     2.625959433781   119.90896841     0.28798449
 H     61  59  57     2.049057787408   119.84805693   179.85957365
 C     61  59  57     2.624728925669   120.29942798   359.89343370
 H     63  61  59     2.048022408303   120.12395241   179.79038528
 C     63  61  59     2.616596341693   120.06650445   359.83330224
 H     65  63  61     2.045850124797   120.25588093   179.63926167
 H      4   3   1     1.898255705735    48.67019605   184.43274862

---------------------
BASIS SET INFORMATION
---------------------
There are 4 groups of distinct atoms

 Group   1 Type O   : 11s6p2d1f contracted to 5s3p2d1f pattern {62111/411/11/1}
 Group   2 Type N   : 11s6p2d1f contracted to 5s3p2d1f pattern {62111/411/11/1}
 Group   3 Type C   : 11s6p2d1f contracted to 5s3p2d1f pattern {62111/411/11/1}
 Group   4 Type H   : 5s1p contracted to 3s1p pattern {311/1}

Atom   0O    basis set group =>   1
Atom   1O    basis set group =>   1
Atom   2N    basis set group =>   2
Atom   3N    basis set group =>   2
Atom   4C    basis set group =>   3
Atom   5C    basis set group =>   3
Atom   6H    basis set group =>   4
Atom   7C    basis set group =>   3
Atom   8C    basis set group =>   3
Atom   9H    basis set group =>   4
Atom  10C    basis set group =>   3
Atom  11H    basis set group =>   4
Atom  12C    basis set group =>   3
Atom  13H    basis set group =>   4
Atom  14C    basis set group =>   3
Atom  15H    basis set group =>   4
Atom  16C    basis set group =>   3
Atom  17H    basis set group =>   4
Atom  18C    basis set group =>   3
Atom  19C    basis set group =>   3
Atom  20H    basis set group =>   4
Atom  21H    basis set group =>   4
Atom  22H    basis set group =>   4
Atom  23C    basis set group =>   3
Atom  24H    basis set group =>   4
Atom  25H    basis set group =>   4
Atom  26H    basis set group =>   4
Atom  27C    basis set group =>   3
Atom  28H    basis set group =>   4
Atom  29H    basis set group =>   4
Atom  30H    basis set group =>   4
Atom  31C    basis set group =>   3
Atom  32C    basis set group =>   3
Atom  33C    basis set group =>   3
Atom  34H    basis set group =>   4
Atom  35C    basis set group =>   3
Atom  36H    basis set group =>   4
Atom  37C    basis set group =>   3
Atom  38H    basis set group =>   4
Atom  39C    basis set group =>   3
Atom  40H    basis set group =>   4
Atom  41C    basis set group =>   3
Atom  42C    basis set group =>   3
Atom  43H    basis set group =>   4
Atom  44H    basis set group =>   4
Atom  45H    basis set group =>   4
Atom  46C    basis set group =>   3
Atom  47H    basis set group =>   4
Atom  48H    basis set group =>   4
Atom  49H    basis set group =>   4
Atom  50C    basis set group =>   3
Atom  51H    basis set group =>   4
Atom  52H    basis set group =>   4
Atom  53H    basis set group =>   4
Atom  54C    basis set group =>   3
Atom  55C    basis set group =>   3
Atom  56C    basis set group =>   3
Atom  57H    basis set group =>   4
Atom  58C    basis set group =>   3
Atom  59H    basis set group =>   4
Atom  60C    basis set group =>   3
Atom  61H    basis set group =>   4
Atom  62C    basis set group =>   3
Atom  63H    basis set group =>   4
Atom  64C    basis set group =>   3
Atom  65H    basis set group =>   4
Atom  66H    basis set group =>   4
---------------------------------
AUXILIARY/J BASIS SET INFORMATION
---------------------------------
There are 4 groups of distinct atoms

 Group   1 Type O   : 12s5p4d2f1g contracted to 6s4p3d1f1g pattern {711111/2111/211/2/1}
 Group   2 Type N   : 12s5p4d2f1g contracted to 6s4p3d1f1g pattern {711111/2111/211/2/1}
 Group   3 Type C   : 12s5p4d2f1g contracted to 6s4p3d1f1g pattern {711111/2111/211/2/1}
 Group   4 Type H   : 5s2p1d contracted to 3s1p1d pattern {311/2/1}

Atom   0O    basis set group =>   1
Atom   1O    basis set group =>   1
Atom   2N    basis set group =>   2
Atom   3N    basis set group =>   2
Atom   4C    basis set group =>   3
Atom   5C    basis set group =>   3
Atom   6H    basis set group =>   4
Atom   7C    basis set group =>   3
Atom   8C    basis set group =>   3
Atom   9H    basis set group =>   4
Atom  10C    basis set group =>   3
Atom  11H    basis set group =>   4
Atom  12C    basis set group =>   3
Atom  13H    basis set group =>   4
Atom  14C    basis set group =>   3
Atom  15H    basis set group =>   4
Atom  16C    basis set group =>   3
Atom  17H    basis set group =>   4
Atom  18C    basis set group =>   3
Atom  19C    basis set group =>   3
Atom  20H    basis set group =>   4
Atom  21H    basis set group =>   4
Atom  22H    basis set group =>   4
Atom  23C    basis set group =>   3
Atom  24H    basis set group =>   4
Atom  25H    basis set group =>   4
Atom  26H    basis set group =>   4
Atom  27C    basis set group =>   3
Atom  28H    basis set group =>   4
Atom  29H    basis set group =>   4
Atom  30H    basis set group =>   4
Atom  31C    basis set group =>   3
Atom  32C    basis set group =>   3
Atom  33C    basis set group =>   3
Atom  34H    basis set group =>   4
Atom  35C    basis set group =>   3
Atom  36H    basis set group =>   4
Atom  37C    basis set group =>   3
Atom  38H    basis set group =>   4
Atom  39C    basis set group =>   3
Atom  40H    basis set group =>   4
Atom  41C    basis set group =>   3
Atom  42C    basis set group =>   3
Atom  43H    basis set group =>   4
Atom  44H    basis set group =>   4
Atom  45H    basis set group =>   4
Atom  46C    basis set group =>   3
Atom  47H    basis set group =>   4
Atom  48H    basis set group =>   4
Atom  49H    basis set group =>   4
Atom  50C    basis set group =>   3
Atom  51H    basis set group =>   4
Atom  52H    basis set group =>   4
Atom  53H    basis set group =>   4
Atom  54C    basis set group =>   3
Atom  55C    basis set group =>   3
Atom  56C    basis set group =>   3
Atom  57H    basis set group =>   4
Atom  58C    basis set group =>   3
Atom  59H    basis set group =>   4
Atom  60C    basis set group =>   3
Atom  61H    basis set group =>   4
Atom  62C    basis set group =>   3
Atom  63H    basis set group =>   4
Atom  64C    basis set group =>   3
Atom  65H    basis set group =>   4
Atom  66H    basis set group =>   4


           ************************************************************
           *        Program running with 20 parallel MPI-processes    *
           *              working on a common directory               *
           ************************************************************
------------------------------------------------------------------------------
                           ORCA GTO INTEGRAL CALCULATION
                           -- RI-GTO INTEGRALS CHOSEN --
------------------------------------------------------------------------------
------------------------------------------------------------------------------
                   ___                                                        
                  /   \      - P O W E R E D   B Y -                         
                 /     \                                                     
                 |  |  |   _    _      __       _____    __    __             
                 |  |  |  | |  | |    /  \     |  _  \  |  |  /  |          
                  \  \/   | |  | |   /    \    | | | |  |  | /  /          
                 / \  \   | |__| |  /  /\  \   | |_| |  |  |/  /          
                |  |  |   |  __  | /  /__\  \  |    /   |      \           
                |  |  |   | |  | | |   __   |  |    \   |  |\   \          
                \     /   | |  | | |  |  |  |  | |\  \  |  | \   \       
                 \___/    |_|  |_| |__|  |__|  |_| \__\ |__|  \__/        
                                                                              
                      - O R C A' S   B I G   F R I E N D -                    
                                      &                                       
                       - I N T E G R A L  F E E D E R -                       
                                                                              
 v1 FN, 2020, v2 2021                                                         
------------------------------------------------------------------------------


Reading SHARK input file ImineZ1freq.SHARKINP.tmp ... ok
----------------------
SHARK INTEGRAL PACKAGE
----------------------

Number of atoms                             ...     67
Number of basis functions                   ...   1227
Number of shells                            ...    499
Maximum angular momentum                    ...      3
Integral batch strategy                     ... SHARK/LIBINT Hybrid
RI-J (if used) integral strategy            ... SPLIT-RIJ (Revised 2003 algorithm where possible)
Printlevel                                  ...      1
Contraction scheme used                     ... SEGMENTED contraction
Coulomb Range Separation                    ... NOT USED
Exchange Range Separation                   ... NOT USED
Finite Nucleus Model                        ... NOT USED
Auxiliary Coulomb fitting basis             ... AVAILABLE
   # of basis functions in Aux-J            ...   1991
   # of shells in Aux-J                     ...    665
   Maximum angular momentum in Aux-J        ...      4
Auxiliary J/K fitting basis                 ... NOT available
Auxiliary Correlation fitting basis         ... NOT available
Auxiliary 'external' fitting basis          ... NOT available
Integral threshold                          ...     2.500000e-11
Primitive cut-off                           ...     2.500000e-12
Primitive pair pre-selection threshold      ...     2.500000e-12

Calculating pre-screening integrals         ... done (  0.1 sec) Dimension = 499
Organizing shell pair data                  ... done (  0.7 sec)
Shell pair information
Total number of shell pairs                 ...    124750
Shell pairs after pre-screening             ...     77163
Total number of primitive shell pairs       ...    374508
Primitive shell pairs kept                  ...    148041
          la=0 lb=0:  21708 shell pairs
          la=1 lb=0:  23083 shell pairs
          la=1 lb=1:   6161 shell pairs
          la=2 lb=0:  10440 shell pairs
          la=2 lb=1:   5611 shell pairs
          la=2 lb=2:   1315 shell pairs
          la=3 lb=0:   4818 shell pairs
          la=3 lb=1:   2620 shell pairs
          la=3 lb=2:   1137 shell pairs
          la=3 lb=3:    270 shell pairs

Calculating one electron integrals          ... done (  0.1 sec)
Calculating RI/J V-Matrix + Cholesky decomp.... done (  1.8 sec)
Calculating Nuclear repulsion               ... done (  0.0 sec) ENN=   3461.672564899215 Eh

SHARK setup successfully completed in   4.7 seconds

Maximum memory used throughout the entire GTOINT-calculation: 113.0 MB
[1710266149.591100] [node002:4094361:0]          mpool.c:43   UCX  WARN  object 0xa90bc40 was not returned to mpool ucp_requests
[1710266149.591120] [node002:4094361:0]          mpool.c:43   UCX  WARN  object 0xa90be00 was not returned to mpool ucp_requests
[1710266149.591123] [node002:4094361:0]          mpool.c:43   UCX  WARN  object 0xa90bfc0 was not returned to mpool ucp_requests
[1710266149.591125] [node002:4094361:0]          mpool.c:43   UCX  WARN  object 0xa90c180 was not returned to mpool ucp_requests
[1710266149.591128] [node002:4094361:0]          mpool.c:43   UCX  WARN  object 0xa90c340 was not returned to mpool ucp_requests
[1710266149.591130] [node002:4094361:0]          mpool.c:43   UCX  WARN  object 0xa90c500 was not returned to mpool ucp_requests
[1710266149.591132] [node002:4094361:0]          mpool.c:43   UCX  WARN  object 0xa90c6c0 was not returned to mpool ucp_requests
[1710266149.591135] [node002:4094361:0]          mpool.c:43   UCX  WARN  object 0xa90c880 was not returned to mpool ucp_requests
[1710266149.591137] [node002:4094361:0]          mpool.c:43   UCX  WARN  object 0xa90ca40 was not returned to mpool ucp_requests
[1710266149.591139] [node002:4094361:0]          mpool.c:43   UCX  WARN  object 0xa90cc00 was not returned to mpool ucp_requests
[1710266149.591141] [node002:4094361:0]          mpool.c:43   UCX  WARN  object 0xa90cdc0 was not returned to mpool ucp_requests
[1710266149.591143] [node002:4094361:0]          mpool.c:43   UCX  WARN  object 0xa90cf80 was not returned to mpool ucp_requests
[1710266149.591146] [node002:4094361:0]          mpool.c:43   UCX  WARN  object 0xa90d140 was not returned to mpool ucp_requests
[1710266149.586592] [node002:4094364:0]          mpool.c:43   UCX  WARN  object 0xb0a9c40 was not returned to mpool ucp_requests
[1710266149.586614] [node002:4094364:0]          mpool.c:43   UCX  WARN  object 0xb0a9e00 was not returned to mpool ucp_requests
[1710266149.586619] [node002:4094364:0]          mpool.c:43   UCX  WARN  object 0xb0a9fc0 was not returned to mpool ucp_requests
[1710266149.586621] [node002:4094364:0]          mpool.c:43   UCX  WARN  object 0xb0aa180 was not returned to mpool ucp_requests
[1710266149.586624] [node002:4094364:0]          mpool.c:43   UCX  WARN  object 0xb0aa340 was not returned to mpool ucp_requests
[1710266149.586627] [node002:4094364:0]          mpool.c:43   UCX  WARN  object 0xb0aa500 was not returned to mpool ucp_requests
[1710266149.586629] [node002:4094364:0]          mpool.c:43   UCX  WARN  object 0xb0aa6c0 was not returned to mpool ucp_requests
[1710266149.586632] [node002:4094364:0]          mpool.c:43   UCX  WARN  object 0xb0aa880 was not returned to mpool ucp_requests
[1710266149.586635] [node002:4094364:0]          mpool.c:43   UCX  WARN  object 0xb0aaa40 was not returned to mpool ucp_requests
[1710266149.586637] [node002:4094364:0]          mpool.c:43   UCX  WARN  object 0xb0aac00 was not returned to mpool ucp_requests
[1710266149.586640] [node002:4094364:0]          mpool.c:43   UCX  WARN  object 0xb0aadc0 was not returned to mpool ucp_requests
[1710266149.586642] [node002:4094364:0]          mpool.c:43   UCX  WARN  object 0xb0aaf80 was not returned to mpool ucp_requests
[1710266149.586645] [node002:4094364:0]          mpool.c:43   UCX  WARN  object 0xb0ab140 was not returned to mpool ucp_requests
[1710266149.587885] [node002:4094367:0]          mpool.c:43   UCX  WARN  object 0xba51980 was not returned to mpool ucp_requests
[1710266149.587898] [node002:4094367:0]          mpool.c:43   UCX  WARN  object 0xba51b40 was not returned to mpool ucp_requests
[1710266149.587902] [node002:4094367:0]          mpool.c:43   UCX  WARN  object 0xba51d00 was not returned to mpool ucp_requests
[1710266149.587904] [node002:4094367:0]          mpool.c:43   UCX  WARN  object 0xba51ec0 was not returned to mpool ucp_requests
[1710266149.587908] [node002:4094367:0]          mpool.c:43   UCX  WARN  object 0xba52080 was not returned to mpool ucp_requests
[1710266149.587910] [node002:4094367:0]          mpool.c:43   UCX  WARN  object 0xba52240 was not returned to mpool ucp_requests
[1710266149.587913] [node002:4094367:0]          mpool.c:43   UCX  WARN  object 0xba52400 was not returned to mpool ucp_requests
[1710266149.587916] [node002:4094367:0]          mpool.c:43   UCX  WARN  object 0xba525c0 was not returned to mpool ucp_requests
[1710266149.587918] [node002:4094367:0]          mpool.c:43   UCX  WARN  object 0xba52780 was not returned to mpool ucp_requests
[1710266149.587921] [node002:4094367:0]          mpool.c:43   UCX  WARN  object 0xba52940 was not returned to mpool ucp_requests
[1710266149.587923] [node002:4094367:0]          mpool.c:43   UCX  WARN  object 0xba52b00 was not returned to mpool ucp_requests
[1710266149.587926] [node002:4094367:0]          mpool.c:43   UCX  WARN  object 0xba52cc0 was not returned to mpool ucp_requests
[1710266149.587929] [node002:4094367:0]          mpool.c:43   UCX  WARN  object 0xba52e80 was not returned to mpool ucp_requests
[1710266149.624907] [node002:4094376:0]          mpool.c:43   UCX  WARN  object 0xb372d00 was not returned to mpool ucp_requests
[1710266149.624926] [node002:4094376:0]          mpool.c:43   UCX  WARN  object 0xb372ec0 was not returned to mpool ucp_requests
[1710266149.624931] [node002:4094376:0]          mpool.c:43   UCX  WARN  object 0xb373080 was not returned to mpool ucp_requests
[1710266149.624935] [node002:4094376:0]          mpool.c:43   UCX  WARN  object 0xb373240 was not returned to mpool ucp_requests
[1710266149.624937] [node002:4094376:0]          mpool.c:43   UCX  WARN  object 0xb373400 was not returned to mpool ucp_requests
[1710266149.624940] [node002:4094376:0]          mpool.c:43   UCX  WARN  object 0xb3735c0 was not returned to mpool ucp_requests
[1710266149.624942] [node002:4094376:0]          mpool.c:43   UCX  WARN  object 0xb373780 was not returned to mpool ucp_requests
[1710266149.624945] [node002:4094376:0]          mpool.c:43   UCX  WARN  object 0xb373940 was not returned to mpool ucp_requests
[1710266149.624947] [node002:4094376:0]          mpool.c:43   UCX  WARN  object 0xb373b00 was not returned to mpool ucp_requests
[1710266149.624949] [node002:4094376:0]          mpool.c:43   UCX  WARN  object 0xb373cc0 was not returned to mpool ucp_requests
[1710266149.624952] [node002:4094376:0]          mpool.c:43   UCX  WARN  object 0xb373e80 was not returned to mpool ucp_requests
[1710266149.624954] [node002:4094376:0]          mpool.c:43   UCX  WARN  object 0xb374040 was not returned to mpool ucp_requests
[1710266149.625400] [node002:4094374:0]          mpool.c:43   UCX  WARN  object 0xa781c00 was not returned to mpool ucp_requests
[1710266149.625413] [node002:4094374:0]          mpool.c:43   UCX  WARN  object 0xa781dc0 was not returned to mpool ucp_requests
[1710266149.625417] [node002:4094374:0]          mpool.c:43   UCX  WARN  object 0xa781f80 was not returned to mpool ucp_requests
[1710266149.625419] [node002:4094374:0]          mpool.c:43   UCX  WARN  object 0xa782140 was not returned to mpool ucp_requests
[1710266149.625422] [node002:4094374:0]          mpool.c:43   UCX  WARN  object 0xa782300 was not returned to mpool ucp_requests
[1710266149.625424] [node002:4094374:0]          mpool.c:43   UCX  WARN  object 0xa7824c0 was not returned to mpool ucp_requests
[1710266149.625426] [node002:4094374:0]          mpool.c:43   UCX  WARN  object 0xa782680 was not returned to mpool ucp_requests
[1710266149.625429] [node002:4094374:0]          mpool.c:43   UCX  WARN  object 0xa782840 was not returned to mpool ucp_requests
[1710266149.625431] [node002:4094374:0]          mpool.c:43   UCX  WARN  object 0xa782a00 was not returned to mpool ucp_requests
[1710266149.625434] [node002:4094374:0]          mpool.c:43   UCX  WARN  object 0xa782bc0 was not returned to mpool ucp_requests
[1710266149.625436] [node002:4094374:0]          mpool.c:43   UCX  WARN  object 0xa782d80 was not returned to mpool ucp_requests
[1710266149.625439] [node002:4094374:0]          mpool.c:43   UCX  WARN  object 0xa782f40 was not returned to mpool ucp_requests
[1710266149.630414] [node002:4094377:0]          mpool.c:43   UCX  WARN  object 0xc075cc0 was not returned to mpool ucp_requests
[1710266149.630426] [node002:4094377:0]          mpool.c:43   UCX  WARN  object 0xc075e80 was not returned to mpool ucp_requests
[1710266149.630431] [node002:4094377:0]          mpool.c:43   UCX  WARN  object 0xc076040 was not returned to mpool ucp_requests
[1710266149.630435] [node002:4094377:0]          mpool.c:43   UCX  WARN  object 0xc076200 was not returned to mpool ucp_requests
[1710266149.630438] [node002:4094377:0]          mpool.c:43   UCX  WARN  object 0xc0763c0 was not returned to mpool ucp_requests
[1710266149.630441] [node002:4094377:0]          mpool.c:43   UCX  WARN  object 0xc076580 was not returned to mpool ucp_requests
[1710266149.630445] [node002:4094377:0]          mpool.c:43   UCX  WARN  object 0xc076740 was not returned to mpool ucp_requests
[1710266149.630448] [node002:4094377:0]          mpool.c:43   UCX  WARN  object 0xc076900 was not returned to mpool ucp_requests
[1710266149.630451] [node002:4094377:0]          mpool.c:43   UCX  WARN  object 0xc076ac0 was not returned to mpool ucp_requests
[1710266149.630454] [node002:4094377:0]          mpool.c:43   UCX  WARN  object 0xc076c80 was not returned to mpool ucp_requests
[1710266149.630457] [node002:4094377:0]          mpool.c:43   UCX  WARN  object 0xc076e40 was not returned to mpool ucp_requests
[1710266149.630460] [node002:4094377:0]          mpool.c:43   UCX  WARN  object 0xc077000 was not returned to mpool ucp_requests
[1710266149.632496] [node002:4094368:0]          mpool.c:43   UCX  WARN  object 0xc559b40 was not returned to mpool ucp_requests
[1710266149.632508] [node002:4094368:0]          mpool.c:43   UCX  WARN  object 0xc559d00 was not returned to mpool ucp_requests
[1710266149.632511] [node002:4094368:0]          mpool.c:43   UCX  WARN  object 0xc559ec0 was not returned to mpool ucp_requests
[1710266149.632514] [node002:4094368:0]          mpool.c:43   UCX  WARN  object 0xc55a080 was not returned to mpool ucp_requests
[1710266149.632517] [node002:4094368:0]          mpool.c:43   UCX  WARN  object 0xc55a240 was not returned to mpool ucp_requests
[1710266149.632519] [node002:4094368:0]          mpool.c:43   UCX  WARN  object 0xc55a400 was not returned to mpool ucp_requests
[1710266149.632521] [node002:4094368:0]          mpool.c:43   UCX  WARN  object 0xc55a5c0 was not returned to mpool ucp_requests
[1710266149.632524] [node002:4094368:0]          mpool.c:43   UCX  WARN  object 0xc55a780 was not returned to mpool ucp_requests
[1710266149.632526] [node002:4094368:0]          mpool.c:43   UCX  WARN  object 0xc55a940 was not returned to mpool ucp_requests
[1710266149.632529] [node002:4094368:0]          mpool.c:43   UCX  WARN  object 0xc55ab00 was not returned to mpool ucp_requests
[1710266149.632532] [node002:4094368:0]          mpool.c:43   UCX  WARN  object 0xc55acc0 was not returned to mpool ucp_requests
[1710266149.632534] [node002:4094368:0]          mpool.c:43   UCX  WARN  object 0xc55ae80 was not returned to mpool ucp_requests
[1710266149.632536] [node002:4094368:0]          mpool.c:43   UCX  WARN  object 0xc55b040 was not returned to mpool ucp_requests
[1710266149.634438] [node002:4094365:0]          mpool.c:43   UCX  WARN  object 0xbf6cb00 was not returned to mpool ucp_requests
[1710266149.634453] [node002:4094365:0]          mpool.c:43   UCX  WARN  object 0xbf6ccc0 was not returned to mpool ucp_requests
[1710266149.634457] [node002:4094365:0]          mpool.c:43   UCX  WARN  object 0xbf6ce80 was not returned to mpool ucp_requests
[1710266149.634459] [node002:4094365:0]          mpool.c:43   UCX  WARN  object 0xbf6d040 was not returned to mpool ucp_requests
[1710266149.634462] [node002:4094365:0]          mpool.c:43   UCX  WARN  object 0xbf6d200 was not returned to mpool ucp_requests
[1710266149.634464] [node002:4094365:0]          mpool.c:43   UCX  WARN  object 0xbf6d3c0 was not returned to mpool ucp_requests
[1710266149.634466] [node002:4094365:0]          mpool.c:43   UCX  WARN  object 0xbf6d580 was not returned to mpool ucp_requests
[1710266149.634469] [node002:4094365:0]          mpool.c:43   UCX  WARN  object 0xbf6d740 was not returned to mpool ucp_requests
[1710266149.634472] [node002:4094365:0]          mpool.c:43   UCX  WARN  object 0xbf6d900 was not returned to mpool ucp_requests
[1710266149.634474] [node002:4094365:0]          mpool.c:43   UCX  WARN  object 0xbf6dac0 was not returned to mpool ucp_requests
[1710266149.634477] [node002:4094365:0]          mpool.c:43   UCX  WARN  object 0xbf6dc80 was not returned to mpool ucp_requests
[1710266149.634479] [node002:4094365:0]          mpool.c:43   UCX  WARN  object 0xbf6de40 was not returned to mpool ucp_requests
[1710266149.634481] [node002:4094365:0]          mpool.c:43   UCX  WARN  object 0xbf6e000 was not returned to mpool ucp_requests
[1710266149.637890] [node002:4094362:0]          mpool.c:43   UCX  WARN  object 0xab0eec0 was not returned to mpool ucp_requests
[1710266149.637902] [node002:4094362:0]          mpool.c:43   UCX  WARN  object 0xab0f080 was not returned to mpool ucp_requests
[1710266149.637907] [node002:4094362:0]          mpool.c:43   UCX  WARN  object 0xab0f240 was not returned to mpool ucp_requests
[1710266149.637910] [node002:4094362:0]          mpool.c:43   UCX  WARN  object 0xab0f400 was not returned to mpool ucp_requests
[1710266149.637913] [node002:4094362:0]          mpool.c:43   UCX  WARN  object 0xab0f5c0 was not returned to mpool ucp_requests
[1710266149.637915] [node002:4094362:0]          mpool.c:43   UCX  WARN  object 0xab0f780 was not returned to mpool ucp_requests
[1710266149.637918] [node002:4094362:0]          mpool.c:43   UCX  WARN  object 0xab0f940 was not returned to mpool ucp_requests
[1710266149.637920] [node002:4094362:0]          mpool.c:43   UCX  WARN  object 0xab0fb00 was not returned to mpool ucp_requests
[1710266149.637923] [node002:4094362:0]          mpool.c:43   UCX  WARN  object 0xab0fcc0 was not returned to mpool ucp_requests
[1710266149.637925] [node002:4094362:0]          mpool.c:43   UCX  WARN  object 0xab0fe80 was not returned to mpool ucp_requests
[1710266149.640648] [node002:4094369:0]          mpool.c:43   UCX  WARN  object 0xb7be9c0 was not returned to mpool ucp_requests
[1710266149.640670] [node002:4094369:0]          mpool.c:43   UCX  WARN  object 0xb7beb80 was not returned to mpool ucp_requests
[1710266149.640674] [node002:4094369:0]          mpool.c:43   UCX  WARN  object 0xb7bed40 was not returned to mpool ucp_requests
[1710266149.640677] [node002:4094369:0]          mpool.c:43   UCX  WARN  object 0xb7bef00 was not returned to mpool ucp_requests
[1710266149.640680] [node002:4094369:0]          mpool.c:43   UCX  WARN  object 0xb7bf0c0 was not returned to mpool ucp_requests
[1710266149.640682] [node002:4094369:0]          mpool.c:43   UCX  WARN  object 0xb7bf280 was not returned to mpool ucp_requests
[1710266149.640685] [node002:4094369:0]          mpool.c:43   UCX  WARN  object 0xb7bf440 was not returned to mpool ucp_requests
[1710266149.640688] [node002:4094369:0]          mpool.c:43   UCX  WARN  object 0xb7bf600 was not returned to mpool ucp_requests
[1710266149.640691] [node002:4094369:0]          mpool.c:43   UCX  WARN  object 0xb7bf7c0 was not returned to mpool ucp_requests
[1710266149.640695] [node002:4094369:0]          mpool.c:43   UCX  WARN  object 0xb7bf980 was not returned to mpool ucp_requests
[1710266149.640697] [node002:4094369:0]          mpool.c:43   UCX  WARN  object 0xb7bfb40 was not returned to mpool ucp_requests
[1710266149.640700] [node002:4094369:0]          mpool.c:43   UCX  WARN  object 0xb7bfd00 was not returned to mpool ucp_requests
[1710266149.640702] [node002:4094369:0]          mpool.c:43   UCX  WARN  object 0xb7bfec0 was not returned to mpool ucp_requests
[1710266149.640705] [node002:4094369:0]          mpool.c:43   UCX  WARN  object 0xb7c0080 was not returned to mpool ucp_requests
[1710266149.640724] [node002:4094373:0]          mpool.c:43   UCX  WARN  object 0xaf41b80 was not returned to mpool ucp_requests
[1710266149.640820] [node002:4094373:0]          mpool.c:43   UCX  WARN  object 0xaf41d40 was not returned to mpool ucp_requests
[1710266149.640824] [node002:4094373:0]          mpool.c:43   UCX  WARN  object 0xaf41f00 was not returned to mpool ucp_requests
[1710266149.640826] [node002:4094373:0]          mpool.c:43   UCX  WARN  object 0xaf420c0 was not returned to mpool ucp_requests
[1710266149.640829] [node002:4094373:0]          mpool.c:43   UCX  WARN  object 0xaf42280 was not returned to mpool ucp_requests
[1710266149.640831] [node002:4094373:0]          mpool.c:43   UCX  WARN  object 0xaf42440 was not returned to mpool ucp_requests
[1710266149.640834] [node002:4094373:0]          mpool.c:43   UCX  WARN  object 0xaf42600 was not returned to mpool ucp_requests
[1710266149.640836] [node002:4094373:0]          mpool.c:43   UCX  WARN  object 0xaf427c0 was not returned to mpool ucp_requests
[1710266149.640839] [node002:4094373:0]          mpool.c:43   UCX  WARN  object 0xaf42980 was not returned to mpool ucp_requests
[1710266149.640841] [node002:4094373:0]          mpool.c:43   UCX  WARN  object 0xaf42b40 was not returned to mpool ucp_requests
[1710266149.640844] [node002:4094373:0]          mpool.c:43   UCX  WARN  object 0xaf42d00 was not returned to mpool ucp_requests
[1710266149.640846] [node002:4094373:0]          mpool.c:43   UCX  WARN  object 0xaf42ec0 was not returned to mpool ucp_requests
[1710266149.641231] [node002:4094371:0]          mpool.c:43   UCX  WARN  object 0xb0c9b80 was not returned to mpool ucp_requests
[1710266149.641244] [node002:4094371:0]          mpool.c:43   UCX  WARN  object 0xb0c9d40 was not returned to mpool ucp_requests
[1710266149.641250] [node002:4094371:0]          mpool.c:43   UCX  WARN  object 0xb0c9f00 was not returned to mpool ucp_requests
[1710266149.641252] [node002:4094371:0]          mpool.c:43   UCX  WARN  object 0xb0ca0c0 was not returned to mpool ucp_requests
[1710266149.641255] [node002:4094371:0]          mpool.c:43   UCX  WARN  object 0xb0ca280 was not returned to mpool ucp_requests
[1710266149.641258] [node002:4094371:0]          mpool.c:43   UCX  WARN  object 0xb0ca440 was not returned to mpool ucp_requests
[1710266149.641260] [node002:4094371:0]          mpool.c:43   UCX  WARN  object 0xb0ca600 was not returned to mpool ucp_requests
[1710266149.641263] [node002:4094371:0]          mpool.c:43   UCX  WARN  object 0xb0ca7c0 was not returned to mpool ucp_requests
[1710266149.641265] [node002:4094371:0]          mpool.c:43   UCX  WARN  object 0xb0ca980 was not returned to mpool ucp_requests
[1710266149.641267] [node002:4094371:0]          mpool.c:43   UCX  WARN  object 0xb0cab40 was not returned to mpool ucp_requests
[1710266149.641270] [node002:4094371:0]          mpool.c:43   UCX  WARN  object 0xb0cad00 was not returned to mpool ucp_requests
[1710266149.641272] [node002:4094371:0]          mpool.c:43   UCX  WARN  object 0xb0caec0 was not returned to mpool ucp_requests
[1710266149.644742] [node002:4094370:0]          mpool.c:43   UCX  WARN  object 0xa96db40 was not returned to mpool ucp_requests
[1710266149.644753] [node002:4094370:0]          mpool.c:43   UCX  WARN  object 0xa96dd00 was not returned to mpool ucp_requests
[1710266149.644756] [node002:4094370:0]          mpool.c:43   UCX  WARN  object 0xa96dec0 was not returned to mpool ucp_requests
[1710266149.644759] [node002:4094370:0]          mpool.c:43   UCX  WARN  object 0xa96e080 was not returned to mpool ucp_requests
[1710266149.644761] [node002:4094370:0]          mpool.c:43   UCX  WARN  object 0xa96e240 was not returned to mpool ucp_requests
[1710266149.644764] [node002:4094370:0]          mpool.c:43   UCX  WARN  object 0xa96e400 was not returned to mpool ucp_requests
[1710266149.644766] [node002:4094370:0]          mpool.c:43   UCX  WARN  object 0xa96e5c0 was not returned to mpool ucp_requests
[1710266149.644769] [node002:4094370:0]          mpool.c:43   UCX  WARN  object 0xa96e780 was not returned to mpool ucp_requests
[1710266149.644771] [node002:4094370:0]          mpool.c:43   UCX  WARN  object 0xa96e940 was not returned to mpool ucp_requests
[1710266149.644774] [node002:4094370:0]          mpool.c:43   UCX  WARN  object 0xa96eb00 was not returned to mpool ucp_requests
[1710266149.644776] [node002:4094370:0]          mpool.c:43   UCX  WARN  object 0xa96ecc0 was not returned to mpool ucp_requests
[1710266149.644779] [node002:4094370:0]          mpool.c:43   UCX  WARN  object 0xa96ee80 was not returned to mpool ucp_requests
[1710266149.644781] [node002:4094370:0]          mpool.c:43   UCX  WARN  object 0xa96f040 was not returned to mpool ucp_requests
[1710266149.643967] [node002:4094372:0]          mpool.c:43   UCX  WARN  object 0xa81cbc0 was not returned to mpool ucp_requests
[1710266149.643987] [node002:4094372:0]          mpool.c:43   UCX  WARN  object 0xa81cd80 was not returned to mpool ucp_requests
[1710266149.643991] [node002:4094372:0]          mpool.c:43   UCX  WARN  object 0xa81cf40 was not returned to mpool ucp_requests
[1710266149.643993] [node002:4094372:0]          mpool.c:43   UCX  WARN  object 0xa81d100 was not returned to mpool ucp_requests
[1710266149.643996] [node002:4094372:0]          mpool.c:43   UCX  WARN  object 0xa81d2c0 was not returned to mpool ucp_requests
[1710266149.643998] [node002:4094372:0]          mpool.c:43   UCX  WARN  object 0xa81d480 was not returned to mpool ucp_requests
[1710266149.644000] [node002:4094372:0]          mpool.c:43   UCX  WARN  object 0xa81d640 was not returned to mpool ucp_requests
[1710266149.644003] [node002:4094372:0]          mpool.c:43   UCX  WARN  object 0xa81d800 was not returned to mpool ucp_requests
[1710266149.644005] [node002:4094372:0]          mpool.c:43   UCX  WARN  object 0xa81d9c0 was not returned to mpool ucp_requests
[1710266149.644008] [node002:4094372:0]          mpool.c:43   UCX  WARN  object 0xa81db80 was not returned to mpool ucp_requests
[1710266149.644010] [node002:4094372:0]          mpool.c:43   UCX  WARN  object 0xa81dd40 was not returned to mpool ucp_requests
[1710266149.644013] [node002:4094372:0]          mpool.c:43   UCX  WARN  object 0xa81df00 was not returned to mpool ucp_requests
[1710266149.644271] [node002:4094375:0]          mpool.c:43   UCX  WARN  object 0xb2b9cc0 was not returned to mpool ucp_requests
[1710266149.644281] [node002:4094375:0]          mpool.c:43   UCX  WARN  object 0xb2b9e80 was not returned to mpool ucp_requests
[1710266149.644285] [node002:4094375:0]          mpool.c:43   UCX  WARN  object 0xb2ba040 was not returned to mpool ucp_requests
[1710266149.644287] [node002:4094375:0]          mpool.c:43   UCX  WARN  object 0xb2ba200 was not returned to mpool ucp_requests
[1710266149.644290] [node002:4094375:0]          mpool.c:43   UCX  WARN  object 0xb2ba3c0 was not returned to mpool ucp_requests
[1710266149.644292] [node002:4094375:0]          mpool.c:43   UCX  WARN  object 0xb2ba580 was not returned to mpool ucp_requests
[1710266149.644294] [node002:4094375:0]          mpool.c:43   UCX  WARN  object 0xb2ba740 was not returned to mpool ucp_requests
[1710266149.644297] [node002:4094375:0]          mpool.c:43   UCX  WARN  object 0xb2ba900 was not returned to mpool ucp_requests
[1710266149.644300] [node002:4094375:0]          mpool.c:43   UCX  WARN  object 0xb2baac0 was not returned to mpool ucp_requests
[1710266149.644302] [node002:4094375:0]          mpool.c:43   UCX  WARN  object 0xb2bac80 was not returned to mpool ucp_requests
[1710266149.644305] [node002:4094375:0]          mpool.c:43   UCX  WARN  object 0xb2bae40 was not returned to mpool ucp_requests
[1710266149.644307] [node002:4094375:0]          mpool.c:43   UCX  WARN  object 0xb2bb000 was not returned to mpool ucp_requests
[1710266149.644328] [node002:4094360:0]          mpool.c:43   UCX  WARN  object 0xc784000 was not returned to mpool ucp_requests
[1710266149.644340] [node002:4094360:0]          mpool.c:43   UCX  WARN  object 0xc7841c0 was not returned to mpool ucp_requests
[1710266149.644343] [node002:4094360:0]          mpool.c:43   UCX  WARN  object 0xc784380 was not returned to mpool ucp_requests
[1710266149.644346] [node002:4094360:0]          mpool.c:43   UCX  WARN  object 0xc784540 was not returned to mpool ucp_requests
[1710266149.644348] [node002:4094360:0]          mpool.c:43   UCX  WARN  object 0xc784700 was not returned to mpool ucp_requests
[1710266149.644351] [node002:4094360:0]          mpool.c:43   UCX  WARN  object 0xc7848c0 was not returned to mpool ucp_requests
[1710266149.644353] [node002:4094360:0]          mpool.c:43   UCX  WARN  object 0xc784a80 was not returned to mpool ucp_requests
[1710266149.644356] [node002:4094360:0]          mpool.c:43   UCX  WARN  object 0xc784c40 was not returned to mpool ucp_requests
[1710266149.644359] [node002:4094360:0]          mpool.c:43   UCX  WARN  object 0xc784e00 was not returned to mpool ucp_requests
[1710266149.644361] [node002:4094360:0]          mpool.c:43   UCX  WARN  object 0xc784fc0 was not returned to mpool ucp_requests
[1710266149.644364] [node002:4094360:0]          mpool.c:43   UCX  WARN  object 0xc785180 was not returned to mpool ucp_requests
[1710266149.645703] [node002:4094363:0]          mpool.c:43   UCX  WARN  object 0xae27980 was not returned to mpool ucp_requests
[1710266149.645717] [node002:4094363:0]          mpool.c:43   UCX  WARN  object 0xae27b40 was not returned to mpool ucp_requests
[1710266149.645720] [node002:4094363:0]          mpool.c:43   UCX  WARN  object 0xae27d00 was not returned to mpool ucp_requests
[1710266149.645723] [node002:4094363:0]          mpool.c:43   UCX  WARN  object 0xae27ec0 was not returned to mpool ucp_requests
[1710266149.645726] [node002:4094363:0]          mpool.c:43   UCX  WARN  object 0xae28080 was not returned to mpool ucp_requests
[1710266149.645728] [node002:4094363:0]          mpool.c:43   UCX  WARN  object 0xae28240 was not returned to mpool ucp_requests
[1710266149.645730] [node002:4094363:0]          mpool.c:43   UCX  WARN  object 0xae28400 was not returned to mpool ucp_requests
[1710266149.645733] [node002:4094363:0]          mpool.c:43   UCX  WARN  object 0xae285c0 was not returned to mpool ucp_requests
[1710266149.645735] [node002:4094363:0]          mpool.c:43   UCX  WARN  object 0xae28780 was not returned to mpool ucp_requests
[1710266149.645738] [node002:4094363:0]          mpool.c:43   UCX  WARN  object 0xae28940 was not returned to mpool ucp_requests
[1710266149.645740] [node002:4094363:0]          mpool.c:43   UCX  WARN  object 0xae28b00 was not returned to mpool ucp_requests
[1710266149.645743] [node002:4094363:0]          mpool.c:43   UCX  WARN  object 0xae28cc0 was not returned to mpool ucp_requests
[1710266149.645745] [node002:4094363:0]          mpool.c:43   UCX  WARN  object 0xae28e80 was not returned to mpool ucp_requests
[1710266149.647169] [node002:4094378:0]          mpool.c:43   UCX  WARN  object 0xc1c2b80 was not returned to mpool ucp_requests
[1710266149.647193] [node002:4094378:0]          mpool.c:43   UCX  WARN  object 0xc1c2d40 was not returned to mpool ucp_requests
[1710266149.647198] [node002:4094378:0]          mpool.c:43   UCX  WARN  object 0xc1c2f00 was not returned to mpool ucp_requests
[1710266149.647201] [node002:4094378:0]          mpool.c:43   UCX  WARN  object 0xc1c30c0 was not returned to mpool ucp_requests
[1710266149.647204] [node002:4094378:0]          mpool.c:43   UCX  WARN  object 0xc1c3280 was not returned to mpool ucp_requests
[1710266149.647208] [node002:4094378:0]          mpool.c:43   UCX  WARN  object 0xc1c3440 was not returned to mpool ucp_requests
[1710266149.647211] [node002:4094378:0]          mpool.c:43   UCX  WARN  object 0xc1c3600 was not returned to mpool ucp_requests
[1710266149.647214] [node002:4094378:0]          mpool.c:43   UCX  WARN  object 0xc1c37c0 was not returned to mpool ucp_requests
[1710266149.647217] [node002:4094378:0]          mpool.c:43   UCX  WARN  object 0xc1c3980 was not returned to mpool ucp_requests
[1710266149.647220] [node002:4094378:0]          mpool.c:43   UCX  WARN  object 0xc1c3b40 was not returned to mpool ucp_requests
[1710266149.647223] [node002:4094378:0]          mpool.c:43   UCX  WARN  object 0xc1c3d00 was not returned to mpool ucp_requests
[1710266149.647226] [node002:4094378:0]          mpool.c:43   UCX  WARN  object 0xc1c3ec0 was not returned to mpool ucp_requests
[1710266149.670767] [node002:4094366:0]          mpool.c:43   UCX  WARN  object 0xb794c00 was not returned to mpool ucp_requests
[1710266149.670857] [node002:4094366:0]          mpool.c:43   UCX  WARN  object 0xb794dc0 was not returned to mpool ucp_requests
[1710266149.670862] [node002:4094366:0]          mpool.c:43   UCX  WARN  object 0xb794f80 was not returned to mpool ucp_requests
[1710266149.670865] [node002:4094366:0]          mpool.c:43   UCX  WARN  object 0xb795140 was not returned to mpool ucp_requests
[1710266149.670867] [node002:4094366:0]          mpool.c:43   UCX  WARN  object 0xb795300 was not returned to mpool ucp_requests
[1710266149.670870] [node002:4094366:0]          mpool.c:43   UCX  WARN  object 0xb7954c0 was not returned to mpool ucp_requests
[1710266149.670872] [node002:4094366:0]          mpool.c:43   UCX  WARN  object 0xb795680 was not returned to mpool ucp_requests
[1710266149.670875] [node002:4094366:0]          mpool.c:43   UCX  WARN  object 0xb795840 was not returned to mpool ucp_requests
[1710266149.670877] [node002:4094366:0]          mpool.c:43   UCX  WARN  object 0xb795a00 was not returned to mpool ucp_requests
[1710266149.670879] [node002:4094366:0]          mpool.c:43   UCX  WARN  object 0xb795bc0 was not returned to mpool ucp_requests
[1710266149.670882] [node002:4094366:0]          mpool.c:43   UCX  WARN  object 0xb795d80 was not returned to mpool ucp_requests
[1710266149.670884] [node002:4094366:0]          mpool.c:43   UCX  WARN  object 0xb795f40 was not returned to mpool ucp_requests
[1710266149.670887] [node002:4094366:0]          mpool.c:43   UCX  WARN  object 0xb796100 was not returned to mpool ucp_requests


           ************************************************************
           *        Program running with 20 parallel MPI-processes    *
           *              working on a common directory               *
           ************************************************************
-------------------------------------------------------------------------------
                                 ORCA SCF
-------------------------------------------------------------------------------

------------
SCF SETTINGS
------------
Hamiltonian:
 Density Functional     Method          .... DFT(GTOs)
 Exchange Functional    Exchange        .... PBE
   PBE kappa parameter   XKappa         ....  0.804000
   PBE mue parameter    XMuePBE         ....  0.219520
 Correlation Functional Correlation     .... PBE
   PBE beta parameter  CBetaPBE         ....  0.066725
 LDA part of GGA corr.  LDAOpt          .... PW91-LDA
 Gradients option       PostSCFGGA      .... off
 Hybrid DFT is turned on
   Fraction HF Exchange ScalHFX         ....  0.250000
   Scaling of DF-GGA-X  ScalDFX         ....  0.750000
   Scaling of DF-GGA-C  ScalDFC         ....  1.000000
   Scaling of DF-LDA-C  ScalLDAC        ....  1.000000
   Perturbative correction              ....  0.000000
   Density functional embedding theory  .... OFF
   NL short-range parameter             ....  6.900000
 RI-approximation to the Coulomb term is turned on
   Number of AuxJ basis functions       .... 1991
   RIJ-COSX (HFX calculated with COS-X)).... on


General Settings:
 Integral files         IntName         .... ImineZ1freq
 Hartree-Fock type      HFTyp           .... RHF
 Total Charge           Charge          ....    0
 Multiplicity           Mult            ....    1
 Number of Electrons    NEL             ....  238
 Basis Dimension        Dim             .... 1227
 Nuclear Repulsion      ENuc            ....   3461.6725648992 Eh

Convergence Acceleration:
 DIIS                   CNVDIIS         .... on
   Start iteration      DIISMaxIt       ....    12
   Startup error        DIISStart       ....  0.200000
   # of expansion vecs  DIISMaxEq       ....     5
   Bias factor          DIISBfac        ....   1.050
   Max. coefficient     DIISMaxC        ....  10.000
 Trust-Rad. Augm. Hess. CNVTRAH         .... auto
   Auto Start mean grad. ratio tolernc. ....  1.125000
   Auto Start start iteration           ....    20
   Auto Start num. interpolation iter.  ....    10
   Max. Number of Micro iterations      ....    16
   Max. Number of Macro iterations      .... Maxiter - #DIIS iter
   Number of Davidson start vectors     ....     2
   Converg. threshold I  (grad. norm)   ....   1.000e-05
   Converg. threshold II (energy diff.) ....   1.000e-08
   Grad. Scal. Fac. for Micro threshold ....   0.100
   Minimum threshold for Micro iter.    ....   0.010
   NR start threshold (gradient norm)   ....   0.001
   Initial trust radius                 ....   0.400
   Minimum AH scaling param. (alpha)    ....   1.000
   Maximum AH scaling param. (alpha)    .... 1000.000
   Orbital update algorithm             .... Taylor
   White noise on init. David. guess    .... on
   Maximum white noise                  ....   0.010
   Quad. conv. algorithm                .... NR
 SOSCF                  CNVSOSCF        .... on
   Start iteration      SOSCFMaxIt      ....   150
   Startup grad/error   SOSCFStart      ....  0.003300
 Level Shifting         CNVShift        .... on
   Level shift para.    LevelShift      ....    0.2500
   Turn off err/grad.   ShiftErr        ....    0.0010
 Zerner damping         CNVZerner       .... off
 Static damping         CNVDamp         .... on
   Fraction old density DampFac         ....    0.7000
   Max. Damping (<1)    DampMax         ....    0.9800
   Min. Damping (>=0)   DampMin         ....    0.0000
   Turn off err/grad.   DampErr         ....    0.1000
 Fernandez-Rico         CNVRico         .... off

SCF Procedure:
 Maximum # iterations   MaxIter         ....   125
 SCF integral mode      SCFMode         .... Direct
   Integral package                     .... SHARK and LIBINT hybrid scheme
 Reset frequency        DirectResetFreq ....    20
 Integral Threshold     Thresh          ....  2.500e-11 Eh
 Primitive CutOff       TCut            ....  2.500e-12 Eh

Convergence Tolerance:
 Convergence Check Mode ConvCheckMode   .... Total+1el-Energy
 Convergence forced     ConvForced      .... 0
 Energy Change          TolE            ....  1.000e-08 Eh
 1-El. energy change                    ....  1.000e-05 Eh
 Orbital Gradient       TolG            ....  1.000e-05
 Orbital Rotation angle TolX            ....  1.000e-05
 DIIS Error             TolErr          ....  5.000e-07


Diagonalization of the overlap matrix:
Smallest eigenvalue                        ... 4.298e-06
Time for diagonalization                   ...    0.452 sec
Threshold for overlap eigenvalues          ... 1.000e-08
Number of eigenvalues below threshold      ... 0
Time for construction of square roots      ...    0.642 sec
Total time needed                          ...    1.151 sec

Time for model grid setup =    0.872 sec

------------------------------
INITIAL GUESS: MODEL POTENTIAL
------------------------------
Loading Hartree-Fock densities                     ... done
Calculating cut-offs                               ... done
Initializing the effective Hamiltonian             ... done
Setting up the integral package (SHARK)            ... done
Starting the Coulomb interaction                   ... done (   1.4 sec)
Reading the grid                                   ... done
Mapping shells                                     ... done
Starting the XC term evaluation                    ... done (   0.7 sec)
  promolecular density results
     # of electrons  =    237.991479393
     EX              =   -187.884659559
     EC              =     -7.970005991
     EX+EC           =   -195.854665550
Transforming the Hamiltonian                       ... done (   0.8 sec)
Diagonalizing the Hamiltonian                      ... done (   0.5 sec)
Back transforming the eigenvectors                 ... done (   0.1 sec)
Now organizing SCF variables                       ... done
                      ------------------
                      INITIAL GUESS DONE (   4.5 sec)
                      ------------------
-------------------
DFT GRID GENERATION
-------------------

General Integration Accuracy     IntAcc      ... 4.388
Radial Grid Type                 RadialGrid  ... OptM3 with GC (2021)
Angular Grid (max. ang.)         AngularGrid ... 4 (Lebedev-302)
Angular grid pruning method      GridPruning ... 4 (adaptive)
Weight generation scheme         WeightScheme... Becke
Basis function cutoff            BFCut       ... 1.0000e-11
Integration weight cutoff        WCut        ... 1.0000e-14
Angular grids for H and He will be reduced by one unit
Partially contracted basis set               ... off
Rotationally invariant grid construction     ... off

Total number of grid points                  ...   303040
Total number of batches                      ...     4771
Average number of points per batch           ...       63
Average number of grid points per atom       ...     4523
Time for grid setup =    2.018 sec

--------------------
COSX GRID GENERATION
--------------------

GRIDX 1
-------
General Integration Accuracy     IntAcc      ... 3.816
Radial Grid Type                 RadialGrid  ... OptM3 with GC (2021)
Angular Grid (max. ang.)         AngularGrid ... 1 (Lebedev-50)
Angular grid pruning method      GridPruning ... 4 (adaptive)
Weight generation scheme         WeightScheme... Becke
Basis function cutoff            BFCut       ... 1.0000e-11
Integration weight cutoff        WCut        ... 1.0000e-14
Angular grids for H and He will be reduced by one unit
Partially contracted basis set               ... on
Rotationally invariant grid construction     ... off

Total number of grid points                  ...    38467
Total number of batches                      ...      631
Average number of points per batch           ...       60
Average number of grid points per atom       ...      574
UseSFitting                                  ... on

GRIDX 2
-------
General Integration Accuracy     IntAcc      ... 4.020
Radial Grid Type                 RadialGrid  ... OptM3 with GC (2021)
Angular Grid (max. ang.)         AngularGrid ... 2 (Lebedev-110)
Angular grid pruning method      GridPruning ... 4 (adaptive)
Weight generation scheme         WeightScheme... Becke
Basis function cutoff            BFCut       ... 1.0000e-11
Integration weight cutoff        WCut        ... 1.0000e-14
Angular grids for H and He will be reduced by one unit
Partially contracted basis set               ... on
Rotationally invariant grid construction     ... off

Total number of grid points                  ...    81353
Total number of batches                      ...     1303
Average number of points per batch           ...       62
Average number of grid points per atom       ...     1214
UseSFitting                                  ... on

GRIDX 3
-------
General Integration Accuracy     IntAcc      ... 4.338
Radial Grid Type                 RadialGrid  ... OptM3 with GC (2021)
Angular Grid (max. ang.)         AngularGrid ... 3 (Lebedev-194)
Angular grid pruning method      GridPruning ... 4 (adaptive)
Weight generation scheme         WeightScheme... Becke
Basis function cutoff            BFCut       ... 1.0000e-11
Integration weight cutoff        WCut        ... 1.0000e-14
Angular grids for H and He will be reduced by one unit
Partially contracted basis set               ... on
Rotationally invariant grid construction     ... off

Total number of grid points                  ...   176682
Total number of batches                      ...     2793
Average number of points per batch           ...       63
Average number of grid points per atom       ...     2637
UseSFitting                                  ... on

Time for X-Grid setup             =    8.007 sec


--------------------
CPCM SOLVATION MODEL
--------------------
CPCM parameters:
  Epsilon                                         ...      26.7260
  Refrac                                          ...       1.2907
  Rsolv                                           ...       1.3000
  Surface type                                    ... GAUSSIAN VDW
  Epsilon function type                           ...         CPCM
Solvent:                                     ... 2,2,2-TRIFLUOROETHANOL
SMD-CDS solvent descriptors:
  Soln                                       ...    1.2907
  Soln25                                     ... Unavailable
  Sola                                       ...    0.5700
  Solb                                       ...    0.2500
  Solg                                       ...   42.0200
  Solc                                       ...    0.0000
  Solh                                       ...    0.5000
Radii:
 Radius for O  used is    2.8724 Bohr (=   1.5200 Ang.)
 Radius for N  used is    3.5716 Bohr (=   1.8900 Ang.)
 Radius for C  used is    3.4960 Bohr (=   1.8500 Ang.)
 Radius for H  used is    2.2677 Bohr (=   1.2000 Ang.)
Calculating surface                               ...        done! (  0.0s)
GEPOL surface points                              ...         3803
GEPOL Volume                                      ...    3181.9155
GEPOL Surface-area                                ...    1770.9863
Calculating surface distance matrix               ...        done! (  0.1s)
Performing Cholesky decomposition & store         ...        done! (  1.3s)
Overall time for CPCM initialization              ...                 1.4s
--------------
SCF ITERATIONS
--------------
ITER       Energy         Delta-E        Max-DP      RMS-DP      [F,P]     Damp
               ***  Starting incremental Fock matrix formation  ***
  0  -1383.5362833531   0.000000000000 0.04904990  0.00051750  0.2623083 0.7000
  1  -1383.9312005852  -0.394917232124 0.03105327  0.00039143  0.1090545 0.7000
                               ***Turning on DIIS***
  2  -1384.0997079558  -0.168507370573 0.06571225  0.00075472  0.0390130 0.0000
  3  -1384.3505851156  -0.250877159729 0.04488536  0.00026193  0.0528531 0.0000
  4  -1384.4095727815  -0.058987665911 0.01275543  0.00011011  0.0158125 0.0000
  5  -1384.4124407395  -0.002867958073 0.00679749  0.00004700  0.0108053 0.0000
                      *** Initiating the SOSCF procedure ***
                           *** Shutting down DIIS ***
                      *** Re-Reading the Fockian *** 
                      *** Removing any level shift *** 
ITER      Energy       Delta-E        Grad      Rot      Max-DP    RMS-DP
  6  -1384.41277501  -0.0003342686  0.000252  0.000252  0.002699  0.000019
               *** Restarting incremental Fock matrix formation ***
  7  -1384.41276034   0.0000146672  0.000120  0.000402  0.003678  0.000036
  8  -1384.41275853   0.0000018086  0.000197  0.000241  0.000521  0.000006
  9  -1384.41276449  -0.0000059593  0.000021  0.000052  0.000539  0.000005
 10  -1384.41276442   0.0000000733  0.000034  0.000031  0.000097  0.000001
 11  -1384.41276461  -0.0000001922  0.000005  0.000014  0.000228  0.000001
 12  -1384.41276463  -0.0000000224  0.000007  0.000009  0.000106  0.000001
                  ***Gradient check signals convergence***
              ***Rediagonalizing the Fockian in SOSCF/NRSCF***

               *****************************************************
               *                     SUCCESS                       *
               *           SCF CONVERGED AFTER  13 CYCLES          *
               *****************************************************

Old exchange energy                            =    -48.100754663 Eh
New exchange energy                            =    -48.100759379 Eh
Exchange energy change after final integration =     -0.000004716 Eh
Total energy after final integration           =  -1384.412769252 Eh
Final COS-X integration done in                =    32.078 sec

SMD CDS free energy correction energy :                 0.49630     Kcal/mol
Total Energy after SMD CDS correction =             -1384.411978342 Eh

----------------
TOTAL SCF ENERGY
----------------

Total Energy       :        -1384.41197834 Eh          -37671.76513 eV

Components:
Nuclear Repulsion  :         3461.67256490 Eh           94196.89937 eV
Electronic Energy  :        -4846.08454324 Eh         -131868.66449 eV
One Electron Energy:        -8765.94750882 Eh         -238533.55853 eV
Two Electron Energy:         3919.86296558 Eh          106664.89403 eV
Max COSX asymmetry :            0.00000211 Eh               0.00006 eV
CPCM Dielectric    :           -0.03199708 Eh              -0.87068 eV
SMD CDS (Gcds)     :            0.00079091 Eh               0.02152 eV

Virial components:
Potential Energy   :        -2762.24655279 Eh          -75164.54999 eV
Kinetic Energy     :         1377.83457445 Eh           37492.78487 eV
Virial Ratio       :            2.00477373


DFT components:
N(Alpha)           :      119.000054477640 electrons
N(Beta)            :      119.000054477640 electrons
N(Total)           :      238.000108955279 electrons
E(X)               :     -143.808233114078 Eh       
E(C)               :       -7.955101195094 Eh       
E(XC)              :     -151.763334309172 Eh       
DFET-embed. en.    :        0.000000000000 Eh       
CPCM Solvation Model Properties:
Surface-charge          :           -0.08255912
Charge-correction       :           -0.00015170 Eh              -0.00413 eV
Free-energy (cav+disp)  :            0.00079091 Eh               0.02152 eV

---------------
SCF CONVERGENCE
---------------

  Last Energy change         ...    9.6690e-08  Tolerance :   1.0000e-08
  Last MAX-Density change    ...    1.6653e-15  Tolerance :   1.0000e-07
  Last RMS-Density change    ...    1.0952e-17  Tolerance :   5.0000e-09
  Last Orbital Gradient      ...    1.3323e-06  Tolerance :   1.0000e-05
  Last Orbital Rotation      ...    2.9625e-06  Tolerance :   1.0000e-05

             **** THE GBW FILE WAS UPDATED (ImineZ1freq.gbw) ****
             **** DENSITY ImineZ1freq.scfp WAS UPDATED ****
             **** ENERGY FILE WAS UPDATED (ImineZ1freq.en.tmp) ****
             **** THE GBW FILE WAS UPDATED (ImineZ1freq.gbw) ****
             **** DENSITY ImineZ1freq.scfp WAS UPDATED ****
----------------
ORBITAL ENERGIES
----------------

  NO   OCC          E(Eh)            E(eV) 
   0   2.0000     -19.275433      -524.5112 
   1   2.0000     -19.211944      -522.7836 
   2   2.0000     -14.388178      -391.5222 
   3   2.0000     -14.385673      -391.4541 
   4   2.0000     -10.373859      -282.2870 
   5   2.0000     -10.334380      -281.2128 
   6   2.0000     -10.277460      -279.6639 
   7   2.0000     -10.265970      -279.3513 
   8   2.0000     -10.264861      -279.3211 
   9   2.0000     -10.250265      -278.9239 
  10   2.0000     -10.240358      -278.6543 
  11   2.0000     -10.239612      -278.6340 
  12   2.0000     -10.238420      -278.6016 
  13   2.0000     -10.237678      -278.5814 
  14   2.0000     -10.237311      -278.5714 
  15   2.0000     -10.233264      -278.4613 
  16   2.0000     -10.233174      -278.4588 
  17   2.0000     -10.226133      -278.2672 
  18   2.0000     -10.225924      -278.2615 
  19   2.0000     -10.225510      -278.2503 
  20   2.0000     -10.225174      -278.2411 
  21   2.0000     -10.224974      -278.2357 
  22   2.0000     -10.224546      -278.2241 
  23   2.0000     -10.216001      -277.9915 
  24   2.0000     -10.213649      -277.9275 
  25   2.0000     -10.210550      -277.8432 
  26   2.0000     -10.206052      -277.7208 
  27   2.0000     -10.203053      -277.6392 
  28   2.0000     -10.202765      -277.6313 
  29   2.0000     -10.200372      -277.5662 
  30   2.0000     -10.199082      -277.5311 
  31   2.0000     -10.198553      -277.5167 
  32   2.0000     -10.197753      -277.4950 
  33   2.0000      -1.170451       -31.8496 
  34   2.0000      -1.076809       -29.3015 
  35   2.0000      -0.987142       -26.8615 
  36   2.0000      -0.956082       -26.0163 
  37   2.0000      -0.900950       -24.5161 
  38   2.0000      -0.891628       -24.2624 
  39   2.0000      -0.873850       -23.7787 
  40   2.0000      -0.837515       -22.7899 
  41   2.0000      -0.834505       -22.7080 
  42   2.0000      -0.803293       -21.8587 
  43   2.0000      -0.799669       -21.7601 
  44   2.0000      -0.782878       -21.3032 
  45   2.0000      -0.772001       -21.0072 
  46   2.0000      -0.756486       -20.5850 
  47   2.0000      -0.753181       -20.4951 
  48   2.0000      -0.727621       -19.7996 
  49   2.0000      -0.706904       -19.2358 
  50   2.0000      -0.704796       -19.1785 
  51   2.0000      -0.701682       -19.0937 
  52   2.0000      -0.701028       -19.0759 
  53   2.0000      -0.692685       -18.8489 
  54   2.0000      -0.646032       -17.5794 
  55   2.0000      -0.639861       -17.4115 
  56   2.0000      -0.629108       -17.1189 
  57   2.0000      -0.627835       -17.0843 
  58   2.0000      -0.623089       -16.9551 
  59   2.0000      -0.607860       -16.5407 
  60   2.0000      -0.597085       -16.2475 
  61   2.0000      -0.575774       -15.6676 
  62   2.0000      -0.568479       -15.4691 
  63   2.0000      -0.547860       -14.9080 
  64   2.0000      -0.537962       -14.6387 
  65   2.0000      -0.532894       -14.5008 
  66   2.0000      -0.524367       -14.2688 
  67   2.0000      -0.507771       -13.8172 
  68   2.0000      -0.502095       -13.6627 
  69   2.0000      -0.494651       -13.4601 
  70   2.0000      -0.489119       -13.3096 
  71   2.0000      -0.480557       -13.0766 
  72   2.0000      -0.475292       -12.9333 
  73   2.0000      -0.471504       -12.8303 
  74   2.0000      -0.463339       -12.6081 
  75   2.0000      -0.461109       -12.5474 
  76   2.0000      -0.457438       -12.4475 
  77   2.0000      -0.455619       -12.3980 
  78   2.0000      -0.451076       -12.2744 
  79   2.0000      -0.447739       -12.1836 
  80   2.0000      -0.446415       -12.1476 
  81   2.0000      -0.443586       -12.0706 
  82   2.0000      -0.436173       -11.8689 
  83   2.0000      -0.433742       -11.8027 
  84   2.0000      -0.433212       -11.7883 
  85   2.0000      -0.428790       -11.6680 
  86   2.0000      -0.418149       -11.3784 
  87   2.0000      -0.407709       -11.0943 
  88   2.0000      -0.404250       -11.0002 
  89   2.0000      -0.400710       -10.9039 
  90   2.0000      -0.395790       -10.7700 
  91   2.0000      -0.391051       -10.6410 
  92   2.0000      -0.387462       -10.5434 
  93   2.0000      -0.382942       -10.4204 
  94   2.0000      -0.377931       -10.2840 
  95   2.0000      -0.376856       -10.2548 
  96   2.0000      -0.371911       -10.1202 
  97   2.0000      -0.369910       -10.0658 
  98   2.0000      -0.366946        -9.9851 
  99   2.0000      -0.364498        -9.9185 
 100   2.0000      -0.361258        -9.8303 
 101   2.0000      -0.359499        -9.7825 
 102   2.0000      -0.356310        -9.6957 
 103   2.0000      -0.352553        -9.5935 
 104   2.0000      -0.350650        -9.5417 
 105   2.0000      -0.338616        -9.2142 
 106   2.0000      -0.338456        -9.2099 
 107   2.0000      -0.326595        -8.8871 
 108   2.0000      -0.323822        -8.8116 
 109   2.0000      -0.320760        -8.7283 
 110   2.0000      -0.316993        -8.6258 
 111   2.0000      -0.304458        -8.2847 
 112   2.0000      -0.285324        -7.7640 
 113   2.0000      -0.283144        -7.7047 
 114   2.0000      -0.280336        -7.6283 
 115   2.0000      -0.270368        -7.3571 
 116   2.0000      -0.264055        -7.1853 
 117   2.0000      -0.256433        -6.9779 
 118   2.0000      -0.206792        -5.6271 
 119   0.0000      -0.061485        -1.6731 
 120   0.0000      -0.023804        -0.6478 
 121   0.0000      -0.016154        -0.4396 
 122   0.0000      -0.011027        -0.3001 
 123   0.0000       0.001777         0.0484 
 124   0.0000       0.009307         0.2533 
 125   0.0000       0.014425         0.3925 
 126   0.0000       0.039621         1.0781 
 127   0.0000       0.045445         1.2366 
 128   0.0000       0.057420         1.5625 
 129   0.0000       0.066419         1.8074 
 130   0.0000       0.070693         1.9237 
 131   0.0000       0.073144         1.9904 
 132   0.0000       0.081297         2.2122 
 133   0.0000       0.087081         2.3696 
 134   0.0000       0.089470         2.4346 
 135   0.0000       0.090451         2.4613 
 136   0.0000       0.091876         2.5001 
 137   0.0000       0.095601         2.6014 
 138   0.0000       0.102971         2.8020 
 139   0.0000       0.106081         2.8866 
 140   0.0000       0.108268         2.9461 
 141   0.0000       0.112609         3.0642 
 142   0.0000       0.114307         3.1105 
 143   0.0000       0.115222         3.1353 
 144   0.0000       0.118421         3.2224 
 145   0.0000       0.119252         3.2450 
 146   0.0000       0.122892         3.3441 
 147   0.0000       0.124432         3.3860 
 148   0.0000       0.131512         3.5786 
 149   0.0000       0.134528         3.6607 
 150   0.0000       0.136180         3.7056 
 151   0.0000       0.140414         3.8208 
 152   0.0000       0.141528         3.8512 
 153   0.0000       0.145613         3.9623 
 154   0.0000       0.146911         3.9977 
 155   0.0000       0.149628         4.0716 
 156   0.0000       0.152614         4.1528 
 157   0.0000       0.155383         4.2282 
 158   0.0000       0.160370         4.3639 
 159   0.0000       0.163500         4.4491 
 160   0.0000       0.164924         4.4878 
 161   0.0000       0.167934         4.5697 
 162   0.0000       0.171763         4.6739 
 163   0.0000       0.171858         4.6765 
 164   0.0000       0.176530         4.8036 
 165   0.0000       0.178143         4.8475 
 166   0.0000       0.183227         4.9859 
 167   0.0000       0.186328         5.0702 
 168   0.0000       0.188881         5.1397 
 169   0.0000       0.189366         5.1529 
 170   0.0000       0.193078         5.2539 
 171   0.0000       0.195328         5.3151 
 172   0.0000       0.199111         5.4181 
 173   0.0000       0.203235         5.5303 
 174   0.0000       0.203838         5.5467 
 175   0.0000       0.207663         5.6508 
 176   0.0000       0.210613         5.7311 
 177   0.0000       0.212736         5.7888 
 178   0.0000       0.216957         5.9037 
 179   0.0000       0.217546         5.9197 
 180   0.0000       0.220335         5.9956 
 181   0.0000       0.222792         6.0625 
 182   0.0000       0.229995         6.2585 
 183   0.0000       0.230814         6.2808 
 184   0.0000       0.233066         6.3421 
 185   0.0000       0.236493         6.4353 
 186   0.0000       0.237949         6.4749 
 187   0.0000       0.241337         6.5671 
 188   0.0000       0.245553         6.6818 
 189   0.0000       0.247067         6.7230 
 190   0.0000       0.248770         6.7694 
 191   0.0000       0.251503         6.8437 
 192   0.0000       0.254875         6.9355 
 193   0.0000       0.259386         7.0583 
 194   0.0000       0.261433         7.1140 
 195   0.0000       0.264007         7.1840 
 196   0.0000       0.265332         7.2201 
 197   0.0000       0.269896         7.3442 
 198   0.0000       0.277272         7.5450 
 199   0.0000       0.277691         7.5563 
 200   0.0000       0.279132         7.5956 
 201   0.0000       0.280926         7.6444 
 202   0.0000       0.284233         7.7344 
 203   0.0000       0.288182         7.8418 
 204   0.0000       0.293359         7.9827 
 205   0.0000       0.296641         8.0720 
 206   0.0000       0.300218         8.1693 
 207   0.0000       0.303331         8.2541 
 208   0.0000       0.305583         8.3153 
 209   0.0000       0.311242         8.4693 
 210   0.0000       0.315596         8.5878 
 211   0.0000       0.317577         8.6417 
 212   0.0000       0.319148         8.6844 
 213   0.0000       0.322136         8.7658 
 214   0.0000       0.322664         8.7801 
 215   0.0000       0.326404         8.8819 
 216   0.0000       0.333823         9.0838 
 217   0.0000       0.337954         9.1962 
 218   0.0000       0.340245         9.2585 
 219   0.0000       0.344661         9.3787 
 220   0.0000       0.348722         9.4892 
 221   0.0000       0.350649         9.5416 
 222   0.0000       0.351712         9.5706 
 223   0.0000       0.355370         9.6701 
 224   0.0000       0.357144         9.7184 
 225   0.0000       0.362250         9.8573 
 226   0.0000       0.363450         9.8900 
 227   0.0000       0.365867         9.9557 
 228   0.0000       0.367542        10.0013 
 229   0.0000       0.371975        10.1220 
 230   0.0000       0.373871        10.1735 
 231   0.0000       0.375899        10.2287 
 232   0.0000       0.379228        10.3193 
 233   0.0000       0.380630        10.3575 
 234   0.0000       0.386356        10.5133 
 235   0.0000       0.389497        10.5987 
 236   0.0000       0.391507        10.6534 
 237   0.0000       0.394528        10.7357 
 238   0.0000       0.397913        10.8278 
 239   0.0000       0.400072        10.8865 
 240   0.0000       0.401984        10.9385 
 241   0.0000       0.405046        11.0219 
 242   0.0000       0.405334        11.0297 
 243   0.0000       0.410827        11.1792 
 244   0.0000       0.415594        11.3089 
 245   0.0000       0.421541        11.4707 
 246   0.0000       0.422940        11.5088 
 247   0.0000       0.425619        11.5817 
 248   0.0000       0.430538        11.7155 
 249   0.0000       0.433245        11.7892 
 250   0.0000       0.434276        11.8172 
 251   0.0000       0.435722        11.8566 
 252   0.0000       0.437358        11.9011 
 253   0.0000       0.440564        11.9883 
 254   0.0000       0.443091        12.0571 
 255   0.0000       0.445099        12.1118 
 256   0.0000       0.447710        12.1828 
 257   0.0000       0.449777        12.2391 
 258   0.0000       0.451587        12.2883 
 259   0.0000       0.453132        12.3303 
 260   0.0000       0.454445        12.3661 
 261   0.0000       0.458442        12.4748 
 262   0.0000       0.460709        12.5365 
 263   0.0000       0.464390        12.6367 
 264   0.0000       0.466540        12.6952 
 265   0.0000       0.471625        12.8336 
 266   0.0000       0.473014        12.8714 
 267   0.0000       0.475285        12.9332 
 268   0.0000       0.478682        13.0256 
 269   0.0000       0.481923        13.1138 
 270   0.0000       0.482623        13.1329 
 271   0.0000       0.485061        13.1992 
 272   0.0000       0.486762        13.2455 
 273   0.0000       0.489916        13.3313 
 274   0.0000       0.490556        13.3487 
 275   0.0000       0.494139        13.4462 
 276   0.0000       0.496300        13.5050 
 277   0.0000       0.498807        13.5732 
 278   0.0000       0.500458        13.6181 
 279   0.0000       0.501537        13.6475 
 280   0.0000       0.506410        13.7801 
 281   0.0000       0.508069        13.8253 
 282   0.0000       0.509621        13.8675 
 283   0.0000       0.511620        13.9219 
 284   0.0000       0.513729        13.9793 
 285   0.0000       0.515315        14.0224 
 286   0.0000       0.515937        14.0394 
 287   0.0000       0.518083        14.0977 
 288   0.0000       0.521106        14.1800 
 289   0.0000       0.524272        14.2662 
 290   0.0000       0.528509        14.3815 
 291   0.0000       0.532153        14.4806 
 292   0.0000       0.536377        14.5956 
 293   0.0000       0.541361        14.7312 
 294   0.0000       0.543473        14.7887 
 295   0.0000       0.548298        14.9200 
 296   0.0000       0.548934        14.9372 
 297   0.0000       0.552251        15.0275 
 298   0.0000       0.557935        15.1822 
 299   0.0000       0.558862        15.2074 
 300   0.0000       0.561795        15.2872 
 301   0.0000       0.568983        15.4828 
 302   0.0000       0.574044        15.6205 
 303   0.0000       0.580930        15.8079 
 304   0.0000       0.584914        15.9163 
 305   0.0000       0.585778        15.9398 
 306   0.0000       0.594670        16.1818 
 307   0.0000       0.596146        16.2220 
 308   0.0000       0.603137        16.4122 
 309   0.0000       0.608140        16.5483 
 310   0.0000       0.609443        16.5838 
 311   0.0000       0.611544        16.6409 
 312   0.0000       0.621162        16.9027 
 313   0.0000       0.622856        16.9488 
 314   0.0000       0.629508        17.1298 
 315   0.0000       0.635149        17.2833 
 316   0.0000       0.637024        17.3343 
 317   0.0000       0.643091        17.4994 
 318   0.0000       0.647336        17.6149 
 319   0.0000       0.652739        17.7619 
 320   0.0000       0.657139        17.8817 
 321   0.0000       0.664743        18.0886 
 322   0.0000       0.669919        18.2294 
 323   0.0000       0.674507        18.3543 
 324   0.0000       0.675706        18.3869 
 325   0.0000       0.681091        18.5334 
 326   0.0000       0.683536        18.5999 
 327   0.0000       0.687568        18.7097 
 328   0.0000       0.692701        18.8494 
 329   0.0000       0.695931        18.9372 
 330   0.0000       0.702949        19.1282 
 331   0.0000       0.707280        19.2461 
 332   0.0000       0.710896        19.3445 
 333   0.0000       0.712994        19.4015 
 334   0.0000       0.717881        19.5345 
 335   0.0000       0.719131        19.5686 
 336   0.0000       0.724409        19.7122 
 337   0.0000       0.725322        19.7370 
 338   0.0000       0.727587        19.7987 
 339   0.0000       0.730765        19.8851 
 340   0.0000       0.733926        19.9711 
 341   0.0000       0.736105        20.0304 
 342   0.0000       0.736395        20.0383 
 343   0.0000       0.744683        20.2639 
 344   0.0000       0.748381        20.3645 
 345   0.0000       0.749332        20.3903 
 346   0.0000       0.753956        20.5162 
 347   0.0000       0.761421        20.7193 
 348   0.0000       0.765391        20.8273 
 349   0.0000       0.771122        20.9833 
 350   0.0000       0.772463        21.0198 
 351   0.0000       0.775814        21.1110 
 352   0.0000       0.780841        21.2478 
 353   0.0000       0.786673        21.4065 
 354   0.0000       0.789370        21.4799 
 355   0.0000       0.798380        21.7250 
 356   0.0000       0.799671        21.7602 
 357   0.0000       0.807475        21.9725 
 358   0.0000       0.812690        22.1144 
 359   0.0000       0.814427        22.1617 
 360   0.0000       0.816220        22.2105 
 361   0.0000       0.820743        22.3336 
 362   0.0000       0.822390        22.3784 
 363   0.0000       0.829050        22.5596 
 364   0.0000       0.833603        22.6835 
 365   0.0000       0.837104        22.7788 
 366   0.0000       0.842584        22.9279 
 367   0.0000       0.849691        23.1213 
 368   0.0000       0.851056        23.1584 
 369   0.0000       0.852072        23.1861 
 370   0.0000       0.854097        23.2412 
 371   0.0000       0.857869        23.3438 
 372   0.0000       0.864582        23.5265 
 373   0.0000       0.867264        23.5995 
 374   0.0000       0.869697        23.6657 
 375   0.0000       0.874293        23.7907 
 376   0.0000       0.875076        23.8120 
 377   0.0000       0.881244        23.9799 
 378   0.0000       0.886786        24.1307 
 379   0.0000       0.889991        24.2179 
 380   0.0000       0.893196        24.3051 
 381   0.0000       0.899360        24.4728 
 382   0.0000       0.902413        24.5559 
 383   0.0000       0.905239        24.6328 
 384   0.0000       0.907367        24.6907 
 385   0.0000       0.918863        25.0035 
 386   0.0000       0.925180        25.1754 
 387   0.0000       0.927264        25.2321 
 388   0.0000       0.929502        25.2930 
 389   0.0000       0.936178        25.4747 
 390   0.0000       0.936490        25.4832 
 391   0.0000       0.941308        25.6143 
 392   0.0000       0.947765        25.7900 
 393   0.0000       0.951290        25.8859 
 394   0.0000       0.954019        25.9602 
 395   0.0000       0.956412        26.0253 
 396   0.0000       0.960623        26.1399 
 397   0.0000       0.967926        26.3386 
 398   0.0000       0.970465        26.4077 
 399   0.0000       0.977410        26.5967 
 400   0.0000       0.980300        26.6753 
 401   0.0000       0.989826        26.9345 
 402   0.0000       0.998013        27.1573 
 403   0.0000       1.000689        27.2301 
 404   0.0000       1.004368        27.3302 
 405   0.0000       1.007630        27.4190 
 406   0.0000       1.016473        27.6596 
 407   0.0000       1.021651        27.8005 
 408   0.0000       1.024702        27.8836 
 409   0.0000       1.029674        28.0188 
 410   0.0000       1.031400        28.0658 
 411   0.0000       1.034823        28.1590 
 412   0.0000       1.041083        28.3293 
 413   0.0000       1.047721        28.5099 
 414   0.0000       1.053592        28.6697 
 415   0.0000       1.062347        28.9079 
 416   0.0000       1.065735        29.0001 
 417   0.0000       1.069353        29.0986 
 418   0.0000       1.077742        29.3269 
 419   0.0000       1.085891        29.5486 
 420   0.0000       1.087385        29.5892 
 421   0.0000       1.092700        29.7339 
 422   0.0000       1.102180        29.9918 
 423   0.0000       1.109313        30.1859 
 424   0.0000       1.110338        30.2138 
 425   0.0000       1.114442        30.3255 
 426   0.0000       1.123083        30.5607 
 427   0.0000       1.124505        30.5993 
 428   0.0000       1.132134        30.8069 
 429   0.0000       1.136484        30.9253 
 430   0.0000       1.140376        31.0312 
 431   0.0000       1.144444        31.1419 
 432   0.0000       1.152350        31.3570 
 433   0.0000       1.157087        31.4859 
 434   0.0000       1.159315        31.5466 
 435   0.0000       1.165227        31.7074 
 436   0.0000       1.166991        31.7555 
 437   0.0000       1.171151        31.8686 
 438   0.0000       1.175623        31.9903 
 439   0.0000       1.178246        32.0617 
 440   0.0000       1.183177        32.1959 
 441   0.0000       1.185205        32.2511 
 442   0.0000       1.197456        32.5844 
 443   0.0000       1.200783        32.6750 
 444   0.0000       1.212106        32.9831 
 445   0.0000       1.216102        33.0918 
 446   0.0000       1.220056        33.1994 
 447   0.0000       1.226373        33.3713 
 448   0.0000       1.226653        33.3789 
 449   0.0000       1.234303        33.5871 
 450   0.0000       1.237522        33.6747 
 451   0.0000       1.238522        33.7019 
 452   0.0000       1.243130        33.8273 
 453   0.0000       1.249813        34.0091 
 454   0.0000       1.251826        34.0639 
 455   0.0000       1.254594        34.1393 
 456   0.0000       1.264329        34.4041 
 457   0.0000       1.267320        34.4855 
 458   0.0000       1.268719        34.5236 
 459   0.0000       1.275152        34.6987 
 460   0.0000       1.278605        34.7926 
 461   0.0000       1.284491        34.9528 
 462   0.0000       1.287883        35.0451 
 463   0.0000       1.290261        35.1098 
 464   0.0000       1.295832        35.2614 
 465   0.0000       1.299519        35.3617 
 466   0.0000       1.304213        35.4894 
 467   0.0000       1.305749        35.5312 
 468   0.0000       1.316170        35.8148 
 469   0.0000       1.321915        35.9711 
 470   0.0000       1.328708        36.1560 
 471   0.0000       1.335770        36.3481 
 472   0.0000       1.339073        36.4380 
 473   0.0000       1.343787        36.5663 
 474   0.0000       1.351864        36.7861 
 475   0.0000       1.359499        36.9938 
 476   0.0000       1.362705        37.0811 
 477   0.0000       1.368673        37.2435 
 478   0.0000       1.374402        37.3994 
 479   0.0000       1.382447        37.6183 
 480   0.0000       1.386017        37.7154 
 481   0.0000       1.390632        37.8410 
 482   0.0000       1.392368        37.8883 
 483   0.0000       1.401256        38.1301 
 484   0.0000       1.402620        38.1672 
 485   0.0000       1.408708        38.3329 
 486   0.0000       1.412705        38.4417 
 487   0.0000       1.427192        38.8359 
 488   0.0000       1.432655        38.9845 
 489   0.0000       1.437552        39.1178 
 490   0.0000       1.439551        39.1722 
 491   0.0000       1.451352        39.4933 
 492   0.0000       1.458350        39.6837 
 493   0.0000       1.463910        39.8350 
 494   0.0000       1.469072        39.9755 
 495   0.0000       1.472300        40.0633 
 496   0.0000       1.479132        40.2492 
 497   0.0000       1.480960        40.2990 
 498   0.0000       1.486374        40.4463 
 499   0.0000       1.488343        40.4999 
 500   0.0000       1.493976        40.6531 
 501   0.0000       1.505769        40.9740 
 502   0.0000       1.508514        41.0488 
 503   0.0000       1.510802        41.1110 
 504   0.0000       1.513931        41.1962 
 505   0.0000       1.519690        41.3529 
 506   0.0000       1.526221        41.5306 
 507   0.0000       1.534834        41.7650 
 508   0.0000       1.538449        41.8633 
 509   0.0000       1.540574        41.9211 
 510   0.0000       1.549728        42.1702 
 511   0.0000       1.551449        42.2171 
 512   0.0000       1.553721        42.2789 
 513   0.0000       1.563705        42.5506 
 514   0.0000       1.565731        42.6057 
 515   0.0000       1.574949        42.8566 
 516   0.0000       1.577753        42.9328 
 517   0.0000       1.582970        43.0748 
 518   0.0000       1.588679        43.2302 
 519   0.0000       1.591415        43.3046 
 520   0.0000       1.595058        43.4037 
 521   0.0000       1.598952        43.5097 
 522   0.0000       1.600109        43.5412 
 523   0.0000       1.606574        43.7171 
 524   0.0000       1.611293        43.8455 
 525   0.0000       1.612717        43.8843 
 526   0.0000       1.618110        44.0310 
 527   0.0000       1.624676        44.2097 
 528   0.0000       1.627057        44.2745 
 529   0.0000       1.629585        44.3433 
 530   0.0000       1.629938        44.3529 
 531   0.0000       1.632847        44.4320 
 532   0.0000       1.636802        44.5396 
 533   0.0000       1.639571        44.6150 
 534   0.0000       1.640898        44.6511 
 535   0.0000       1.645305        44.7710 
 536   0.0000       1.646293        44.7979 
 537   0.0000       1.650861        44.9222 
 538   0.0000       1.651446        44.9381 
 539   0.0000       1.653873        45.0042 
 540   0.0000       1.657273        45.0967 
 541   0.0000       1.661609        45.2147 
 542   0.0000       1.666922        45.3593 
 543   0.0000       1.669043        45.4170 
 544   0.0000       1.672414        45.5087 
 545   0.0000       1.673750        45.5451 
 546   0.0000       1.681717        45.7618 
 547   0.0000       1.686915        45.9033 
 548   0.0000       1.688414        45.9441 
 549   0.0000       1.690215        45.9931 
 550   0.0000       1.692493        46.0551 
 551   0.0000       1.696531        46.1649 
 552   0.0000       1.703050        46.3423 
 553   0.0000       1.708174        46.4818 
 554   0.0000       1.712263        46.5930 
 555   0.0000       1.714808        46.6623 
 556   0.0000       1.721488        46.8441 
 557   0.0000       1.724979        46.9391 
 558   0.0000       1.730448        47.0879 
 559   0.0000       1.732927        47.1554 
 560   0.0000       1.737089        47.2686 
 561   0.0000       1.741366        47.3850 
 562   0.0000       1.743568        47.4449 
 563   0.0000       1.745087        47.4862 
 564   0.0000       1.749683        47.6113 
 565   0.0000       1.753191        47.7068 
 566   0.0000       1.757320        47.8191 
 567   0.0000       1.762883        47.9705 
 568   0.0000       1.771035        48.1923 
 569   0.0000       1.777170        48.3592 
 570   0.0000       1.779853        48.4323 
 571   0.0000       1.780998        48.4634 
 572   0.0000       1.795389        48.8550 
 573   0.0000       1.800810        49.0025 
 574   0.0000       1.805286        49.1243 
 575   0.0000       1.809213        49.2312 
 576   0.0000       1.815527        49.4030 
 577   0.0000       1.818517        49.4844 
 578   0.0000       1.831847        49.8471 
 579   0.0000       1.835897        49.9573 
 580   0.0000       1.843023        50.1512 
 581   0.0000       1.854390        50.4605 
 582   0.0000       1.863707        50.7140 
 583   0.0000       1.865621        50.7661 
 584   0.0000       1.870383        50.8957 
 585   0.0000       1.883299        51.2472 
 586   0.0000       1.887863        51.3714 
 587   0.0000       1.889699        51.4213 
 588   0.0000       1.898973        51.6737 
 589   0.0000       1.901482        51.7420 
 590   0.0000       1.907154        51.8963 
 591   0.0000       1.913485        52.0686 
 592   0.0000       1.920830        52.2684 
 593   0.0000       1.926095        52.4117 
 594   0.0000       1.938331        52.7447 
 595   0.0000       1.943770        52.8927 
 596   0.0000       1.952486        53.1298 
 597   0.0000       1.956310        53.2339 
 598   0.0000       1.959656        53.3250 
 599   0.0000       1.968741        53.5722 
 600   0.0000       1.975983        53.7692 
 601   0.0000       1.979377        53.8616 
 602   0.0000       1.987866        54.0926 
 603   0.0000       1.990326        54.1595 
 604   0.0000       1.996700        54.3330 
 605   0.0000       1.999005        54.3957 
 606   0.0000       2.005496        54.5723 
 607   0.0000       2.019733        54.9597 
 608   0.0000       2.021646        55.0118 
 609   0.0000       2.029570        55.2274 
 610   0.0000       2.030548        55.2540 
 611   0.0000       2.040422        55.5227 
 612   0.0000       2.045226        55.6534 
 613   0.0000       2.049738        55.7762 
 614   0.0000       2.055720        55.9390 
 615   0.0000       2.063571        56.1526 
 616   0.0000       2.067639        56.2633 
 617   0.0000       2.071906        56.3794 
 618   0.0000       2.077909        56.5428 
 619   0.0000       2.084178        56.7134 
 620   0.0000       2.092349        56.9357 
 621   0.0000       2.095750        57.0283 
 622   0.0000       2.100582        57.1597 
 623   0.0000       2.111241        57.4498 
 624   0.0000       2.112296        57.4785 
 625   0.0000       2.119634        57.6782 
 626   0.0000       2.127259        57.8856 
 627   0.0000       2.132753        58.0351 
 628   0.0000       2.141296        58.2676 
 629   0.0000       2.148662        58.4681 
 630   0.0000       2.152726        58.5787 
 631   0.0000       2.156565        58.6831 
 632   0.0000       2.159044        58.7506 
 633   0.0000       2.165973        58.9391 
 634   0.0000       2.171246        59.0826 
 635   0.0000       2.174952        59.1834 
 636   0.0000       2.181233        59.3544 
 637   0.0000       2.190300        59.6011 
 638   0.0000       2.196081        59.7584 
 639   0.0000       2.206612        60.0450 
 640   0.0000       2.210047        60.1384 
 641   0.0000       2.213277        60.2263 
 642   0.0000       2.216180        60.3053 
 643   0.0000       2.221220        60.4425 
 644   0.0000       2.226624        60.5895 
 645   0.0000       2.228170        60.6316 
 646   0.0000       2.234446        60.8024 
 647   0.0000       2.241402        60.9917 
 648   0.0000       2.244575        61.0780 
 649   0.0000       2.252576        61.2957 
 650   0.0000       2.255777        61.3828 
 651   0.0000       2.262551        61.5671 
 652   0.0000       2.267891        61.7124 
 653   0.0000       2.273665        61.8696 
 654   0.0000       2.276814        61.9552 
 655   0.0000       2.278196        61.9929 
 656   0.0000       2.284971        62.1772 
 657   0.0000       2.292889        62.3927 
 658   0.0000       2.302109        62.6436 
 659   0.0000       2.314869        62.9908 
 660   0.0000       2.320629        63.1475 
 661   0.0000       2.326961        63.3198 
 662   0.0000       2.330138        63.4063 
 663   0.0000       2.339585        63.6633 
 664   0.0000       2.342172        63.7337 
 665   0.0000       2.349550        63.9345 
 666   0.0000       2.352391        64.0118 
 667   0.0000       2.352928        64.0264 
 668   0.0000       2.359834        64.2143 
 669   0.0000       2.363503        64.3142 
 670   0.0000       2.374077        64.6019 
 671   0.0000       2.385740        64.9193 
 672   0.0000       2.387854        64.9768 
 673   0.0000       2.392526        65.1040 
 674   0.0000       2.395710        65.1906 
 675   0.0000       2.403945        65.4147 
 676   0.0000       2.404558        65.4314 
 677   0.0000       2.408473        65.5379 
 678   0.0000       2.414927        65.7135 
 679   0.0000       2.418458        65.8096 
 680   0.0000       2.421365        65.8887 
 681   0.0000       2.426462        66.0274 
 682   0.0000       2.432328        66.1870 
 683   0.0000       2.434543        66.2473 
 684   0.0000       2.439817        66.3908 
 685   0.0000       2.441748        66.4433 
 686   0.0000       2.451971        66.7215 
 687   0.0000       2.458539        66.9002 
 688   0.0000       2.463420        67.0331 
 689   0.0000       2.474794        67.3426 
 690   0.0000       2.476879        67.3993 
 691   0.0000       2.480914        67.5091 
 692   0.0000       2.487672        67.6930 
 693   0.0000       2.491938        67.8091 
 694   0.0000       2.493105        67.8408 
 695   0.0000       2.504434        68.1491 
 696   0.0000       2.509022        68.2740 
 697   0.0000       2.520907        68.5974 
 698   0.0000       2.521915        68.6248 
 699   0.0000       2.532660        68.9172 
 700   0.0000       2.539436        69.1016 
 701   0.0000       2.544116        69.2289 
 702   0.0000       2.545057        69.2545 
 703   0.0000       2.546890        69.3044 
 704   0.0000       2.549409        69.3729 
 705   0.0000       2.560206        69.6667 
 706   0.0000       2.563129        69.7463 
 707   0.0000       2.569419        69.9174 
 708   0.0000       2.569851        69.9292 
 709   0.0000       2.574227        70.0483 
 710   0.0000       2.580404        70.2164 
 711   0.0000       2.586548        70.3835 
 712   0.0000       2.589860        70.4737 
 713   0.0000       2.592357        70.5416 
 714   0.0000       2.598951        70.7210 
 715   0.0000       2.600558        70.7648 
 716   0.0000       2.607787        70.9615 
 717   0.0000       2.608998        70.9944 
 718   0.0000       2.616925        71.2101 
 719   0.0000       2.619744        71.2869 
 720   0.0000       2.625903        71.4544 
 721   0.0000       2.629408        71.5498 
 722   0.0000       2.632657        71.6382 
 723   0.0000       2.639321        71.8196 
 724   0.0000       2.645511        71.9880 
 725   0.0000       2.646794        72.0229 
 726   0.0000       2.650358        72.1199 
 727   0.0000       2.653579        72.2075 
 728   0.0000       2.661209        72.4152 
 729   0.0000       2.664778        72.5123 
 730   0.0000       2.669975        72.6537 
 731   0.0000       2.670868        72.6780 
 732   0.0000       2.672244        72.7155 
 733   0.0000       2.675834        72.8132 
 734   0.0000       2.677513        72.8588 
 735   0.0000       2.679935        72.9247 
 736   0.0000       2.685426        73.0741 
 737   0.0000       2.690658        73.2165 
 738   0.0000       2.693034        73.2812 
 739   0.0000       2.695784        73.3560 
 740   0.0000       2.702366        73.5351 
 741   0.0000       2.704389        73.5902 
 742   0.0000       2.705854        73.6300 
 743   0.0000       2.709359        73.7254 
 744   0.0000       2.710042        73.7440 
 745   0.0000       2.711185        73.7751 
 746   0.0000       2.714489        73.8650 
 747   0.0000       2.718866        73.9841 
 748   0.0000       2.722410        74.0805 
 749   0.0000       2.727678        74.2239 
 750   0.0000       2.730029        74.2879 
 751   0.0000       2.733675        74.3871 
 752   0.0000       2.736331        74.4593 
 753   0.0000       2.741442        74.5984 
 754   0.0000       2.747448        74.7619 
 755   0.0000       2.750669        74.8495 
 756   0.0000       2.759413        75.0874 
 757   0.0000       2.763154        75.1892 
 758   0.0000       2.765289        75.2473 
 759   0.0000       2.767154        75.2981 
 760   0.0000       2.773843        75.4801 
 761   0.0000       2.777638        75.5834 
 762   0.0000       2.781121        75.6781 
 763   0.0000       2.789326        75.9014 
 764   0.0000       2.790017        75.9202 
 765   0.0000       2.793687        76.0201 
 766   0.0000       2.797982        76.1370 
 767   0.0000       2.800909        76.2166 
 768   0.0000       2.803873        76.2973 
 769   0.0000       2.808733        76.4295 
 770   0.0000       2.815426        76.6116 
 771   0.0000       2.825172        76.8768 
 772   0.0000       2.826963        76.9256 
 773   0.0000       2.832525        77.0769 
 774   0.0000       2.834731        77.1370 
 775   0.0000       2.838693        77.2448 
 776   0.0000       2.839814        77.2753 
 777   0.0000       2.846481        77.4567 
 778   0.0000       2.849270        77.5326 
 779   0.0000       2.850384        77.5629 
 780   0.0000       2.859655        77.8152 
 781   0.0000       2.861236        77.8582 
 782   0.0000       2.865513        77.9746 
 783   0.0000       2.867753        78.0355 
 784   0.0000       2.873076        78.1804 
 785   0.0000       2.877601        78.3035 
 786   0.0000       2.883155        78.4546 
 787   0.0000       2.884816        78.4998 
 788   0.0000       2.890472        78.6538 
 789   0.0000       2.897541        78.8461 
 790   0.0000       2.900548        78.9279 
 791   0.0000       2.907032        79.1044 
 792   0.0000       2.911154        79.2165 
 793   0.0000       2.916192        79.3536 
 794   0.0000       2.924282        79.5737 
 795   0.0000       2.926389        79.6311 
 796   0.0000       2.927890        79.6719 
 797   0.0000       2.934988        79.8651 
 798   0.0000       2.940143        80.0054 
 799   0.0000       2.949246        80.2531 
 800   0.0000       2.953155        80.3594 
 801   0.0000       2.960661        80.5637 
 802   0.0000       2.964845        80.6775 
 803   0.0000       2.969676        80.8090 
 804   0.0000       2.974840        80.9495 
 805   0.0000       2.980885        81.1140 
 806   0.0000       2.983991        81.1985 
 807   0.0000       2.990643        81.3795 
 808   0.0000       2.994980        81.4975 
 809   0.0000       3.000458        81.6466 
 810   0.0000       3.008108        81.8548 
 811   0.0000       3.009687        81.8977 
 812   0.0000       3.021338        82.2148 
 813   0.0000       3.026500        82.3552 
 814   0.0000       3.028435        82.4079 
 815   0.0000       3.030463        82.4631 
 816   0.0000       3.036305        82.6221 
 817   0.0000       3.046933        82.9113 
 818   0.0000       3.048856        82.9636 
 819   0.0000       3.051675        83.0403 
 820   0.0000       3.064711        83.3950 
 821   0.0000       3.067108        83.4602 
 822   0.0000       3.075291        83.6829 
 823   0.0000       3.077566        83.7448 
 824   0.0000       3.084747        83.9402 
 825   0.0000       3.095525        84.2335 
 826   0.0000       3.099651        84.3458 
 827   0.0000       3.103987        84.4638 
 828   0.0000       3.116074        84.7927 
 829   0.0000       3.120173        84.9042 
 830   0.0000       3.124690        85.0271 
 831   0.0000       3.127091        85.0925 
 832   0.0000       3.133169        85.2579 
 833   0.0000       3.137835        85.3848 
 834   0.0000       3.141840        85.4938 
 835   0.0000       3.144023        85.5532 
 836   0.0000       3.147483        85.6474 
 837   0.0000       3.149205        85.6942 
 838   0.0000       3.155045        85.8531 
 839   0.0000       3.162749        86.0628 
 840   0.0000       3.164964        86.1231 
 841   0.0000       3.169139        86.2366 
 842   0.0000       3.170327        86.2690 
 843   0.0000       3.172675        86.3329 
 844   0.0000       3.179271        86.5124 
 845   0.0000       3.184929        86.6663 
 846   0.0000       3.187428        86.7343 
 847   0.0000       3.191523        86.8457 
 848   0.0000       3.192306        86.8671 
 849   0.0000       3.198853        87.0452 
 850   0.0000       3.201440        87.1156 
 851   0.0000       3.205522        87.2267 
 852   0.0000       3.211458        87.3882 
 853   0.0000       3.214037        87.4584 
 854   0.0000       3.214645        87.4749 
 855   0.0000       3.222078        87.6772 
 856   0.0000       3.229150        87.8696 
 857   0.0000       3.231990        87.9469 
 858   0.0000       3.235361        88.0386 
 859   0.0000       3.240201        88.1704 
 860   0.0000       3.242796        88.2410 
 861   0.0000       3.252689        88.5102 
 862   0.0000       3.255915        88.5980 
 863   0.0000       3.257133        88.6311 
 864   0.0000       3.258043        88.6559 
 865   0.0000       3.262637        88.7809 
 866   0.0000       3.266481        88.8855 
 867   0.0000       3.273248        89.0696 
 868   0.0000       3.277180        89.1766 
 869   0.0000       3.279765        89.2469 
 870   0.0000       3.285607        89.4059 
 871   0.0000       3.290376        89.5357 
 872   0.0000       3.292760        89.6006 
 873   0.0000       3.295224        89.6676 
 874   0.0000       3.299398        89.7812 
 875   0.0000       3.302641        89.8694 
 876   0.0000       3.307715        90.0075 
 877   0.0000       3.313647        90.1689 
 878   0.0000       3.314774        90.1996 
 879   0.0000       3.322268        90.4035 
 880   0.0000       3.326077        90.5072 
 881   0.0000       3.328152        90.5636 
 882   0.0000       3.335864        90.7735 
 883   0.0000       3.338542        90.8463 
 884   0.0000       3.341538        90.9279 
 885   0.0000       3.346176        91.0541 
 886   0.0000       3.353298        91.2479 
 887   0.0000       3.355780        91.3154 
 888   0.0000       3.362725        91.5044 
 889   0.0000       3.367668        91.6389 
 890   0.0000       3.368312        91.6564 
 891   0.0000       3.369960        91.7013 
 892   0.0000       3.373979        91.8106 
 893   0.0000       3.377708        91.9121 
 894   0.0000       3.380930        91.9998 
 895   0.0000       3.383663        92.0741 
 896   0.0000       3.388179        92.1970 
 897   0.0000       3.391084        92.2761 
 898   0.0000       3.392317        92.3096 
 899   0.0000       3.395351        92.3922 
 900   0.0000       3.396295        92.4179 
 901   0.0000       3.397429        92.4488 
 902   0.0000       3.400338        92.5279 
 903   0.0000       3.403106        92.6032 
 904   0.0000       3.407151        92.7133 
 905   0.0000       3.408461        92.7489 
 906   0.0000       3.412780        92.8665 
 907   0.0000       3.414992        92.9267 
 908   0.0000       3.416890        92.9783 
 909   0.0000       3.424940        93.1974 
 910   0.0000       3.425508        93.2128 
 911   0.0000       3.429212        93.3136 
 912   0.0000       3.434597        93.4601 
 913   0.0000       3.436862        93.5218 
 914   0.0000       3.444440        93.7280 
 915   0.0000       3.448289        93.8327 
 916   0.0000       3.458476        94.1099 
 917   0.0000       3.459427        94.1358 
 918   0.0000       3.466246        94.3213 
 919   0.0000       3.466411        94.3258 
 920   0.0000       3.468187        94.3742 
 921   0.0000       3.473509        94.5190 
 922   0.0000       3.478741        94.6614 
 923   0.0000       3.481298        94.7309 
 924   0.0000       3.485370        94.8417 
 925   0.0000       3.495159        95.1081 
 926   0.0000       3.498663        95.2034 
 927   0.0000       3.500402        95.2508 
 928   0.0000       3.508223        95.4636 
 929   0.0000       3.513758        95.6142 
 930   0.0000       3.517170        95.7071 
 931   0.0000       3.518230        95.7359 
 932   0.0000       3.522561        95.8538 
 933   0.0000       3.524459        95.9054 
 934   0.0000       3.529327        96.0379 
 935   0.0000       3.530682        96.0747 
 936   0.0000       3.540006        96.3285 
 937   0.0000       3.544753        96.4576 
 938   0.0000       3.555651        96.7542 
 939   0.0000       3.556661        96.7817 
 940   0.0000       3.564565        96.9967 
 941   0.0000       3.566229        97.0420 
 942   0.0000       3.573542        97.2410 
 943   0.0000       3.579491        97.4029 
 944   0.0000       3.585024        97.5535 
 945   0.0000       3.589678        97.6801 
 946   0.0000       3.593138        97.7742 
 947   0.0000       3.598484        97.9197 
 948   0.0000       3.604783        98.0911 
 949   0.0000       3.610009        98.2333 
 950   0.0000       3.617674        98.4419 
 951   0.0000       3.625998        98.6684 
 952   0.0000       3.631710        98.8239 
 953   0.0000       3.637072        98.9697 
 954   0.0000       3.641593        99.0928 
 955   0.0000       3.649612        99.3110 
 956   0.0000       3.659963        99.5927 
 957   0.0000       3.664829        99.7251 
 958   0.0000       3.668655        99.8292 
 959   0.0000       3.674191        99.9798 
 960   0.0000       3.681377       100.1754 
 961   0.0000       3.687014       100.3288 
 962   0.0000       3.690415       100.4213 
 963   0.0000       3.695113       100.5491 
 964   0.0000       3.698238       100.6342 
 965   0.0000       3.705830       100.8408 
 966   0.0000       3.708541       100.9145 
 967   0.0000       3.713683       101.0545 
 968   0.0000       3.718212       101.1777 
 969   0.0000       3.724877       101.3590 
 970   0.0000       3.727531       101.4313 
 971   0.0000       3.737118       101.6921 
 972   0.0000       3.744281       101.8871 
 973   0.0000       3.752577       102.1128 
 974   0.0000       3.761011       102.3423 
 975   0.0000       3.768523       102.5467 
 976   0.0000       3.776723       102.7699 
 977   0.0000       3.786897       103.0467 
 978   0.0000       3.788482       103.0898 
 979   0.0000       3.799351       103.3856 
 980   0.0000       3.801764       103.4513 
 981   0.0000       3.804983       103.5389 
 982   0.0000       3.822143       104.0058 
 983   0.0000       3.828753       104.1857 
 984   0.0000       3.832420       104.2855 
 985   0.0000       3.850966       104.7901 
 986   0.0000       3.860510       105.0498 
 987   0.0000       3.865058       105.1736 
 988   0.0000       3.866176       105.2040 
 989   0.0000       3.879349       105.5625 
 990   0.0000       3.883613       105.6785 
 991   0.0000       3.897150       106.0468 
 992   0.0000       3.907230       106.3211 
 993   0.0000       3.919559       106.6566 
 994   0.0000       3.929655       106.9313 
 995   0.0000       3.934081       107.0518 
 996   0.0000       3.944418       107.3331 
 997   0.0000       3.955699       107.6400 
 998   0.0000       3.961387       107.7948 
 999   0.0000       3.969703       108.0211 
 1000   0.0000       3.970666       108.0473 
 1001   0.0000       3.978308       108.2553 
 1002   0.0000       3.986031       108.4654 
 1003   0.0000       4.017880       109.3321 
 1004   0.0000       4.019829       109.3851 
 1005   0.0000       4.027444       109.5923 
 1006   0.0000       4.034611       109.7874 
 1007   0.0000       4.042157       109.9927 
 1008   0.0000       4.052544       110.2753 
 1009   0.0000       4.053556       110.3029 
 1010   0.0000       4.068594       110.7121 
 1011   0.0000       4.074094       110.8617 
 1012   0.0000       4.082253       111.0837 
 1013   0.0000       4.085728       111.1783 
 1014   0.0000       4.096058       111.4594 
 1015   0.0000       4.097585       111.5009 
 1016   0.0000       4.121303       112.1463 
 1017   0.0000       4.123942       112.2182 
 1018   0.0000       4.125393       112.2576 
 1019   0.0000       4.130839       112.4058 
 1020   0.0000       4.137686       112.5922 
 1021   0.0000       4.140404       112.6661 
 1022   0.0000       4.147057       112.8472 
 1023   0.0000       4.149926       112.9252 
 1024   0.0000       4.157386       113.1282 
 1025   0.0000       4.162199       113.2592 
 1026   0.0000       4.166266       113.3699 
 1027   0.0000       4.169847       113.4673 
 1028   0.0000       4.176463       113.6473 
 1029   0.0000       4.182700       113.8171 
 1030   0.0000       4.186355       113.9165 
 1031   0.0000       4.192662       114.0881 
 1032   0.0000       4.197430       114.2179 
 1033   0.0000       4.206122       114.4544 
 1034   0.0000       4.209499       114.5463 
 1035   0.0000       4.216372       114.7333 
 1036   0.0000       4.219133       114.8085 
 1037   0.0000       4.224655       114.9587 
 1038   0.0000       4.231960       115.1575 
 1039   0.0000       4.236243       115.2740 
 1040   0.0000       4.237218       115.3006 
 1041   0.0000       4.239305       115.3574 
 1042   0.0000       4.246761       115.5602 
 1043   0.0000       4.251706       115.6948 
 1044   0.0000       4.254630       115.7744 
 1045   0.0000       4.256725       115.8314 
 1046   0.0000       4.264484       116.0425 
 1047   0.0000       4.269061       116.1671 
 1048   0.0000       4.269698       116.1844 
 1049   0.0000       4.276046       116.3571 
 1050   0.0000       4.284616       116.5903 
 1051   0.0000       4.291693       116.7829 
 1052   0.0000       4.297128       116.9308 
 1053   0.0000       4.301882       117.0602 
 1054   0.0000       4.307407       117.2105 
 1055   0.0000       4.318710       117.5181 
 1056   0.0000       4.342266       118.1591 
 1057   0.0000       4.347355       118.2975 
 1058   0.0000       4.348902       118.3396 
 1059   0.0000       4.349584       118.3582 
 1060   0.0000       4.352665       118.4420 
 1061   0.0000       4.360900       118.6661 
 1062   0.0000       4.372532       118.9826 
 1063   0.0000       4.384210       119.3004 
 1064   0.0000       4.387863       119.3998 
 1065   0.0000       4.391645       119.5027 
 1066   0.0000       4.402327       119.7934 
 1067   0.0000       4.412346       120.0660 
 1068   0.0000       4.417603       120.2091 
 1069   0.0000       4.425379       120.4207 
 1070   0.0000       4.440156       120.8228 
 1071   0.0000       4.453802       121.1941 
 1072   0.0000       4.459304       121.3438 
 1073   0.0000       4.470665       121.6530 
 1074   0.0000       4.472627       121.7064 
 1075   0.0000       4.478023       121.8532 
 1076   0.0000       4.487463       122.1101 
 1077   0.0000       4.492648       122.2512 
 1078   0.0000       4.497177       122.3744 
 1079   0.0000       4.506288       122.6223 
 1080   0.0000       4.506949       122.6403 
 1081   0.0000       4.518340       122.9503 
 1082   0.0000       4.528578       123.2289 
 1083   0.0000       4.542471       123.6069 
 1084   0.0000       4.555317       123.9565 
 1085   0.0000       4.563153       124.1697 
 1086   0.0000       4.574347       124.4743 
 1087   0.0000       4.578402       124.5846 
 1088   0.0000       4.600427       125.1840 
 1089   0.0000       4.607583       125.3787 
 1090   0.0000       4.629563       125.9768 
 1091   0.0000       4.641967       126.3144 
 1092   0.0000       4.646897       126.4485 
 1093   0.0000       4.666277       126.9759 
 1094   0.0000       4.669034       127.0509 
 1095   0.0000       4.676197       127.2458 
 1096   0.0000       4.679802       127.3439 
 1097   0.0000       4.696139       127.7884 
 1098   0.0000       4.710534       128.1802 
 1099   0.0000       4.732978       128.7909 
 1100   0.0000       4.743182       129.0685 
 1101   0.0000       4.752876       129.3323 
 1102   0.0000       4.755389       129.4007 
 1103   0.0000       4.764399       129.6459 
 1104   0.0000       4.772744       129.8730 
 1105   0.0000       4.782631       130.1420 
 1106   0.0000       4.786532       130.2481 
 1107   0.0000       4.806175       130.7827 
 1108   0.0000       4.812586       130.9571 
 1109   0.0000       4.825651       131.3126 
 1110   0.0000       4.843803       131.8066 
 1111   0.0000       4.871138       132.5504 
 1112   0.0000       4.894257       133.1795 
 1113   0.0000       4.898498       133.2949 
 1114   0.0000       4.900650       133.3535 
 1115   0.0000       4.912510       133.6762 
 1116   0.0000       4.920133       133.8836 
 1117   0.0000       4.931543       134.1941 
 1118   0.0000       4.942051       134.4800 
 1119   0.0000       4.958597       134.9303 
 1120   0.0000       4.966655       135.1496 
 1121   0.0000       4.973100       135.3249 
 1122   0.0000       4.984355       135.6312 
 1123   0.0000       4.985606       135.6652 
 1124   0.0000       5.012177       136.3883 
 1125   0.0000       5.026030       136.7652 
 1126   0.0000       5.037298       137.0718 
 1127   0.0000       5.058217       137.6411 
 1128   0.0000       5.066753       137.8734 
 1129   0.0000       5.077651       138.1699 
 1130   0.0000       5.106351       138.9509 
 1131   0.0000       5.122779       139.3979 
 1132   0.0000       5.141199       139.8991 
 1133   0.0000       5.157132       140.3327 
 1134   0.0000       5.169427       140.6673 
 1135   0.0000       5.179551       140.9427 
 1136   0.0000       5.191152       141.2584 
 1137   0.0000       5.206393       141.6732 
 1138   0.0000       5.218390       141.9996 
 1139   0.0000       5.233843       142.4201 
 1140   0.0000       5.244832       142.7191 
 1141   0.0000       5.252877       142.9381 
 1142   0.0000       5.254925       142.9938 
 1143   0.0000       5.268862       143.3730 
 1144   0.0000       5.289329       143.9299 
 1145   0.0000       5.300135       144.2240 
 1146   0.0000       5.322037       144.8200 
 1147   0.0000       5.338305       145.2627 
 1148   0.0000       5.352136       145.6390 
 1149   0.0000       5.382861       146.4751 
 1150   0.0000       5.388280       146.6226 
 1151   0.0000       5.400615       146.9582 
 1152   0.0000       5.419660       147.4764 
 1153   0.0000       5.431566       147.8004 
 1154   0.0000       5.447815       148.2426 
 1155   0.0000       5.471398       148.8843 
 1156   0.0000       5.484292       149.2352 
 1157   0.0000       5.503170       149.7489 
 1158   0.0000       5.522602       150.2777 
 1159   0.0000       5.531713       150.5256 
 1160   0.0000       5.544228       150.8661 
 1161   0.0000       5.588167       152.0617 
 1162   0.0000       5.602558       152.4533 
 1163   0.0000       5.624739       153.0569 
 1164   0.0000       5.636418       153.3747 
 1165   0.0000       5.657765       153.9556 
 1166   0.0000       5.712433       155.4432 
 1167   0.0000       5.725602       155.8015 
 1168   0.0000       5.728972       155.8933 
 1169   0.0000       5.785457       157.4303 
 1170   0.0000       5.827579       158.5765 
 1171   0.0000       5.866331       159.6310 
 1172   0.0000       5.915364       160.9652 
 1173   0.0000       5.932164       161.4224 
 1174   0.0000       6.020826       163.8350 
 1175   0.0000       6.061790       164.9497 
 1176   0.0000       6.142766       167.1532 
 1177   0.0000       6.200175       168.7153 
 1178   0.0000       6.213839       169.0872 
 1179   0.0000       6.258360       170.2986 
 1180   0.0000       6.378042       173.5553 
 1181   0.0000       6.432185       175.0287 
 1182   0.0000       6.481270       176.3643 
 1183   0.0000       6.528020       177.6365 
 1184   0.0000       6.610077       179.8693 
 1185   0.0000       6.781906       184.5451 
 1186   0.0000       6.829170       185.8312 
 1187   0.0000       6.853241       186.4862 
 1188   0.0000       6.986350       190.1082 
 1189   0.0000       7.073135       192.4698 
 1190   0.0000       7.139357       194.2718 
 1191   0.0000       7.207007       196.1126 
 1192   0.0000       7.389649       201.0826 
 1193   0.0000       7.549511       205.4326 
 1194   0.0000      22.218749       604.6029 
 1195   0.0000      22.303884       606.9195 
 1196   0.0000      22.397579       609.4691 
 1197   0.0000      22.511047       612.5567 
 1198   0.0000      22.538756       613.3107 
 1199   0.0000      22.547929       613.5603 
 1200   0.0000      22.553447       613.7105 
 1201   0.0000      22.569652       614.1515 
 1202   0.0000      22.620723       615.5412 
 1203   0.0000      22.672638       616.9539 
 1204   0.0000      22.693830       617.5305 
 1205   0.0000      22.698463       617.6566 
 1206   0.0000      22.711718       618.0173 
 1207   0.0000      22.738907       618.7571 
 1208   0.0000      22.819259       620.9436 
 1209   0.0000      22.850639       621.7975 
 1210   0.0000      22.857162       621.9750 
 1211   0.0000      22.914703       623.5408 
 1212   0.0000      22.922327       623.7482 
 1213   0.0000      22.930677       623.9754 
 1214   0.0000      22.952284       624.5634 
 1215   0.0000      23.020134       626.4097 
 1216   0.0000      23.064319       627.6120 
 1217   0.0000      23.143539       629.7677 
 1218   0.0000      23.270744       633.2291 
 1219   0.0000      23.323916       634.6760 
 1220   0.0000      23.411156       637.0499 
 1221   0.0000      23.518616       639.9741 
 1222   0.0000      23.633022       643.0872 
 1223   0.0000      32.982163       897.4903 
 1224   0.0000      33.026676       898.7015 
 1225   0.0000      44.182345      1202.2627 
 1226   0.0000      44.573692      1212.9118 

                    ********************************
                    * MULLIKEN POPULATION ANALYSIS *
                    ********************************

-----------------------
MULLIKEN ATOMIC CHARGES
-----------------------
   0 O :   -0.252794
   1 O :   -0.420688
   2 N :   -0.251584
   3 N :   -0.200756
   4 C :    0.188722
   5 C :    0.118027
   6 H :    0.159775
   7 C :    0.130945
   8 C :   -0.277266
   9 H :    0.163382
  10 C :   -0.154699
  11 H :    0.155596
  12 C :   -0.160792
  13 H :    0.157523
  14 C :   -0.144333
  15 H :    0.156216
  16 C :   -0.241395
  17 H :    0.153351
  18 C :    0.139818
  19 C :   -0.396207
  20 H :    0.137897
  21 H :    0.140151
  22 H :    0.135170
  23 C :   -0.428411
  24 H :    0.140901
  25 H :    0.148061
  26 H :    0.137558
  27 C :   -0.440196
  28 H :    0.138613
  29 H :    0.145945
  30 H :    0.147390
  31 C :    0.240499
  32 C :   -0.048894
  33 C :   -0.186937
  34 H :    0.153217
  35 C :   -0.249556
  36 H :    0.146883
  37 C :   -0.196603
  38 H :    0.148178
  39 C :   -0.316786
  40 H :    0.154856
  41 C :    0.098766
  42 C :   -0.463373
  43 H :    0.146402
  44 H :    0.147921
  45 H :    0.146870
  46 C :   -0.430839
  47 H :    0.138424
  48 H :    0.139355
  49 H :    0.139356
  50 C :   -0.425349
  51 H :    0.130611
  52 H :    0.139301
  53 H :    0.140177
  54 C :    0.420762
  55 C :    0.076076
  56 C :   -0.231473
  57 H :    0.162576
  58 C :   -0.140099
  59 H :    0.164332
  60 C :   -0.127425
  61 H :    0.165427
  62 C :   -0.139479
  63 H :    0.163227
  64 C :   -0.227201
  65 H :    0.173557
  66 H :    0.221320
Sum of atomic charges:   -0.0000000

--------------------------------
MULLIKEN REDUCED ORBITAL CHARGES
--------------------------------
  0 O s       :     3.768848  s :     3.768848
      pz      :     1.522111  p :     4.440784
      px      :     1.618600
      py      :     1.300073
      dz2     :     0.008641  d :     0.040989
      dxz     :     0.005854
      dyz     :     0.012630
      dx2y2   :     0.006163
      dxy     :     0.007701
      f0      :     0.000233  f :     0.002172
      f+1     :     0.000098
      f-1     :     0.000366
      f+2     :     0.000309
      f-2     :     0.000348
      f+3     :     0.000461
      f-3     :     0.000358
  1 O s       :     3.825198  s :     3.825198
      pz      :     1.369962  p :     4.563452
      px      :     1.465042
      py      :     1.728449
      dz2     :     0.010176  d :     0.030139
      dxz     :     0.009712
      dyz     :     0.008377
      dx2y2   :     0.001046
      dxy     :     0.000828
      f0      :     0.000591  f :     0.001899
      f+1     :     0.000524
      f-1     :     0.000533
      f+2     :     0.000135
      f-2     :     0.000108
      f+3     :     0.000004
      f-3     :     0.000003
  2 N s       :     3.586171  s :     3.586171
      pz      :     1.154299  p :     3.600701
      px      :     1.202373
      py      :     1.244028
      dz2     :     0.005089  d :     0.060736
      dxz     :     0.009217
      dyz     :     0.014004
      dx2y2   :     0.018615
      dxy     :     0.013810
      f0      :     0.000601  f :     0.003975
      f+1     :     0.000365
      f-1     :     0.000187
      f+2     :     0.000503
      f-2     :     0.000521
      f+3     :     0.000686
      f-3     :     0.001112
  3 N s       :     3.397262  s :     3.397262
      pz      :     1.596113  p :     3.735403
      px      :     1.050436
      py      :     1.088854
      dz2     :     0.008293  d :     0.063897
      dxz     :     0.010470
      dyz     :     0.009254
      dx2y2   :     0.015167
      dxy     :     0.020714
      f0      :     0.000589  f :     0.004194
      f+1     :     0.000769
      f-1     :     0.000550
      f+2     :     0.000505
      f-2     :     0.000419
      f+3     :     0.000613
      f-3     :     0.000750
  4 C s       :     3.131338  s :     3.131338
      pz      :     0.859687  p :     2.439872
      px      :     0.892047
      py      :     0.688138
      dz2     :     0.010960  d :     0.220526
      dxz     :     0.024671
      dyz     :     0.047469
      dx2y2   :     0.075289
      dxy     :     0.062136
      f0      :     0.002303  f :     0.019543
      f+1     :     0.001147
      f-1     :     0.001680
      f+2     :     0.001796
      f-2     :     0.002341
      f+3     :     0.002909
      f-3     :     0.007366
  5 C s       :     3.037121  s :     3.037121
      pz      :     0.897598  p :     2.668687
      px      :     0.888288
      py      :     0.882801
      dz2     :     0.024652  d :     0.165307
      dxz     :     0.026056
      dyz     :     0.056852
      dx2y2   :     0.030596
      dxy     :     0.027151
      f0      :     0.001467  f :     0.010857
      f+1     :     0.001003
      f-1     :     0.001783
      f+2     :     0.001487
      f-2     :     0.001409
      f+3     :     0.001765
      f-3     :     0.001942
  6 H s       :     0.817803  s :     0.817803
      pz      :     0.009423  p :     0.022421
      px      :     0.004259
      py      :     0.008740
  7 C s       :     3.202708  s :     3.202708
      pz      :     0.773709  p :     2.516720
      px      :     0.920472
      py      :     0.822539
      dz2     :     0.033826  d :     0.139729
      dxz     :     0.018502
      dyz     :     0.040490
      dx2y2   :     0.020795
      dxy     :     0.026117
      f0      :     0.002170  f :     0.009898
      f+1     :     0.000979
      f-1     :     0.001292
      f+2     :     0.002040
      f-2     :     0.001114
      f+3     :     0.001486
      f-3     :     0.000817
  8 C s       :     3.255069  s :     3.255069
      pz      :     0.939483  p :     2.917394
      px      :     0.962659
      py      :     1.015252
      dz2     :     0.031775  d :     0.097503
      dxz     :     0.020578
      dyz     :     0.022572
      dx2y2   :     0.014723
      dxy     :     0.007855
      f0      :     0.001723  f :     0.007300
      f+1     :     0.000930
      f-1     :     0.001116
      f+2     :     0.001347
      f-2     :     0.001034
      f+3     :     0.000448
      f-3     :     0.000702
  9 H s       :     0.814070  s :     0.814070
      pz      :     0.003983  p :     0.022548
      px      :     0.004607
      py      :     0.013958
 10 C s       :     3.192678  s :     3.192678
      pz      :     0.964083  p :     2.860322
      px      :     0.961572
      py      :     0.934666
      dz2     :     0.018105  d :     0.094488
      dxz     :     0.010295
      dyz     :     0.035190
      dx2y2   :     0.012544
      dxy     :     0.018354
      f0      :     0.001444  f :     0.007212
      f+1     :     0.000777
      f-1     :     0.000913
      f+2     :     0.001609
      f-2     :     0.000464
      f+3     :     0.001371
      f-3     :     0.000634
 11 H s       :     0.822388  s :     0.822388
      pz      :     0.009839  p :     0.022016
      px      :     0.004970
      py      :     0.007207
 12 C s       :     3.189004  s :     3.189004
      pz      :     0.972041  p :     2.870940
      px      :     0.966909
      py      :     0.931989
      dz2     :     0.019856  d :     0.093682
      dxz     :     0.009522
      dyz     :     0.030264
      dx2y2   :     0.013951
      dxy     :     0.020089
      f0      :     0.001291  f :     0.007166
      f+1     :     0.000723
      f-1     :     0.000903
      f+2     :     0.001441
      f-2     :     0.000706
      f+3     :     0.001386
      f-3     :     0.000716
 13 H s       :     0.820468  s :     0.820468
      pz      :     0.011217  p :     0.022009
      px      :     0.005559
      py      :     0.005233
 14 C s       :     3.184136  s :     3.184136
      pz      :     0.924439  p :     2.858463
      px      :     0.956031
      py      :     0.977992
      dz2     :     0.031321  d :     0.094509
      dxz     :     0.019098
      dyz     :     0.021849
      dx2y2   :     0.014425
      dxy     :     0.007816
      f0      :     0.001658  f :     0.007225
      f+1     :     0.000896
      f-1     :     0.001099
      f+2     :     0.001345
      f-2     :     0.001033
      f+3     :     0.000464
      f-3     :     0.000730
 15 H s       :     0.821774  s :     0.821774
      pz      :     0.003759  p :     0.022010
      px      :     0.004618
      py      :     0.013632
 16 C s       :     3.233894  s :     3.233894
      pz      :     0.985167  p :     2.902157
      px      :     0.959182
      py      :     0.957808
      dz2     :     0.020014  d :     0.098031
      dxz     :     0.010845
      dyz     :     0.036109
      dx2y2   :     0.011979
      dxy     :     0.019083
      f0      :     0.001451  f :     0.007314
      f+1     :     0.000778
      f-1     :     0.000989
      f+2     :     0.001612
      f-2     :     0.000493
      f+3     :     0.001355
      f-3     :     0.000636
 17 H s       :     0.824450  s :     0.824450
      pz      :     0.010038  p :     0.022199
      px      :     0.004985
      py      :     0.007177
 18 C s       :     3.072472  s :     3.072472
      pz      :     0.901876  p :     2.561520
      px      :     0.749297
      py      :     0.910347
      dz2     :     0.043666  d :     0.213046
      dxz     :     0.041357
      dyz     :     0.039294
      dx2y2   :     0.047880
      dxy     :     0.040848
      f0      :     0.002171  f :     0.013144
      f+1     :     0.001785
      f-1     :     0.001495
      f+2     :     0.002191
      f-2     :     0.000838
      f+3     :     0.002601
      f-3     :     0.002064
 19 C s       :     3.255925  s :     3.255925
      pz      :     1.080183  p :     3.079952
      px      :     1.078567
      py      :     0.921201
      dz2     :     0.010109  d :     0.056790
      dxz     :     0.004878
      dyz     :     0.016986
      dx2y2   :     0.008982
      dxy     :     0.015836
      f0      :     0.000604  f :     0.003540
      f+1     :     0.000420
      f-1     :     0.000421
      f+2     :     0.000483
      f-2     :     0.000050
      f+3     :     0.000815
      f-3     :     0.000747
 20 H s       :     0.840996  s :     0.840996
      pz      :     0.011175  p :     0.021107
      px      :     0.004937
      py      :     0.004995
 21 H s       :     0.838788  s :     0.838788
      pz      :     0.004578  p :     0.021061
      px      :     0.011282
      py      :     0.005202
 22 H s       :     0.843745  s :     0.843745
      pz      :     0.007514  p :     0.021085
      px      :     0.007138
      py      :     0.006433
 23 C s       :     3.268077  s :     3.268077
      pz      :     1.013437  p :     3.100413
      px      :     1.033917
      py      :     1.053059
      dz2     :     0.020917  d :     0.056509
      dxz     :     0.006641
      dyz     :     0.004838
      dx2y2   :     0.016784
      dxy     :     0.007328
      f0      :     0.000509  f :     0.003411
      f+1     :     0.000912
      f-1     :     0.000332
      f+2     :     0.000485
      f-2     :     0.000224
      f+3     :     0.000224
      f-3     :     0.000724
 24 H s       :     0.837380  s :     0.837380
      pz      :     0.004591  p :     0.021719
      px      :     0.004658
      py      :     0.012470
 25 H s       :     0.830564  s :     0.830564
      pz      :     0.004408  p :     0.021374
      px      :     0.011431
      py      :     0.005535
 26 H s       :     0.841293  s :     0.841293
      pz      :     0.011566  p :     0.021149
      px      :     0.005122
      py      :     0.004461
 27 C s       :     3.278534  s :     3.278534
      pz      :     0.948965  p :     3.101160
      px      :     1.070555
      py      :     1.081639
      dz2     :     0.013285  d :     0.057055
      dxz     :     0.014010
      dyz     :     0.013014
      dx2y2   :     0.012408
      dxy     :     0.004338
      f0      :     0.000853  f :     0.003447
      f+1     :     0.000798
      f-1     :     0.000680
      f+2     :     0.000254
      f-2     :     0.000206
      f+3     :     0.000081
      f-3     :     0.000575
 28 H s       :     0.840296  s :     0.840296
      pz      :     0.008231  p :     0.021091
      px      :     0.007058
      py      :     0.005802
 29 H s       :     0.832755  s :     0.832755
      pz      :     0.004683  p :     0.021300
      px      :     0.011396
      py      :     0.005221
 30 H s       :     0.830973  s :     0.830973
      pz      :     0.004625  p :     0.021637
      px      :     0.004453
      py      :     0.012559
 31 C s       :     2.952142  s :     2.952142
      pz      :     0.901340  p :     2.625632
      px      :     0.813339
      py      :     0.910953
      dz2     :     0.022672  d :     0.168365
      dxz     :     0.034324
      dyz     :     0.024243
      dx2y2   :     0.043888
      dxy     :     0.043238
      f0      :     0.001381  f :     0.013362
      f+1     :     0.002252
      f-1     :     0.000919
      f+2     :     0.001849
      f-2     :     0.001652
      f+3     :     0.001822
      f-3     :     0.003487
 32 C s       :     3.338209  s :     3.338209
      pz      :     0.947107  p :     2.574404
      px      :     0.772837
      py      :     0.854460
      dz2     :     0.012022  d :     0.126962
      dxz     :     0.019355
      dyz     :     0.021775
      dx2y2   :     0.036691
      dxy     :     0.037118
      f0      :     0.000883  f :     0.009319
      f+1     :     0.001298
      f-1     :     0.000998
      f+2     :     0.000948
      f-2     :     0.001230
      f+3     :     0.001302
      f-3     :     0.002659
 33 C s       :     3.198542  s :     3.198542
      pz      :     0.964296  p :     2.881632
      px      :     0.911822
      py      :     1.005514
      dz2     :     0.009073  d :     0.099306
      dxz     :     0.019326
      dyz     :     0.014250
      dx2y2   :     0.028132
      dxy     :     0.028525
      f0      :     0.000979  f :     0.007456
      f+1     :     0.001313
      f-1     :     0.000387
      f+2     :     0.000730
      f-2     :     0.001096
      f+3     :     0.000990
      f-3     :     0.001961
 34 H s       :     0.823221  s :     0.823221
      pz      :     0.005584  p :     0.023562
      px      :     0.005625
      py      :     0.012353
 35 C s       :     3.222851  s :     3.222851
      pz      :     1.024481  p :     2.926717
      px      :     0.970714
      py      :     0.931523
      dz2     :     0.006115  d :     0.092794
      dxz     :     0.009113
      dyz     :     0.021615
      dx2y2   :     0.035834
      dxy     :     0.020116
      f0      :     0.001086  f :     0.007194
      f+1     :     0.000611
      f-1     :     0.000900
      f+2     :     0.000645
      f-2     :     0.001111
      f+3     :     0.000885
      f-3     :     0.001957
 36 H s       :     0.830954  s :     0.830954
      pz      :     0.006236  p :     0.022163
      px      :     0.012301
      py      :     0.003626
 37 C s       :     3.219099  s :     3.219099
      pz      :     0.961552  p :     2.873195
      px      :     0.957029
      py      :     0.954614
      dz2     :     0.013389  d :     0.097014
      dxz     :     0.015724
      dyz     :     0.012727
      dx2y2   :     0.020602
      dxy     :     0.034572
      f0      :     0.000671  f :     0.007295
      f+1     :     0.001318
      f-1     :     0.000911
      f+2     :     0.000917
      f-2     :     0.000725
      f+3     :     0.001059
      f-3     :     0.001693
 38 H s       :     0.829965  s :     0.829965
      pz      :     0.004531  p :     0.021858
      px      :     0.006580
      py      :     0.010747
 39 C s       :     3.299877  s :     3.299877
      pz      :     1.028327  p :     2.917704
      px      :     0.909684
      py      :     0.979693
      dz2     :     0.009385  d :     0.091793
      dxz     :     0.016916
      dyz     :     0.012149
      dx2y2   :     0.024917
      dxy     :     0.028426
      f0      :     0.001003  f :     0.007412
      f+1     :     0.001338
      f-1     :     0.000432
      f+2     :     0.000664
      f-2     :     0.001078
      f+3     :     0.001007
      f-3     :     0.001890
 40 H s       :     0.821577  s :     0.821577
      pz      :     0.006234  p :     0.023567
      px      :     0.005602
      py      :     0.011730
 41 C s       :     2.969617  s :     2.969617
      pz      :     0.901913  p :     2.734301
      px      :     0.933208
      py      :     0.899179
      dz2     :     0.040536  d :     0.187242
      dxz     :     0.038000
      dyz     :     0.035178
      dx2y2   :     0.033709
      dxy     :     0.039819
      f0      :     0.001624  f :     0.010074
      f+1     :     0.001870
      f-1     :     0.001222
      f+2     :     0.000749
      f-2     :     0.001587
      f+3     :     0.001150
      f-3     :     0.001871
 42 C s       :     3.299739  s :     3.299739
      pz      :     1.064200  p :     3.098607
      px      :     1.044142
      py      :     0.990264
      dz2     :     0.014063  d :     0.061437
      dxz     :     0.012859
      dyz     :     0.006438
      dx2y2   :     0.015297
      dxy     :     0.012780
      f0      :     0.000631  f :     0.003590
      f+1     :     0.000545
      f-1     :     0.000330
      f+2     :     0.000244
      f-2     :     0.000367
      f+3     :     0.000832
      f-3     :     0.000640
 43 H s       :     0.832557  s :     0.832557
      pz      :     0.011512  p :     0.021042
      px      :     0.005094
      py      :     0.004436
 44 H s       :     0.830707  s :     0.830707
      pz      :     0.004551  p :     0.021372
      px      :     0.006620
      py      :     0.010201
 45 H s       :     0.832165  s :     0.832165
      pz      :     0.006570  p :     0.020966
      px      :     0.009841
      py      :     0.004555
 46 C s       :     3.271604  s :     3.271604
      pz      :     0.947857  p :     3.096945
      px      :     1.069944
      py      :     1.079145
      dz2     :     0.010845  d :     0.058956
      dxz     :     0.019967
      dyz     :     0.011597
      dx2y2   :     0.004864
      dxy     :     0.011683
      f0      :     0.000923  f :     0.003334
      f+1     :     0.000687
      f-1     :     0.000600
      f+2     :     0.000274
      f-2     :     0.000322
      f+3     :     0.000504
      f-3     :     0.000024
 47 H s       :     0.840378  s :     0.840378
      pz      :     0.007296  p :     0.021198
      px      :     0.009304
      py      :     0.004597
 48 H s       :     0.839338  s :     0.839338
      pz      :     0.004400  p :     0.021307
      px      :     0.006449
      py      :     0.010458
 49 H s       :     0.837945  s :     0.837945
      pz      :     0.006392  p :     0.022698
      px      :     0.007372
      py      :     0.008934
 50 C s       :     3.269046  s :     3.269046
      pz      :     1.029215  p :     3.094277
      px      :     0.982345
      py      :     1.082716
      dz2     :     0.021342  d :     0.058695
      dxz     :     0.006427
      dyz     :     0.004033
      dx2y2   :     0.005202
      dxy     :     0.021691
      f0      :     0.000489  f :     0.003332
      f+1     :     0.001084
      f-1     :     0.000086
      f+2     :     0.000167
      f-2     :     0.000465
      f+3     :     0.000705
      f-3     :     0.000336
 51 H s       :     0.846798  s :     0.846798
      pz      :     0.004938  p :     0.022591
      px      :     0.008515
      py      :     0.009138
 52 H s       :     0.839362  s :     0.839362
      pz      :     0.004451  p :     0.021337
      px      :     0.006597
      py      :     0.010289
 53 H s       :     0.838589  s :     0.838589
      pz      :     0.011818  p :     0.021233
      px      :     0.004810
      py      :     0.004605
 54 C s       :     3.061471  s :     3.061471
      pz      :     0.706571  p :     2.221648
      px      :     0.752293
      py      :     0.762784
      dz2     :     0.059181  d :     0.270766
      dxz     :     0.065903
      dyz     :     0.089289
      dx2y2   :     0.026696
      dxy     :     0.029697
      f0      :     0.005651  f :     0.025353
      f+1     :     0.003745
      f-1     :     0.006775
      f+2     :     0.003108
      f-2     :     0.003633
      f+3     :     0.001031
      f-3     :     0.001411
 55 C s       :     3.251432  s :     3.251432
      pz      :     0.804430  p :     2.533607
      px      :     0.956587
      py      :     0.772591
      dz2     :     0.036349  d :     0.128866
      dxz     :     0.026505
      dyz     :     0.036608
      dx2y2   :     0.014546
      dxy     :     0.014857
      f0      :     0.001559  f :     0.010019
      f+1     :     0.001482
      f-1     :     0.002496
      f+2     :     0.001117
      f-2     :     0.001134
      f+3     :     0.001021
      f-3     :     0.001210
 56 C s       :     3.256125  s :     3.256125
      pz      :     0.995233  p :     2.870509
      px      :     0.931028
      py      :     0.944247
      dz2     :     0.026658  d :     0.097518
      dxz     :     0.009753
      dyz     :     0.024945
      dx2y2   :     0.018413
      dxy     :     0.017750
      f0      :     0.001080  f :     0.007321
      f+1     :     0.000465
      f-1     :     0.001473
      f+2     :     0.001006
      f-2     :     0.000979
      f+3     :     0.000834
      f-3     :     0.001484
 57 H s       :     0.814910  s :     0.814910
      pz      :     0.013813  p :     0.022514
      px      :     0.004295
      py      :     0.004406
 58 C s       :     3.174227  s :     3.174227
      pz      :     0.951904  p :     2.865038
      px      :     0.958483
      py      :     0.954651
      dz2     :     0.018714  d :     0.093606
      dxz     :     0.017861
      dyz     :     0.035270
      dx2y2   :     0.010901
      dxy     :     0.010860
      f0      :     0.000996  f :     0.007229
      f+1     :     0.001343
      f-1     :     0.001741
      f+2     :     0.000580
      f-2     :     0.000648
      f+3     :     0.000711
      f-3     :     0.001210
 59 H s       :     0.813563  s :     0.813563
      pz      :     0.008245  p :     0.022105
      px      :     0.005374
      py      :     0.008486
 60 C s       :     3.184976  s :     3.184976
      pz      :     0.929159  p :     2.840228
      px      :     0.931483
      py      :     0.979586
      dz2     :     0.028622  d :     0.095073
      dxz     :     0.021810
      dyz     :     0.026992
      dx2y2   :     0.008914
      dxy     :     0.008735
      f0      :     0.001244  f :     0.007149
      f+1     :     0.001381
      f-1     :     0.001669
      f+2     :     0.000770
      f-2     :     0.000736
      f+3     :     0.000671
      f-3     :     0.000677
 61 H s       :     0.812594  s :     0.812594
      pz      :     0.004600  p :     0.021979
      px      :     0.005638
      py      :     0.011741
 62 C s       :     3.179000  s :     3.179000
      pz      :     0.982099  p :     2.860405
      px      :     0.954557
      py      :     0.923749
      dz2     :     0.026743  d :     0.092850
      dxz     :     0.009503
      dyz     :     0.023106
      dx2y2   :     0.016930
      dxy     :     0.016568
      f0      :     0.001134  f :     0.007224
      f+1     :     0.000481
      f-1     :     0.001420
      f+2     :     0.000962
      f-2     :     0.000924
      f+3     :     0.000821
      f-3     :     0.001484
 63 H s       :     0.814660  s :     0.814660
      pz      :     0.013535  p :     0.022114
      px      :     0.004436
      py      :     0.004143
 64 C s       :     3.255478  s :     3.255478
      pz      :     0.965208  p :     2.863731
      px      :     0.929924
      py      :     0.968599
      dz2     :     0.018830  d :     0.100655
      dxz     :     0.019837
      dyz     :     0.036848
      dx2y2   :     0.012605
      dxy     :     0.012535
      f0      :     0.001042  f :     0.007337
      f+1     :     0.001364
      f-1     :     0.001735
      f+2     :     0.000605
      f-2     :     0.000680
      f+3     :     0.000694
      f-3     :     0.001217
 65 H s       :     0.803886  s :     0.803886
      pz      :     0.008283  p :     0.022557
      px      :     0.005310
      py      :     0.008965
 66 H s       :     0.732161  s :     0.732161
      pz      :     0.012663  p :     0.046519
      px      :     0.016345
      py      :     0.017510


                     *******************************
                     * LOEWDIN POPULATION ANALYSIS *
                     *******************************

----------------------
LOEWDIN ATOMIC CHARGES
----------------------
   0 O :    0.348867
   1 O :    0.084832
   2 N :    0.190306
   3 N :    0.167529
   4 C :   -0.300279
   5 C :   -0.222357
   6 H :    0.180332
   7 C :   -0.135570
   8 C :   -0.109204
   9 H :    0.160189
  10 C :   -0.146416
  11 H :    0.155474
  12 C :   -0.150126
  13 H :    0.154687
  14 C :   -0.147695
  15 H :    0.155758
  16 C :   -0.115320
  17 H :    0.162599
  18 C :   -0.401446
  19 C :   -0.273861
  20 H :    0.127260
  21 H :    0.130152
  22 H :    0.126937
  23 C :   -0.262639
  24 H :    0.129801
  25 H :    0.135891
  26 H :    0.131351
  27 C :   -0.263844
  28 H :    0.130610
  29 H :    0.135302
  30 H :    0.127306
  31 C :   -0.186718
  32 C :   -0.085059
  33 C :   -0.131313
  34 H :    0.160810
  35 C :   -0.196171
  36 H :    0.148580
  37 C :   -0.170738
  38 H :    0.152719
  39 C :   -0.149291
  40 H :    0.160206
  41 C :   -0.318244
  42 C :   -0.271739
  43 H :    0.128263
  44 H :    0.131672
  45 H :    0.128607
  46 C :   -0.265633
  47 H :    0.130802
  48 H :    0.130620
  49 H :    0.119509
  50 C :   -0.264311
  51 H :    0.118732
  52 H :    0.131345
  53 H :    0.131074
  54 C :   -0.430894
  55 C :   -0.137724
  56 C :   -0.080828
  57 H :    0.163750
  58 C :   -0.134330
  59 H :    0.159221
  60 C :   -0.118800
  61 H :    0.159526
  62 C :   -0.134643
  63 H :    0.159267
  64 C :   -0.087384
  65 H :    0.163570
  66 H :    0.179121

-------------------------------
LOEWDIN REDUCED ORBITAL CHARGES
-------------------------------
  0 O s       :     3.216724  s :     3.216724
      pz      :     1.514745  p :     4.320327
      px      :     1.498031
      py      :     1.307552
      dz2     :     0.020320  d :     0.107259
      dxz     :     0.011332
      dyz     :     0.033047
      dx2y2   :     0.019913
      dxy     :     0.022647
      f0      :     0.001103  f :     0.006822
      f+1     :     0.000389
      f-1     :     0.001461
      f+2     :     0.000932
      f-2     :     0.001025
      f+3     :     0.000937
      f-3     :     0.000974
  1 O s       :     3.388967  s :     3.388967
      pz      :     1.502404  p :     4.453408
      px      :     1.374407
      py      :     1.576596
      dz2     :     0.029320  d :     0.066607
      dxz     :     0.015420
      dyz     :     0.018857
      dx2y2   :     0.001478
      dxy     :     0.001532
      f0      :     0.002483  f :     0.006186
      f+1     :     0.001387
      f-1     :     0.001706
      f+2     :     0.000264
      f-2     :     0.000319
      f+3     :     0.000013
      f-3     :     0.000014
  2 N s       :     3.015856  s :     3.015856
      pz      :     1.044783  p :     3.570848
      px      :     1.183448
      py      :     1.342618
      dz2     :     0.019663  d :     0.205883
      dxz     :     0.032294
      dyz     :     0.025714
      dx2y2   :     0.065248
      dxy     :     0.062964
      f0      :     0.001284  f :     0.017107
      f+1     :     0.001414
      f-1     :     0.001635
      f+2     :     0.002686
      f-2     :     0.001057
      f+3     :     0.003929
      f-3     :     0.005103
  3 N s       :     2.894316  s :     2.894316
      pz      :     1.407188  p :     3.695516
      px      :     1.154525
      py      :     1.133803
      dz2     :     0.022578  d :     0.227265
      dxz     :     0.033987
      dyz     :     0.027860
      dx2y2   :     0.057608
      dxy     :     0.085233
      f0      :     0.001485  f :     0.015374
      f+1     :     0.002148
      f-1     :     0.001787
      f+2     :     0.002147
      f-2     :     0.001690
      f+3     :     0.002049
      f-3     :     0.004066
  4 C s       :     2.728071  s :     2.728071
      pz      :     0.816748  p :     2.678812
      px      :     0.939167
      py      :     0.922897
      dz2     :     0.056270  d :     0.780161
      dxz     :     0.077762
      dyz     :     0.146214
      dx2y2   :     0.275100
      dxy     :     0.224814
      f0      :     0.008178  f :     0.113236
      f+1     :     0.005858
      f-1     :     0.010599
      f+2     :     0.010846
      f-2     :     0.015691
      f+3     :     0.018838
      f-3     :     0.043225
  5 C s       :     2.710288  s :     2.710288
      pz      :     0.982521  p :     2.860046
      px      :     0.952559
      py      :     0.924967
      dz2     :     0.099085  d :     0.581848
      dxz     :     0.080997
      dyz     :     0.172387
      dx2y2   :     0.129537
      dxy     :     0.099842
      f0      :     0.009116  f :     0.070174
      f+1     :     0.008060
      f-1     :     0.009754
      f+2     :     0.009564
      f-2     :     0.008983
      f+3     :     0.011519
      f-3     :     0.013179
  6 H s       :     0.760181  s :     0.760181
      pz      :     0.024688  p :     0.059488
      px      :     0.011702
      py      :     0.023098
  7 C s       :     2.706189  s :     2.706189
      pz      :     0.961287  p :     2.850881
      px      :     0.849041
      py      :     1.040553
      dz2     :     0.129315  d :     0.521098
      dxz     :     0.064539
      dyz     :     0.157935
      dx2y2   :     0.079893
      dxy     :     0.089416
      f0      :     0.013442  f :     0.057403
      f+1     :     0.005658
      f-1     :     0.008843
      f+2     :     0.011020
      f-2     :     0.006740
      f+3     :     0.005774
      f-3     :     0.005926
  8 C s       :     2.755062  s :     2.755062
      pz      :     1.031728  p :     2.922181
      px      :     0.894212
      py      :     0.996240
      dz2     :     0.129057  d :     0.388569
      dxz     :     0.073784
      dyz     :     0.098888
      dx2y2   :     0.062651
      dxy     :     0.024188
      f0      :     0.009521  f :     0.043392
      f+1     :     0.005147
      f-1     :     0.008768
      f+2     :     0.007881
      f-2     :     0.007421
      f+3     :     0.001588
      f-3     :     0.003067
  9 H s       :     0.778354  s :     0.778354
      pz      :     0.011496  p :     0.061457
      px      :     0.013330
      py      :     0.036631
 10 C s       :     2.764919  s :     2.764919
      pz      :     1.004694  p :     2.945350
      px      :     0.896804
      py      :     1.043852
      dz2     :     0.077708  d :     0.392840
      dxz     :     0.037551
      dyz     :     0.153763
      dx2y2   :     0.057308
      dxy     :     0.066511
      f0      :     0.009578  f :     0.043307
      f+1     :     0.005020
      f-1     :     0.006773
      f+2     :     0.008170
      f-2     :     0.003251
      f+3     :     0.005965
      f-3     :     0.004550
 11 H s       :     0.784312  s :     0.784312
      pz      :     0.026310  p :     0.060215
      px      :     0.014043
      py      :     0.019861
 12 C s       :     2.765747  s :     2.765747
      pz      :     0.996547  p :     2.949781
      px      :     0.894879
      py      :     1.058354
      dz2     :     0.086121  d :     0.391348
      dxz     :     0.034586
      dyz     :     0.132886
      dx2y2   :     0.063969
      dxy     :     0.073785
      f0      :     0.008572  f :     0.043251
      f+1     :     0.003913
      f-1     :     0.007157
      f+2     :     0.008322
      f-2     :     0.004558
      f+3     :     0.005370
      f-3     :     0.005359
 13 H s       :     0.784974  s :     0.784974
      pz      :     0.029905  p :     0.060339
      px      :     0.015561
      py      :     0.014873
 14 C s       :     2.765014  s :     2.765014
      pz      :     1.051007  p :     2.946763
      px      :     0.899894
      py      :     0.995862
      dz2     :     0.133449  d :     0.392596
      dxz     :     0.076168
      dyz     :     0.096667
      dx2y2   :     0.062387
      dxy     :     0.023925
      f0      :     0.009641  f :     0.043321
      f+1     :     0.005129
      f-1     :     0.008596
      f+2     :     0.007845
      f-2     :     0.007409
      f+3     :     0.001611
      f-3     :     0.003091
 15 H s       :     0.783975  s :     0.783975
      pz      :     0.011131  p :     0.060267
      px      :     0.013201
      py      :     0.035935
 16 C s       :     2.756907  s :     2.756907
      pz      :     1.007258  p :     2.925904
      px      :     0.893807
      py      :     1.024838
      dz2     :     0.080108  d :     0.389291
      dxz     :     0.037449
      dyz     :     0.150529
      dx2y2   :     0.056722
      dxy     :     0.064482
      f0      :     0.009651  f :     0.043218
      f+1     :     0.005016
      f-1     :     0.006868
      f+2     :     0.007890
      f-2     :     0.003249
      f+3     :     0.005949
      f-3     :     0.004595
 17 H s       :     0.776832  s :     0.776832
      pz      :     0.026797  p :     0.060569
      px      :     0.014306
      py      :     0.019466
 18 C s       :     2.701716  s :     2.701716
      pz      :     1.013325  p :     2.894175
      px      :     0.879163
      py      :     1.001687
      dz2     :     0.151114  d :     0.719884
      dxz     :     0.133973
      dyz     :     0.123036
      dx2y2   :     0.186106
      dxy     :     0.125656
      f0      :     0.012619  f :     0.085671
      f+1     :     0.011508
      f-1     :     0.009830
      f+2     :     0.013949
      f-2     :     0.007993
      f+3     :     0.017248
      f-3     :     0.012524
 19 C s       :     2.831508  s :     2.831508
      pz      :     1.068520  p :     3.156377
      px      :     1.075546
      py      :     1.012311
      dz2     :     0.047287  d :     0.261673
      dxz     :     0.023220
      dyz     :     0.072191
      dx2y2   :     0.054790
      dxy     :     0.064186
      f0      :     0.003154  f :     0.024303
      f+1     :     0.001975
      f-1     :     0.003247
      f+2     :     0.003890
      f-2     :     0.003018
      f+3     :     0.004884
      f-3     :     0.004136
 20 H s       :     0.810438  s :     0.810438
      pz      :     0.033161  p :     0.062303
      px      :     0.015160
      py      :     0.013982
 21 H s       :     0.807752  s :     0.807752
      pz      :     0.014112  p :     0.062096
      px      :     0.033555
      py      :     0.014428
 22 H s       :     0.810791  s :     0.810791
      pz      :     0.022935  p :     0.062272
      px      :     0.021670
      py      :     0.017667
 23 C s       :     2.826305  s :     2.826305
      pz      :     1.045893  p :     3.153900
      px      :     1.051176
      py      :     1.056830
      dz2     :     0.088550  d :     0.258260
      dxz     :     0.037205
      dyz     :     0.025198
      dx2y2   :     0.071887
      dxy     :     0.035420
      f0      :     0.002717  f :     0.024175
      f+1     :     0.005073
      f-1     :     0.003133
      f+2     :     0.003896
      f-2     :     0.003735
      f+3     :     0.001628
      f-3     :     0.003992
 24 H s       :     0.806514  s :     0.806514
      pz      :     0.014001  p :     0.063686
      px      :     0.013850
      py      :     0.035834
 25 H s       :     0.801674  s :     0.801674
      pz      :     0.013346  p :     0.062436
      px      :     0.031973
      py      :     0.017116
 26 H s       :     0.805949  s :     0.805949
      pz      :     0.032680  p :     0.062700
      px      :     0.016207
      py      :     0.013813
 27 C s       :     2.826928  s :     2.826928
      pz      :     1.016939  p :     3.154103
      px      :     1.066487
      py      :     1.070677
      dz2     :     0.067171  d :     0.258630
      dxz     :     0.060637
      dyz     :     0.057748
      dx2y2   :     0.055079
      dxy     :     0.017996
      f0      :     0.004967  f :     0.024183
      f+1     :     0.004531
      f-1     :     0.005355
      f+2     :     0.001983
      f-2     :     0.004028
      f+3     :     0.000619
      f-3     :     0.002700
 28 H s       :     0.806824  s :     0.806824
      pz      :     0.022559  p :     0.062567
      px      :     0.021938
      py      :     0.018070
 29 H s       :     0.802240  s :     0.802240
      pz      :     0.013274  p :     0.062458
      px      :     0.033052
      py      :     0.016131
 30 H s       :     0.808860  s :     0.808860
      pz      :     0.013238  p :     0.063835
      px      :     0.013737
      py      :     0.036859
 31 C s       :     2.692241  s :     2.692241
      pz      :     0.848411  p :     2.778421
      px      :     0.899327
      py      :     1.030683
      dz2     :     0.077064  d :     0.638119
      dxz     :     0.130419
      dyz     :     0.084790
      dx2y2   :     0.184344
      dxy     :     0.161503
      f0      :     0.005310  f :     0.077937
      f+1     :     0.010406
      f-1     :     0.005060
      f+2     :     0.011963
      f-2     :     0.010372
      f+3     :     0.012385
      f-3     :     0.022440
 32 C s       :     2.702537  s :     2.702537
      pz      :     0.895737  p :     2.841446
      px      :     0.995986
      py      :     0.949723
      dz2     :     0.049163  d :     0.488425
      dxz     :     0.070652
      dyz     :     0.076068
      dx2y2   :     0.142637
      dxy     :     0.149905
      f0      :     0.004104  f :     0.052651
      f+1     :     0.004564
      f-1     :     0.004704
      f+2     :     0.006813
      f-2     :     0.007542
      f+3     :     0.008085
      f-3     :     0.016838
 33 C s       :     2.752308  s :     2.752308
      pz      :     0.903776  p :     2.929494
      px      :     1.018812
      py      :     1.006907
      dz2     :     0.035508  d :     0.406477
      dxz     :     0.070950
      dyz     :     0.050285
      dx2y2   :     0.121707
      dxy     :     0.128027
      f0      :     0.003748  f :     0.043034
      f+1     :     0.004874
      f-1     :     0.002386
      f+2     :     0.005349
      f-2     :     0.006019
      f+3     :     0.007278
      f-3     :     0.013379
 34 H s       :     0.776511  s :     0.776511
      pz      :     0.015612  p :     0.062679
      px      :     0.015085
      py      :     0.031981
 35 C s       :     2.761576  s :     2.761576
      pz      :     0.947090  p :     2.996370
      px      :     0.985116
      py      :     1.064164
      dz2     :     0.027341  d :     0.394523
      dxz     :     0.034248
      dyz     :     0.081204
      dx2y2   :     0.151146
      dxy     :     0.100583
      f0      :     0.003716  f :     0.043702
      f+1     :     0.001859
      f-1     :     0.005547
      f+2     :     0.003021
      f-2     :     0.007946
      f+3     :     0.007575
      f-3     :     0.014038
 36 H s       :     0.790531  s :     0.790531
      pz      :     0.017472  p :     0.060889
      px      :     0.032452
      py      :     0.010965
 37 C s       :     2.762910  s :     2.762910
      pz      :     0.910844  p :     2.951554
      px      :     1.025766
      py      :     1.014943
      dz2     :     0.052149  d :     0.411557
      dxz     :     0.064872
      dyz     :     0.046146
      dx2y2   :     0.104397
      dxy     :     0.143993
      f0      :     0.003058  f :     0.044716
      f+1     :     0.004534
      f-1     :     0.004271
      f+2     :     0.007174
      f-2     :     0.005167
      f+3     :     0.007858
      f-3     :     0.012655
 38 H s       :     0.787562  s :     0.787562
      pz      :     0.013003  p :     0.059718
      px      :     0.018137
      py      :     0.028579
 39 C s       :     2.752277  s :     2.752277
      pz      :     0.960186  p :     2.977845
      px      :     1.032731
      py      :     0.984927
      dz2     :     0.032909  d :     0.376935
      dxz     :     0.062016
      dyz     :     0.044549
      dx2y2   :     0.109970
      dxy     :     0.127492
      f0      :     0.003679  f :     0.042233
      f+1     :     0.005063
      f-1     :     0.002497
      f+2     :     0.004911
      f-2     :     0.005981
      f+3     :     0.007353
      f-3     :     0.012748
 40 H s       :     0.775749  s :     0.775749
      pz      :     0.017594  p :     0.064045
      px      :     0.015465
      py      :     0.030986
 41 C s       :     2.686099  s :     2.686099
      pz      :     0.988362  p :     2.926957
      px      :     0.977956
      py      :     0.960638
      dz2     :     0.140906  d :     0.636860
      dxz     :     0.133554
      dyz     :     0.109189
      dx2y2   :     0.114255
      dxy     :     0.138956
      f0      :     0.009718  f :     0.068327
      f+1     :     0.010916
      f-1     :     0.009713
      f+2     :     0.007966
      f-2     :     0.010746
      f+3     :     0.007660
      f-3     :     0.011608
 42 C s       :     2.824412  s :     2.824412
      pz      :     1.062622  p :     3.147471
      px      :     1.053550
      py      :     1.031300
      dz2     :     0.063919  d :     0.275302
      dxz     :     0.057402
      dyz     :     0.027209
      dx2y2   :     0.060052
      dxy     :     0.066720
      f0      :     0.002893  f :     0.024554
      f+1     :     0.002185
      f-1     :     0.003530
      f+2     :     0.003912
      f-2     :     0.003200
      f+3     :     0.004568
      f-3     :     0.004265
 43 H s       :     0.809065  s :     0.809065
      pz      :     0.034336  p :     0.062672
      px      :     0.014934
      py      :     0.013402
 44 H s       :     0.806212  s :     0.806212
      pz      :     0.013682  p :     0.062117
      px      :     0.020586
      py      :     0.027849
 45 H s       :     0.808792  s :     0.808792
      pz      :     0.020783  p :     0.062600
      px      :     0.028377
      py      :     0.013440
 46 C s       :     2.823988  s :     2.823988
      pz      :     1.016603  p :     3.150429
      px      :     1.068438
      py      :     1.065388
      dz2     :     0.058015  d :     0.267247
      dxz     :     0.085535
      dyz     :     0.052251
      dx2y2   :     0.019515
      dxy     :     0.051931
      f0      :     0.005381  f :     0.023969
      f+1     :     0.003916
      f-1     :     0.005250
      f+2     :     0.003883
      f-2     :     0.002289
      f+3     :     0.002664
      f-3     :     0.000585
 47 H s       :     0.806898  s :     0.806898
      pz      :     0.019814  p :     0.062301
      px      :     0.028540
      py      :     0.013946
 48 H s       :     0.807094  s :     0.807094
      pz      :     0.012658  p :     0.062286
      px      :     0.019019
      py      :     0.030609
 49 H s       :     0.814797  s :     0.814797
      pz      :     0.017228  p :     0.065695
      px      :     0.021734
      py      :     0.026732
 50 C s       :     2.824022  s :     2.824022
      pz      :     1.050418  p :     3.148354
      px      :     1.030049
      py      :     1.067887
      dz2     :     0.091304  d :     0.267951
      dxz     :     0.041634
      dyz     :     0.014128
      dx2y2   :     0.027007
      dxy     :     0.093878
      f0      :     0.002455  f :     0.023984
      f+1     :     0.005533
      f-1     :     0.002258
      f+2     :     0.003500
      f-2     :     0.003854
      f+3     :     0.004060
      f-3     :     0.002325
 51 H s       :     0.816022  s :     0.816022
      pz      :     0.015180  p :     0.065246
      px      :     0.022980
      py      :     0.027086
 52 H s       :     0.806336  s :     0.806336
      pz      :     0.013344  p :     0.062319
      px      :     0.018300
      py      :     0.030674
 53 H s       :     0.806617  s :     0.806617
      pz      :     0.033384  p :     0.062309
      px      :     0.014893
      py      :     0.014032
 54 C s       :     2.735410  s :     2.735410
      pz      :     0.939578  p :     2.600416
      px      :     0.761828
      py      :     0.899010
      dz2     :     0.258085  d :     0.939640
      dxz     :     0.194171
      dyz     :     0.316777
      dx2y2   :     0.083716
      dxy     :     0.086891
      f0      :     0.035917  f :     0.155428
      f+1     :     0.019988
      f-1     :     0.043412
      f+2     :     0.021033
      f-2     :     0.022801
      f+3     :     0.006013
      f-3     :     0.006264
 55 C s       :     2.701645  s :     2.701645
      pz      :     1.040677  p :     2.881419
      px      :     0.892467
      py      :     0.948275
      dz2     :     0.140275  d :     0.498187
      dxz     :     0.092894
      dyz     :     0.149962
      dx2y2   :     0.056750
      dxy     :     0.058306
      f0      :     0.010627  f :     0.056472
      f+1     :     0.006598
      f-1     :     0.015321
      f+2     :     0.007281
      f-2     :     0.007339
      f+3     :     0.004996
      f-3     :     0.004310
 56 C s       :     2.756968  s :     2.756968
      pz      :     0.999253  p :     2.894237
      px      :     0.877570
      py      :     1.017414
      dz2     :     0.110517  d :     0.386161
      dxz     :     0.031744
      dyz     :     0.102453
      dx2y2   :     0.071362
      dxy     :     0.070086
      f0      :     0.006083  f :     0.043463
      f+1     :     0.002726
      f-1     :     0.010464
      f+2     :     0.007310
      f-2     :     0.007199
      f+3     :     0.005107
      f-3     :     0.004573
 57 H s       :     0.774539  s :     0.774539
      pz      :     0.036807  p :     0.061711
      px      :     0.012427
      py      :     0.012477
 58 C s       :     2.764032  s :     2.764032
      pz      :     1.036653  p :     2.941628
      px      :     0.900414
      py      :     1.004561
      dz2     :     0.086787  d :     0.385437
      dxz     :     0.065067
      dyz     :     0.150467
      dx2y2   :     0.040852
      dxy     :     0.042264
      f0      :     0.008694  f :     0.043233
      f+1     :     0.006857
      f-1     :     0.011583
      f+2     :     0.003578
      f-2     :     0.003738
      f+3     :     0.004413
      f-3     :     0.004370
 59 H s       :     0.780274  s :     0.780274
      pz      :     0.022516  p :     0.060505
      px      :     0.015033
      py      :     0.022956
 60 C s       :     2.767606  s :     2.767606
      pz      :     1.065475  p :     2.917379
      px      :     0.871143
      py      :     0.980762
      dz2     :     0.124981  d :     0.390672
      dxz     :     0.080547
      dyz     :     0.117882
      dx2y2   :     0.033369
      dxy     :     0.033893
      f0      :     0.009241  f :     0.043143
      f+1     :     0.006224
      f-1     :     0.011800
      f+2     :     0.005545
      f-2     :     0.005489
      f+3     :     0.002957
      f-3     :     0.001887
 61 H s       :     0.780209  s :     0.780209
      pz      :     0.013269  p :     0.060265
      px      :     0.015658
      py      :     0.031337
 62 C s       :     2.764217  s :     2.764217
      pz      :     1.000285  p :     2.941853
      px      :     0.906504
      py      :     1.035064
      dz2     :     0.116892  d :     0.385394
      dxz     :     0.030625
      dyz     :     0.100618
      dx2y2   :     0.068531
      dxy     :     0.068727
      f0      :     0.006447  f :     0.043180
      f+1     :     0.002729
      f-1     :     0.010482
      f+2     :     0.006867
      f-2     :     0.006755
      f+3     :     0.005319
      f-3     :     0.004580
 63 H s       :     0.780195  s :     0.780195
      pz      :     0.035824  p :     0.060539
      px      :     0.012694
      py      :     0.012020
 64 C s       :     2.758136  s :     2.758136
      pz      :     1.017334  p :     2.899521
      px      :     0.875877
      py      :     1.006309
      dz2     :     0.085871  d :     0.386311
      dxz     :     0.068211
      dyz     :     0.143631
      dx2y2   :     0.043622
      dxy     :     0.044976
      f0      :     0.008601  f :     0.043416
      f+1     :     0.007332
      f-1     :     0.011274
      f+2     :     0.003531
      f-2     :     0.003696
      f+3     :     0.004418
      f-3     :     0.004563
 65 H s       :     0.774307  s :     0.774307
      pz      :     0.022808  p :     0.062123
      px      :     0.015069
      py      :     0.024247
 66 H s       :     0.697471  s :     0.697471
      pz      :     0.035588  p :     0.123408
      px      :     0.042585
      py      :     0.045235


                      *****************************
                      * MAYER POPULATION ANALYSIS *
                      *****************************

  NA   - Mulliken gross atomic population
  ZA   - Total nuclear charge
  QA   - Mulliken gross atomic charge
  VA   - Mayer's total valence
  BVA  - Mayer's bonded valence
  FA   - Mayer's free valence

  ATOM       NA         ZA         QA         VA         BVA        FA
  0 O      8.2528     8.0000    -0.2528     2.1578     2.1578    -0.0000
  1 O      8.4207     8.0000    -0.4207     2.0821     2.0821    -0.0000
  2 N      7.2516     7.0000    -0.2516     2.9615     2.9615    -0.0000
  3 N      7.2008     7.0000    -0.2008     3.1569     3.1569    -0.0000
  4 C      5.8113     6.0000     0.1887     4.1191     4.1191    -0.0000
  5 C      5.8820     6.0000     0.1180     3.8723     3.8723     0.0000
  6 H      0.8402     1.0000     0.1598     0.9858     0.9858     0.0000
  7 C      5.8691     6.0000     0.1309     3.5189     3.5189     0.0000
  8 C      6.2773     6.0000    -0.2773     3.9652     3.9652    -0.0000
  9 H      0.8366     1.0000     0.1634     0.9664     0.9664    -0.0000
 10 C      6.1547     6.0000    -0.1547     3.8913     3.8913    -0.0000
 11 H      0.8444     1.0000     0.1556     0.9627     0.9627     0.0000
 12 C      6.1608     6.0000    -0.1608     3.8835     3.8835    -0.0000
 13 H      0.8425     1.0000     0.1575     0.9601     0.9601    -0.0000
 14 C      6.1443     6.0000    -0.1443     3.8705     3.8705    -0.0000
 15 H      0.8438     1.0000     0.1562     0.9623     0.9623    -0.0000
 16 C      6.2414     6.0000    -0.2414     3.9943     3.9943     0.0000
 17 H      0.8466     1.0000     0.1534     0.9676     0.9676     0.0000
 18 C      5.8602     6.0000     0.1398     3.9492     3.9492    -0.0000
 19 C      6.3962     6.0000    -0.3962     3.8234     3.8234     0.0000
 20 H      0.8621     1.0000     0.1379     0.9754     0.9754    -0.0000
 21 H      0.8598     1.0000     0.1402     0.9744     0.9744    -0.0000
 22 H      0.8648     1.0000     0.1352     0.9793     0.9793    -0.0000
 23 C      6.4284     6.0000    -0.4284     3.8909     3.8909    -0.0000
 24 H      0.8591     1.0000     0.1409     0.9765     0.9765     0.0000
 25 H      0.8519     1.0000     0.1481     0.9686     0.9686    -0.0000
 26 H      0.8624     1.0000     0.1376     0.9810     0.9810    -0.0000
 27 C      6.4402     6.0000    -0.4402     3.8807     3.8807    -0.0000
 28 H      0.8614     1.0000     0.1386     0.9771     0.9771    -0.0000
 29 H      0.8541     1.0000     0.1459     0.9702     0.9702    -0.0000
 30 H      0.8526     1.0000     0.1474     0.9795     0.9795    -0.0000
 31 C      5.7595     6.0000     0.2405     3.8585     3.8585    -0.0000
 32 C      6.0489     6.0000    -0.0489     3.7098     3.7098    -0.0000
 33 C      6.1869     6.0000    -0.1869     3.7976     3.7976     0.0000
 34 H      0.8468     1.0000     0.1532     0.9604     0.9604     0.0000
 35 C      6.2496     6.0000    -0.2496     3.9153     3.9153     0.0000
 36 H      0.8531     1.0000     0.1469     0.9644     0.9644     0.0000
 37 C      6.1966     6.0000    -0.1966     3.8836     3.8836    -0.0000
 38 H      0.8518     1.0000     0.1482     0.9631     0.9631     0.0000
 39 C      6.3168     6.0000    -0.3168     3.8943     3.8943    -0.0000
 40 H      0.8451     1.0000     0.1549     0.9856     0.9856     0.0000
 41 C      5.9012     6.0000     0.0988     3.8859     3.8859     0.0000
 42 C      6.4634     6.0000    -0.4634     3.8750     3.8750     0.0000
 43 H      0.8536     1.0000     0.1464     0.9678     0.9678     0.0000
 44 H      0.8521     1.0000     0.1479     0.9713     0.9713     0.0000
 45 H      0.8531     1.0000     0.1469     0.9683     0.9683     0.0000
 46 C      6.4308     6.0000    -0.4308     3.8486     3.8486     0.0000
 47 H      0.8616     1.0000     0.1384     0.9722     0.9722     0.0000
 48 H      0.8606     1.0000     0.1394     0.9724     0.9724    -0.0000
 49 H      0.8606     1.0000     0.1394     0.9880     0.9880     0.0000
 50 C      6.4253     6.0000    -0.4253     3.8529     3.8529    -0.0000
 51 H      0.8694     1.0000     0.1306     0.9963     0.9963     0.0000
 52 H      0.8607     1.0000     0.1393     0.9724     0.9724    -0.0000
 53 H      0.8598     1.0000     0.1402     0.9724     0.9724     0.0000
 54 C      5.5792     6.0000     0.4208     4.0572     4.0572    -0.0000
 55 C      5.9239     6.0000     0.0761     3.6398     3.6398    -0.0000
 56 C      6.2315     6.0000    -0.2315     3.9721     3.9721     0.0000
 57 H      0.8374     1.0000     0.1626     0.9817     0.9817     0.0000
 58 C      6.1401     6.0000    -0.1401     3.8931     3.8931     0.0000
 59 H      0.8357     1.0000     0.1643     0.9605     0.9605    -0.0000
 60 C      6.1274     6.0000    -0.1274     3.9086     3.9086    -0.0000
 61 H      0.8346     1.0000     0.1654     0.9583     0.9583    -0.0000
 62 C      6.1395     6.0000    -0.1395     3.8891     3.8891    -0.0000
 63 H      0.8368     1.0000     0.1632     0.9618     0.9618    -0.0000
 64 C      6.2272     6.0000    -0.2272     3.9685     3.9685    -0.0000
 65 H      0.8264     1.0000     0.1736     0.9709     0.9709    -0.0000
 66 H      0.7787     1.0000     0.2213     0.9850     0.9850    -0.0000

  Mayer bond orders larger than 0.100000
B(  0-O ,  4-C ) :   0.8817 B(  0-O , 54-C ) :   1.0955 B(  1-O , 54-C ) :   1.9035 
B(  2-N ,  4-C ) :   1.9404 B(  2-N , 18-C ) :   0.9078 B(  3-N ,  5-C ) :   1.0476 
B(  3-N , 31-C ) :   1.1671 B(  3-N , 66-H ) :   0.8794 B(  4-C ,  5-C ) :   1.0102 
B(  5-C ,  6-H ) :   0.9445 B(  5-C ,  7-C ) :   0.7819 B(  7-C ,  8-C ) :   1.3582 
B(  7-C , 16-C ) :   1.3824 B(  8-C ,  9-H ) :   0.9721 B(  8-C , 10-C ) :   1.4196 
B( 10-C , 11-H ) :   0.9773 B( 10-C , 12-C ) :   1.3802 B( 12-C , 13-H ) :   0.9723 
B( 12-C , 14-C ) :   1.3857 B( 14-C , 15-H ) :   0.9776 B( 14-C , 16-C ) :   1.4031 
B( 16-C , 17-H ) :   0.9619 B( 18-C , 19-C ) :   0.9676 B( 18-C , 23-C ) :   0.9775 
B( 18-C , 27-C ) :   0.9706 B( 19-C , 20-H ) :   0.9685 B( 19-C , 21-H ) :   0.9689 
B( 19-C , 22-H ) :   0.9671 B( 23-C , 24-H ) :   0.9617 B( 23-C , 25-H ) :   0.9589 
B( 23-C , 26-H ) :   0.9656 B( 27-C , 28-H ) :   0.9654 B( 27-C , 29-H ) :   0.9619 
B( 27-C , 30-H ) :   0.9647 B( 31-C , 32-C ) :   1.2776 B( 31-C , 39-C ) :   1.3350 
B( 32-C , 33-C ) :   1.3341 B( 32-C , 41-C ) :   0.9955 B( 33-C , 34-H ) :   0.9703 
B( 33-C , 35-C ) :   1.3855 B( 35-C , 36-H ) :   0.9916 B( 35-C , 37-C ) :   1.3901 
B( 37-C , 38-H ) :   0.9838 B( 37-C , 39-C ) :   1.3972 B( 39-C , 40-H ) :   0.9671 
B( 41-C , 42-C ) :   0.9479 B( 41-C , 46-C ) :   0.9605 B( 41-C , 50-C ) :   0.9553 
B( 42-C , 43-H ) :   0.9663 B( 42-C , 44-H ) :   0.9677 B( 42-C , 45-H ) :   0.9686 
B( 46-C , 47-H ) :   0.9687 B( 46-C , 48-H ) :   0.9629 B( 46-C , 49-H ) :   0.9541 
B( 50-C , 51-H ) :   0.9545 B( 50-C , 52-H ) :   0.9629 B( 50-C , 53-H ) :   0.9675 
B( 54-C , 55-C ) :   0.9864 B( 55-C , 56-C ) :   1.3284 B( 55-C , 64-C ) :   1.3631 
B( 56-C , 57-H ) :   0.9656 B( 56-C , 58-C ) :   1.4348 B( 58-C , 59-H ) :   0.9698 
B( 58-C , 60-C ) :   1.3847 B( 60-C , 61-H ) :   0.9650 B( 60-C , 62-C ) :   1.3861 
B( 62-C , 63-H ) :   0.9708 B( 62-C , 64-C ) :   1.4294 B( 64-C , 65-H ) :   0.9557 


-------
TIMINGS
-------

Total SCF time: 0 days 0 hours 5 min 37 sec 

Total time                  ....     337.587 sec
Sum of individual times     ....     322.580 sec  ( 95.6%)

Fock matrix formation       ....     290.814 sec  ( 86.1%)
  Split-RI-J                ....      21.885 sec  (  7.5% of F)
  Chain of spheres X        ....     187.593 sec  ( 64.5% of F)
  XC integration            ....      33.984 sec  ( 11.7% of F)
    Basis function eval.    ....       2.555 sec  (  7.5% of XC)
    Density eval.           ....       6.244 sec  ( 18.4% of XC)
    XC-Functional eval.     ....       0.341 sec  (  1.0% of XC)
    XC-Potential eval.      ....       3.768 sec  ( 11.1% of XC)
Diagonalization             ....       5.157 sec  (  1.5%)
Density matrix formation    ....       0.446 sec  (  0.1%)
Population analysis         ....       1.171 sec  (  0.3%)
Initial guess               ....       3.624 sec  (  1.1%)
Orbital Transformation      ....       0.000 sec  (  0.0%)
Orbital Orthonormalization  ....       0.000 sec  (  0.0%)
DIIS solution               ....       6.561 sec  (  1.9%)
SOSCF solution              ....       3.911 sec  (  1.2%)
Grid generation             ....      10.896 sec  (  3.2%)

Maximum memory used throughout the entire SCF-calculation: 392.0 MB
[1710266490.050378] [node002:4094739:0]          mpool.c:43   UCX  WARN  object 0x14538280 was not returned to mpool ucp_requests
[1710266490.050389] [node002:4094739:0]          mpool.c:43   UCX  WARN  object 0x14538440 was not returned to mpool ucp_requests
[1710266490.050393] [node002:4094739:0]          mpool.c:43   UCX  WARN  object 0x14538600 was not returned to mpool ucp_requests
[1710266490.050395] [node002:4094739:0]          mpool.c:43   UCX  WARN  object 0x145387c0 was not returned to mpool ucp_requests
[1710266490.050398] [node002:4094739:0]          mpool.c:43   UCX  WARN  object 0x14538980 was not returned to mpool ucp_requests
[1710266490.050400] [node002:4094739:0]          mpool.c:43   UCX  WARN  object 0x14538b40 was not returned to mpool ucp_requests
[1710266490.050403] [node002:4094739:0]          mpool.c:43   UCX  WARN  object 0x14538d00 was not returned to mpool ucp_requests
[1710266490.050405] [node002:4094739:0]          mpool.c:43   UCX  WARN  object 0x14538ec0 was not returned to mpool ucp_requests
[1710266490.051197] [node002:4094740:0]          mpool.c:43   UCX  WARN  object 0x140271c0 was not returned to mpool ucp_requests
[1710266490.051211] [node002:4094740:0]          mpool.c:43   UCX  WARN  object 0x14027540 was not returned to mpool ucp_requests
[1710266490.051214] [node002:4094740:0]          mpool.c:43   UCX  WARN  object 0x14027700 was not returned to mpool ucp_requests
[1710266490.051217] [node002:4094740:0]          mpool.c:43   UCX  WARN  object 0x140278c0 was not returned to mpool ucp_requests
[1710266490.051219] [node002:4094740:0]          mpool.c:43   UCX  WARN  object 0x14027a80 was not returned to mpool ucp_requests
[1710266490.051222] [node002:4094740:0]          mpool.c:43   UCX  WARN  object 0x14027c40 was not returned to mpool ucp_requests
[1710266490.051224] [node002:4094740:0]          mpool.c:43   UCX  WARN  object 0x14027e00 was not returned to mpool ucp_requests
[1710266490.051226] [node002:4094740:0]          mpool.c:43   UCX  WARN  object 0x14028180 was not returned to mpool ucp_requests
[1710266490.064165] [node002:4094742:0]          mpool.c:43   UCX  WARN  object 0x13faf240 was not returned to mpool ucp_requests
[1710266490.064178] [node002:4094742:0]          mpool.c:43   UCX  WARN  object 0x13faf400 was not returned to mpool ucp_requests
[1710266490.064181] [node002:4094742:0]          mpool.c:43   UCX  WARN  object 0x13faf5c0 was not returned to mpool ucp_requests
[1710266490.064184] [node002:4094742:0]          mpool.c:43   UCX  WARN  object 0x13faf780 was not returned to mpool ucp_requests
[1710266490.064186] [node002:4094742:0]          mpool.c:43   UCX  WARN  object 0x13faf940 was not returned to mpool ucp_requests
[1710266490.064188] [node002:4094742:0]          mpool.c:43   UCX  WARN  object 0x13fafb00 was not returned to mpool ucp_requests
[1710266490.064191] [node002:4094742:0]          mpool.c:43   UCX  WARN  object 0x13fafcc0 was not returned to mpool ucp_requests
[1710266490.064193] [node002:4094742:0]          mpool.c:43   UCX  WARN  object 0x13fafe80 was not returned to mpool ucp_requests
[1710266490.056126] [node002:4094743:0]          mpool.c:43   UCX  WARN  object 0x13e88540 was not returned to mpool ucp_requests
[1710266490.056147] [node002:4094743:0]          mpool.c:43   UCX  WARN  object 0x13e88700 was not returned to mpool ucp_requests
[1710266490.056152] [node002:4094743:0]          mpool.c:43   UCX  WARN  object 0x13e888c0 was not returned to mpool ucp_requests
[1710266490.056157] [node002:4094743:0]          mpool.c:43   UCX  WARN  object 0x13e88a80 was not returned to mpool ucp_requests
[1710266490.056160] [node002:4094743:0]          mpool.c:43   UCX  WARN  object 0x13e88c40 was not returned to mpool ucp_requests
[1710266490.056163] [node002:4094743:0]          mpool.c:43   UCX  WARN  object 0x13e88e00 was not returned to mpool ucp_requests
[1710266490.056166] [node002:4094743:0]          mpool.c:43   UCX  WARN  object 0x13e88fc0 was not returned to mpool ucp_requests
[1710266490.056168] [node002:4094743:0]          mpool.c:43   UCX  WARN  object 0x13e89180 was not returned to mpool ucp_requests
[1710266490.062465] [node002:4094745:0]          mpool.c:43   UCX  WARN  object 0x12aeb380 was not returned to mpool ucp_requests
[1710266490.062485] [node002:4094745:0]          mpool.c:43   UCX  WARN  object 0x12aeb540 was not returned to mpool ucp_requests
[1710266490.062488] [node002:4094745:0]          mpool.c:43   UCX  WARN  object 0x12aeb700 was not returned to mpool ucp_requests
[1710266490.062491] [node002:4094745:0]          mpool.c:43   UCX  WARN  object 0x12aeb8c0 was not returned to mpool ucp_requests
[1710266490.062494] [node002:4094745:0]          mpool.c:43   UCX  WARN  object 0x12aeba80 was not returned to mpool ucp_requests
[1710266490.062496] [node002:4094745:0]          mpool.c:43   UCX  WARN  object 0x12aebc40 was not returned to mpool ucp_requests
[1710266490.062498] [node002:4094745:0]          mpool.c:43   UCX  WARN  object 0x12aebe00 was not returned to mpool ucp_requests
[1710266490.062501] [node002:4094745:0]          mpool.c:43   UCX  WARN  object 0x12aebfc0 was not returned to mpool ucp_requests
[1710266490.046254] [node002:4094746:0]          mpool.c:43   UCX  WARN  object 0x12e354c0 was not returned to mpool ucp_requests
[1710266490.046278] [node002:4094746:0]          mpool.c:43   UCX  WARN  object 0x12e35680 was not returned to mpool ucp_requests
[1710266490.046282] [node002:4094746:0]          mpool.c:43   UCX  WARN  object 0x12e35840 was not returned to mpool ucp_requests
[1710266490.046284] [node002:4094746:0]          mpool.c:43   UCX  WARN  object 0x12e35a00 was not returned to mpool ucp_requests
[1710266490.046287] [node002:4094746:0]          mpool.c:43   UCX  WARN  object 0x12e35bc0 was not returned to mpool ucp_requests
[1710266490.046289] [node002:4094746:0]          mpool.c:43   UCX  WARN  object 0x12e35d80 was not returned to mpool ucp_requests
[1710266490.046292] [node002:4094746:0]          mpool.c:43   UCX  WARN  object 0x12e35f40 was not returned to mpool ucp_requests
[1710266490.046294] [node002:4094746:0]          mpool.c:43   UCX  WARN  object 0x12e36100 was not returned to mpool ucp_requests
[1710266490.050039] [node002:4094748:0]          mpool.c:43   UCX  WARN  object 0x13af2240 was not returned to mpool ucp_requests
[1710266490.050052] [node002:4094748:0]          mpool.c:43   UCX  WARN  object 0x13af2400 was not returned to mpool ucp_requests
[1710266490.050056] [node002:4094748:0]          mpool.c:43   UCX  WARN  object 0x13af25c0 was not returned to mpool ucp_requests
[1710266490.050058] [node002:4094748:0]          mpool.c:43   UCX  WARN  object 0x13af2780 was not returned to mpool ucp_requests
[1710266490.050061] [node002:4094748:0]          mpool.c:43   UCX  WARN  object 0x13af2940 was not returned to mpool ucp_requests
[1710266490.050063] [node002:4094748:0]          mpool.c:43   UCX  WARN  object 0x13af2b00 was not returned to mpool ucp_requests
[1710266490.050066] [node002:4094748:0]          mpool.c:43   UCX  WARN  object 0x13af2cc0 was not returned to mpool ucp_requests
[1710266490.050068] [node002:4094748:0]          mpool.c:43   UCX  WARN  object 0x13af2e80 was not returned to mpool ucp_requests
[1710266490.050473] [node002:4094749:0]          mpool.c:43   UCX  WARN  object 0x14956340 was not returned to mpool ucp_requests
[1710266490.050485] [node002:4094749:0]          mpool.c:43   UCX  WARN  object 0x14956500 was not returned to mpool ucp_requests
[1710266490.050488] [node002:4094749:0]          mpool.c:43   UCX  WARN  object 0x149566c0 was not returned to mpool ucp_requests
[1710266490.050491] [node002:4094749:0]          mpool.c:43   UCX  WARN  object 0x14956880 was not returned to mpool ucp_requests
[1710266490.050493] [node002:4094749:0]          mpool.c:43   UCX  WARN  object 0x14956a40 was not returned to mpool ucp_requests
[1710266490.050496] [node002:4094749:0]          mpool.c:43   UCX  WARN  object 0x14956c00 was not returned to mpool ucp_requests
[1710266490.050498] [node002:4094749:0]          mpool.c:43   UCX  WARN  object 0x14956dc0 was not returned to mpool ucp_requests
[1710266490.050501] [node002:4094749:0]          mpool.c:43   UCX  WARN  object 0x14956f80 was not returned to mpool ucp_requests
[1710266490.051125] [node002:4094751:0]          mpool.c:43   UCX  WARN  object 0x12ce4180 was not returned to mpool ucp_requests
[1710266490.051139] [node002:4094751:0]          mpool.c:43   UCX  WARN  object 0x12ce4340 was not returned to mpool ucp_requests
[1710266490.051143] [node002:4094751:0]          mpool.c:43   UCX  WARN  object 0x12ce4500 was not returned to mpool ucp_requests
[1710266490.051145] [node002:4094751:0]          mpool.c:43   UCX  WARN  object 0x12ce46c0 was not returned to mpool ucp_requests
[1710266490.051148] [node002:4094751:0]          mpool.c:43   UCX  WARN  object 0x12ce4880 was not returned to mpool ucp_requests
[1710266490.051150] [node002:4094751:0]          mpool.c:43   UCX  WARN  object 0x12ce4a40 was not returned to mpool ucp_requests
[1710266490.051153] [node002:4094751:0]          mpool.c:43   UCX  WARN  object 0x12ce4c00 was not returned to mpool ucp_requests
[1710266490.051155] [node002:4094751:0]          mpool.c:43   UCX  WARN  object 0x12ce4dc0 was not returned to mpool ucp_requests
[1710266490.051158] [node002:4094751:0]          mpool.c:43   UCX  WARN  object 0x12ce4f80 was not returned to mpool ucp_requests
[1710266490.049856] [node002:4094752:0]          mpool.c:43   UCX  WARN  object 0x1407a280 was not returned to mpool ucp_requests
[1710266490.049877] [node002:4094752:0]          mpool.c:43   UCX  WARN  object 0x1407a440 was not returned to mpool ucp_requests
[1710266490.049881] [node002:4094752:0]          mpool.c:43   UCX  WARN  object 0x1407a600 was not returned to mpool ucp_requests
[1710266490.049883] [node002:4094752:0]          mpool.c:43   UCX  WARN  object 0x1407a7c0 was not returned to mpool ucp_requests
[1710266490.049886] [node002:4094752:0]          mpool.c:43   UCX  WARN  object 0x1407a980 was not returned to mpool ucp_requests
[1710266490.049889] [node002:4094752:0]          mpool.c:43   UCX  WARN  object 0x1407ab40 was not returned to mpool ucp_requests
[1710266490.049891] [node002:4094752:0]          mpool.c:43   UCX  WARN  object 0x1407ad00 was not returned to mpool ucp_requests
[1710266490.049894] [node002:4094752:0]          mpool.c:43   UCX  WARN  object 0x1407aec0 was not returned to mpool ucp_requests
[1710266490.049896] [node002:4094752:0]          mpool.c:43   UCX  WARN  object 0x1407b080 was not returned to mpool ucp_requests
[1710266490.050040] [node002:4094754:0]          mpool.c:43   UCX  WARN  object 0x14533400 was not returned to mpool ucp_requests
[1710266490.050052] [node002:4094754:0]          mpool.c:43   UCX  WARN  object 0x145335c0 was not returned to mpool ucp_requests
[1710266490.050056] [node002:4094754:0]          mpool.c:43   UCX  WARN  object 0x14533780 was not returned to mpool ucp_requests
[1710266490.050058] [node002:4094754:0]          mpool.c:43   UCX  WARN  object 0x14533940 was not returned to mpool ucp_requests
[1710266490.050061] [node002:4094754:0]          mpool.c:43   UCX  WARN  object 0x14533b00 was not returned to mpool ucp_requests
[1710266490.050063] [node002:4094754:0]          mpool.c:43   UCX  WARN  object 0x14533cc0 was not returned to mpool ucp_requests
[1710266490.050066] [node002:4094754:0]          mpool.c:43   UCX  WARN  object 0x14533e80 was not returned to mpool ucp_requests
[1710266490.101144] [node002:4094747:0]          mpool.c:43   UCX  WARN  object 0x12aad240 was not returned to mpool ucp_requests
[1710266490.101160] [node002:4094747:0]          mpool.c:43   UCX  WARN  object 0x12aad400 was not returned to mpool ucp_requests
[1710266490.101163] [node002:4094747:0]          mpool.c:43   UCX  WARN  object 0x12aad5c0 was not returned to mpool ucp_requests
[1710266490.101166] [node002:4094747:0]          mpool.c:43   UCX  WARN  object 0x12aad780 was not returned to mpool ucp_requests
[1710266490.101168] [node002:4094747:0]          mpool.c:43   UCX  WARN  object 0x12aad940 was not returned to mpool ucp_requests
[1710266490.101171] [node002:4094747:0]          mpool.c:43   UCX  WARN  object 0x12aadb00 was not returned to mpool ucp_requests
[1710266490.101173] [node002:4094747:0]          mpool.c:43   UCX  WARN  object 0x12aadcc0 was not returned to mpool ucp_requests
[1710266490.101176] [node002:4094747:0]          mpool.c:43   UCX  WARN  object 0x12aade80 was not returned to mpool ucp_requests
[1710266490.101560] [node002:4094750:0]          mpool.c:43   UCX  WARN  object 0x1368bd00 was not returned to mpool ucp_requests
[1710266490.101571] [node002:4094750:0]          mpool.c:43   UCX  WARN  object 0x1368c240 was not returned to mpool ucp_requests
[1710266490.101574] [node002:4094750:0]          mpool.c:43   UCX  WARN  object 0x1368c400 was not returned to mpool ucp_requests
[1710266490.101577] [node002:4094750:0]          mpool.c:43   UCX  WARN  object 0x1368c5c0 was not returned to mpool ucp_requests
[1710266490.101579] [node002:4094750:0]          mpool.c:43   UCX  WARN  object 0x1368c780 was not returned to mpool ucp_requests
[1710266490.101581] [node002:4094750:0]          mpool.c:43   UCX  WARN  object 0x1368c940 was not returned to mpool ucp_requests
[1710266490.101584] [node002:4094750:0]          mpool.c:43   UCX  WARN  object 0x1368cb00 was not returned to mpool ucp_requests
[1710266490.101586] [node002:4094750:0]          mpool.c:43   UCX  WARN  object 0x1368ccc0 was not returned to mpool ucp_requests
[1710266490.101589] [node002:4094750:0]          mpool.c:43   UCX  WARN  object 0x1368ce80 was not returned to mpool ucp_requests
[1710266490.106931] [node002:4094755:0]          mpool.c:43   UCX  WARN  object 0x14183580 was not returned to mpool ucp_requests
[1710266490.106951] [node002:4094755:0]          mpool.c:43   UCX  WARN  object 0x14183740 was not returned to mpool ucp_requests
[1710266490.106957] [node002:4094755:0]          mpool.c:43   UCX  WARN  object 0x14183900 was not returned to mpool ucp_requests
[1710266490.106962] [node002:4094755:0]          mpool.c:43   UCX  WARN  object 0x14183ac0 was not returned to mpool ucp_requests
[1710266490.106966] [node002:4094755:0]          mpool.c:43   UCX  WARN  object 0x14183c80 was not returned to mpool ucp_requests
[1710266490.106970] [node002:4094755:0]          mpool.c:43   UCX  WARN  object 0x14183e40 was not returned to mpool ucp_requests
[1710266490.106974] [node002:4094755:0]          mpool.c:43   UCX  WARN  object 0x14184000 was not returned to mpool ucp_requests
[1710266490.107363] [node002:4094741:0]          mpool.c:43   UCX  WARN  object 0x12e69540 was not returned to mpool ucp_requests
[1710266490.107377] [node002:4094741:0]          mpool.c:43   UCX  WARN  object 0x12e69700 was not returned to mpool ucp_requests
[1710266490.107381] [node002:4094741:0]          mpool.c:43   UCX  WARN  object 0x12e698c0 was not returned to mpool ucp_requests
[1710266490.107385] [node002:4094741:0]          mpool.c:43   UCX  WARN  object 0x12e69a80 was not returned to mpool ucp_requests
[1710266490.107388] [node002:4094741:0]          mpool.c:43   UCX  WARN  object 0x12e69c40 was not returned to mpool ucp_requests
[1710266490.107391] [node002:4094741:0]          mpool.c:43   UCX  WARN  object 0x12e69e00 was not returned to mpool ucp_requests
[1710266490.107394] [node002:4094741:0]          mpool.c:43   UCX  WARN  object 0x12e69fc0 was not returned to mpool ucp_requests
[1710266490.107397] [node002:4094741:0]          mpool.c:43   UCX  WARN  object 0x12e6a180 was not returned to mpool ucp_requests
[1710266490.108245] [node002:4094744:0]          mpool.c:43   UCX  WARN  object 0x1459e3c0 was not returned to mpool ucp_requests
[1710266490.108258] [node002:4094744:0]          mpool.c:43   UCX  WARN  object 0x1459e580 was not returned to mpool ucp_requests
[1710266490.108263] [node002:4094744:0]          mpool.c:43   UCX  WARN  object 0x1459e740 was not returned to mpool ucp_requests
[1710266490.108267] [node002:4094744:0]          mpool.c:43   UCX  WARN  object 0x1459e900 was not returned to mpool ucp_requests
[1710266490.108269] [node002:4094744:0]          mpool.c:43   UCX  WARN  object 0x1459eac0 was not returned to mpool ucp_requests
[1710266490.108272] [node002:4094744:0]          mpool.c:43   UCX  WARN  object 0x1459ec80 was not returned to mpool ucp_requests
[1710266490.108274] [node002:4094744:0]          mpool.c:43   UCX  WARN  object 0x1459ee40 was not returned to mpool ucp_requests
[1710266490.108278] [node002:4094744:0]          mpool.c:43   UCX  WARN  object 0x1459f000 was not returned to mpool ucp_requests
[1710266490.118802] [node002:4094757:0]          mpool.c:43   UCX  WARN  object 0x13056400 was not returned to mpool ucp_requests
[1710266490.118817] [node002:4094757:0]          mpool.c:43   UCX  WARN  object 0x130565c0 was not returned to mpool ucp_requests
[1710266490.118821] [node002:4094757:0]          mpool.c:43   UCX  WARN  object 0x13056780 was not returned to mpool ucp_requests
[1710266490.118825] [node002:4094757:0]          mpool.c:43   UCX  WARN  object 0x13056940 was not returned to mpool ucp_requests
[1710266490.118828] [node002:4094757:0]          mpool.c:43   UCX  WARN  object 0x13056b00 was not returned to mpool ucp_requests
[1710266490.118831] [node002:4094757:0]          mpool.c:43   UCX  WARN  object 0x13056cc0 was not returned to mpool ucp_requests
[1710266490.118834] [node002:4094757:0]          mpool.c:43   UCX  WARN  object 0x13056e80 was not returned to mpool ucp_requests
[1710266490.122502] [node002:4094753:0]          mpool.c:43   UCX  WARN  object 0x13780000 was not returned to mpool ucp_requests
[1710266490.122522] [node002:4094753:0]          mpool.c:43   UCX  WARN  object 0x13780540 was not returned to mpool ucp_requests
[1710266490.122527] [node002:4094753:0]          mpool.c:43   UCX  WARN  object 0x13780700 was not returned to mpool ucp_requests
[1710266490.122530] [node002:4094753:0]          mpool.c:43   UCX  WARN  object 0x13780a80 was not returned to mpool ucp_requests
[1710266490.122534] [node002:4094753:0]          mpool.c:43   UCX  WARN  object 0x13780c40 was not returned to mpool ucp_requests
[1710266490.122537] [node002:4094753:0]          mpool.c:43   UCX  WARN  object 0x13780e00 was not returned to mpool ucp_requests
[1710266490.122541] [node002:4094753:0]          mpool.c:43   UCX  WARN  object 0x13780fc0 was not returned to mpool ucp_requests
[1710266490.122545] [node002:4094753:0]          mpool.c:43   UCX  WARN  object 0x13781180 was not returned to mpool ucp_requests
[1710266490.125226] [node002:4094756:0]          mpool.c:43   UCX  WARN  object 0x14609440 was not returned to mpool ucp_requests
[1710266490.125239] [node002:4094756:0]          mpool.c:43   UCX  WARN  object 0x14609600 was not returned to mpool ucp_requests
[1710266490.125243] [node002:4094756:0]          mpool.c:43   UCX  WARN  object 0x146097c0 was not returned to mpool ucp_requests
[1710266490.125246] [node002:4094756:0]          mpool.c:43   UCX  WARN  object 0x14609980 was not returned to mpool ucp_requests
[1710266490.125249] [node002:4094756:0]          mpool.c:43   UCX  WARN  object 0x14609b40 was not returned to mpool ucp_requests
[1710266490.125252] [node002:4094756:0]          mpool.c:43   UCX  WARN  object 0x14609d00 was not returned to mpool ucp_requests
[1710266490.125255] [node002:4094756:0]          mpool.c:43   UCX  WARN  object 0x14609ec0 was not returned to mpool ucp_requests


-------------------------------------------------------------------------------
                          DFT DISPERSION CORRECTION                            
                                                                               
                              DFTD3 V3.1  Rev 1                                
                          USING Becke-Johnson damping                          
-------------------------------------------------------------------------------
The PBE0 functional is recognized
Active option DFTDOPT                   ...         4   

molecular C6(AA) [au] = 45437.825997 


            DFT-D V3
 parameters
 s6 scaling factor         :     1.0000 
 a1 scaling factor         :     0.4145 
 s8 scaling factor         :     1.2177 
 a2 scaling factor         :     4.8593 
 ad hoc parameters k1-k3   :    16.0000     1.3333    -4.0000 

 Edisp/kcal,au: -53.621746145084  -0.085451682630 
 E6   /kcal   : -34.502182091 
 E8   /kcal   : -19.119564054 
 % E8         :  35.656362258 

-------------------------   ----------------
Dispersion correction           -0.085451683
-------------------------   ----------------


-------------------------   --------------------
FINAL SINGLE POINT ENERGY     -1384.497430025099
-------------------------   --------------------


           ************************************************************
           *        Program running with 20 parallel MPI-processes    *
           *              working on a common directory               *
           ************************************************************
------------------------------------------------------------------------------
                         ORCA SCF GRADIENT CALCULATION
------------------------------------------------------------------------------

 ... reading COSX grid (gridx3)
Gradient of the Kohn-Sham DFT energy:
Kohn-Sham wavefunction type      ... RKS
Hartree-Fock exchange scaling    ...    0.250
Number of operators              ...    1
Number of atoms                  ...   67
Basis set dimensions             ... 1227
Integral neglect threshold       ... 2.5e-11
Integral primitive cutoff        ... 2.5e-12
SHARK Integral package           ... ON

Nuc. rep. gradient       (SHARK) ... done (  0.2 sec)
HCore & Overlap gradient (SHARK) ... done (  1.3 sec)
RI-J gradient            (SHARK) ... done (  4.5 sec)
COSX-gradient                    ... done ( 42.7 sec)
Exchange-correlation gradient    ... done
Dispersion correction            ... done

------------------
CARTESIAN GRADIENT
------------------

   1   O   :   -0.000059564   -0.000066207    0.000105590
   2   O   :   -0.000021397    0.000012109    0.000027702
   3   N   :   -0.000066528   -0.000109409    0.000140847
   4   N   :    0.000002257   -0.000015854   -0.000007587
   5   C   :    0.000112360    0.000128249   -0.000101643
   6   C   :    0.000004883    0.000030717    0.000050579
   7   H   :    0.000023940   -0.000011680    0.000012411
   8   C   :   -0.000012872   -0.000021801   -0.000004092
   9   C   :   -0.000007797    0.000000322    0.000015409
  10   H   :    0.000002905    0.000002662    0.000003550
  11   C   :   -0.000000366   -0.000011164    0.000001733
  12   H   :   -0.000003261    0.000001778    0.000003169
  13   C   :    0.000001500    0.000011726   -0.000014518
  14   H   :   -0.000006834    0.000001249    0.000002245
  15   C   :   -0.000010900   -0.000001937    0.000033565
  16   H   :   -0.000004046    0.000001717   -0.000000082
  17   C   :    0.000006014    0.000003306   -0.000013751
  18   H   :    0.000003025   -0.000000380    0.000008007
  19   C   :   -0.000011721    0.000071642   -0.000086454
  20   C   :    0.000014234   -0.000016428    0.000011952
  21   H   :    0.000004181    0.000010830    0.000004509
  22   H   :    0.000002930    0.000014222    0.000010341
  23   H   :    0.000003272    0.000003949    0.000007702
  24   C   :    0.000063481    0.000008791    0.000024381
  25   H   :    0.000029260   -0.000015294    0.000010495
  26   H   :    0.000004718   -0.000001417    0.000010261
  27   H   :    0.000007184   -0.000004030    0.000010854
  28   C   :    0.000005111   -0.000036415    0.000031945
  29   H   :    0.000003669   -0.000005925    0.000005750
  30   H   :   -0.000002051    0.000019678    0.000021235
  31   H   :   -0.000025181    0.000022955   -0.000006166
  32   C   :   -0.000024867   -0.000005110   -0.000018737
  33   C   :    0.000016349   -0.000010048    0.000018707
  34   C   :   -0.000024584    0.000002511   -0.000011360
  35   H   :    0.000023495   -0.000011883   -0.000000013
  36   C   :    0.000023392    0.000017825    0.000008987
  37   H   :    0.000009264   -0.000007628   -0.000005598
  38   C   :   -0.000005550   -0.000018156   -0.000012003
  39   H   :    0.000010861    0.000003100    0.000001400
  40   C   :    0.000000091    0.000022086    0.000004549
  41   H   :    0.000011497   -0.000011378    0.000005441
  42   C   :    0.000009491    0.000024372   -0.000010801
  43   C   :    0.000027083   -0.000017568   -0.000011784
  44   H   :    0.000010780    0.000006343   -0.000000246
  45   H   :    0.000002644    0.000000696   -0.000003820
  46   H   :    0.000008726    0.000012887    0.000009413
  47   C   :   -0.000021609    0.000018334    0.000033708
  48   H   :    0.000013533   -0.000003761    0.000009361
  49   H   :    0.000007069   -0.000002391   -0.000007897
  50   H   :    0.000011099   -0.000011861   -0.000008037
  51   C   :    0.000011788   -0.000010007   -0.000009859
  52   H   :    0.000006157   -0.000004347    0.000011905
  53   H   :    0.000012758    0.000004658    0.000000985
  54   H   :    0.000015861   -0.000004821    0.000000984
  55   C   :    0.000034989    0.000070571   -0.000052583
  56   C   :   -0.000007744   -0.000019002   -0.000018228
  57   C   :    0.000024482    0.000028012    0.000001229
  58   H   :   -0.000002127   -0.000004676    0.000013232
  59   C   :    0.000002302    0.000010489    0.000012017
  60   H   :    0.000005015    0.000002220    0.000013383
  61   C   :   -0.000011416   -0.000017755    0.000014976
  62   H   :   -0.000003245    0.000004640    0.000016090
  63   C   :    0.000009339    0.000028215    0.000009986
  64   H   :   -0.000007268    0.000000509    0.000012360
  65   C   :   -0.000015929   -0.000001927    0.000032668
  66   H   :   -0.000002268   -0.000004737    0.000002521
  67   H   :    0.000007657    0.000020357    0.000030131

Difference to translation invariance:
           :    0.0002515187    0.0001387292    0.0004130100

Difference to rotation invariance:
           :    0.0045289447    0.0002314842   -0.0043788919

Norm of the cartesian gradient     ...    0.0003963194
RMS gradient                       ...    0.0000279542
MAX gradient                       ...    0.0001408475

-------
TIMINGS
-------

Total SCF gradient time            ...       68.078 sec

One electron gradient       ....       1.266 sec  (  1.9%)
RI-J Coulomb gradient       ....       4.545 sec  (  6.7%)
COSX gradient               ....      42.694 sec  ( 62.7%)
XC gradient                 ....       7.843 sec  ( 11.5%)
CPCM gradient               ....       2.503 sec  (  3.7%)
   A-Matrix (El+Nuc)        ....       0.586 sec  (  0.9%)
   Potential                ....       1.917 sec  (  2.8%)

Maximum memory used throughout the entire SCFGRAD-calculation: 248.9 MB

                            ***************************************
                            *     ORCA property calculations      *
                            ***************************************

                                    ---------------------
                                    Active property flags
                                    ---------------------
   (+) Dipole Moment


------------------------------------------------------------------------------
                       ORCA ELECTRIC PROPERTIES CALCULATION
------------------------------------------------------------------------------

Dipole Moment Calculation                       ... on
Quadrupole Moment Calculation                   ... off
Polarizability Calculation                      ... off
GBWName                                         ... ImineZ1freq.gbw
Electron density                                ... ImineZ1freq.scfp
The origin for moment calculation is the CENTER OF MASS  = ( 9.693339, 14.567261  6.313246)

-------------
DIPOLE MOMENT
-------------
                                X             Y             Z
Electronic contribution:      1.52196     -30.76530      -2.35016
Nuclear contribution   :     -3.43657      29.58144       0.76146
                        -----------------------------------------
Total Dipole Moment    :     -1.91462      -1.18386      -1.58870
                        -----------------------------------------
Magnitude (a.u.)       :      2.75522
Magnitude (Debye)      :      7.00321


--------------------
Rotational spectrum 
--------------------
 
Rotational constants in cm-1:     0.006421     0.002910     0.002514 
Rotational constants in MHz :   192.488188    87.252375    75.382797 

 Dipole components along the rotational axes: 
x,y,z [a.u.] :     2.424068    -0.357770     1.259813 
x,y,z [Debye]:     6.161492    -0.909379     3.202191 

 

----------------------------------------------------------------------------
                           ORCA NUMERICAL FREQUENCIES
                              (20-process run)
----------------------------------------------------------------------------

Number of atoms                ... 67
Central differences            ... used
Number of displacements        ... 402
Numerical increment            ... 5.000e-03 bohr
IR-spectrum generation         ... on
Raman-spectrum generation      ... off
Surface Crossing Hessian       ... off

The output will be reduced. Please look at the following files:
SCF program output             ... >ImineZ1freq.lastscf
Integral program output        ... >ImineZ1freq.lastint
Gradient program output        ... >ImineZ1freq.lastgrad
Dipole moment program output   ... >ImineZ1freq.lastmom
AutoCI program output          ... >ImineZ1freq.lastautoci

	<< Calculating on displaced geometry  17 (of 402) >>
	<< Calculating on displaced geometry  13 (of 402) >>
	<< Calculating on displaced geometry  11 (of 402) >>
	<< Calculating on displaced geometry  10 (of 402) >>
	<< Calculating on displaced geometry  14 (of 402) >>
	<< Calculating on displaced geometry   5 (of 402) >>
	<< Calculating on displaced geometry  16 (of 402) >>
	<< Calculating on displaced geometry  15 (of 402) >>
	<< Calculating on displaced geometry   4 (of 402) >>
	<< Calculating on displaced geometry   8 (of 402) >>
	<< Calculating on displaced geometry   1 (of 402) >>
	<< Calculating on displaced geometry   3 (of 402) >>
	<< Calculating on displaced geometry   2 (of 402) >>
	<< Calculating on displaced geometry  19 (of 402) >>
	<< Calculating on displaced geometry  12 (of 402) >>
	<< Calculating on displaced geometry  18 (of 402) >>
	<< Calculating on displaced geometry   6 (of 402) >>
	<< Calculating on displaced geometry   7 (of 402) >>
	<< Calculating on displaced geometry  20 (of 402) >>
	<< Calculating on displaced geometry   9 (of 402) >>
	<< Calculating on displaced geometry  21 (of 402) >>
	<< Calculating on displaced geometry  23 (of 402) >>
	<< Calculating on displaced geometry  22 (of 402) >>
	<< Calculating on displaced geometry  24 (of 402) >>
	<< Calculating on displaced geometry  25 (of 402) >>
	<< Calculating on displaced geometry  26 (of 402) >>
	<< Calculating on displaced geometry  27 (of 402) >>
	<< Calculating on displaced geometry  28 (of 402) >>
	<< Calculating on displaced geometry  29 (of 402) >>
	<< Calculating on displaced geometry  30 (of 402) >>
	<< Calculating on displaced geometry  31 (of 402) >>
	<< Calculating on displaced geometry  32 (of 402) >>
	<< Calculating on displaced geometry  33 (of 402) >>
	<< Calculating on displaced geometry  34 (of 402) >>
	<< Calculating on displaced geometry  35 (of 402) >>
	<< Calculating on displaced geometry  36 (of 402) >>
	<< Calculating on displaced geometry  37 (of 402) >>
	<< Calculating on displaced geometry  38 (of 402) >>
	<< Calculating on displaced geometry  39 (of 402) >>
	<< Calculating on displaced geometry  40 (of 402) >>
	<< Calculating on displaced geometry  41 (of 402) >>
	<< Calculating on displaced geometry  42 (of 402) >>
	<< Calculating on displaced geometry  43 (of 402) >>
	<< Calculating on displaced geometry  44 (of 402) >>
	<< Calculating on displaced geometry  45 (of 402) >>
	<< Calculating on displaced geometry  46 (of 402) >>
	<< Calculating on displaced geometry  47 (of 402) >>
	<< Calculating on displaced geometry  48 (of 402) >>
	<< Calculating on displaced geometry  49 (of 402) >>
	<< Calculating on displaced geometry  50 (of 402) >>
	<< Calculating on displaced geometry  51 (of 402) >>
	<< Calculating on displaced geometry  52 (of 402) >>
	<< Calculating on displaced geometry  53 (of 402) >>
	<< Calculating on displaced geometry  54 (of 402) >>
	<< Calculating on displaced geometry  55 (of 402) >>
	<< Calculating on displaced geometry  56 (of 402) >>
	<< Calculating on displaced geometry  57 (of 402) >>
	<< Calculating on displaced geometry  58 (of 402) >>
	<< Calculating on displaced geometry  59 (of 402) >>
	<< Calculating on displaced geometry  60 (of 402) >>
	<< Calculating on displaced geometry  61 (of 402) >>
	<< Calculating on displaced geometry  62 (of 402) >>
	<< Calculating on displaced geometry  63 (of 402) >>
	<< Calculating on displaced geometry  64 (of 402) >>
	<< Calculating on displaced geometry  65 (of 402) >>
	<< Calculating on displaced geometry  66 (of 402) >>
	<< Calculating on displaced geometry  67 (of 402) >>
	<< Calculating on displaced geometry  68 (of 402) >>
	<< Calculating on displaced geometry  69 (of 402) >>
	<< Calculating on displaced geometry  70 (of 402) >>
	<< Calculating on displaced geometry  71 (of 402) >>
	<< Calculating on displaced geometry  72 (of 402) >>
	<< Calculating on displaced geometry  73 (of 402) >>
	<< Calculating on displaced geometry  74 (of 402) >>
	<< Calculating on displaced geometry  75 (of 402) >>
	<< Calculating on displaced geometry  76 (of 402) >>
	<< Calculating on displaced geometry  77 (of 402) >>
	<< Calculating on displaced geometry  78 (of 402) >>
	<< Calculating on displaced geometry  79 (of 402) >>
	<< Calculating on displaced geometry  80 (of 402) >>
	<< Calculating on displaced geometry  81 (of 402) >>
	<< Calculating on displaced geometry  82 (of 402) >>
	<< Calculating on displaced geometry  83 (of 402) >>
	<< Calculating on displaced geometry  84 (of 402) >>
	<< Calculating on displaced geometry  85 (of 402) >>
	<< Calculating on displaced geometry  86 (of 402) >>
	<< Calculating on displaced geometry  87 (of 402) >>
	<< Calculating on displaced geometry  88 (of 402) >>
	<< Calculating on displaced geometry  89 (of 402) >>
	<< Calculating on displaced geometry  90 (of 402) >>
	<< Calculating on displaced geometry  91 (of 402) >>
	<< Calculating on displaced geometry  92 (of 402) >>
	<< Calculating on displaced geometry  93 (of 402) >>
	<< Calculating on displaced geometry  94 (of 402) >>
	<< Calculating on displaced geometry  95 (of 402) >>
	<< Calculating on displaced geometry  96 (of 402) >>
	<< Calculating on displaced geometry  97 (of 402) >>
	<< Calculating on displaced geometry  98 (of 402) >>
	<< Calculating on displaced geometry  99 (of 402) >>
	<< Calculating on displaced geometry 100 (of 402) >>
	<< Calculating on displaced geometry 101 (of 402) >>
	<< Calculating on displaced geometry 102 (of 402) >>
	<< Calculating on displaced geometry 103 (of 402) >>
	<< Calculating on displaced geometry 104 (of 402) >>
	<< Calculating on displaced geometry 105 (of 402) >>
	<< Calculating on displaced geometry 106 (of 402) >>
	<< Calculating on displaced geometry 107 (of 402) >>
	<< Calculating on displaced geometry 108 (of 402) >>
	<< Calculating on displaced geometry 109 (of 402) >>
	<< Calculating on displaced geometry 111 (of 402) >>
	<< Calculating on displaced geometry 110 (of 402) >>
	<< Calculating on displaced geometry 112 (of 402) >>
	<< Calculating on displaced geometry 113 (of 402) >>
	<< Calculating on displaced geometry 114 (of 402) >>
	<< Calculating on displaced geometry 115 (of 402) >>
	<< Calculating on displaced geometry 116 (of 402) >>
	<< Calculating on displaced geometry 117 (of 402) >>
	<< Calculating on displaced geometry 118 (of 402) >>
	<< Calculating on displaced geometry 119 (of 402) >>
	<< Calculating on displaced geometry 120 (of 402) >>
	<< Calculating on displaced geometry 121 (of 402) >>
	<< Calculating on displaced geometry 122 (of 402) >>
	<< Calculating on displaced geometry 123 (of 402) >>
	<< Calculating on displaced geometry 124 (of 402) >>
	<< Calculating on displaced geometry 125 (of 402) >>
	<< Calculating on displaced geometry 126 (of 402) >>
	<< Calculating on displaced geometry 127 (of 402) >>
	<< Calculating on displaced geometry 128 (of 402) >>
	<< Calculating on displaced geometry 129 (of 402) >>
	<< Calculating on displaced geometry 130 (of 402) >>
	<< Calculating on displaced geometry 131 (of 402) >>
	<< Calculating on displaced geometry 132 (of 402) >>
	<< Calculating on displaced geometry 133 (of 402) >>
	<< Calculating on displaced geometry 134 (of 402) >>
	<< Calculating on displaced geometry 135 (of 402) >>
	<< Calculating on displaced geometry 136 (of 402) >>
	<< Calculating on displaced geometry 137 (of 402) >>
	<< Calculating on displaced geometry 138 (of 402) >>
	<< Calculating on displaced geometry 139 (of 402) >>
	<< Calculating on displaced geometry 140 (of 402) >>
	<< Calculating on displaced geometry 141 (of 402) >>
	<< Calculating on displaced geometry 142 (of 402) >>
	<< Calculating on displaced geometry 143 (of 402) >>
	<< Calculating on displaced geometry 144 (of 402) >>
	<< Calculating on displaced geometry 145 (of 402) >>
	<< Calculating on displaced geometry 146 (of 402) >>
	<< Calculating on displaced geometry 147 (of 402) >>
	<< Calculating on displaced geometry 148 (of 402) >>
	<< Calculating on displaced geometry 149 (of 402) >>
	<< Calculating on displaced geometry 150 (of 402) >>
	<< Calculating on displaced geometry 151 (of 402) >>
	<< Calculating on displaced geometry 152 (of 402) >>
	<< Calculating on displaced geometry 153 (of 402) >>
	<< Calculating on displaced geometry 154 (of 402) >>
	<< Calculating on displaced geometry 155 (of 402) >>
	<< Calculating on displaced geometry 156 (of 402) >>
	<< Calculating on displaced geometry 157 (of 402) >>
	<< Calculating on displaced geometry 158 (of 402) >>
	<< Calculating on displaced geometry 159 (of 402) >>
	<< Calculating on displaced geometry 160 (of 402) >>
	<< Calculating on displaced geometry 161 (of 402) >>
	<< Calculating on displaced geometry 162 (of 402) >>
	<< Calculating on displaced geometry 163 (of 402) >>
	<< Calculating on displaced geometry 164 (of 402) >>
	<< Calculating on displaced geometry 165 (of 402) >>
	<< Calculating on displaced geometry 166 (of 402) >>
	<< Calculating on displaced geometry 167 (of 402) >>
	<< Calculating on displaced geometry 168 (of 402) >>
	<< Calculating on displaced geometry 169 (of 402) >>
	<< Calculating on displaced geometry 170 (of 402) >>
	<< Calculating on displaced geometry 171 (of 402) >>
	<< Calculating on displaced geometry 172 (of 402) >>
	<< Calculating on displaced geometry 173 (of 402) >>
	<< Calculating on displaced geometry 174 (of 402) >>
	<< Calculating on displaced geometry 175 (of 402) >>
	<< Calculating on displaced geometry 176 (of 402) >>
	<< Calculating on displaced geometry 177 (of 402) >>
	<< Calculating on displaced geometry 178 (of 402) >>
	<< Calculating on displaced geometry 179 (of 402) >>
	<< Calculating on displaced geometry 180 (of 402) >>
	<< Calculating on displaced geometry 181 (of 402) >>
	<< Calculating on displaced geometry 182 (of 402) >>
	<< Calculating on displaced geometry 183 (of 402) >>
	<< Calculating on displaced geometry 184 (of 402) >>
	<< Calculating on displaced geometry 185 (of 402) >>
	<< Calculating on displaced geometry 186 (of 402) >>
	<< Calculating on displaced geometry 187 (of 402) >>
	<< Calculating on displaced geometry 188 (of 402) >>
	<< Calculating on displaced geometry 189 (of 402) >>
	<< Calculating on displaced geometry 190 (of 402) >>
	<< Calculating on displaced geometry 191 (of 402) >>
	<< Calculating on displaced geometry 192 (of 402) >>
	<< Calculating on displaced geometry 193 (of 402) >>
	<< Calculating on displaced geometry 194 (of 402) >>
	<< Calculating on displaced geometry 195 (of 402) >>
	<< Calculating on displaced geometry 196 (of 402) >>
	<< Calculating on displaced geometry 197 (of 402) >>
	<< Calculating on displaced geometry 198 (of 402) >>
	<< Calculating on displaced geometry 199 (of 402) >>
	<< Calculating on displaced geometry 200 (of 402) >>
	<< Calculating on displaced geometry 201 (of 402) >>
	<< Calculating on displaced geometry 202 (of 402) >>
	<< Calculating on displaced geometry 203 (of 402) >>
	<< Calculating on displaced geometry 204 (of 402) >>
	<< Calculating on displaced geometry 205 (of 402) >>
	<< Calculating on displaced geometry 206 (of 402) >>
	<< Calculating on displaced geometry 207 (of 402) >>
	<< Calculating on displaced geometry 208 (of 402) >>
	<< Calculating on displaced geometry 209 (of 402) >>
	<< Calculating on displaced geometry 210 (of 402) >>
	<< Calculating on displaced geometry 211 (of 402) >>
	<< Calculating on displaced geometry 212 (of 402) >>
	<< Calculating on displaced geometry 213 (of 402) >>
	<< Calculating on displaced geometry 214 (of 402) >>
	<< Calculating on displaced geometry 215 (of 402) >>
	<< Calculating on displaced geometry 216 (of 402) >>
	<< Calculating on displaced geometry 217 (of 402) >>
	<< Calculating on displaced geometry 218 (of 402) >>
	<< Calculating on displaced geometry 219 (of 402) >>
	<< Calculating on displaced geometry 220 (of 402) >>
	<< Calculating on displaced geometry 221 (of 402) >>
	<< Calculating on displaced geometry 222 (of 402) >>
	<< Calculating on displaced geometry 223 (of 402) >>
	<< Calculating on displaced geometry 224 (of 402) >>
	<< Calculating on displaced geometry 225 (of 402) >>
	<< Calculating on displaced geometry 226 (of 402) >>
	<< Calculating on displaced geometry 227 (of 402) >>
	<< Calculating on displaced geometry 228 (of 402) >>
	<< Calculating on displaced geometry 229 (of 402) >>
	<< Calculating on displaced geometry 230 (of 402) >>
	<< Calculating on displaced geometry 231 (of 402) >>
	<< Calculating on displaced geometry 232 (of 402) >>
	<< Calculating on displaced geometry 233 (of 402) >>
	<< Calculating on displaced geometry 234 (of 402) >>
	<< Calculating on displaced geometry 235 (of 402) >>
	<< Calculating on displaced geometry 236 (of 402) >>
	<< Calculating on displaced geometry 237 (of 402) >>
	<< Calculating on displaced geometry 238 (of 402) >>
	<< Calculating on displaced geometry 239 (of 402) >>
	<< Calculating on displaced geometry 240 (of 402) >>
	<< Calculating on displaced geometry 241 (of 402) >>
	<< Calculating on displaced geometry 242 (of 402) >>
	<< Calculating on displaced geometry 243 (of 402) >>
	<< Calculating on displaced geometry 244 (of 402) >>
	<< Calculating on displaced geometry 245 (of 402) >>
	<< Calculating on displaced geometry 246 (of 402) >>
	<< Calculating on displaced geometry 247 (of 402) >>
	<< Calculating on displaced geometry 248 (of 402) >>
	<< Calculating on displaced geometry 249 (of 402) >>
	<< Calculating on displaced geometry 250 (of 402) >>
	<< Calculating on displaced geometry 251 (of 402) >>
	<< Calculating on displaced geometry 252 (of 402) >>
	<< Calculating on displaced geometry 253 (of 402) >>
	<< Calculating on displaced geometry 254 (of 402) >>
	<< Calculating on displaced geometry 255 (of 402) >>
	<< Calculating on displaced geometry 256 (of 402) >>
	<< Calculating on displaced geometry 257 (of 402) >>
	<< Calculating on displaced geometry 258 (of 402) >>
	<< Calculating on displaced geometry 259 (of 402) >>
	<< Calculating on displaced geometry 260 (of 402) >>
	<< Calculating on displaced geometry 261 (of 402) >>
	<< Calculating on displaced geometry 262 (of 402) >>
	<< Calculating on displaced geometry 263 (of 402) >>
	<< Calculating on displaced geometry 264 (of 402) >>
	<< Calculating on displaced geometry 265 (of 402) >>
	<< Calculating on displaced geometry 266 (of 402) >>
	<< Calculating on displaced geometry 267 (of 402) >>
	<< Calculating on displaced geometry 268 (of 402) >>
	<< Calculating on displaced geometry 269 (of 402) >>
	<< Calculating on displaced geometry 270 (of 402) >>
	<< Calculating on displaced geometry 271 (of 402) >>
	<< Calculating on displaced geometry 272 (of 402) >>
	<< Calculating on displaced geometry 273 (of 402) >>
	<< Calculating on displaced geometry 274 (of 402) >>
	<< Calculating on displaced geometry 275 (of 402) >>
	<< Calculating on displaced geometry 276 (of 402) >>
	<< Calculating on displaced geometry 277 (of 402) >>
	<< Calculating on displaced geometry 278 (of 402) >>
	<< Calculating on displaced geometry 279 (of 402) >>
	<< Calculating on displaced geometry 280 (of 402) >>
	<< Calculating on displaced geometry 281 (of 402) >>
	<< Calculating on displaced geometry 282 (of 402) >>
	<< Calculating on displaced geometry 283 (of 402) >>
	<< Calculating on displaced geometry 284 (of 402) >>
	<< Calculating on displaced geometry 285 (of 402) >>
	<< Calculating on displaced geometry 286 (of 402) >>
	<< Calculating on displaced geometry 287 (of 402) >>
	<< Calculating on displaced geometry 288 (of 402) >>
	<< Calculating on displaced geometry 289 (of 402) >>
	<< Calculating on displaced geometry 290 (of 402) >>
	<< Calculating on displaced geometry 291 (of 402) >>
	<< Calculating on displaced geometry 292 (of 402) >>
	<< Calculating on displaced geometry 293 (of 402) >>
	<< Calculating on displaced geometry 294 (of 402) >>
	<< Calculating on displaced geometry 295 (of 402) >>
	<< Calculating on displaced geometry 296 (of 402) >>
	<< Calculating on displaced geometry 297 (of 402) >>
	<< Calculating on displaced geometry 298 (of 402) >>
	<< Calculating on displaced geometry 299 (of 402) >>
	<< Calculating on displaced geometry 300 (of 402) >>
	<< Calculating on displaced geometry 301 (of 402) >>
	<< Calculating on displaced geometry 302 (of 402) >>
	<< Calculating on displaced geometry 303 (of 402) >>
	<< Calculating on displaced geometry 304 (of 402) >>
	<< Calculating on displaced geometry 305 (of 402) >>
	<< Calculating on displaced geometry 306 (of 402) >>
	<< Calculating on displaced geometry 307 (of 402) >>
	<< Calculating on displaced geometry 308 (of 402) >>
	<< Calculating on displaced geometry 309 (of 402) >>
	<< Calculating on displaced geometry 311 (of 402) >>
	<< Calculating on displaced geometry 310 (of 402) >>
	<< Calculating on displaced geometry 312 (of 402) >>
	<< Calculating on displaced geometry 313 (of 402) >>
	<< Calculating on displaced geometry 314 (of 402) >>
	<< Calculating on displaced geometry 315 (of 402) >>
	<< Calculating on displaced geometry 316 (of 402) >>
	<< Calculating on displaced geometry 317 (of 402) >>
	<< Calculating on displaced geometry 318 (of 402) >>
	<< Calculating on displaced geometry 319 (of 402) >>
	<< Calculating on displaced geometry 320 (of 402) >>
	<< Calculating on displaced geometry 321 (of 402) >>
	<< Calculating on displaced geometry 322 (of 402) >>
	<< Calculating on displaced geometry 323 (of 402) >>
	<< Calculating on displaced geometry 324 (of 402) >>
	<< Calculating on displaced geometry 325 (of 402) >>
	<< Calculating on displaced geometry 326 (of 402) >>
	<< Calculating on displaced geometry 327 (of 402) >>
	<< Calculating on displaced geometry 328 (of 402) >>
	<< Calculating on displaced geometry 329 (of 402) >>
	<< Calculating on displaced geometry 330 (of 402) >>
	<< Calculating on displaced geometry 331 (of 402) >>
	<< Calculating on displaced geometry 332 (of 402) >>
	<< Calculating on displaced geometry 333 (of 402) >>
	<< Calculating on displaced geometry 334 (of 402) >>
	<< Calculating on displaced geometry 335 (of 402) >>
	<< Calculating on displaced geometry 336 (of 402) >>
	<< Calculating on displaced geometry 337 (of 402) >>
	<< Calculating on displaced geometry 338 (of 402) >>
	<< Calculating on displaced geometry 339 (of 402) >>
	<< Calculating on displaced geometry 340 (of 402) >>
	<< Calculating on displaced geometry 341 (of 402) >>
	<< Calculating on displaced geometry 342 (of 402) >>
	<< Calculating on displaced geometry 343 (of 402) >>
	<< Calculating on displaced geometry 344 (of 402) >>
	<< Calculating on displaced geometry 345 (of 402) >>
	<< Calculating on displaced geometry 346 (of 402) >>
	<< Calculating on displaced geometry 347 (of 402) >>
	<< Calculating on displaced geometry 348 (of 402) >>
	<< Calculating on displaced geometry 349 (of 402) >>
	<< Calculating on displaced geometry 350 (of 402) >>
	<< Calculating on displaced geometry 351 (of 402) >>
	<< Calculating on displaced geometry 352 (of 402) >>
	<< Calculating on displaced geometry 353 (of 402) >>
	<< Calculating on displaced geometry 354 (of 402) >>
	<< Calculating on displaced geometry 355 (of 402) >>
	<< Calculating on displaced geometry 356 (of 402) >>
	<< Calculating on displaced geometry 357 (of 402) >>
	<< Calculating on displaced geometry 358 (of 402) >>
	<< Calculating on displaced geometry 359 (of 402) >>
	<< Calculating on displaced geometry 360 (of 402) >>
	<< Calculating on displaced geometry 361 (of 402) >>
	<< Calculating on displaced geometry 362 (of 402) >>
	<< Calculating on displaced geometry 363 (of 402) >>
	<< Calculating on displaced geometry 364 (of 402) >>
	<< Calculating on displaced geometry 365 (of 402) >>
	<< Calculating on displaced geometry 366 (of 402) >>
	<< Calculating on displaced geometry 367 (of 402) >>
	<< Calculating on displaced geometry 368 (of 402) >>
	<< Calculating on displaced geometry 369 (of 402) >>
	<< Calculating on displaced geometry 370 (of 402) >>
	<< Calculating on displaced geometry 371 (of 402) >>
	<< Calculating on displaced geometry 372 (of 402) >>
	<< Calculating on displaced geometry 373 (of 402) >>
	<< Calculating on displaced geometry 374 (of 402) >>
	<< Calculating on displaced geometry 375 (of 402) >>
	<< Calculating on displaced geometry 376 (of 402) >>
	<< Calculating on displaced geometry 377 (of 402) >>
	<< Calculating on displaced geometry 378 (of 402) >>
	<< Calculating on displaced geometry 379 (of 402) >>
	<< Calculating on displaced geometry 380 (of 402) >>
	<< Calculating on displaced geometry 381 (of 402) >>
	<< Calculating on displaced geometry 382 (of 402) >>
	<< Calculating on displaced geometry 383 (of 402) >>
	<< Calculating on displaced geometry 384 (of 402) >>
	<< Calculating on displaced geometry 385 (of 402) >>
	<< Calculating on displaced geometry 386 (of 402) >>
	<< Calculating on displaced geometry 387 (of 402) >>
	<< Calculating on displaced geometry 388 (of 402) >>
	<< Calculating on displaced geometry 389 (of 402) >>
	<< Calculating on displaced geometry 390 (of 402) >>
	<< Calculating on displaced geometry 391 (of 402) >>
	<< Calculating on displaced geometry 392 (of 402) >>
	<< Calculating on displaced geometry 393 (of 402) >>
	<< Calculating on displaced geometry 394 (of 402) >>
	<< Calculating on displaced geometry 395 (of 402) >>
	<< Calculating on displaced geometry 396 (of 402) >>
	<< Calculating on displaced geometry 397 (of 402) >>
	<< Calculating on displaced geometry 398 (of 402) >>
	<< Calculating on displaced geometry 399 (of 402) >>
	<< Calculating on displaced geometry 400 (of 402) >>
	<< Calculating on displaced geometry 401 (of 402) >>
	<< Calculating on displaced geometry 402 (of 402) >>

-----------------------
VIBRATIONAL FREQUENCIES
-----------------------

Scaling factor for frequencies =  1.000000000 (already applied!)

   0:         0.00 cm**-1
   1:         0.00 cm**-1
   2:         0.00 cm**-1
   3:         0.00 cm**-1
   4:         0.00 cm**-1
   5:         0.00 cm**-1
   6:        -8.63 cm**-1 ***imaginary mode***
   7:        12.63 cm**-1
   8:        24.45 cm**-1
   9:        28.58 cm**-1
  10:        30.92 cm**-1
  11:        42.54 cm**-1
  12:        46.14 cm**-1
  13:        48.06 cm**-1
  14:        56.33 cm**-1
  15:        87.73 cm**-1
  16:        88.60 cm**-1
  17:       101.86 cm**-1
  18:       110.62 cm**-1
  19:       122.64 cm**-1
  20:       141.07 cm**-1
  21:       161.75 cm**-1
  22:       174.53 cm**-1
  23:       178.57 cm**-1
  24:       187.59 cm**-1
  25:       201.32 cm**-1
  26:       206.46 cm**-1
  27:       217.50 cm**-1
  28:       228.82 cm**-1
  29:       233.65 cm**-1
  30:       246.92 cm**-1
  31:       264.50 cm**-1
  32:       282.67 cm**-1
  33:       290.61 cm**-1
  34:       296.49 cm**-1
  35:       316.97 cm**-1
  36:       332.16 cm**-1
  37:       335.96 cm**-1
  38:       360.22 cm**-1
  39:       366.59 cm**-1
  40:       371.66 cm**-1
  41:       384.84 cm**-1
  42:       394.58 cm**-1
  43:       413.64 cm**-1
  44:       418.14 cm**-1
  45:       422.93 cm**-1
  46:       432.94 cm**-1
  47:       445.94 cm**-1
  48:       448.78 cm**-1
  49:       465.02 cm**-1
  50:       472.10 cm**-1
  51:       508.69 cm**-1
  52:       511.75 cm**-1
  53:       527.65 cm**-1
  54:       534.11 cm**-1
  55:       577.11 cm**-1
  56:       586.09 cm**-1
  57:       603.67 cm**-1
  58:       622.58 cm**-1
  59:       626.79 cm**-1
  60:       632.76 cm**-1
  61:       670.51 cm**-1
  62:       687.93 cm**-1
  63:       706.36 cm**-1
  64:       711.98 cm**-1
  65:       721.41 cm**-1
  66:       727.15 cm**-1
  67:       736.04 cm**-1
  68:       754.97 cm**-1
  69:       773.65 cm**-1
  70:       784.90 cm**-1
  71:       809.34 cm**-1
  72:       827.56 cm**-1
  73:       836.44 cm**-1
  74:       848.97 cm**-1
  75:       860.17 cm**-1
  76:       868.38 cm**-1
  77:       869.99 cm**-1
  78:       873.95 cm**-1
  79:       888.79 cm**-1
  80:       904.68 cm**-1
  81:       936.51 cm**-1
  82:       940.60 cm**-1
  83:       942.22 cm**-1
  84:       948.22 cm**-1
  85:       950.21 cm**-1
  86:       952.51 cm**-1
  87:       956.07 cm**-1
  88:       962.59 cm**-1
  89:       971.81 cm**-1
  90:       972.21 cm**-1
  91:       998.98 cm**-1
  92:      1005.80 cm**-1
  93:      1007.10 cm**-1
  94:      1014.92 cm**-1
  95:      1023.10 cm**-1
  96:      1023.44 cm**-1
  97:      1028.03 cm**-1
  98:      1035.45 cm**-1
  99:      1043.54 cm**-1
 100:      1045.88 cm**-1
 101:      1051.45 cm**-1
 102:      1055.45 cm**-1
 103:      1056.80 cm**-1
 104:      1083.12 cm**-1
 105:      1099.96 cm**-1
 106:      1103.56 cm**-1
 107:      1105.15 cm**-1
 108:      1119.31 cm**-1
 109:      1136.28 cm**-1
 110:      1147.67 cm**-1
 111:      1164.98 cm**-1
 112:      1169.95 cm**-1
 113:      1175.40 cm**-1
 114:      1184.83 cm**-1
 115:      1185.89 cm**-1
 116:      1190.75 cm**-1
 117:      1223.77 cm**-1
 118:      1227.23 cm**-1
 119:      1229.02 cm**-1
 120:      1237.81 cm**-1
 121:      1253.09 cm**-1
 122:      1260.53 cm**-1
 123:      1266.95 cm**-1
 124:      1282.81 cm**-1
 125:      1299.47 cm**-1
 126:      1303.64 cm**-1
 127:      1330.15 cm**-1
 128:      1341.68 cm**-1
 129:      1354.12 cm**-1
 130:      1354.75 cm**-1
 131:      1365.84 cm**-1
 132:      1377.33 cm**-1
 133:      1380.08 cm**-1
 134:      1380.75 cm**-1
 135:      1382.83 cm**-1
 136:      1384.35 cm**-1
 137:      1392.03 cm**-1
 138:      1402.56 cm**-1
 139:      1409.36 cm**-1
 140:      1451.54 cm**-1
 141:      1456.36 cm**-1
 142:      1457.25 cm**-1
 143:      1458.25 cm**-1
 144:      1459.38 cm**-1
 145:      1462.27 cm**-1
 146:      1468.95 cm**-1
 147:      1469.06 cm**-1
 148:      1476.00 cm**-1
 149:      1476.37 cm**-1
 150:      1483.00 cm**-1
 151:      1486.14 cm**-1
 152:      1487.35 cm**-1
 153:      1489.43 cm**-1
 154:      1492.39 cm**-1
 155:      1505.47 cm**-1
 156:      1529.23 cm**-1
 157:      1529.93 cm**-1
 158:      1553.86 cm**-1
 159:      1631.22 cm**-1
 160:      1646.96 cm**-1
 161:      1651.86 cm**-1
 162:      1660.78 cm**-1
 163:      1664.30 cm**-1
 164:      1664.51 cm**-1
 165:      1751.78 cm**-1
 166:      1811.52 cm**-1
 167:      3026.05 cm**-1
 168:      3044.58 cm**-1
 169:      3046.76 cm**-1
 170:      3048.23 cm**-1
 171:      3053.48 cm**-1
 172:      3053.77 cm**-1
 173:      3059.69 cm**-1
 174:      3117.75 cm**-1
 175:      3118.85 cm**-1
 176:      3123.71 cm**-1
 177:      3125.35 cm**-1
 178:      3125.83 cm**-1
 179:      3129.11 cm**-1
 180:      3130.86 cm**-1
 181:      3136.65 cm**-1
 182:      3146.18 cm**-1
 183:      3146.78 cm**-1
 184:      3147.40 cm**-1
 185:      3153.41 cm**-1
 186:      3181.38 cm**-1
 187:      3186.13 cm**-1
 188:      3188.10 cm**-1
 189:      3195.38 cm**-1
 190:      3197.20 cm**-1
 191:      3202.84 cm**-1
 192:      3203.05 cm**-1
 193:      3207.30 cm**-1
 194:      3211.93 cm**-1
 195:      3213.59 cm**-1
 196:      3221.38 cm**-1
 197:      3221.98 cm**-1
 198:      3228.40 cm**-1
 199:      3229.31 cm**-1
 200:      3644.78 cm**-1


------------
NORMAL MODES
------------

These modes are the cartesian displacements weighted by the diagonal matrix
M(i,i)=1/sqrt(m[i]) where m[i] is the mass of the displaced atom
Thus, these vectors are normalized but *not* orthogonal

                  0          1          2          3          4          5    
      0       0.000000   0.000000   0.000000   0.000000   0.000000   0.000000
      1       0.000000   0.000000   0.000000   0.000000   0.000000   0.000000
      2       0.000000   0.000000   0.000000   0.000000   0.000000   0.000000
      3       0.000000   0.000000   0.000000   0.000000   0.000000   0.000000
      4       0.000000   0.000000   0.000000   0.000000   0.000000   0.000000
      5       0.000000   0.000000   0.000000   0.000000   0.000000   0.000000
      6       0.000000   0.000000   0.000000   0.000000   0.000000   0.000000
      7       0.000000   0.000000   0.000000   0.000000   0.000000   0.000000
      8       0.000000   0.000000   0.000000   0.000000   0.000000   0.000000
      9       0.000000   0.000000   0.000000   0.000000   0.000000   0.000000
     10       0.000000   0.000000   0.000000   0.000000   0.000000   0.000000
     11       0.000000   0.000000   0.000000   0.000000   0.000000   0.000000
     12       0.000000   0.000000   0.000000   0.000000   0.000000   0.000000
     13       0.000000   0.000000   0.000000   0.000000   0.000000   0.000000
     14       0.000000   0.000000   0.000000   0.000000   0.000000   0.000000
     15       0.000000   0.000000   0.000000   0.000000   0.000000   0.000000
     16       0.000000   0.000000   0.000000   0.000000   0.000000   0.000000
     17       0.000000   0.000000   0.000000   0.000000   0.000000   0.000000
     18       0.000000   0.000000   0.000000   0.000000   0.000000   0.000000
     19       0.000000   0.000000   0.000000   0.000000   0.000000   0.000000
     20       0.000000   0.000000   0.000000   0.000000   0.000000   0.000000
     21       0.000000   0.000000   0.000000   0.000000   0.000000   0.000000
     22       0.000000   0.000000   0.000000   0.000000   0.000000   0.000000
     23       0.000000   0.000000   0.000000   0.000000   0.000000   0.000000
     24       0.000000   0.000000   0.000000   0.000000   0.000000   0.000000
     25       0.000000   0.000000   0.000000   0.000000   0.000000   0.000000
     26       0.000000   0.000000   0.000000   0.000000   0.000000   0.000000
     27       0.000000   0.000000   0.000000   0.000000   0.000000   0.000000
     28       0.000000   0.000000   0.000000   0.000000   0.000000   0.000000
     29       0.000000   0.000000   0.000000   0.000000   0.000000   0.000000
     30       0.000000   0.000000   0.000000   0.000000   0.000000   0.000000
     31       0.000000   0.000000   0.000000   0.000000   0.000000   0.000000
     32       0.000000   0.000000   0.000000   0.000000   0.000000   0.000000
     33       0.000000   0.000000   0.000000   0.000000   0.000000   0.000000
     34       0.000000   0.000000   0.000000   0.000000   0.000000   0.000000
     35       0.000000   0.000000   0.000000   0.000000   0.000000   0.000000
     36       0.000000   0.000000   0.000000   0.000000   0.000000   0.000000
     37       0.000000   0.000000   0.000000   0.000000   0.000000   0.000000
     38       0.000000   0.000000   0.000000   0.000000   0.000000   0.000000
     39       0.000000   0.000000   0.000000   0.000000   0.000000   0.000000
     40       0.000000   0.000000   0.000000   0.000000   0.000000   0.000000
     41       0.000000   0.000000   0.000000   0.000000   0.000000   0.000000
     42       0.000000   0.000000   0.000000   0.000000   0.000000   0.000000
     43       0.000000   0.000000   0.000000   0.000000   0.000000   0.000000
     44       0.000000   0.000000   0.000000   0.000000   0.000000   0.000000
     45       0.000000   0.000000   0.000000   0.000000   0.000000   0.000000
     46       0.000000   0.000000   0.000000   0.000000   0.000000   0.000000
     47       0.000000   0.000000   0.000000   0.000000   0.000000   0.000000
     48       0.000000   0.000000   0.000000   0.000000   0.000000   0.000000
     49       0.000000   0.000000   0.000000   0.000000   0.000000   0.000000
     50       0.000000   0.000000   0.000000   0.000000   0.000000   0.000000
     51       0.000000   0.000000   0.000000   0.000000   0.000000   0.000000
     52       0.000000   0.000000   0.000000   0.000000   0.000000   0.000000
     53       0.000000   0.000000   0.000000   0.000000   0.000000   0.000000
     54       0.000000   0.000000   0.000000   0.000000   0.000000   0.000000
     55       0.000000   0.000000   0.000000   0.000000   0.000000   0.000000
     56       0.000000   0.000000   0.000000   0.000000   0.000000   0.000000
     57       0.000000   0.000000   0.000000   0.000000   0.000000   0.000000
     58       0.000000   0.000000   0.000000   0.000000   0.000000   0.000000
     59       0.000000   0.000000   0.000000   0.000000   0.000000   0.000000
     60       0.000000   0.000000   0.000000   0.000000   0.000000   0.000000
     61       0.000000   0.000000   0.000000   0.000000   0.000000   0.000000
     62       0.000000   0.000000   0.000000   0.000000   0.000000   0.000000
     63       0.000000   0.000000   0.000000   0.000000   0.000000   0.000000
     64       0.000000   0.000000   0.000000   0.000000   0.000000   0.000000
     65       0.000000   0.000000   0.000000   0.000000   0.000000   0.000000
     66       0.000000   0.000000   0.000000   0.000000   0.000000   0.000000
     67       0.000000   0.000000   0.000000   0.000000   0.000000   0.000000
     68       0.000000   0.000000   0.000000   0.000000   0.000000   0.000000
     69       0.000000   0.000000   0.000000   0.000000   0.000000   0.000000
     70       0.000000   0.000000   0.000000   0.000000   0.000000   0.000000
     71       0.000000   0.000000   0.000000   0.000000   0.000000   0.000000
     72       0.000000   0.000000   0.000000   0.000000   0.000000   0.000000
     73       0.000000   0.000000   0.000000   0.000000   0.000000   0.000000
     74       0.000000   0.000000   0.000000   0.000000   0.000000   0.000000
     75       0.000000   0.000000   0.000000   0.000000   0.000000   0.000000
     76       0.000000   0.000000   0.000000   0.000000   0.000000   0.000000
     77       0.000000   0.000000   0.000000   0.000000   0.000000   0.000000
     78       0.000000   0.000000   0.000000   0.000000   0.000000   0.000000
     79       0.000000   0.000000   0.000000   0.000000   0.000000   0.000000
     80       0.000000   0.000000   0.000000   0.000000   0.000000   0.000000
     81       0.000000   0.000000   0.000000   0.000000   0.000000   0.000000
     82       0.000000   0.000000   0.000000   0.000000   0.000000   0.000000
     83       0.000000   0.000000   0.000000   0.000000   0.000000   0.000000
     84       0.000000   0.000000   0.000000   0.000000   0.000000   0.000000
     85       0.000000   0.000000   0.000000   0.000000   0.000000   0.000000
     86       0.000000   0.000000   0.000000   0.000000   0.000000   0.000000
     87       0.000000   0.000000   0.000000   0.000000   0.000000   0.000000
     88       0.000000   0.000000   0.000000   0.000000   0.000000   0.000000
     89       0.000000   0.000000   0.000000   0.000000   0.000000   0.000000
     90       0.000000   0.000000   0.000000   0.000000   0.000000   0.000000
     91       0.000000   0.000000   0.000000   0.000000   0.000000   0.000000
     92       0.000000   0.000000   0.000000   0.000000   0.000000   0.000000
     93       0.000000   0.000000   0.000000   0.000000   0.000000   0.000000
     94       0.000000   0.000000   0.000000   0.000000   0.000000   0.000000
     95       0.000000   0.000000   0.000000   0.000000   0.000000   0.000000
     96       0.000000   0.000000   0.000000   0.000000   0.000000   0.000000
     97       0.000000   0.000000   0.000000   0.000000   0.000000   0.000000
     98       0.000000   0.000000   0.000000   0.000000   0.000000   0.000000
     99       0.000000   0.000000   0.000000   0.000000   0.000000   0.000000
    100       0.000000   0.000000   0.000000   0.000000   0.000000   0.000000
    101       0.000000   0.000000   0.000000   0.000000   0.000000   0.000000
    102       0.000000   0.000000   0.000000   0.000000   0.000000   0.000000
    103       0.000000   0.000000   0.000000   0.000000   0.000000   0.000000
    104       0.000000   0.000000   0.000000   0.000000   0.000000   0.000000
    105       0.000000   0.000000   0.000000   0.000000   0.000000   0.000000
    106       0.000000   0.000000   0.000000   0.000000   0.000000   0.000000
    107       0.000000   0.000000   0.000000   0.000000   0.000000   0.000000
    108       0.000000   0.000000   0.000000   0.000000   0.000000   0.000000
    109       0.000000   0.000000   0.000000   0.000000   0.000000   0.000000
    110       0.000000   0.000000   0.000000   0.000000   0.000000   0.000000
    111       0.000000   0.000000   0.000000   0.000000   0.000000   0.000000
    112       0.000000   0.000000   0.000000   0.000000   0.000000   0.000000
    113       0.000000   0.000000   0.000000   0.000000   0.000000   0.000000
    114       0.000000   0.000000   0.000000   0.000000   0.000000   0.000000
    115       0.000000   0.000000   0.000000   0.000000   0.000000   0.000000
    116       0.000000   0.000000   0.000000   0.000000   0.000000   0.000000
    117       0.000000   0.000000   0.000000   0.000000   0.000000   0.000000
    118       0.000000   0.000000   0.000000   0.000000   0.000000   0.000000
    119       0.000000   0.000000   0.000000   0.000000   0.000000   0.000000
    120       0.000000   0.000000   0.000000   0.000000   0.000000   0.000000
    121       0.000000   0.000000   0.000000   0.000000   0.000000   0.000000
    122       0.000000   0.000000   0.000000   0.000000   0.000000   0.000000
    123       0.000000   0.000000   0.000000   0.000000   0.000000   0.000000
    124       0.000000   0.000000   0.000000   0.000000   0.000000   0.000000
    125       0.000000   0.000000   0.000000   0.000000   0.000000   0.000000
    126       0.000000   0.000000   0.000000   0.000000   0.000000   0.000000
    127       0.000000   0.000000   0.000000   0.000000   0.000000   0.000000
    128       0.000000   0.000000   0.000000   0.000000   0.000000   0.000000
    129       0.000000   0.000000   0.000000   0.000000   0.000000   0.000000
    130       0.000000   0.000000   0.000000   0.000000   0.000000   0.000000
    131       0.000000   0.000000   0.000000   0.000000   0.000000   0.000000
    132       0.000000   0.000000   0.000000   0.000000   0.000000   0.000000
    133       0.000000   0.000000   0.000000   0.000000   0.000000   0.000000
    134       0.000000   0.000000   0.000000   0.000000   0.000000   0.000000
    135       0.000000   0.000000   0.000000   0.000000   0.000000   0.000000
    136       0.000000   0.000000   0.000000   0.000000   0.000000   0.000000
    137       0.000000   0.000000   0.000000   0.000000   0.000000   0.000000
    138       0.000000   0.000000   0.000000   0.000000   0.000000   0.000000
    139       0.000000   0.000000   0.000000   0.000000   0.000000   0.000000
    140       0.000000   0.000000   0.000000   0.000000   0.000000   0.000000
    141       0.000000   0.000000   0.000000   0.000000   0.000000   0.000000
    142       0.000000   0.000000   0.000000   0.000000   0.000000   0.000000
    143       0.000000   0.000000   0.000000   0.000000   0.000000   0.000000
    144       0.000000   0.000000   0.000000   0.000000   0.000000   0.000000
    145       0.000000   0.000000   0.000000   0.000000   0.000000   0.000000
    146       0.000000   0.000000   0.000000   0.000000   0.000000   0.000000
    147       0.000000   0.000000   0.000000   0.000000   0.000000   0.000000
    148       0.000000   0.000000   0.000000   0.000000   0.000000   0.000000
    149       0.000000   0.000000   0.000000   0.000000   0.000000   0.000000
    150       0.000000   0.000000   0.000000   0.000000   0.000000   0.000000
    151       0.000000   0.000000   0.000000   0.000000   0.000000   0.000000
    152       0.000000   0.000000   0.000000   0.000000   0.000000   0.000000
    153       0.000000   0.000000   0.000000   0.000000   0.000000   0.000000
    154       0.000000   0.000000   0.000000   0.000000   0.000000   0.000000
    155       0.000000   0.000000   0.000000   0.000000   0.000000   0.000000
    156       0.000000   0.000000   0.000000   0.000000   0.000000   0.000000
    157       0.000000   0.000000   0.000000   0.000000   0.000000   0.000000
    158       0.000000   0.000000   0.000000   0.000000   0.000000   0.000000
    159       0.000000   0.000000   0.000000   0.000000   0.000000   0.000000
    160       0.000000   0.000000   0.000000   0.000000   0.000000   0.000000
    161       0.000000   0.000000   0.000000   0.000000   0.000000   0.000000
    162       0.000000   0.000000   0.000000   0.000000   0.000000   0.000000
    163       0.000000   0.000000   0.000000   0.000000   0.000000   0.000000
    164       0.000000   0.000000   0.000000   0.000000   0.000000   0.000000
    165       0.000000   0.000000   0.000000   0.000000   0.000000   0.000000
    166       0.000000   0.000000   0.000000   0.000000   0.000000   0.000000
    167       0.000000   0.000000   0.000000   0.000000   0.000000   0.000000
    168       0.000000   0.000000   0.000000   0.000000   0.000000   0.000000
    169       0.000000   0.000000   0.000000   0.000000   0.000000   0.000000
    170       0.000000   0.000000   0.000000   0.000000   0.000000   0.000000
    171       0.000000   0.000000   0.000000   0.000000   0.000000   0.000000
    172       0.000000   0.000000   0.000000   0.000000   0.000000   0.000000
    173       0.000000   0.000000   0.000000   0.000000   0.000000   0.000000
    174       0.000000   0.000000   0.000000   0.000000   0.000000   0.000000
    175       0.000000   0.000000   0.000000   0.000000   0.000000   0.000000
    176       0.000000   0.000000   0.000000   0.000000   0.000000   0.000000
    177       0.000000   0.000000   0.000000   0.000000   0.000000   0.000000
    178       0.000000   0.000000   0.000000   0.000000   0.000000   0.000000
    179       0.000000   0.000000   0.000000   0.000000   0.000000   0.000000
    180       0.000000   0.000000   0.000000   0.000000   0.000000   0.000000
    181       0.000000   0.000000   0.000000   0.000000   0.000000   0.000000
    182       0.000000   0.000000   0.000000   0.000000   0.000000   0.000000
    183       0.000000   0.000000   0.000000   0.000000   0.000000   0.000000
    184       0.000000   0.000000   0.000000   0.000000   0.000000   0.000000
    185       0.000000   0.000000   0.000000   0.000000   0.000000   0.000000
    186       0.000000   0.000000   0.000000   0.000000   0.000000   0.000000
    187       0.000000   0.000000   0.000000   0.000000   0.000000   0.000000
    188       0.000000   0.000000   0.000000   0.000000   0.000000   0.000000
    189       0.000000   0.000000   0.000000   0.000000   0.000000   0.000000
    190       0.000000   0.000000   0.000000   0.000000   0.000000   0.000000
    191       0.000000   0.000000   0.000000   0.000000   0.000000   0.000000
    192       0.000000   0.000000   0.000000   0.000000   0.000000   0.000000
    193       0.000000   0.000000   0.000000   0.000000   0.000000   0.000000
    194       0.000000   0.000000   0.000000   0.000000   0.000000   0.000000
    195       0.000000   0.000000   0.000000   0.000000   0.000000   0.000000
    196       0.000000   0.000000   0.000000   0.000000   0.000000   0.000000
    197       0.000000   0.000000   0.000000   0.000000   0.000000   0.000000
    198       0.000000   0.000000   0.000000   0.000000   0.000000   0.000000
    199       0.000000   0.000000   0.000000   0.000000   0.000000   0.000000
    200       0.000000   0.000000   0.000000   0.000000   0.000000   0.000000
                  6          7          8          9         10         11    
      0      -0.016930   0.012569   0.047057   0.013518   0.016724   0.022799
      1      -0.035293  -0.014993  -0.034217  -0.015505  -0.019195  -0.016494
      2       0.024007  -0.020201  -0.006292  -0.011454  -0.024634  -0.017021
      3      -0.072290   0.030940   0.075765  -0.016237   0.066288  -0.052103
      4      -0.025317   0.059327  -0.069728   0.009711  -0.009610   0.025435
      5       0.027655   0.001438  -0.016959  -0.003811  -0.022991  -0.002886
      6      -0.017937   0.008995   0.029922   0.021197   0.005002   0.011402
      7      -0.033605  -0.004286  -0.038509  -0.015692  -0.018709  -0.017937
      8       0.015485  -0.086373   0.015533  -0.000790  -0.001388   0.022720
      9      -0.053998   0.006846   0.026602   0.007457   0.011229   0.016808
     10      -0.062752  -0.003588  -0.002969  -0.013930  -0.002533  -0.005940
     11       0.192272  -0.031734  -0.011851   0.002663  -0.039990  -0.029360
     12      -0.022758   0.011352   0.041506   0.015661   0.013081   0.017456
     13      -0.036442  -0.004036  -0.033347  -0.017656  -0.014198  -0.013993
     14       0.041380  -0.056418   0.001138  -0.003962  -0.027692  -0.008480
     15      -0.027945   0.011820   0.045247   0.016109   0.016589   0.020057
     16      -0.039755   0.001650  -0.015695  -0.018268  -0.003162  -0.008795
     17       0.082425  -0.058240  -0.002945   0.002082  -0.048562  -0.026778
     18      -0.048929   0.016630   0.056262   0.016171   0.026264   0.029018
     19      -0.089217  -0.013551  -0.009185  -0.016567  -0.010430  -0.012222
     20       0.036603  -0.074034   0.001744   0.003999  -0.057417  -0.030338
     21       0.013024   0.011268   0.055086   0.022463   0.019923   0.015597
     22       0.045879   0.031329  -0.016528  -0.020564   0.019744   0.000828
     23       0.057343  -0.072900   0.001823   0.005809  -0.057254  -0.032936
     24       0.056914   0.023834   0.047868   0.031668  -0.004385  -0.011506
     25       0.117770   0.057474  -0.019352  -0.023591   0.038534   0.008272
     26       0.123702  -0.049568  -0.002307   0.006248  -0.050326  -0.035135
     27       0.061962   0.035286   0.030016   0.031162  -0.030911  -0.032937
     28       0.112418   0.055983  -0.020451  -0.023305   0.034868   0.005958
     29       0.191188  -0.020903  -0.010073   0.002513  -0.038790  -0.032721
     30       0.093153   0.021943   0.064408   0.042531   0.005607  -0.010744
     31       0.195639   0.085262  -0.020403  -0.027012   0.062774   0.019238
     32       0.100941  -0.063212   0.004297   0.011755  -0.057691  -0.039889
     33       0.127963   0.032248   0.058859   0.050286  -0.014350  -0.032782
     34       0.250988   0.105802  -0.022475  -0.029381   0.077743   0.025284
     35       0.153128  -0.044590   0.001175   0.012076  -0.051716  -0.041344
     36       0.086266   0.007077   0.088957   0.044171   0.041981   0.018640
     37       0.202648   0.087014  -0.018822  -0.027281   0.067704   0.022441
     38       0.011815  -0.100414   0.015195   0.016957  -0.072136  -0.042366
     39       0.114774   0.005781   0.102930   0.053148   0.051539   0.020396
     40       0.263714   0.108776  -0.019681  -0.029800   0.086420   0.030876
     41      -0.005870  -0.111010   0.020769   0.021452  -0.077311  -0.045647
     42       0.043785  -0.005585   0.095723   0.034338   0.066309   0.045470
     43       0.131123   0.060753  -0.016005  -0.024342   0.048998   0.015108
     44      -0.054084  -0.123659   0.019200   0.016579  -0.079721  -0.040605
     45       0.039050  -0.016917   0.115766   0.035727   0.095781   0.068111
     46       0.136042   0.061831  -0.014507  -0.024525   0.053083   0.017729
     47      -0.123363  -0.152671   0.027993   0.020801  -0.090890  -0.042712
     48       0.007925  -0.003339   0.078302   0.023448   0.054286   0.043015
     49       0.053178   0.032875  -0.014911  -0.020962   0.024978   0.004213
     50      -0.030950  -0.109907   0.012384   0.010926  -0.072547  -0.036162
     51      -0.024520  -0.013042   0.084432   0.016772   0.072286   0.062030
     52      -0.002488   0.012322  -0.012691  -0.018408   0.010203  -0.001354
     53      -0.081334  -0.127909   0.015755   0.011096  -0.078887  -0.035437
     54      -0.009486   0.007428   0.024243   0.029914   0.000281   0.008377
     55      -0.029565  -0.014644  -0.048606   0.004883  -0.018727  -0.013923
     56      -0.037801  -0.095425   0.038229  -0.016843   0.039119   0.054197
     57      -0.008468   0.008647   0.036605   0.021414  -0.013644   0.015624
     58      -0.025963  -0.003907  -0.033578  -0.016936  -0.034928  -0.015693
     59      -0.065591  -0.178191  -0.070639   0.148591   0.157377   0.072649
     60      -0.038554   0.018726   0.087235  -0.038893  -0.014839   0.036198
     61      -0.010665   0.052829   0.042673  -0.133739  -0.112411  -0.027991
     62      -0.060960  -0.196463  -0.106234   0.197984   0.178820   0.069938
     63      -0.001658   0.006868   0.029177   0.031804  -0.017242   0.013103
     64      -0.023445  -0.013599  -0.044192   0.003899  -0.032002  -0.011681
     65      -0.102812  -0.186320  -0.045916   0.125951   0.185363   0.096366
     66       0.015583   0.000648   0.002787   0.065251  -0.019089   0.003395
     67      -0.040386  -0.042412  -0.087664   0.061620   0.026318  -0.009399
     68      -0.053900  -0.214077  -0.142661   0.248181   0.197925   0.065815
     69      -0.045073   0.019928   0.079178  -0.036676   0.003915   0.027516
     70      -0.009353   0.040425   0.027112  -0.104014  -0.102649  -0.021519
     71      -0.054996  -0.046944   0.137436  -0.149156  -0.014955   0.065602
     72      -0.038840   0.028273   0.090004  -0.061707  -0.008768   0.013532
     73      -0.013150   0.027560   0.008448  -0.075014  -0.083834  -0.017768
     74      -0.037548   0.018576   0.232889  -0.291376  -0.108233   0.052221
     75      -0.043307   0.015814   0.069731  -0.021696   0.007411   0.029863
     76      -0.009569   0.028922   0.006010  -0.068426  -0.089829  -0.013122
     77      -0.097369  -0.066470   0.144901  -0.141640   0.030948   0.094258
     78      -0.079367   0.025861   0.122841  -0.082446   0.012402   0.051321
     79       0.009507   0.104771   0.119224  -0.244370  -0.193903  -0.038594
     80      -0.044479  -0.058036   0.108022  -0.112396  -0.005692   0.058717
     81       0.034328  -0.008564  -0.052309   0.118051   0.005794  -0.022960
     82      -0.050530  -0.093378  -0.153096   0.163541   0.086225   0.000595
     83      -0.045601  -0.071245   0.086651  -0.081913   0.011958   0.060062
     84       0.061542  -0.009823  -0.068732   0.135556  -0.012727  -0.038815
     85      -0.067562  -0.142351  -0.236071   0.280407   0.167627   0.007604
     86      -0.032190  -0.104695   0.016790   0.011362   0.048886   0.050226
     87       0.042730  -0.006133  -0.047242   0.111132  -0.007124  -0.026752
     88      -0.045798  -0.092075  -0.129681   0.138638   0.065533   0.002637
     89      -0.084529  -0.082981   0.104127  -0.091957   0.044607   0.085932
     90       0.031849  -0.022573  -0.101586   0.177711   0.043083  -0.026991
     91      -0.053360  -0.102983  -0.166461   0.183470   0.099844   0.002112
     92      -0.026911  -0.009386   0.172862  -0.210204  -0.075496   0.048985
     93      -0.011024  -0.000272   0.022714   0.014115  -0.010528   0.010325
     94      -0.036016  -0.015467   0.024748   0.007147  -0.010419  -0.001657
     95       0.062338  -0.009856  -0.008643  -0.021496   0.018175  -0.013056
     96       0.021678  -0.011157  -0.009073  -0.007255  -0.015128  -0.003840
     97      -0.019100  -0.029223   0.037385   0.014003  -0.008318   0.000958
     98      -0.031526   0.046940  -0.004707  -0.013281   0.017298  -0.002458
     99       0.050957  -0.014843  -0.008870   0.006064  -0.045449  -0.010765
    100      -0.003727  -0.041479   0.069347   0.038906  -0.016197   0.008622
    101      -0.110204   0.056972  -0.005584  -0.049238   0.098368   0.015817
    102       0.074524  -0.022704  -0.032573  -0.008876  -0.050602  -0.021620
    103       0.008957  -0.051782   0.079488   0.044718  -0.015375   0.010494
    104      -0.179593   0.097967  -0.002516  -0.045432   0.102865   0.025308
    105       0.052784  -0.009677   0.020020   0.037039  -0.068686  -0.004244
    106      -0.002248  -0.041256   0.088495   0.056420  -0.025633   0.013498
    107      -0.106884   0.018666  -0.009903  -0.088281   0.171724   0.021743
    108       0.076358  -0.013133   0.018883   0.046440  -0.092346  -0.010139
    109       0.010250  -0.051089   0.112882   0.075412  -0.031992   0.018999
    110      -0.170976   0.029370  -0.010930  -0.116081   0.234896   0.036324
    111       0.024402  -0.001035   0.049890   0.054095  -0.058167   0.010672
    112      -0.017106  -0.028611   0.075662   0.048283  -0.025209   0.011473
    113      -0.025963  -0.030525  -0.011564  -0.087148   0.156624   0.007896
    114       0.025702   0.002327   0.073641   0.077680  -0.072977   0.017229
    115      -0.016255  -0.028459   0.090547   0.061442  -0.031232   0.015831
    116      -0.024710  -0.060070  -0.013596  -0.113155   0.206341   0.010962
    117      -0.005729   0.003855   0.050484   0.041960  -0.028786   0.017423
    118      -0.034151  -0.015851   0.043955   0.023606  -0.017480   0.003855
    119       0.056761  -0.044499  -0.010520  -0.052753   0.077654  -0.009672
    120      -0.031376   0.012388   0.072399   0.053293  -0.019171   0.028431
    121      -0.047007  -0.005611   0.034912   0.018472  -0.017826   0.002577
    122       0.127718  -0.086144  -0.011682  -0.052122   0.066081  -0.020191
    123       0.025990  -0.018386  -0.043783  -0.045322   0.011318  -0.011841
    124      -0.018028  -0.030807   0.017032  -0.005775   0.002516  -0.004263
    125      -0.055489   0.096501   0.000289   0.034814  -0.068672  -0.011633
    126       0.053199  -0.034773  -0.076921  -0.072020   0.015204  -0.023388
    127      -0.003618  -0.046892   0.037316   0.005441   0.006680   0.002124
    128      -0.141224   0.166742   0.007480   0.053283  -0.085603  -0.007316
    129       0.097049  -0.047509  -0.075638  -0.047600  -0.036797  -0.033643
    130       0.037842  -0.097619   0.039756  -0.018001   0.051785   0.007879
    131      -0.150274   0.165777   0.007331   0.043915  -0.066076  -0.003749
    132       0.055825  -0.042001  -0.101842  -0.101707   0.039370  -0.027694
    133      -0.003029  -0.048082   0.020973  -0.010650   0.015986  -0.001660
    134      -0.153942   0.204750   0.012154   0.093879  -0.158255  -0.016644
    135       0.027578  -0.027615  -0.079680  -0.088455   0.047184  -0.017787
    136      -0.036156  -0.006671   0.065697   0.052368  -0.043485   0.004938
    137      -0.185240   0.185735   0.009705   0.039672  -0.050182   0.001416
    138      -0.023972   0.003035  -0.049714  -0.078199   0.072416  -0.002293
    139      -0.080433   0.033286   0.012391   0.020698  -0.047600  -0.009717
    140      -0.055208   0.104465   0.000961   0.049752  -0.096858  -0.015575
    141      -0.044943   0.012657  -0.050929  -0.090515   0.096737   0.001951
    142      -0.100436   0.064386   0.037835   0.059830  -0.087053  -0.006253
    143      -0.087566   0.122847   0.003201   0.038423  -0.068557  -0.009017
    144      -0.033250   0.000082  -0.074639  -0.104466   0.090982  -0.006961
    145      -0.086388   0.032637  -0.001819   0.006700  -0.038745  -0.012573
    146      -0.077990   0.138157   0.003436   0.082041  -0.152750  -0.021545
    147      -0.033168   0.013436  -0.028503  -0.064653   0.074618   0.005224
    148      -0.102483   0.051169  -0.002868   0.015354  -0.053477  -0.014363
    149      -0.006772   0.059767  -0.003286   0.039269  -0.089167  -0.017990
    150       0.058794  -0.032298  -0.043737  -0.028239  -0.025707  -0.018907
    151       0.032992  -0.081838  -0.019175  -0.064803   0.062468  -0.009492
    152      -0.010214   0.076164  -0.000909   0.055198  -0.115378  -0.021096
    153       0.033625  -0.016345  -0.022515  -0.007498  -0.034459  -0.012841
    154       0.043629  -0.084786  -0.037163  -0.080376   0.068697  -0.014329
    155       0.033108   0.036953  -0.003250   0.046885  -0.111021  -0.022955
    156       0.078619  -0.044737  -0.068962  -0.057343  -0.004208  -0.024535
    157       0.043909  -0.086895  -0.033476  -0.078978   0.070404  -0.013260
    158      -0.015392   0.101904   0.001447   0.087810  -0.172456  -0.028364
    159       0.092528  -0.046129  -0.041107  -0.006780  -0.068303  -0.025988
    160       0.053422  -0.115295  -0.013848  -0.081594   0.096359  -0.004079
    161      -0.017730   0.076118  -0.001020   0.046643  -0.098278  -0.018278
    162      -0.046235   0.017565   0.037819  -0.010711   0.032522  -0.018940
    163      -0.029635   0.020089  -0.040748  -0.001230  -0.013530   0.006186
    164       0.023036   0.012693  -0.015374  -0.002554  -0.015117  -0.005618
    165      -0.043042   0.004266  -0.034719  -0.025430   0.004466  -0.020137
    166      -0.028127   0.006162  -0.006292  -0.000243  -0.011363   0.004142
    167       0.015790   0.063433  -0.023365   0.011275   0.010752   0.001707
    168      -0.060633   0.017156  -0.046055  -0.028463   0.048687  -0.222714
    169      -0.025495   0.038148  -0.005910   0.012947  -0.008951   0.097065
    170       0.010507   0.101594  -0.028222   0.023389   0.033411   0.003604
    171      -0.074869   0.039633   0.012633  -0.013497   0.112875  -0.382118
    172      -0.024942   0.071029  -0.035862   0.020279  -0.011614   0.171096
    173       0.011449   0.092807  -0.026019   0.020678   0.029215  -0.000589
    174      -0.059400   0.001316  -0.133499  -0.050421   0.009938  -0.223709
    175      -0.023763   0.027746   0.033708   0.016926  -0.002161   0.095088
    176       0.004189   0.150225  -0.035534   0.038797   0.061236   0.010114
    177      -0.072336   0.011440  -0.142449  -0.052050   0.044642  -0.385916
    178      -0.021902   0.052734   0.034455   0.027123  -0.000224   0.169910
    179       0.000030   0.180123  -0.039010   0.048289   0.079196   0.010760
    180      -0.041775  -0.027643  -0.212520  -0.071390  -0.075556  -0.011034
    181      -0.024222  -0.014601   0.074027   0.008564   0.003289  -0.004551
    182       0.003144   0.160622  -0.038437   0.041847   0.065736   0.016229
    183      -0.041187  -0.040594  -0.284492  -0.090035  -0.108442  -0.005585
    184      -0.022722  -0.022421   0.106458   0.012320   0.009756  -0.008882
    185      -0.001859   0.198390  -0.044251   0.053534   0.086812   0.022012
    186      -0.025037  -0.040098  -0.200182  -0.069112  -0.119358   0.192735
    187      -0.026553  -0.046679   0.073101  -0.004341   0.000650  -0.097697
    188       0.008430   0.122660  -0.033788   0.029852   0.043074   0.015220
    189      -0.011613  -0.062641  -0.262004  -0.086261  -0.186527   0.358395
    190      -0.026817  -0.079817   0.103977  -0.010956   0.004349  -0.174724
    191       0.007666   0.130944  -0.036319   0.032301   0.046531   0.020757
    192      -0.025117  -0.024008  -0.110217  -0.045595  -0.078638   0.182937
    193      -0.028757  -0.036504   0.032547  -0.008845  -0.006778  -0.090912
    194       0.014724   0.073945  -0.026070   0.014536   0.015636   0.007341
    195      -0.011940  -0.034000  -0.101417  -0.045052  -0.114270   0.337523
    196      -0.030773  -0.061255   0.031668  -0.018173  -0.007885  -0.161716
    197       0.018786   0.044182  -0.022957   0.005217  -0.002361   0.008010
    198      -0.007615   0.006191   0.008934   0.000537   0.005184   0.005370
    199      -0.019100  -0.004703  -0.017461  -0.019265  -0.007550  -0.016156
    200       0.029555  -0.025152  -0.005850  -0.003709  -0.031852  -0.002856
                 12         13         14         15         16         17    
      0       0.049050  -0.000211  -0.043707   0.009211  -0.104390   0.022037
      1      -0.024167  -0.003875   0.010941  -0.011829   0.031619  -0.022688
      2       0.049615   0.018030  -0.010845   0.035656   0.113159  -0.148345
      3       0.028069   0.009047  -0.071713  -0.147028   0.358725   0.032868
      4      -0.052872  -0.016990   0.030293   0.039240  -0.188557  -0.036738
      5       0.041750   0.014029  -0.005650   0.054581   0.047168  -0.163562
      6       0.048655   0.047863   0.042945   0.000680  -0.016716  -0.005797
      7      -0.024622  -0.008231   0.007225  -0.012017   0.039719  -0.022023
      8       0.025558   0.004466   0.001437   0.033301  -0.056693  -0.006154
      9       0.041266   0.017242  -0.009251   0.014699  -0.054518  -0.035192
     10      -0.016440  -0.033399  -0.069394  -0.010453  -0.013167   0.003602
     11       0.050113   0.011615   0.032626   0.006190   0.028061   0.106502
     12       0.046595   0.023473  -0.006656   0.004966  -0.057127  -0.001115
     13      -0.026698  -0.018837  -0.013233  -0.010362   0.018263  -0.016259
     14       0.058905   0.009973  -0.006316   0.034146   0.028044  -0.048412
     15       0.047777   0.025304  -0.012336   0.008070  -0.061541  -0.003288
     16      -0.021443  -0.032722  -0.056377  -0.008533  -0.001129   0.003728
     17       0.056652   0.003223  -0.000703   0.012682   0.015142   0.039429
     18       0.069705   0.027796  -0.028452   0.022993  -0.053624  -0.042951
     19      -0.027092  -0.037311  -0.075014  -0.006261   0.000985  -0.004230
     20       0.046721  -0.001872  -0.016843   0.013286   0.010700   0.035291
     21      -0.002036   0.010208  -0.006470  -0.005698  -0.062579   0.038761
     22      -0.003951  -0.024143  -0.029771  -0.006293   0.004243   0.014617
     23       0.027819  -0.007697  -0.010020   0.004707   0.013224   0.056434
     24      -0.152887   0.172625  -0.099346  -0.008425  -0.046027   0.013027
     25       0.005434  -0.002324  -0.012243   0.003999   0.012048   0.009458
     26      -0.007320   0.054235  -0.023525   0.011703   0.023866   0.046707
     27      -0.191212   0.327779  -0.187835  -0.016537  -0.068245   0.030205
     28       0.001368   0.007122  -0.020063   0.002606   0.010186   0.011429
     29      -0.001332   0.116972  -0.030400   0.019171   0.021420   0.047695
     30      -0.267657   0.130414  -0.075465   0.003431   0.014805  -0.062073
     31       0.019703   0.005191   0.017483   0.017597   0.023649  -0.003206
     32      -0.055885   0.034644  -0.027773   0.010051   0.041737   0.025035
     33      -0.393393   0.262398  -0.151728   0.002457   0.033842  -0.091741
     34       0.026131   0.023045   0.030953   0.026175   0.029279  -0.011038
     35      -0.085839   0.084805  -0.038499   0.016370   0.051387   0.010785
     36      -0.229169  -0.085483   0.049692   0.019462   0.059597  -0.112726
     37       0.024485  -0.009284   0.029039   0.020048   0.027370  -0.007856
     38      -0.068130  -0.050844  -0.016855   0.001942   0.049698   0.016141
     39      -0.324385  -0.126875   0.074165   0.031968   0.115303  -0.185903
     40       0.034724  -0.003869   0.052158   0.030028   0.036855  -0.017660
     41      -0.108263  -0.068660  -0.018509   0.001951   0.066001  -0.006442
     42      -0.069306  -0.246478   0.142629   0.018952   0.032583  -0.066354
     43       0.016544  -0.032241   0.012219   0.009424   0.019030  -0.000405
     44      -0.030586  -0.111923  -0.004620  -0.006127   0.035630   0.034474
     45      -0.037687  -0.416966   0.241801   0.030847   0.066209  -0.100588
     46       0.020783  -0.045493   0.022312   0.011244   0.022254  -0.003550
     47      -0.041612  -0.178428   0.003439  -0.013217   0.040805   0.027334
     48       0.041310  -0.190258   0.108982   0.005011  -0.030163   0.011933
     49       0.002301  -0.039985  -0.017146  -0.004018   0.007770   0.011980
     50       0.017104  -0.088283  -0.002185  -0.004680   0.018029   0.056193
     51       0.148907  -0.310153   0.176758   0.006290  -0.038955   0.030324
     52      -0.004284  -0.060391  -0.029076  -0.012106   0.002590   0.018930
     53       0.040310  -0.135083   0.006536  -0.010515   0.012048   0.066386
     54       0.059782   0.056194   0.066468  -0.002479  -0.007016   0.008111
     55      -0.028961   0.028332   0.099485  -0.026915   0.078131   0.027916
     56      -0.059821   0.018492   0.020139   0.019675  -0.040620   0.007620
     57       0.046240   0.098943   0.175915  -0.020355   0.028384   0.069072
     58      -0.026313   0.031757   0.111782  -0.027459   0.078978   0.031136
     59      -0.089764   0.018262  -0.006353   0.011182  -0.020086   0.023865
     60      -0.018099   0.117512   0.223295  -0.038325   0.043083   0.123264
     61      -0.009218   0.024324   0.110392  -0.018918   0.059869   0.010680
     62      -0.075625   0.014803  -0.019996   0.014150  -0.019120   0.013416
     63       0.056516   0.106368   0.195194  -0.021563   0.034588   0.074664
     64      -0.029145   0.059554   0.180388  -0.039165   0.104237   0.070180
     65      -0.159686   0.028606   0.013770  -0.005257  -0.007443   0.068939
     66       0.089811   0.106176   0.194469  -0.016194   0.034264   0.059176
     67      -0.037166   0.013053   0.051628  -0.023982   0.072485   0.012564
     68      -0.057019   0.011072  -0.033912   0.017707  -0.019276   0.000613
     69      -0.003941   0.050418   0.049755  -0.014504  -0.014986   0.023641
     70      -0.016370   0.051424   0.174339  -0.027504   0.079967   0.044695
     71      -0.107305   0.029260   0.056133   0.009274  -0.046388   0.031425
     72       0.015404   0.025682   0.003284  -0.025044  -0.002568   0.031295
     73      -0.020264   0.052565   0.170805  -0.024963   0.077486   0.039903
     74      -0.094429   0.032756   0.089959   0.002368  -0.041981   0.047870
     75      -0.003544   0.059362   0.067761  -0.010291  -0.016760   0.020384
     76      -0.022741   0.073160   0.216296  -0.018375   0.075332   0.037935
     77      -0.180367   0.038249   0.058054   0.002736  -0.050150   0.039091
     78      -0.071087   0.064109   0.072850  -0.023146  -0.017073   0.039398
     79       0.002824   0.045736   0.188849  -0.036405   0.085216   0.061626
     80      -0.084233   0.024825   0.045334   0.013658  -0.045700   0.023024
     81       0.154303   0.032602   0.006835   0.019979  -0.011999  -0.050772
     82      -0.049350   0.037179   0.100507  -0.037747   0.109179   0.053766
     83      -0.083550   0.023402   0.037974   0.015450  -0.046805   0.019965
     84       0.198986   0.037285   0.028426   0.024154  -0.012149  -0.040412
     85      -0.053675   0.019340   0.031645  -0.033472   0.122669   0.011807
     86      -0.045773   0.016032   0.012424   0.021993  -0.037852   0.001731
     87       0.163553   0.039639   0.030977   0.018221  -0.011930  -0.032699
     88      -0.057839   0.061930   0.175965  -0.049941   0.113172   0.118739
     89      -0.154142   0.032886   0.051992   0.000798  -0.038762   0.047354
     90       0.172914   0.004458  -0.081418   0.034231  -0.011207  -0.124700
     91      -0.051048   0.036247   0.094913  -0.038048   0.111336   0.052491
     92      -0.069434   0.025439   0.063032   0.020355  -0.067330   0.019478
     93       0.040490   0.012006  -0.008092   0.019998  -0.047083  -0.022313
     94       0.007889  -0.006484  -0.049255  -0.000093  -0.019959   0.027283
     95       0.044830   0.011353   0.012509  -0.013354  -0.006755   0.069804
     96       0.019257  -0.022432  -0.033131   0.006434  -0.033627   0.010357
     97       0.022591   0.010537  -0.031706  -0.001952  -0.024413   0.034103
     98       0.029471   0.005359  -0.008659   0.012025  -0.015400   0.017615
     99       0.014971  -0.031015  -0.030747   0.009733  -0.021288   0.043389
    100       0.049562   0.044957   0.004088   0.005337  -0.031810   0.035390
    101       0.040535   0.027015  -0.017174   0.003232  -0.049784  -0.068202
    102      -0.001955  -0.056818  -0.047874  -0.003551  -0.007934   0.071070
    103       0.060672   0.057562   0.018077   0.003714  -0.034532   0.041712
    104       0.031395   0.026063  -0.033788   0.026297  -0.059537  -0.125999
    105       0.031236  -0.008228  -0.007873   0.030396  -0.025726   0.042622
    106       0.062352   0.061932   0.019962   0.015857  -0.037121   0.035062
    107       0.062241   0.049161  -0.004822  -0.037861  -0.069658  -0.079120
    108       0.026669  -0.016424  -0.006641   0.033356  -0.014779   0.069776
    109       0.082462   0.086914   0.045700   0.021463  -0.042877   0.041432
    110       0.070938   0.066577  -0.012357  -0.046575  -0.097594  -0.151622
    111       0.054326   0.027462   0.013789   0.045903  -0.045500  -0.002150
    112       0.049237   0.046625   0.001865   0.018550  -0.035812   0.023830
    113       0.070011   0.045702   0.018614  -0.067120  -0.048364   0.015257
    114       0.069969   0.050328   0.033656   0.063427  -0.050636  -0.013956
    115       0.060065   0.061994   0.015256   0.027182  -0.039819   0.016907
    116       0.083959   0.059435   0.031819  -0.103517  -0.058942   0.023892
    117       0.058794   0.036493   0.011988   0.039645  -0.056814  -0.030673
    118       0.022104   0.011956  -0.033714   0.009499  -0.028500   0.021810
    119       0.059720   0.024030   0.025977  -0.049757  -0.016282   0.092928
    120       0.075240   0.060154   0.024027   0.051685  -0.070549  -0.059096
    121       0.012649   0.002134  -0.045704   0.011995  -0.025908   0.012046
    122       0.065606   0.019654   0.045314  -0.072915  -0.005277   0.159115
    123       0.000061  -0.053655  -0.071954   0.011336  -0.027949   0.037812
    124       0.009663  -0.009550  -0.055575  -0.001329  -0.022064   0.051869
    125       0.000867  -0.025967  -0.021104  -0.015982  -0.021022   0.026227
    126      -0.020401  -0.089843  -0.105964  -0.052944  -0.061434   0.033345
    127       0.030983   0.017771  -0.027068  -0.022117  -0.042247   0.023696
    128      -0.016736  -0.031558  -0.034984   0.152835   0.088470   0.110400
    129      -0.027960  -0.105313  -0.099233  -0.166306  -0.117078   0.008434
    130       0.057095   0.041884  -0.009992  -0.095928  -0.105031  -0.040188
    131      -0.012126  -0.024738  -0.035354   0.180041   0.099497   0.112153
    132      -0.032385  -0.110004  -0.133013  -0.056320  -0.063637   0.036798
    133       0.020676   0.001897  -0.045636  -0.024533  -0.041747   0.029561
    134      -0.040457  -0.055816  -0.039439   0.150479   0.109056   0.147453
    135      -0.017173  -0.082540  -0.112043   0.012544  -0.029031   0.047788
    136       0.030740   0.029234  -0.005713   0.038391   0.003629   0.061561
    137      -0.012056  -0.018466  -0.039173   0.262084   0.146082   0.140398
    138       0.004860  -0.038426  -0.084068   0.220462   0.091682   0.122560
    139      -0.022760  -0.040012  -0.078711   0.030546   0.012929   0.082647
    140      -0.007664  -0.037300  -0.023545  -0.067362  -0.047399   0.011045
    141       0.007921  -0.030877  -0.086759   0.310984   0.143719   0.157696
    142      -0.014094  -0.026256  -0.048311   0.070168   0.042187   0.094768
    143      -0.001861  -0.024308  -0.022326   0.067641   0.031315   0.062900
    144      -0.015027  -0.062338  -0.120047   0.193319   0.076351   0.117470
    145      -0.034794  -0.054378  -0.099382   0.013339   0.003605   0.079332
    146      -0.027596  -0.058930  -0.028388  -0.130137  -0.072439  -0.008164
    147       0.024728  -0.011963  -0.054563   0.311825   0.143158   0.151573
    148      -0.043057  -0.060974  -0.102319   0.012713   0.010726   0.080099
    149      -0.001744  -0.038975  -0.024858  -0.170878  -0.119567  -0.030675
    150      -0.004686  -0.066553  -0.067379  -0.117456  -0.101935  -0.013700
    151       0.009520  -0.022709  -0.080694  -0.001356  -0.026881   0.064839
    152      -0.005255  -0.043001  -0.014877  -0.185205  -0.117399  -0.042593
    153       0.004521  -0.044847  -0.043453  -0.126720  -0.105744  -0.039500
    154      -0.000717  -0.043005  -0.105627   0.039273  -0.003240   0.108017
    155       0.002649  -0.037230   0.001622  -0.290184  -0.180857  -0.110620
    156      -0.013845  -0.087434  -0.096306  -0.070164  -0.074292   0.034083
    157       0.002964  -0.036595  -0.098105   0.022299  -0.012674   0.092554
    158      -0.021626  -0.067942  -0.026524  -0.227929  -0.137707  -0.035944
    159      -0.008644  -0.077728  -0.057752  -0.259667  -0.182473  -0.076600
    160       0.028051   0.004061  -0.055316  -0.041719  -0.054083   0.012475
    161      -0.001773  -0.036235  -0.014531  -0.147012  -0.096205  -0.029967
    162       0.032866   0.002956  -0.053841  -0.069797   0.144006   0.015510
    163      -0.033264  -0.009762   0.016429   0.016509  -0.080242  -0.035290
    164       0.036436   0.013841  -0.006451   0.043350   0.069501  -0.161146
    165       0.014004   0.002078  -0.029486  -0.043980   0.091956  -0.006236
    166      -0.015775  -0.006124   0.004018   0.011433  -0.046203  -0.048796
    167       0.011419   0.006592  -0.000501   0.024524   0.044678  -0.111757
    168      -0.025287   0.002673   0.031097  -0.014217  -0.005350   0.010533
    169      -0.019091  -0.013402  -0.017730  -0.022204  -0.030658   0.015560
    170      -0.009885  -0.000516   0.005321   0.003944   0.016179  -0.036573
    171      -0.033436  -0.004106   0.041541  -0.019109  -0.028362   0.039549
    172      -0.038803  -0.018729  -0.016969  -0.044669  -0.052318   0.091866
    173      -0.004963   0.001165   0.004342   0.009216   0.022806  -0.055638
    174      -0.056308   0.013440   0.084572   0.028612  -0.093659  -0.006242
    175       0.003555  -0.014779  -0.042963  -0.031246   0.020277  -0.013403
    176      -0.037263  -0.009769   0.012830  -0.023363  -0.023009   0.069902
    177      -0.087928   0.014151   0.135672   0.058006  -0.187226   0.008967
    178       0.001480  -0.020740  -0.061528  -0.060652   0.038832   0.043510
    179      -0.053975  -0.015455   0.017689  -0.039509  -0.047422   0.134425
    180      -0.047994   0.024535   0.074506   0.033566  -0.061649  -0.039578
    181       0.029342  -0.009184  -0.045489  -0.003268   0.047051  -0.112874
    182      -0.042986  -0.011647   0.013954  -0.029349  -0.030659   0.092471
    183      -0.073691   0.034378   0.118331   0.066935  -0.129374  -0.050415
    184       0.047567  -0.010890  -0.065966  -0.010227   0.085951  -0.135421
    185      -0.063920  -0.018621   0.019490  -0.049647  -0.059845   0.169409
    186      -0.007203   0.023289   0.009260  -0.004129   0.057112  -0.058405
    187       0.031948  -0.001584  -0.022045   0.033713   0.023058  -0.179840
    188      -0.021774  -0.004562   0.007933  -0.009016  -0.000684   0.015557
    189      -0.000447   0.032094   0.000673  -0.002304   0.089295  -0.085690
    190       0.052210   0.002937  -0.023532   0.057661   0.040774  -0.258535
    191      -0.026394  -0.006043   0.008795  -0.014079  -0.006357   0.033527
    192       0.023549   0.011753  -0.040883  -0.039807   0.123963  -0.042150
    193       0.009336  -0.000014   0.001718   0.038645  -0.018873  -0.146345
    194       0.005579   0.004618   0.000697   0.018424   0.037380  -0.089312
    195       0.053747   0.012234  -0.086896  -0.064349   0.204786  -0.058287
    196       0.011539   0.005370   0.018159   0.064754  -0.031473  -0.199147
    197       0.022063   0.010422  -0.004319   0.033739   0.062500  -0.152165
    198       0.040606   0.017220   0.001039   0.045221  -0.004878  -0.009209
    199      -0.015548  -0.031400  -0.058136   0.018322   0.033401   0.031613
    200       0.018662  -0.032095  -0.026803  -0.103436  -0.136294  -0.045021
                 18         19         20         21         22         23    
      0       0.005697  -0.003311  -0.008634  -0.086325   0.001435   0.002816
      1       0.057991  -0.051230  -0.030922   0.061260   0.003120   0.005890
      2      -0.040522   0.074305   0.030491   0.038607   0.014013  -0.018726
      3       0.042438  -0.074430  -0.038129   0.160077  -0.091311   0.026749
      4       0.100608  -0.043102   0.006906  -0.143342  -0.021379   0.022747
      5      -0.031326   0.087054   0.050599  -0.024764   0.007579  -0.017268
      6       0.006677   0.014660   0.028168   0.011874  -0.026071   0.029364
      7       0.045643  -0.030962  -0.004281   0.041979   0.030830  -0.006777
      8      -0.057703  -0.058954  -0.228155  -0.036837  -0.059131   0.003065
      9       0.013712  -0.003025  -0.031661   0.042944   0.052809  -0.020582
     10      -0.048807   0.022195  -0.022125  -0.015212   0.012138  -0.013921
     11       0.082649  -0.067202   0.089328   0.003784  -0.027155   0.007643
     12       0.012715   0.003168   0.006161  -0.007919  -0.018198   0.013642
     13       0.046081  -0.036873  -0.018158   0.028439   0.031636  -0.012878
     14      -0.045860  -0.001903  -0.078059   0.013558   0.010096  -0.003178
     15      -0.002767   0.012773   0.000458  -0.000537  -0.011395   0.000468
     16      -0.007069  -0.000784  -0.016914  -0.002258   0.027148  -0.024311
     17       0.004234  -0.037226   0.007421   0.000350   0.030162   0.026005
     18      -0.070813   0.040597  -0.047135  -0.000674  -0.012217  -0.007960
     19      -0.031785   0.018879  -0.035005  -0.006812   0.050545  -0.010069
     20      -0.011724  -0.023496  -0.002959  -0.006838   0.052655   0.040709
     21       0.020355   0.010946   0.048027  -0.028831  -0.040349   0.012927
     22      -0.001811  -0.009211  -0.000581  -0.005203   0.005292  -0.027859
     23       0.011951  -0.040301   0.021226  -0.010558   0.040613   0.037818
     24       0.007351   0.015750   0.022434  -0.027652  -0.040393   0.001214
     25      -0.004630  -0.010843  -0.001507  -0.002960   0.023498  -0.005634
     26       0.006168  -0.042196   0.013804  -0.009183   0.056663   0.053442
     27       0.010932   0.017876   0.027141  -0.037337  -0.048292  -0.002208
     28      -0.003445  -0.010576  -0.000717  -0.003659   0.020892  -0.008479
     29       0.002895  -0.044027   0.013517  -0.011240   0.073601   0.079453
     30      -0.025435   0.020133  -0.031398   0.002188  -0.018228  -0.017435
     31      -0.010762  -0.008659  -0.006942   0.002552   0.043651   0.021343
     32      -0.002943  -0.042232  -0.003428  -0.000193   0.059741   0.036699
     33      -0.042578   0.022657  -0.063160   0.010110  -0.009896  -0.031699
     34      -0.015045  -0.006013  -0.010274   0.005163   0.052664   0.037919
     35      -0.010954  -0.039539  -0.014803   0.004056   0.069095   0.045521
     36      -0.043191   0.021859  -0.054339   0.030440   0.000726  -0.021506
     37      -0.012908  -0.008177  -0.009094   0.004741   0.046092   0.023547
     38      -0.004743  -0.044655  -0.010562   0.006330   0.054858   0.008578
     39      -0.075850   0.026235  -0.108379   0.063869   0.027297  -0.040161
     40      -0.017394  -0.007292  -0.012871   0.009326   0.058349   0.041316
     41      -0.014776  -0.043480  -0.028851   0.016642   0.059122  -0.006557
     42      -0.017311   0.016912  -0.003413   0.011708  -0.015101   0.001302
     43      -0.008661  -0.007745  -0.005538   0.001184   0.028951   0.001279
     44       0.005152  -0.045761   0.005780  -0.001822   0.037636  -0.001718
     45      -0.027689   0.017514  -0.013584   0.028007  -0.002858   0.002970
     46      -0.009701  -0.007742  -0.006342   0.002730   0.031364   0.003414
     47       0.004130  -0.045394   0.002174   0.001090   0.023961  -0.027031
     48       0.014895   0.011502   0.047826  -0.021239  -0.039876   0.017076
     49      -0.002290  -0.009463  -0.000743  -0.004295   0.009082  -0.025089
     50       0.014079  -0.045482   0.022144  -0.010557   0.036872   0.017028
     51       0.023770   0.007264   0.070994  -0.027993  -0.047221   0.027725
     52       0.001598  -0.013089   0.002708  -0.006855   0.002075  -0.041131
     53       0.019330  -0.049263   0.030818  -0.014169   0.029422   0.007755
     54      -0.026790   0.021577   0.010131  -0.007798  -0.036527   0.031523
     55      -0.033177   0.000802  -0.002361  -0.002298   0.033421  -0.017920
     56      -0.012185  -0.014129  -0.079276  -0.022472  -0.030136   0.001889
     57      -0.121530   0.070654   0.034247  -0.075772  -0.044970   0.022666
     58      -0.044932   0.001919  -0.012457  -0.008055   0.032295  -0.019924
     59       0.016583   0.009050   0.015390  -0.021460  -0.013642   0.003345
     60      -0.113643   0.102055   0.156462  -0.114502  -0.018731   0.003966
     61      -0.041593  -0.023721  -0.073586   0.006956   0.028911  -0.022305
     62       0.013537   0.006943  -0.003371  -0.014017  -0.020404   0.009577
     63      -0.150110   0.078045   0.015309  -0.088468  -0.054661   0.024880
     64      -0.114789   0.037856  -0.000951  -0.057889   0.019357  -0.021433
     65       0.052255   0.036243   0.157327  -0.044022   0.020215  -0.013673
     66      -0.179020   0.073890  -0.046068  -0.086169  -0.074308   0.034650
     67       0.014322  -0.009654   0.025281   0.024299   0.046516  -0.016751
     68       0.007161   0.003599  -0.031045  -0.006789  -0.030309   0.016899
     69       0.051397   0.027070   0.139661   0.031282  -0.001934   0.050264
     70      -0.096276   0.009414  -0.057307  -0.031803   0.018301  -0.027730
     71       0.016269  -0.003765  -0.001330  -0.005385  -0.010165   0.012334
     72       0.041669  -0.021875   0.010827  -0.042755  -0.008849   0.019266
     73      -0.085895   0.018369  -0.023392  -0.012011   0.021486  -0.019765
     74      -0.027509  -0.030814  -0.122337  -0.069677  -0.027584  -0.014125
     75       0.044462   0.042667   0.166721   0.049521  -0.002642   0.057455
     76      -0.103449   0.050229   0.030004   0.020837   0.020974  -0.006111
     77       0.105311   0.041817   0.244532   0.101108   0.034155   0.061704
     78       0.117642   0.066566   0.342812   0.113927   0.035554   0.090154
     79      -0.139786  -0.033155  -0.216945  -0.119498  -0.001127  -0.064024
     80      -0.003249  -0.012966  -0.057129  -0.024825  -0.021836   0.002000
     81      -0.069592  -0.016670  -0.178076  -0.017327  -0.101507   0.036023
     82      -0.036947   0.026107   0.068635  -0.008662   0.052692  -0.024475
     83       0.001628  -0.008568  -0.039479  -0.019030  -0.015462   0.002457
     84      -0.152383  -0.037399  -0.353364  -0.099429  -0.179374   0.016579
     85       0.039925   0.038471   0.198019   0.090944   0.113635   0.003701
     86      -0.023067  -0.019057  -0.113092  -0.028040  -0.045848   0.003240
     87      -0.110554  -0.022745  -0.246777  -0.064085  -0.133949   0.022753
     88      -0.121181   0.025254  -0.027520  -0.116839   0.000599  -0.059479
     89       0.066240   0.024446   0.159616   0.030771   0.065407   0.007874
     90       0.014186  -0.017029  -0.090786   0.097634  -0.052523   0.073956
     91      -0.030461   0.027571   0.082096  -0.000049   0.058114  -0.022177
     92      -0.028030  -0.023965  -0.127303  -0.056128  -0.050198  -0.004928
     93       0.014274  -0.023035  -0.015047   0.056027   0.085545  -0.014418
     94      -0.054988   0.036721   0.002293   0.000791   0.010115  -0.002864
     95       0.066459  -0.013908   0.040557  -0.014164  -0.095416  -0.033027
     96       0.027027   0.024797  -0.022976   0.043997   0.082718  -0.018824
     97      -0.030955   0.047757   0.000219   0.010693   0.010153  -0.001564
     98      -0.033305  -0.098330   0.065366  -0.011222  -0.089189  -0.042377
     99       0.060722   0.045984  -0.021163   0.029108   0.036172  -0.031984
    100       0.015421   0.035895  -0.001133   0.033546   0.016420  -0.019232
    101      -0.127601  -0.151585   0.061981   0.029154   0.033827  -0.005849
    102       0.082596   0.097348  -0.034685   0.002054   0.001028  -0.029286
    103       0.043726   0.047349  -0.006881   0.042868   0.019794  -0.028401
    104      -0.238423  -0.257795   0.096434   0.038587   0.074517   0.015694
    105       0.057492  -0.009343   0.007736   0.040433   0.010026  -0.046246
    106       0.016857   0.010780   0.013120   0.045742   0.008178  -0.027193
    107      -0.068114  -0.028030  -0.008292   0.066261   0.142110   0.018591
    108       0.084692   0.001818   0.012643   0.024368  -0.039072  -0.060636
    109       0.045298   0.007030   0.017336   0.057831  -0.005464  -0.034329
    110      -0.144320  -0.056969  -0.021944   0.106522   0.273465   0.057491
    111       0.010213  -0.093292   0.032639   0.068520   0.050179  -0.033730
    112      -0.024831  -0.014405   0.024116   0.041244   0.018104  -0.021701
    113       0.115645   0.161951  -0.073834   0.041497   0.055856  -0.013759
    114      -0.003214  -0.158936   0.060310   0.079743   0.041950  -0.038553
    115      -0.027464  -0.046413   0.036567   0.049397   0.016264  -0.024297
    116       0.204358   0.303489  -0.148905   0.058431   0.107415  -0.007604
    117      -0.011833  -0.087931   0.018547   0.082740   0.099495  -0.019369
    118      -0.062962   0.005141   0.017700   0.019299   0.019587  -0.008049
    119       0.173524   0.150026  -0.034695  -0.003761  -0.086049  -0.045324
    120      -0.044760  -0.133855   0.031365   0.105127   0.127481  -0.020699
    121      -0.091036  -0.013618   0.024048   0.012093   0.020733  -0.001907
    122       0.296482   0.265918  -0.069580  -0.015463  -0.128473  -0.059256
    123      -0.033478   0.038041   0.003062   0.029776   0.035540  -0.014910
    124      -0.069720   0.063455   0.015173   0.000480  -0.024010   0.008067
    125      -0.025240  -0.011932   0.035566  -0.003715  -0.054283  -0.023408
    126      -0.106924   0.045274   0.037044   0.006786  -0.032674   0.014495
    127      -0.040869   0.026115   0.013973   0.017457   0.005634  -0.019689
    128       0.025467   0.076177  -0.018739  -0.003060  -0.012493  -0.003775
    129      -0.080324   0.089941   0.027809   0.002179  -0.072436  -0.058206
    130      -0.088548  -0.081668   0.061217   0.029582   0.012033  -0.004192
    131       0.013424   0.052964  -0.011702  -0.000765  -0.000210   0.019736
    132      -0.170064   0.028517   0.065192  -0.010849  -0.066599   0.067936
    133      -0.076779   0.026237   0.027947   0.005072  -0.018583   0.009064
    134       0.092717   0.196360  -0.070427  -0.010660  -0.031335  -0.072591
    135      -0.127313   0.018068   0.044256   0.007370  -0.012344   0.062084
    136       0.059502   0.106800  -0.046229   0.032323   0.045654  -0.084767
    137       0.018180   0.054471  -0.021401   0.001018   0.025692   0.051819
    138      -0.020826  -0.013370   0.018114   0.019378   0.003125  -0.049521
    139      -0.053972   0.188629  -0.036378   0.007341   0.027666   0.052756
    140      -0.027056   0.032230   0.020609   0.000925  -0.035182  -0.002773
    141      -0.009365  -0.039129   0.022876   0.019710   0.005755  -0.062875
    142       0.022741   0.230599  -0.092649   0.065757   0.296051   0.218147
    143       0.001924   0.002125   0.018419   0.010787   0.011675   0.004855
    144      -0.083197  -0.006665   0.047534  -0.029469  -0.214458  -0.183155
    145      -0.089068   0.195681  -0.021068  -0.020265  -0.094506  -0.021502
    146      -0.014497   0.131263  -0.024040   0.014449   0.037666   0.057789
    147       0.043380  -0.041830  -0.004878   0.064244   0.202856   0.058458
    148      -0.078399   0.230591  -0.035558  -0.015091  -0.073366  -0.011612
    149      -0.077174  -0.003539   0.052074  -0.024882  -0.146933  -0.048875
    150      -0.040516   0.064595  -0.004781   0.045901   0.074287  -0.011300
    151      -0.151410  -0.027504   0.087880  -0.043354  -0.165644   0.015031
    152      -0.032895   0.018113   0.025470   0.014815  -0.007017  -0.018543
    153       0.008763   0.060406  -0.019968   0.076517   0.089571  -0.268140
    154      -0.194798  -0.000786   0.095228  -0.073195  -0.163540   0.329559
    155      -0.023584  -0.063692   0.042798   0.025736  -0.053203  -0.330145
    156      -0.097418   0.067159   0.021076   0.007384   0.037886   0.273747
    157      -0.184353  -0.016588   0.099166  -0.064324  -0.175644   0.206693
    158      -0.035538   0.139148  -0.019894   0.028651   0.131128   0.339489
    159      -0.032469   0.090634  -0.021796   0.072160   0.136686  -0.049557
    160      -0.128375  -0.148804   0.122087  -0.034809  -0.275318  -0.474461
    161      -0.032207  -0.004648   0.034758   0.008014  -0.039204  -0.067624
    162       0.030251  -0.038501  -0.013960  -0.068895   0.001195   0.003970
    163       0.074943  -0.041143  -0.011661   0.006837  -0.025530   0.016395
    164      -0.023458   0.079979   0.050799  -0.009581  -0.010886  -0.011116
    165       0.040916  -0.035216  -0.003612  -0.244002   0.068484  -0.009649
    166       0.071754  -0.037704  -0.014580   0.080714  -0.058029   0.025094
    167      -0.006230   0.052293   0.041710  -0.019119  -0.028459  -0.002309
    168       0.041887  -0.042072  -0.012906  -0.200175   0.059426  -0.004937
    169       0.082101  -0.074845  -0.038847   0.067532  -0.046139   0.029478
    170       0.001450   0.013444   0.013377  -0.010104  -0.017429   0.002053
    171       0.047800  -0.060923  -0.023766  -0.262441   0.086235  -0.007780
    172       0.088611  -0.113723  -0.069302   0.104337  -0.041699   0.035872
    173      -0.000431   0.023539   0.021069  -0.013525  -0.020591   0.000855
    174       0.031082  -0.022161  -0.011805   0.015787  -0.017805   0.011476
    175       0.085988  -0.067248  -0.026645  -0.031304  -0.021839   0.022490
    176       0.006437  -0.037722  -0.026954   0.009951   0.006345   0.004581
    177       0.027632  -0.023590  -0.019427   0.095828  -0.039048   0.017626
    178       0.089469  -0.096056  -0.046534  -0.056732   0.003639   0.020153
    179       0.008307  -0.067435  -0.050527   0.021231   0.022354   0.004998
    180       0.022088   0.000004  -0.003639   0.183124  -0.086504   0.024097
    181       0.085284  -0.023926   0.010531  -0.119460  -0.019009   0.015887
    182       0.007101  -0.048079  -0.035216   0.016484   0.010820   0.005003
    183       0.010690   0.016614  -0.005511   0.424385  -0.173134   0.042578
    184       0.088285  -0.017742   0.021315  -0.226554   0.012727   0.007079
    185       0.012433  -0.085669  -0.063608   0.030704   0.024628   0.007897
    186       0.026238   0.001578   0.007432   0.019365  -0.032740   0.009541
    187       0.076573   0.013713   0.034003  -0.057235  -0.055350   0.018460
    188       0.000082  -0.008754  -0.005880   0.004896  -0.002011   0.000908
    189       0.019067   0.019040   0.015396   0.108209  -0.068684   0.014420
    190       0.072389   0.052207   0.065418  -0.105364  -0.058539   0.012612
    191       0.001397  -0.017792  -0.012850   0.009188   0.000850   0.001833
    192       0.036514  -0.016191   0.007490  -0.210629   0.049452  -0.007653
    193       0.072507   0.002853   0.018663   0.049041  -0.078954   0.025611
    194      -0.005830   0.042324   0.033862  -0.014487  -0.023840  -0.002254
    195       0.038606  -0.013362   0.014059  -0.285362   0.068701  -0.013112
    196       0.069456   0.029015   0.036926   0.073808  -0.102163   0.027647
    197      -0.007333   0.070669   0.056245  -0.025623  -0.039456  -0.002439
    198       0.083626   0.011256  -0.024072   0.079077   0.117217  -0.023210
    199       0.014382   0.041928  -0.013099   0.017022   0.067113  -0.015708
    200      -0.109945  -0.211367   0.021218  -0.071706  -0.148742  -0.013901
                 24         25         26         27         28         29    
      0       0.030194   0.049035  -0.014259   0.044611  -0.011019   0.056261
      1      -0.002112  -0.042733  -0.005682  -0.011756   0.034364  -0.016434
      2      -0.009171  -0.012894  -0.023952   0.020792   0.034690   0.004253
      3       0.004050   0.038655   0.030801  -0.014364  -0.045979  -0.000127
      4       0.000143   0.009851   0.034333  -0.034665  -0.039424  -0.019186
      5      -0.009946   0.006617  -0.016863   0.021249   0.016856   0.007524
      6       0.041330  -0.028125  -0.019120  -0.012384   0.048120  -0.018545
      7      -0.002250  -0.038507  -0.021406   0.009497   0.044046  -0.002385
      8      -0.009384  -0.011125  -0.014598  -0.001596  -0.041558  -0.023850
      9      -0.010459  -0.012623   0.010070   0.027053   0.012867   0.111895
     10       0.044138   0.036147  -0.047403   0.039007   0.024668   0.093879
     11      -0.062162   0.003657   0.011684  -0.003483  -0.024276  -0.320189
     12       0.026581   0.009791  -0.010443   0.013646   0.013778   0.019046
     13      -0.007781  -0.019154  -0.016546   0.020081   0.027645   0.013010
     14       0.003655  -0.021435  -0.011272   0.003887   0.013219   0.000505
     15       0.012121   0.017813  -0.010557   0.023100   0.000344   0.026851
     16       0.012610   0.029464  -0.044518   0.057316   0.027798   0.022183
     17       0.035143  -0.005009   0.020193  -0.014671  -0.003961   0.015000
     18       0.024294   0.018271  -0.031559   0.033071   0.019724   0.033541
     19       0.063258   0.031758  -0.031237   0.044886   0.023439   0.141425
     20       0.082109  -0.001617   0.034463  -0.025964  -0.011154   0.133505
     21       0.024381   0.066008  -0.014695   0.051275  -0.047930  -0.007537
     22      -0.009210   0.041227  -0.064839   0.081241   0.036004  -0.091591
     23       0.065350   0.014853   0.026514  -0.005962  -0.019709   0.068036
     24       0.010064   0.070175  -0.025943   0.068037  -0.053879  -0.030164
     25       0.018335   0.026742  -0.032248   0.050138   0.023639  -0.031888
     26       0.085625   0.004397   0.050596  -0.027362  -0.030884   0.112068
     27       0.013733   0.095307  -0.040342   0.102059  -0.067094  -0.048038
     28       0.014716   0.030190  -0.037189   0.056309   0.024215  -0.044009
     29       0.121220  -0.005051   0.086991  -0.058393  -0.053141   0.197072
     30      -0.026750   0.002710  -0.016269   0.012545  -0.002109  -0.027689
     31       0.047991  -0.001856   0.017186  -0.006540   0.003263   0.063513
     32       0.063605  -0.008089   0.034735  -0.024031  -0.002608   0.080710
     33      -0.046151  -0.014858  -0.025499   0.008834   0.020380  -0.044794
     34       0.063883  -0.020024   0.048899  -0.043804  -0.013306   0.120679
     35       0.070494  -0.026994   0.056601  -0.053802  -0.009008   0.120063
     36      -0.044788  -0.060046   0.007768  -0.051847   0.038136   0.001006
     37       0.049047  -0.009117   0.023729  -0.017099   0.003575   0.074485
     38       0.033043  -0.003392  -0.006010   0.010260   0.038653   0.009373
     39      -0.080938  -0.137298   0.020381  -0.117132   0.102541   0.013496
     40       0.065551  -0.031634   0.057745  -0.058495  -0.008385   0.130582
     41       0.012013  -0.021645  -0.017107   0.005197   0.068190  -0.011968
     42      -0.008587  -0.007911   0.012698  -0.014218  -0.019133   0.009174
     43       0.024503   0.012986  -0.014524   0.026260   0.016517   0.005644
     44       0.024919   0.027449  -0.033027   0.052629   0.032330  -0.038799
     45      -0.011326  -0.034964   0.028827  -0.040911  -0.010820   0.028903
     46       0.026674   0.009357  -0.010066   0.020838   0.015819   0.013384
     47      -0.006699   0.037279  -0.069378   0.086915   0.054369  -0.112503
     48       0.023168   0.061047  -0.002542   0.043901  -0.067044  -0.005151
     49      -0.004855   0.040252  -0.061768   0.080117   0.035145  -0.085471
     50       0.049901   0.037775  -0.013255   0.044068   0.002779   0.005141
     51       0.038668   0.081593   0.000210   0.058126  -0.091617  -0.001659
     52      -0.018860   0.059485  -0.094183   0.119741   0.052859  -0.142945
     53       0.043367   0.057681  -0.036928   0.077561   0.009484  -0.037533
     54       0.047086  -0.024163  -0.024973  -0.013400   0.043524  -0.024226
     55      -0.015479  -0.015022  -0.014415   0.016282  -0.001303   0.010019
     56      -0.003476  -0.003342  -0.010060   0.001233  -0.015753  -0.019639
     57       0.038244   0.041845   0.007690  -0.014520  -0.025708   0.000938
     58      -0.017920  -0.013685  -0.015966   0.018620  -0.011503   0.012515
     59       0.000267   0.028145   0.020483  -0.005786   0.014377  -0.013172
     60       0.023403   0.204510   0.159065  -0.054591   0.229079   0.032136
     61      -0.021263  -0.043786  -0.036630   0.022738   0.002287   0.007125
     62       0.005605  -0.011534  -0.018395   0.004827  -0.064003  -0.020932
     63       0.040263   0.028828  -0.013670  -0.007554  -0.099720   0.001540
     64      -0.018255   0.022061  -0.007311   0.020167  -0.100738   0.027522
     65      -0.013357   0.184513   0.173600  -0.046982   0.297643   0.013576
     66       0.048589  -0.042573  -0.088813   0.013308  -0.262150  -0.009929
     67      -0.015114  -0.023017  -0.008429   0.014573   0.053133   0.003090
     68       0.012144  -0.058215  -0.064601   0.017382  -0.159200  -0.030186
     69       0.085200  -0.064510  -0.046474  -0.022716   0.124962  -0.033458
     70      -0.034658   0.003528  -0.008654   0.023453  -0.059731   0.013497
     71       0.016847  -0.028082  -0.024903  -0.003181   0.013188  -0.027211
     72       0.029637   0.037735   0.034435  -0.006243   0.190531  -0.017048
     73      -0.019802  -0.019839  -0.026273   0.018832  -0.064674   0.010682
     74      -0.035938   0.052364   0.036426   0.011489   0.024462  -0.022964
     75       0.097983  -0.093366  -0.070813  -0.026314   0.090095  -0.036745
     76       0.004582  -0.077366  -0.075291   0.012527  -0.136766   0.003179
     77       0.114198  -0.171140  -0.129902  -0.028901   0.056580  -0.053849
     78       0.163822  -0.180693  -0.132491  -0.042407   0.158475  -0.056781
     79      -0.105523   0.119130   0.081169   0.043144  -0.025306   0.023874
     80      -0.003540   0.000478  -0.004353   0.001640  -0.004183  -0.019799
     81       0.048160  -0.050839  -0.062862  -0.014876   0.066826  -0.083714
     82      -0.022671   0.014616   0.011548   0.016052  -0.005163   0.034932
     83      -0.001265  -0.003440  -0.006420   0.001981  -0.022575  -0.008975
     84      -0.006112   0.144121   0.101780  -0.060039   0.323543  -0.152991
     85       0.049940  -0.253476  -0.226754   0.072762  -0.317660   0.085256
     86      -0.002814  -0.002709  -0.013705  -0.001574   0.004663  -0.038324
     87       0.013936   0.073266   0.046231  -0.041705   0.214911  -0.110176
     88      -0.107738   0.325543   0.291260  -0.047440   0.336972  -0.000216
     89       0.023431  -0.089326  -0.069589   0.028458  -0.183455   0.071525
     90       0.140093  -0.387613  -0.368317   0.053157  -0.294012  -0.054447
     91      -0.017114  -0.005792  -0.005917   0.019960  -0.029977   0.040012
     92      -0.023921   0.081659   0.066299  -0.017617   0.094504  -0.043934
     93      -0.018943  -0.006472   0.022542   0.026775  -0.000741   0.014210
     94       0.025081   0.018731  -0.016050  -0.009853   0.000567   0.001469
     95      -0.059985  -0.010807  -0.023613  -0.004967   0.011795   0.010919
     96      -0.004160   0.015468   0.002039   0.015639  -0.003247  -0.005417
     97       0.006487   0.005089  -0.002680  -0.017106  -0.003218  -0.013307
     98      -0.041982  -0.009026  -0.026798  -0.004819   0.016945   0.067440
     99      -0.015026   0.009928  -0.008339   0.014636   0.004350   0.024517
    100      -0.034372  -0.014545   0.014007  -0.011261  -0.003631   0.010080
    101      -0.014843   0.003545   0.003740  -0.001042  -0.003630  -0.012914
    102       0.007160   0.018185  -0.025783   0.018848   0.011824   0.029390
    103      -0.048994  -0.020410   0.018960  -0.013391  -0.004801   0.015221
    104       0.000530   0.013828   0.008270  -0.001323  -0.009595  -0.033868
    105      -0.058531  -0.014154   0.005429   0.010766   0.004958   0.055108
    106      -0.064328  -0.032400   0.028765  -0.015997  -0.006193   0.022579
    107       0.006188   0.004808   0.041430   0.003958  -0.023660  -0.101951
    108      -0.070164  -0.017653  -0.009824   0.009206   0.014468   0.096547
    109      -0.099102  -0.056705   0.047520  -0.016820  -0.007147   0.038323
    110       0.042425   0.018037   0.078352   0.008322  -0.048456  -0.212902
    111      -0.077630  -0.030411   0.037874   0.012333  -0.006723   0.011024
    112      -0.047145  -0.019529   0.021910  -0.017877  -0.008613   0.003955
    113      -0.020386  -0.013629   0.020538   0.006124  -0.001759   0.016088
    114      -0.107610  -0.046542   0.050606   0.011622  -0.008131   0.007003
    115      -0.065053  -0.029890   0.030948  -0.017782  -0.009668   0.002415
    116      -0.006068  -0.016449   0.035941   0.014778  -0.004549   0.028913
    117      -0.058142  -0.026343   0.051776   0.014874  -0.014304  -0.025245
    118      -0.001192   0.005104   0.001723  -0.018538  -0.006941  -0.011259
    119      -0.064496  -0.023310  -0.019112  -0.003479   0.018917   0.102311
    120      -0.073311  -0.036520   0.072253   0.013849  -0.021940  -0.041987
    121       0.015042   0.012838  -0.004674  -0.017748  -0.005734  -0.023393
    122      -0.087327  -0.029519  -0.029098  -0.002949   0.024710   0.158705
    123      -0.010760   0.002499   0.008541  -0.023749  -0.012147  -0.013935
    124       0.001585  -0.009911   0.007494  -0.040991  -0.008440  -0.024514
    125      -0.024914  -0.009741  -0.010730  -0.019476   0.006277   0.039428
    126      -0.029108  -0.032867   0.033088  -0.027759  -0.012143  -0.020335
    127      -0.000937   0.012963  -0.017957  -0.047573  -0.004428  -0.006863
    128       0.007691  -0.012722   0.018021  -0.004922  -0.007176   0.000901
    129       0.037610  -0.062592   0.072394  -0.005030  -0.014098  -0.038024
    130      -0.067703   0.041028  -0.071948  -0.079705   0.007508   0.039999
    131      -0.018777  -0.001049   0.000862  -0.014548  -0.005318   0.011193
    132      -0.067640  -0.043906   0.031589  -0.033700  -0.008993  -0.015688
    133      -0.016361   0.002342  -0.012723  -0.049056  -0.003818  -0.009176
    134       0.114078  -0.052679   0.090137   0.036051  -0.020553  -0.053509
    135      -0.070307  -0.016466   0.010306  -0.038763  -0.010261  -0.009453
    136       0.075671   0.011637   0.012377  -0.026299  -0.015639  -0.038385
    137      -0.036627   0.011033  -0.009047  -0.016852  -0.006795   0.010595
    138      -0.014908   0.012920  -0.013613  -0.043344  -0.010612   0.021204
    139       0.036787  -0.032146   0.062408  -0.027244  -0.025373  -0.120220
    140      -0.018945  -0.018125   0.007543  -0.014236   0.001542   0.012198
    141      -0.026057   0.037663  -0.048214  -0.078795  -0.010442   0.042938
    142      -0.130173   0.241949  -0.266833  -0.431256  -0.050382  -0.135200
    143      -0.061633   0.060873  -0.094173  -0.128924  -0.002232   0.040008
    144       0.151382  -0.240836   0.302484   0.328992   0.007066  -0.002076
    145       0.131971  -0.176900   0.243331   0.185015  -0.015643  -0.135784
    146      -0.009242  -0.010105   0.019389  -0.033333  -0.011022  -0.069068
    147      -0.174232   0.264928  -0.331178  -0.410752  -0.025194   0.068601
    148       0.146398  -0.185363   0.263560   0.197990  -0.019284  -0.180984
    149       0.020119  -0.112048   0.110509   0.124039   0.014034   0.060131
    150      -0.011193   0.014532   0.003860  -0.039582  -0.017534  -0.029121
    151      -0.044073  -0.050311   0.006371  -0.037043   0.009596   0.043037
    152      -0.025397   0.007236  -0.020626  -0.036752   0.001941   0.026595
    153       0.218632   0.044380   0.013642  -0.180509  -0.063126  -0.158053
    154      -0.315758  -0.086241   0.003103   0.135944   0.060472   0.172035
    155       0.223081   0.045784  -0.040950  -0.205095  -0.036807  -0.038629
    156      -0.267355  -0.029469   0.001314   0.116675   0.033079   0.099204
    157      -0.213099  -0.075966   0.004832   0.066573   0.041597   0.122099
    158      -0.307780   0.004690  -0.026040   0.137483   0.039777   0.099757
    159       0.024695   0.044911  -0.010871  -0.081178  -0.030660  -0.061826
    160       0.352562  -0.019547   0.004448  -0.290154  -0.052074  -0.087446
    161       0.012940   0.001964  -0.016433  -0.055631  -0.001810   0.019849
    162       0.002281   0.010896   0.004586   0.005074  -0.011449   0.014504
    163       0.005062  -0.003644   0.011671  -0.013456  -0.003178  -0.006487
    164      -0.010488   0.015225  -0.006881   0.012476   0.002181   0.001459
    165      -0.018405  -0.039793   0.001431  -0.015481   0.005147  -0.010001
    166       0.015766   0.014539   0.014170  -0.008309  -0.005938   0.003962
    167      -0.010847   0.029933   0.009952   0.000261  -0.025372  -0.005918
    168      -0.014092  -0.044650   0.001598  -0.019320   0.008138  -0.013068
    169       0.020689   0.002198   0.014863  -0.012936   0.001042   0.006701
    170      -0.004713   0.014966   0.008183  -0.003417  -0.015421  -0.004433
    171      -0.017037  -0.063883  -0.001043  -0.024228   0.014817  -0.015539
    172       0.030071  -0.010904   0.012465  -0.015011   0.014181   0.010900
    173      -0.006615   0.019516   0.009005  -0.002609  -0.019093  -0.005243
    174       0.006676  -0.001833   0.005954  -0.007162  -0.000766  -0.000830
    175       0.009333  -0.008168   0.016698  -0.019432  -0.002449  -0.000380
    176       0.004310  -0.011041  -0.001111  -0.002692   0.007958   0.000987
    177       0.016705   0.006406   0.003934  -0.002028   0.001779   0.004418
    178       0.009650  -0.027475   0.011018  -0.020103   0.010673   0.000594
    179       0.009227  -0.026713  -0.007843  -0.000916   0.022403   0.004422
    180       0.020536   0.042690   0.013616   0.003342  -0.015202   0.010792
    181      -0.004740  -0.001503   0.023591  -0.025974  -0.018581  -0.010598
    182       0.006303  -0.015777  -0.003261  -0.001941   0.012692   0.002477
    183       0.044756   0.094156   0.018625   0.019636  -0.025990   0.028743
    184      -0.017266  -0.017627   0.023125  -0.032658  -0.018691  -0.019349
    185       0.012803  -0.031803  -0.007861  -0.002629   0.025866   0.005723
    186      -0.000433   0.012707   0.012336  -0.008537  -0.013097  -0.004523
    187      -0.001922   0.027680   0.027133  -0.018133  -0.031322  -0.006301
    188      -0.000601   0.000868  -0.000065   0.000664  -0.000071  -0.000304
    189       0.003412   0.033996   0.016300  -0.004914  -0.022181  -0.003071
    190      -0.011208   0.040587   0.030590  -0.017185  -0.044886  -0.010293
    191       0.001072  -0.003101  -0.000979   0.000191   0.003228   0.000390
    192      -0.020364  -0.032075   0.005882  -0.019419  -0.002202  -0.015806
    193       0.009751   0.035627   0.024727  -0.011867  -0.025087   0.000952
    194      -0.009523   0.025649   0.007988   0.000893  -0.021732  -0.005110
    195      -0.029544  -0.042184   0.006526  -0.025187  -0.005527  -0.022472
    196       0.009364   0.054010   0.030627  -0.011015  -0.035918   0.000821
    197      -0.014327   0.040394   0.014928  -0.001394  -0.035442  -0.008580
    198      -0.022960  -0.025746   0.046882   0.048806   0.004352  -0.083576
    199       0.034905   0.022710  -0.011573   0.051803   0.014503  -0.097492
    200      -0.072752   0.031939  -0.105896   0.028624   0.036799   0.461722
                 30         31         32         33         34         35    
      0       0.086959   0.038596  -0.043732  -0.028834   0.028431  -0.213174
      1      -0.074022  -0.022790  -0.002794   0.045582   0.009439   0.092698
      2      -0.063521  -0.012274  -0.028147   0.064158   0.044476   0.014733
      3       0.044332   0.000722   0.022986  -0.046129  -0.045109   0.009996
      4       0.064268   0.012334   0.049481  -0.101946  -0.079289   0.026577
      5      -0.033684  -0.002631  -0.022206   0.034694   0.036041  -0.022630
      6      -0.019583   0.012254   0.001346   0.000873   0.021150   0.033203
      7      -0.076725  -0.007382  -0.004866   0.000921   0.006127   0.019360
      8       0.007453  -0.013638  -0.000800   0.026373  -0.044814  -0.048548
      9      -0.000225  -0.002309  -0.054269  -0.015252  -0.009320  -0.003969
     10       0.019971  -0.005347   0.015737   0.002244  -0.000052   0.003373
     11       0.009554   0.016705   0.007575   0.021922   0.030078  -0.098676
     12       0.013552   0.012407  -0.020805   0.003980   0.021509  -0.041630
     13      -0.049932  -0.007809  -0.014669   0.004482   0.004920  -0.006829
     14      -0.000803  -0.004351  -0.022735   0.045799   0.011770  -0.034306
     15      -0.002299   0.003462  -0.019735   0.007085   0.012160  -0.035039
     16       0.027265  -0.001019  -0.009757  -0.005292  -0.002237  -0.004232
     17       0.003156   0.003924  -0.002578   0.009591   0.010862  -0.039266
     18       0.051705   0.006011  -0.023477   0.022598   0.010251  -0.015236
     19       0.005662  -0.007520   0.003825  -0.008752  -0.003669   0.001637
     20      -0.028314  -0.003395   0.009428   0.004581   0.009641  -0.036489
     21      -0.109474  -0.020180   0.000288   0.009076  -0.004866   0.006829
     22       0.066748   0.004504  -0.025203  -0.007850  -0.013913   0.052763
     23      -0.036278  -0.005384   0.006434  -0.004300  -0.001009  -0.008707
     24      -0.142843  -0.032968  -0.001055   0.018446  -0.018201   0.047256
     25       0.046656   0.003236  -0.019166  -0.013108  -0.014400   0.056555
     26      -0.057958  -0.008701   0.011601  -0.007928  -0.004654   0.002779
     27      -0.189017  -0.046119  -0.005595   0.027324  -0.027999   0.080518
     28       0.046349   0.002656  -0.020474  -0.011703  -0.014981   0.058872
     29      -0.104328  -0.015472   0.021600  -0.010584  -0.006120   0.002608
     30      -0.013933  -0.005144  -0.002605   0.008320  -0.003881   0.009970
     31       0.007366   0.000771  -0.001849  -0.012096  -0.005641   0.020909
     32       0.007281   0.002722   0.003477  -0.014820  -0.004292   0.009084
     33       0.036509   0.002511  -0.008939   0.004927  -0.006251   0.022822
     34      -0.027230  -0.002568   0.011145  -0.006827   0.001639  -0.009934
     35      -0.005094   0.002322   0.011690  -0.011809   0.000642  -0.011034
     36       0.092965   0.022966   0.001617  -0.001345   0.020489  -0.058875
     37       0.009949   0.002372   0.000669  -0.011862  -0.002470   0.009450
     38       0.099531   0.017591  -0.014953  -0.026919  -0.007320   0.033177
     39       0.257292   0.060636  -0.001732  -0.016879   0.043657  -0.119572
     40      -0.009255   0.002768   0.012139  -0.010746   0.005097  -0.019075
     41       0.169602   0.031399  -0.021551  -0.033261  -0.002266   0.023953
     42      -0.057278  -0.010469   0.009104   0.013326   0.001628  -0.004125
     43       0.028277   0.001498  -0.010292  -0.008610  -0.008186   0.030893
     44       0.071936   0.007892  -0.020701  -0.020530  -0.016484   0.062455
     45      -0.044838  -0.007723   0.012880   0.013297   0.003586  -0.002041
     46       0.026765   0.001529  -0.009073  -0.008861  -0.007761   0.029956
     47       0.111797   0.011545  -0.032533  -0.018287  -0.020254   0.081721
     48      -0.169035  -0.034945   0.007779   0.021382  -0.013225   0.030207
     49       0.063800   0.003612  -0.026104  -0.008861  -0.015950   0.061490
     50       0.004655  -0.003542  -0.010772  -0.014526  -0.016225   0.052376
     51      -0.235054  -0.049638   0.010369   0.031349  -0.020065   0.051447
     52       0.100755   0.006924  -0.040689  -0.015998  -0.025432   0.101211
     53       0.014723  -0.004972  -0.020898  -0.017036  -0.025014   0.087281
     54       0.006745   0.015983   0.008706  -0.003930   0.012215   0.030285
     55      -0.051293  -0.001377   0.001517  -0.023201  -0.010734  -0.044044
     56      -0.013503  -0.004921   0.004868   0.006028  -0.017190  -0.009752
     57       0.179199   0.007133  -0.019642   0.095754   0.018982   0.131237
     58      -0.044223  -0.005362  -0.000899  -0.018104  -0.017634  -0.057324
     59       0.000535   0.017172   0.006705  -0.003685   0.029580   0.074603
     60       0.124154   0.227747  -0.012476   0.510806  -0.386588   0.058088
     61      -0.115569  -0.003737   0.006002  -0.013282  -0.097072  -0.196979
     62       0.036300  -0.048336   0.002688  -0.126451   0.170005   0.134525
     63       0.254029  -0.042491  -0.032224   0.048646   0.109354   0.195137
     64       0.132806  -0.041167  -0.030236   0.026949   0.061116   0.096567
     65      -0.104441   0.251035   0.024706   0.383967  -0.374772  -0.010067
     66       0.349855  -0.171245  -0.047638  -0.144232   0.345409   0.292238
     67      -0.144407   0.022558   0.019379  -0.068450  -0.017527  -0.080541
     68       0.085316  -0.128581  -0.004314  -0.265959   0.335384   0.208223
     69      -0.020779   0.017613   0.033684  -0.088017   0.027668   0.004894
     70      -0.041523   0.009389   0.006123  -0.022898  -0.013596  -0.044837
     71      -0.028846  -0.002854   0.028913  -0.058588  -0.013130  -0.031617
     72      -0.213988   0.333876   0.079273  -0.231895   0.238194   0.160227
     73       0.004261  -0.064138  -0.007601   0.014818  -0.061096  -0.080425
     74      -0.202120   0.263078   0.086816  -0.204872   0.159690   0.109176
     75       0.048078  -0.089446   0.014533  -0.027939  -0.046449  -0.046697
     76       0.135293  -0.270836  -0.040278   0.119372  -0.203278  -0.184162
     77       0.134606  -0.315459   0.012143  -0.017202  -0.217013  -0.248903
     78       0.097398  -0.215629   0.032380  -0.084915  -0.124733  -0.168944
     79      -0.276036   0.376717   0.076168  -0.213958   0.233963   0.153738
     80      -0.042118   0.035897   0.019954  -0.033610   0.010807   0.007358
     81      -0.059001   0.006783   0.052483  -0.034399  -0.061044   0.006378
     82      -0.039451   0.012090   0.000675  -0.051750  -0.001152  -0.113760
     83       0.002405  -0.003680  -0.006919   0.022072  -0.000355   0.011915
     84      -0.113891  -0.168022   0.068981  -0.159504  -0.035472  -0.044995
     85      -0.027710   0.247845   0.027355   0.048643  -0.098896  -0.123060
     86      -0.039636  -0.006835   0.025311  -0.024545  -0.041642  -0.040887
     87      -0.076597  -0.097877   0.049865  -0.100091  -0.027573  -0.021779
     88      -0.054353  -0.233972  -0.026102  -0.193271   0.106470  -0.185657
     89       0.071361   0.101013  -0.044852   0.108319   0.028048   0.028825
     90      -0.059185   0.274235   0.094001   0.095659  -0.190136   0.059154
     91      -0.039295   0.032130   0.003766  -0.047290  -0.009316  -0.121045
     92      -0.001484  -0.103194  -0.018778   0.010741   0.031082   0.074872
     93       0.005275  -0.000094  -0.049265  -0.012893  -0.008746  -0.013931
     94       0.006330  -0.001887   0.054445   0.018199   0.016624  -0.033447
     95       0.008181   0.002966   0.000639   0.004649   0.010853  -0.038987
     96       0.014818  -0.001729   0.001748   0.001308   0.002545  -0.040023
     97       0.001550  -0.000299   0.034116   0.012713   0.012560  -0.031939
     98       0.005035  -0.001028   0.011712   0.004093   0.009936  -0.027698
     99       0.017592  -0.001114  -0.005404   0.000822   0.003663  -0.049357
    100       0.007889  -0.003677   0.032069  -0.000233  -0.006660   0.041676
    101      -0.002815  -0.001630   0.012579   0.002627   0.007351  -0.024309
    102       0.018925   0.002074  -0.012811   0.007727   0.014279  -0.091270
    103       0.011518  -0.004901   0.037198  -0.002878  -0.011762   0.059396
    104      -0.014303  -0.002357   0.013886   0.004238   0.011976  -0.035759
    105       0.012737  -0.003277  -0.023533  -0.012873  -0.009956  -0.003092
    106       0.005256  -0.005506   0.022255  -0.010853  -0.019455   0.089563
    107       0.004866   0.000449  -0.002801  -0.003386  -0.007455   0.004760
    108       0.014221  -0.003779  -0.019858  -0.011674  -0.006646  -0.008589
    109       0.001315  -0.005840  -0.008549  -0.025641  -0.034918   0.135959
    110       0.001653   0.001832  -0.007804  -0.004201  -0.013641   0.011049
    111       0.003931  -0.002120  -0.053490  -0.024428  -0.021957   0.027925
    112       0.005962  -0.005719   0.042208  -0.003100  -0.011794   0.068742
    113       0.013286  -0.001087  -0.021504  -0.011818  -0.016292   0.035227
    114       0.000084  -0.001945  -0.067798  -0.032425  -0.028973   0.053723
    115       0.003832  -0.005677   0.031902  -0.008711  -0.017239   0.087750
    116       0.018222  -0.002121  -0.042104  -0.021263  -0.032521   0.076461
    117       0.004048  -0.001118  -0.055882  -0.023634  -0.023620   0.030445
    118       0.005815  -0.003503   0.057508   0.012365   0.007122   0.000144
    119       0.008573  -0.001918  -0.011511  -0.007802  -0.003906   0.009899
    120       0.007094  -0.002527  -0.057641  -0.030659  -0.035521   0.076120
    121       0.004951  -0.001792   0.061048   0.018540   0.015998  -0.030833
    122       0.005063  -0.005358  -0.017570  -0.015099  -0.013434   0.040665
    123       0.004289  -0.002988   0.028868   0.004090   0.001631  -0.008913
    124      -0.010682   0.001617   0.016742   0.009602   0.011936  -0.037946
    125      -0.000971  -0.001107   0.012378   0.002842   0.004094  -0.006120
    126      -0.015214   0.001848  -0.054103  -0.020753  -0.019957   0.070090
    127       0.001788  -0.001883   0.088358   0.031307   0.033675  -0.110020
    128      -0.000643  -0.001050  -0.010385  -0.004908  -0.009644   0.023344
    129      -0.008873   0.002625  -0.040855  -0.014976  -0.014779   0.038239
    130       0.002318  -0.004347   0.140515   0.045927   0.053601  -0.152802
    131      -0.002366  -0.001523  -0.009129  -0.005114  -0.009176   0.028208
    132      -0.032129   0.005977  -0.136084  -0.045028  -0.040010   0.148801
    133      -0.009162   0.001046   0.031507   0.014605   0.019226  -0.056925
    134       0.005759   0.000452  -0.029310  -0.009204  -0.020223   0.026375
    135      -0.019620   0.001744  -0.066948  -0.025293  -0.023701   0.091671
    136       0.020366  -0.005512   0.154177   0.050616   0.044759  -0.173023
    137      -0.003142  -0.001995  -0.015639  -0.007664  -0.013073   0.042409
    138       0.014605  -0.010213   0.136623   0.024167   0.009990   0.033618
    139      -0.029352   0.009800  -0.096123  -0.016651  -0.006436  -0.022693
    140      -0.008124   0.002205  -0.037684  -0.008031  -0.002791  -0.010719
    141       0.018010  -0.014184   0.199083   0.035908   0.014888   0.062040
    142      -0.108963   0.029245  -0.400725  -0.081194  -0.041388  -0.003815
    143      -0.015995  -0.000251   0.001346  -0.001814  -0.001412   0.032058
    144       0.079105  -0.023934   0.359654   0.070719   0.034440   0.018284
    145       0.006667   0.002348   0.025281   0.008639   0.006810  -0.031976
    146      -0.035868   0.015007  -0.229205  -0.048419  -0.024435  -0.031128
    147      -0.040715  -0.001580  -0.007040  -0.007171  -0.008673   0.073991
    148       0.001858   0.006343  -0.019488   0.000008   0.004864  -0.041540
    149       0.018208  -0.004829   0.039196   0.008442   0.004518  -0.034234
    150       0.007738  -0.006334   0.091458   0.015721   0.004888   0.018157
    151      -0.028622   0.007575  -0.114479  -0.022406  -0.011724  -0.006405
    152       0.003361  -0.004906   0.082003   0.015685   0.006678   0.029072
    153      -0.020769  -0.001711   0.047317   0.006090   0.007249   0.017251
    154       0.007626   0.002229  -0.041083  -0.004006  -0.005563  -0.027346
    155      -0.033043  -0.000670  -0.031948  -0.017097  -0.020589   0.102229
    156       0.034461  -0.008665   0.112347   0.022048   0.004285   0.003277
    157      -0.008626   0.005062  -0.079819  -0.013519  -0.009164  -0.016636
    158       0.062724  -0.020216   0.367333   0.081389   0.043570   0.008220
    159       0.013180  -0.012233   0.196529   0.035288   0.010934   0.064113
    160      -0.096798   0.021332  -0.372734  -0.085255  -0.048576   0.046858
    161      -0.006681  -0.001434   0.018961   0.002144   0.000394   0.021768
    162       0.026955   0.012146  -0.010335  -0.013362   0.007424  -0.067467
    163       0.000288  -0.004688   0.005893  -0.002192  -0.011468   0.029039
    164      -0.016871  -0.001613  -0.004979   0.005276   0.009540  -0.005367
    165      -0.012319  -0.008422  -0.005003   0.020545   0.010902  -0.004084
    166       0.011242   0.001094  -0.014214   0.036431   0.025016  -0.003798
    167       0.022020   0.006358   0.029624  -0.073178  -0.048982   0.003400
    168      -0.019631  -0.015826  -0.006959   0.043915   0.016175   0.026892
    169       0.010353   0.000786  -0.032746   0.082294   0.060393  -0.022725
    170       0.014777   0.003098   0.014681  -0.031270  -0.021238   0.001105
    171      -0.029652  -0.023313  -0.014569   0.072932   0.029315   0.039124
    172       0.001581  -0.001629  -0.055908   0.141348   0.103086  -0.033772
    173       0.017812   0.004279   0.020843  -0.047710  -0.032559   0.002820
    174       0.002324  -0.002620  -0.009554   0.033219   0.019704   0.004381
    175       0.008014  -0.003337  -0.025680   0.074591   0.050764  -0.012683
    176      -0.007490  -0.003123  -0.013087   0.036415   0.024864  -0.003358
    177       0.003776  -0.000638  -0.015101   0.042925   0.027116   0.004304
    178      -0.006702  -0.007656  -0.037164   0.101937   0.068712  -0.013806
    179      -0.021721  -0.006563  -0.027122   0.068034   0.046072  -0.004520
    180       0.030155   0.013353  -0.009373   0.009003   0.019608  -0.037837
    181       0.017006  -0.005036  -0.005025   0.038703   0.020308   0.006917
    182      -0.011762  -0.004015  -0.018176   0.047351   0.032531  -0.004921
    183       0.059509   0.032526  -0.016220  -0.005702   0.028916  -0.087044
    184       0.008412  -0.012024   0.003521   0.031109   0.007064   0.028822
    185      -0.022521  -0.007202  -0.034276   0.086896   0.059177  -0.008059
    186       0.011099  -0.001435   0.004910   0.000432  -0.003755   0.010254
    187       0.034463   0.004953   0.006014  -0.003499  -0.000374  -0.010580
    188      -0.001918  -0.000376   0.001036  -0.003355  -0.001978  -0.000384
    189       0.020309   0.001484   0.014493  -0.023668  -0.021444   0.018970
    190       0.045904   0.009120   0.026604  -0.058100  -0.036789  -0.010018
    191      -0.004775  -0.001398  -0.003750   0.009353   0.006598  -0.001026
    192      -0.010868  -0.013080   0.004674   0.014734  -0.002598   0.026459
    193       0.032513   0.007167  -0.004531   0.014785   0.015632  -0.018066
    194       0.018218   0.005480   0.027421  -0.068908  -0.046512   0.003658
    195      -0.014507  -0.018060   0.011978   0.009283  -0.014032   0.045659
    196       0.045855   0.011982   0.003722  -0.007704   0.004054  -0.025066
    197       0.031488   0.008345   0.039874  -0.095473  -0.064402   0.005262
    198       0.002702   0.006591  -0.071416  -0.012910   0.006661  -0.048561
    199       0.020762   0.003624   0.005608   0.007231   0.017873  -0.042670
    200       0.020216  -0.023716  -0.078703  -0.046854  -0.088350   0.150438
                 36         37         38         39         40         41    
      0      -0.076399   0.078343  -0.038625   0.008385  -0.089917   0.055412
      1       0.046840  -0.064169   0.036226   0.005643  -0.031240  -0.014056
      2      -0.000762   0.000585   0.003163   0.001552  -0.014462  -0.000810
      3       0.020288  -0.031255   0.007847   0.003933  -0.020961  -0.002307
      4       0.041209  -0.066736   0.027989   0.009425  -0.056696  -0.000370
      5      -0.019852   0.026085  -0.013603  -0.000502  -0.008151   0.010861
      6       0.019379  -0.028158   0.015019   0.007192  -0.057383   0.023999
      7       0.019351  -0.040260   0.004925   0.010363  -0.084930   0.026888
      8      -0.004273   0.012405   0.128654  -0.002385  -0.004039  -0.002008
      9       0.018611  -0.050300  -0.000382  -0.006083   0.015427   0.025345
     10      -0.004899  -0.020808   0.001391   0.004442  -0.024576  -0.058698
     11       0.030003   0.020137  -0.005033   0.022621  -0.051722  -0.010005
     12      -0.003069  -0.004087  -0.000368   0.006044  -0.045636   0.013714
     13       0.009558  -0.030587  -0.001448   0.008757  -0.070990   0.018368
     14       0.001610   0.002275   0.072067   0.003215  -0.020156  -0.009355
     15       0.006443  -0.013594   0.007822   0.004657  -0.023314  -0.007637
     16      -0.009650  -0.019364  -0.008663   0.003715  -0.030236  -0.021561
     17       0.009952   0.002503   0.016645   0.006858  -0.021328  -0.011920
     18       0.000780  -0.006553   0.051614   0.001054  -0.003448  -0.034781
     19      -0.025456  -0.043497  -0.014171   0.003410  -0.042388  -0.050337
     20      -0.003648  -0.017511   0.004731   0.006731  -0.034939  -0.032229
     21       0.002385  -0.002578  -0.002811   0.001571  -0.007329  -0.005696
     22      -0.002536   0.010721   0.010558  -0.005831   0.026244   0.013172
     23      -0.000343  -0.006277  -0.006385   0.003150  -0.015056  -0.010695
     24       0.000544   0.001322   0.017206  -0.004258   0.015476   0.004133
     25      -0.005680   0.007522   0.002751  -0.007910   0.032907   0.020362
     26      -0.004274  -0.008065  -0.010335   0.000235  -0.006118  -0.002499
     27       0.001583   0.001934   0.033489  -0.007908   0.031202   0.010020
     28      -0.005326   0.008339   0.005127  -0.007924   0.033708   0.020455
     29      -0.006549  -0.015354  -0.017865  -0.001110  -0.006069  -0.000626
     30       0.000507   0.005067   0.011432  -0.002059   0.009688   0.004512
     31      -0.005993  -0.004055  -0.008203  -0.003402   0.010193   0.007249
     32      -0.005455  -0.003358  -0.010994  -0.001686   0.003662   0.004977
     33      -0.001349   0.011882   0.018592  -0.005935   0.027469   0.016357
     34      -0.003826  -0.010617  -0.010947   0.001175  -0.009907  -0.005833
     35      -0.004329  -0.006549  -0.011238   0.000760  -0.006860  -0.001725
     36       0.005371  -0.003199  -0.007768   0.007510  -0.027511  -0.014990
     37      -0.005264  -0.005564  -0.010034  -0.001722   0.003196   0.003229
     38      -0.008301   0.002151  -0.014246  -0.005595   0.020829   0.017405
     39       0.007713  -0.006121  -0.024067   0.014057  -0.051170  -0.024663
     40      -0.003798  -0.010961  -0.016570   0.001960  -0.012325  -0.004795
     41      -0.008123   0.003577  -0.017279  -0.004874   0.019300   0.017625
     42       0.004406  -0.004377   0.007288   0.001203  -0.004548  -0.005514
     43      -0.004017   0.000602   0.001263  -0.003665   0.013313   0.006244
     44      -0.007863   0.006341  -0.002184  -0.008561   0.033360   0.021592
     45       0.004837  -0.008918   0.009325  -0.000011  -0.000375  -0.003271
     46      -0.004140  -0.000388   0.000537  -0.003681   0.013057   0.006282
     47      -0.005799   0.013606   0.010261  -0.010733   0.045800   0.026837
     48       0.002899   0.001714   0.014416  -0.002130   0.008914   0.001768
     49      -0.003746   0.011262   0.011665  -0.007442   0.032518   0.017213
     50      -0.007222   0.001280  -0.004122  -0.006345   0.022292   0.013701
     51       0.005870   0.004322   0.026864  -0.004741   0.020856   0.006991
     52      -0.006887   0.018999   0.014418  -0.013626   0.058965   0.034969
     53      -0.008767   0.007694   0.001299  -0.011562   0.044872   0.028082
     54       0.011539  -0.016338   0.022082   0.005523  -0.050537   0.026013
     55      -0.005439  -0.000863  -0.007824   0.009540  -0.090213   0.051104
     56      -0.003438   0.000928   0.054208  -0.001119  -0.009366   0.005366
     57       0.024875  -0.043803   0.040183  -0.003072   0.013834  -0.020354
     58      -0.008897   0.004773   0.020728   0.008664  -0.092758   0.053729
     59       0.013342  -0.039667  -0.169164   0.009518  -0.040502   0.017151
     60       0.012576  -0.051847   0.019826  -0.005617   0.040007  -0.042587
     61      -0.035668   0.064594   0.265889  -0.001064  -0.075191   0.055710
     62       0.024385  -0.053984  -0.231238   0.013002  -0.053545   0.023386
     63       0.036002  -0.057999   0.061457  -0.005693   0.030170  -0.034598
     64       0.018099  -0.043816   0.019930   0.002949  -0.045877   0.010273
     65      -0.000575  -0.050761  -0.302895   0.014191  -0.045962   0.016373
     66       0.053389  -0.073390   0.078262  -0.006786   0.035986  -0.041637
     67      -0.010788  -0.001255  -0.177062   0.022344  -0.155180   0.094766
     68       0.038584  -0.071860  -0.282544   0.016228  -0.065835   0.027645
     69      -0.004734   0.024517   0.055068  -0.003009   0.003875   0.004853
     70      -0.016412   0.013453  -0.167513   0.003175   0.017112  -0.001704
     71      -0.024981   0.044798  -0.030191  -0.014150   0.125259  -0.058669
     72       0.025619   0.015327   0.275124  -0.007578  -0.025429   0.021368
     73      -0.019804   0.010110  -0.166946   0.006734  -0.014781   0.014102
     74      -0.014832   0.062510  -0.117996  -0.031735   0.311697  -0.153264
     75      -0.013443   0.022264  -0.030876   0.000053   0.005179   0.002956
     76      -0.041923   0.014943  -0.372846   0.009570   0.026473  -0.008420
     77      -0.083807   0.119641  -0.100928  -0.021090   0.189593  -0.079833
     78      -0.060600   0.102914  -0.065728  -0.014864   0.129244  -0.047796
     79       0.008004   0.020467  -0.172673  -0.013666   0.171936  -0.080899
     80      -0.007169   0.014204   0.016060  -0.007425   0.057231  -0.028196
     81      -0.018979   0.015904  -0.074614  -0.004749   0.042686  -0.013591
     82      -0.029497   0.071230   0.124156  -0.013867   0.090179  -0.036730
     83       0.010612  -0.026532   0.052553   0.008425  -0.089993   0.044150
     84      -0.047711   0.058745  -0.119982  -0.014976   0.130807  -0.051960
     85      -0.043875   0.109872   0.179299  -0.032048   0.237752  -0.109237
     86      -0.024767   0.037453   0.048414  -0.012668   0.085575  -0.037621
     87      -0.027649   0.033757  -0.063077  -0.008359   0.070609  -0.026574
     88      -0.039385   0.110439   0.233299  -0.021705   0.142025  -0.064388
     89       0.039825  -0.048759   0.205857   0.013189  -0.145035   0.063161
     90      -0.023256   0.002895  -0.185691  -0.005858   0.065894  -0.020965
     91      -0.032768   0.081979   0.145234  -0.018220   0.124695  -0.054031
     92       0.035318  -0.104039  -0.096012   0.036984  -0.314076   0.155861
     93       0.055556  -0.018037  -0.006191   0.011057   0.018377   0.016587
     94       0.021162  -0.010306   0.000302   0.023467  -0.036143  -0.109929
     95      -0.046433  -0.078183   0.003905  -0.031546  -0.001493  -0.011514
     96       0.065476  -0.045290  -0.006786   0.019310   0.025308  -0.061268
     97       0.024572  -0.013913   0.001280   0.016128  -0.014388  -0.054476
     98      -0.016504  -0.070469  -0.004954  -0.024075  -0.013789  -0.049925
     99       0.103440  -0.033791  -0.011408   0.029902   0.017142  -0.086795
    100      -0.023524   0.063308   0.001695   0.011404  -0.032623  -0.029457
    101      -0.090740  -0.135978   0.002761  -0.047780   0.021050  -0.026899
    102       0.160414  -0.034708  -0.013143   0.031348  -0.006856  -0.124670
    103      -0.019087   0.088141  -0.000072   0.006962  -0.027512  -0.013002
    104      -0.164364  -0.227334   0.009252  -0.034704   0.051926  -0.016863
    105       0.016257  -0.060068  -0.009484   0.002673   0.038459  -0.041726
    106      -0.085212   0.078560   0.003375  -0.003798  -0.028991  -0.002613
    107       0.048571   0.047433  -0.005066  -0.006064  -0.000087  -0.015793
    108      -0.010848  -0.097061  -0.008336  -0.007242   0.039076  -0.050198
    109      -0.130198   0.102288   0.004831  -0.021074  -0.019665   0.063112
    110       0.128168   0.139667  -0.008459   0.022687  -0.002292  -0.004233
    111      -0.020742  -0.036981  -0.006089  -0.024103   0.047257   0.044292
    112      -0.077776   0.058364   0.003050  -0.004165  -0.032586  -0.045762
    113       0.068124   0.087150  -0.007190   0.029221  -0.003240  -0.001413
    114      -0.093909  -0.053411  -0.001513  -0.057133   0.052321   0.103991
    115      -0.116647   0.057944   0.005535  -0.020910  -0.030414  -0.006751
    116       0.180050   0.233445  -0.014352   0.089898  -0.013736   0.021433
    117       0.042235   0.032222  -0.009598  -0.001877   0.027479   0.037095
    118       0.005348   0.025416  -0.000502   0.017615  -0.036104  -0.111027
    119      -0.099077  -0.101874   0.005690  -0.025514   0.031407   0.009031
    120       0.016653   0.082669  -0.008748  -0.014432   0.019075   0.047623
    121       0.030011   0.008062  -0.001392   0.019460  -0.044584  -0.126962
    122      -0.139651  -0.114946   0.008597  -0.013740   0.063729   0.039224
    123       0.016017  -0.024062  -0.001774   0.000622   0.030326  -0.045309
    124       0.034367  -0.033587   0.001045   0.002456   0.022062   0.000540
    125       0.034473   0.007642  -0.008615   0.013293  -0.015554  -0.041713
    126      -0.102471   0.053211   0.002501  -0.002424  -0.070764  -0.129214
    127       0.117107  -0.124761  -0.006774  -0.007201   0.094285   0.055307
    128       0.059742   0.082682   0.002198   0.040862   0.017146  -0.004714
    129       0.072430   0.143268  -0.040060  -0.474233  -0.277565  -0.262676
    130       0.018081  -0.307437   0.002915   0.196151   0.216161   0.137551
    131      -0.000358   0.038463   0.015725   0.200849   0.090688   0.042512
    132      -0.296087   0.072737   0.024087   0.193437  -0.099765  -0.200272
    133       0.009890  -0.091484   0.004030   0.075919   0.054444  -0.004169
    134       0.295633   0.294068  -0.036358  -0.466118  -0.200672  -0.129862
    135      -0.217328  -0.000595   0.028933   0.288989   0.046886  -0.063149
    136       0.383487  -0.051450  -0.033166  -0.305006   0.084060   0.111361
    137      -0.050162   0.022232   0.035043   0.401442   0.185837   0.104430
    138      -0.034412   0.048756   0.003888  -0.024461  -0.012129   0.083831
    139      -0.086658  -0.116401   0.009758  -0.041800   0.046305   0.110352
    140       0.029651  -0.019633  -0.009137   0.013094   0.000494  -0.064487
    141      -0.066064   0.099688   0.006768  -0.043667  -0.044354   0.173413
    142      -0.119829  -0.153151  -0.000014  -0.135623   0.014448   0.068783
    143      -0.019807   0.046356  -0.006847  -0.030010  -0.050906   0.053854
    144      -0.078481   0.017521   0.016488   0.029331   0.027744   0.190407
    145      -0.113774  -0.138156   0.016947  -0.013044   0.070069   0.170932
    146      -0.043777  -0.159157  -0.008554  -0.023120   0.041549  -0.072630
    147      -0.021659   0.122878  -0.004347  -0.087223  -0.073593   0.066662
    148      -0.159562  -0.193704   0.015329  -0.024877   0.069322   0.184114
    149       0.138576   0.008640  -0.007572   0.074920   0.046314  -0.173894
    150      -0.025114   0.016770   0.007466  -0.004304   0.036011   0.065973
    151       0.133625   0.062329  -0.011440   0.009651   0.023357   0.085631
    152      -0.002893   0.073185   0.001853   0.010003  -0.013685   0.119455
    153      -0.120791  -0.043784   0.013287   0.029093   0.028406  -0.018093
    154       0.222881   0.083432  -0.020093  -0.030482   0.020590   0.102185
    155      -0.025026   0.180431   0.015516   0.047950   0.018118   0.304742
    156       0.097885   0.065629  -0.006636  -0.036010   0.031744   0.105971
    157       0.198908   0.088102  -0.018635  -0.012895   0.019642   0.113729
    158      -0.061612   0.049264   0.012193  -0.055187  -0.030870   0.185980
    159      -0.101985   0.085672   0.025566  -0.009770   0.043839   0.273425
    160       0.131968   0.123041  -0.008909   0.088588   0.051022   0.135865
    161       0.019878   0.060031  -0.003303   0.020669  -0.013008   0.063404
    162      -0.024820   0.025507  -0.015050   0.003925  -0.042447   0.026777
    163       0.021629  -0.033680   0.013264   0.004341  -0.026281  -0.004319
    164      -0.005645   0.006513  -0.005425   0.000499  -0.009301   0.005414
    165      -0.008101   0.012544  -0.005019   0.000111  -0.008151   0.011704
    166      -0.008778   0.014307  -0.003824  -0.001025   0.007723  -0.004329
    167       0.016814  -0.027152   0.011073   0.002381  -0.016076   0.002578
    168       0.001426   0.005319  -0.001348  -0.003496   0.030719  -0.013192
    169      -0.034226   0.056189  -0.017758  -0.005973   0.037394  -0.000838
    170       0.003255  -0.002175   0.004035  -0.002001   0.015481  -0.002862
    171       0.000399   0.011288  -0.003870  -0.006580   0.059413  -0.027780
    172      -0.057399   0.095355  -0.030773  -0.010958   0.069303  -0.001279
    173       0.008946  -0.012149   0.007347  -0.000530   0.005355  -0.001577
    174      -0.007321   0.015349  -0.004992  -0.003270   0.026385  -0.008583
    175      -0.029889   0.052242  -0.015547  -0.007011   0.046702  -0.004121
    176      -0.013007   0.023881  -0.006184  -0.004207   0.028970  -0.004294
    177      -0.007179   0.014483  -0.006125  -0.003181   0.029000  -0.014477
    178      -0.034437   0.058132  -0.018315  -0.006232   0.038080  -0.000041
    179      -0.017310   0.028995  -0.009357  -0.003292   0.020856  -0.002764
    180      -0.025802   0.038184  -0.011570  -0.002818   0.011405   0.010956
    181      -0.016876   0.037394  -0.008788  -0.009168   0.069427  -0.015408
    182      -0.015075   0.026304  -0.007708  -0.003810   0.025248  -0.003164
    183      -0.047187   0.063167  -0.020571  -0.001439  -0.010463   0.030892
    184      -0.004525   0.021593  -0.002883  -0.009359   0.076271  -0.023587
    185      -0.024670   0.041576  -0.013811  -0.005017   0.032750  -0.004025
    186       0.001650   0.002413   0.002058  -0.002901   0.026292  -0.011183
    187      -0.014723   0.028293  -0.006296  -0.005551   0.037800  -0.001851
    188       0.001007  -0.001579   0.001929   0.000104  -0.001888   0.000732
    189       0.013476  -0.015892   0.009486  -0.001734   0.024124  -0.019691
    190      -0.000431   0.002553   0.002204  -0.001384   0.006439   0.006725
    191      -0.002713   0.004969  -0.000283  -0.000864   0.004983  -0.000555
    192       0.006270  -0.002599   0.001004  -0.002811   0.025851  -0.010354
    193      -0.020412   0.035423  -0.008403  -0.005269   0.034585  -0.001548
    194       0.017320  -0.028285   0.011834   0.002715  -0.018591   0.002922
    195       0.016228  -0.014487   0.003249  -0.003835   0.040359  -0.021198
    196      -0.021978   0.038438  -0.006619  -0.006275   0.040151   0.000671
    197       0.020067  -0.030106   0.014387   0.001007  -0.004603  -0.000048
    198      -0.020687  -0.106230  -0.023576   0.008314  -0.037210   0.020375
    199      -0.044890  -0.074214  -0.019484   0.019228  -0.078264  -0.069067
    200       0.196261   0.228818   0.058738  -0.061314   0.222436   0.233422
                 42         43         44         45         46         47    
      0       0.005089   0.008307   0.007410  -0.007477  -0.022356   0.044898
      1       0.002304  -0.005530  -0.003230  -0.097245  -0.006270  -0.004311
      2       0.000988  -0.003985  -0.000766  -0.079732  -0.035357  -0.046378
      3       0.000425  -0.008065   0.000536  -0.054946   0.004251  -0.002334
      4      -0.001340  -0.004203   0.001414  -0.123371  -0.065989  -0.105132
      5       0.002896  -0.001971   0.000499  -0.025566  -0.046592  -0.036547
      6       0.006684   0.001338  -0.009622  -0.042174   0.117252  -0.073561
      7       0.009024  -0.000669   0.001926  -0.013237  -0.046128   0.029647
      8      -0.004856  -0.000101   0.000045  -0.013026   0.027746  -0.009301
      9      -0.022696   0.000251  -0.000714  -0.027872   0.012679   0.004155
     10       0.017027   0.000172   0.001767  -0.044332  -0.024577   0.083539
     11       0.018899   0.000291   0.003240  -0.045639  -0.019862   0.054784
     12       0.002755   0.000848  -0.005398  -0.075769   0.067615  -0.015138
     13       0.005084  -0.001093   0.005181  -0.029093  -0.076325   0.059371
     14      -0.004552  -0.001095   0.001676  -0.098660   0.018254  -0.037384
     15       0.000512   0.000903  -0.006956  -0.076258   0.076344  -0.014036
     16      -0.004771   0.000113   0.008086  -0.026191  -0.063495   0.093450
     17       0.017866   0.000212   0.003065  -0.064484   0.018370   0.014169
     18      -0.024364  -0.000033  -0.010207  -0.124822   0.133308  -0.069115
     19      -0.024455   0.000023   0.012505  -0.037589  -0.076629   0.125342
     20       0.006242   0.000390   0.006890  -0.067303  -0.003155   0.054168
     21       0.011875   0.001219  -0.006446  -0.040155   0.052678   0.023229
     22      -0.001047   0.000226   0.002886  -0.000709   0.027864  -0.024225
     23       0.007920   0.000387  -0.001042  -0.025330  -0.006525   0.041769
     24      -0.014391   0.000664   0.198085   0.014669  -0.001805  -0.017057
     25      -0.012121   0.000151   0.014256   0.023955   0.038548  -0.054065
     26      -0.009798   0.000242   0.064618   0.011653  -0.016634   0.010970
     27      -0.034585   0.000851   0.435489   0.041409  -0.017281  -0.060040
     28      -0.013190   0.000167   0.030601   0.023642   0.037431  -0.056139
     29      -0.022051   0.000252   0.142279   0.037736  -0.026071  -0.004284
     30       0.000890  -0.001754  -0.188670   0.013880  -0.033709  -0.006653
     31      -0.010772  -0.000159  -0.019030   0.019505   0.006946  -0.017172
     32      -0.008164  -0.000554  -0.064820   0.019853  -0.013215  -0.005117
     33      -0.005426  -0.004158  -0.418177   0.048996  -0.071816  -0.043613
     34      -0.004530  -0.000432  -0.035235   0.006316  -0.025170   0.020077
     35      -0.005166  -0.001440  -0.140992   0.019593  -0.048377   0.013209
     36       0.022169   0.001063  -0.000517  -0.050011   0.027700   0.039330
     37      -0.007708   0.000068  -0.003883   0.011438   0.006010  -0.005845
     38      -0.012507   0.000527  -0.004454   0.021837   0.044712  -0.040180
     39       0.039911   0.002153   0.005004  -0.090827   0.071128   0.056328
     40      -0.004004   0.000045  -0.003812   0.004640  -0.004465   0.011163
     41      -0.007659   0.000934  -0.002266   0.009931   0.065853  -0.041917
     42      -0.008085   0.000680   0.189499   0.010503  -0.021568  -0.003356
     43      -0.005506   0.000123   0.015223   0.005686   0.006237  -0.008297
     44      -0.019340   0.000524   0.062464   0.033960   0.029711  -0.051290
     45      -0.027495   0.001174   0.431301   0.044798  -0.041087  -0.040122
     46      -0.007580   0.000153   0.034604   0.009524   0.004197  -0.011263
     47      -0.020256   0.000743   0.148559   0.034919   0.033902  -0.071243
     48      -0.001108  -0.001761  -0.200800   0.009301  -0.036125   0.006529
     49      -0.004572   0.000051  -0.013668   0.007237   0.027350  -0.034997
     50      -0.013973  -0.000458  -0.068396   0.025290   0.003304  -0.019386
     51      -0.007332  -0.004192  -0.428605   0.032758  -0.088533  -0.011829
     52      -0.014788  -0.000083  -0.036077   0.031451   0.056253  -0.083799
     53      -0.023170  -0.001218  -0.145388   0.049075   0.010799  -0.060103
     54       0.009689   0.002667  -0.008127   0.002070   0.120537  -0.072924
     55       0.019101   0.003740   0.000318   0.125794  -0.011605   0.021715
     56      -0.006974   0.000068  -0.000476   0.042076  -0.008810   0.003295
     57      -0.007891  -0.002670   0.008057  -0.009307  -0.099478   0.051124
     58       0.017881   0.003901   0.001542   0.158087  -0.034722   0.039051
     59       0.014387   0.001465   0.000126   0.003329   0.004026   0.002492
     60      -0.014379  -0.005144   0.015827  -0.026505  -0.200276   0.109124
     61      -0.000545   0.004329  -0.004838   0.220542   0.027432  -0.002101
     62       0.021455   0.002089  -0.000422  -0.008271   0.016603  -0.003298
     63      -0.014120  -0.004674   0.014068  -0.012445  -0.183910   0.099517
     64       0.003486  -0.001983   0.020609   0.137139  -0.294647   0.189353
     65       0.023684   0.001800   0.001425  -0.026017   0.002049   0.005569
     66      -0.017246  -0.005921   0.017686  -0.016252  -0.236721   0.129516
     67       0.047053   0.009113  -0.010470   0.136704   0.148895  -0.061725
     68       0.027365   0.002296   0.000152  -0.020360   0.012979   0.000317
     69       0.009873   0.001990   0.002439   0.052192  -0.005639   0.010121
     70       0.005060   0.000863  -0.006082  -0.070584   0.089507  -0.055191
     71      -0.021911  -0.003792   0.005272  -0.065276  -0.071938   0.033529
     72       0.017593   0.004590   0.013773   0.248005  -0.157936   0.127236
     73       0.008517   0.001442  -0.007252  -0.049027   0.101189  -0.062211
     74      -0.043333  -0.008259   0.006678  -0.265093  -0.070865   0.026007
     75       0.007615   0.001156  -0.003292  -0.024325   0.068227  -0.046387
     76      -0.000783  -0.001392  -0.018334  -0.248066   0.248119  -0.179827
     77      -0.025575  -0.006424   0.014972  -0.061243  -0.184139   0.090190
     78      -0.001009  -0.002084   0.010882  -0.028838  -0.093702   0.048342
     79      -0.010836  -0.001997  -0.001773  -0.188937   0.048538  -0.026465
     80      -0.015742  -0.001888   0.001486  -0.018895  -0.033172   0.015093
     81      -0.005464  -0.000010   0.003864   0.043726  -0.052700   0.027939
     82      -0.018798  -0.002687  -0.001725  -0.056812   0.023989  -0.020474
     83       0.007459   0.003044  -0.004067   0.093071   0.040279  -0.019871
     84      -0.021693  -0.004042   0.011255   0.038905  -0.165433   0.088927
     85      -0.047430  -0.006466   0.000372  -0.167546   0.000574  -0.018074
     86      -0.025838  -0.003030   0.003991   0.016893  -0.076661   0.036699
     87      -0.011665  -0.001832   0.004444   0.020838  -0.063151   0.030353
     88      -0.033454  -0.007014  -0.006938  -0.171817   0.096226  -0.076115
     89       0.013630   0.004867  -0.017824  -0.002593   0.244072  -0.144516
     90      -0.004957   0.001586   0.012420   0.125881  -0.171432   0.106721
     91      -0.025895  -0.003678  -0.001792  -0.089593   0.025983  -0.025015
     92       0.054018   0.011014  -0.002880   0.322191   0.014337   0.020689
     93      -0.024306   0.000128   0.000942  -0.016934  -0.007557   0.023965
     94       0.014669   0.000117  -0.001672  -0.010812   0.007497   0.024204
     95       0.053184   0.000070   0.002418  -0.024687   0.006129   0.020208
     96       0.028320  -0.000195   0.000836   0.015757  -0.016990   0.029890
     97       0.020557   0.000137  -0.000801  -0.009922   0.011889   0.004801
     98      -0.042804  -0.000008  -0.001955   0.005412   0.002057   0.010737
     99      -0.012712  -0.000105  -0.001312   0.018719  -0.014196   0.041336
    100       0.000734   0.000216   0.000191  -0.007047   0.004044   0.002221
    101       0.072944  -0.000326   0.004000   0.006164  -0.016397   0.014048
    102      -0.021957   0.000116  -0.002985  -0.009054   0.000722   0.061438
    103      -0.011106   0.000176   0.000227   0.006836   0.000563  -0.007250
    104       0.117787  -0.000530   0.006008   0.007868  -0.027928   0.014467
    105      -0.006579  -0.000273   0.000468   0.038684  -0.026978   0.024466
    106       0.002683   0.000107   0.001397   0.008375  -0.002268  -0.016155
    107       0.022508  -0.000091   0.000615   0.009262  -0.008166   0.012615
    108      -0.005026  -0.000313   0.000990   0.038160  -0.027430   0.025639
    109      -0.011246   0.000142   0.002354   0.009714  -0.003104  -0.036649
    110       0.021020   0.000019  -0.000920   0.010607  -0.007187   0.013647
    111       0.012258  -0.000140   0.002842   0.020499  -0.023436   0.008464
    112       0.026766  -0.000005   0.001102   0.015114  -0.004510  -0.007042
    113      -0.071591   0.000020  -0.002675   0.015344  -0.001480  -0.003002
    114       0.039592  -0.000110   0.006778   0.006817  -0.026183  -0.001350
    115       0.037291   0.000032   0.003210   0.006814  -0.005443  -0.014407
    116      -0.175336   0.000269  -0.008466   0.025439   0.006182  -0.018068
    117      -0.035930   0.000032   0.000016   0.016355  -0.013516   0.005487
    118       0.016309   0.000028  -0.002368   0.011113   0.006242   0.010262
    119       0.058473  -0.000278   0.004011   0.004853  -0.010828   0.000278
    120      -0.056837  -0.000010  -0.000680   0.025357  -0.012313  -0.007501
    121       0.010731   0.000127  -0.002316  -0.001303   0.011481   0.019767
    122       0.102449  -0.000484   0.002557   0.024621  -0.023871  -0.011205
    123       0.058573  -0.000536   0.001096   0.064943  -0.000023  -0.059521
    124       0.020827  -0.000075  -0.000668   0.023782   0.018957  -0.050108
    125      -0.112335  -0.000014  -0.006980   0.041325   0.011493  -0.036536
    126      -0.006904  -0.000102  -0.004677   0.034648   0.027068  -0.059112
    127      -0.027608  -0.000338  -0.003020   0.081894   0.013943  -0.093255
    128       0.126427  -0.000427   0.007964   0.006663  -0.009949  -0.018355
    129      -0.140004   0.000171  -0.014256   0.052323   0.045889  -0.076180
    130      -0.258507  -0.000110  -0.018688   0.152167   0.035891  -0.148435
    131       0.144896  -0.000489   0.009361   0.008415  -0.013488  -0.018821
    132      -0.034125   0.000363  -0.009228  -0.012501   0.051516  -0.029562
    133      -0.031587  -0.000049  -0.005059   0.047292   0.028813  -0.071752
    134       0.273382  -0.000639   0.018701  -0.032815  -0.028193   0.012021
    135       0.070940  -0.000228   0.000452   0.020980   0.018867  -0.047024
    136       0.148260  -0.001057   0.011982   0.100812  -0.028085  -0.102069
    137       0.278251  -0.000764   0.018796  -0.010083  -0.031345  -0.001682
    138      -0.090537   0.000378  -0.005047  -0.019025   0.012450   0.003202
    139      -0.028755   0.000472  -0.003656  -0.034560   0.009070   0.031069
    140      -0.090818  -0.000214  -0.007272   0.070387   0.011367  -0.059786
    141      -0.194750   0.001027  -0.008724  -0.082735   0.017086   0.055864
    142      -0.034102   0.000388  -0.000161  -0.040268  -0.009945   0.064585
    143      -0.239498   0.000683  -0.011904  -0.019990   0.014768   0.019685
    144      -0.144437   0.000873  -0.011147  -0.058893   0.019230   0.043119
    145      -0.058026   0.000755  -0.007116  -0.057424   0.012301   0.055482
    146      -0.061674  -0.000335  -0.006668   0.076102  -0.009894  -0.017536
    147      -0.127334   0.000501  -0.002791  -0.038179   0.011442   0.011704
    148      -0.101363   0.000855  -0.006791  -0.074211  -0.006040   0.098970
    149       0.084061  -0.001066  -0.004927   0.167711   0.037785  -0.188446
    150       0.114348  -0.000304   0.008330  -0.001862  -0.014054  -0.008895
    151      -0.001985  -0.000025   0.007583  -0.027038  -0.033056   0.044110
    152      -0.067113   0.000484   0.001819  -0.069843  -0.011440   0.062819
    153       0.088100  -0.000439   0.001946   0.054589   0.020655  -0.095050
    154      -0.002997  -0.000051   0.010004  -0.039359  -0.053201   0.081697
    155       0.030072   0.000975   0.012196  -0.194892  -0.043473   0.189404
    156       0.096361  -0.000332   0.014124  -0.031350  -0.057083   0.067250
    157      -0.010763  -0.000012   0.010970  -0.047462  -0.056495   0.088435
    158      -0.040010   0.000795   0.003209  -0.114926   0.003401   0.070687
    159       0.197249   0.000311   0.019584  -0.142509  -0.035879   0.105976
    160       0.023349   0.000031   0.011841  -0.060080  -0.055235   0.095035
    161      -0.089505   0.000311  -0.001080  -0.031752  -0.007535   0.034654
    162       0.003777  -0.008952   0.003799  -0.011629  -0.090011  -0.086991
    163       0.000505   0.000353  -0.001057  -0.074490   0.000104   0.018168
    164       0.002073  -0.002606   0.000324  -0.038646  -0.036369  -0.040727
    165       0.001418  -0.008692   0.003058  -0.001798  -0.129413  -0.180939
    166      -0.000538   0.001306  -0.001000  -0.034665   0.031663   0.052518
    167       0.001383   0.001793  -0.000399   0.022693   0.016880   0.031988
    168      -0.002152   0.192298  -0.002096  -0.005160   0.030876   0.027093
    169      -0.001870  -0.083417   0.001118   0.013841  -0.018981  -0.036139
    170      -0.000462   0.006639  -0.000716   0.065305   0.040905   0.049043
    171      -0.004597   0.450865  -0.005673  -0.008086   0.126408   0.155792
    172      -0.003464  -0.192795   0.002626   0.047473  -0.050100  -0.101310
    173       0.000093   0.011058  -0.000774   0.056810   0.039948   0.053070
    174      -0.001677  -0.182110  -0.000407   0.011727   0.067575   0.082221
    175      -0.002384   0.079022   0.000187   0.029427  -0.021672  -0.046478
    176      -0.001309  -0.002141  -0.000372   0.040717   0.021649   0.017340
    177      -0.002299  -0.385324  -0.001361  -0.006136   0.160470   0.216920
    178      -0.001835   0.165511   0.001031  -0.005443  -0.088451  -0.136084
    179      -0.000996  -0.008334   0.000037  -0.003214  -0.003248  -0.011007
    180       0.000348  -0.006713   0.002352   0.048226  -0.079045  -0.113993
    181      -0.003777   0.007321  -0.001790   0.086059   0.084882   0.087113
    182      -0.001164   0.000309  -0.000092   0.023004   0.006743  -0.000779
    183       0.002615  -0.014124   0.005361   0.062271  -0.189677  -0.251127
    184      -0.004485   0.010830  -0.003209   0.086583   0.137549   0.154576
    185      -0.001929  -0.001210   0.000322   0.005669  -0.009265  -0.027074
    186      -0.001744   0.190841  -0.002559   0.021504   0.069094   0.090641
    187      -0.001194  -0.077165   0.000264   0.080005   0.016112   0.006321
    188       0.000647   0.004799  -0.000297   0.006544   0.007032   0.015687
    189      -0.002245   0.410636  -0.006070   0.002066   0.155755   0.226667
    190       0.001077  -0.169341   0.001645   0.073249  -0.022126  -0.035321
    191       0.000196   0.010145  -0.000366   0.009893   0.009867   0.016109
    192      -0.001424  -0.182863  -0.000230   0.022545   0.058093   0.059354
    193      -0.001209   0.080495  -0.000514   0.052994   0.004862  -0.000412
    194       0.001686  -0.001503  -0.000484   0.023420   0.022087   0.043838
    195      -0.002524  -0.427885  -0.001560   0.037532   0.176190   0.215318
    196      -0.001301   0.188893  -0.000365   0.093034  -0.016745  -0.034722
    197       0.001011  -0.005790  -0.000891   0.074708   0.056743   0.083337
    198      -0.170700  -0.000103   0.010939  -0.035735  -0.085369   0.089629
    199      -0.124208  -0.000158   0.012260  -0.051394  -0.110852   0.158376
    200       0.507372   0.000877  -0.020292  -0.039778   0.158633  -0.090199
                 48         49         50         51         52         53    
      0      -0.009026  -0.033250  -0.130383   0.074973  -0.036630   0.044997
      1       0.001991   0.018938   0.020293   0.136425  -0.028719   0.014890
      2      -0.000436   0.010023  -0.068365  -0.052622   0.018792  -0.013627
      3      -0.002241  -0.010055  -0.079979  -0.074886   0.022131  -0.011351
      4       0.003052  -0.019904  -0.078864  -0.138949   0.039590  -0.024901
      5      -0.000979   0.039160  -0.088514  -0.075977   0.025163  -0.014069
      6      -0.025425   0.054512   0.037070   0.007433  -0.043492   0.051050
      7       0.001996   0.019617  -0.020973   0.136270  -0.041699   0.040448
      8       0.017767  -0.165838   0.043674   0.051328   0.031188  -0.071409
      9      -0.020556  -0.009546   0.012366   0.051624  -0.027501  -0.007057
     10       0.031306   0.009674   0.075992  -0.041673  -0.001274  -0.021899
     11       0.018885   0.030038   0.009969   0.037253   0.040187   0.057560
     12      -0.018104   0.048046  -0.013263   0.059408  -0.028512   0.023705
     13       0.004695   0.016259  -0.043718   0.154829  -0.035728   0.029515
     14       0.019200  -0.211422   0.018757  -0.001719   0.015125  -0.028649
     15      -0.010710   0.033051   0.030052   0.023799   0.006754  -0.030820
     16       0.002897   0.009249   0.030083   0.027082  -0.018252  -0.014386
     17       0.039516  -0.069077   0.035440   0.012572   0.042713  -0.006991
     18      -0.017493  -0.121245   0.095426  -0.087833  -0.014677  -0.083336
     19      -0.020381   0.011617   0.074412  -0.000072  -0.025646  -0.080817
     20       0.024321  -0.038681   0.064842   0.009227   0.041470  -0.061464
     21       0.007839   0.146164   0.050960   0.061903   0.128691  -0.181535
     22       0.005809  -0.014121   0.006982   0.004397   0.028243  -0.020624
     23       0.018268   0.033237   0.033225   0.027554   0.057638  -0.063725
     24       0.003303  -0.029463  -0.005416   0.000549   0.007376  -0.017686
     25      -0.018243   0.005806  -0.017479  -0.008793  -0.002192  -0.001029
     26      -0.005547   0.008984  -0.004794  -0.000623  -0.008924   0.004492
     27       0.002205  -0.166698  -0.043419  -0.058657  -0.102991   0.146895
     28      -0.017018  -0.008205  -0.018172  -0.011847  -0.006484   0.008926
     29      -0.023643   0.009453  -0.034429  -0.025459  -0.077624   0.069338
     30      -0.003183  -0.074879  -0.019600  -0.024816  -0.052938   0.072675
     31      -0.021025   0.021994  -0.013776  -0.006355  -0.020516   0.004966
     32      -0.014416  -0.001753  -0.016034  -0.012812  -0.030556   0.036340
     33      -0.021972  -0.205152  -0.071364  -0.095120  -0.197801   0.276561
     34      -0.008049   0.003679  -0.003582  -0.004706  -0.026343   0.020815
     35      -0.009892  -0.051289  -0.022679  -0.030975  -0.075382   0.105113
     36       0.021556   0.082757   0.046169   0.044730   0.093930  -0.115827
     37      -0.015995   0.031410  -0.006157  -0.000072  -0.009088  -0.007963
     38      -0.030359   0.070166  -0.012575   0.003006   0.005912  -0.033563
     39       0.029003   0.164651   0.076963   0.065778   0.139197  -0.162524
     40      -0.013288   0.044350  -0.003509   0.001115  -0.010297  -0.002228
     41      -0.028948   0.094808  -0.002400   0.010233   0.023241  -0.053522
     42       0.006061  -0.062370  -0.017647  -0.025678  -0.053181   0.079537
     43      -0.001548  -0.011752   0.001777   0.000080   0.002940  -0.003354
     44      -0.024286  -0.000438  -0.024498  -0.016174  -0.028229   0.024249
     45      -0.006307  -0.168717  -0.067285  -0.095043  -0.199236   0.284938
     46      -0.004070  -0.017452  -0.003319  -0.005975  -0.011264   0.014088
     47      -0.010921  -0.072481  -0.030154  -0.035245  -0.048644   0.085525
     48      -0.000292  -0.037264  -0.004397   0.001882   0.002843  -0.015000
     49       0.001708  -0.029944   0.000704  -0.000148   0.021597  -0.011397
     50      -0.021467   0.012746  -0.012648  -0.002604  -0.012901  -0.007505
     51      -0.008387  -0.163835  -0.039251  -0.050814  -0.111267   0.138960
     52      -0.019262  -0.026963  -0.022297  -0.013628   0.001289   0.004477
     53      -0.039105  -0.018405  -0.038496  -0.026359  -0.057684   0.044273
     54      -0.014331   0.002526   0.055831  -0.062022  -0.023505   0.032337
     55       0.017612  -0.032487  -0.008814  -0.044730   0.035617  -0.035012
     56      -0.027633   0.135422  -0.016176  -0.028456  -0.019756   0.033822
     57       0.007895   0.004427  -0.024061   0.047654  -0.007082   0.005373
     58       0.017312  -0.010984  -0.023606  -0.059787   0.049221  -0.048924
     59       0.018108  -0.064513   0.006489   0.002446   0.011758  -0.014258
     60       0.023062  -0.030767  -0.056470   0.131981   0.000420  -0.014917
     61      -0.044187   0.233318  -0.026658  -0.164446   0.013173   0.015538
     62       0.030546  -0.120896   0.016856   0.006142   0.019481  -0.025945
     63       0.014513   0.015728  -0.055848   0.098589  -0.006224   0.001598
     64       0.050916  -0.039677  -0.114943   0.112388   0.063340  -0.080345
     65       0.044922  -0.193784   0.019397   0.042410   0.031821  -0.051248
     66       0.018134   0.028378  -0.076045   0.130660  -0.008867   0.003989
     67       0.038071  -0.184395   0.061072  -0.136826   0.070355  -0.077856
     68       0.043180  -0.171245   0.021003   0.023054   0.025501  -0.036609
     69       0.031269  -0.129581   0.019327  -0.035070   0.032102  -0.038962
     70       0.000440  -0.054132   0.035794  -0.010992  -0.005266   0.002003
     71      -0.009011   0.059664  -0.033443   0.045727  -0.012528   0.014336
     72       0.069491  -0.183118  -0.036971  -0.072217   0.106127  -0.121399
     73      -0.003191  -0.038528   0.038057  -0.023940  -0.006615   0.006096
     74      -0.003607  -0.007202  -0.023811   0.129096  -0.033591   0.023711
     75       0.011388  -0.092757   0.047590  -0.026211  -0.003266   0.002099
     76      -0.041629   0.018077   0.098246   0.016220  -0.082182   0.089586
     77       0.036466  -0.104183  -0.056430   0.095938   0.048158  -0.074109
     78       0.073392  -0.308947   0.008261   0.039949   0.076349  -0.112601
     79       0.016009  -0.125267   0.026392   0.048414  -0.004466  -0.009254
     80      -0.027221   0.137974  -0.027979   0.009361  -0.029533   0.043912
     81      -0.008678   0.082106  -0.019480  -0.025597  -0.006797   0.018878
     82      -0.019074   0.047663  -0.001887  -0.006964  -0.014070   0.017318
     83      -0.027876   0.132310   0.003262  -0.075837  -0.020855   0.043907
     84      -0.015835   0.180281  -0.080245  -0.001023  -0.009248   0.030335
     85      -0.036464   0.094394  -0.007048   0.043303  -0.040228   0.040976
     86      -0.045763   0.252005  -0.055183  -0.021208  -0.040170   0.069847
     87      -0.015160   0.110289  -0.029023  -0.015110  -0.015198   0.029383
     88      -0.043269   0.074969   0.020255   0.019638  -0.052938   0.055443
     89      -0.040176   0.033636   0.100443  -0.087962  -0.051281   0.062935
     90       0.007506   0.105900  -0.065200  -0.032435   0.023355  -0.006783
     91      -0.024872   0.060676  -0.000063   0.006140  -0.023170   0.025905
     92       0.011267   0.057095  -0.007165  -0.159941   0.040547  -0.013432
     93      -0.018182  -0.004986   0.024939   0.046181   0.069684   0.056365
     94      -0.002913   0.003574   0.060822  -0.063042   0.029607   0.066410
     95       0.069414   0.028001   0.000980  -0.039879  -0.210373  -0.084857
     96       0.006605   0.005087   0.048701  -0.067040   0.058399   0.058493
     97      -0.001526   0.003460   0.024457   0.005252   0.015542   0.069583
     98       0.023188   0.007421   0.018644  -0.064164  -0.158096  -0.088206
     99       0.040723   0.018100   0.067483  -0.131239  -0.037805   0.027918
    100       0.013206   0.005723  -0.004779   0.013666  -0.019105  -0.010016
    101      -0.056989  -0.019747   0.040176  -0.027364   0.099117   0.063612
    102       0.079438   0.036565   0.093070  -0.154494  -0.168154   0.007019
    103       0.027220   0.008861  -0.026012  -0.000029  -0.068060  -0.066177
    104      -0.150501  -0.054069   0.070169   0.036651   0.422665   0.261063
    105      -0.003927  -0.002439   0.051063  -0.118131   0.030313   0.033594
    106      -0.010160  -0.006335  -0.030363   0.032483   0.014224  -0.027293
    107       0.043009   0.019971   0.002723  -0.049759  -0.066464  -0.023609
    108      -0.016051  -0.008752   0.059456  -0.134855  -0.000242   0.011081
    109      -0.025382  -0.015524  -0.071757   0.101436   0.001703  -0.063189
    110       0.078073   0.038363  -0.011398  -0.019072   0.015946   0.043026
    111      -0.002783  -0.000773  -0.002929  -0.000126   0.005312   0.002425
    112      -0.000806  -0.000582  -0.007446  -0.029789   0.006059  -0.017409
    113       0.014557  -0.000506  -0.003596  -0.009999  -0.007929  -0.016100
    114      -0.013561  -0.006145  -0.044153   0.076867  -0.054623  -0.068843
    115      -0.006919  -0.003897  -0.035203   0.024678  -0.021139  -0.057158
    116       0.024461   0.000715  -0.027342   0.067962   0.151059   0.058992
    117       0.017888   0.006138  -0.008555   0.004945  -0.024744  -0.015758
    118       0.017967   0.009664   0.044473  -0.101991  -0.012513   0.042520
    119      -0.048946  -0.019739   0.015592  -0.001414   0.068401   0.048237
    120       0.037407   0.003113  -0.029926  -0.036155  -0.154114  -0.148056
    121       0.031371   0.015374   0.055035  -0.112014  -0.085962   0.024344
    122      -0.114630  -0.033284   0.015435   0.081602   0.456011   0.270449
    123      -0.009391  -0.009021  -0.068503   0.029634  -0.007994  -0.061040
    124      -0.012982  -0.006194  -0.048494   0.084216  -0.016034   0.029123
    125       0.010021  -0.002701  -0.035391   0.036312   0.044554   0.008643
    126       0.007494  -0.002862  -0.062076   0.090097   0.001363   0.008861
    127      -0.003789  -0.011351  -0.106823   0.107672   0.002010  -0.025701
    128      -0.057555  -0.015166  -0.022858   0.039123  -0.019033  -0.015099
    129       0.029094  -0.001121  -0.067660   0.121387   0.096588   0.078626
    130       0.100565   0.006247  -0.181531   0.129703   0.070585  -0.059163
    131      -0.054377  -0.014097  -0.028515   0.032034  -0.041370  -0.039144
    132       0.044646   0.014368  -0.014873   0.094888  -0.017859   0.104847
    133       0.011022  -0.002231  -0.071968   0.112621  -0.010369   0.041929
    134      -0.160081  -0.038482   0.026115   0.039897  -0.013597   0.024309
    135      -0.002394  -0.002323  -0.053437   0.072634  -0.056693  -0.018172
    136      -0.106079  -0.041735  -0.130002   0.093933  -0.026305  -0.135885
    137      -0.094523  -0.020981  -0.014448   0.009819  -0.110539  -0.079187
    138       0.037541   0.009322  -0.002704   0.004348   0.035301   0.017360
    139       0.079293   0.024661   0.026645  -0.046004  -0.013510   0.017785
    140       0.021335  -0.002363  -0.066390   0.040891   0.058819  -0.023047
    141       0.060477   0.020097   0.055063  -0.020626   0.068925   0.078799
    142       0.081564   0.023278   0.059599  -0.118158  -0.046365  -0.037114
    143       0.053987   0.012540   0.020009  -0.005434   0.101392   0.054624
    144       0.096546   0.031745   0.040207  -0.048885   0.056056   0.051645
    145       0.115005   0.038102   0.052798  -0.081361  -0.003534   0.034711
    146       0.080657   0.014619  -0.028278  -0.096904   0.011955  -0.114982
    147       0.005895  -0.000710   0.008149   0.031535   0.047310   0.042843
    148       0.112603   0.037801   0.098277  -0.151629  -0.022530  -0.006708
    149       0.006016  -0.011748  -0.203895   0.182536   0.056882  -0.020490
    150      -0.043784  -0.012334  -0.019529  -0.006506  -0.054027  -0.078704
    151      -0.075169  -0.017011   0.049100  -0.045423   0.003611  -0.012759
    152      -0.026720  -0.001229   0.069651  -0.034977   0.015663   0.044820
    153      -0.040718  -0.020024  -0.105522   0.101984  -0.081690  -0.090035
    154      -0.078577  -0.014875   0.088372  -0.106050   0.030163  -0.012746
    155      -0.008001   0.019438   0.187103  -0.148398   0.010461   0.083133
    156      -0.086136  -0.018676   0.064714  -0.125482  -0.016898  -0.096535
    157      -0.099930  -0.020487   0.098511  -0.111659   0.019530  -0.021160
    158      -0.031527   0.000848   0.080482  -0.006023  -0.056044   0.062500
    159      -0.077077  -0.007232   0.098320  -0.087321  -0.126710  -0.054508
    160      -0.079481  -0.013636   0.097805  -0.109313   0.036570  -0.007192
    161      -0.017138  -0.002278   0.040391  -0.018714   0.041632   0.038443
    162       0.007465   0.013223   0.016421   0.029781  -0.009661   0.012542
    163      -0.004158   0.008706  -0.082492   0.013497   0.000164   0.002313
    164      -0.001457   0.029380  -0.095892  -0.116058   0.035324  -0.021400
    165       0.017500   0.033840   0.154393   0.033910  -0.003425  -0.004376
    166      -0.008375  -0.002223  -0.130435  -0.049594   0.013476  -0.002488
    167       0.001266  -0.003904   0.044934   0.076464  -0.020732   0.012714
    168      -0.004261  -0.002520  -0.031666  -0.027004   0.007686  -0.005133
    169       0.001351   0.002580  -0.018981  -0.067288   0.018718  -0.011391
    170       0.001515  -0.015209   0.092435   0.089507  -0.026768   0.014473
    171      -0.018947  -0.027432  -0.174050  -0.092053   0.020123  -0.006494
    172       0.007550   0.007122   0.052358  -0.106675   0.030185  -0.024136
    173       0.001259  -0.014320   0.086632   0.102598  -0.030076   0.017297
    174      -0.008573  -0.015402  -0.081352  -0.041482   0.009256  -0.002663
    175       0.003663   0.003197   0.030368  -0.043573   0.012484  -0.009946
    176       0.000310  -0.006867   0.037840   0.010044  -0.004137   0.000778
    177      -0.023821  -0.037834  -0.260709  -0.107470   0.022965  -0.002261
    178       0.009252   0.023864   0.044554  -0.070192   0.023524  -0.018846
    179      -0.001052   0.003772  -0.030317  -0.045831   0.012960  -0.007754
    180       0.013549   0.012659   0.151594   0.034217  -0.007504  -0.001357
    181      -0.004341  -0.024679   0.030821   0.002657  -0.004756   0.001267
    182       0.000344  -0.001718   0.014051  -0.015342   0.003741  -0.003567
    183       0.027832   0.031999   0.267149   0.060456  -0.012385  -0.001236
    184      -0.010290  -0.034027  -0.006545   0.011397  -0.008294   0.004672
    185       0.000052   0.001388  -0.017957  -0.071709   0.019614  -0.013415
    186      -0.007802  -0.017448  -0.046224  -0.000301  -0.002840   0.004140
    187       0.004850  -0.006801   0.106560   0.055073  -0.015760   0.006310
    188      -0.000039   0.002013   0.006433   0.036926  -0.009517   0.007005
    189      -0.021917  -0.039698  -0.195622  -0.022080  -0.001009   0.011404
    190       0.011188   0.005204   0.173943   0.132049  -0.034039   0.016494
    191      -0.000441   0.000773   0.003035   0.023398  -0.006162   0.004615
    192      -0.004421  -0.008832  -0.007581   0.006259  -0.002297   0.000683
    193       0.002661  -0.003766   0.050416   0.013025  -0.004281   0.001306
    194       0.000961  -0.004123   0.050238   0.109637  -0.029915   0.019545
    195      -0.018204  -0.037190  -0.122218  -0.011439  -0.001589   0.005559
    196       0.009602  -0.003221   0.167793   0.077923  -0.022054   0.007839
    197       0.001624  -0.017126   0.118916   0.168021  -0.047940   0.028574
    198      -0.221665  -0.072156   0.067209   0.071333  -0.066380  -0.106084
    199      -0.164972  -0.050780   0.131321  -0.035419  -0.041588  -0.116842
    200       0.787273   0.235815  -0.211922   0.145880   0.215518   0.410339
                 54         55         56         57         58         59    
      0       0.044580   0.032618   0.007283  -0.005217  -0.095256  -0.009085
      1       0.029044   0.056437   0.009442   0.032336  -0.061828  -0.007533
      2      -0.010126  -0.036738  -0.001154   0.041897  -0.034791   0.011648
      3      -0.012842  -0.018909  -0.002540  -0.002579   0.016409  -0.007104
      4      -0.027123  -0.075072  -0.005963   0.020339   0.003236  -0.015203
      5      -0.008797   0.093326  -0.000161  -0.063599   0.061254   0.019325
      6       0.047746  -0.021184   0.000454  -0.014038  -0.038882  -0.002415
[truncated: 416,277 more chars]
