# Supplementary material for: A stereodivergent multicomponent approach for the synthesis of C–N atropisomeric peptide analogues
Source: Chem Sci. 2024 Sep 16;15(40):16743–51. doi: 10.1039/d4sc04700a (PMC11418089; doi:10.1039/d4sc04700a)
Supplement: SC-015-D4SC04700A-s001 [file SC-015-D4SC04700A-s001.zip › CompData/_1_2a/ImineZ1opt.out]

                                 *****************
                                 * O   R   C   A *
                                 *****************

                                            #,                                       
                                            ###                                      
                                            ####                                     
                                            #####                                    
                                            ######                                   
                                           ########,                                 
                                     ,,################,,,,,                         
                               ,,#################################,,                 
                          ,,##########################################,,             
                       ,#########################################, ''#####,          
                    ,#############################################,,   '####,        
                  ,##################################################,,,,####,       
                ,###########''''           ''''###############################       
              ,#####''   ,,,,##########,,,,          '''####'''          '####       
            ,##' ,,,,###########################,,,                        '##       
           ' ,,###''''                  '''############,,,                           
         ,,##''                                '''############,,,,        ,,,,,,###''
      ,#''                                            '''#######################'''  
     '                                                          ''''####''''         
             ,#######,   #######,   ,#######,      ##                                
            ,#'     '#,  ##    ##  ,#'     '#,    #''#        ######   ,####,        
            ##       ##  ##   ,#'  ##            #'  '#       #        #'  '#        
            ##       ##  #######   ##           ,######,      #####,   #    #        
            '#,     ,#'  ##    ##  '#,     ,#' ,#      #,         ##   #,  ,#        
             '#######'   ##     ##  '#######'  #'      '#     #####' # '####'        


                  #######################################################
                  #                        -***-                        #
                  #          Department of theory and spectroscopy      #
                  #    Directorship and core code : Frank Neese         #
                  #        Max Planck Institute fuer Kohlenforschung    #
                  #                Kaiser Wilhelm Platz 1               #
                  #                 D-45470 Muelheim/Ruhr               #
                  #                      Germany                        #
                  #                                                     #
                  #                  All rights reserved                #
                  #                        -***-                        #
                  #######################################################


                         Program Version 5.0.2 -  RELEASE  -


 With contributions from (in alphabetic order):
   Daniel Aravena         : Magnetic Suceptibility
   Michael Atanasov       : Ab Initio Ligand Field Theory (pilot matlab implementation)
   Alexander A. Auer      : GIAO ZORA, VPT2 properties, NMR spectrum
   Ute Becker             : Parallelization
   Giovanni Bistoni       : ED, misc. LED, open-shell LED, HFLD
   Martin Brehm           : Molecular dynamics
   Dmytro Bykov           : SCF Hessian
   Vijay G. Chilkuri      : MRCI spin determinant printing, contributions to CSF-ICE
   Dipayan Datta          : RHF DLPNO-CCSD density
   Achintya Kumar Dutta   : EOM-CC, STEOM-CC
   Dmitry Ganyushin       : Spin-Orbit,Spin-Spin,Magnetic field MRCI
   Miquel Garcia          : C-PCM and meta-GGA Hessian, CC/C-PCM, Gaussian charge scheme
   Yang Guo               : DLPNO-NEVPT2, F12-NEVPT2, CIM, IAO-localization
   Andreas Hansen         : Spin unrestricted coupled pair/coupled cluster methods
   Benjamin Helmich-Paris : MC-RPA, TRAH-SCF, COSX integrals
   Lee Huntington         : MR-EOM, pCC
   Robert Izsak           : Overlap fitted RIJCOSX, COSX-SCS-MP3, EOM
   Marcus Kettner         : VPT2
   Christian Kollmar      : KDIIS, OOCD, Brueckner-CCSD(T), CCSD density, CASPT2, CASPT2-K
   Simone Kossmann        : Meta GGA functionals, TD-DFT gradient, OOMP2, MP2 Hessian
   Martin Krupicka        : Initial AUTO-CI
   Lucas Lang             : DCDCAS
   Marvin Lechner         : AUTO-CI (C++ implementation), FIC-MRCC
   Dagmar Lenk            : GEPOL surface, SMD
   Dimitrios Liakos       : Extrapolation schemes; Compound Job, initial MDCI parallelization
   Dimitrios Manganas     : Further ROCIS development; embedding schemes
   Dimitrios Pantazis     : SARC Basis sets
   Anastasios Papadopoulos: AUTO-CI, single reference methods and gradients
   Taras Petrenko         : DFT Hessian,TD-DFT gradient, ASA, ECA, R-Raman, ABS, FL, XAS/XES, NRVS
   Peter Pinski           : DLPNO-MP2, DLPNO-MP2 Gradient
   Christoph Reimann      : Effective Core Potentials
   Marius Retegan         : Local ZFS, SOC
   Christoph Riplinger    : Optimizer, TS searches, QM/MM, DLPNO-CCSD(T), (RO)-DLPNO pert. Triples
   Tobias Risthaus        : Range-separated hybrids, TD-DFT gradient, RPA, STAB
   Michael Roemelt        : Original ROCIS implementation
   Masaaki Saitow         : Open-shell DLPNO-CCSD energy and density
   Barbara Sandhoefer     : DKH picture change effects
   Avijit Sen             : IP-ROCIS
   Kantharuban Sivalingam : CASSCF convergence, NEVPT2, FIC-MRCI
   Bernardo de Souza      : ESD, SOC TD-DFT
   Georgi Stoychev        : AutoAux, RI-MP2 NMR, DLPNO-MP2 response
   Willem Van den Heuvel  : Paramagnetic NMR
   Boris Wezisla          : Elementary symmetry handling
   Frank Wennmohs         : Technical directorship


 We gratefully acknowledge several colleagues who have allowed us to
 interface, adapt or use parts of their codes:
   Stefan Grimme, W. Hujo, H. Kruse, P. Pracht,  : VdW corrections, initial TS optimization,
                  C. Bannwarth, S. Ehlert          DFT functionals, gCP, sTDA/sTD-DF
   Ed Valeev, F. Pavosevic, A. Kumar             : LibInt (2-el integral package), F12 methods
   Garnet Chan, S. Sharma, J. Yang, R. Olivares  : DMRG
   Ulf Ekstrom                                   : XCFun DFT Library
   Mihaly Kallay                                 : mrcc  (arbitrary order and MRCC methods)
   Jiri Pittner, Ondrej Demel                    : Mk-CCSD
   Frank Weinhold                                : gennbo (NPA and NBO analysis)
   Christopher J. Cramer and Donald G. Truhlar   : smd solvation model
   Lars Goerigk                                  : TD-DFT with DH, B97 family of functionals
   V. Asgeirsson, H. Jonsson                     : NEB implementation
   FAccTs GmbH                                   : IRC, NEB, NEB-TS, DLPNO-Multilevel, CI-OPT
                                                   MM, QMMM, 2- and 3-layer-ONIOM, Crystal-QMMM,
                                                   LR-CPCM, SF, NACMEs, symmetry and pop. for TD-DFT,
                                                   nearIR, NL-DFT gradient (VV10), updates on ESD,
                                                   ML-optimized integration grids
   S Lehtola, MJT Oliveira, MAL Marques          : LibXC Library
   Liviu Ungur et al                             : ANISO software


 Your calculation uses the libint2 library for the computation of 2-el integrals
 For citations please refer to: http://libint.valeyev.net

 Your ORCA version has been built with support for libXC version: 5.1.0
 For citations please refer to: https://tddft.org/programs/libxc/

 This ORCA versions uses:
   CBLAS   interface :  Fast vector & matrix operations
   LAPACKE interface :  Fast linear algebra routines
   SCALAPACK package :  Parallel linear algebra routines
   Shared memory     :  Shared parallel matrices
   BLAS/LAPACK       :  OpenBLAS 0.3.15  USE64BITINT DYNAMIC_ARCH NO_AFFINITY Zen SINGLE_THREADED
        Core in use  :  Zen
   Copyright (c) 2011-2014, The OpenBLAS Project


Your calculation utilizes the atom-pairwise dispersion correction
with the Becke-Johnson damping scheme (D3BJ)
Cite in your paper:
S.Grimme, S.Ehrlich, L.Goerigk, J Comput Chem, (2011), 32, 1456–1465 
S.Grimme, J.Antony, S.Ehrlich and H.Krieg, J.Chem.Phys., 132, (2010), 154104 
   

Your calculation utilizes the SMD solvation module
Please cite in your paper:
A.V. Marenich, C.J. Cramer, D.G. Truhlar J. Phys. Chem. B, 113, (2009), 6378 

================================================================================

----- Orbital basis set information -----
Your calculation utilizes the basis: def2-TZVP
   F. Weigend and R. Ahlrichs, Phys. Chem. Chem. Phys. 7, 3297 (2005).

----- AuxJ basis set information -----
Your calculation utilizes the auxiliary basis: def2/J
   F. Weigend, Phys. Chem. Chem. Phys. 8, 1057 (2006).

================================================================================
                                        WARNINGS
                       Please study these warnings very carefully!
================================================================================


WARNING: Geometry Optimization
  ===> : Switching off AutoStart
         For restart on a previous wavefunction, please use MOREAD

INFO   : the flag for use of the SHARK integral package has been found!

================================================================================
                                       INPUT FILE
================================================================================
NAME = ImineZ1opt.inp
|  1> ! PBE0 D3 def2-tzvp Opt
|  2> %maxcore 2660
|  3> %geom
|  4> maxiter 50
|  5> MaxStep 0.15
|  6> end
|  7> %pal nprocs 20
|  8> end
|  9> %CPCM SMD TRUE
| 10>    SMDSOLVENT "2,2,2-TRIFLUOROETHANOL"
| 11> end
| 12> 
| 13> *xyz 0 1
| 14> O  3.327300  6.784900  3.142600
| 15> O  3.871500  5.611200  5.054600
| 16> N  3.566400  9.076200  3.440900
| 17> N  6.308400  8.899700  3.920700
| 18> C  4.088700  7.897400  3.430400
| 19> C  5.628900  7.633000  3.583000
| 20> H  5.785000  6.970300  4.433200
| 21> C  6.241600  6.982600  2.332000
| 22> C  6.540200  7.745600  1.195600
| 23> H  6.358000  8.811100  1.198900
| 24> C  7.077300  7.137700  0.064100
| 25> H  7.311000  7.730100  -0.808500
| 26> C  7.312000  5.764500  0.065300
| 27> H  7.728700  5.292400  -0.812800
| 28> C  7.015200  4.994900  1.187900
| 29> H  7.197800  3.929900  1.180600
| 30> C  6.480600  5.603600  2.320200
| 31> H  6.250200  4.999300  3.186300
| 32> C  2.154500  9.371400  3.226400
| 33> C  2.052600  10.898200  3.391900
| 34> H  2.365100  11.215500  4.387900
| 35> H  1.031300  11.250100  3.245500
| 36> H  2.682100  11.423300  2.671800
| 37> C  1.256100  8.703500  4.293400
| 38> H  1.150900  7.631100  4.138300
| 39> H  0.247400  9.115900  4.272200
| 40> H  1.649700  8.855600  5.299100
| 41> C  1.715500  9.000900  1.791800
| 42> H  2.409100  9.395700  1.048600
| 43> H  0.728700  9.404700  1.565700
| 44> H  1.652700  7.924000  1.643000
| 45> C  7.627600  9.058900  4.373500
| 46> C  8.131200  10.353700  4.672500
| 47> C  9.463600  10.440600  5.127600
| 48> H  9.919800  11.385300  5.374600
| 49> C  10.262900  9.311500  5.283100
| 50> H  11.280200  9.413400  5.633000
| 51> C  9.753800  8.054900  4.988500
| 52> H  10.369900  7.175400  5.106300
| 53> C  8.444600  7.933000  4.538800
| 54> H  8.076500  6.945400  4.316300
| 55> C  7.272400  11.655800  4.515700
| 56> C  8.051000  12.948900  4.887800
| 57> H  8.380800  12.940200  5.927700
| 58> H  7.435300  13.841600  4.767900
| 59> H  8.928100  13.091300  4.254800
| 60> C  6.820600  11.851500  3.045700
| 61> H  7.670400  11.806700  2.363500
| 62> H  6.336500  12.817600  2.897700
| 63> H  6.100400  11.107600  2.710600
| 64> C  6.041500  11.625100  5.457500
| 65> H  5.310000  10.863800  5.194300
| 66> H  5.500400  12.572100  5.443500
| 67> H  6.340500  11.438900  6.489900
| 68> C  3.347400  5.676400  3.937300
| 69> C  2.599900  4.525500  3.328700
| 70> C  2.357500  3.380300  4.103000
| 71> H  2.694900  3.322500  5.130300
| 72> C  1.673400  2.294900  3.562400
| 73> H  1.488200  1.417300  4.165100
| 74> C  1.229400  2.344100  2.244100
| 75> H  0.699000  1.501100  1.825400
| 76> C  1.465100  3.469900  1.460100
| 77> H  1.120700  3.500300  0.436300
| 78> C  2.148400  4.557100  1.997900
| 79> H  2.324900  5.417700  1.365500
| 80> H  5.701700  9.707600  3.983800
| 81> *
| 82> 
| 83>                          ****END OF INPUT****
================================================================================

                       *****************************
                       * Geometry Optimization Run *
                       *****************************

Geometry optimization settings:
Update method            Update   .... BFGS
Choice of coordinates    CoordSys .... Z-matrix Internals
Initial Hessian          InHess   .... Almoef's Model

Convergence Tolerances:
Energy Change            TolE     ....  5.0000e-06 Eh
Max. Gradient            TolMAXG  ....  3.0000e-04 Eh/bohr
RMS Gradient             TolRMSG  ....  1.0000e-04 Eh/bohr
Max. Displacement        TolMAXD  ....  4.0000e-03 bohr
RMS Displacement         TolRMSD  ....  2.0000e-03 bohr
Strict Convergence                ....  False
------------------------------------------------------------------------------
                        ORCA OPTIMIZATION COORDINATE SETUP
------------------------------------------------------------------------------

The optimization will be done in new redundant internal coordinates
Making redundant internal coordinates   ...  (new redundants) done
Evaluating the initial hessian          ...  (Almloef) done
Evaluating the coordinates              ...  done
Calculating the B-matrix                .... done
Calculating the G-matrix                .... done
Diagonalizing the G-matrix              .... done
Small eigenvalue found = 1.045e-03
Small eigenvalue found = 2.074e-03
Small eigenvalue found = 2.812e-03
Small eigenvalue found = 4.035e-03
Small eigenvalue found = 5.871e-03
Small eigenvalue found = 7.021e-03
Small eigenvalue found = 7.814e-03
Small eigenvalue found = 1.135e-02
Small eigenvalue found = 1.196e-02
Small eigenvalue found = 2.012e-02
Small eigenvalue found = 2.214e-02
Small eigenvalue found = 2.635e-02
The first mode is                       ....  161
The number of degrees of freedom        ....  195

    -----------------------------------------------------------------
                    Redundant Internal Coordinates


    -----------------------------------------------------------------
         Definition                    Initial Value    Approx d2E/dq
    -----------------------------------------------------------------
      1. B(C   4,N   2)                  1.2894         0.809884   
      2. B(C   4,O   0)                  1.3785         0.583781   
      3. B(C   5,C   4)                  1.5702         0.322330   
      4. B(C   5,N   3)                  1.4766         0.407138   
      5. B(H   6,C   5)                  1.0892         0.361147   
      6. B(C   7,C   5)                  1.5373         0.363633   
      7. B(C   8,C   7)                  1.4010         0.600103   
      8. B(H   9,C   8)                  1.0810         0.372245   
      9. B(C  10,C   8)                  1.3922         0.619693   
     10. B(H  11,C  10)                  1.0803         0.373204   
     11. B(C  12,C  10)                  1.3931         0.617692   
     12. B(H  13,C  12)                  1.0805         0.372828   
     13. B(C  14,C  12)                  1.3931         0.617821   
     14. B(H  15,C  14)                  1.0806         0.372800   
     15. B(C  16,C   7)                  1.3996         0.603129   
     16. B(C  16,C  14)                  1.3923         0.619608   
     17. B(H  17,C  16)                  1.0809         0.372312   
     18. B(C  18,N   2)                  1.4583         0.435432   
     19. B(C  19,C  18)                  1.5391         0.361265   
     20. B(H  20,C  19)                  1.0910         0.358737   
     21. B(H  21,C  19)                  1.0901         0.359966   
     22. B(H  22,C  19)                  1.0911         0.358621   
     23. B(C  23,C  18)                  1.5465         0.351587   
     24. B(H  24,C  23)                  1.0887         0.361887   
     25. B(H  25,C  23)                  1.0900         0.360161   
     26. B(H  26,C  23)                  1.0906         0.359259   
     27. B(C  27,C  18)                  1.5453         0.353108   
     28. B(H  28,C  27)                  1.0905         0.359376   
     29. B(H  29,C  27)                  1.0899         0.360191   
     30. B(H  30,C  27)                  1.0889         0.361500   
     31. B(C  31,N   3)                  1.4038         0.531930   
     32. B(C  32,C  31)                  1.4211         0.557343   
     33. B(C  33,C  32)                  1.4107         0.579134   
     34. B(H  34,C  33)                  1.0778         0.376649   
     35. B(C  35,C  33)                  1.3921         0.620007   
     36. B(H  36,C  35)                  1.0806         0.372742   
     37. B(C  37,C  35)                  1.3874         0.630679   
     38. B(H  38,C  37)                  1.0803         0.373209   
     39. B(C  39,C  37)                  1.3896         0.625627   
     40. B(C  39,C  31)                  1.4009         0.600317   
     41. B(H  40,C  39)                  1.0772         0.377439   
     42. B(C  41,C  32)                  1.5677         0.325295   
     43. B(C  42,C  41)                  1.5546         0.341294   
     44. B(H  43,C  42)                  1.0910         0.358807   
     45. B(H  44,C  42)                  1.0910         0.358722   
     46. B(H  45,C  42)                  1.0910         0.358785   
     47. B(C  46,C  41)                  1.5503         0.346773   
     48. B(H  47,C  46)                  1.0907         0.359213   
     49. B(H  48,C  46)                  1.0907         0.359188   
     50. B(H  49,C  46)                  1.0883         0.362374   
     51. B(C  50,C  41)                  1.5502         0.346887   
     52. B(H  51,C  50)                  1.0881         0.362633   
     53. B(H  51,H  20)                  3.0735         0.000047   
     54. B(H  52,C  50)                  1.0908         0.359074   
     55. B(H  53,C  50)                  1.0908         0.358997   
     56. B(C  54,O   1)                  1.2358         0.985902   
     57. B(C  54,O   0)                  1.3641         0.615493   
     58. B(C  55,C  54)                  1.5012         0.415205   
     59. B(C  56,C  55)                  1.4035         0.594590   
     60. B(H  57,C  56)                  1.0828         0.369708   
     61. B(C  58,C  56)                  1.3922         0.619674   
     62. B(H  59,C  58)                  1.0806         0.372732   
     63. B(C  60,C  58)                  1.3919         0.620380   
     64. B(H  61,C  60)                  1.0804         0.373014   
     65. B(C  62,C  60)                  1.3920         0.620246   
     66. B(H  63,C  62)                  1.0806         0.372749   
     67. B(C  64,C  62)                  1.3922         0.619840   
     68. B(C  64,C  55)                  1.4057         0.589867   
     69. B(H  65,C  64)                  1.0825         0.370217   
     70. B(H  66,N   3)                  1.0123         0.429054   
     71. A(C   4,O   0,C  54)          121.7397         0.423265   
     72. A(C   4,N   2,C  18)          125.1743         0.421852   
     73. A(C   5,N   3,H  66)          115.0301         0.333712   
     74. A(C  31,N   3,H  66)          116.9101         0.348978   
     75. A(C   5,N   3,C  31)          127.1215         0.387075   
     76. A(O   0,C   4,N   2)          121.0505         0.444689   
     77. A(N   2,C   4,C   5)          123.4020         0.402527   
     78. A(O   0,C   4,C   5)          115.2265         0.380136   
     79. A(H   6,C   5,C   7)          108.7027         0.323040   
     80. A(C   4,C   5,H   6)          108.5960         0.316740   
     81. A(N   3,C   5,H   6)          106.1094         0.327128   
     82. A(C   4,C   5,C   7)          112.5255         0.352726   
     83. A(N   3,C   5,C   7)          111.4467         0.364756   
     84. A(N   3,C   5,C   4)          109.2187         0.357332   
     85. A(C   5,C   7,C   8)          120.9706         0.392562   
     86. A(C   8,C   7,C  16)          119.5621         0.429396   
     87. A(C   5,C   7,C  16)          119.4560         0.392908   
     88. A(H   9,C   8,C  10)          119.8607         0.354868   
     89. A(C   7,C   8,C  10)          120.2426         0.431490   
     90. A(C   7,C   8,H   9)          119.8958         0.352942   
     91. A(H  11,C  10,C  12)          120.3176         0.354828   
     92. A(C   8,C  10,H  11)          120.0331         0.355023   
     93. A(C   8,C  10,C  12)          119.6493         0.433736   
     94. A(H  13,C  12,C  14)          119.7136         0.354780   
     95. A(C  10,C  12,C  14)          120.6211         0.433500   
     96. A(C  10,C  12,H  13)          119.6654         0.354767   
     97. A(H  15,C  14,C  16)          120.0849         0.354949   
     98. A(C  12,C  14,C  16)          119.7131         0.433742   
     99. A(C  12,C  14,H  15)          120.2019         0.354776   
    100. A(C  14,C  16,H  17)          119.2795         0.354870   
    101. A(C   7,C  16,H  17)          120.5091         0.353253   
    102. A(C   7,C  16,C  14)          120.2111         0.431869   
    103. A(N   2,C  18,C  19)          104.4238         0.368567   
    104. A(C  23,C  18,C  27)          111.8345         0.356181   
    105. A(C  19,C  18,C  27)          108.5934         0.357828   
    106. A(N   2,C  18,C  27)          111.2882         0.367126   
    107. A(C  19,C  18,C  23)          108.4072         0.357566   
    108. A(N   2,C  18,C  23)          111.9336         0.366854   
    109. A(C  18,C  19,H  21)          111.5810         0.322521   
    110. A(C  18,C  19,H  20)          111.5737         0.322341   
    111. A(H  21,C  19,H  22)          107.2493         0.290634   
    112. A(H  20,C  19,H  22)          107.2938         0.290478   
    113. A(C  18,C  19,H  22)          111.6068         0.322323   
    114. A(H  20,C  19,H  21)          107.2815         0.290649   
    115. A(H  25,C  23,H  26)          107.4069         0.290740   
    116. A(H  24,C  23,H  26)          107.6755         0.290959   
    117. A(C  18,C  23,H  26)          111.4895         0.320987   
    118. A(H  24,C  23,H  25)          106.2910         0.291073   
    119. A(C  18,C  23,H  25)          111.1486         0.321119   
    120. A(C  18,C  23,H  24)          112.5363         0.321370   
    121. A(H  29,C  27,H  30)          106.6081         0.291028   
    122. A(H  28,C  27,H  30)          107.5520         0.290925   
    123. A(C  18,C  27,H  30)          112.3547         0.321541   
    124. A(H  28,C  27,H  29)          107.4778         0.290759   
    125. A(C  18,C  27,H  29)          111.1588         0.321350   
    126. A(C  18,C  27,H  28)          111.4189         0.321231   
    127. A(N   3,C  31,C  39)          119.6679         0.417158   
    128. A(N   3,C  31,C  32)          120.2789         0.411687   
    129. A(C  32,C  31,C  39)          120.0517         0.423394   
    130. A(C  31,C  32,C  33)          117.3046         0.420686   
    131. A(C  33,C  32,C  41)          119.9028         0.382629   
    132. A(C  31,C  32,C  41)          122.7926         0.380092   
    133. A(H  34,C  33,C  35)          116.2509         0.355607   
    134. A(C  32,C  33,C  35)          121.8967         0.428782   
    135. A(C  32,C  33,H  34)          121.8524         0.351524   
    136. A(H  36,C  35,C  37)          119.9731         0.356008   
    137. A(C  33,C  35,C  37)          120.0124         0.435403   
    138. A(C  33,C  35,H  36)          120.0144         0.354979   
    139. A(C  35,C  37,H  38)          120.3277         0.356084   
    140. A(H  38,C  37,C  39)          120.0781         0.355598   
    141. A(C  35,C  37,C  39)          119.5942         0.436111   
    142. A(C  37,C  39,H  40)          117.9828         0.356279   
    143. A(C  31,C  39,H  40)          120.8768         0.353792   
    144. A(C  31,C  39,C  37)          121.1399         0.432257   
    145. A(C  46,C  41,C  50)          110.3148         0.354280   
    146. A(C  42,C  41,C  50)          105.5892         0.353325   
    147. A(C  32,C  41,C  50)          110.9635         0.350468   
    148. A(C  42,C  41,C  46)          105.5405         0.353305   
    149. A(C  32,C  41,C  46)          111.0601         0.350449   
    150. A(C  32,C  41,C  42)          113.1147         0.349508   
    151. A(H  44,C  42,H  45)          106.4470         0.290498   
    152. A(H  43,C  42,H  45)          108.1225         0.290508   
    153. A(C  41,C  42,H  45)          111.8599         0.319363   
    154. A(H  43,C  42,H  44)          106.3717         0.290500   
    155. A(C  41,C  42,H  44)          111.8168         0.319354   
    156. A(C  41,C  42,H  43)          111.8956         0.319367   
    157. A(H  48,C  46,H  49)          105.6619         0.291011   
    158. A(H  47,C  46,H  49)          107.1545         0.291014   
    159. A(C  41,C  46,H  49)          113.4874         0.320717   
    160. A(H  47,C  46,H  48)          107.2975         0.290611   
    161. A(C  41,C  46,H  48)          111.7056         0.320254   
    162. A(C  41,C  46,H  47)          111.1521         0.320258   
    163. A(H  52,C  50,H  53)          107.2365         0.290569   
    164. A(H  51,C  50,H  53)          107.0842         0.291020   
    165. A(C  41,C  50,H  53)          111.1451         0.320243   
    166. A(H  51,C  50,H  52)          105.7143         0.291029   
    167. A(C  41,C  50,H  52)          111.6482         0.320255   
    168. A(C  41,C  50,H  51)          113.6227         0.320772   
    169. A(O   1,C  54,C  55)          122.4952         0.436133   
    170. A(O   0,C  54,C  55)          112.3011         0.401022   
    171. A(O   0,C  54,O   1)          125.1579         0.465359   
    172. A(C  56,C  55,C  64)          119.0245         0.426980   
    173. A(C  54,C  55,C  64)          121.7698         0.400597   
    174. A(C  54,C  55,C  56)          119.2018         0.401160   
    175. A(H  57,C  56,C  58)          118.6771         0.354455   
    176. A(C  55,C  56,C  58)          120.4494         0.430772   
    177. A(C  55,C  56,H  57)          120.8734         0.351984   
    178. A(H  59,C  58,C  60)          120.1505         0.355013   
    179. A(C  56,C  58,C  60)          119.7974         0.434073   
    180. A(C  56,C  58,H  59)          120.0521         0.354945   
    181. A(H  61,C  60,C  62)          119.7296         0.355046   
    182. A(C  58,C  60,C  62)          120.5310         0.434145   
    183. A(C  58,C  60,H  61)          119.7393         0.355059   
    184. A(H  63,C  62,C  64)          120.0302         0.354964   
    185. A(C  60,C  62,C  64)          119.8106         0.434077   
    186. A(C  60,C  62,H  63)          120.1591         0.355003   
    187. A(C  62,C  64,H  65)          118.3738         0.354554   
    188. A(C  55,C  64,H  65)          121.2392         0.351591   
    189. A(C  55,C  64,C  62)          120.3862         0.430177   
    190. D(N   2,C   4,O   0,C  54)   -130.4639         0.024805   
    191. D(C   5,C   4,O   0,C  54)     55.8282         0.024805   
    192. D(O   0,C   4,N   2,C  18)      3.1144         0.050702   
    193. D(C   5,C   4,N   2,C  18)    176.2939         0.050702   
    194. D(N   3,C   5,C   4,N   2)      7.8272         0.007990   
    195. D(C   7,C   5,C   4,O   0)     57.0523         0.007990   
    196. D(C   7,C   5,N   3,H  66)    124.0761         0.014144   
    197. D(H   6,C   5,N   3,H  66)   -117.7565         0.014144   
    198. D(C   4,C   5,N   3,C  31)    167.6131         0.014144   
    199. D(H   6,C   5,C   4,O   0)    -63.3325         0.007990   
    200. D(C   4,C   5,N   3,H  66)     -0.8717         0.014144   
    201. D(C   7,C   5,C   4,N   2)   -116.4900         0.007990   
    202. D(H   6,C   5,C   4,N   2)    123.1252         0.007990   
    203. D(H   6,C   5,N   3,C  31)     50.7282         0.014144   
    204. D(N   3,C   5,C   4,O   0)   -178.6305         0.007990   
    205. D(C   7,C   5,N   3,C  31)    -67.4391         0.014144   
    206. D(C  16,C   7,C   5,C   4)   -100.3286         0.009927   
    207. D(C  16,C   7,C   5,H   6)     19.9948         0.009927   
    208. D(C  16,C   7,C   5,N   3)    136.5923         0.009927   
    209. D(C   8,C   7,C   5,C   4)     78.4476         0.009927   
    210. D(C   8,C   7,C   5,H   6)   -161.2290         0.009927   
    211. D(C   8,C   7,C   5,N   3)    -44.6315         0.009927   
    212. D(C  10,C   8,C   7,C  16)     -0.3158         0.024827   
    213. D(C  10,C   8,C   7,C   5)   -179.0907         0.024827   
    214. D(H   9,C   8,C   7,C  16)   -179.9846         0.024827   
    215. D(H   9,C   8,C   7,C   5)      1.2405         0.024827   
    216. D(C  12,C  10,C   8,H   9)    179.9138         0.026571   
    217. D(H  11,C  10,C   8,H   9)     -0.0170         0.026571   
    218. D(H  11,C  10,C   8,C   7)   -179.6859         0.026571   
    219. D(C  12,C  10,C   8,C   7)      0.2449         0.026571   
    220. D(H  13,C  12,C  10,C   8)    179.9902         0.026390   
    221. D(C  14,C  12,C  10,C   8)     -0.0440         0.026390   
    222. D(C  14,C  12,C  10,H  11)    179.8866         0.026390   
    223. D(H  13,C  12,C  10,H  11)     -0.0792         0.026390   
    224. D(C  16,C  14,C  12,H  13)    179.8812         0.026402   
    225. D(C  16,C  14,C  12,C  10)     -0.0846         0.026402   
    226. D(H  15,C  14,C  12,H  13)     -0.1795         0.026402   
    227. D(H  15,C  14,C  12,C  10)    179.8547         0.026402   
    228. D(H  17,C  16,C  14,H  15)     -0.1192         0.026564   
    229. D(H  17,C  16,C  14,C  12)    179.8202         0.026564   
    230. D(C   7,C  16,C  14,H  15)   -179.9271         0.026564   
    231. D(C   7,C  16,C  14,C  12)      0.0123         0.026564   
    232. D(H  17,C  16,C   7,C   8)   -179.6191         0.025091   
    233. D(H  17,C  16,C   7,C   5)     -0.8255         0.025091   
    234. D(C  14,C  16,C   7,C   8)      0.1864         0.025091   
    235. D(C  14,C  16,C   7,C   5)    178.9800         0.025091   
    236. D(C  27,C  18,N   2,C   4)    -65.0875         0.014932   
    237. D(C  23,C  18,N   2,C   4)     60.8721         0.014932   
    238. D(C  19,C  18,N   2,C   4)    177.9406         0.014932   
    239. D(H  22,C  19,C  18,C  27)    -59.2309         0.010466   
    240. D(H  22,C  19,C  18,C  23)    179.0656         0.010466   
    241. D(H  22,C  19,C  18,N   2)     59.5881         0.010466   
    242. D(H  21,C  19,C  18,C  23)    -60.9578         0.010466   
    243. D(H  21,C  19,C  18,C  27)     60.7458         0.010466   
    244. D(H  21,C  19,C  18,N   2)    179.5648         0.010466   
    245. D(H  20,C  19,C  18,C  27)   -179.2592         0.010466   
    246. D(H  20,C  19,C  18,C  23)     59.0373         0.010466   
    247. D(H  20,C  19,C  18,N   2)    -60.4402         0.010466   
    248. D(H  25,C  23,C  18,C  19)     51.7017         0.009952   
    249. D(H  25,C  23,C  18,N   2)    166.3482         0.009952   
    250. D(H  24,C  23,C  18,C  27)     51.0972         0.009952   
    251. D(H  24,C  23,C  18,C  19)    170.7903         0.009952   
    252. D(H  24,C  23,C  18,N   2)    -74.5632         0.009952   
    253. D(H  26,C  23,C  18,C  27)    172.2053         0.009952   
    254. D(H  26,C  23,C  18,C  19)    -68.1015         0.009952   
    255. D(H  26,C  23,C  18,N   2)     46.5450         0.009952   
    256. D(H  25,C  23,C  18,C  27)    -67.9915         0.009952   
    257. D(H  30,C  27,C  18,C  23)    -53.7383         0.010032   
    258. D(H  30,C  27,C  18,N   2)     72.2761         0.010032   
    259. D(H  29,C  27,C  18,C  23)     65.6393         0.010032   
    260. D(H  29,C  27,C  18,C  19)    -53.9443         0.010032   
    261. D(H  29,C  27,C  18,N   2)   -168.3463         0.010032   
    262. D(H  28,C  27,C  18,C  23)   -174.5081         0.010032   
    263. D(H  30,C  27,C  18,C  19)   -173.3219         0.010032   
    264. D(H  28,C  27,C  18,C  19)     65.9083         0.010032   
    265. D(H  28,C  27,C  18,N   2)    -48.4937         0.010032   
    266. D(C  39,C  31,N   3,H  66)    168.6147         0.022477   
    267. D(C  39,C  31,N   3,C   5)      0.3181         0.022477   
    268. D(C  32,C  31,N   3,H  66)    -10.9385         0.022477   
    269. D(C  32,C  31,N   3,C   5)   -179.2351         0.022477   
    270. D(C  41,C  32,C  31,C  39)   -179.7867         0.021270   
    271. D(C  41,C  32,C  31,N   3)     -0.2352         0.021270   
    272. D(C  33,C  32,C  31,C  39)      0.2186         0.021270   
    273. D(C  33,C  32,C  31,N   3)    179.7701         0.021270   
    274. D(C  35,C  33,C  32,C  41)    179.9432         0.023040   
    275. D(C  35,C  33,C  32,C  31)     -0.0619         0.023040   
    276. D(H  34,C  33,C  32,C  41)     -0.0475         0.023040   
    277. D(H  34,C  33,C  32,C  31)    179.9474         0.023040   
    278. D(C  37,C  35,C  33,H  34)    179.9463         0.026600   
    279. D(C  37,C  35,C  33,C  32)     -0.0449         0.026600   
    280. D(H  36,C  35,C  33,H  34)     -0.0729         0.026600   
    281. D(H  36,C  35,C  33,C  32)    179.9358         0.026600   
    282. D(C  39,C  37,C  35,H  36)   -179.9858         0.027582   
    283. D(C  39,C  37,C  35,C  33)     -0.0051         0.027582   
    284. D(H  38,C  37,C  35,H  36)     -0.0475         0.027582   
    285. D(H  38,C  37,C  35,C  33)    179.9333         0.027582   
    286. D(H  40,C  39,C  37,H  38)     -0.0334         0.027115   
    287. D(H  40,C  39,C  37,C  35)    179.9052         0.027115   
    288. D(C  31,C  39,C  37,H  38)   -179.7725         0.027115   
    289. D(C  31,C  39,C  37,C  35)      0.1660         0.027115   
    290. D(H  40,C  39,C  31,C  32)    179.9923         0.024845   
    291. D(H  40,C  39,C  31,N   3)      0.4381         0.024845   
    292. D(C  37,C  39,C  31,C  32)     -0.2761         0.024845   
    293. D(C  37,C  39,C  31,N   3)   -179.8303         0.024845   
    294. D(C  50,C  41,C  32,C  33)   -117.7446         0.008119   
    295. D(C  50,C  41,C  32,C  31)     62.2608         0.008119   
    296. D(C  46,C  41,C  32,C  33)    119.1670         0.008119   
    297. D(C  46,C  41,C  32,C  31)    -60.8276         0.008119   
    298. D(C  42,C  41,C  32,C  33)      0.7087         0.008119   
    299. D(C  42,C  41,C  32,C  31)   -179.2858         0.008119   
    300. D(H  45,C  42,C  41,C  46)    -61.1025         0.009425   
    301. D(H  45,C  42,C  41,C  32)     60.5144         0.009425   
    302. D(H  44,C  42,C  41,C  50)    -58.6677         0.009425   
    303. D(H  44,C  42,C  41,C  46)     58.1852         0.009425   
    304. D(H  44,C  42,C  41,C  32)    179.8021         0.009425   
    305. D(H  43,C  42,C  41,C  50)     60.5484         0.009425   
    306. D(H  43,C  42,C  41,C  46)    177.4013         0.009425   
    307. D(H  45,C  42,C  41,C  50)   -177.9554         0.009425   
    308. D(H  43,C  42,C  41,C  32)    -60.9818         0.009425   
    309. D(H  49,C  46,C  41,C  32)     68.2149         0.009703   
    310. D(H  48,C  46,C  41,C  50)     64.0809         0.009703   
    311. D(H  48,C  46,C  41,C  42)    -49.5214         0.009703   
    312. D(H  48,C  46,C  41,C  32)   -172.4584         0.009703   
    313. D(H  47,C  46,C  41,C  50)   -176.1069         0.009703   
    314. D(H  47,C  46,C  41,C  42)     70.2908         0.009703   
    315. D(H  49,C  46,C  41,C  42)   -168.8480         0.009703   
    316. D(H  47,C  46,C  41,C  32)    -52.6462         0.009703   
    317. D(H  49,C  46,C  41,C  50)    -55.2458         0.009703   
    318. D(H  53,C  50,C  41,C  46)    177.2123         0.009709   
    319. D(H  53,C  50,C  41,C  42)    -69.2165         0.009709   
    320. D(H  53,C  50,C  41,C  32)     53.6955         0.009709   
    321. D(H  52,C  50,C  41,C  46)    -63.0964         0.009709   
    322. D(H  52,C  50,C  41,C  42)     50.4748         0.009709   
    323. D(H  52,C  50,C  41,C  32)    173.3868         0.009709   
    324. D(H  51,C  50,C  41,C  46)     56.3516         0.009709   
    325. D(H  51,C  50,C  41,C  42)    169.9228         0.009709   
    326. D(H  51,C  50,C  41,C  32)    -67.1652         0.009709   
    327. D(C  55,C  54,O   0,C   4)   -171.7773         0.027765   
    328. D(O   1,C  54,O   0,C   4)     10.6413         0.027765   
    329. D(C  64,C  55,C  54,O   1)   -172.2317         0.011810   
    330. D(C  64,C  55,C  54,O   0)     10.1127         0.011810   
    331. D(C  56,C  55,C  54,O   1)      7.0393         0.011810   
    332. D(C  56,C  55,C  54,O   0)   -170.6164         0.011810   
    333. D(C  58,C  56,C  55,C  64)     -0.3488         0.024349   
    334. D(C  58,C  56,C  55,C  54)   -179.6399         0.024349   
    335. D(H  57,C  56,C  55,C  64)    179.7941         0.024349   
    336. D(H  57,C  56,C  55,C  54)      0.5029         0.024349   
    337. D(C  60,C  58,C  56,H  57)   -179.9872         0.026570   
    338. D(C  60,C  58,C  56,C  55)      0.1525         0.026570   
    339. D(H  59,C  58,C  56,H  57)      0.0072         0.026570   
    340. D(H  59,C  58,C  56,C  55)   -179.8531         0.026570   
    341. D(C  62,C  60,C  58,H  59)   -179.9189         0.026634   
    342. D(C  62,C  60,C  58,C  56)      0.0756         0.026634   
    343. D(H  61,C  60,C  58,H  59)     -0.0213         0.026634   
    344. D(H  61,C  60,C  58,C  56)    179.9731         0.026634   
    345. D(C  64,C  62,C  60,H  61)   -179.9990         0.026622   
    346. D(C  64,C  62,C  60,C  58)     -0.1014         0.026622   
    347. D(H  63,C  62,C  60,H  61)     -0.1085         0.026622   
    348. D(H  63,C  62,C  60,C  58)    179.7890         0.026622   
    349. D(H  65,C  64,C  62,C  60)    179.5846         0.026585   
    350. D(C  55,C  64,C  62,H  63)   -179.9909         0.026585   
    351. D(C  55,C  64,C  62,C  60)     -0.1003         0.026585   
    352. D(H  65,C  64,C  55,C  56)   -179.3531         0.023944   
    353. D(H  65,C  64,C  55,C  54)     -0.0809         0.023944   
    354. D(C  62,C  64,C  55,C  56)      0.3225         0.023944   
    355. D(H  65,C  64,C  62,H  63)     -0.3060         0.026585   
    356. D(C  62,C  64,C  55,C  54)    179.5947         0.023944   
    -----------------------------------------------------------------

Number of atoms                         .... 67
Number of degrees of freedom            .... 356

         *************************************************************
         *                GEOMETRY OPTIMIZATION CYCLE   1            *
         *************************************************************
---------------------------------
CARTESIAN COORDINATES (ANGSTROEM)
---------------------------------
  O      3.327300    6.784900    3.142600
  O      3.871500    5.611200    5.054600
  N      3.566400    9.076200    3.440900
  N      6.308400    8.899700    3.920700
  C      4.088700    7.897400    3.430400
  C      5.628900    7.633000    3.583000
  H      5.785000    6.970300    4.433200
  C      6.241600    6.982600    2.332000
  C      6.540200    7.745600    1.195600
  H      6.358000    8.811100    1.198900
  C      7.077300    7.137700    0.064100
  H      7.311000    7.730100   -0.808500
  C      7.312000    5.764500    0.065300
  H      7.728700    5.292400   -0.812800
  C      7.015200    4.994900    1.187900
  H      7.197800    3.929900    1.180600
  C      6.480600    5.603600    2.320200
  H      6.250200    4.999300    3.186300
  C      2.154500    9.371400    3.226400
  C      2.052600   10.898200    3.391900
  H      2.365100   11.215500    4.387900
  H      1.031300   11.250100    3.245500
  H      2.682100   11.423300    2.671800
  C      1.256100    8.703500    4.293400
  H      1.150900    7.631100    4.138300
  H      0.247400    9.115900    4.272200
  H      1.649700    8.855600    5.299100
  C      1.715500    9.000900    1.791800
  H      2.409100    9.395700    1.048600
  H      0.728700    9.404700    1.565700
  H      1.652700    7.924000    1.643000
  C      7.627600    9.058900    4.373500
  C      8.131200   10.353700    4.672500
  C      9.463600   10.440600    5.127600
  H      9.919800   11.385300    5.374600
  C     10.262900    9.311500    5.283100
  H     11.280200    9.413400    5.633000
  C      9.753800    8.054900    4.988500
  H     10.369900    7.175400    5.106300
  C      8.444600    7.933000    4.538800
  H      8.076500    6.945400    4.316300
  C      7.272400   11.655800    4.515700
  C      8.051000   12.948900    4.887800
  H      8.380800   12.940200    5.927700
  H      7.435300   13.841600    4.767900
  H      8.928100   13.091300    4.254800
  C      6.820600   11.851500    3.045700
  H      7.670400   11.806700    2.363500
  H      6.336500   12.817600    2.897700
  H      6.100400   11.107600    2.710600
  C      6.041500   11.625100    5.457500
  H      5.310000   10.863800    5.194300
  H      5.500400   12.572100    5.443500
  H      6.340500   11.438900    6.489900
  C      3.347400    5.676400    3.937300
  C      2.599900    4.525500    3.328700
  C      2.357500    3.380300    4.103000
  H      2.694900    3.322500    5.130300
  C      1.673400    2.294900    3.562400
  H      1.488200    1.417300    4.165100
  C      1.229400    2.344100    2.244100
  H      0.699000    1.501100    1.825400
  C      1.465100    3.469900    1.460100
  H      1.120700    3.500300    0.436300
  C      2.148400    4.557100    1.997900
  H      2.324900    5.417700    1.365500
  H      5.701700    9.707600    3.983800

----------------------------
CARTESIAN COORDINATES (A.U.)
----------------------------
  NO LB      ZA    FRAG     MASS         X           Y           Z
   0 O     8.0000    0    15.999    6.287686   12.821603    5.938653
   1 O     8.0000    0    15.999    7.316075   10.603631    9.551810
   2 N     7.0000    0    14.007    6.739519   17.151532    6.502359
   3 N     7.0000    0    14.007   11.921148   16.817996    7.409049
   4 C     6.0000    0    12.011    7.726523   14.923923    6.482517
   5 C     6.0000    0    12.011   10.637079   14.424280    6.770889
   6 H     1.0000    0     1.008   10.932066   13.171958    8.377534
   7 C     6.0000    0    12.011   11.794915   13.195202    4.406841
   8 C     6.0000    0    12.011   12.359187   14.637063    2.259357
   9 H     1.0000    0     1.008   12.014879   16.650566    2.265593
  10 C     6.0000    0    12.011   13.374159   13.488298    0.121131
  11 H     1.0000    0     1.008   13.815788   14.607772   -1.527844
  12 C     6.0000    0    12.011   13.817677   10.893326    0.123399
  13 H     1.0000    0     1.008   14.605126   10.001187   -1.535969
  14 C     6.0000    0    12.011   13.256807    9.438993    2.244806
  15 H     1.0000    0     1.008   13.601871    7.426435    2.231011
  16 C     6.0000    0    12.011   12.246559   10.589269    4.384543
  17 H     1.0000    0     1.008   11.811166    9.447308    6.021234
  18 C     6.0000    0    12.011    4.071415   17.709379    6.097012
  19 C     6.0000    0    12.011    3.878852   20.594613    6.409762
  20 H     1.0000    0     1.008    4.469391   21.194223    8.291929
  21 H     1.0000    0     1.008    1.948875   21.259608    6.133106
  22 H     1.0000    0     1.008    5.068434   21.586909    5.048970
  23 C     6.0000    0    12.011    2.373685   16.447231    8.113350
  24 H     1.0000    0     1.008    2.174886   14.420689    7.820254
  25 H     1.0000    0     1.008    0.467518   17.226554    8.073288
  26 H     1.0000    0     1.008    3.117481   16.734659   10.013848
  27 C     6.0000    0    12.011    3.241825   17.009236    3.386011
  28 H     1.0000    0     1.008    4.552539   17.755300    1.981567
  29 H     1.0000    0     1.008    1.377043   17.772307    2.958744
  30 H     1.0000    0     1.008    3.123150   14.974190    3.104820
  31 C     6.0000    0    12.011   14.414075   17.118840    8.264717
  32 C     6.0000    0    12.011   15.365741   19.565657    8.829745
  33 C     6.0000    0    12.011   17.883612   19.729875    9.689760
  34 H     1.0000    0     1.008   18.745705   21.515099   10.156522
  35 C     6.0000    0    12.011   19.394070   17.596185    9.983612
  36 H     1.0000    0     1.008   21.316489   17.788748   10.644827
  37 C     6.0000    0    12.011   18.432011   15.221555    9.426899
  38 H     1.0000    0     1.008   19.596271   13.559541    9.649509
  39 C     6.0000    0    12.011   15.957981   14.991197    8.577089
  40 H     1.0000    0     1.008   15.262373   13.124904    8.156625
  41 C     6.0000    0    12.011   13.742844   22.026270    8.533436
  42 C     6.0000    0    12.011   15.214185   24.469875    9.236603
  43 H     1.0000    0     1.008   15.837417   24.453434   11.201730
  44 H     1.0000    0     1.008   14.050681   26.156833    9.010025
  45 H     1.0000    0     1.008   16.871664   24.738972    8.040407
  46 C     6.0000    0    12.011   12.889066   22.396089    5.755539
  47 H     1.0000    0     1.008   14.494955   22.311430    4.466368
  48 H     1.0000    0     1.008   11.974250   24.221754    5.475859
  49 H     1.0000    0     1.008   11.528085   20.990322    5.122292
  50 C     6.0000    0    12.011   11.416780   21.968255   10.313180
  51 H     1.0000    0     1.008   10.034446   20.529607    9.815804
  52 H     1.0000    0     1.008   10.394250   23.757826   10.286724
  53 H     1.0000    0     1.008   11.981809   21.616388   12.264134
  54 C     6.0000    0    12.011    6.325669   10.726841    7.440419
  55 C     6.0000    0    12.011    4.913099    8.551956    6.290331
  56 C     6.0000    0    12.011    4.455029    6.387841    7.753546
  57 H     1.0000    0     1.008    5.092623    6.278615    9.694862
  58 C     6.0000    0    12.011    3.162268    4.336733    6.731960
  59 H     1.0000    0     1.008    2.812290    2.678309    7.870898
  60 C     6.0000    0    12.011    2.323229    4.429707    4.240734
  61 H     1.0000    0     1.008    1.320919    2.836668    3.449506
  62 C     6.0000    0    12.011    2.768638    6.557161    2.759189
  63 H     1.0000    0     1.008    2.117816    6.614608    0.824488
  64 C     6.0000    0    12.011    4.059888    8.611671    3.775484
  65 H     1.0000    0     1.008    4.393424   10.237969    2.580421
  66 H     1.0000    0     1.008   10.774651   18.344705    7.528291

--------------------------------
INTERNAL COORDINATES (ANGSTROEM)
--------------------------------
 O      0   0   0     0.000000000000     0.00000000     0.00000000
 O      1   0   0     2.308564343916     0.00000000     0.00000000
 N      1   2   0     2.322973824648   111.76874898     0.00000000
 N      3   1   2     2.789251564488    93.48907405    62.43575176
 C      3   1   2     1.289370769019    30.55630295    60.26137147
 C      4   3   1     1.476580654756    64.05896799     3.08648089
 H      6   4   3     1.089210053204   106.10936799   239.76465415
 C      6   4   3     1.537342658616   111.44665244   121.59730827
 C      8   6   4     1.400976773541   120.97064565   315.36854765
 H      9   8   6     1.080970850671   119.89581574     1.24051536
 C      9   8   6     1.392232405168   120.24262931   180.90931909
 H     11   9   8     1.080270433734   120.03314968   180.31412716
 C     11   9   8     1.393112978189   119.64925205     0.24491426
 H     13  11   9     1.080544728366   119.66535466   179.99018953
 C     13  11   9     1.393056050559   120.62106640   359.95598427
 H     15  13  11     1.080565153056   120.20191749   179.85474603
 C     15  13  11     1.392270139018   119.71314636   359.91542760
 H     17  15  13     1.080921764051   119.27951093   179.82017957
 C      3   1   2     1.458291774646    94.65330513   242.81511798
 C     19   3   1     1.539120560580   104.42380113   179.52861342
 H     20  19   3     1.091032327660   111.57365344   299.55979777
 H     20  19   3     1.090101032015   111.58104752   179.56475720
 H     20  19   3     1.091120648691   111.60675704    59.58809965
 C     19   3   1     1.546512841848   111.93363797    62.46007114
 H     24  19   3     1.088652749962   112.53625799   285.43683755
 H     24  19   3     1.089953618279   111.14858417   166.34818817
 H     24  19   3     1.090636447218   111.48950676    46.54499426
 C     19   3   1     1.545337636247   111.28821831   296.50051545
 H     28  19   3     1.090547678921   111.41888254   311.50629364
 H     28  19   3     1.089931140027   111.15884511   191.65371998
 H     28  19   3     1.088943933359   112.35468153    72.27609406
 C      4   3   1     1.403802379254   166.43934685   215.36994784
 C     32   4   6     1.421098518752   120.27889236   180.76489819
 C     33  32   4     1.410658491627   117.30456468   179.77009697
 H     34  33  32     1.077768773903   121.85236278   179.94736302
 C     34  33  32     1.392094662730   121.89674031   359.93808634
 H     36  34  33     1.080607657756   120.01442532   179.93584513
 C     36  34  33     1.387449289163   120.01242644   359.95510738
 H     38  36  34     1.080266772608   120.32770075   179.93329468
 C     38  36  34     1.389638204714   119.59415620     0.00000000
 H     40  38  36     1.077198969550   117.98280529   179.90516860
 C     33  32   4     1.567669636754   122.79264514   359.76479678
 C     42  33  32     1.554600906985   113.11465926   180.71415480
 H     43  42  33     1.090979257365   111.89555418   299.01819535
 H     43  42  33     1.091043440932   111.81676536   179.80211645
 H     43  42  33     1.090995494949   111.85986746    60.51438391
 C     42  33  32     1.550265051532   111.06011253   299.17242146
 H     47  42  33     1.090671316209   111.15208433   307.35375518
 H     47  42  33     1.090690616078   111.70555511   187.54158165
 H     47  42  33     1.088286386940   113.48739775    68.21494275
 C     42  33  32     1.550175648112   110.96352645    62.26078790
 H     51  42  33     1.088091990596   113.62266184   292.83482536
 H     51  42  33     1.090776883693   111.64817414   173.38683493
 H     51  42  33     1.090835092945   111.14511383    53.69550051
 C      2   1   3     1.235836210831    28.88706241   164.55080350
 C     55   2   1     1.501239827609   122.49524426   182.65323568
 C     56  55   2     1.403488970388   119.20181640     7.03925091
 H     57  56  55     1.082831884459   120.87340714     0.50289848
 C     57  56  55     1.392240758633   120.44937950   180.36007880
 H     59  57  56     1.080614681559   120.05211706   180.14694223
 C     59  57  56     1.391930863944   119.79742522     0.15251297
 H     61  59  57     1.080408649540   119.73933539   179.97311399
 C     61  59  57     1.391989989188   120.53099124     0.07556460
 H     63  61  59     1.080602591150   120.15910374   179.78901428
 C     63  61  59     1.392167938864   119.81058200   359.89855085
 H     65  63  61     1.082457560369   118.37381477   179.58456528
 H      4   3   1     1.012308702916    51.02736886   185.97579901

---------------------------
INTERNAL COORDINATES (A.U.)
---------------------------
 O      0   0   0     0.000000000000     0.00000000     0.00000000
 O      1   0   0     4.362554372537     0.00000000     0.00000000
 N      1   2   0     4.389784344852   111.76874898     0.00000000
 N      3   1   2     5.270921575494    93.48907405    62.43575176
 C      3   1   2     2.436557638529    30.55630295    60.26137147
 C      4   3   1     2.790333052135    64.05896799     3.08648089
 H      6   4   3     2.058308702869   106.10936799   239.76465415
 C      6   4   3     2.905156598778   111.44665244   121.59730827
 C      8   6   4     2.647462421976   120.97064565   315.36854765
 H      9   8   6     2.042738866520   119.89581574     1.24051536
 C      9   8   6     2.630937960538   120.24262931   180.90931909
 H     11   9   8     2.041415270330   120.03314968   180.31412716
 C     11   9   8     2.632602002390   119.64925205     0.24491426
 H     13  11   9     2.041933612064   119.66535466   179.99018953
 C     13  11   9     2.632494424759   120.62106640   359.95598427
 H     15  13  11     2.041972209135   120.20191749   179.85474603
 C     15  13  11     2.631009267180   119.71314636   359.91542760
 H     17  15  13     2.042646106252   119.27951093   179.82017957
 C      3   1   2     2.755772077431    94.65330513   242.81511798
 C     19   3   1     2.908516346583   104.42380113   179.52861342
 H     20  19   3     2.061752302533   111.57365344   299.55979777
 H     20  19   3     2.059992408813   111.58104752   179.56475720
 H     20  19   3     2.061919205093   111.60675704    59.58809965
 C     19   3   1     2.922485733685   111.93363797    62.46007114
 H     24  19   3     2.057255552369   112.53625799   285.43683755
 H     24  19   3     2.059713837224   111.14858417   166.34818817
 H     24  19   3     2.061004196915   111.48950676    46.54499426
 C     19   3   1     2.920264916947   111.28821831   296.50051545
 H     28  19   3     2.060836449144   111.41888254   311.50629364
 H     28  19   3     2.059671359483   111.15884511   191.65371998
 H     28  19   3     2.057805809244   112.35468153    72.27609406
 C      4   3   1     2.652802042938   166.43934685   215.36994784
 C     32   4   6     2.685487009763   120.27889236   180.76489819
 C     33  32   4     2.665758217666   117.30456468   179.77009697
 H     34  33  32     2.036687818368   121.85236278   179.94736302
 C     34  33  32     2.630677665052   121.89674031   359.93808634
 H     36  34  33     2.042052531376   120.01442532   179.93584513
 C     36  34  33     2.621899181223   120.01242644   359.95510738
 H     38  36  34     2.041408351803   120.32770075   179.93329468
 C     38  36  34     2.626035632143   119.59415620     0.00000000
 H     40  38  36     2.035611044192   117.98280529   179.90516860
 C     33  32   4     2.962466281929   122.79264514   359.76479678
 C     42  33  32     2.937769961748   113.11465926   180.71415480
 H     43  42  33     2.061652014208   111.89555418   299.01819535
 H     43  42  33     2.061773303572   111.81676536   179.80211645
 H     43  42  33     2.061682698796   111.85986746    60.51438391
 C     42  33  32     2.929576382384   111.06011253   299.17242146
 H     47  42  33     2.061070089758   111.15208433   307.35375518
 H     47  42  33     2.061106561225   111.70555511   187.54158165
 H     47  42  33     2.056563226592   113.48739775    68.21494275
 C     42  33  32     2.929407434406   110.96352645    62.26078790
 H     51  42  33     2.056195870740   113.62266184   292.83482536
 H     51  42  33     2.061269583393   111.64817414   173.38683493
 H     51  42  33     2.061379582936   111.14511383    53.69550051
 C      2   1   3     2.335391984853    28.88706241   164.55080350
 C     55   2   1     2.836932135516   122.49524426   182.65323568
 C     56  55   2     2.652209786012   119.20181640     7.03925091
 H     57  56  55     2.046255710704   120.87340714     0.50289848
 C     57  56  55     2.630953746300   120.44937950   180.36007880
 H     59  57  56     2.042065804440   120.05211706   180.14694223
 C     59  57  56     2.630368130207   119.79742522     0.15251297
 H     61  59  57     2.041676460350   119.73933539   179.97311399
 C     61  59  57     2.630479860726   120.53099124     0.07556460
 H     63  61  59     2.042042956879   120.15910374   179.78901428
 C     63  61  59     2.630816136878   119.81058200   359.89855085
 H     65  63  61     2.045548340690   118.37381477   179.58456528
 H      4   3   1     1.912986211497    51.02736886   185.97579901

---------------------
BASIS SET INFORMATION
---------------------
There are 4 groups of distinct atoms

 Group   1 Type O   : 11s6p2d1f contracted to 5s3p2d1f pattern {62111/411/11/1}
 Group   2 Type N   : 11s6p2d1f contracted to 5s3p2d1f pattern {62111/411/11/1}
 Group   3 Type C   : 11s6p2d1f contracted to 5s3p2d1f pattern {62111/411/11/1}
 Group   4 Type H   : 5s1p contracted to 3s1p pattern {311/1}

Atom   0O    basis set group =>   1
Atom   1O    basis set group =>   1
Atom   2N    basis set group =>   2
Atom   3N    basis set group =>   2
Atom   4C    basis set group =>   3
Atom   5C    basis set group =>   3
Atom   6H    basis set group =>   4
Atom   7C    basis set group =>   3
Atom   8C    basis set group =>   3
Atom   9H    basis set group =>   4
Atom  10C    basis set group =>   3
Atom  11H    basis set group =>   4
Atom  12C    basis set group =>   3
Atom  13H    basis set group =>   4
Atom  14C    basis set group =>   3
Atom  15H    basis set group =>   4
Atom  16C    basis set group =>   3
Atom  17H    basis set group =>   4
Atom  18C    basis set group =>   3
Atom  19C    basis set group =>   3
Atom  20H    basis set group =>   4
Atom  21H    basis set group =>   4
Atom  22H    basis set group =>   4
Atom  23C    basis set group =>   3
Atom  24H    basis set group =>   4
Atom  25H    basis set group =>   4
Atom  26H    basis set group =>   4
Atom  27C    basis set group =>   3
Atom  28H    basis set group =>   4
Atom  29H    basis set group =>   4
Atom  30H    basis set group =>   4
Atom  31C    basis set group =>   3
Atom  32C    basis set group =>   3
Atom  33C    basis set group =>   3
Atom  34H    basis set group =>   4
Atom  35C    basis set group =>   3
Atom  36H    basis set group =>   4
Atom  37C    basis set group =>   3
Atom  38H    basis set group =>   4
Atom  39C    basis set group =>   3
Atom  40H    basis set group =>   4
Atom  41C    basis set group =>   3
Atom  42C    basis set group =>   3
Atom  43H    basis set group =>   4
Atom  44H    basis set group =>   4
Atom  45H    basis set group =>   4
Atom  46C    basis set group =>   3
Atom  47H    basis set group =>   4
Atom  48H    basis set group =>   4
Atom  49H    basis set group =>   4
Atom  50C    basis set group =>   3
Atom  51H    basis set group =>   4
Atom  52H    basis set group =>   4
Atom  53H    basis set group =>   4
Atom  54C    basis set group =>   3
Atom  55C    basis set group =>   3
Atom  56C    basis set group =>   3
Atom  57H    basis set group =>   4
Atom  58C    basis set group =>   3
Atom  59H    basis set group =>   4
Atom  60C    basis set group =>   3
Atom  61H    basis set group =>   4
Atom  62C    basis set group =>   3
Atom  63H    basis set group =>   4
Atom  64C    basis set group =>   3
Atom  65H    basis set group =>   4
Atom  66H    basis set group =>   4
---------------------------------
AUXILIARY/J BASIS SET INFORMATION
---------------------------------
There are 4 groups of distinct atoms

 Group   1 Type O   : 12s5p4d2f1g contracted to 6s4p3d1f1g pattern {711111/2111/211/2/1}
 Group   2 Type N   : 12s5p4d2f1g contracted to 6s4p3d1f1g pattern {711111/2111/211/2/1}
 Group   3 Type C   : 12s5p4d2f1g contracted to 6s4p3d1f1g pattern {711111/2111/211/2/1}
 Group   4 Type H   : 5s2p1d contracted to 3s1p1d pattern {311/2/1}

Atom   0O    basis set group =>   1
Atom   1O    basis set group =>   1
Atom   2N    basis set group =>   2
Atom   3N    basis set group =>   2
Atom   4C    basis set group =>   3
Atom   5C    basis set group =>   3
Atom   6H    basis set group =>   4
Atom   7C    basis set group =>   3
Atom   8C    basis set group =>   3
Atom   9H    basis set group =>   4
Atom  10C    basis set group =>   3
Atom  11H    basis set group =>   4
Atom  12C    basis set group =>   3
Atom  13H    basis set group =>   4
Atom  14C    basis set group =>   3
Atom  15H    basis set group =>   4
Atom  16C    basis set group =>   3
Atom  17H    basis set group =>   4
Atom  18C    basis set group =>   3
Atom  19C    basis set group =>   3
Atom  20H    basis set group =>   4
Atom  21H    basis set group =>   4
Atom  22H    basis set group =>   4
Atom  23C    basis set group =>   3
Atom  24H    basis set group =>   4
Atom  25H    basis set group =>   4
Atom  26H    basis set group =>   4
Atom  27C    basis set group =>   3
Atom  28H    basis set group =>   4
Atom  29H    basis set group =>   4
Atom  30H    basis set group =>   4
Atom  31C    basis set group =>   3
Atom  32C    basis set group =>   3
Atom  33C    basis set group =>   3
Atom  34H    basis set group =>   4
Atom  35C    basis set group =>   3
Atom  36H    basis set group =>   4
Atom  37C    basis set group =>   3
Atom  38H    basis set group =>   4
Atom  39C    basis set group =>   3
Atom  40H    basis set group =>   4
Atom  41C    basis set group =>   3
Atom  42C    basis set group =>   3
Atom  43H    basis set group =>   4
Atom  44H    basis set group =>   4
Atom  45H    basis set group =>   4
Atom  46C    basis set group =>   3
Atom  47H    basis set group =>   4
Atom  48H    basis set group =>   4
Atom  49H    basis set group =>   4
Atom  50C    basis set group =>   3
Atom  51H    basis set group =>   4
Atom  52H    basis set group =>   4
Atom  53H    basis set group =>   4
Atom  54C    basis set group =>   3
Atom  55C    basis set group =>   3
Atom  56C    basis set group =>   3
Atom  57H    basis set group =>   4
Atom  58C    basis set group =>   3
Atom  59H    basis set group =>   4
Atom  60C    basis set group =>   3
Atom  61H    basis set group =>   4
Atom  62C    basis set group =>   3
Atom  63H    basis set group =>   4
Atom  64C    basis set group =>   3
Atom  65H    basis set group =>   4
Atom  66H    basis set group =>   4


           ************************************************************
           *        Program running with 20 parallel MPI-processes    *
           *              working on a common directory               *
           ************************************************************
------------------------------------------------------------------------------
                           ORCA GTO INTEGRAL CALCULATION
                           -- RI-GTO INTEGRALS CHOSEN --
------------------------------------------------------------------------------
------------------------------------------------------------------------------
                   ___                                                        
                  /   \      - P O W E R E D   B Y -                         
                 /     \                                                     
                 |  |  |   _    _      __       _____    __    __             
                 |  |  |  | |  | |    /  \     |  _  \  |  |  /  |          
                  \  \/   | |  | |   /    \    | | | |  |  | /  /          
                 / \  \   | |__| |  /  /\  \   | |_| |  |  |/  /          
                |  |  |   |  __  | /  /__\  \  |    /   |      \           
                |  |  |   | |  | | |   __   |  |    \   |  |\   \          
                \     /   | |  | | |  |  |  |  | |\  \  |  | \   \       
                 \___/    |_|  |_| |__|  |__|  |_| \__\ |__|  \__/        
                                                                              
                      - O R C A' S   B I G   F R I E N D -                    
                                      &                                       
                       - I N T E G R A L  F E E D E R -                       
                                                                              
 v1 FN, 2020, v2 2021                                                         
------------------------------------------------------------------------------


Reading SHARK input file ImineZ1opt.SHARKINP.tmp ... ok
----------------------
SHARK INTEGRAL PACKAGE
----------------------

Number of atoms                             ...     67
Number of basis functions                   ...   1227
Number of shells                            ...    499
Maximum angular momentum                    ...      3
Integral batch strategy                     ... SHARK/LIBINT Hybrid
RI-J (if used) integral strategy            ... SPLIT-RIJ (Revised 2003 algorithm where possible)
Printlevel                                  ...      1
Contraction scheme used                     ... SEGMENTED contraction
Coulomb Range Separation                    ... NOT USED
Exchange Range Separation                   ... NOT USED
Finite Nucleus Model                        ... NOT USED
Auxiliary Coulomb fitting basis             ... AVAILABLE
   # of basis functions in Aux-J            ...   1991
   # of shells in Aux-J                     ...    665
   Maximum angular momentum in Aux-J        ...      4
Auxiliary J/K fitting basis                 ... NOT available
Auxiliary Correlation fitting basis         ... NOT available
Auxiliary 'external' fitting basis          ... NOT available
Integral threshold                          ...     2.500000e-11
Primitive cut-off                           ...     2.500000e-12
Primitive pair pre-selection threshold      ...     2.500000e-12

Calculating pre-screening integrals         ... done (  0.1 sec) Dimension = 499
Organizing shell pair data                  ... done (  0.6 sec)
Shell pair information
Total number of shell pairs                 ...    124750
Shell pairs after pre-screening             ...     76046
Total number of primitive shell pairs       ...    374508
Primitive shell pairs kept                  ...    145576
          la=0 lb=0:  21432 shell pairs
          la=1 lb=0:  22743 shell pairs
          la=1 lb=1:   6100 shell pairs
          la=2 lb=0:  10268 shell pairs
          la=2 lb=1:   5522 shell pairs
          la=2 lb=2:   1291 shell pairs
          la=3 lb=0:   4731 shell pairs
          la=3 lb=1:   2564 shell pairs
          la=3 lb=2:   1129 shell pairs
          la=3 lb=3:    266 shell pairs

Calculating one electron integrals          ... done (  0.3 sec)
Calculating RI/J V-Matrix + Cholesky decomp.... done (  1.6 sec)
Calculating Nuclear repulsion               ... done (  0.0 sec) ENN=   3415.774406902739 Eh

SHARK setup successfully completed in   4.7 seconds

Maximum memory used throughout the entire GTOINT-calculation: 111.6 MB
[1710175440.328622] [node052:1578086:0]          mpool.c:43   UCX  WARN  object 0xb85b980 was not returned to mpool ucp_requests
[1710175440.328644] [node052:1578086:0]          mpool.c:43   UCX  WARN  object 0xb85bb40 was not returned to mpool ucp_requests
[1710175440.328648] [node052:1578086:0]          mpool.c:43   UCX  WARN  object 0xb85bd00 was not returned to mpool ucp_requests
[1710175440.328653] [node052:1578086:0]          mpool.c:43   UCX  WARN  object 0xb85bec0 was not returned to mpool ucp_requests
[1710175440.328656] [node052:1578086:0]          mpool.c:43   UCX  WARN  object 0xb85c080 was not returned to mpool ucp_requests
[1710175440.328660] [node052:1578086:0]          mpool.c:43   UCX  WARN  object 0xb85c240 was not returned to mpool ucp_requests
[1710175440.328664] [node052:1578086:0]          mpool.c:43   UCX  WARN  object 0xb85c400 was not returned to mpool ucp_requests
[1710175440.328667] [node052:1578086:0]          mpool.c:43   UCX  WARN  object 0xb85c5c0 was not returned to mpool ucp_requests
[1710175440.328671] [node052:1578086:0]          mpool.c:43   UCX  WARN  object 0xb85c780 was not returned to mpool ucp_requests
[1710175440.328675] [node052:1578086:0]          mpool.c:43   UCX  WARN  object 0xb85c940 was not returned to mpool ucp_requests
[1710175440.328678] [node052:1578086:0]          mpool.c:43   UCX  WARN  object 0xb85cb00 was not returned to mpool ucp_requests
[1710175440.328683] [node052:1578086:0]          mpool.c:43   UCX  WARN  object 0xb85ccc0 was not returned to mpool ucp_requests
[1710175440.328686] [node052:1578086:0]          mpool.c:43   UCX  WARN  object 0xb85ce80 was not returned to mpool ucp_requests
[1710175440.330208] [node052:1578094:0]          mpool.c:43   UCX  WARN  object 0xbc17dc0 was not returned to mpool ucp_requests
[1710175440.330228] [node052:1578094:0]          mpool.c:43   UCX  WARN  object 0xbc17f80 was not returned to mpool ucp_requests
[1710175440.330233] [node052:1578094:0]          mpool.c:43   UCX  WARN  object 0xbc18140 was not returned to mpool ucp_requests
[1710175440.330237] [node052:1578094:0]          mpool.c:43   UCX  WARN  object 0xbc18300 was not returned to mpool ucp_requests
[1710175440.330241] [node052:1578094:0]          mpool.c:43   UCX  WARN  object 0xbc184c0 was not returned to mpool ucp_requests
[1710175440.330244] [node052:1578094:0]          mpool.c:43   UCX  WARN  object 0xbc18680 was not returned to mpool ucp_requests
[1710175440.330248] [node052:1578094:0]          mpool.c:43   UCX  WARN  object 0xbc18840 was not returned to mpool ucp_requests
[1710175440.330251] [node052:1578094:0]          mpool.c:43   UCX  WARN  object 0xbc18a00 was not returned to mpool ucp_requests
[1710175440.330256] [node052:1578094:0]          mpool.c:43   UCX  WARN  object 0xbc18bc0 was not returned to mpool ucp_requests
[1710175440.330260] [node052:1578094:0]          mpool.c:43   UCX  WARN  object 0xbc18d80 was not returned to mpool ucp_requests
[1710175440.330265] [node052:1578094:0]          mpool.c:43   UCX  WARN  object 0xbc18f40 was not returned to mpool ucp_requests
[1710175440.330267] [node052:1578094:0]          mpool.c:43   UCX  WARN  object 0xbc19100 was not returned to mpool ucp_requests
[1710175440.331728] [node052:1578105:0]          mpool.c:43   UCX  WARN  object 0xb3c0c00 was not returned to mpool ucp_requests
[1710175440.331743] [node052:1578105:0]          mpool.c:43   UCX  WARN  object 0xb3c0dc0 was not returned to mpool ucp_requests
[1710175440.331749] [node052:1578105:0]          mpool.c:43   UCX  WARN  object 0xb3c0f80 was not returned to mpool ucp_requests
[1710175440.331752] [node052:1578105:0]          mpool.c:43   UCX  WARN  object 0xb3c1140 was not returned to mpool ucp_requests
[1710175440.331757] [node052:1578105:0]          mpool.c:43   UCX  WARN  object 0xb3c1300 was not returned to mpool ucp_requests
[1710175440.331759] [node052:1578105:0]          mpool.c:43   UCX  WARN  object 0xb3c14c0 was not returned to mpool ucp_requests
[1710175440.331762] [node052:1578105:0]          mpool.c:43   UCX  WARN  object 0xb3c1680 was not returned to mpool ucp_requests
[1710175440.331764] [node052:1578105:0]          mpool.c:43   UCX  WARN  object 0xb3c1840 was not returned to mpool ucp_requests
[1710175440.331767] [node052:1578105:0]          mpool.c:43   UCX  WARN  object 0xb3c1a00 was not returned to mpool ucp_requests
[1710175440.331769] [node052:1578105:0]          mpool.c:43   UCX  WARN  object 0xb3c1bc0 was not returned to mpool ucp_requests
[1710175440.331771] [node052:1578105:0]          mpool.c:43   UCX  WARN  object 0xb3c1d80 was not returned to mpool ucp_requests
[1710175440.331773] [node052:1578105:0]          mpool.c:43   UCX  WARN  object 0xb3c1f40 was not returned to mpool ucp_requests
[1710175440.333381] [node052:1578102:0]          mpool.c:43   UCX  WARN  object 0xbda3b80 was not returned to mpool ucp_requests
[1710175440.333395] [node052:1578102:0]          mpool.c:43   UCX  WARN  object 0xbda3d40 was not returned to mpool ucp_requests
[1710175440.333400] [node052:1578102:0]          mpool.c:43   UCX  WARN  object 0xbda3f00 was not returned to mpool ucp_requests
[1710175440.333405] [node052:1578102:0]          mpool.c:43   UCX  WARN  object 0xbda40c0 was not returned to mpool ucp_requests
[1710175440.333409] [node052:1578102:0]          mpool.c:43   UCX  WARN  object 0xbda4280 was not returned to mpool ucp_requests
[1710175440.333415] [node052:1578102:0]          mpool.c:43   UCX  WARN  object 0xbda4440 was not returned to mpool ucp_requests
[1710175440.333418] [node052:1578102:0]          mpool.c:43   UCX  WARN  object 0xbda4600 was not returned to mpool ucp_requests
[1710175440.333422] [node052:1578102:0]          mpool.c:43   UCX  WARN  object 0xbda47c0 was not returned to mpool ucp_requests
[1710175440.333425] [node052:1578102:0]          mpool.c:43   UCX  WARN  object 0xbda4980 was not returned to mpool ucp_requests
[1710175440.333428] [node052:1578102:0]          mpool.c:43   UCX  WARN  object 0xbda4b40 was not returned to mpool ucp_requests
[1710175440.333431] [node052:1578102:0]          mpool.c:43   UCX  WARN  object 0xbda4d00 was not returned to mpool ucp_requests
[1710175440.333434] [node052:1578102:0]          mpool.c:43   UCX  WARN  object 0xbda4ec0 was not returned to mpool ucp_requests
[1710175440.336250] [node052:1578106:0]          mpool.c:43   UCX  WARN  object 0xacf8e40 was not returned to mpool ucp_requests
[1710175440.336265] [node052:1578106:0]          mpool.c:43   UCX  WARN  object 0xacf9000 was not returned to mpool ucp_requests
[1710175440.336270] [node052:1578106:0]          mpool.c:43   UCX  WARN  object 0xacf91c0 was not returned to mpool ucp_requests
[1710175440.336273] [node052:1578106:0]          mpool.c:43   UCX  WARN  object 0xacf9380 was not returned to mpool ucp_requests
[1710175440.336277] [node052:1578106:0]          mpool.c:43   UCX  WARN  object 0xacf9540 was not returned to mpool ucp_requests
[1710175440.336281] [node052:1578106:0]          mpool.c:43   UCX  WARN  object 0xacf9700 was not returned to mpool ucp_requests
[1710175440.336284] [node052:1578106:0]          mpool.c:43   UCX  WARN  object 0xacf98c0 was not returned to mpool ucp_requests
[1710175440.336288] [node052:1578106:0]          mpool.c:43   UCX  WARN  object 0xacf9a80 was not returned to mpool ucp_requests
[1710175440.336292] [node052:1578106:0]          mpool.c:43   UCX  WARN  object 0xacf9c40 was not returned to mpool ucp_requests
[1710175440.336295] [node052:1578106:0]          mpool.c:43   UCX  WARN  object 0xacf9e00 was not returned to mpool ucp_requests
[1710175440.336298] [node052:1578106:0]          mpool.c:43   UCX  WARN  object 0xacf9fc0 was not returned to mpool ucp_requests
[1710175440.336302] [node052:1578106:0]          mpool.c:43   UCX  WARN  object 0xacfa180 was not returned to mpool ucp_requests
[1710175440.337671] [node052:1578100:0]          mpool.c:43   UCX  WARN  object 0xac60dc0 was not returned to mpool ucp_requests
[1710175440.337682] [node052:1578100:0]          mpool.c:43   UCX  WARN  object 0xac60f80 was not returned to mpool ucp_requests
[1710175440.337688] [node052:1578100:0]          mpool.c:43   UCX  WARN  object 0xac61140 was not returned to mpool ucp_requests
[1710175440.337692] [node052:1578100:0]          mpool.c:43   UCX  WARN  object 0xac61300 was not returned to mpool ucp_requests
[1710175440.337696] [node052:1578100:0]          mpool.c:43   UCX  WARN  object 0xac614c0 was not returned to mpool ucp_requests
[1710175440.337699] [node052:1578100:0]          mpool.c:43   UCX  WARN  object 0xac61680 was not returned to mpool ucp_requests
[1710175440.337703] [node052:1578100:0]          mpool.c:43   UCX  WARN  object 0xac61840 was not returned to mpool ucp_requests
[1710175440.337706] [node052:1578100:0]          mpool.c:43   UCX  WARN  object 0xac61a00 was not returned to mpool ucp_requests
[1710175440.337709] [node052:1578100:0]          mpool.c:43   UCX  WARN  object 0xac61bc0 was not returned to mpool ucp_requests
[1710175440.337712] [node052:1578100:0]          mpool.c:43   UCX  WARN  object 0xac61d80 was not returned to mpool ucp_requests
[1710175440.337715] [node052:1578100:0]          mpool.c:43   UCX  WARN  object 0xac61f40 was not returned to mpool ucp_requests
[1710175440.337717] [node052:1578100:0]          mpool.c:43   UCX  WARN  object 0xac62100 was not returned to mpool ucp_requests
[1710175440.337744] [node052:1578070:0]          mpool.c:43   UCX  WARN  object 0xc401d40 was not returned to mpool ucp_requests
[1710175440.337757] [node052:1578070:0]          mpool.c:43   UCX  WARN  object 0xc401f00 was not returned to mpool ucp_requests
[1710175440.337761] [node052:1578070:0]          mpool.c:43   UCX  WARN  object 0xc4020c0 was not returned to mpool ucp_requests
[1710175440.337764] [node052:1578070:0]          mpool.c:43   UCX  WARN  object 0xc402280 was not returned to mpool ucp_requests
[1710175440.337768] [node052:1578070:0]          mpool.c:43   UCX  WARN  object 0xc402440 was not returned to mpool ucp_requests
[1710175440.337775] [node052:1578070:0]          mpool.c:43   UCX  WARN  object 0xc402600 was not returned to mpool ucp_requests
[1710175440.337778] [node052:1578070:0]          mpool.c:43   UCX  WARN  object 0xc4027c0 was not returned to mpool ucp_requests
[1710175440.337781] [node052:1578070:0]          mpool.c:43   UCX  WARN  object 0xc402980 was not returned to mpool ucp_requests
[1710175440.337784] [node052:1578070:0]          mpool.c:43   UCX  WARN  object 0xc402b40 was not returned to mpool ucp_requests
[1710175440.337787] [node052:1578070:0]          mpool.c:43   UCX  WARN  object 0xc402d00 was not returned to mpool ucp_requests
[1710175440.337789] [node052:1578070:0]          mpool.c:43   UCX  WARN  object 0xc402ec0 was not returned to mpool ucp_requests
[1710175440.338970] [node052:1578088:0]          mpool.c:43   UCX  WARN  object 0xa9c9c40 was not returned to mpool ucp_requests
[1710175440.338990] [node052:1578088:0]          mpool.c:43   UCX  WARN  object 0xa9c9e00 was not returned to mpool ucp_requests
[1710175440.338994] [node052:1578088:0]          mpool.c:43   UCX  WARN  object 0xa9c9fc0 was not returned to mpool ucp_requests
[1710175440.338996] [node052:1578088:0]          mpool.c:43   UCX  WARN  object 0xa9ca180 was not returned to mpool ucp_requests
[1710175440.338998] [node052:1578088:0]          mpool.c:43   UCX  WARN  object 0xa9ca340 was not returned to mpool ucp_requests
[1710175440.339000] [node052:1578088:0]          mpool.c:43   UCX  WARN  object 0xa9ca500 was not returned to mpool ucp_requests
[1710175440.339003] [node052:1578088:0]          mpool.c:43   UCX  WARN  object 0xa9ca6c0 was not returned to mpool ucp_requests
[1710175440.339005] [node052:1578088:0]          mpool.c:43   UCX  WARN  object 0xa9ca880 was not returned to mpool ucp_requests
[1710175440.339007] [node052:1578088:0]          mpool.c:43   UCX  WARN  object 0xa9caa40 was not returned to mpool ucp_requests
[1710175440.339009] [node052:1578088:0]          mpool.c:43   UCX  WARN  object 0xa9cac00 was not returned to mpool ucp_requests
[1710175440.339011] [node052:1578088:0]          mpool.c:43   UCX  WARN  object 0xa9cadc0 was not returned to mpool ucp_requests
[1710175440.339013] [node052:1578088:0]          mpool.c:43   UCX  WARN  object 0xa9caf80 was not returned to mpool ucp_requests
[1710175440.339016] [node052:1578088:0]          mpool.c:43   UCX  WARN  object 0xa9cb140 was not returned to mpool ucp_requests
[1710175440.339010] [node052:1578078:0]          mpool.c:43   UCX  WARN  object 0xbaf8ac0 was not returned to mpool ucp_requests
[1710175440.339023] [node052:1578078:0]          mpool.c:43   UCX  WARN  object 0xbaf8c80 was not returned to mpool ucp_requests
[1710175440.339027] [node052:1578078:0]          mpool.c:43   UCX  WARN  object 0xbaf8e40 was not returned to mpool ucp_requests
[1710175440.339030] [node052:1578078:0]          mpool.c:43   UCX  WARN  object 0xbaf9000 was not returned to mpool ucp_requests
[1710175440.339033] [node052:1578078:0]          mpool.c:43   UCX  WARN  object 0xbaf91c0 was not returned to mpool ucp_requests
[1710175440.339036] [node052:1578078:0]          mpool.c:43   UCX  WARN  object 0xbaf9380 was not returned to mpool ucp_requests
[1710175440.339038] [node052:1578078:0]          mpool.c:43   UCX  WARN  object 0xbaf9540 was not returned to mpool ucp_requests
[1710175440.339041] [node052:1578078:0]          mpool.c:43   UCX  WARN  object 0xbaf9700 was not returned to mpool ucp_requests
[1710175440.339044] [node052:1578078:0]          mpool.c:43   UCX  WARN  object 0xbaf98c0 was not returned to mpool ucp_requests
[1710175440.339046] [node052:1578078:0]          mpool.c:43   UCX  WARN  object 0xbaf9a80 was not returned to mpool ucp_requests
[1710175440.339049] [node052:1578078:0]          mpool.c:43   UCX  WARN  object 0xbaf9c40 was not returned to mpool ucp_requests
[1710175440.339052] [node052:1578078:0]          mpool.c:43   UCX  WARN  object 0xbaf9e00 was not returned to mpool ucp_requests
[1710175440.339054] [node052:1578078:0]          mpool.c:43   UCX  WARN  object 0xbaf9fc0 was not returned to mpool ucp_requests
[1710175440.339627] [node052:1578098:0]          mpool.c:43   UCX  WARN  object 0xc506c00 was not returned to mpool ucp_requests
[1710175440.339640] [node052:1578098:0]          mpool.c:43   UCX  WARN  object 0xc506dc0 was not returned to mpool ucp_requests
[1710175440.339644] [node052:1578098:0]          mpool.c:43   UCX  WARN  object 0xc506f80 was not returned to mpool ucp_requests
[1710175440.339647] [node052:1578098:0]          mpool.c:43   UCX  WARN  object 0xc507140 was not returned to mpool ucp_requests
[1710175440.339650] [node052:1578098:0]          mpool.c:43   UCX  WARN  object 0xc507300 was not returned to mpool ucp_requests
[1710175440.339653] [node052:1578098:0]          mpool.c:43   UCX  WARN  object 0xc5074c0 was not returned to mpool ucp_requests
[1710175440.339655] [node052:1578098:0]          mpool.c:43   UCX  WARN  object 0xc507680 was not returned to mpool ucp_requests
[1710175440.339658] [node052:1578098:0]          mpool.c:43   UCX  WARN  object 0xc507840 was not returned to mpool ucp_requests
[1710175440.339661] [node052:1578098:0]          mpool.c:43   UCX  WARN  object 0xc507a00 was not returned to mpool ucp_requests
[1710175440.339664] [node052:1578098:0]          mpool.c:43   UCX  WARN  object 0xc507bc0 was not returned to mpool ucp_requests
[1710175440.339667] [node052:1578098:0]          mpool.c:43   UCX  WARN  object 0xc507d80 was not returned to mpool ucp_requests
[1710175440.339669] [node052:1578098:0]          mpool.c:43   UCX  WARN  object 0xc507f40 was not returned to mpool ucp_requests
[1710175440.343016] [node052:1578084:0]          mpool.c:43   UCX  WARN  object 0xba4a840 was not returned to mpool ucp_requests
[1710175440.343039] [node052:1578084:0]          mpool.c:43   UCX  WARN  object 0xba4aa00 was not returned to mpool ucp_requests
[1710175440.343044] [node052:1578084:0]          mpool.c:43   UCX  WARN  object 0xba4abc0 was not returned to mpool ucp_requests
[1710175440.343048] [node052:1578084:0]          mpool.c:43   UCX  WARN  object 0xba4ad80 was not returned to mpool ucp_requests
[1710175440.343053] [node052:1578084:0]          mpool.c:43   UCX  WARN  object 0xba4af40 was not returned to mpool ucp_requests
[1710175440.343055] [node052:1578084:0]          mpool.c:43   UCX  WARN  object 0xba4b100 was not returned to mpool ucp_requests
[1710175440.343060] [node052:1578084:0]          mpool.c:43   UCX  WARN  object 0xba4b2c0 was not returned to mpool ucp_requests
[1710175440.343063] [node052:1578084:0]          mpool.c:43   UCX  WARN  object 0xba4b480 was not returned to mpool ucp_requests
[1710175440.343068] [node052:1578084:0]          mpool.c:43   UCX  WARN  object 0xba4b640 was not returned to mpool ucp_requests
[1710175440.343073] [node052:1578084:0]          mpool.c:43   UCX  WARN  object 0xba4b800 was not returned to mpool ucp_requests
[1710175440.343077] [node052:1578084:0]          mpool.c:43   UCX  WARN  object 0xba4b9c0 was not returned to mpool ucp_requests
[1710175440.343082] [node052:1578084:0]          mpool.c:43   UCX  WARN  object 0xba4bb80 was not returned to mpool ucp_requests
[1710175440.343086] [node052:1578084:0]          mpool.c:43   UCX  WARN  object 0xba4bd40 was not returned to mpool ucp_requests
[1710175440.343089] [node052:1578084:0]          mpool.c:43   UCX  WARN  object 0xba4bf00 was not returned to mpool ucp_requests
[1710175440.345172] [node052:1578076:0]          mpool.c:43   UCX  WARN  object 0xa859a40 was not returned to mpool ucp_requests
[1710175440.345186] [node052:1578076:0]          mpool.c:43   UCX  WARN  object 0xa859c00 was not returned to mpool ucp_requests
[1710175440.345206] [node052:1578076:0]          mpool.c:43   UCX  WARN  object 0xa859dc0 was not returned to mpool ucp_requests
[1710175440.345211] [node052:1578076:0]          mpool.c:43   UCX  WARN  object 0xa859f80 was not returned to mpool ucp_requests
[1710175440.345216] [node052:1578076:0]          mpool.c:43   UCX  WARN  object 0xa85a140 was not returned to mpool ucp_requests
[1710175440.345218] [node052:1578076:0]          mpool.c:43   UCX  WARN  object 0xa85a300 was not returned to mpool ucp_requests
[1710175440.345222] [node052:1578076:0]          mpool.c:43   UCX  WARN  object 0xa85a4c0 was not returned to mpool ucp_requests
[1710175440.345225] [node052:1578076:0]          mpool.c:43   UCX  WARN  object 0xa85a680 was not returned to mpool ucp_requests
[1710175440.345230] [node052:1578076:0]          mpool.c:43   UCX  WARN  object 0xa85a840 was not returned to mpool ucp_requests
[1710175440.345234] [node052:1578076:0]          mpool.c:43   UCX  WARN  object 0xa85aa00 was not returned to mpool ucp_requests
[1710175440.345237] [node052:1578076:0]          mpool.c:43   UCX  WARN  object 0xa85abc0 was not returned to mpool ucp_requests
[1710175440.345241] [node052:1578076:0]          mpool.c:43   UCX  WARN  object 0xa85ad80 was not returned to mpool ucp_requests
[1710175440.345245] [node052:1578076:0]          mpool.c:43   UCX  WARN  object 0xa85af40 was not returned to mpool ucp_requests
[1710175440.345528] [node052:1578092:0]          mpool.c:43   UCX  WARN  object 0xb3a7bc0 was not returned to mpool ucp_requests
[1710175440.345541] [node052:1578092:0]          mpool.c:43   UCX  WARN  object 0xb3a7d80 was not returned to mpool ucp_requests
[1710175440.345545] [node052:1578092:0]          mpool.c:43   UCX  WARN  object 0xb3a7f40 was not returned to mpool ucp_requests
[1710175440.345550] [node052:1578092:0]          mpool.c:43   UCX  WARN  object 0xb3a8100 was not returned to mpool ucp_requests
[1710175440.345554] [node052:1578092:0]          mpool.c:43   UCX  WARN  object 0xb3a82c0 was not returned to mpool ucp_requests
[1710175440.345559] [node052:1578092:0]          mpool.c:43   UCX  WARN  object 0xb3a8480 was not returned to mpool ucp_requests
[1710175440.345563] [node052:1578092:0]          mpool.c:43   UCX  WARN  object 0xb3a8640 was not returned to mpool ucp_requests
[1710175440.345567] [node052:1578092:0]          mpool.c:43   UCX  WARN  object 0xb3a8800 was not returned to mpool ucp_requests
[1710175440.345572] [node052:1578092:0]          mpool.c:43   UCX  WARN  object 0xb3a89c0 was not returned to mpool ucp_requests
[1710175440.345576] [node052:1578092:0]          mpool.c:43   UCX  WARN  object 0xb3a8b80 was not returned to mpool ucp_requests
[1710175440.345579] [node052:1578092:0]          mpool.c:43   UCX  WARN  object 0xb3a8d40 was not returned to mpool ucp_requests
[1710175440.345583] [node052:1578092:0]          mpool.c:43   UCX  WARN  object 0xb3a8f00 was not returned to mpool ucp_requests
[1710175440.364705] [node052:1578090:0]          mpool.c:43   UCX  WARN  object 0xc4a5c80 was not returned to mpool ucp_requests
[1710175440.364717] [node052:1578090:0]          mpool.c:43   UCX  WARN  object 0xc4a5e40 was not returned to mpool ucp_requests
[1710175440.364720] [node052:1578090:0]          mpool.c:43   UCX  WARN  object 0xc4a6000 was not returned to mpool ucp_requests
[1710175440.364722] [node052:1578090:0]          mpool.c:43   UCX  WARN  object 0xc4a61c0 was not returned to mpool ucp_requests
[1710175440.364727] [node052:1578090:0]          mpool.c:43   UCX  WARN  object 0xc4a6380 was not returned to mpool ucp_requests
[1710175440.364731] [node052:1578090:0]          mpool.c:43   UCX  WARN  object 0xc4a6540 was not returned to mpool ucp_requests
[1710175440.364733] [node052:1578090:0]          mpool.c:43   UCX  WARN  object 0xc4a6700 was not returned to mpool ucp_requests
[1710175440.364737] [node052:1578090:0]          mpool.c:43   UCX  WARN  object 0xc4a68c0 was not returned to mpool ucp_requests
[1710175440.364741] [node052:1578090:0]          mpool.c:43   UCX  WARN  object 0xc4a6a80 was not returned to mpool ucp_requests
[1710175440.364743] [node052:1578090:0]          mpool.c:43   UCX  WARN  object 0xc4a6c40 was not returned to mpool ucp_requests
[1710175440.364746] [node052:1578090:0]          mpool.c:43   UCX  WARN  object 0xc4a6e00 was not returned to mpool ucp_requests
[1710175440.364749] [node052:1578090:0]          mpool.c:43   UCX  WARN  object 0xc4a6fc0 was not returned to mpool ucp_requests
[1710175440.364753] [node052:1578090:0]          mpool.c:43   UCX  WARN  object 0xc4a7180 was not returned to mpool ucp_requests
[1710175440.364895] [node052:1578096:0]          mpool.c:43   UCX  WARN  object 0xa99ce40 was not returned to mpool ucp_requests
[1710175440.364908] [node052:1578096:0]          mpool.c:43   UCX  WARN  object 0xa99d000 was not returned to mpool ucp_requests
[1710175440.364913] [node052:1578096:0]          mpool.c:43   UCX  WARN  object 0xa99d1c0 was not returned to mpool ucp_requests
[1710175440.364916] [node052:1578096:0]          mpool.c:43   UCX  WARN  object 0xa99d380 was not returned to mpool ucp_requests
[1710175440.364919] [node052:1578096:0]          mpool.c:43   UCX  WARN  object 0xa99d540 was not returned to mpool ucp_requests
[1710175440.364923] [node052:1578096:0]          mpool.c:43   UCX  WARN  object 0xa99d700 was not returned to mpool ucp_requests
[1710175440.364926] [node052:1578096:0]          mpool.c:43   UCX  WARN  object 0xa99d8c0 was not returned to mpool ucp_requests
[1710175440.364930] [node052:1578096:0]          mpool.c:43   UCX  WARN  object 0xa99da80 was not returned to mpool ucp_requests
[1710175440.364933] [node052:1578096:0]          mpool.c:43   UCX  WARN  object 0xa99dc40 was not returned to mpool ucp_requests
[1710175440.364936] [node052:1578096:0]          mpool.c:43   UCX  WARN  object 0xa99de00 was not returned to mpool ucp_requests
[1710175440.364940] [node052:1578096:0]          mpool.c:43   UCX  WARN  object 0xa99dfc0 was not returned to mpool ucp_requests
[1710175440.364943] [node052:1578096:0]          mpool.c:43   UCX  WARN  object 0xa99e180 was not returned to mpool ucp_requests
[1710175440.368868] [node052:1578080:0]          mpool.c:43   UCX  WARN  object 0xbf2f400 was not returned to mpool ucp_requests
[1710175440.368879] [node052:1578080:0]          mpool.c:43   UCX  WARN  object 0xbf2f5c0 was not returned to mpool ucp_requests
[1710175440.368884] [node052:1578080:0]          mpool.c:43   UCX  WARN  object 0xbf2f780 was not returned to mpool ucp_requests
[1710175440.368888] [node052:1578080:0]          mpool.c:43   UCX  WARN  object 0xbf2f940 was not returned to mpool ucp_requests
[1710175440.368892] [node052:1578080:0]          mpool.c:43   UCX  WARN  object 0xbf2fb00 was not returned to mpool ucp_requests
[1710175440.368895] [node052:1578080:0]          mpool.c:43   UCX  WARN  object 0xbf2fcc0 was not returned to mpool ucp_requests
[1710175440.368899] [node052:1578080:0]          mpool.c:43   UCX  WARN  object 0xbf2fe80 was not returned to mpool ucp_requests
[1710175440.368903] [node052:1578080:0]          mpool.c:43   UCX  WARN  object 0xbf30040 was not returned to mpool ucp_requests
[1710175440.368908] [node052:1578080:0]          mpool.c:43   UCX  WARN  object 0xbf30200 was not returned to mpool ucp_requests
[1710175440.368911] [node052:1578080:0]          mpool.c:43   UCX  WARN  object 0xbf303c0 was not returned to mpool ucp_requests
[1710175440.368915] [node052:1578080:0]          mpool.c:43   UCX  WARN  object 0xbf30580 was not returned to mpool ucp_requests
[1710175440.368920] [node052:1578080:0]          mpool.c:43   UCX  WARN  object 0xbf30740 was not returned to mpool ucp_requests
[1710175440.368925] [node052:1578080:0]          mpool.c:43   UCX  WARN  object 0xbf30900 was not returned to mpool ucp_requests
[1710175440.369112] [node052:1578082:0]          mpool.c:43   UCX  WARN  object 0xa7faa00 was not returned to mpool ucp_requests
[1710175440.369124] [node052:1578082:0]          mpool.c:43   UCX  WARN  object 0xa7fabc0 was not returned to mpool ucp_requests
[1710175440.369129] [node052:1578082:0]          mpool.c:43   UCX  WARN  object 0xa7fad80 was not returned to mpool ucp_requests
[1710175440.369133] [node052:1578082:0]          mpool.c:43   UCX  WARN  object 0xa7faf40 was not returned to mpool ucp_requests
[1710175440.369137] [node052:1578082:0]          mpool.c:43   UCX  WARN  object 0xa7fb100 was not returned to mpool ucp_requests
[1710175440.369140] [node052:1578082:0]          mpool.c:43   UCX  WARN  object 0xa7fb2c0 was not returned to mpool ucp_requests
[1710175440.369144] [node052:1578082:0]          mpool.c:43   UCX  WARN  object 0xa7fb480 was not returned to mpool ucp_requests
[1710175440.369149] [node052:1578082:0]          mpool.c:43   UCX  WARN  object 0xa7fb640 was not returned to mpool ucp_requests
[1710175440.369152] [node052:1578082:0]          mpool.c:43   UCX  WARN  object 0xa7fb800 was not returned to mpool ucp_requests
[1710175440.369157] [node052:1578082:0]          mpool.c:43   UCX  WARN  object 0xa7fb9c0 was not returned to mpool ucp_requests
[1710175440.369160] [node052:1578082:0]          mpool.c:43   UCX  WARN  object 0xa7fbb80 was not returned to mpool ucp_requests
[1710175440.369163] [node052:1578082:0]          mpool.c:43   UCX  WARN  object 0xa7fbd40 was not returned to mpool ucp_requests
[1710175440.369168] [node052:1578082:0]          mpool.c:43   UCX  WARN  object 0xa7fbf00 was not returned to mpool ucp_requests
[1710175440.369210] [node052:1578072:0]          mpool.c:43   UCX  WARN  object 0xb0c2680 was not returned to mpool ucp_requests
[1710175440.369221] [node052:1578072:0]          mpool.c:43   UCX  WARN  object 0xb0c2840 was not returned to mpool ucp_requests
[1710175440.369226] [node052:1578072:0]          mpool.c:43   UCX  WARN  object 0xb0c2a00 was not returned to mpool ucp_requests
[1710175440.369229] [node052:1578072:0]          mpool.c:43   UCX  WARN  object 0xb0c2bc0 was not returned to mpool ucp_requests
[1710175440.369232] [node052:1578072:0]          mpool.c:43   UCX  WARN  object 0xb0c2d80 was not returned to mpool ucp_requests
[1710175440.369235] [node052:1578072:0]          mpool.c:43   UCX  WARN  object 0xb0c2f40 was not returned to mpool ucp_requests
[1710175440.369239] [node052:1578072:0]          mpool.c:43   UCX  WARN  object 0xb0c3100 was not returned to mpool ucp_requests
[1710175440.423500] [node052:1578074:0]          mpool.c:43   UCX  WARN  object 0xb5a2000 was not returned to mpool ucp_requests
[1710175440.423523] [node052:1578074:0]          mpool.c:43   UCX  WARN  object 0xb5a21c0 was not returned to mpool ucp_requests
[1710175440.423527] [node052:1578074:0]          mpool.c:43   UCX  WARN  object 0xb5a2380 was not returned to mpool ucp_requests
[1710175440.423530] [node052:1578074:0]          mpool.c:43   UCX  WARN  object 0xb5a2540 was not returned to mpool ucp_requests
[1710175440.423532] [node052:1578074:0]          mpool.c:43   UCX  WARN  object 0xb5a2700 was not returned to mpool ucp_requests
[1710175440.423535] [node052:1578074:0]          mpool.c:43   UCX  WARN  object 0xb5a28c0 was not returned to mpool ucp_requests
[1710175440.423538] [node052:1578074:0]          mpool.c:43   UCX  WARN  object 0xb5a2a80 was not returned to mpool ucp_requests
[1710175440.423540] [node052:1578074:0]          mpool.c:43   UCX  WARN  object 0xb5a2c40 was not returned to mpool ucp_requests
[1710175440.423543] [node052:1578074:0]          mpool.c:43   UCX  WARN  object 0xb5a2e00 was not returned to mpool ucp_requests
[1710175440.423546] [node052:1578074:0]          mpool.c:43   UCX  WARN  object 0xb5a3180 was not returned to mpool ucp_requests


           ************************************************************
           *        Program running with 20 parallel MPI-processes    *
           *              working on a common directory               *
           ************************************************************
-------------------------------------------------------------------------------
                                 ORCA SCF
-------------------------------------------------------------------------------

------------
SCF SETTINGS
------------
Hamiltonian:
 Density Functional     Method          .... DFT(GTOs)
 Exchange Functional    Exchange        .... PBE
   PBE kappa parameter   XKappa         ....  0.804000
   PBE mue parameter    XMuePBE         ....  0.219520
 Correlation Functional Correlation     .... PBE
   PBE beta parameter  CBetaPBE         ....  0.066725
 LDA part of GGA corr.  LDAOpt          .... PW91-LDA
 Gradients option       PostSCFGGA      .... off
 Hybrid DFT is turned on
   Fraction HF Exchange ScalHFX         ....  0.250000
   Scaling of DF-GGA-X  ScalDFX         ....  0.750000
   Scaling of DF-GGA-C  ScalDFC         ....  1.000000
   Scaling of DF-LDA-C  ScalLDAC        ....  1.000000
   Perturbative correction              ....  0.000000
   Density functional embedding theory  .... OFF
   NL short-range parameter             ....  6.900000
 RI-approximation to the Coulomb term is turned on
   Number of AuxJ basis functions       .... 1991
   RIJ-COSX (HFX calculated with COS-X)).... on


General Settings:
 Integral files         IntName         .... ImineZ1opt
 Hartree-Fock type      HFTyp           .... RHF
 Total Charge           Charge          ....    0
 Multiplicity           Mult            ....    1
 Number of Electrons    NEL             ....  238
 Basis Dimension        Dim             .... 1227
 Nuclear Repulsion      ENuc            ....   3415.7744069027 Eh

Convergence Acceleration:
 DIIS                   CNVDIIS         .... on
   Start iteration      DIISMaxIt       ....    12
   Startup error        DIISStart       ....  0.200000
   # of expansion vecs  DIISMaxEq       ....     5
   Bias factor          DIISBfac        ....   1.050
   Max. coefficient     DIISMaxC        ....  10.000
 Trust-Rad. Augm. Hess. CNVTRAH         .... auto
   Auto Start mean grad. ratio tolernc. ....  1.125000
   Auto Start start iteration           ....    20
   Auto Start num. interpolation iter.  ....    10
   Max. Number of Micro iterations      ....    16
   Max. Number of Macro iterations      .... Maxiter - #DIIS iter
   Number of Davidson start vectors     ....     2
   Converg. threshold I  (grad. norm)   ....   1.000e-05
   Converg. threshold II (energy diff.) ....   1.000e-08
   Grad. Scal. Fac. for Micro threshold ....   0.100
   Minimum threshold for Micro iter.    ....   0.010
   NR start threshold (gradient norm)   ....   0.001
   Initial trust radius                 ....   0.400
   Minimum AH scaling param. (alpha)    ....   1.000
   Maximum AH scaling param. (alpha)    .... 1000.000
   Orbital update algorithm             .... Taylor
   White noise on init. David. guess    .... on
   Maximum white noise                  ....   0.010
   Quad. conv. algorithm                .... NR
 SOSCF                  CNVSOSCF        .... on
   Start iteration      SOSCFMaxIt      ....   150
   Startup grad/error   SOSCFStart      ....  0.003300
 Level Shifting         CNVShift        .... on
   Level shift para.    LevelShift      ....    0.2500
   Turn off err/grad.   ShiftErr        ....    0.0010
 Zerner damping         CNVZerner       .... off
 Static damping         CNVDamp         .... on
   Fraction old density DampFac         ....    0.7000
   Max. Damping (<1)    DampMax         ....    0.9800
   Min. Damping (>=0)   DampMin         ....    0.0000
   Turn off err/grad.   DampErr         ....    0.1000
 Fernandez-Rico         CNVRico         .... off

SCF Procedure:
 Maximum # iterations   MaxIter         ....   125
 SCF integral mode      SCFMode         .... Direct
   Integral package                     .... SHARK and LIBINT hybrid scheme
 Reset frequency        DirectResetFreq ....    20
 Integral Threshold     Thresh          ....  2.500e-11 Eh
 Primitive CutOff       TCut            ....  2.500e-12 Eh

Convergence Tolerance:
 Convergence Check Mode ConvCheckMode   .... Total+1el-Energy
 Convergence forced     ConvForced      .... 0
 Energy Change          TolE            ....  1.000e-08 Eh
 1-El. energy change                    ....  1.000e-05 Eh
 Orbital Gradient       TolG            ....  1.000e-05
 Orbital Rotation angle TolX            ....  1.000e-05
 DIIS Error             TolErr          ....  5.000e-07


Diagonalization of the overlap matrix:
Smallest eigenvalue                        ... 4.692e-06
Time for diagonalization                   ...    3.140 sec
Threshold for overlap eigenvalues          ... 1.000e-08
Number of eigenvalues below threshold      ... 0
Time for construction of square roots      ...    1.839 sec
Total time needed                          ...    5.531 sec

Time for model grid setup =    0.588 sec

------------------------------
INITIAL GUESS: MODEL POTENTIAL
------------------------------
Loading Hartree-Fock densities                     ... done
Calculating cut-offs                               ... done
Initializing the effective Hamiltonian             ... done
Setting up the integral package (SHARK)            ... done
Starting the Coulomb interaction                   ... done (   2.7 sec)
Reading the grid                                   ... done
Mapping shells                                     ... done
Starting the XC term evaluation                    ... done (   0.7 sec)
  promolecular density results
     # of electrons  =    237.984843371
     EX              =   -187.722945707
     EC              =     -7.937220394
     EX+EC           =   -195.660166101
Transforming the Hamiltonian                       ... done (   0.7 sec)
Diagonalizing the Hamiltonian                      ... done (   0.6 sec)
Back transforming the eigenvectors                 ... done (   0.1 sec)
Now organizing SCF variables                       ... done
                      ------------------
                      INITIAL GUESS DONE (   6.2 sec)
                      ------------------
-------------------
DFT GRID GENERATION
-------------------

General Integration Accuracy     IntAcc      ... 4.388
Radial Grid Type                 RadialGrid  ... OptM3 with GC (2021)
Angular Grid (max. ang.)         AngularGrid ... 4 (Lebedev-302)
Angular grid pruning method      GridPruning ... 4 (adaptive)
Weight generation scheme         WeightScheme... Becke
Basis function cutoff            BFCut       ... 1.0000e-11
Integration weight cutoff        WCut        ... 1.0000e-14
Angular grids for H and He will be reduced by one unit
Partially contracted basis set               ... off
Rotationally invariant grid construction     ... off

Total number of grid points                  ...   303436
Total number of batches                      ...     4773
Average number of points per batch           ...       63
Average number of grid points per atom       ...     4529
Time for grid setup =    2.785 sec

--------------------
COSX GRID GENERATION
--------------------

GRIDX 1
-------
General Integration Accuracy     IntAcc      ... 3.816
Radial Grid Type                 RadialGrid  ... OptM3 with GC (2021)
Angular Grid (max. ang.)         AngularGrid ... 1 (Lebedev-50)
Angular grid pruning method      GridPruning ... 4 (adaptive)
Weight generation scheme         WeightScheme... Becke
Basis function cutoff            BFCut       ... 1.0000e-11
Integration weight cutoff        WCut        ... 1.0000e-14
Angular grids for H and He will be reduced by one unit
Partially contracted basis set               ... on
Rotationally invariant grid construction     ... off

Total number of grid points                  ...    38568
Total number of batches                      ...      635
Average number of points per batch           ...       60
Average number of grid points per atom       ...      576
UseSFitting                                  ... on

GRIDX 2
-------
General Integration Accuracy     IntAcc      ... 4.020
Radial Grid Type                 RadialGrid  ... OptM3 with GC (2021)
Angular Grid (max. ang.)         AngularGrid ... 2 (Lebedev-110)
Angular grid pruning method      GridPruning ... 4 (adaptive)
Weight generation scheme         WeightScheme... Becke
Basis function cutoff            BFCut       ... 1.0000e-11
Integration weight cutoff        WCut        ... 1.0000e-14
Angular grids for H and He will be reduced by one unit
Partially contracted basis set               ... on
Rotationally invariant grid construction     ... off

Total number of grid points                  ...    81586
Total number of batches                      ...     1307
Average number of points per batch           ...       62
Average number of grid points per atom       ...     1218
UseSFitting                                  ... on

GRIDX 3
-------
General Integration Accuracy     IntAcc      ... 4.338
Radial Grid Type                 RadialGrid  ... OptM3 with GC (2021)
Angular Grid (max. ang.)         AngularGrid ... 3 (Lebedev-194)
Angular grid pruning method      GridPruning ... 4 (adaptive)
Weight generation scheme         WeightScheme... Becke
Basis function cutoff            BFCut       ... 1.0000e-11
Integration weight cutoff        WCut        ... 1.0000e-14
Angular grids for H and He will be reduced by one unit
Partially contracted basis set               ... on
Rotationally invariant grid construction     ... off

Total number of grid points                  ...   177094
Total number of batches                      ...     2801
Average number of points per batch           ...       63
Average number of grid points per atom       ...     2643
UseSFitting                                  ... on

Time for X-Grid setup             =    9.308 sec


--------------------
CPCM SOLVATION MODEL
--------------------
CPCM parameters:
  Epsilon                                         ...      26.7260
  Refrac                                          ...       1.2907
  Rsolv                                           ...       1.3000
  Surface type                                    ... GAUSSIAN VDW
  Epsilon function type                           ...         CPCM
Solvent:                                     ... 2,2,2-TRIFLUOROETHANOL
SMD-CDS solvent descriptors:
  Soln                                       ...    1.2907
  Soln25                                     ... Unavailable
  Sola                                       ...    0.5700
  Solb                                       ...    0.2500
  Solg                                       ...   42.0200
  Solc                                       ...    0.0000
  Solh                                       ...    0.5000
Radii:
 Radius for O  used is    2.8724 Bohr (=   1.5200 Ang.)
 Radius for N  used is    3.5716 Bohr (=   1.8900 Ang.)
 Radius for C  used is    3.4960 Bohr (=   1.8500 Ang.)
 Radius for H  used is    2.2677 Bohr (=   1.2000 Ang.)
Calculating surface                               ...        done! (  0.0s)
GEPOL surface points                              ...         3828
GEPOL Volume                                      ...    3202.2435
GEPOL Surface-area                                ...    1801.7462
Calculating surface distance matrix               ...        done! (  0.1s)
Performing Cholesky decomposition & store         ...        done! (  1.3s)
Overall time for CPCM initialization              ...                 1.4s
--------------
SCF ITERATIONS
--------------
ITER       Energy         Delta-E        Max-DP      RMS-DP      [F,P]     Damp
               ***  Starting incremental Fock matrix formation  ***
  0  -1383.5147343957   0.000000000000 0.04842199  0.00050284  0.2566847 0.7000
  1  -1383.9143492342  -0.399614838442 0.04099974  0.00038388  0.1019233 0.7000
                               ***Turning on DIIS***
  2  -1384.0806960931  -0.166346858895 0.05352716  0.00072453  0.0387518 0.0000
  3  -1384.3323184872  -0.251622394085 0.05480312  0.00025803  0.0559268 0.0000
  4  -1384.3905448303  -0.058226343183 0.01729090  0.00010774  0.0176050 0.0000
  5  -1384.3937162092  -0.003171378828 0.00878748  0.00004618  0.0111849 0.0000
                      *** Initiating the SOSCF procedure ***
                           *** Shutting down DIIS ***
                      *** Re-Reading the Fockian *** 
                      *** Removing any level shift *** 
ITER      Energy       Delta-E        Grad      Rot      Max-DP    RMS-DP
  6  -1384.39405483  -0.0003386195  0.000272  0.000272  0.002315  0.000018
               *** Restarting incremental Fock matrix formation ***
  7  -1384.39405908  -0.0000042536  0.000139  0.000492  0.007681  0.000050
  8  -1384.39405638   0.0000027065  0.000197  0.000335  0.001061  0.000008
  9  -1384.39406376  -0.0000073839  0.000020  0.000052  0.001083  0.000007
 10  -1384.39406368   0.0000000814  0.000030  0.000035  0.000105  0.000001
 11  -1384.39406389  -0.0000002072  0.000004  0.000014  0.000158  0.000001
 12  -1384.39406393  -0.0000000399  0.000006  0.000009  0.000073  0.000001
                  ***Gradient check signals convergence***
              ***Rediagonalizing the Fockian in SOSCF/NRSCF***

               *****************************************************
               *                     SUCCESS                       *
               *           SCF CONVERGED AFTER  13 CYCLES          *
               *****************************************************

Old exchange energy                            =    -48.033156826 Eh
New exchange energy                            =    -48.033168774 Eh
Exchange energy change after final integration =     -0.000011948 Eh
Total energy after final integration           =  -1384.394075738 Eh
Final COS-X integration done in                =    28.245 sec

SMD CDS free energy correction energy :                 0.68214     Kcal/mol
Total Energy after SMD CDS correction =             -1384.392988684 Eh

----------------
TOTAL SCF ENERGY
----------------

Total Energy       :        -1384.39298868 Eh          -37671.24839 eV

Components:
Nuclear Repulsion  :         3415.77440690 Eh           92947.94699 eV
Electronic Energy  :        -4800.16739559 Eh         -130619.19539 eV
One Electron Energy:        -8674.49951779 Eh         -236045.13218 eV
Two Electron Energy:         3874.33212220 Eh          105425.93680 eV
Max COSX asymmetry :            0.00000248 Eh               0.00007 eV
CPCM Dielectric    :           -0.03144557 Eh              -0.85568 eV
SMD CDS (Gcds)     :            0.00108705 Eh               0.02958 eV

Virial components:
Potential Energy   :        -2761.14902938 Eh          -75134.68486 eV
Kinetic Energy     :         1376.75604070 Eh           37463.43647 eV
Virial Ratio       :            2.00554706


DFT components:
N(Alpha)           :      118.999787936700 electrons
N(Beta)            :      118.999787936700 electrons
N(Total)           :      237.999575873401 electrons
E(X)               :     -143.634060451544 Eh       
E(C)               :       -7.931111978879 Eh       
E(XC)              :     -151.565172430423 Eh       
DFET-embed. en.    :        0.000000000000 Eh       
CPCM Solvation Model Properties:
Surface-charge          :           -0.08264513
Charge-correction       :           -0.00021538 Eh              -0.00586 eV
Free-energy (cav+disp)  :            0.00108705 Eh               0.02958 eV

---------------
SCF CONVERGENCE
---------------

  Last Energy change         ...    1.3604e-07  Tolerance :   1.0000e-08
  Last MAX-Density change    ...    2.8866e-15  Tolerance :   1.0000e-07
  Last RMS-Density change    ...    1.1084e-17  Tolerance :   5.0000e-09
  Last Orbital Gradient      ...    1.7702e-06  Tolerance :   1.0000e-05
  Last Orbital Rotation      ...    4.6985e-06  Tolerance :   1.0000e-05

             **** THE GBW FILE WAS UPDATED (ImineZ1opt.gbw) ****
             **** DENSITY ImineZ1opt.scfp WAS UPDATED ****
             **** ENERGY FILE WAS UPDATED (ImineZ1opt.en.tmp) ****
             **** THE GBW FILE WAS UPDATED (ImineZ1opt.gbw) ****
             **** DENSITY ImineZ1opt.scfp WAS UPDATED ****
----------------
ORBITAL ENERGIES
----------------

  NO   OCC          E(Eh)            E(eV) 
   0   2.0000     -19.286752      -524.8192 
   1   2.0000     -19.217368      -522.9312 
   2   2.0000     -14.390367      -391.5818 
   3   2.0000     -14.388622      -391.5343 
   4   2.0000     -10.386088      -282.6198 
   5   2.0000     -10.348154      -281.5876 
   6   2.0000     -10.289287      -279.9857 
   7   2.0000     -10.269801      -279.4555 
   8   2.0000     -10.269424      -279.4452 
   9   2.0000     -10.258056      -279.1359 
  10   2.0000     -10.246337      -278.8170 
  11   2.0000     -10.244169      -278.7580 
  12   2.0000     -10.243162      -278.7306 
  13   2.0000     -10.242748      -278.7193 
  14   2.0000     -10.238044      -278.5913 
  15   2.0000     -10.234543      -278.4961 
  16   2.0000     -10.234297      -278.4894 
  17   2.0000     -10.232916      -278.4518 
  18   2.0000     -10.228482      -278.3311 
  19   2.0000     -10.228384      -278.3285 
  20   2.0000     -10.227399      -278.3017 
  21   2.0000     -10.227038      -278.2919 
  22   2.0000     -10.225959      -278.2625 
  23   2.0000     -10.218736      -278.0659 
  24   2.0000     -10.217537      -278.0333 
  25   2.0000     -10.213162      -277.9143 
  26   2.0000     -10.207709      -277.7659 
  27   2.0000     -10.203889      -277.6619 
  28   2.0000     -10.203379      -277.6481 
  29   2.0000     -10.201651      -277.6010 
  30   2.0000     -10.199770      -277.5499 
  31   2.0000     -10.199289      -277.5368 
  32   2.0000     -10.197797      -277.4962 
  33   2.0000      -1.166435       -31.7403 
  34   2.0000      -1.071446       -29.1555 
  35   2.0000      -0.966710       -26.3055 
  36   2.0000      -0.944561       -25.7028 
  37   2.0000      -0.896744       -24.4016 
  38   2.0000      -0.887879       -24.1604 
  39   2.0000      -0.868264       -23.6267 
  40   2.0000      -0.831171       -22.6173 
  41   2.0000      -0.826024       -22.4772 
  42   2.0000      -0.797919       -21.7125 
  43   2.0000      -0.794503       -21.6195 
  44   2.0000      -0.781037       -21.2531 
  45   2.0000      -0.772157       -21.0115 
  46   2.0000      -0.755828       -20.5671 
  47   2.0000      -0.750610       -20.4251 
  48   2.0000      -0.726945       -19.7812 
  49   2.0000      -0.706163       -19.2157 
  50   2.0000      -0.704046       -19.1581 
  51   2.0000      -0.701223       -19.0813 
  52   2.0000      -0.699643       -19.0382 
  53   2.0000      -0.692517       -18.8443 
  54   2.0000      -0.645017       -17.5518 
  55   2.0000      -0.635419       -17.2906 
  56   2.0000      -0.628489       -17.1020 
  57   2.0000      -0.627474       -17.0744 
  58   2.0000      -0.622008       -16.9257 
  59   2.0000      -0.606922       -16.5152 
  60   2.0000      -0.596471       -16.2308 
  61   2.0000      -0.571724       -15.5574 
  62   2.0000      -0.565662       -15.3924 
  63   2.0000      -0.549295       -14.9471 
  64   2.0000      -0.535450       -14.5703 
  65   2.0000      -0.529145       -14.3988 
  66   2.0000      -0.521751       -14.1976 
  67   2.0000      -0.506773       -13.7900 
  68   2.0000      -0.499738       -13.5986 
  69   2.0000      -0.494439       -13.4544 
  70   2.0000      -0.485666       -13.2156 
  71   2.0000      -0.477736       -12.9999 
  72   2.0000      -0.474183       -12.9032 
  73   2.0000      -0.471508       -12.8304 
  74   2.0000      -0.462819       -12.5939 
  75   2.0000      -0.457689       -12.4543 
  76   2.0000      -0.456673       -12.4267 
  77   2.0000      -0.452237       -12.3060 
  78   2.0000      -0.447553       -12.1785 
  79   2.0000      -0.446026       -12.1370 
  80   2.0000      -0.444144       -12.0858 
  81   2.0000      -0.441081       -12.0024 
  82   2.0000      -0.437051       -11.8928 
  83   2.0000      -0.433275       -11.7900 
  84   2.0000      -0.432967       -11.7816 
  85   2.0000      -0.426728       -11.6119 
  86   2.0000      -0.416915       -11.3448 
  87   2.0000      -0.405165       -11.0251 
  88   2.0000      -0.403134       -10.9698 
  89   2.0000      -0.400742       -10.9047 
  90   2.0000      -0.394757       -10.7419 
  91   2.0000      -0.389865       -10.6088 
  92   2.0000      -0.387288       -10.5386 
  93   2.0000      -0.381656       -10.3854 
  94   2.0000      -0.378630       -10.3030 
  95   2.0000      -0.376359       -10.2412 
  96   2.0000      -0.375102       -10.2070 
  97   2.0000      -0.369685       -10.0596 
  98   2.0000      -0.368229       -10.0200 
  99   2.0000      -0.365282        -9.9398 
 100   2.0000      -0.362145        -9.8545 
 101   2.0000      -0.359174        -9.7736 
 102   2.0000      -0.356785        -9.7086 
 103   2.0000      -0.353532        -9.6201 
 104   2.0000      -0.350771        -9.5450 
 105   2.0000      -0.338444        -9.2095 
 106   2.0000      -0.336998        -9.1702 
 107   2.0000      -0.325770        -8.8647 
 108   2.0000      -0.325140        -8.8475 
 109   2.0000      -0.320867        -8.7312 
 110   2.0000      -0.312340        -8.4992 
 111   2.0000      -0.297925        -8.1070 
 112   2.0000      -0.283415        -7.7121 
 113   2.0000      -0.281518        -7.6605 
 114   2.0000      -0.279070        -7.5939 
 115   2.0000      -0.271099        -7.3770 
 116   2.0000      -0.264851        -7.2070 
 117   2.0000      -0.257044        -6.9945 
 118   2.0000      -0.206841        -5.6284 
 119   0.0000      -0.068536        -1.8649 
 120   0.0000      -0.025654        -0.6981 
 121   0.0000      -0.017862        -0.4861 
 122   0.0000      -0.013942        -0.3794 
 123   0.0000      -0.003891        -0.1059 
 124   0.0000      -0.000101        -0.0027 
 125   0.0000       0.012642         0.3440 
 126   0.0000       0.038279         1.0416 
 127   0.0000       0.039265         1.0685 
 128   0.0000       0.057641         1.5685 
 129   0.0000       0.067697         1.8421 
 130   0.0000       0.071101         1.9347 
 131   0.0000       0.074010         2.0139 
 132   0.0000       0.080723         2.1966 
 133   0.0000       0.087156         2.3716 
 134   0.0000       0.090465         2.4617 
 135   0.0000       0.091514         2.4902 
 136   0.0000       0.091871         2.4999 
 137   0.0000       0.097381         2.6499 
 138   0.0000       0.102368         2.7856 
 139   0.0000       0.106187         2.8895 
 140   0.0000       0.107692         2.9304 
 141   0.0000       0.112247         3.0544 
 142   0.0000       0.112458         3.0601 
 143   0.0000       0.115201         3.1348 
 144   0.0000       0.116354         3.1662 
 145   0.0000       0.118466         3.2236 
 146   0.0000       0.121239         3.2991 
 147   0.0000       0.125370         3.4115 
 148   0.0000       0.129350         3.5198 
 149   0.0000       0.131473         3.5775 
 150   0.0000       0.135690         3.6923 
 151   0.0000       0.137323         3.7367 
 152   0.0000       0.140659         3.8275 
 153   0.0000       0.142512         3.8779 
 154   0.0000       0.144463         3.9310 
 155   0.0000       0.145998         3.9728 
 156   0.0000       0.149936         4.0800 
 157   0.0000       0.152065         4.1379 
 158   0.0000       0.157797         4.2939 
 159   0.0000       0.159838         4.3494 
 160   0.0000       0.161340         4.3903 
 161   0.0000       0.165662         4.5079 
 162   0.0000       0.167975         4.5708 
 163   0.0000       0.169406         4.6098 
 164   0.0000       0.173667         4.7257 
 165   0.0000       0.175518         4.7761 
 166   0.0000       0.176949         4.8150 
 167   0.0000       0.181922         4.9504 
 168   0.0000       0.183886         5.0038 
 169   0.0000       0.184816         5.0291 
 170   0.0000       0.190772         5.1912 
 171   0.0000       0.195085         5.3085 
 172   0.0000       0.197102         5.3634 
 173   0.0000       0.199334         5.4242 
 174   0.0000       0.200224         5.4484 
 175   0.0000       0.203660         5.5419 
 176   0.0000       0.205442         5.5904 
 177   0.0000       0.208668         5.6781 
 178   0.0000       0.213726         5.8158 
 179   0.0000       0.214528         5.8376 
 180   0.0000       0.218454         5.9444 
 181   0.0000       0.220894         6.0108 
 182   0.0000       0.224860         6.1187 
 183   0.0000       0.227718         6.1965 
 184   0.0000       0.230790         6.2801 
 185   0.0000       0.233583         6.3561 
 186   0.0000       0.234296         6.3755 
 187   0.0000       0.237810         6.4711 
 188   0.0000       0.238840         6.4992 
 189   0.0000       0.241819         6.5802 
 190   0.0000       0.245239         6.6733 
 191   0.0000       0.248087         6.7508 
 192   0.0000       0.252212         6.8630 
 193   0.0000       0.255223         6.9450 
 194   0.0000       0.256691         6.9849 
 195   0.0000       0.260552         7.0900 
 196   0.0000       0.262224         7.1355 
 197   0.0000       0.267786         7.2868 
 198   0.0000       0.271953         7.4002 
 199   0.0000       0.274314         7.4645 
 200   0.0000       0.276694         7.5292 
 201   0.0000       0.278245         7.5714 
 202   0.0000       0.280957         7.6452 
 203   0.0000       0.287295         7.8177 
 204   0.0000       0.289429         7.8758 
 205   0.0000       0.291539         7.9332 
 206   0.0000       0.296015         8.0550 
 207   0.0000       0.297943         8.1074 
 208   0.0000       0.301905         8.2152 
 209   0.0000       0.306196         8.3320 
 210   0.0000       0.308652         8.3989 
 211   0.0000       0.312073         8.4919 
 212   0.0000       0.313152         8.5213 
 213   0.0000       0.313820         8.5395 
 214   0.0000       0.317321         8.6348 
 215   0.0000       0.323051         8.7907 
 216   0.0000       0.329274         8.9600 
 217   0.0000       0.332944         9.0599 
 218   0.0000       0.336062         9.1447 
 219   0.0000       0.338358         9.2072 
 220   0.0000       0.342199         9.3117 
 221   0.0000       0.344330         9.3697 
 222   0.0000       0.346765         9.4359 
 223   0.0000       0.350585         9.5399 
 224   0.0000       0.354813         9.6550 
 225   0.0000       0.357022         9.7151 
 226   0.0000       0.358363         9.7516 
 227   0.0000       0.362177         9.8553 
 228   0.0000       0.365840         9.9550 
 229   0.0000       0.368258        10.0208 
 230   0.0000       0.369881        10.0650 
 231   0.0000       0.372091        10.1251 
 232   0.0000       0.378081        10.2881 
 233   0.0000       0.380963        10.3665 
 234   0.0000       0.382393        10.4054 
 235   0.0000       0.384405        10.4602 
 236   0.0000       0.385188        10.4815 
 237   0.0000       0.390140        10.6162 
 238   0.0000       0.392370        10.6769 
 239   0.0000       0.394607        10.7378 
 240   0.0000       0.398167        10.8347 
 241   0.0000       0.400665        10.9026 
 242   0.0000       0.401069        10.9136 
 243   0.0000       0.408183        11.1072 
 244   0.0000       0.408946        11.1280 
 245   0.0000       0.416537        11.3345 
 246   0.0000       0.421722        11.4756 
 247   0.0000       0.423190        11.5156 
 248   0.0000       0.426493        11.6055 
 249   0.0000       0.427952        11.6452 
 250   0.0000       0.429110        11.6767 
 251   0.0000       0.433426        11.7941 
 252   0.0000       0.434184        11.8147 
 253   0.0000       0.437487        11.9046 
 254   0.0000       0.440201        11.9785 
 255   0.0000       0.441808        12.0222 
 256   0.0000       0.444469        12.0946 
 257   0.0000       0.445210        12.1148 
 258   0.0000       0.449523        12.2322 
 259   0.0000       0.451914        12.2972 
 260   0.0000       0.453153        12.3309 
 261   0.0000       0.454254        12.3609 
 262   0.0000       0.456655        12.4262 
 263   0.0000       0.460512        12.5312 
 264   0.0000       0.462252        12.5785 
 265   0.0000       0.464575        12.6417 
 266   0.0000       0.467210        12.7134 
 267   0.0000       0.471355        12.8262 
 268   0.0000       0.474263        12.9054 
 269   0.0000       0.476261        12.9597 
 270   0.0000       0.479123        13.0376 
 271   0.0000       0.480853        13.0847 
 272   0.0000       0.484610        13.1869 
 273   0.0000       0.485270        13.2049 
 274   0.0000       0.486508        13.2386 
 275   0.0000       0.489969        13.3327 
 276   0.0000       0.491155        13.3650 
 277   0.0000       0.492024        13.3887 
 278   0.0000       0.498229        13.5575 
 279   0.0000       0.498933        13.5767 
 280   0.0000       0.500397        13.6165 
 281   0.0000       0.502447        13.6723 
 282   0.0000       0.504792        13.7361 
 283   0.0000       0.507518        13.8103 
 284   0.0000       0.509554        13.8657 
 285   0.0000       0.510562        13.8931 
 286   0.0000       0.514491        14.0000 
 287   0.0000       0.515251        14.0207 
 288   0.0000       0.515821        14.0362 
 289   0.0000       0.517057        14.0698 
 290   0.0000       0.520103        14.1527 
 291   0.0000       0.523536        14.2461 
 292   0.0000       0.526330        14.3222 
 293   0.0000       0.529741        14.4150 
 294   0.0000       0.532681        14.4950 
 295   0.0000       0.537420        14.6239 
 296   0.0000       0.539811        14.6890 
 297   0.0000       0.547299        14.8928 
 298   0.0000       0.550822        14.9886 
 299   0.0000       0.554284        15.0828 
 300   0.0000       0.556129        15.1330 
 301   0.0000       0.561075        15.2676 
 302   0.0000       0.564338        15.3564 
 303   0.0000       0.569136        15.4870 
 304   0.0000       0.575128        15.6500 
 305   0.0000       0.579981        15.7821 
 306   0.0000       0.586142        15.9497 
 307   0.0000       0.594721        16.1832 
 308   0.0000       0.598494        16.2859 
 309   0.0000       0.601061        16.3557 
 310   0.0000       0.606685        16.5087 
 311   0.0000       0.609906        16.5964 
 312   0.0000       0.612153        16.6575 
 313   0.0000       0.615286        16.7428 
 314   0.0000       0.619647        16.8615 
 315   0.0000       0.625735        17.0271 
 316   0.0000       0.629700        17.1350 
 317   0.0000       0.633842        17.2477 
 318   0.0000       0.638921        17.3859 
 319   0.0000       0.642202        17.4752 
 320   0.0000       0.644359        17.5339 
 321   0.0000       0.651912        17.7394 
 322   0.0000       0.657103        17.8807 
 323   0.0000       0.659248        17.9391 
 324   0.0000       0.668034        18.1781 
 325   0.0000       0.673892        18.3375 
 326   0.0000       0.678297        18.4574 
 327   0.0000       0.680631        18.5209 
 328   0.0000       0.686244        18.6737 
 329   0.0000       0.689000        18.7486 
 330   0.0000       0.692797        18.8520 
 331   0.0000       0.695005        18.9121 
 332   0.0000       0.700208        19.0536 
 333   0.0000       0.701881        19.0992 
 334   0.0000       0.705743        19.2042 
 335   0.0000       0.711112        19.3503 
 336   0.0000       0.715870        19.4798 
 337   0.0000       0.717040        19.5116 
 338   0.0000       0.718677        19.5562 
 339   0.0000       0.720611        19.6088 
 340   0.0000       0.722448        19.6588 
 341   0.0000       0.730759        19.8850 
 342   0.0000       0.731645        19.9091 
 343   0.0000       0.733390        19.9566 
 344   0.0000       0.738646        20.0996 
 345   0.0000       0.741807        20.1856 
 346   0.0000       0.744641        20.2627 
 347   0.0000       0.755386        20.5551 
 348   0.0000       0.757601        20.6154 
 349   0.0000       0.765007        20.8169 
 350   0.0000       0.766196        20.8492 
 351   0.0000       0.770929        20.9780 
 352   0.0000       0.772749        21.0276 
 353   0.0000       0.775209        21.0945 
 354   0.0000       0.783748        21.3269 
 355   0.0000       0.787299        21.4235 
 356   0.0000       0.792229        21.5577 
 357   0.0000       0.797325        21.6963 
 358   0.0000       0.798868        21.7383 
 359   0.0000       0.802026        21.8242 
 360   0.0000       0.808029        21.9876 
 361   0.0000       0.812828        22.1182 
 362   0.0000       0.816375        22.2147 
 363   0.0000       0.820560        22.3286 
 364   0.0000       0.823626        22.4120 
 365   0.0000       0.826399        22.4875 
 366   0.0000       0.833109        22.6700 
 367   0.0000       0.837463        22.7885 
 368   0.0000       0.843482        22.9523 
 369   0.0000       0.845727        23.0134 
 370   0.0000       0.847257        23.0550 
 371   0.0000       0.851221        23.1629 
 372   0.0000       0.854934        23.2639 
 373   0.0000       0.862059        23.4578 
 374   0.0000       0.864065        23.5124 
 375   0.0000       0.866262        23.5722 
 376   0.0000       0.873233        23.7619 
 377   0.0000       0.877245        23.8710 
 378   0.0000       0.878949        23.9174 
 379   0.0000       0.880044        23.9472 
 380   0.0000       0.882773        24.0215 
 381   0.0000       0.891860        24.2688 
 382   0.0000       0.897662        24.4266 
 383   0.0000       0.902142        24.5485 
 384   0.0000       0.907083        24.6830 
 385   0.0000       0.910516        24.7764 
 386   0.0000       0.915125        24.9018 
 387   0.0000       0.918287        24.9879 
 388   0.0000       0.921616        25.0784 
 389   0.0000       0.924916        25.1683 
 390   0.0000       0.932414        25.3723 
 391   0.0000       0.937309        25.5055 
 392   0.0000       0.943098        25.6630 
 393   0.0000       0.946108        25.7449 
 394   0.0000       0.949246        25.8303 
 395   0.0000       0.953185        25.9375 
 396   0.0000       0.958465        26.0812 
 397   0.0000       0.961312        26.1586 
 398   0.0000       0.970487        26.4083 
 399   0.0000       0.972126        26.4529 
 400   0.0000       0.980877        26.6910 
 401   0.0000       0.984675        26.7944 
 402   0.0000       0.989895        26.9364 
 403   0.0000       0.994412        27.0593 
 404   0.0000       1.000805        27.2333 
 405   0.0000       1.005271        27.3548 
 406   0.0000       1.008920        27.4541 
 407   0.0000       1.016374        27.6569 
 408   0.0000       1.017696        27.6929 
 409   0.0000       1.024830        27.8870 
 410   0.0000       1.029966        28.0268 
 411   0.0000       1.032040        28.0832 
 412   0.0000       1.034063        28.1383 
 413   0.0000       1.037261        28.2253 
 414   0.0000       1.044269        28.4160 
 415   0.0000       1.049931        28.5701 
 416   0.0000       1.057191        28.7676 
 417   0.0000       1.062030        28.8993 
 418   0.0000       1.067006        29.0347 
 419   0.0000       1.070523        29.1304 
 420   0.0000       1.077151        29.3108 
 421   0.0000       1.082817        29.4649 
 422   0.0000       1.092135        29.7185 
 423   0.0000       1.093188        29.7471 
 424   0.0000       1.096537        29.8383 
 425   0.0000       1.104766        30.0622 
 426   0.0000       1.110188        30.2098 
 427   0.0000       1.115768        30.3616 
 428   0.0000       1.122366        30.5411 
 429   0.0000       1.124193        30.5909 
 430   0.0000       1.132335        30.8124 
 431   0.0000       1.134534        30.8722 
 432   0.0000       1.140062        31.0227 
 433   0.0000       1.146984        31.2110 
 434   0.0000       1.151394        31.3310 
 435   0.0000       1.153065        31.3765 
 436   0.0000       1.156174        31.4611 
 437   0.0000       1.157916        31.5085 
 438   0.0000       1.163238        31.6533 
 439   0.0000       1.165792        31.7228 
 440   0.0000       1.169605        31.8266 
 441   0.0000       1.179146        32.0862 
 442   0.0000       1.185616        32.2623 
 443   0.0000       1.192187        32.4411 
 444   0.0000       1.198550        32.6142 
 445   0.0000       1.205801        32.8115 
 446   0.0000       1.209981        32.9253 
 447   0.0000       1.214608        33.0512 
 448   0.0000       1.217527        33.1306 
 449   0.0000       1.221117        33.2283 
 450   0.0000       1.227803        33.4102 
 451   0.0000       1.230140        33.4738 
 452   0.0000       1.234829        33.6014 
 453   0.0000       1.245572        33.8937 
 454   0.0000       1.247012        33.9329 
 455   0.0000       1.249751        34.0075 
 456   0.0000       1.251941        34.0671 
 457   0.0000       1.256537        34.1921 
 458   0.0000       1.260560        34.3016 
 459   0.0000       1.263520        34.3821 
 460   0.0000       1.267722        34.4965 
 461   0.0000       1.274057        34.6688 
 462   0.0000       1.276182        34.7267 
 463   0.0000       1.277786        34.7703 
 464   0.0000       1.280272        34.8380 
 465   0.0000       1.287124        35.0244 
 466   0.0000       1.287796        35.0427 
 467   0.0000       1.294621        35.2284 
 468   0.0000       1.299908        35.3723 
 469   0.0000       1.305892        35.5351 
 470   0.0000       1.314893        35.7800 
 471   0.0000       1.322197        35.9788 
 472   0.0000       1.323329        36.0096 
 473   0.0000       1.329017        36.1644 
 474   0.0000       1.337465        36.3943 
 475   0.0000       1.340278        36.4708 
 476   0.0000       1.349947        36.7339 
 477   0.0000       1.360002        37.0075 
 478   0.0000       1.362334        37.0710 
 479   0.0000       1.366526        37.1851 
 480   0.0000       1.372244        37.3407 
 481   0.0000       1.374868        37.4121 
 482   0.0000       1.384334        37.6697 
 483   0.0000       1.387954        37.7682 
 484   0.0000       1.393518        37.9195 
 485   0.0000       1.396574        38.0027 
 486   0.0000       1.403932        38.2029 
 487   0.0000       1.414488        38.4902 
 488   0.0000       1.417639        38.5759 
 489   0.0000       1.425576        38.7919 
 490   0.0000       1.431860        38.9629 
 491   0.0000       1.434987        39.0480 
 492   0.0000       1.446561        39.3629 
 493   0.0000       1.452740        39.5311 
 494   0.0000       1.456632        39.6370 
 495   0.0000       1.466378        39.9022 
 496   0.0000       1.468397        39.9571 
 497   0.0000       1.472344        40.0645 
 498   0.0000       1.476137        40.1677 
 499   0.0000       1.479082        40.2479 
 500   0.0000       1.483359        40.3643 
 501   0.0000       1.488930        40.5158 
 502   0.0000       1.492231        40.6057 
 503   0.0000       1.496652        40.7260 
 504   0.0000       1.505764        40.9739 
 505   0.0000       1.507908        41.0323 
 506   0.0000       1.512166        41.1481 
 507   0.0000       1.521450        41.4008 
 508   0.0000       1.528196        41.5843 
 509   0.0000       1.532294        41.6958 
 510   0.0000       1.537597        41.8401 
 511   0.0000       1.543941        42.0128 
 512   0.0000       1.550676        42.1960 
 513   0.0000       1.558130        42.3989 
 514   0.0000       1.563887        42.5555 
 515   0.0000       1.571471        42.7619 
 516   0.0000       1.572994        42.8033 
 517   0.0000       1.576910        42.9099 
 518   0.0000       1.578753        42.9600 
 519   0.0000       1.582129        43.0519 
 520   0.0000       1.588056        43.2132 
 521   0.0000       1.593190        43.3529 
 522   0.0000       1.595198        43.4075 
 523   0.0000       1.600030        43.5390 
 524   0.0000       1.603303        43.6281 
 525   0.0000       1.605829        43.6968 
 526   0.0000       1.608565        43.7713 
 527   0.0000       1.611006        43.8377 
 528   0.0000       1.613650        43.9097 
 529   0.0000       1.618315        44.0366 
 530   0.0000       1.623123        44.1674 
 531   0.0000       1.624537        44.2059 
 532   0.0000       1.628595        44.3163 
 533   0.0000       1.632678        44.4274 
 534   0.0000       1.632871        44.4327 
 535   0.0000       1.635433        44.5024 
 536   0.0000       1.636684        44.5364 
 537   0.0000       1.641569        44.6694 
 538   0.0000       1.643606        44.7248 
 539   0.0000       1.645956        44.7887 
 540   0.0000       1.650475        44.9117 
 541   0.0000       1.654128        45.0111 
 542   0.0000       1.658931        45.1418 
 543   0.0000       1.660961        45.1970 
 544   0.0000       1.665621        45.3239 
 545   0.0000       1.669159        45.4201 
 546   0.0000       1.670651        45.4607 
 547   0.0000       1.679342        45.6972 
 548   0.0000       1.680126        45.7185 
 549   0.0000       1.685218        45.8571 
 550   0.0000       1.687874        45.9294 
 551   0.0000       1.690811        46.0093 
 552   0.0000       1.694811        46.1181 
 553   0.0000       1.700902        46.2839 
 554   0.0000       1.705769        46.4163 
 555   0.0000       1.711097        46.5613 
 556   0.0000       1.714558        46.6555 
 557   0.0000       1.715404        46.6785 
 558   0.0000       1.720973        46.8301 
 559   0.0000       1.722928        46.8832 
 560   0.0000       1.725145        46.9436 
 561   0.0000       1.726418        46.9782 
 562   0.0000       1.731962        47.1291 
 563   0.0000       1.735752        47.2322 
 564   0.0000       1.740038        47.3488 
 565   0.0000       1.745361        47.4937 
 566   0.0000       1.747247        47.5450 
 567   0.0000       1.749475        47.6056 
 568   0.0000       1.753761        47.7223 
 569   0.0000       1.759140        47.8686 
 570   0.0000       1.769577        48.1526 
 571   0.0000       1.773083        48.2480 
 572   0.0000       1.780097        48.4389 
 573   0.0000       1.789491        48.6945 
 574   0.0000       1.791884        48.7596 
 575   0.0000       1.799767        48.9741 
 576   0.0000       1.804335        49.0985 
 577   0.0000       1.810575        49.2683 
 578   0.0000       1.819446        49.5096 
 579   0.0000       1.831599        49.8403 
 580   0.0000       1.839052        50.0431 
 581   0.0000       1.842543        50.1382 
 582   0.0000       1.847512        50.2733 
 583   0.0000       1.856526        50.5186 
 584   0.0000       1.864462        50.7346 
 585   0.0000       1.868407        50.8419 
 586   0.0000       1.878439        51.1149 
 587   0.0000       1.882641        51.2293 
 588   0.0000       1.894561        51.5536 
 589   0.0000       1.897707        51.6392 
 590   0.0000       1.899177        51.6792 
 591   0.0000       1.903800        51.8050 
 592   0.0000       1.905079        51.8398 
 593   0.0000       1.914677        52.1010 
 594   0.0000       1.921582        52.2889 
 595   0.0000       1.935933        52.6794 
 596   0.0000       1.941290        52.8252 
 597   0.0000       1.944759        52.9196 
 598   0.0000       1.947647        52.9982 
 599   0.0000       1.952940        53.1422 
 600   0.0000       1.956775        53.2466 
 601   0.0000       1.966324        53.5064 
 602   0.0000       1.975853        53.7657 
 603   0.0000       1.979637        53.8686 
 604   0.0000       1.986872        54.0655 
 605   0.0000       1.992609        54.2216 
 606   0.0000       1.996105        54.3168 
 607   0.0000       1.999066        54.3973 
 608   0.0000       2.002231        54.4835 
 609   0.0000       2.009252        54.6745 
 610   0.0000       2.018245        54.9192 
 611   0.0000       2.022796        55.0431 
 612   0.0000       2.029147        55.2159 
 613   0.0000       2.036708        55.4217 
 614   0.0000       2.041006        55.5386 
 615   0.0000       2.052720        55.8573 
 616   0.0000       2.053274        55.8724 
 617   0.0000       2.056423        55.9581 
 618   0.0000       2.065313        56.2000 
 619   0.0000       2.066116        56.2219 
 620   0.0000       2.078386        56.5558 
 621   0.0000       2.078747        56.5656 
 622   0.0000       2.092571        56.9417 
 623   0.0000       2.092718        56.9458 
 624   0.0000       2.102153        57.2025 
 625   0.0000       2.107094        57.3369 
 626   0.0000       2.113160        57.5020 
 627   0.0000       2.126914        57.8763 
 628   0.0000       2.130650        57.9779 
 629   0.0000       2.132502        58.0283 
 630   0.0000       2.139196        58.2105 
 631   0.0000       2.145490        58.3817 
 632   0.0000       2.148443        58.4621 
 633   0.0000       2.150986        58.5313 
 634   0.0000       2.154061        58.6150 
 635   0.0000       2.161636        58.8211 
 636   0.0000       2.165478        58.9256 
 637   0.0000       2.168470        59.0071 
 638   0.0000       2.172676        59.1215 
 639   0.0000       2.182957        59.4013 
 640   0.0000       2.188695        59.5574 
 641   0.0000       2.190700        59.6120 
 642   0.0000       2.199127        59.8413 
 643   0.0000       2.200246        59.8717 
 644   0.0000       2.205982        60.0278 
 645   0.0000       2.212932        60.2169 
 646   0.0000       2.219209        60.3878 
 647   0.0000       2.224458        60.5306 
 648   0.0000       2.225743        60.5656 
 649   0.0000       2.234185        60.7953 
 650   0.0000       2.237992        60.8989 
 651   0.0000       2.247274        61.1514 
 652   0.0000       2.255968        61.3880 
 653   0.0000       2.258371        61.4534 
 654   0.0000       2.264466        61.6193 
 655   0.0000       2.268570        61.7309 
 656   0.0000       2.274901        61.9032 
 657   0.0000       2.277665        61.9784 
 658   0.0000       2.285687        62.1967 
 659   0.0000       2.291303        62.3495 
 660   0.0000       2.297890        62.5288 
 661   0.0000       2.301415        62.6247 
 662   0.0000       2.307682        62.7952 
 663   0.0000       2.318846        63.0990 
 664   0.0000       2.321070        63.1595 
 665   0.0000       2.328826        63.3706 
 666   0.0000       2.333772        63.5052 
 667   0.0000       2.340464        63.6873 
 668   0.0000       2.345542        63.8254 
 669   0.0000       2.352234        64.0075 
 670   0.0000       2.360274        64.2263 
 671   0.0000       2.363388        64.3111 
 672   0.0000       2.368594        64.4527 
 673   0.0000       2.374387        64.6104 
 674   0.0000       2.379148        64.7399 
 675   0.0000       2.381382        64.8007 
 676   0.0000       2.383772        64.8657 
 677   0.0000       2.394172        65.1487 
 678   0.0000       2.400087        65.3097 
 679   0.0000       2.402216        65.3676 
 680   0.0000       2.404544        65.4310 
 681   0.0000       2.419558        65.8395 
 682   0.0000       2.420862        65.8750 
 683   0.0000       2.423075        65.9352 
 684   0.0000       2.424554        65.9755 
 685   0.0000       2.436568        66.3024 
 686   0.0000       2.442593        66.4663 
 687   0.0000       2.449132        66.6443 
 688   0.0000       2.457882        66.8824 
 689   0.0000       2.463586        67.0376 
 690   0.0000       2.467215        67.1363 
 691   0.0000       2.471206        67.2449 
 692   0.0000       2.479561        67.4723 
 693   0.0000       2.482710        67.5580 
 694   0.0000       2.490297        67.7644 
 695   0.0000       2.493967        67.8643 
 696   0.0000       2.507432        68.2307 
 697   0.0000       2.511767        68.3487 
 698   0.0000       2.516360        68.4736 
 699   0.0000       2.519608        68.5620 
 700   0.0000       2.522537        68.6417 
 701   0.0000       2.529070        68.8195 
 702   0.0000       2.536025        69.0087 
 703   0.0000       2.536419        69.0195 
 704   0.0000       2.545748        69.2733 
 705   0.0000       2.550225        69.3952 
 706   0.0000       2.555450        69.5373 
 707   0.0000       2.559024        69.6346 
 708   0.0000       2.564379        69.7803 
 709   0.0000       2.567239        69.8581 
 710   0.0000       2.569311        69.9145 
 711   0.0000       2.577947        70.1495 
 712   0.0000       2.583309        70.2954 
 713   0.0000       2.585654        70.3592 
 714   0.0000       2.590462        70.4901 
 715   0.0000       2.595653        70.6313 
 716   0.0000       2.599205        70.7280 
 717   0.0000       2.605902        70.9102 
 718   0.0000       2.607339        70.9493 
 719   0.0000       2.610722        71.0413 
 720   0.0000       2.621200        71.3265 
 721   0.0000       2.623596        71.3917 
 722   0.0000       2.627462        71.4969 
 723   0.0000       2.630719        71.5855 
 724   0.0000       2.632761        71.6411 
 725   0.0000       2.639933        71.8362 
 726   0.0000       2.642867        71.9161 
 727   0.0000       2.646251        72.0081 
 728   0.0000       2.651986        72.1642 
 729   0.0000       2.657386        72.3111 
 730   0.0000       2.659437        72.3670 
 731   0.0000       2.661791        72.4310 
 732   0.0000       2.665882        72.5423 
 733   0.0000       2.667298        72.5809 
 734   0.0000       2.672523        72.7230 
 735   0.0000       2.676476        72.8306 
 736   0.0000       2.678540        72.8868 
 737   0.0000       2.681753        72.9742 
 738   0.0000       2.684528        73.0497 
 739   0.0000       2.685090        73.0650 
 740   0.0000       2.691735        73.2458 
 741   0.0000       2.692362        73.2629 
 742   0.0000       2.693913        73.3051 
 743   0.0000       2.698368        73.4263 
 744   0.0000       2.700478        73.4837 
 745   0.0000       2.705074        73.6088 
 746   0.0000       2.705884        73.6309 
 747   0.0000       2.711475        73.7830 
 748   0.0000       2.713024        73.8251 
 749   0.0000       2.715994        73.9060 
 750   0.0000       2.716569        73.9216 
 751   0.0000       2.722717        74.0889 
 752   0.0000       2.724145        74.1278 
 753   0.0000       2.726451        74.1905 
 754   0.0000       2.729707        74.2791 
 755   0.0000       2.738934        74.5302 
 756   0.0000       2.743048        74.6421 
 757   0.0000       2.746985        74.7493 
 758   0.0000       2.750100        74.8340 
 759   0.0000       2.756012        74.9949 
 760   0.0000       2.758413        75.0602 
 761   0.0000       2.759863        75.0997 
 762   0.0000       2.764307        75.2206 
 763   0.0000       2.768044        75.3223 
 764   0.0000       2.773060        75.4588 
 765   0.0000       2.782410        75.7132 
 766   0.0000       2.786226        75.8171 
 767   0.0000       2.791902        75.9715 
 768   0.0000       2.793370        76.0115 
 769   0.0000       2.794967        76.0549 
 770   0.0000       2.803565        76.2889 
 771   0.0000       2.806237        76.3616 
 772   0.0000       2.819077        76.7110 
 773   0.0000       2.820737        76.7562 
 774   0.0000       2.823386        76.8282 
 775   0.0000       2.826548        76.9143 
 776   0.0000       2.830192        77.0134 
 777   0.0000       2.835779        77.1655 
 778   0.0000       2.844950        77.4150 
 779   0.0000       2.847659        77.4887 
 780   0.0000       2.848143        77.5019 
 781   0.0000       2.849881        77.5492 
 782   0.0000       2.857322        77.7517 
 783   0.0000       2.861872        77.8755 
 784   0.0000       2.865814        77.9828 
 785   0.0000       2.870154        78.1009 
 786   0.0000       2.871832        78.1465 
 787   0.0000       2.874918        78.2305 
 788   0.0000       2.878981        78.3411 
 789   0.0000       2.885845        78.5278 
 790   0.0000       2.887394        78.5700 
 791   0.0000       2.892064        78.6970 
 792   0.0000       2.896536        78.8187 
 793   0.0000       2.898403        78.8695 
 794   0.0000       2.907640        79.1209 
 795   0.0000       2.913273        79.2742 
 796   0.0000       2.914497        79.3075 
 797   0.0000       2.921741        79.5046 
 798   0.0000       2.924120        79.5694 
 799   0.0000       2.925275        79.6008 
 800   0.0000       2.932885        79.8079 
 801   0.0000       2.939352        79.9838 
 802   0.0000       2.944628        80.1274 
 803   0.0000       2.947096        80.1946 
 804   0.0000       2.959694        80.5374 
 805   0.0000       2.962052        80.6015 
 806   0.0000       2.963386        80.6378 
 807   0.0000       2.970310        80.8262 
 808   0.0000       2.976387        80.9916 
 809   0.0000       2.984878        81.2227 
 810   0.0000       2.986899        81.2777 
 811   0.0000       2.997757        81.5731 
 812   0.0000       3.006145        81.8014 
 813   0.0000       3.009900        81.9035 
 814   0.0000       3.010683        81.9249 
 815   0.0000       3.016304        82.0778 
 816   0.0000       3.021445        82.2177 
 817   0.0000       3.029866        82.4468 
 818   0.0000       3.036483        82.6269 
 819   0.0000       3.039245        82.7021 
 820   0.0000       3.048602        82.9567 
 821   0.0000       3.053146        83.0803 
 822   0.0000       3.058573        83.2280 
 823   0.0000       3.072491        83.6067 
 824   0.0000       3.073938        83.6461 
 825   0.0000       3.080515        83.8251 
 826   0.0000       3.084948        83.9457 
 827   0.0000       3.089219        84.0619 
 828   0.0000       3.101382        84.3929 
 829   0.0000       3.107897        84.5702 
 830   0.0000       3.111185        84.6597 
 831   0.0000       3.114833        84.7589 
 832   0.0000       3.118976        84.8717 
 833   0.0000       3.120984        84.9263 
 834   0.0000       3.131088        85.2012 
 835   0.0000       3.133121        85.2565 
 836   0.0000       3.136631        85.3521 
 837   0.0000       3.141756        85.4915 
 838   0.0000       3.145129        85.5833 
 839   0.0000       3.147543        85.6490 
 840   0.0000       3.148573        85.6770 
 841   0.0000       3.155594        85.8681 
 842   0.0000       3.156629        85.8962 
 843   0.0000       3.160021        85.9885 
 844   0.0000       3.166426        86.1628 
 845   0.0000       3.171144        86.2912 
 846   0.0000       3.173403        86.3527 
 847   0.0000       3.176466        86.4360 
 848   0.0000       3.180769        86.5531 
 849   0.0000       3.184917        86.6660 
 850   0.0000       3.187480        86.7357 
 851   0.0000       3.194486        86.9264 
 852   0.0000       3.197029        86.9956 
 853   0.0000       3.200389        87.0870 
 854   0.0000       3.205482        87.2256 
 855   0.0000       3.206522        87.2539 
 856   0.0000       3.208441        87.3061 
 857   0.0000       3.213977        87.4567 
 858   0.0000       3.219463        87.6061 
 859   0.0000       3.225156        87.7610 
 860   0.0000       3.227569        87.8266 
 861   0.0000       3.231987        87.9468 
 862   0.0000       3.235143        88.0327 
 863   0.0000       3.239238        88.1442 
 864   0.0000       3.242702        88.2384 
 865   0.0000       3.247275        88.3629 
 866   0.0000       3.249274        88.4173 
 867   0.0000       3.255451        88.5853 
 868   0.0000       3.259123        88.6852 
 869   0.0000       3.262407        88.7746 
 870   0.0000       3.268676        88.9452 
 871   0.0000       3.273612        89.0795 
 872   0.0000       3.279173        89.2308 
 873   0.0000       3.280111        89.2564 
 874   0.0000       3.281959        89.3066 
 875   0.0000       3.287200        89.4492 
 876   0.0000       3.292991        89.6068 
 877   0.0000       3.298908        89.7679 
 878   0.0000       3.302194        89.8573 
 879   0.0000       3.307591        90.0041 
 880   0.0000       3.315432        90.2175 
 881   0.0000       3.316178        90.2378 
 882   0.0000       3.319714        90.3340 
 883   0.0000       3.323123        90.4268 
 884   0.0000       3.327234        90.5386 
 885   0.0000       3.332936        90.6938 
 886   0.0000       3.334818        90.7450 
 887   0.0000       3.337179        90.8092 
 888   0.0000       3.341579        90.9290 
 889   0.0000       3.346900        91.0738 
 890   0.0000       3.351563        91.2007 
 891   0.0000       3.354711        91.2863 
 892   0.0000       3.357074        91.3506 
 893   0.0000       3.358765        91.3966 
 894   0.0000       3.366713        91.6129 
 895   0.0000       3.367069        91.6226 
 896   0.0000       3.370108        91.7053 
 897   0.0000       3.372969        91.7832 
 898   0.0000       3.375716        91.8579 
 899   0.0000       3.378890        91.9443 
 900   0.0000       3.379363        91.9571 
 901   0.0000       3.383000        92.0561 
 902   0.0000       3.386040        92.1388 
 903   0.0000       3.390178        92.2514 
 904   0.0000       3.392649        92.3187 
 905   0.0000       3.394050        92.3568 
 906   0.0000       3.396041        92.4110 
 907   0.0000       3.397502        92.4507 
 908   0.0000       3.401768        92.5668 
 909   0.0000       3.407834        92.7319 
 910   0.0000       3.410787        92.8122 
 911   0.0000       3.413023        92.8731 
 912   0.0000       3.416423        92.9656 
 913   0.0000       3.420470        93.0757 
 914   0.0000       3.426505        93.2399 
 915   0.0000       3.428846        93.3036 
 916   0.0000       3.432881        93.4134 
 917   0.0000       3.437122        93.5288 
 918   0.0000       3.443686        93.7075 
 919   0.0000       3.447751        93.8181 
 920   0.0000       3.450860        93.9027 
 921   0.0000       3.455009        94.0156 
 922   0.0000       3.461375        94.1888 
 923   0.0000       3.463456        94.2454 
 924   0.0000       3.467254        94.3488 
 925   0.0000       3.473320        94.5138 
 926   0.0000       3.475086        94.5619 
 927   0.0000       3.479600        94.6847 
 928   0.0000       3.486530        94.8733 
 929   0.0000       3.495841        95.1267 
 930   0.0000       3.498840        95.2083 
 931   0.0000       3.501391        95.2777 
 932   0.0000       3.506975        95.4296 
 933   0.0000       3.509937        95.5102 
 934   0.0000       3.513463        95.6062 
 935   0.0000       3.520436        95.7959 
 936   0.0000       3.530111        96.0592 
 937   0.0000       3.531451        96.0957 
 938   0.0000       3.532016        96.1111 
 939   0.0000       3.539790        96.3226 
 940   0.0000       3.541907        96.3802 
 941   0.0000       3.551002        96.6277 
 942   0.0000       3.560772        96.8935 
 943   0.0000       3.562988        96.9538 
 944   0.0000       3.568095        97.0928 
 945   0.0000       3.569879        97.1413 
 946   0.0000       3.572851        97.2222 
 947   0.0000       3.578019        97.3628 
 948   0.0000       3.583884        97.5224 
 949   0.0000       3.587909        97.6320 
 950   0.0000       3.597899        97.9038 
 951   0.0000       3.603886        98.0667 
 952   0.0000       3.606968        98.1506 
 953   0.0000       3.613081        98.3169 
 954   0.0000       3.619479        98.4910 
 955   0.0000       3.625678        98.6597 
 956   0.0000       3.628682        98.7415 
 957   0.0000       3.639560        99.0375 
 958   0.0000       3.643551        99.1461 
 959   0.0000       3.646957        99.2387 
 960   0.0000       3.654247        99.4371 
 961   0.0000       3.658519        99.5534 
 962   0.0000       3.660771        99.6146 
 963   0.0000       3.672792        99.9418 
 964   0.0000       3.680513       100.1519 
 965   0.0000       3.684057       100.2483 
 966   0.0000       3.687084       100.3307 
 967   0.0000       3.687716       100.3478 
 968   0.0000       3.705709       100.8375 
 969   0.0000       3.708597       100.9161 
 970   0.0000       3.714413       101.0743 
 971   0.0000       3.724393       101.3459 
 972   0.0000       3.731081       101.5279 
 973   0.0000       3.734548       101.6222 
 974   0.0000       3.739674       101.7617 
 975   0.0000       3.748385       101.9987 
 976   0.0000       3.756509       102.2198 
 977   0.0000       3.762243       102.3758 
 978   0.0000       3.769972       102.5861 
 979   0.0000       3.781464       102.8989 
 980   0.0000       3.784682       102.9864 
 981   0.0000       3.792587       103.2015 
 982   0.0000       3.804485       103.5253 
 983   0.0000       3.806914       103.5914 
 984   0.0000       3.815292       103.8194 
 985   0.0000       3.818232       103.8994 
 986   0.0000       3.835345       104.3650 
 987   0.0000       3.847944       104.7079 
 988   0.0000       3.851995       104.8181 
 989   0.0000       3.860995       105.0630 
 990   0.0000       3.862001       105.0904 
 991   0.0000       3.868549       105.2686 
 992   0.0000       3.886114       105.7465 
 993   0.0000       3.899321       106.1059 
 994   0.0000       3.901894       106.1759 
 995   0.0000       3.908133       106.3457 
 996   0.0000       3.926723       106.8516 
 997   0.0000       3.934322       107.0583 
 998   0.0000       3.936764       107.1248 
 999   0.0000       3.953849       107.5897 
 1000   0.0000       3.958697       107.7216 
 1001   0.0000       3.963963       107.8649 
 1002   0.0000       3.973658       108.1287 
 1003   0.0000       3.981595       108.3447 
 1004   0.0000       4.001043       108.8739 
 1005   0.0000       4.008968       109.0896 
 1006   0.0000       4.012622       109.1890 
 1007   0.0000       4.017385       109.3186 
 1008   0.0000       4.025532       109.5403 
 1009   0.0000       4.031959       109.7152 
 1010   0.0000       4.036764       109.8459 
 1011   0.0000       4.047273       110.1319 
 1012   0.0000       4.055134       110.3458 
 1013   0.0000       4.066952       110.6674 
 1014   0.0000       4.070510       110.7642 
 1015   0.0000       4.076128       110.9171 
 1016   0.0000       4.082629       111.0940 
 1017   0.0000       4.088276       111.2476 
 1018   0.0000       4.103851       111.6714 
 1019   0.0000       4.106916       111.7549 
 1020   0.0000       4.110180       111.8437 
 1021   0.0000       4.113955       111.9464 
 1022   0.0000       4.118742       112.0767 
 1023   0.0000       4.129079       112.3580 
 1024   0.0000       4.138121       112.6040 
 1025   0.0000       4.148986       112.8996 
 1026   0.0000       4.149486       112.9133 
 1027   0.0000       4.153406       113.0199 
 1028   0.0000       4.157382       113.1281 
 1029   0.0000       4.159269       113.1795 
 1030   0.0000       4.167744       113.4101 
 1031   0.0000       4.173144       113.5570 
 1032   0.0000       4.176291       113.6426 
 1033   0.0000       4.185820       113.9019 
 1034   0.0000       4.190069       114.0176 
 1035   0.0000       4.192385       114.0806 
 1036   0.0000       4.197416       114.2175 
 1037   0.0000       4.205638       114.4412 
 1038   0.0000       4.209888       114.5569 
 1039   0.0000       4.215455       114.7084 
 1040   0.0000       4.218573       114.7932 
 1041   0.0000       4.218832       114.8002 
 1042   0.0000       4.222598       114.9027 
 1043   0.0000       4.228894       115.0740 
 1044   0.0000       4.229992       115.1039 
 1045   0.0000       4.233660       115.2037 
 1046   0.0000       4.241864       115.4270 
 1047   0.0000       4.243903       115.4825 
 1048   0.0000       4.250595       115.6646 
 1049   0.0000       4.251549       115.6905 
 1050   0.0000       4.258009       115.8663 
 1051   0.0000       4.265650       116.0742 
 1052   0.0000       4.268968       116.1645 
 1053   0.0000       4.279730       116.4574 
 1054   0.0000       4.283740       116.5665 
 1055   0.0000       4.296857       116.9234 
 1056   0.0000       4.308467       117.2393 
 1057   0.0000       4.319689       117.5447 
 1058   0.0000       4.328159       117.7752 
 1059   0.0000       4.331928       117.8777 
 1060   0.0000       4.335741       117.9815 
 1061   0.0000       4.348182       118.3201 
 1062   0.0000       4.352585       118.4399 
 1063   0.0000       4.360876       118.6655 
 1064   0.0000       4.364423       118.7620 
 1065   0.0000       4.370249       118.9205 
 1066   0.0000       4.384723       119.3144 
 1067   0.0000       4.392822       119.5348 
 1068   0.0000       4.411350       120.0389 
 1069   0.0000       4.413759       120.1045 
 1070   0.0000       4.423993       120.3830 
 1071   0.0000       4.425484       120.4235 
 1072   0.0000       4.430352       120.5560 
 1073   0.0000       4.435126       120.6859 
 1074   0.0000       4.446715       121.0013 
 1075   0.0000       4.448970       121.0626 
 1076   0.0000       4.456359       121.2637 
 1077   0.0000       4.460866       121.3863 
 1078   0.0000       4.470342       121.6442 
 1079   0.0000       4.478161       121.8570 
 1080   0.0000       4.483353       121.9982 
 1081   0.0000       4.488515       122.1387 
 1082   0.0000       4.499863       122.4475 
 1083   0.0000       4.502462       122.5182 
 1084   0.0000       4.512870       122.8014 
 1085   0.0000       4.541148       123.5709 
 1086   0.0000       4.542060       123.5957 
 1087   0.0000       4.547546       123.7450 
 1088   0.0000       4.565832       124.2426 
 1089   0.0000       4.571935       124.4087 
 1090   0.0000       4.596518       125.0776 
 1091   0.0000       4.609090       125.4197 
 1092   0.0000       4.616697       125.6267 
 1093   0.0000       4.633253       126.0772 
 1094   0.0000       4.636199       126.1574 
 1095   0.0000       4.644804       126.3915 
 1096   0.0000       4.657112       126.7265 
 1097   0.0000       4.665862       126.9646 
 1098   0.0000       4.680824       127.3717 
 1099   0.0000       4.693410       127.7142 
 1100   0.0000       4.709310       128.1468 
 1101   0.0000       4.721480       128.4780 
 1102   0.0000       4.728453       128.6677 
 1103   0.0000       4.731190       128.7422 
 1104   0.0000       4.745315       129.1266 
 1105   0.0000       4.750968       129.2804 
 1106   0.0000       4.759301       129.5072 
 1107   0.0000       4.768359       129.7537 
 1108   0.0000       4.780465       130.0831 
 1109   0.0000       4.796822       130.5282 
 1110   0.0000       4.807924       130.8303 
 1111   0.0000       4.855160       132.1156 
 1112   0.0000       4.866384       132.4211 
 1113   0.0000       4.881835       132.8415 
 1114   0.0000       4.890385       133.0741 
 1115   0.0000       4.893691       133.1641 
 1116   0.0000       4.898200       133.2868 
 1117   0.0000       4.909564       133.5960 
 1118   0.0000       4.915865       133.7675 
 1119   0.0000       4.927788       134.0919 
 1120   0.0000       4.933553       134.2488 
 1121   0.0000       4.944336       134.5422 
 1122   0.0000       4.954870       134.8289 
 1123   0.0000       4.962882       135.0469 
 1124   0.0000       4.967342       135.1683 
 1125   0.0000       4.984990       135.6485 
 1126   0.0000       4.999558       136.0449 
 1127   0.0000       5.018077       136.5488 
 1128   0.0000       5.023006       136.6830 
 1129   0.0000       5.039574       137.1338 
 1130   0.0000       5.088092       138.4540 
 1131   0.0000       5.090719       138.5255 
 1132   0.0000       5.114346       139.1684 
 1133   0.0000       5.136536       139.7723 
 1134   0.0000       5.147154       140.0612 
 1135   0.0000       5.151263       140.1730 
 1136   0.0000       5.153870       140.2439 
 1137   0.0000       5.179389       140.9384 
 1138   0.0000       5.185068       141.0929 
 1139   0.0000       5.204017       141.6085 
 1140   0.0000       5.215435       141.9192 
 1141   0.0000       5.223366       142.1350 
 1142   0.0000       5.232930       142.3953 
 1143   0.0000       5.242565       142.6575 
 1144   0.0000       5.262579       143.2020 
 1145   0.0000       5.265671       143.2862 
 1146   0.0000       5.292222       144.0087 
 1147   0.0000       5.304285       144.3369 
 1148   0.0000       5.321666       144.8099 
 1149   0.0000       5.344955       145.4436 
 1150   0.0000       5.347078       145.5014 
 1151   0.0000       5.365042       145.9902 
 1152   0.0000       5.376861       146.3118 
 1153   0.0000       5.389231       146.6484 
 1154   0.0000       5.402347       147.0053 
 1155   0.0000       5.419713       147.4779 
 1156   0.0000       5.446369       148.2032 
 1157   0.0000       5.467361       148.7745 
 1158   0.0000       5.482896       149.1972 
 1159   0.0000       5.492261       149.4520 
 1160   0.0000       5.500490       149.6759 
 1161   0.0000       5.537738       150.6895 
 1162   0.0000       5.552240       151.0841 
 1163   0.0000       5.582584       151.9098 
 1164   0.0000       5.594714       152.2399 
 1165   0.0000       5.622292       152.9903 
 1166   0.0000       5.669181       154.2663 
 1167   0.0000       5.675049       154.4259 
 1168   0.0000       5.702547       155.1742 
 1169   0.0000       5.733814       156.0250 
 1170   0.0000       5.778155       157.2316 
 1171   0.0000       5.819917       158.3680 
 1172   0.0000       5.840405       158.9255 
 1173   0.0000       5.886121       160.1695 
 1174   0.0000       5.944582       161.7603 
 1175   0.0000       5.994000       163.1050 
 1176   0.0000       6.058629       164.8637 
 1177   0.0000       6.105769       166.1464 
 1178   0.0000       6.195222       168.5806 
 1179   0.0000       6.206868       168.8975 
 1180   0.0000       6.287679       171.0964 
 1181   0.0000       6.401112       174.1831 
 1182   0.0000       6.432807       175.0456 
 1183   0.0000       6.464023       175.8950 
 1184   0.0000       6.567396       178.7079 
 1185   0.0000       6.745204       183.5463 
 1186   0.0000       6.780690       184.5120 
 1187   0.0000       6.830843       185.8767 
 1188   0.0000       6.906767       187.9427 
 1189   0.0000       7.023176       191.1103 
 1190   0.0000       7.104930       193.3350 
 1191   0.0000       7.159312       194.8148 
 1192   0.0000       7.380678       200.8385 
 1193   0.0000       7.497639       204.0211 
 1194   0.0000      22.174751       603.4056 
 1195   0.0000      22.245018       605.3177 
 1196   0.0000      22.343847       608.0070 
 1197   0.0000      22.505980       612.4188 
 1198   0.0000      22.525516       612.9505 
 1199   0.0000      22.538374       613.3003 
 1200   0.0000      22.543515       613.4402 
 1201   0.0000      22.549064       613.5912 
 1202   0.0000      22.606894       615.1649 
 1203   0.0000      22.648667       616.3015 
 1204   0.0000      22.660743       616.6302 
 1205   0.0000      22.685769       617.3112 
 1206   0.0000      22.692087       617.4831 
 1207   0.0000      22.715525       618.1209 
 1208   0.0000      22.795023       620.2841 
 1209   0.0000      22.797591       620.3540 
 1210   0.0000      22.814298       620.8086 
 1211   0.0000      22.863817       622.1561 
 1212   0.0000      22.872452       622.3911 
 1213   0.0000      22.878756       622.5626 
 1214   0.0000      22.898815       623.1084 
 1215   0.0000      22.936023       624.1209 
 1216   0.0000      22.988639       625.5527 
 1217   0.0000      23.040964       626.9765 
 1218   0.0000      23.194254       631.1477 
 1219   0.0000      23.233203       632.2076 
 1220   0.0000      23.314193       634.4114 
 1221   0.0000      23.429201       637.5410 
 1222   0.0000      23.445622       637.9878 
 1223   0.0000      32.890395       894.9931 
 1224   0.0000      32.952574       896.6851 
 1225   0.0000      44.104452      1200.1432 
 1226   0.0000      44.521939      1211.5036 

                    ********************************
                    * MULLIKEN POPULATION ANALYSIS *
                    ********************************

-----------------------
MULLIKEN ATOMIC CHARGES
-----------------------
   0 O :   -0.229040
   1 O :   -0.441380
   2 N :   -0.284849
   3 N :   -0.205915
   4 C :    0.260550
   5 C :    0.038616
   6 H :    0.169589
   7 C :    0.106274
   8 C :   -0.263497
   9 H :    0.164378
  10 C :   -0.155634
  11 H :    0.158499
  12 C :   -0.158097
  13 H :    0.157509
  14 C :   -0.149272
  15 H :    0.159031
  16 C :   -0.220296
  17 H :    0.155735
  18 C :    0.161080
  19 C :   -0.406837
  20 H :    0.138503
  21 H :    0.138483
  22 H :    0.135792
  23 C :   -0.449147
  24 H :    0.146439
  25 H :    0.147993
  26 H :    0.141955
  27 C :   -0.446162
  28 H :    0.141985
  29 H :    0.147345
  30 H :    0.144402
  31 C :    0.206451
  32 C :   -0.026374
  33 C :   -0.195891
  34 H :    0.158812
  35 C :   -0.237397
  36 H :    0.147712
  37 C :   -0.185531
  38 H :    0.151232
  39 C :   -0.325085
  40 H :    0.154864
  41 C :    0.092142
  42 C :   -0.467055
  43 H :    0.144391
  44 H :    0.153145
  45 H :    0.144913
  46 C :   -0.429113
  47 H :    0.140902
  48 H :    0.141587
  49 H :    0.134650
  50 C :   -0.426643
  51 H :    0.128149
  52 H :    0.141830
  53 H :    0.143764
  54 C :    0.412119
  55 C :    0.116608
  56 C :   -0.226430
  57 H :    0.163653
  58 C :   -0.139096
  59 H :    0.167078
  60 C :   -0.130390
  61 H :    0.165451
  62 C :   -0.144667
  63 H :    0.165884
  64 C :   -0.231594
  65 H :    0.176769
  66 H :    0.209123
Sum of atomic charges:    0.0000000

--------------------------------
MULLIKEN REDUCED ORBITAL CHARGES
--------------------------------
  0 O s       :     3.760020  s :     3.760020
      pz      :     1.574377  p :     4.425645
      px      :     1.610635
      py      :     1.240634
      dz2     :     0.006595  d :     0.041169
      dxz     :     0.004827
      dyz     :     0.012255
      dx2y2   :     0.007641
      dxy     :     0.009851
      f0      :     0.000209  f :     0.002206
      f+1     :     0.000072
      f-1     :     0.000356
      f+2     :     0.000352
      f-2     :     0.000336
      f+3     :     0.000469
      f-3     :     0.000411
  1 O s       :     3.845739  s :     3.845739
      pz      :     1.348277  p :     4.564581
      px      :     1.452555
      py      :     1.763750
      dz2     :     0.010654  d :     0.029273
      dxz     :     0.008807
      dyz     :     0.006247
      dx2y2   :     0.001963
      dxy     :     0.001601
      f0      :     0.000573  f :     0.001787
      f+1     :     0.000413
      f-1     :     0.000335
      f+2     :     0.000211
      f-2     :     0.000185
      f+3     :     0.000037
      f-3     :     0.000033
  2 N s       :     3.600760  s :     3.600760
      pz      :     1.159363  p :     3.619966
      px      :     1.201245
      py      :     1.259357
      dz2     :     0.005382  d :     0.060292
      dxz     :     0.008982
      dyz     :     0.013097
      dx2y2   :     0.019108
      dxy     :     0.013723
      f0      :     0.000555  f :     0.003832
      f+1     :     0.000371
      f-1     :     0.000214
      f+2     :     0.000483
      f-2     :     0.000471
      f+3     :     0.000721
      f-3     :     0.001016
  3 N s       :     3.397346  s :     3.397346
      pz      :     1.629011  p :     3.745624
      px      :     1.037504
      py      :     1.079109
      dz2     :     0.007061  d :     0.059103
      dxz     :     0.009794
      dyz     :     0.008191
      dx2y2   :     0.014494
      dxy     :     0.019562
      f0      :     0.000589  f :     0.003842
      f+1     :     0.000682
      f-1     :     0.000544
      f+2     :     0.000440
      f-2     :     0.000354
      f+3     :     0.000618
      f-3     :     0.000615
  4 C s       :     3.134227  s :     3.134227
      pz      :     0.865236  p :     2.379465
      px      :     0.833966
      py      :     0.680263
      dz2     :     0.009326  d :     0.207417
      dxz     :     0.022219
      dyz     :     0.046771
      dx2y2   :     0.070857
      dxy     :     0.058244
      f0      :     0.002136  f :     0.018341
      f+1     :     0.001186
      f-1     :     0.001582
      f+2     :     0.001490
      f-2     :     0.002487
      f+3     :     0.002859
      f-3     :     0.006602
  5 C s       :     3.106502  s :     3.106502
      pz      :     0.927105  p :     2.692096
      px      :     0.878058
      py      :     0.886933
      dz2     :     0.023469  d :     0.153037
      dxz     :     0.024305
      dyz     :     0.049293
      dx2y2   :     0.029458
      dxy     :     0.026513
      f0      :     0.001292  f :     0.009748
      f+1     :     0.000963
      f-1     :     0.001591
      f+2     :     0.001228
      f-2     :     0.001391
      f+3     :     0.001650
      f-3     :     0.001634
  6 H s       :     0.807242  s :     0.807242
      pz      :     0.010703  p :     0.023168
      px      :     0.004351
      py      :     0.008115
  7 C s       :     3.226609  s :     3.226609
      pz      :     0.787311  p :     2.519548
      px      :     0.913970
      py      :     0.818268
      dz2     :     0.032583  d :     0.137957
      dxz     :     0.019328
      dyz     :     0.040436
      dx2y2   :     0.020382
      dxy     :     0.025228
      f0      :     0.002105  f :     0.009612
      f+1     :     0.001059
      f-1     :     0.001124
      f+2     :     0.001950
      f-2     :     0.001170
      f+3     :     0.001300
      f-3     :     0.000904
  8 C s       :     3.250283  s :     3.250283
      pz      :     0.937303  p :     2.909415
      px      :     0.962125
      py      :     1.009987
      dz2     :     0.031687  d :     0.096594
      dxz     :     0.019862
      dyz     :     0.021179
      dx2y2   :     0.015268
      dxy     :     0.008599
      f0      :     0.001656  f :     0.007205
      f+1     :     0.000915
      f-1     :     0.001053
      f+2     :     0.001414
      f-2     :     0.001020
      f+3     :     0.000478
      f-3     :     0.000668
  9 H s       :     0.813029  s :     0.813029
      pz      :     0.003892  p :     0.022593
      px      :     0.004800
      py      :     0.013901
 10 C s       :     3.194930  s :     3.194930
      pz      :     0.969337  p :     2.859998
      px      :     0.958264
      py      :     0.932397
      dz2     :     0.018671  d :     0.093551
      dxz     :     0.009189
      dyz     :     0.032746
      dx2y2   :     0.014174
      dxy     :     0.018772
      f0      :     0.001360  f :     0.007154
      f+1     :     0.000709
      f-1     :     0.000874
      f+2     :     0.001632
      f-2     :     0.000543
      f+3     :     0.001254
      f-3     :     0.000783
 11 H s       :     0.819320  s :     0.819320
      pz      :     0.010464  p :     0.022181
      px      :     0.004974
      py      :     0.006743
 12 C s       :     3.188648  s :     3.188648
      pz      :     0.970053  p :     2.869073
      px      :     0.964356
      py      :     0.934664
      dz2     :     0.018024  d :     0.093236
      dxz     :     0.011062
      dyz     :     0.031019
      dx2y2   :     0.013805
      dxy     :     0.019325
      f0      :     0.001331  f :     0.007140
      f+1     :     0.000788
      f-1     :     0.000779
      f+2     :     0.001392
      f-2     :     0.000795
      f+3     :     0.001236
      f-3     :     0.000820
 13 H s       :     0.820326  s :     0.820326
      pz      :     0.010484  p :     0.022165
      px      :     0.006035
      py      :     0.005646
 14 C s       :     3.187418  s :     3.187418
      pz      :     0.924079  p :     2.860762
      px      :     0.959211
      py      :     0.977472
      dz2     :     0.031194  d :     0.093921
      dxz     :     0.018660
      dyz     :     0.020767
      dx2y2   :     0.014770
      dxy     :     0.008531
      f0      :     0.001615  f :     0.007171
      f+1     :     0.000880
      f-1     :     0.001028
      f+2     :     0.001423
      f-2     :     0.001030
      f+3     :     0.000498
      f-3     :     0.000698
 15 H s       :     0.818813  s :     0.818813
      pz      :     0.003767  p :     0.022156
      px      :     0.004794
      py      :     0.013595
 16 C s       :     3.222858  s :     3.222858
      pz      :     0.985168  p :     2.893401
      px      :     0.955556
      py      :     0.952676
      dz2     :     0.020294  d :     0.096798
      dxz     :     0.009746
      dyz     :     0.033249
      dx2y2   :     0.013785
      dxy     :     0.019724
      f0      :     0.001369  f :     0.007240
      f+1     :     0.000706
      f-1     :     0.000916
      f+2     :     0.001633
      f-2     :     0.000578
      f+3     :     0.001238
      f-3     :     0.000800
 17 H s       :     0.821930  s :     0.821930
      pz      :     0.010415  p :     0.022334
      px      :     0.005033
      py      :     0.006887
 18 C s       :     3.070546  s :     3.070546
      pz      :     0.893869  p :     2.549612
      px      :     0.747151
      py      :     0.908592
      dz2     :     0.042228  d :     0.205925
      dxz     :     0.041699
      dyz     :     0.037000
      dx2y2   :     0.045415
      dxy     :     0.039583
      f0      :     0.002143  f :     0.012837
      f+1     :     0.001772
      f-1     :     0.001349
      f+2     :     0.002163
      f-2     :     0.000850
      f+3     :     0.002461
      f-3     :     0.002100
 19 C s       :     3.254965  s :     3.254965
      pz      :     1.083835  p :     3.091162
      px      :     1.083995
      py      :     0.923333
      dz2     :     0.009504  d :     0.057258
      dxz     :     0.005075
      dyz     :     0.017721
      dx2y2   :     0.008935
      dxy     :     0.016023
      f0      :     0.000524  f :     0.003452
      f+1     :     0.000436
      f-1     :     0.000438
      f+2     :     0.000462
      f-2     :     0.000038
      f+3     :     0.000781
      f-3     :     0.000772
 20 H s       :     0.840283  s :     0.840283
      pz      :     0.010905  p :     0.021214
      px      :     0.005120
      py      :     0.005188
 21 H s       :     0.840345  s :     0.840345
      pz      :     0.004671  p :     0.021171
      px      :     0.011197
      py      :     0.005303
 22 H s       :     0.843010  s :     0.843010
      pz      :     0.007734  p :     0.021198
      px      :     0.007001
      py      :     0.006463
 23 C s       :     3.272186  s :     3.272186
      pz      :     1.011769  p :     3.117471
      px      :     1.038732
      py      :     1.066970
      dz2     :     0.020544  d :     0.056175
      dxz     :     0.006908
      dyz     :     0.004887
      dx2y2   :     0.016851
      dxy     :     0.006985
      f0      :     0.000470  f :     0.003315
      f+1     :     0.000912
      f-1     :     0.000333
      f+2     :     0.000457
      f-2     :     0.000257
      f+3     :     0.000205
      f-3     :     0.000682
 24 H s       :     0.831854  s :     0.831854
      pz      :     0.004542  p :     0.021707
      px      :     0.004710
      py      :     0.012454
 25 H s       :     0.830498  s :     0.830498
      pz      :     0.004431  p :     0.021509
      px      :     0.011553
      py      :     0.005524
 26 H s       :     0.836823  s :     0.836823
      pz      :     0.011449  p :     0.021222
      px      :     0.005175
      py      :     0.004598
 27 C s       :     3.272563  s :     3.272563
      pz      :     0.950823  p :     3.113880
      px      :     1.076408
      py      :     1.086648
      dz2     :     0.013149  d :     0.056392
      dxz     :     0.014872
      dyz     :     0.011790
      dx2y2   :     0.011985
      dxy     :     0.004596
      f0      :     0.000835  f :     0.003328
      f+1     :     0.000782
      f-1     :     0.000637
      f+2     :     0.000278
      f-2     :     0.000184
      f+3     :     0.000036
      f-3     :     0.000576
 28 H s       :     0.836786  s :     0.836786
      pz      :     0.008390  p :     0.021229
      px      :     0.007394
      py      :     0.005446
 29 H s       :     0.831190  s :     0.831190
      pz      :     0.004854  p :     0.021465
      px      :     0.011047
      py      :     0.005564
 30 H s       :     0.833879  s :     0.833879
      pz      :     0.004602  p :     0.021719
      px      :     0.004629
      py      :     0.012488
 31 C s       :     2.975736  s :     2.975736
      pz      :     0.908841  p :     2.632318
      px      :     0.817810
      py      :     0.905667
      dz2     :     0.019376  d :     0.172529
      dxz     :     0.035889
      dyz     :     0.024953
      dx2y2   :     0.044715
      dxy     :     0.047595
      f0      :     0.001499  f :     0.012966
      f+1     :     0.001963
      f-1     :     0.000843
      f+2     :     0.001878
      f-2     :     0.001460
      f+3     :     0.001917
      f-3     :     0.003406
 32 C s       :     3.334909  s :     3.334909
      pz      :     0.955593  p :     2.557356
      px      :     0.751155
      py      :     0.850608
      dz2     :     0.010804  d :     0.125105
      dxz     :     0.018922
      dyz     :     0.021034
      dx2y2   :     0.036207
      dxy     :     0.038138
      f0      :     0.000994  f :     0.009004
      f+1     :     0.001199
      f-1     :     0.000920
      f+2     :     0.000921
      f-2     :     0.001096
      f+3     :     0.001360
      f-3     :     0.002512
 33 C s       :     3.209047  s :     3.209047
      pz      :     0.965403  p :     2.881009
      px      :     0.906080
      py      :     1.009526
      dz2     :     0.008772  d :     0.098508
      dxz     :     0.019611
      dyz     :     0.012136
      dx2y2   :     0.029120
      dxy     :     0.028869
      f0      :     0.000999  f :     0.007328
      f+1     :     0.001221
      f-1     :     0.000470
      f+2     :     0.000720
      f-2     :     0.000994
      f+3     :     0.001066
      f-3     :     0.001859
 34 H s       :     0.818093  s :     0.818093
      pz      :     0.005258  p :     0.023095
      px      :     0.005717
      py      :     0.012120
 35 C s       :     3.211267  s :     3.211267
      pz      :     1.021509  p :     2.925773
      px      :     0.973501
      py      :     0.930762
      dz2     :     0.005476  d :     0.093150
      dxz     :     0.008230
      dyz     :     0.021946
      dx2y2   :     0.036371
      dxy     :     0.021126
      f0      :     0.001191  f :     0.007209
      f+1     :     0.000613
      f-1     :     0.000791
      f+2     :     0.000602
      f-2     :     0.001056
      f+3     :     0.000990
      f-3     :     0.001965
 36 H s       :     0.830024  s :     0.830024
      pz      :     0.006095  p :     0.022264
      px      :     0.012446
      py      :     0.003722
 37 C s       :     3.209200  s :     3.209200
      pz      :     0.961956  p :     2.873067
      px      :     0.952435
      py      :     0.958675
      dz2     :     0.010558  d :     0.096022
      dxz     :     0.015521
      dyz     :     0.013732
      dx2y2   :     0.020421
      dxy     :     0.035790
      f0      :     0.000857  f :     0.007243
      f+1     :     0.001226
      f-1     :     0.000724
      f+2     :     0.000967
      f-2     :     0.000616
      f+3     :     0.001131
      f-3     :     0.001722
 38 H s       :     0.826736  s :     0.826736
      pz      :     0.004708  p :     0.022032
      px      :     0.007018
      py      :     0.010305
 39 C s       :     3.309276  s :     3.309276
      pz      :     1.024261  p :     2.917389
      px      :     0.913329
      py      :     0.979799
      dz2     :     0.009122  d :     0.091089
      dxz     :     0.017137
      dyz     :     0.010817
      dx2y2   :     0.026132
      dxy     :     0.027882
      f0      :     0.001028  f :     0.007332
      f+1     :     0.001265
      f-1     :     0.000540
      f+2     :     0.000638
      f-2     :     0.000954
      f+3     :     0.001066
      f-3     :     0.001841
 40 H s       :     0.821760  s :     0.821760
      pz      :     0.005776  p :     0.023375
      px      :     0.005235
      py      :     0.012365
 41 C s       :     3.000997  s :     3.000997
      pz      :     0.897608  p :     2.720749
      px      :     0.915130
      py      :     0.908012
      dz2     :     0.038594  d :     0.176578
      dxz     :     0.036049
      dyz     :     0.032695
      dx2y2   :     0.030876
      dxy     :     0.038363
      f0      :     0.001593  f :     0.009534
      f+1     :     0.001746
      f-1     :     0.001171
      f+2     :     0.000678
      f-2     :     0.001471
      f+3     :     0.001166
      f-3     :     0.001710
 42 C s       :     3.294378  s :     3.294378
      pz      :     1.072770  p :     3.108981
      px      :     1.058256
      py      :     0.977955
      dz2     :     0.012752  d :     0.060292
      dxz     :     0.012922
      dyz     :     0.007260
      dx2y2   :     0.014350
      dxy     :     0.013008
      f0      :     0.000641  f :     0.003404
      f+1     :     0.000535
      f-1     :     0.000237
      f+2     :     0.000200
      f-2     :     0.000312
      f+3     :     0.000825
      f-3     :     0.000654
 43 H s       :     0.834459  s :     0.834459
      pz      :     0.011439  p :     0.021150
      px      :     0.005307
      py      :     0.004405
 44 H s       :     0.825482  s :     0.825482
      pz      :     0.004676  p :     0.021373
      px      :     0.006659
      py      :     0.010037
 45 H s       :     0.833959  s :     0.833959
      pz      :     0.006810  p :     0.021127
      px      :     0.009728
      py      :     0.004589
 46 C s       :     3.263684  s :     3.263684
      pz      :     0.947254  p :     3.103394
      px      :     1.071154
      py      :     1.084985
      dz2     :     0.010902  d :     0.058792
      dxz     :     0.019653
      dyz     :     0.011879
      dx2y2   :     0.004679
      dxy     :     0.011678
      f0      :     0.000909  f :     0.003245
      f+1     :     0.000794
      f-1     :     0.000590
      f+2     :     0.000205
      f-2     :     0.000201
      f+3     :     0.000456
      f-3     :     0.000090
 47 H s       :     0.837776  s :     0.837776
      pz      :     0.007813  p :     0.021322
      px      :     0.008884
      py      :     0.004625
 48 H s       :     0.836926  s :     0.836926
      pz      :     0.004621  p :     0.021487
      px      :     0.006192
      py      :     0.010674
 49 H s       :     0.842626  s :     0.842626
      pz      :     0.005640  p :     0.022723
      px      :     0.008244
      py      :     0.008839
 50 C s       :     3.264725  s :     3.264725
      pz      :     1.029346  p :     3.100483
      px      :     0.986004
      py      :     1.085133
      dz2     :     0.020858  d :     0.058208
      dxz     :     0.006411
      dyz     :     0.004562
      dx2y2   :     0.005233
      dxy     :     0.021144
      f0      :     0.000477  f :     0.003227
      f+1     :     0.001013
      f-1     :     0.000104
      f+2     :     0.000207
      f-2     :     0.000462
      f+3     :     0.000633
      f-3     :     0.000330
 51 H s       :     0.848987  s :     0.848987
      pz      :     0.005042  p :     0.022863
      px      :     0.009053
      py      :     0.008768
 52 H s       :     0.836617  s :     0.836617
      pz      :     0.004514  p :     0.021554
      px      :     0.006668
      py      :     0.010371
 53 H s       :     0.834881  s :     0.834881
      pz      :     0.011772  p :     0.021354
      px      :     0.004766
      py      :     0.004817
 54 C s       :     3.095346  s :     3.095346
      pz      :     0.719557  p :     2.213148
      px      :     0.762734
      py      :     0.730857
      dz2     :     0.058457  d :     0.256017
      dxz     :     0.042140
      dyz     :     0.082310
      dx2y2   :     0.032796
      dxy     :     0.040314
      f0      :     0.003970  f :     0.023369
      f+1     :     0.002259
      f-1     :     0.006603
      f+2     :     0.002905
      f-2     :     0.004028
      f+3     :     0.001887
      f-3     :     0.001719
 55 C s       :     3.219875  s :     3.219875
      pz      :     0.809930  p :     2.524831
      px      :     0.936695
      py      :     0.778207
      dz2     :     0.032442  d :     0.129004
      dxz     :     0.023015
      dyz     :     0.038701
      dx2y2   :     0.014450
      dxy     :     0.020396
      f0      :     0.001304  f :     0.009681
      f+1     :     0.001042
      f-1     :     0.002477
      f+2     :     0.001044
      f-2     :     0.001499
      f+3     :     0.001205
      f-3     :     0.001109
 56 C s       :     3.254000  s :     3.254000
      pz      :     0.992125  p :     2.867831
      px      :     0.943842
      py      :     0.931864
      dz2     :     0.025312  d :     0.097355
      dxz     :     0.012381
      dyz     :     0.020208
      dx2y2   :     0.020662
      dxy     :     0.018792
      f0      :     0.000636  f :     0.007243
      f+1     :     0.000660
      f-1     :     0.001589
      f+2     :     0.000900
      f-2     :     0.001129
      f+3     :     0.000945
      f-3     :     0.001384
 57 H s       :     0.813845  s :     0.813845
      pz      :     0.013351  p :     0.022502
      px      :     0.005293
      py      :     0.003858
 58 C s       :     3.175929  s :     3.175929
      pz      :     0.947019  p :     2.863025
      px      :     0.951095
      py      :     0.964911
      dz2     :     0.020087  d :     0.092961
      dxz     :     0.017713
      dyz     :     0.030879
      dx2y2   :     0.014551
      dxy     :     0.009731
      f0      :     0.001101  f :     0.007181
      f+1     :     0.001019
      f-1     :     0.001581
      f+2     :     0.000951
      f-2     :     0.000816
      f+3     :     0.000572
      f-3     :     0.001142
 59 H s       :     0.810686  s :     0.810686
      pz      :     0.006940  p :     0.022235
      px      :     0.004653
      py      :     0.010643
 60 C s       :     3.188274  s :     3.188274
      pz      :     0.934019  p :     2.840252
      px      :     0.937974
      py      :     0.968259
      dz2     :     0.025161  d :     0.094733
      dxz     :     0.017818
      dyz     :     0.029103
      dx2y2   :     0.008545
      dxy     :     0.014105
      f0      :     0.001176  f :     0.007132
      f+1     :     0.000814
      f-1     :     0.001842
      f+2     :     0.000722
      f-2     :     0.001140
      f+3     :     0.000833
      f-3     :     0.000606
 61 H s       :     0.812424  s :     0.812424
      pz      :     0.005304  p :     0.022125
      px      :     0.006696
      py      :     0.010125
 62 C s       :     3.182276  s :     3.182276
      pz      :     0.987241  p :     2.862900
      px      :     0.955614
      py      :     0.920045
      dz2     :     0.024771  d :     0.092316
      dxz     :     0.011295
      dyz     :     0.019684
      dx2y2   :     0.018977
      dxy     :     0.017589
      f0      :     0.000657  f :     0.007174
      f+1     :     0.000690
      f-1     :     0.001573
      f+2     :     0.000848
      f-2     :     0.001133
      f+3     :     0.000898
      f-3     :     0.001376
 63 H s       :     0.811882  s :     0.811882
      pz      :     0.013063  p :     0.022234
      px      :     0.005406
      py      :     0.003764
 64 C s       :     3.256737  s :     3.256737
      pz      :     0.934463  p :     2.868162
      px      :     0.933019
      py      :     1.000679
      dz2     :     0.021199  d :     0.099433
      dxz     :     0.019007
      dyz     :     0.032124
      dx2y2   :     0.016951
      dxy     :     0.010152
      f0      :     0.001164  f :     0.007262
      f+1     :     0.001047
      f-1     :     0.001591
      f+2     :     0.000961
      f-2     :     0.000814
      f+3     :     0.000530
      f-3     :     0.001155
 65 H s       :     0.800723  s :     0.800723
      pz      :     0.007284  p :     0.022509
      px      :     0.004501
      py      :     0.010724
 66 H s       :     0.745220  s :     0.745220
      pz      :     0.013138  p :     0.045658
      px      :     0.013934
      py      :     0.018587


                     *******************************
                     * LOEWDIN POPULATION ANALYSIS *
                     *******************************

----------------------
LOEWDIN ATOMIC CHARGES
----------------------
   0 O :    0.348849
   1 O :    0.047542
   2 N :    0.158057
   3 N :    0.134921
   4 C :   -0.266183
   5 C :   -0.189981
   6 H :    0.171740
   7 C :   -0.131903
   8 C :   -0.107866
   9 H :    0.158249
  10 C :   -0.144908
  11 H :    0.154624
  12 C :   -0.147634
  13 H :    0.153482
  14 C :   -0.146018
  15 H :    0.154680
  16 C :   -0.115246
  17 H :    0.160121
  18 C :   -0.390561
  19 C :   -0.279126
  20 H :    0.124733
  21 H :    0.126403
  22 H :    0.124614
  23 C :   -0.265462
  24 H :    0.126726
  25 H :    0.132140
  26 H :    0.129692
  27 C :   -0.265512
  28 H :    0.129398
  29 H :    0.132710
  30 H :    0.124573
  31 C :   -0.183158
  32 C :   -0.077889
  33 C :   -0.129506
  34 H :    0.157794
  35 C :   -0.194025
  36 H :    0.147996
  37 C :   -0.166005
  38 H :    0.151679
  39 C :   -0.147605
  40 H :    0.157819
  41 C :   -0.288142
  42 C :   -0.273653
  43 H :    0.125952
  44 H :    0.128566
  45 H :    0.126240
  46 C :   -0.271878
  47 H :    0.128547
  48 H :    0.128352
  49 H :    0.117818
  50 C :   -0.269312
  51 H :    0.116239
  52 H :    0.129673
  53 H :    0.129533
  54 C :   -0.369632
  55 C :   -0.130920
  56 C :   -0.082786
  57 H :    0.162196
  58 C :   -0.133948
  59 H :    0.158320
  60 C :   -0.119638
  61 H :    0.158129
  62 C :   -0.134600
  63 H :    0.158188
  64 C :   -0.089086
  65 H :    0.161763
  66 H :    0.174126

-------------------------------
LOEWDIN REDUCED ORBITAL CHARGES
-------------------------------
  0 O s       :     3.219289  s :     3.219289
      pz      :     1.523098  p :     4.316315
      px      :     1.508709
      py      :     1.284508
      dz2     :     0.015431  d :     0.108983
      dxz     :     0.009002
      dyz     :     0.032550
      dx2y2   :     0.025618
      dxy     :     0.026382
      f0      :     0.000643  f :     0.006563
      f+1     :     0.000257
      f-1     :     0.001277
      f+2     :     0.001019
      f-2     :     0.001139
      f+3     :     0.001036
      f-3     :     0.001191
  1 O s       :     3.415671  s :     3.415671
      pz      :     1.456196  p :     4.468760
      px      :     1.403023
      py      :     1.609542
      dz2     :     0.023154  d :     0.062582
      dxz     :     0.019377
      dyz     :     0.013825
      dx2y2   :     0.003257
      dxy     :     0.002969
      f0      :     0.001438  f :     0.005445
      f+1     :     0.001690
      f-1     :     0.001027
      f+2     :     0.000571
      f-2     :     0.000590
      f+3     :     0.000065
      f-3     :     0.000064
  2 N s       :     3.041919  s :     3.041919
      pz      :     1.052884  p :     3.584660
      px      :     1.195138
      py      :     1.336638
      dz2     :     0.019729  d :     0.199881
      dxz     :     0.032025
      dyz     :     0.023395
      dx2y2   :     0.062831
      dxy     :     0.061902
      f0      :     0.001140  f :     0.015483
      f+1     :     0.001414
      f-1     :     0.001412
      f+2     :     0.002518
      f-2     :     0.000903
      f+3     :     0.003533
      f-3     :     0.004564
  3 N s       :     2.925003  s :     2.925003
      pz      :     1.450907  p :     3.723345
      px      :     1.144563
      py      :     1.127874
      dz2     :     0.018469  d :     0.203698
      dxz     :     0.030717
      dyz     :     0.023746
      dx2y2   :     0.052947
      dxy     :     0.077819
      f0      :     0.001383  f :     0.013034
      f+1     :     0.001876
      f-1     :     0.001581
      f+2     :     0.001781
      f-2     :     0.001386
      f+3     :     0.001915
      f-3     :     0.003112
  4 C s       :     2.754740  s :     2.754740
      pz      :     0.824615  p :     2.670014
      px      :     0.931628
      py      :     0.913772
      dz2     :     0.052493  d :     0.735184
      dxz     :     0.069101
      dyz     :     0.139724
      dx2y2   :     0.256137
      dxy     :     0.217729
      f0      :     0.007469  f :     0.106244
      f+1     :     0.005894
      f-1     :     0.010171
      f+2     :     0.008396
      f-2     :     0.016764
      f+3     :     0.017783
      f-3     :     0.039767
  5 C s       :     2.737660  s :     2.737660
      pz      :     1.002938  p :     2.857904
      px      :     0.933878
      py      :     0.921087
      dz2     :     0.091906  d :     0.533771
      dxz     :     0.074926
      dyz     :     0.154614
      dx2y2   :     0.118779
      dxy     :     0.093547
      f0      :     0.007594  f :     0.060646
      f+1     :     0.007226
      f-1     :     0.008533
      f+2     :     0.007647
      f-2     :     0.009080
      f+3     :     0.010276
      f-3     :     0.010291
  6 H s       :     0.765414  s :     0.765414
      pz      :     0.028795  p :     0.062846
      px      :     0.012230
      py      :     0.021821
  7 C s       :     2.715807  s :     2.715807
      pz      :     0.963884  p :     2.855480
      px      :     0.860551
      py      :     1.031045
      dz2     :     0.121364  d :     0.506200
      dxz     :     0.066878
      dyz     :     0.153583
      dx2y2   :     0.078513
      dxy     :     0.085861
      f0      :     0.012791  f :     0.054416
      f+1     :     0.006065
      f-1     :     0.007560
      f+2     :     0.010471
      f-2     :     0.006116
      f+3     :     0.005588
      f-3     :     0.005824
  8 C s       :     2.760487  s :     2.760487
      pz      :     1.025260  p :     2.922902
      px      :     0.901152
      py      :     0.996490
      dz2     :     0.126375  d :     0.382397
      dxz     :     0.073037
      dyz     :     0.092504
      dx2y2   :     0.061708
      dxy     :     0.028774
      f0      :     0.008798  f :     0.042080
      f+1     :     0.005429
      f-1     :     0.007954
      f+2     :     0.007906
      f-2     :     0.007158
      f+3     :     0.001987
      f-3     :     0.002848
  9 H s       :     0.779689  s :     0.779689
      pz      :     0.011307  p :     0.062061
      px      :     0.013880
      py      :     0.036874
 10 C s       :     2.767371  s :     2.767371
      pz      :     0.997509  p :     2.947124
      px      :     0.905987
      py      :     1.043629
      dz2     :     0.077306  d :     0.387781
      dxz     :     0.034970
      dyz     :     0.142453
      dx2y2   :     0.062540
      dxy     :     0.070511
      f0      :     0.008835  f :     0.042632
      f+1     :     0.004742
      f-1     :     0.006107
      f+2     :     0.008202
      f-2     :     0.003959
      f+3     :     0.006155
      f-3     :     0.004633
 11 H s       :     0.784249  s :     0.784249
      pz      :     0.028116  p :     0.061127
      px      :     0.014172
      py      :     0.018839
 12 C s       :     2.767564  s :     2.767564
      pz      :     0.998028  p :     2.948311
      px      :     0.898728
      py      :     1.051555
      dz2     :     0.078605  d :     0.389290
      dxz     :     0.042234
      dyz     :     0.134400
      dx2y2   :     0.061805
      dxy     :     0.072245
      f0      :     0.008759  f :     0.042468
      f+1     :     0.004470
      f-1     :     0.006248
      f+2     :     0.007911
      f-2     :     0.004297
      f+3     :     0.005314
      f-3     :     0.005470
 13 H s       :     0.785508  s :     0.785508
      pz      :     0.028203  p :     0.061010
      px      :     0.016837
      py      :     0.015970
 14 C s       :     2.767425  s :     2.767425
      pz      :     1.045137  p :     2.948173
      px      :     0.907873
      py      :     0.995163
      dz2     :     0.130865  d :     0.387816
      dxz     :     0.075233
      dyz     :     0.091664
      dx2y2   :     0.061753
      dxy     :     0.028300
      f0      :     0.009005  f :     0.042604
      f+1     :     0.005455
      f-1     :     0.007895
      f+2     :     0.008046
      f-2     :     0.007264
      f+3     :     0.002015
      f-3     :     0.002923
 15 H s       :     0.784205  s :     0.784205
      pz      :     0.011231  p :     0.061115
      px      :     0.013749
      py      :     0.036136
 16 C s       :     2.761074  s :     2.761074
      pz      :     1.002392  p :     2.927511
      px      :     0.901985
      py      :     1.023133
      dz2     :     0.078861  d :     0.384566
      dxz     :     0.035675
      dyz     :     0.139561
      dx2y2   :     0.061434
      dxy     :     0.069036
      f0      :     0.008807  f :     0.042095
      f+1     :     0.004706
      f-1     :     0.006149
      f+2     :     0.007831
      f-2     :     0.003947
      f+3     :     0.006007
      f-3     :     0.004648
 17 H s       :     0.778173  s :     0.778173
      pz      :     0.028125  p :     0.061705
      px      :     0.014513
      py      :     0.019068
 18 C s       :     2.710183  s :     2.710183
      pz      :     1.006831  p :     2.894269
      px      :     0.888189
      py      :     0.999249
      dz2     :     0.146231  d :     0.702974
      dxz     :     0.135921
      dyz     :     0.116041
      dx2y2   :     0.183096
      dxy     :     0.121685
      f0      :     0.012336  f :     0.083135
      f+1     :     0.011134
      f-1     :     0.008752
      f+2     :     0.013634
      f-2     :     0.007592
      f+3     :     0.016747
      f-3     :     0.012941
 19 C s       :     2.834867  s :     2.834867
      pz      :     1.072993  p :     3.160634
      px      :     1.080558
      py      :     1.007083
      dz2     :     0.044476  d :     0.260221
      dxz     :     0.023522
      dyz     :     0.073560
      dx2y2   :     0.054012
      dxy     :     0.064651
      f0      :     0.002793  f :     0.023404
      f+1     :     0.002088
      f-1     :     0.003299
      f+2     :     0.003484
      f-2     :     0.003019
      f+3     :     0.004639
      f-3     :     0.004083
 20 H s       :     0.812397  s :     0.812397
      pz      :     0.032645  p :     0.062870
      px      :     0.015701
      py      :     0.014524
 21 H s       :     0.810914  s :     0.810914
      pz      :     0.014354  p :     0.062683
      px      :     0.033536
      py      :     0.014793
 22 H s       :     0.812549  s :     0.812549
      pz      :     0.023650  p :     0.062837
      px      :     0.021357
      py      :     0.017829
 23 C s       :     2.830810  s :     2.830810
      pz      :     1.043698  p :     3.161314
      px      :     1.052522
      py      :     1.065094
      dz2     :     0.084591  d :     0.250462
      dxz     :     0.038243
      dyz     :     0.024261
      dx2y2   :     0.070148
      dxy     :     0.033219
      f0      :     0.002588  f :     0.022876
      f+1     :     0.004836
      f-1     :     0.003101
      f+2     :     0.003488
      f-2     :     0.003562
      f+3     :     0.001534
      f-3     :     0.003766
 24 H s       :     0.808950  s :     0.808950
      pz      :     0.013846  p :     0.064324
      px      :     0.014103
      py      :     0.036375
 25 H s       :     0.804571  s :     0.804571
      pz      :     0.013437  p :     0.063288
      px      :     0.032712
      py      :     0.017140
 26 H s       :     0.806971  s :     0.806971
      pz      :     0.032636  p :     0.063337
      px      :     0.016391
      py      :     0.014310
 27 C s       :     2.830503  s :     2.830503
      pz      :     1.013261  p :     3.161524
      px      :     1.071701
      py      :     1.076561
      dz2     :     0.064727  d :     0.250575
      dxz     :     0.062998
      dyz     :     0.051401
      dx2y2   :     0.052072
      dxy     :     0.019377
      f0      :     0.004536  f :     0.022910
      f+1     :     0.004007
      f-1     :     0.005114
      f+2     :     0.002275
      f-2     :     0.003646
      f+3     :     0.000497
      f-3     :     0.002834
 28 H s       :     0.807269  s :     0.807269
      pz      :     0.023252  p :     0.063333
      px      :     0.023040
      py      :     0.017041
 29 H s       :     0.803985  s :     0.803985
      pz      :     0.013759  p :     0.063305
      px      :     0.032321
      py      :     0.017225
 30 H s       :     0.811068  s :     0.811068
      pz      :     0.013229  p :     0.064359
      px      :     0.014161
      py      :     0.036968
 31 C s       :     2.701656  s :     2.701656
      pz      :     0.852065  p :     2.782424
      px      :     0.892909
      py      :     1.037450
      dz2     :     0.066775  d :     0.625074
      dxz     :     0.128580
      dyz     :     0.082914
      dx2y2   :     0.187131
      dxy     :     0.159675
      f0      :     0.005001  f :     0.074004
      f+1     :     0.008609
      f-1     :     0.005071
      f+2     :     0.011902
      f-2     :     0.009348
      f+3     :     0.012739
      f-3     :     0.021333
 32 C s       :     2.715269  s :     2.715269
      pz      :     0.897752  p :     2.843847
      px      :     0.991676
      py      :     0.954420
      dz2     :     0.044426  d :     0.469340
      dxz     :     0.066730
      dyz     :     0.070258
      dx2y2   :     0.139568
      dxy     :     0.148359
      f0      :     0.003834  f :     0.049432
      f+1     :     0.004273
      f-1     :     0.004432
      f+2     :     0.006437
      f-2     :     0.006536
      f+3     :     0.008281
      f-3     :     0.015639
 33 C s       :     2.759500  s :     2.759500
      pz      :     0.902676  p :     2.933610
      px      :     1.017492
      py      :     1.013442
      dz2     :     0.035269  d :     0.394795
      dxz     :     0.070851
      dyz     :     0.040796
      dx2y2   :     0.122411
      dxy     :     0.125469
      f0      :     0.003388  f :     0.041600
      f+1     :     0.004408
      f-1     :     0.002717
      f+2     :     0.004952
      f-2     :     0.005898
      f+3     :     0.007523
      f-3     :     0.012714
 34 H s       :     0.779353  s :     0.779353
      pz      :     0.015045  p :     0.062854
      px      :     0.015798
      py      :     0.032011
 35 C s       :     2.763304  s :     2.763304
      pz      :     0.940214  p :     2.993140
      px      :     0.986815
      py      :     1.066110
      dz2     :     0.025621  d :     0.394486
      dxz     :     0.029649
      dyz     :     0.081270
      dx2y2   :     0.154027
      dxy     :     0.103919
      f0      :     0.003554  f :     0.043096
      f+1     :     0.001885
      f-1     :     0.005360
      f+2     :     0.002773
      f-2     :     0.007502
      f+3     :     0.008058
      f-3     :     0.013963
 36 H s       :     0.790595  s :     0.790595
      pz      :     0.017175  p :     0.061408
      px      :     0.032972
      py      :     0.011261
 37 C s       :     2.765105  s :     2.765105
      pz      :     0.903535  p :     2.951764
      px      :     1.025525
      py      :     1.022704
      dz2     :     0.043162  d :     0.405244
      dxz     :     0.060807
      dyz     :     0.048827
      dx2y2   :     0.102728
      dxy     :     0.149721
      f0      :     0.003110  f :     0.043892
      f+1     :     0.004411
      f-1     :     0.003706
      f+2     :     0.007281
      f-2     :     0.004291
      f+3     :     0.008280
      f-3     :     0.012812
 38 H s       :     0.787617  s :     0.787617
      pz      :     0.013549  p :     0.060705
      px      :     0.019425
      py      :     0.027731
 39 C s       :     2.754891  s :     2.754891
      pz      :     0.952210  p :     2.976308
      px      :     1.035231
      py      :     0.988867
      dz2     :     0.033505  d :     0.374505
      dxz     :     0.062613
      dyz     :     0.037424
      dx2y2   :     0.115746
      dxy     :     0.125216
      f0      :     0.003409  f :     0.041902
      f+1     :     0.004711
      f-1     :     0.002949
      f+2     :     0.004691
      f-2     :     0.005812
      f+3     :     0.007798
      f-3     :     0.012533
 40 H s       :     0.777817  s :     0.777817
      pz      :     0.016586  p :     0.064364
      px      :     0.014831
      py      :     0.032947
 41 C s       :     2.702292  s :     2.702292
      pz      :     0.989676  p :     2.920188
      px      :     0.974651
      py      :     0.955861
      dz2     :     0.136630  d :     0.602924
      dxz     :     0.127399
      dyz     :     0.099595
      dx2y2   :     0.105012
      dxy     :     0.134288
      f0      :     0.009131  f :     0.062738
      f+1     :     0.009832
      f-1     :     0.009206
      f+2     :     0.007502
      f-2     :     0.009685
      f+3     :     0.007144
      f-3     :     0.010238
 42 C s       :     2.830874  s :     2.830874
      pz      :     1.070298  p :     3.157074
      px      :     1.063211
      py      :     1.023565
      dz2     :     0.057032  d :     0.262832
      dxz     :     0.054803
      dyz     :     0.029543
      dx2y2   :     0.055266
      dxy     :     0.066188
      f0      :     0.002991  f :     0.022872
      f+1     :     0.001956
      f-1     :     0.003075
      f+2     :     0.003861
      f-2     :     0.002818
      f+3     :     0.004202
      f-3     :     0.003970
 43 H s       :     0.810868  s :     0.810868
      pz      :     0.034309  p :     0.063180
      px      :     0.015723
      py      :     0.013148
 44 H s       :     0.808496  s :     0.808496
      pz      :     0.014172  p :     0.062939
      px      :     0.020937
      py      :     0.027829
 45 H s       :     0.810607  s :     0.810607
      pz      :     0.021397  p :     0.063153
      px      :     0.028317
      py      :     0.013439
 46 C s       :     2.827326  s :     2.827326
      pz      :     1.013419  p :     3.158743
      px      :     1.070732
      py      :     1.074592
      dz2     :     0.059697  d :     0.262716
      dxz     :     0.083938
      dyz     :     0.048417
      dx2y2   :     0.019382
      dxy     :     0.051281
      f0      :     0.004620  f :     0.023093
      f+1     :     0.003842
      f-1     :     0.005491
      f+2     :     0.003728
      f-2     :     0.002171
      f+3     :     0.002425
      f-3     :     0.000816
 47 H s       :     0.808377  s :     0.808377
      pz      :     0.021430  p :     0.063076
      px      :     0.027450
      py      :     0.014196
 48 H s       :     0.808525  s :     0.808525
      pz      :     0.013109  p :     0.063124
      px      :     0.018266
      py      :     0.031749
 49 H s       :     0.816285  s :     0.816285
      pz      :     0.015444  p :     0.065897
      px      :     0.024029
      py      :     0.026424
 50 C s       :     2.827341  s :     2.827341
      pz      :     1.051892  p :     3.155160
      px      :     1.030164
      py      :     1.073103
      dz2     :     0.087778  d :     0.263673
      dxz     :     0.041980
      dyz     :     0.016314
      dx2y2   :     0.026808
      dxy     :     0.090793
      f0      :     0.002586  f :     0.023138
      f+1     :     0.005049
      f-1     :     0.002330
      f+2     :     0.003273
      f-2     :     0.003770
      f+3     :     0.003834
      f-3     :     0.002297
 51 H s       :     0.817547  s :     0.817547
      pz      :     0.015661  p :     0.066214
      px      :     0.024070
      py      :     0.026483
 52 H s       :     0.807167  s :     0.807167
      pz      :     0.013505  p :     0.063159
      px      :     0.018503
      py      :     0.031151
 53 H s       :     0.807391  s :     0.807391
      pz      :     0.033536  p :     0.063076
      px      :     0.014802
      py      :     0.014738
 54 C s       :     2.752937  s :     2.752937
      pz      :     0.911213  p :     2.581633
      px      :     0.802632
      py      :     0.867788
      dz2     :     0.214415  d :     0.893997
      dxz     :     0.155885
      dyz     :     0.292486
      dx2y2   :     0.109514
      dxy     :     0.121697
      f0      :     0.022441  f :     0.141065
      f+1     :     0.016631
      f-1     :     0.040544
      f+2     :     0.016961
      f-2     :     0.022178
      f+3     :     0.011454
      f-3     :     0.010856
 55 C s       :     2.713736  s :     2.713736
      pz      :     1.018798  p :     2.881533
      px      :     0.901769
      py      :     0.960965
      dz2     :     0.121868  d :     0.482580
      dxz     :     0.083948
      dyz     :     0.144239
      dx2y2   :     0.056216
      dxy     :     0.076308
      f0      :     0.007354  f :     0.053071
      f+1     :     0.005844
      f-1     :     0.015551
      f+2     :     0.006336
      f-2     :     0.007359
      f+3     :     0.005951
      f-3     :     0.004675
 56 C s       :     2.762974  s :     2.762974
      pz      :     0.987560  p :     2.897682
      px      :     0.896003
      py      :     1.014118
      dz2     :     0.098113  d :     0.380198
      dxz     :     0.043003
      dyz     :     0.086716
      dx2y2   :     0.077915
      dxy     :     0.074451
      f0      :     0.003535  f :     0.041933
      f+1     :     0.003191
      f-1     :     0.011025
      f+2     :     0.006155
      f-2     :     0.007263
      f+3     :     0.005881
      f-3     :     0.004882
 57 H s       :     0.775803  s :     0.775803
      pz      :     0.035850  p :     0.062001
      px      :     0.014982
      py      :     0.011168
 58 C s       :     2.767005  s :     2.767005
      pz      :     1.029140  p :     2.943587
      px      :     0.923347
      py      :     0.991100
      dz2     :     0.086517  d :     0.380951
      dxz     :     0.070735
      dyz     :     0.130546
      dx2y2   :     0.054031
      dxy     :     0.039122
      f0      :     0.007210  f :     0.042405
      f+1     :     0.006774
      f-1     :     0.010818
      f+2     :     0.003716
      f-2     :     0.005348
      f+3     :     0.004044
      f-3     :     0.004496
 59 H s       :     0.780421  s :     0.780421
      pz      :     0.019299  p :     0.061259
      px      :     0.013320
      py      :     0.028640
 60 C s       :     2.769051  s :     2.769051
      pz      :     1.040316  p :     2.917998
      px      :     0.884240
      py      :     0.993442
      dz2     :     0.106872  d :     0.389853
      dxz     :     0.070110
      dyz     :     0.123586
      dx2y2   :     0.033149
      dxy     :     0.056136
      f0      :     0.007103  f :     0.042736
      f+1     :     0.005364
      f-1     :     0.012760
      f+2     :     0.005136
      f-2     :     0.005505
      f+3     :     0.004217
      f-3     :     0.002651
 61 H s       :     0.780939  s :     0.780939
      pz      :     0.015107  p :     0.060932
      px      :     0.018456
      py      :     0.027369
 62 C s       :     2.767170  s :     2.767170
      pz      :     0.989018  p :     2.943984
      px      :     0.918018
      py      :     1.036949
      dz2     :     0.102548  d :     0.381038
      dxz     :     0.041695
      dyz     :     0.087285
      dx2y2   :     0.075522
      dxy     :     0.073988
      f0      :     0.003716  f :     0.042407
      f+1     :     0.003230
      f-1     :     0.011452
      f+2     :     0.005954
      f-2     :     0.007231
      f+3     :     0.005933
      f-3     :     0.004890
 63 H s       :     0.780518  s :     0.780518
      pz      :     0.034870  p :     0.061294
      px      :     0.015256
      py      :     0.011169
 64 C s       :     2.763993  s :     2.763993
      pz      :     1.005904  p :     2.902458
      px      :     0.899283
      py      :     0.997270
      dz2     :     0.086780  d :     0.380767
      dxz     :     0.070750
      dyz     :     0.126209
      dx2y2   :     0.057739
      dxy     :     0.039289
      f0      :     0.007358  f :     0.041869
      f+1     :     0.006795
      f-1     :     0.010273
      f+2     :     0.003648
      f-2     :     0.005156
      f+3     :     0.003939
      f-3     :     0.004700
 65 H s       :     0.775949  s :     0.775949
      pz      :     0.020334  p :     0.062287
      px      :     0.013018
      py      :     0.028935
 66 H s       :     0.704724  s :     0.704724
      pz      :     0.036440  p :     0.121150
      px      :     0.036347
      py      :     0.048363


                      *****************************
                      * MAYER POPULATION ANALYSIS *
                      *****************************

  NA   - Mulliken gross atomic population
  ZA   - Total nuclear charge
  QA   - Mulliken gross atomic charge
  VA   - Mayer's total valence
  BVA  - Mayer's bonded valence
  FA   - Mayer's free valence

  ATOM       NA         ZA         QA         VA         BVA        FA
  0 O      8.2290     8.0000    -0.2290     2.1913     2.1913     0.0000
  1 O      8.4414     8.0000    -0.4414     2.0675     2.0675     0.0000
  2 N      7.2848     7.0000    -0.2848     2.9625     2.9625    -0.0000
  3 N      7.2059     7.0000    -0.2059     3.1203     3.1203     0.0000
  4 C      5.7394     6.0000     0.2606     4.0478     4.0478    -0.0000
  5 C      5.9614     6.0000     0.0386     3.8815     3.8815     0.0000
  6 H      0.8304     1.0000     0.1696     0.9830     0.9830    -0.0000
  7 C      5.8937     6.0000     0.1063     3.5468     3.5468     0.0000
  8 C      6.2635     6.0000    -0.2635     3.9480     3.9480    -0.0000
  9 H      0.8356     1.0000     0.1644     0.9649     0.9649    -0.0000
 10 C      6.1556     6.0000    -0.1556     3.8974     3.8974    -0.0000
 11 H      0.8415     1.0000     0.1585     0.9620     0.9620    -0.0000
 12 C      6.1581     6.0000    -0.1581     3.8849     3.8849     0.0000
 13 H      0.8425     1.0000     0.1575     0.9596     0.9596     0.0000
 14 C      6.1493     6.0000    -0.1493     3.8886     3.8886     0.0000
 15 H      0.8410     1.0000     0.1590     0.9614     0.9614     0.0000
 16 C      6.2203     6.0000    -0.2203     3.9375     3.9375     0.0000
 17 H      0.8443     1.0000     0.1557     0.9737     0.9737    -0.0000
 18 C      5.8389     6.0000     0.1611     3.9382     3.9382     0.0000
 19 C      6.4068     6.0000    -0.4068     3.8269     3.8269    -0.0000
 20 H      0.8615     1.0000     0.1385     0.9748     0.9748    -0.0000
 21 H      0.8615     1.0000     0.1385     0.9738     0.9738    -0.0000
 22 H      0.8642     1.0000     0.1358     0.9780     0.9780    -0.0000
 23 C      6.4491     6.0000    -0.4491     3.8815     3.8815     0.0000
 24 H      0.8536     1.0000     0.1464     0.9735     0.9735    -0.0000
 25 H      0.8520     1.0000     0.1480     0.9690     0.9690     0.0000
 26 H      0.8580     1.0000     0.1420     0.9772     0.9772     0.0000
 27 C      6.4462     6.0000    -0.4462     3.8811     3.8811    -0.0000
 28 H      0.8580     1.0000     0.1420     0.9766     0.9766    -0.0000
 29 H      0.8527     1.0000     0.1473     0.9696     0.9696    -0.0000
 30 H      0.8556     1.0000     0.1444     0.9792     0.9792    -0.0000
 31 C      5.7935     6.0000     0.2065     3.9051     3.9051     0.0000
 32 C      6.0264     6.0000    -0.0264     3.6530     3.6530    -0.0000
 33 C      6.1959     6.0000    -0.1959     3.8089     3.8089    -0.0000
 34 H      0.8412     1.0000     0.1588     0.9607     0.9607     0.0000
 35 C      6.2374     6.0000    -0.2374     3.9273     3.9273     0.0000
 36 H      0.8523     1.0000     0.1477     0.9628     0.9628    -0.0000
 37 C      6.1855     6.0000    -0.1855     3.8873     3.8873     0.0000
 38 H      0.8488     1.0000     0.1512     0.9625     0.9625     0.0000
 39 C      6.3251     6.0000    -0.3251     3.9053     3.9053    -0.0000
 40 H      0.8451     1.0000     0.1549     0.9826     0.9826    -0.0000
 41 C      5.9079     6.0000     0.0921     3.9165     3.9165    -0.0000
 42 C      6.4671     6.0000    -0.4671     3.8709     3.8709    -0.0000
 43 H      0.8556     1.0000     0.1444     0.9670     0.9670     0.0000
 44 H      0.8469     1.0000     0.1531     0.9696     0.9696    -0.0000
 45 H      0.8551     1.0000     0.1449     0.9674     0.9674    -0.0000
 46 C      6.4291     6.0000    -0.4291     3.8532     3.8532    -0.0000
 47 H      0.8591     1.0000     0.1409     0.9716     0.9716    -0.0000
 48 H      0.8584     1.0000     0.1416     0.9703     0.9703    -0.0000
 49 H      0.8653     1.0000     0.1347     0.9906     0.9906    -0.0000
 50 C      6.4266     6.0000    -0.4266     3.8587     3.8587     0.0000
 51 H      0.8719     1.0000     0.1281     0.9982     0.9982     0.0000
 52 H      0.8582     1.0000     0.1418     0.9709     0.9709     0.0000
 53 H      0.8562     1.0000     0.1438     0.9713     0.9713     0.0000
 54 C      5.5879     6.0000     0.4121     4.0701     4.0701     0.0000
 55 C      5.8834     6.0000     0.1166     3.5824     3.5824    -0.0000
 56 C      6.2264     6.0000    -0.2264     3.9669     3.9669     0.0000
 57 H      0.8363     1.0000     0.1637     0.9789     0.9789    -0.0000
 58 C      6.1391     6.0000    -0.1391     3.8986     3.8986     0.0000
 59 H      0.8329     1.0000     0.1671     0.9589     0.9589     0.0000
 60 C      6.1304     6.0000    -0.1304     3.9106     3.9106     0.0000
 61 H      0.8345     1.0000     0.1655     0.9577     0.9577     0.0000
 62 C      6.1447     6.0000    -0.1447     3.9038     3.9038     0.0000
 63 H      0.8341     1.0000     0.1659     0.9601     0.9601     0.0000
 64 C      6.2316     6.0000    -0.2316     3.9610     3.9610     0.0000
 65 H      0.8232     1.0000     0.1768     0.9664     0.9664    -0.0000
 66 H      0.7909     1.0000     0.2091     0.9865     0.9865     0.0000

  Mayer bond orders larger than 0.100000
B(  0-O ,  4-C ) :   0.9368 B(  0-O , 54-C ) :   1.1055 B(  1-O , 54-C ) :   1.8943 
B(  2-N ,  4-C ) :   1.9072 B(  2-N , 18-C ) :   0.9353 B(  3-N ,  5-C ) :   1.0324 
B(  3-N , 31-C ) :   1.1536 B(  3-N , 66-H ) :   0.8849 B(  4-C ,  5-C ) :   0.9832 
B(  5-C ,  6-H ) :   0.9640 B(  5-C ,  7-C ) :   0.8083 B(  7-C ,  8-C ) :   1.3435 
B(  7-C , 16-C ) :   1.3664 B(  8-C ,  9-H ) :   0.9728 B(  8-C , 10-C ) :   1.4229 
B( 10-C , 11-H ) :   0.9757 B( 10-C , 12-C ) :   1.3804 B( 12-C , 13-H ) :   0.9708 
B( 12-C , 14-C ) :   1.3925 B( 14-C , 15-H ) :   0.9747 B( 14-C , 16-C ) :   1.4060 
B( 16-C , 17-H ) :   0.9598 B( 18-C , 19-C ) :   0.9674 B( 18-C , 23-C ) :   0.9663 
B( 18-C , 27-C ) :   0.9681 B( 19-C , 20-H ) :   0.9687 B( 19-C , 21-H ) :   0.9693 
B( 19-C , 22-H ) :   0.9683 B( 23-C , 24-H ) :   0.9651 B( 23-C , 25-H ) :   0.9615 
B( 23-C , 26-H ) :   0.9663 B( 27-C , 28-H ) :   0.9652 B( 27-C , 29-H ) :   0.9614 
B( 27-C , 30-H ) :   0.9672 B( 31-C , 32-C ) :   1.2918 B( 31-C , 39-C ) :   1.3449 
B( 32-C , 33-C ) :   1.3161 B( 32-C , 41-C ) :   0.9783 B( 33-C , 34-H ) :   0.9700 
B( 33-C , 35-C ) :   1.4069 B( 35-C , 36-H ) :   0.9860 B( 35-C , 37-C ) :   1.3943 
B( 37-C , 38-H ) :   0.9794 B( 37-C , 39-C ) :   1.3981 B( 39-C , 40-H ) :   0.9719 
B( 41-C , 42-C ) :   0.9419 B( 41-C , 46-C ) :   0.9820 B( 41-C , 50-C ) :   0.9679 
B( 42-C , 43-H ) :   0.9684 B( 42-C , 44-H ) :   0.9656 B( 42-C , 45-H ) :   0.9696 
B( 46-C , 47-H ) :   0.9702 B( 46-C , 48-H ) :   0.9629 B( 46-C , 49-H ) :   0.9505 
B( 50-C , 51-H ) :   0.9486 B( 50-C , 52-H ) :   0.9621 B( 50-C , 53-H ) :   0.9685 
B( 54-C , 55-C ) :   0.9860 B( 55-C , 56-C ) :   1.3228 B( 55-C , 64-C ) :   1.3319 
B( 56-C , 57-H ) :   0.9645 B( 56-C , 58-C ) :   1.4365 B( 58-C , 59-H ) :   0.9674 
B( 58-C , 60-C ) :   1.3867 B( 60-C , 61-H ) :   0.9641 B( 60-C , 62-C ) :   1.3886 
B( 62-C , 63-H ) :   0.9680 B( 62-C , 64-C ) :   1.4343 B( 64-C , 65-H ) :   0.9570 


-------
TIMINGS
-------

Total SCF time: 0 days 0 hours 5 min 6 sec 

Total time                  ....     306.801 sec
Sum of individual times     ....     285.114 sec  ( 92.9%)

Fock matrix formation       ....     253.071 sec  ( 82.5%)
  Split-RI-J                ....      22.435 sec  (  8.9% of F)
  Chain of spheres X        ....     154.296 sec  ( 61.0% of F)
  XC integration            ....      28.118 sec  ( 11.1% of F)
    Basis function eval.    ....       2.103 sec  (  7.5% of XC)
    Density eval.           ....       4.670 sec  ( 16.6% of XC)
    XC-Functional eval.     ....       0.184 sec  (  0.7% of XC)
    XC-Potential eval.      ....       2.857 sec  ( 10.2% of XC)
Diagonalization             ....       2.734 sec  (  0.9%)
Density matrix formation    ....       0.508 sec  (  0.2%)
Population analysis         ....       3.280 sec  (  1.1%)
Initial guess               ....       5.609 sec  (  1.8%)
Orbital Transformation      ....       0.000 sec  (  0.0%)
Orbital Orthonormalization  ....       0.000 sec  (  0.0%)
DIIS solution               ....       3.494 sec  (  1.1%)
SOSCF solution              ....       3.735 sec  (  1.2%)
Grid generation             ....      12.681 sec  (  4.1%)

Maximum memory used throughout the entire SCF-calculation: 394.9 MB
[1710175754.058418] [node052:1578442:0]          mpool.c:43   UCX  WARN  object 0x140b9000 was not returned to mpool ucp_requests
[1710175754.058437] [node052:1578442:0]          mpool.c:43   UCX  WARN  object 0x140b9380 was not returned to mpool ucp_requests
[1710175754.058443] [node052:1578442:0]          mpool.c:43   UCX  WARN  object 0x140b9540 was not returned to mpool ucp_requests
[1710175754.058447] [node052:1578442:0]          mpool.c:43   UCX  WARN  object 0x140b9700 was not returned to mpool ucp_requests
[1710175754.058450] [node052:1578442:0]          mpool.c:43   UCX  WARN  object 0x140b9a80 was not returned to mpool ucp_requests
[1710175754.058454] [node052:1578442:0]          mpool.c:43   UCX  WARN  object 0x140b9c40 was not returned to mpool ucp_requests
[1710175754.058457] [node052:1578442:0]          mpool.c:43   UCX  WARN  object 0x140b9e00 was not returned to mpool ucp_requests
[1710175754.058461] [node052:1578442:0]          mpool.c:43   UCX  WARN  object 0x140b9fc0 was not returned to mpool ucp_requests
[1710175754.058456] [node052:1578452:0]          mpool.c:43   UCX  WARN  object 0x146d4d40 was not returned to mpool ucp_requests
[1710175754.058472] [node052:1578452:0]          mpool.c:43   UCX  WARN  object 0x146d5280 was not returned to mpool ucp_requests
[1710175754.058480] [node052:1578452:0]          mpool.c:43   UCX  WARN  object 0x146d5440 was not returned to mpool ucp_requests
[1710175754.058483] [node052:1578452:0]          mpool.c:43   UCX  WARN  object 0x146d5600 was not returned to mpool ucp_requests
[1710175754.058486] [node052:1578452:0]          mpool.c:43   UCX  WARN  object 0x146d57c0 was not returned to mpool ucp_requests
[1710175754.058490] [node052:1578452:0]          mpool.c:43   UCX  WARN  object 0x146d5980 was not returned to mpool ucp_requests
[1710175754.058494] [node052:1578452:0]          mpool.c:43   UCX  WARN  object 0x146d5b40 was not returned to mpool ucp_requests
[1710175754.058496] [node052:1578452:0]          mpool.c:43   UCX  WARN  object 0x146d5d00 was not returned to mpool ucp_requests
[1710175754.058500] [node052:1578452:0]          mpool.c:43   UCX  WARN  object 0x146d5ec0 was not returned to mpool ucp_requests
[1710175754.058483] [node052:1578445:0]          mpool.c:43   UCX  WARN  object 0x1307d240 was not returned to mpool ucp_requests
[1710175754.058495] [node052:1578445:0]          mpool.c:43   UCX  WARN  object 0x1307d400 was not returned to mpool ucp_requests
[1710175754.058498] [node052:1578445:0]          mpool.c:43   UCX  WARN  object 0x1307d5c0 was not returned to mpool ucp_requests
[1710175754.058501] [node052:1578445:0]          mpool.c:43   UCX  WARN  object 0x1307d780 was not returned to mpool ucp_requests
[1710175754.058504] [node052:1578445:0]          mpool.c:43   UCX  WARN  object 0x1307d940 was not returned to mpool ucp_requests
[1710175754.058508] [node052:1578445:0]          mpool.c:43   UCX  WARN  object 0x1307db00 was not returned to mpool ucp_requests
[1710175754.058511] [node052:1578445:0]          mpool.c:43   UCX  WARN  object 0x1307dcc0 was not returned to mpool ucp_requests
[1710175754.058514] [node052:1578445:0]          mpool.c:43   UCX  WARN  object 0x1307de80 was not returned to mpool ucp_requests
[1710175754.059574] [node052:1578451:0]          mpool.c:43   UCX  WARN  object 0x13166080 was not returned to mpool ucp_requests
[1710175754.059595] [node052:1578451:0]          mpool.c:43   UCX  WARN  object 0x13166400 was not returned to mpool ucp_requests
[1710175754.059601] [node052:1578451:0]          mpool.c:43   UCX  WARN  object 0x131665c0 was not returned to mpool ucp_requests
[1710175754.059604] [node052:1578451:0]          mpool.c:43   UCX  WARN  object 0x13166780 was not returned to mpool ucp_requests
[1710175754.059608] [node052:1578451:0]          mpool.c:43   UCX  WARN  object 0x13166940 was not returned to mpool ucp_requests
[1710175754.059612] [node052:1578451:0]          mpool.c:43   UCX  WARN  object 0x13166b00 was not returned to mpool ucp_requests
[1710175754.059616] [node052:1578451:0]          mpool.c:43   UCX  WARN  object 0x13166cc0 was not returned to mpool ucp_requests
[1710175754.059620] [node052:1578451:0]          mpool.c:43   UCX  WARN  object 0x13166e80 was not returned to mpool ucp_requests
[1710175754.059623] [node052:1578451:0]          mpool.c:43   UCX  WARN  object 0x13167040 was not returned to mpool ucp_requests
[1710175754.062959] [node052:1578439:0]          mpool.c:43   UCX  WARN  object 0x13b494c0 was not returned to mpool ucp_requests
[1710175754.062977] [node052:1578439:0]          mpool.c:43   UCX  WARN  object 0x13b49680 was not returned to mpool ucp_requests
[1710175754.062981] [node052:1578439:0]          mpool.c:43   UCX  WARN  object 0x13b49840 was not returned to mpool ucp_requests
[1710175754.062983] [node052:1578439:0]          mpool.c:43   UCX  WARN  object 0x13b49a00 was not returned to mpool ucp_requests
[1710175754.062987] [node052:1578439:0]          mpool.c:43   UCX  WARN  object 0x13b49bc0 was not returned to mpool ucp_requests
[1710175754.062990] [node052:1578439:0]          mpool.c:43   UCX  WARN  object 0x13b49d80 was not returned to mpool ucp_requests
[1710175754.062993] [node052:1578439:0]          mpool.c:43   UCX  WARN  object 0x13b49f40 was not returned to mpool ucp_requests
[1710175754.063537] [node052:1578446:0]          mpool.c:43   UCX  WARN  object 0x12b9e300 was not returned to mpool ucp_requests
[1710175754.063550] [node052:1578446:0]          mpool.c:43   UCX  WARN  object 0x12b9e4c0 was not returned to mpool ucp_requests
[1710175754.063554] [node052:1578446:0]          mpool.c:43   UCX  WARN  object 0x12b9e680 was not returned to mpool ucp_requests
[1710175754.063557] [node052:1578446:0]          mpool.c:43   UCX  WARN  object 0x12b9e840 was not returned to mpool ucp_requests
[1710175754.063561] [node052:1578446:0]          mpool.c:43   UCX  WARN  object 0x12b9ea00 was not returned to mpool ucp_requests
[1710175754.063565] [node052:1578446:0]          mpool.c:43   UCX  WARN  object 0x12b9ebc0 was not returned to mpool ucp_requests
[1710175754.063568] [node052:1578446:0]          mpool.c:43   UCX  WARN  object 0x12b9ed80 was not returned to mpool ucp_requests
[1710175754.063572] [node052:1578446:0]          mpool.c:43   UCX  WARN  object 0x12b9ef40 was not returned to mpool ucp_requests
[1710175754.063813] [node052:1578456:0]          mpool.c:43   UCX  WARN  object 0x13dfe500 was not returned to mpool ucp_requests
[1710175754.063828] [node052:1578456:0]          mpool.c:43   UCX  WARN  object 0x13dfe6c0 was not returned to mpool ucp_requests
[1710175754.063833] [node052:1578456:0]          mpool.c:43   UCX  WARN  object 0x13dfe880 was not returned to mpool ucp_requests
[1710175754.063836] [node052:1578456:0]          mpool.c:43   UCX  WARN  object 0x13dfea40 was not returned to mpool ucp_requests
[1710175754.063839] [node052:1578456:0]          mpool.c:43   UCX  WARN  object 0x13dfec00 was not returned to mpool ucp_requests
[1710175754.063842] [node052:1578456:0]          mpool.c:43   UCX  WARN  object 0x13dfedc0 was not returned to mpool ucp_requests
[1710175754.063844] [node052:1578456:0]          mpool.c:43   UCX  WARN  object 0x13dfef80 was not returned to mpool ucp_requests
[1710175754.071691] [node052:1578454:0]          mpool.c:43   UCX  WARN  object 0x144bdf40 was not returned to mpool ucp_requests
[1710175754.071703] [node052:1578454:0]          mpool.c:43   UCX  WARN  object 0x144be480 was not returned to mpool ucp_requests
[1710175754.071708] [node052:1578454:0]          mpool.c:43   UCX  WARN  object 0x144be640 was not returned to mpool ucp_requests
[1710175754.071712] [node052:1578454:0]          mpool.c:43   UCX  WARN  object 0x144be800 was not returned to mpool ucp_requests
[1710175754.071716] [node052:1578454:0]          mpool.c:43   UCX  WARN  object 0x144be9c0 was not returned to mpool ucp_requests
[1710175754.071720] [node052:1578454:0]          mpool.c:43   UCX  WARN  object 0x144bed40 was not returned to mpool ucp_requests
[1710175754.071723] [node052:1578454:0]          mpool.c:43   UCX  WARN  object 0x144bef00 was not returned to mpool ucp_requests
[1710175754.072471] [node052:1578448:0]          mpool.c:43   UCX  WARN  object 0x13f6eec0 was not returned to mpool ucp_requests
[1710175754.072481] [node052:1578448:0]          mpool.c:43   UCX  WARN  object 0x13f6f080 was not returned to mpool ucp_requests
[1710175754.072489] [node052:1578448:0]          mpool.c:43   UCX  WARN  object 0x13f6f240 was not returned to mpool ucp_requests
[1710175754.072492] [node052:1578448:0]          mpool.c:43   UCX  WARN  object 0x13f6f400 was not returned to mpool ucp_requests
[1710175754.072495] [node052:1578448:0]          mpool.c:43   UCX  WARN  object 0x13f6f5c0 was not returned to mpool ucp_requests
[1710175754.072498] [node052:1578448:0]          mpool.c:43   UCX  WARN  object 0x13f6f780 was not returned to mpool ucp_requests
[1710175754.072503] [node052:1578448:0]          mpool.c:43   UCX  WARN  object 0x13f6f940 was not returned to mpool ucp_requests
[1710175754.072506] [node052:1578448:0]          mpool.c:43   UCX  WARN  object 0x13f6fb00 was not returned to mpool ucp_requests
[1710175754.072713] [node052:1578449:0]          mpool.c:43   UCX  WARN  object 0x13c63400 was not returned to mpool ucp_requests
[1710175754.072732] [node052:1578449:0]          mpool.c:43   UCX  WARN  object 0x13c635c0 was not returned to mpool ucp_requests
[1710175754.072736] [node052:1578449:0]          mpool.c:43   UCX  WARN  object 0x13c63780 was not returned to mpool ucp_requests
[1710175754.072739] [node052:1578449:0]          mpool.c:43   UCX  WARN  object 0x13c63940 was not returned to mpool ucp_requests
[1710175754.072743] [node052:1578449:0]          mpool.c:43   UCX  WARN  object 0x13c63b00 was not returned to mpool ucp_requests
[1710175754.072746] [node052:1578449:0]          mpool.c:43   UCX  WARN  object 0x13c63cc0 was not returned to mpool ucp_requests
[1710175754.072749] [node052:1578449:0]          mpool.c:43   UCX  WARN  object 0x13c63e80 was not returned to mpool ucp_requests
[1710175754.072752] [node052:1578449:0]          mpool.c:43   UCX  WARN  object 0x13c64040 was not returned to mpool ucp_requests
[1710175754.072604] [node052:1578450:0]          mpool.c:43   UCX  WARN  object 0x13b51f00 was not returned to mpool ucp_requests
[1710175754.072616] [node052:1578450:0]          mpool.c:43   UCX  WARN  object 0x13b52440 was not returned to mpool ucp_requests
[1710175754.072621] [node052:1578450:0]          mpool.c:43   UCX  WARN  object 0x13b52600 was not returned to mpool ucp_requests
[1710175754.072624] [node052:1578450:0]          mpool.c:43   UCX  WARN  object 0x13b527c0 was not returned to mpool ucp_requests
[1710175754.072628] [node052:1578450:0]          mpool.c:43   UCX  WARN  object 0x13b52980 was not returned to mpool ucp_requests
[1710175754.072630] [node052:1578450:0]          mpool.c:43   UCX  WARN  object 0x13b52b40 was not returned to mpool ucp_requests
[1710175754.072634] [node052:1578450:0]          mpool.c:43   UCX  WARN  object 0x13b52d00 was not returned to mpool ucp_requests
[1710175754.072638] [node052:1578450:0]          mpool.c:43   UCX  WARN  object 0x13b52ec0 was not returned to mpool ucp_requests
[1710175754.072642] [node052:1578450:0]          mpool.c:43   UCX  WARN  object 0x13b53080 was not returned to mpool ucp_requests
[1710175754.074085] [node052:1578443:0]          mpool.c:43   UCX  WARN  object 0x13724300 was not returned to mpool ucp_requests
[1710175754.074100] [node052:1578443:0]          mpool.c:43   UCX  WARN  object 0x137244c0 was not returned to mpool ucp_requests
[1710175754.074105] [node052:1578443:0]          mpool.c:43   UCX  WARN  object 0x13724680 was not returned to mpool ucp_requests
[1710175754.074109] [node052:1578443:0]          mpool.c:43   UCX  WARN  object 0x13724840 was not returned to mpool ucp_requests
[1710175754.074114] [node052:1578443:0]          mpool.c:43   UCX  WARN  object 0x13724a00 was not returned to mpool ucp_requests
[1710175754.074119] [node052:1578443:0]          mpool.c:43   UCX  WARN  object 0x13724bc0 was not returned to mpool ucp_requests
[1710175754.074123] [node052:1578443:0]          mpool.c:43   UCX  WARN  object 0x13724d80 was not returned to mpool ucp_requests
[1710175754.074128] [node052:1578443:0]          mpool.c:43   UCX  WARN  object 0x13724f40 was not returned to mpool ucp_requests
[1710175754.074356] [node052:1578453:0]          mpool.c:43   UCX  WARN  object 0x13834e80 was not returned to mpool ucp_requests
[1710175754.074373] [node052:1578453:0]          mpool.c:43   UCX  WARN  object 0x138353c0 was not returned to mpool ucp_requests
[1710175754.074377] [node052:1578453:0]          mpool.c:43   UCX  WARN  object 0x13835740 was not returned to mpool ucp_requests
[1710175754.074380] [node052:1578453:0]          mpool.c:43   UCX  WARN  object 0x13835900 was not returned to mpool ucp_requests
[1710175754.074384] [node052:1578453:0]          mpool.c:43   UCX  WARN  object 0x13835ac0 was not returned to mpool ucp_requests
[1710175754.074387] [node052:1578453:0]          mpool.c:43   UCX  WARN  object 0x13835c80 was not returned to mpool ucp_requests
[1710175754.074390] [node052:1578453:0]          mpool.c:43   UCX  WARN  object 0x13835e40 was not returned to mpool ucp_requests
[1710175754.074394] [node052:1578453:0]          mpool.c:43   UCX  WARN  object 0x13836000 was not returned to mpool ucp_requests
[1710175754.075467] [node052:1578447:0]          mpool.c:43   UCX  WARN  object 0x13e002c0 was not returned to mpool ucp_requests
[1710175754.075479] [node052:1578447:0]          mpool.c:43   UCX  WARN  object 0x13e00480 was not returned to mpool ucp_requests
[1710175754.075484] [node052:1578447:0]          mpool.c:43   UCX  WARN  object 0x13e00640 was not returned to mpool ucp_requests
[1710175754.075488] [node052:1578447:0]          mpool.c:43   UCX  WARN  object 0x13e00800 was not returned to mpool ucp_requests
[1710175754.075492] [node052:1578447:0]          mpool.c:43   UCX  WARN  object 0x13e009c0 was not returned to mpool ucp_requests
[1710175754.075495] [node052:1578447:0]          mpool.c:43   UCX  WARN  object 0x13e00b80 was not returned to mpool ucp_requests
[1710175754.075498] [node052:1578447:0]          mpool.c:43   UCX  WARN  object 0x13e00d40 was not returned to mpool ucp_requests
[1710175754.075502] [node052:1578447:0]          mpool.c:43   UCX  WARN  object 0x13e00f00 was not returned to mpool ucp_requests
[1710175754.076225] [node052:1578455:0]          mpool.c:43   UCX  WARN  object 0x13b08e80 was not returned to mpool ucp_requests
[1710175754.076236] [node052:1578455:0]          mpool.c:43   UCX  WARN  object 0x13b09740 was not returned to mpool ucp_requests
[1710175754.076242] [node052:1578455:0]          mpool.c:43   UCX  WARN  object 0x13b09900 was not returned to mpool ucp_requests
[1710175754.076244] [node052:1578455:0]          mpool.c:43   UCX  WARN  object 0x13b09ac0 was not returned to mpool ucp_requests
[1710175754.076249] [node052:1578455:0]          mpool.c:43   UCX  WARN  object 0x13b09c80 was not returned to mpool ucp_requests
[1710175754.076253] [node052:1578455:0]          mpool.c:43   UCX  WARN  object 0x13b09e40 was not returned to mpool ucp_requests
[1710175754.076256] [node052:1578455:0]          mpool.c:43   UCX  WARN  object 0x13b0a000 was not returned to mpool ucp_requests
[1710175754.076226] [node052:1578457:0]          mpool.c:43   UCX  WARN  object 0x1380e0c0 was not returned to mpool ucp_requests
[1710175754.076237] [node052:1578457:0]          mpool.c:43   UCX  WARN  object 0x1380e600 was not returned to mpool ucp_requests
[1710175754.076242] [node052:1578457:0]          mpool.c:43   UCX  WARN  object 0x1380e7c0 was not returned to mpool ucp_requests
[1710175754.076244] [node052:1578457:0]          mpool.c:43   UCX  WARN  object 0x1380e980 was not returned to mpool ucp_requests
[1710175754.076248] [node052:1578457:0]          mpool.c:43   UCX  WARN  object 0x1380eb40 was not returned to mpool ucp_requests
[1710175754.076252] [node052:1578457:0]          mpool.c:43   UCX  WARN  object 0x1380eec0 was not returned to mpool ucp_requests
[1710175754.076255] [node052:1578457:0]          mpool.c:43   UCX  WARN  object 0x1380f080 was not returned to mpool ucp_requests
[1710175754.077153] [node052:1578441:0]          mpool.c:43   UCX  WARN  object 0x137e7540 was not returned to mpool ucp_requests
[1710175754.077175] [node052:1578441:0]          mpool.c:43   UCX  WARN  object 0x137e7700 was not returned to mpool ucp_requests
[1710175754.077181] [node052:1578441:0]          mpool.c:43   UCX  WARN  object 0x137e78c0 was not returned to mpool ucp_requests
[1710175754.077183] [node052:1578441:0]          mpool.c:43   UCX  WARN  object 0x137e7a80 was not returned to mpool ucp_requests
[1710175754.077186] [node052:1578441:0]          mpool.c:43   UCX  WARN  object 0x137e7c40 was not returned to mpool ucp_requests
[1710175754.077197] [node052:1578441:0]          mpool.c:43   UCX  WARN  object 0x137e7e00 was not returned to mpool ucp_requests
[1710175754.077200] [node052:1578441:0]          mpool.c:43   UCX  WARN  object 0x137e7fc0 was not returned to mpool ucp_requests
[1710175754.077202] [node052:1578441:0]          mpool.c:43   UCX  WARN  object 0x137e8180 was not returned to mpool ucp_requests
[1710175754.077372] [node052:1578440:0]          mpool.c:43   UCX  WARN  object 0x14092240 was not returned to mpool ucp_requests
[1710175754.077384] [node052:1578440:0]          mpool.c:43   UCX  WARN  object 0x140925c0 was not returned to mpool ucp_requests
[1710175754.077388] [node052:1578440:0]          mpool.c:43   UCX  WARN  object 0x14092780 was not returned to mpool ucp_requests
[1710175754.077392] [node052:1578440:0]          mpool.c:43   UCX  WARN  object 0x14092940 was not returned to mpool ucp_requests
[1710175754.077395] [node052:1578440:0]          mpool.c:43   UCX  WARN  object 0x14092b00 was not returned to mpool ucp_requests
[1710175754.077398] [node052:1578440:0]          mpool.c:43   UCX  WARN  object 0x14092cc0 was not returned to mpool ucp_requests
[1710175754.077402] [node052:1578440:0]          mpool.c:43   UCX  WARN  object 0x14092e80 was not returned to mpool ucp_requests
[1710175754.079476] [node052:1578444:0]          mpool.c:43   UCX  WARN  object 0x13836300 was not returned to mpool ucp_requests
[1710175754.079487] [node052:1578444:0]          mpool.c:43   UCX  WARN  object 0x138364c0 was not returned to mpool ucp_requests
[1710175754.079491] [node052:1578444:0]          mpool.c:43   UCX  WARN  object 0x13836680 was not returned to mpool ucp_requests
[1710175754.079494] [node052:1578444:0]          mpool.c:43   UCX  WARN  object 0x13836840 was not returned to mpool ucp_requests
[1710175754.079498] [node052:1578444:0]          mpool.c:43   UCX  WARN  object 0x13836a00 was not returned to mpool ucp_requests
[1710175754.079502] [node052:1578444:0]          mpool.c:43   UCX  WARN  object 0x13836bc0 was not returned to mpool ucp_requests
[1710175754.079505] [node052:1578444:0]          mpool.c:43   UCX  WARN  object 0x13836d80 was not returned to mpool ucp_requests
[1710175754.079510] [node052:1578444:0]          mpool.c:43   UCX  WARN  object 0x13836f40 was not returned to mpool ucp_requests


-------------------------------------------------------------------------------
                          DFT DISPERSION CORRECTION                            
                                                                               
                              DFTD3 V3.1  Rev 1                                
                          USING Becke-Johnson damping                          
-------------------------------------------------------------------------------
The PBE0 functional is recognized
Active option DFTDOPT                   ...         4   

molecular C6(AA) [au] = 45533.707950 


            DFT-D V3
 parameters
 s6 scaling factor         :     1.0000 
 a1 scaling factor         :     0.4145 
 s8 scaling factor         :     1.2177 
 a2 scaling factor         :     4.8593 
 ad hoc parameters k1-k3   :    16.0000     1.3333    -4.0000 

 Edisp/kcal,au: -52.403571166705  -0.083510397441 
 E6   /kcal   : -33.721600077 
 E8   /kcal   : -18.681971090 
 % E8         :  35.650186950 

-------------------------   ----------------
Dispersion correction           -0.083510397
-------------------------   ----------------


-------------------------   --------------------
FINAL SINGLE POINT ENERGY     -1384.476499081055
-------------------------   --------------------


           ************************************************************
           *        Program running with 20 parallel MPI-processes    *
           *              working on a common directory               *
           ************************************************************
------------------------------------------------------------------------------
                         ORCA SCF GRADIENT CALCULATION
------------------------------------------------------------------------------

 ... reading COSX grid (gridx3)
Gradient of the Kohn-Sham DFT energy:
Kohn-Sham wavefunction type      ... RKS
Hartree-Fock exchange scaling    ...    0.250
Number of operators              ...    1
Number of atoms                  ...   67
Basis set dimensions             ... 1227
Integral neglect threshold       ... 2.5e-11
Integral primitive cutoff        ... 2.5e-12
SHARK Integral package           ... ON

Nuc. rep. gradient       (SHARK) ... done (  0.0 sec)
HCore & Overlap gradient (SHARK) ... done (  1.0 sec)
RI-J gradient            (SHARK) ... done (  6.2 sec)
COSX-gradient                    ... done ( 37.2 sec)
Exchange-correlation gradient    ... done
Dispersion correction            ... done

------------------
CARTESIAN GRADIENT
------------------

   1   O   :   -0.006274681    0.015129478   -0.009757853
   2   O   :    0.017509653   -0.011814965    0.043469856
   3   N   :   -0.034997393    0.050334399    0.001058089
   4   N   :    0.001690957   -0.000668749    0.001411240
   5   C   :    0.000773871   -0.042802789   -0.002342946
   6   C   :   -0.008395245   -0.026492632   -0.002552175
   7   H   :    0.005461799    0.007732134    0.001214323
   8   C   :    0.008888918    0.002024596   -0.000341405
   9   C   :    0.000123879    0.008401454   -0.003855329
  10   H   :    0.000598910   -0.002411269   -0.001184144
  11   C   :    0.002595164    0.004806746   -0.009926833
  12   H   :   -0.000448331   -0.001379358    0.002152255
  13   C   :    0.001153317   -0.000482285   -0.002908238
  14   H   :   -0.001214086    0.001327622    0.002294785
  15   C   :    0.001559236   -0.009919658    0.001201335
  16   H   :   -0.000597951    0.002348416   -0.000118044
  17   C   :   -0.000246702   -0.007009026    0.007149110
  18   H   :    0.000908267    0.000013109   -0.003640418
  19   C   :    0.011703085   -0.008623641   -0.001280217
  20   C   :    0.002438977    0.002162271    0.000898882
  21   H   :   -0.001054892    0.001986080   -0.001932733
  22   H   :    0.002575805    0.001714164    0.000630299
  23   H   :   -0.001960396    0.001755173    0.001743634
  24   C   :   -0.003850578    0.001123241    0.006167646
  25   H   :   -0.001930626    0.002105377    0.001438082
  26   H   :    0.000426662   -0.003454263    0.002415419
  27   H   :   -0.002294416   -0.001912298   -0.000248011
  28   C   :   -0.002268797    0.002866056   -0.006613732
  29   H   :   -0.002081507   -0.001964090   -0.000823205
  30   H   :    0.001404039   -0.002738784   -0.002959997
  31   H   :   -0.001387164    0.002235423   -0.001708769
  32   C   :    0.025413380    0.005221696    0.006164212
  33   C   :   -0.006080635   -0.017637449   -0.003300805
  34   C   :    0.012784676    0.011761270    0.005152169
  35   H   :    0.003579039   -0.005428049    0.000672230
  36   C   :    0.002090617    0.002437193    0.000931959
  37   H   :   -0.002442264   -0.001214108   -0.000855599
  38   C   :    0.006138249   -0.008228507    0.001616222
  39   H   :   -0.000848575    0.002935576   -0.000192700
  40   C   :   -0.008360315   -0.002866827   -0.002124134
  41   H   :    0.004233765    0.002406569    0.001475332
  42   C   :    0.001561669   -0.007435391    0.000112185
  43   C   :   -0.002769895    0.012639674   -0.000061066
  44   H   :   -0.001334089    0.001481737   -0.001527876
  45   H   :    0.005063960    0.003180891    0.001972402
  46   H   :   -0.001857847    0.001333357    0.000734397
  47   C   :   -0.000296050    0.004442952   -0.004194092
  48   H   :   -0.002366257   -0.000048271   -0.000129591
  49   H   :   -0.000415725   -0.002785293   -0.003853729
  50   H   :   -0.000049618    0.002474652    0.000356570
  51   C   :   -0.004494227    0.002843011    0.003626411
  52   H   :    0.001363600    0.000863144   -0.001368688
  53   H   :   -0.001923675   -0.002900680    0.002675387
  54   H   :   -0.001951549    0.000401751   -0.001023952
  55   C   :   -0.005117429    0.016289322   -0.027968064
  56   C   :   -0.001750662   -0.004998523    0.003957459
  57   C   :    0.001250032    0.000337938    0.003664486
  58   H   :   -0.001391156   -0.003046237   -0.000243459
  59   C   :   -0.003171401   -0.010118309    0.004044998
  60   H   :    0.000052446    0.001244161   -0.001570824
  61   C   :   -0.001882372   -0.003340499   -0.001145230
  62   H   :    0.001460053    0.002240743    0.001070140
  63   C   :   -0.004415378   -0.001271591   -0.009843797
  64   H   :    0.000332141   -0.000536997    0.001890337
  65   C   :    0.001082151    0.003260484   -0.003158991
  66   H   :   -0.001520192   -0.001878875   -0.002193419
  67   H   :   -0.002465506    0.009735142    0.003591259

Difference to translation invariance:
           :    0.0003107362    0.0001875890    0.0000030469

Difference to rotation invariance:
           :   -0.0014780390    0.0024584828   -0.0026896434

Norm of the cartesian gradient     ...    0.1176339560
RMS gradient                       ...    0.0082972595
MAX gradient                       ...    0.0503343992

-------
TIMINGS
-------

Total SCF gradient time            ...       60.943 sec

One electron gradient       ....       0.957 sec  (  1.6%)
RI-J Coulomb gradient       ....       6.228 sec  ( 10.2%)
COSX gradient               ....      37.170 sec  ( 61.0%)
XC gradient                 ....       6.063 sec  (  9.9%)
CPCM gradient               ....       2.054 sec  (  3.4%)
   A-Matrix (El+Nuc)        ....       0.547 sec  (  0.9%)
   Potential                ....       1.508 sec  (  2.5%)

Maximum memory used throughout the entire SCFGRAD-calculation: 245.7 MB
------------------------------------------------------------------------------
                         ORCA GEOMETRY RELAXATION STEP
------------------------------------------------------------------------------

Reading the OPT-File                    .... done
Getting information on internals        .... done
Copying old internal coords+grads       .... done
Making the new internal coordinates     .... (new redundants).... done
Validating the new internal coordinates .... (new redundants).... done
Calculating the B-matrix                .... done
Calculating the G,G- and P matrices     .... done
Transforming gradient to internals      .... done
Projecting the internal gradient        .... done
Number of atoms                         ....  67
Number of internal coordinates          .... 356
Current Energy                          .... -1384.476499081 Eh
Current gradient norm                   ....     0.117633956 Eh/bohr
Maximum allowed component of the step   ....  0.150
Current trust radius                    ....  0.300
Evaluating the initial hessian          ....  (Almloef) done
Projecting the Hessian                  .... done
Forming the augmented Hessian           .... done
Diagonalizing the augmented Hessian     .... done
Last element of RFO vector              ....  0.955855820
Lowest eigenvalues of augmented Hessian:
 -0.029130624  0.001629144  0.008104765  0.008889078  0.009424896
Length of the computed step             ....  0.307406295
Warning: the length of the step is outside the trust region - taking restricted step instead
The input lambda is                     ....    -0.029131
   iter:   1  x=   -0.032366  g=    1.390271 f(x)=     0.004499
   iter:   2  x=   -0.032615  g=    1.211693 f(x)=     0.000301
   iter:   3  x=   -0.032616  g=    1.199712 f(x)=     0.000001
   iter:   4  x=   -0.032616  g=    1.199652 f(x)=     0.000000
   iter:   5  x=   -0.032616  g=    1.199652 f(x)=    -0.000000
The output lambda is                    ....    -0.032616 (5 iterations)
The final length of the internal step   ....  0.300000000
Converting the step to cartesian space:
 Initial RMS(Int)=    0.0158999682
Transforming coordinates:
 Iter   0:  RMS(Cart)=    0.1464259865 RMS(Int)=    1.0514353378
 Iter   1:  RMS(Cart)=    0.0082399804 RMS(Int)=    0.0020610534
 Iter   2:  RMS(Cart)=    0.0005110359 RMS(Int)=    0.0001237353
 Iter   3:  RMS(Cart)=    0.0000466694 RMS(Int)=    0.0000121414
 Iter   4:  RMS(Cart)=    0.0000036377 RMS(Int)=    0.0000010584
 Iter   5:  RMS(Cart)=    0.0000003095 RMS(Int)=    0.0000000893
 Iter   6:  RMS(Cart)=    0.0000000269 RMS(Int)=    0.0000000089
done
Storing new coordinates                 .... done

                                .--------------------.
          ----------------------|Geometry convergence|-------------------------
          Item                value                   Tolerance       Converged
          ---------------------------------------------------------------------
          RMS gradient        0.0063051104            0.0001000000      NO
          MAX gradient        0.0566183767            0.0003000000      NO
          RMS step            0.0158999682            0.0020000000      NO
          MAX step            0.1032782822            0.0040000000      NO
          ........................................................
          Max(Bonds)      0.0547      Max(Angles)    2.46
          Max(Dihed)        2.52      Max(Improp)    0.00
          ---------------------------------------------------------------------

The optimization has not yet converged - more geometry cycles are needed


    ---------------------------------------------------------------------------
                         Redundant Internal Coordinates
                            (Angstroem and degrees)

        Definition                    Value    dE/dq     Step     New-Value
    ----------------------------------------------------------------------------
     1. B(C   4,N   2)                1.2894  0.056618 -0.0357    1.2537   
     2. B(C   4,O   0)                1.3785  0.000520 -0.0004    1.3780   
     3. B(C   5,C   4)                1.5702  0.036250 -0.0547    1.5155   
     4. B(C   5,N   3)                1.4766  0.027209 -0.0329    1.4436   
     5. B(H   6,C   5)                1.0892 -0.002973  0.0040    1.0932   
     6. B(C   7,C   5)                1.5373  0.013733 -0.0183    1.5190   
     7. B(C   8,C   7)                1.4010  0.011373 -0.0096    1.3913   
     8. B(H   9,C   8)                1.0810 -0.002483  0.0032    1.0842   
     9. B(C  10,C   8)                1.3922  0.004987 -0.0041    1.3882   
    10. B(H  11,C  10)                1.0803 -0.002595  0.0034    1.0837   
    11. B(C  12,C  10)                1.3931  0.004116 -0.0032    1.3899   
    12. B(H  13,C  12)                1.0805 -0.002914  0.0038    1.0843   
    13. B(C  14,C  12)                1.3931  0.005711 -0.0045    1.3885   
    14. B(H  15,C  14)                1.0806 -0.002413  0.0031    1.0837   
    15. B(C  16,C   7)                1.3996  0.009679 -0.0082    1.3914   
    16. B(C  16,C  14)                1.3923  0.003562 -0.0029    1.3894   
    17. B(H  17,C  16)                1.0809 -0.003115  0.0041    1.0850   
    18. B(C  18,N   2)                1.4583 -0.002553  0.0024    1.4607   
    19. B(C  19,C  18)                1.5391  0.007452 -0.0101    1.5290   
    20. B(H  20,C  19)                1.0910 -0.001143  0.0018    1.0928   
    21. B(H  21,C  19)                1.0901 -0.001941  0.0026    1.0927   
    22. B(H  22,C  19)                1.0911 -0.001440  0.0019    1.0931   
    23. B(C  23,C  18)                1.5465  0.012121 -0.0167    1.5298   
    24. B(H  24,C  23)                1.0887 -0.002089  0.0028    1.0915   
    25. B(H  25,C  23)                1.0900 -0.001745  0.0024    1.0923   
    26. B(H  26,C  23)                1.0906 -0.001327  0.0018    1.0924   
    27. B(C  27,C  18)                1.5453  0.012385 -0.0170    1.5283   
    28. B(H  28,C  27)                1.0905 -0.001476  0.0020    1.0925   
    29. B(H  29,C  27)                1.0899 -0.001669  0.0022    1.0922   
    30. B(H  30,C  27)                1.0889 -0.001895  0.0025    1.0915   
    31. B(C  31,N   3)                1.4038  0.027482 -0.0261    1.3777   
    32. B(C  32,C  31)                1.4211  0.001289 -0.0013    1.4198   
    33. B(C  33,C  32)                1.4107  0.017014 -0.0149    1.3958   
    34. B(H  34,C  33)                1.0778 -0.003094  0.0040    1.0818   
    35. B(C  35,C  33)                1.3921  0.002581 -0.0022    1.3899   
    36. B(H  36,C  35)                1.0806 -0.002695  0.0035    1.0841   
    37. B(C  37,C  35)                1.3874  0.004384 -0.0034    1.3840   
    38. B(H  38,C  37)                1.0803 -0.002895  0.0038    1.0840   
    39. B(C  39,C  37)                1.3896  0.005556 -0.0043    1.3853   
    40. B(C  39,C  31)                1.4009  0.001667 -0.0013    1.3996   
    41. B(H  40,C  39)                1.0772 -0.003953  0.0051    1.0823   
    42. B(C  41,C  32)                1.5677  0.019617 -0.0286    1.5391   
    43. B(C  42,C  41)                1.5546  0.015300 -0.0217    1.5329   
    44. B(H  43,C  42)                1.0910 -0.001871  0.0025    1.0935   
    45. B(H  44,C  42)                1.0910 -0.000472  0.0006    1.0917   
    46. B(H  45,C  42)                1.0910 -0.001751  0.0024    1.0934   
    47. B(C  46,C  41)                1.5503  0.008843 -0.0123    1.5379   
    48. B(H  47,C  46)                1.0907 -0.001764  0.0024    1.0931   
    49. B(H  48,C  46)                1.0907 -0.001761  0.0024    1.0931   
    50. B(H  49,C  46)                1.0883 -0.001764  0.0024    1.0906   
    51. B(C  50,C  41)                1.5502  0.008365 -0.0113    1.5389   
    52. B(H  51,C  50)                1.0881 -0.000730  0.0013    1.0894   
    53. B(H  51,H  20)                3.0735  0.000724 -0.0050    3.0685   
    54. B(H  52,C  50)                1.0908 -0.001599  0.0022    1.0929   
    55. B(H  53,C  50)                1.0908 -0.001573  0.0021    1.0930   
    56. B(C  54,O   1)                1.2358  0.047346 -0.0246    1.2112   
    57. B(C  54,O   0)                1.3641  0.018102 -0.0148    1.3493   
    58. B(C  55,C  54)                1.5012  0.020323 -0.0240    1.4772   
    59. B(C  56,C  55)                1.4035  0.010881 -0.0093    1.3941   
    60. B(H  57,C  56)                1.0828 -0.000505  0.0007    1.0835   
    61. B(C  58,C  56)                1.3922  0.007912 -0.0064    1.3858   
    62. B(H  59,C  58)                1.0806 -0.001894  0.0025    1.0831   
    63. B(C  60,C  58)                1.3919  0.002824 -0.0021    1.3898   
    64. B(H  61,C  60)                1.0804 -0.002875  0.0038    1.0842   
    65. B(C  62,C  60)                1.3920  0.003340 -0.0025    1.3894   
    66. B(H  63,C  62)                1.0806 -0.001909  0.0025    1.0831   
    67. B(C  64,C  62)                1.3922  0.007199 -0.0058    1.3863   
    68. B(C  64,C  55)                1.4057  0.011432 -0.0099    1.3958   
    69. B(H  65,C  64)                1.0825 -0.000462  0.0006    1.0831   
    70. B(H  66,N   3)                1.0123  0.009471 -0.0109    1.0015   
    71. A(C   4,O   0,C  54)          121.74  0.002841   -0.36    121.38   
    72. A(C   4,N   2,C  18)          125.17  0.010816   -1.16    124.02   
    73. A(C   5,N   3,H  66)          115.03 -0.002981    0.31    115.34   
    74. A(C  31,N   3,H  66)          116.91 -0.011726    1.62    118.53   
    75. A(C   5,N   3,C  31)          127.12  0.014890   -1.95    125.17   
    76. A(O   0,C   4,N   2)          121.05 -0.009576    1.26    122.31   
    77. A(N   2,C   4,C   5)          123.40  0.005686   -0.95    122.45   
    78. A(O   0,C   4,C   5)          115.23  0.004040   -0.43    114.80   
    79. A(H   6,C   5,C   7)          108.70  0.001499    0.06    108.77   
    80. A(C   4,C   5,H   6)          108.60 -0.000747   -0.26    108.34   
    81. A(N   3,C   5,H   6)          106.11 -0.005297    2.46    108.57   
    82. A(C   4,C   5,C   7)          112.53  0.006021   -1.87    110.65   
    83. A(N   3,C   5,C   7)          111.45 -0.007795    1.50    112.95   
    84. A(N   3,C   5,C   4)          109.22  0.005744   -1.66    107.56   
    85. A(C   5,C   7,C   8)          120.97  0.002674   -0.34    120.63   
    86. A(C   8,C   7,C  16)          119.56 -0.001253    0.12    119.68   
    87. A(C   5,C   7,C  16)          119.46 -0.001421    0.22    119.67   
    88. A(H   9,C   8,C  10)          119.86 -0.001308    0.20    120.06   
    89. A(C   7,C   8,C  10)          120.24  0.000240   -0.06    120.19   
    90. A(C   7,C   8,H   9)          119.90  0.001070   -0.15    119.75   
    91. A(H  11,C  10,C  12)          120.32  0.000901   -0.13    120.19   
    92. A(C   8,C  10,H  11)          120.03  0.000850   -0.12    119.92   
    93. A(C   8,C  10,C  12)          119.65 -0.001751    0.24    119.89   
    94. A(H  13,C  12,C  14)          119.71 -0.001735    0.20    119.92   
    95. A(C  10,C  12,C  14)          120.62  0.003627   -0.43    120.19   
    96. A(C  10,C  12,H  13)          119.67 -0.001892    0.23    119.89   
    97. A(H  15,C  14,C  16)          120.08  0.000376   -0.06    120.02   
    98. A(C  12,C  14,C  16)          119.71 -0.000637    0.11    119.82   
    99. A(C  12,C  14,H  15)          120.20  0.000261   -0.05    120.16   
   100. A(C  14,C  16,H  17)          119.28 -0.001971    0.30    119.58   
   101. A(C   7,C  16,H  17)          120.51  0.002194   -0.32    120.19   
   102. A(C   7,C  16,C  14)          120.21 -0.000224    0.02    120.23   
   103. A(N   2,C  18,C  19)          104.42 -0.003245    1.19    105.61   
   104. A(C  23,C  18,C  27)          111.83  0.000458   -0.57    111.27   
   105. A(C  19,C  18,C  27)          108.59 -0.000028    0.21    108.81   
   106. A(N   2,C  18,C  27)          111.29  0.001671   -0.59    110.70   
   107. A(C  19,C  18,C  23)          108.41  0.000020    0.27    108.67   
   108. A(N   2,C  18,C  23)          111.93  0.000805   -0.35    111.59   
   109. A(C  18,C  19,H  21)          111.58  0.002345   -0.37    111.21   
   110. A(C  18,C  19,H  20)          111.57  0.002093   -0.40    111.17   
   111. A(H  21,C  19,H  22)          107.25 -0.002838    0.50    107.75   
   112. A(H  20,C  19,H  22)          107.29 -0.002623    0.42    107.71   
   113. A(C  18,C  19,H  22)          111.61  0.002802   -0.48    111.13   
   114. A(H  20,C  19,H  21)          107.28 -0.002320    0.43    107.71   
   115. A(H  25,C  23,H  26)          107.41 -0.003039    0.39    107.80   
   116. A(H  24,C  23,H  26)          107.68 -0.002290    0.41    108.08   
   117. A(C  18,C  23,H  26)          111.49  0.002599   -0.49    111.00   
   118. A(H  24,C  23,H  25)          106.29 -0.003544    0.71    107.00   
   119. A(C  18,C  23,H  25)          111.15  0.004287   -0.73    110.42   
   120. A(C  18,C  23,H  24)          112.54  0.001345   -0.18    112.36   
   121. A(H  29,C  27,H  30)          106.61 -0.003630    0.70    107.30   
   122. A(H  28,C  27,H  30)          107.55 -0.002377    0.44    107.99   
   123. A(C  18,C  27,H  30)          112.35  0.001606   -0.22    112.13   
   124. A(H  28,C  27,H  29)          107.48 -0.002992    0.39    107.87   
   125. A(C  18,C  27,H  29)          111.16  0.004418   -0.76    110.40   
   126. A(C  18,C  27,H  28)          111.42  0.002343   -0.44    110.98   
   127. A(N   3,C  31,C  39)          119.67  0.008548   -1.03    118.64   
   128. A(N   3,C  31,C  32)          120.28 -0.010993    1.30    121.58   
   129. A(C  32,C  31,C  39)          120.05  0.002436   -0.26    119.79   
   130. A(C  31,C  32,C  33)          117.30  0.000304   -0.08    117.23   
   131. A(C  33,C  32,C  41)          119.90  0.009684   -1.30    118.60   
   132. A(C  31,C  32,C  41)          122.79 -0.009988    1.38    124.17   
   133. A(H  34,C  33,C  35)          116.25 -0.003124    0.54    116.79   
   134. A(C  32,C  33,C  35)          121.90 -0.005480    0.67    122.57   
   135. A(C  32,C  33,H  34)          121.85  0.008604   -1.21    120.64   
   136. A(H  36,C  35,C  37)          119.97 -0.002663    0.37    120.34   
   137. A(C  33,C  35,C  37)          120.01  0.003356   -0.45    119.56   
   138. A(C  33,C  35,H  36)          120.01 -0.000693    0.08    120.10   
   139. A(C  35,C  37,H  38)          120.33 -0.001081    0.15    120.48   
   140. A(H  38,C  37,C  39)          120.08  0.000905   -0.14    119.93   
   141. A(C  35,C  37,C  39)          119.59  0.000176   -0.00    119.59   
   142. A(C  37,C  39,H  40)          117.98 -0.002848    0.42    118.40   
   143. A(C  31,C  39,H  40)          120.88  0.003641   -0.54    120.33   
   144. A(C  31,C  39,C  37)          121.14 -0.000793    0.13    121.27   
   145. A(C  46,C  41,C  50)          110.31  0.000493    0.55    110.87   
   146. A(C  42,C  41,C  50)          105.59 -0.000663    0.11    105.70   
   147. A(C  32,C  41,C  50)          110.96 -0.002084    0.60    111.56   
   148. A(C  42,C  41,C  46)          105.54 -0.002533    0.60    106.14   
   149. A(C  32,C  41,C  46)          111.06 -0.000775    0.28    111.34   
   150. A(C  32,C  41,C  42)          113.11  0.005579   -2.14    110.98   
   151. A(H  44,C  42,H  45)          106.45 -0.004222    0.68    107.12   
   152. A(H  43,C  42,H  45)          108.12 -0.000120    0.08    108.20   
   153. A(C  41,C  42,H  45)          111.86 -0.000104    0.01    111.87   
   154. A(H  43,C  42,H  44)          106.37 -0.004203    0.69    107.07   
   155. A(C  41,C  42,H  44)          111.82  0.008418   -1.43    110.39   
   156. A(C  41,C  42,H  43)          111.90 -0.000336    0.06    111.96   
   157. A(H  48,C  46,H  49)          105.66 -0.003327    0.67    106.33   
   158. A(H  47,C  46,H  49)          107.15 -0.000719    0.18    107.34   
   159. A(C  41,C  46,H  49)          113.49 -0.000639    0.17    113.66   
   160. A(H  47,C  46,H  48)          107.30 -0.002825    0.31    107.61   
   161. A(C  41,C  46,H  48)          111.71  0.005687   -0.98    110.73   
   162. A(C  41,C  46,H  47)          111.15  0.001267   -0.27    110.88   
   163. A(H  52,C  50,H  53)          107.24 -0.003079    0.33    107.56   
   164. A(H  51,C  50,H  53)          107.08  0.000354    0.05    107.14   
   165. A(C  41,C  50,H  53)          111.15  0.001853   -0.35    110.80   
   166. A(H  51,C  50,H  52)          105.71 -0.001813    0.36    106.07   
   167. A(C  41,C  50,H  52)          111.65  0.005792   -1.03    110.62   
   168. A(C  41,C  50,H  51)          113.62 -0.003483    0.69    114.32   
   169. A(O   1,C  54,C  55)          122.50 -0.011842    1.44    123.93   
   170. A(O   0,C  54,C  55)          112.30  0.000988   -0.14    112.16   
   171. A(O   0,C  54,O   1)          125.16  0.010817   -1.26    123.90   
   172. A(C  56,C  55,C  64)          119.02 -0.005933    0.71    119.73   
   173. A(C  54,C  55,C  64)          121.77  0.002026   -0.23    121.54   
   174. A(C  54,C  55,C  56)          119.20  0.003907   -0.48    118.72   
   175. A(H  57,C  56,C  58)          118.68 -0.004600    0.67    119.35   
   176. A(C  55,C  56,C  58)          120.45  0.002399   -0.34    120.11   
   177. A(C  55,C  56,H  57)          120.87  0.002202   -0.34    120.54   
   178. A(H  59,C  58,C  60)          120.15 -0.000434    0.05    120.21   
   179. A(C  56,C  58,C  60)          119.80 -0.000472    0.09    119.89   
   180. A(C  56,C  58,H  59)          120.05  0.000906   -0.14    119.91   
   181. A(H  61,C  60,C  62)          119.73 -0.001037    0.11    119.84   
   182. A(C  58,C  60,C  62)          120.53  0.002003   -0.21    120.32   
   183. A(C  58,C  60,H  61)          119.74 -0.000966    0.10    119.84   
   184. A(H  63,C  62,C  64)          120.03  0.000720   -0.12    119.91   
   185. A(C  60,C  62,C  64)          119.81 -0.000294    0.07    119.88   
   186. A(C  60,C  62,H  63)          120.16 -0.000426    0.05    120.21   
   187. A(C  62,C  64,H  65)          118.37 -0.004455    0.65    119.02   
   188. A(C  55,C  64,H  65)          121.24  0.002160   -0.33    120.91   
   189. A(C  55,C  64,C  62)          120.39  0.002296   -0.32    120.07   
   190. D(N   2,C   4,O   0,C  54)   -130.46 -0.000647    0.97   -129.49   
   191. D(C   5,C   4,O   0,C  54)     55.83 -0.002531    2.20     58.02   
   192. D(O   0,C   4,N   2,C  18)      3.11 -0.002169    1.73      4.84   
   193. D(C   5,C   4,N   2,C  18)    176.29 -0.000346    0.45    176.75   
   194. D(N   3,C   5,C   4,N   2)      7.83  0.000656   -0.94      6.89   
   195. D(C   7,C   5,C   4,O   0)     57.05  0.003087   -1.42     55.63   
   196. D(C   7,C   5,N   3,H  66)    124.08  0.004463   -2.14    121.93   
   197. D(H   6,C   5,N   3,H  66)   -117.76 -0.001108    0.22   -117.54   
   198. D(C   4,C   5,N   3,C  31)    167.61 -0.002443    0.50    168.11   
   199. D(H   6,C   5,C   4,O   0)    -63.33 -0.002100   -0.14    -63.48   
   200. D(C   4,C   5,N   3,H  66)     -0.87 -0.001954    0.41     -0.46   
   201. D(C   7,C   5,C   4,N   2)   -116.49  0.002230   -0.33   -116.82   
   202. D(H   6,C   5,C   4,N   2)    123.13 -0.002957    0.95    124.08   
   203. D(H   6,C   5,N   3,C  31)     50.73 -0.001597    0.31     51.04   
   204. D(N   3,C   5,C   4,O   0)   -178.63  0.001512   -2.03   -180.67   
   205. D(C   7,C   5,N   3,C  31)    -67.44  0.003974   -2.05    -69.49   
   206. D(C  16,C   7,C   5,C   4)   -100.33  0.000481    0.04   -100.29   
   207. D(C  16,C   7,C   5,H   6)     19.99  0.004384   -1.43     18.57   
   208. D(C  16,C   7,C   5,N   3)    136.59 -0.005644    2.47    139.07   
   209. D(C   8,C   7,C   5,C   4)     78.45  0.000426    0.09     78.54   
   210. D(C   8,C   7,C   5,H   6)   -161.23  0.004329   -1.38   -162.61   
   211. D(C   8,C   7,C   5,N   3)    -44.63 -0.005699    2.52    -42.11   
   212. D(C  10,C   8,C   7,C  16)     -0.32  0.000132   -0.13     -0.44   
   213. D(C  10,C   8,C   7,C   5)   -179.09  0.000189   -0.17   -179.26   
   214. D(H   9,C   8,C   7,C  16)   -179.98 -0.000081    0.08   -179.90   
   215. D(H   9,C   8,C   7,C   5)      1.24 -0.000024    0.03      1.27   
   216. D(C  12,C  10,C   8,H   9)    179.91  0.000164   -0.15    179.76   
   217. D(H  11,C  10,C   8,H   9)     -0.02  0.000164   -0.16     -0.17   
   218. D(H  11,C  10,C   8,C   7)   -179.69 -0.000057    0.05   -179.63   
   219. D(C  12,C  10,C   8,C   7)      0.24 -0.000057    0.06      0.30   
   220. D(H  13,C  12,C  10,C   8)    179.99 -0.000093    0.09    180.08   
   221. D(C  14,C  12,C  10,C   8)     -0.04 -0.000026    0.02     -0.02   
   222. D(C  14,C  12,C  10,H  11)    179.89 -0.000026    0.03    179.91   
   223. D(H  13,C  12,C  10,H  11)     -0.08 -0.000093    0.09      0.01   
   224. D(C  16,C  14,C  12,H  13)    179.88  0.000098   -0.10    179.78   
   225. D(C  16,C  14,C  12,C  10)     -0.08  0.000031   -0.03     -0.12   
   226. D(H  15,C  14,C  12,H  13)     -0.18 -0.000099    0.10     -0.08   
   227. D(H  15,C  14,C  12,C  10)    179.85 -0.000166    0.16    180.02   
   228. D(H  17,C  16,C  14,H  15)     -0.12 -0.000092    0.10     -0.02   
   229. D(H  17,C  16,C  14,C  12)    179.82 -0.000289    0.29    180.11   
   230. D(C   7,C  16,C  14,H  15)   -179.93  0.000237   -0.23   -180.16   
   231. D(C   7,C  16,C  14,C  12)      0.01  0.000041   -0.04     -0.03   
   232. D(H  17,C  16,C   7,C   8)   -179.62  0.000214   -0.22   -179.84   
   233. D(H  17,C  16,C   7,C   5)     -0.83  0.000208   -0.18     -1.00   
   234. D(C  14,C  16,C   7,C   8)      0.19 -0.000128    0.12      0.30   
   235. D(C  14,C  16,C   7,C   5)    178.98 -0.000133    0.16    179.14   
   236. D(C  27,C  18,N   2,C   4)    -65.09 -0.001422    0.94    -64.15   
   237. D(C  23,C  18,N   2,C   4)     60.87  0.001112   -0.54     60.33   
   238. D(C  19,C  18,N   2,C   4)    177.94 -0.000359    0.30    178.24   
   239. D(H  22,C  19,C  18,C  27)    -59.23  0.000307   -0.31    -59.54   
   240. D(H  22,C  19,C  18,C  23)    179.07 -0.000245    0.09    179.15   
   241. D(H  22,C  19,C  18,N   2)     59.59  0.000525   -0.27     59.32   
   242. D(H  21,C  19,C  18,C  23)    -60.96 -0.000338    0.15    -60.81   
   243. D(H  21,C  19,C  18,C  27)     60.75  0.000213   -0.25     60.49   
   244. D(H  21,C  19,C  18,N   2)    179.56  0.000431   -0.21    179.36   
   245. D(H  20,C  19,C  18,C  27)   -179.26  0.000295   -0.24   -179.50   
   246. D(H  20,C  19,C  18,C  23)     59.04 -0.000256    0.16     59.20   
   247. D(H  20,C  19,C  18,N   2)    -60.44  0.000513   -0.19    -60.63   
   248. D(H  25,C  23,C  18,C  19)     51.70  0.001559   -0.41     51.29   
   249. D(H  25,C  23,C  18,N   2)    166.35 -0.001914    0.99    167.34   
   250. D(H  24,C  23,C  18,C  27)     51.10  0.000645   -0.23     50.87   
   251. D(H  24,C  23,C  18,C  19)    170.79  0.000904   -0.14    170.65   
   252. D(H  24,C  23,C  18,N   2)    -74.56 -0.002569    1.27    -73.29   
   253. D(H  26,C  23,C  18,C  27)    172.21  0.000512   -0.18    172.02   
   254. D(H  26,C  23,C  18,C  19)    -68.10  0.000770   -0.09    -68.19   
   255. D(H  26,C  23,C  18,N   2)     46.54 -0.002703    1.31     47.86   
   256. D(H  25,C  23,C  18,C  27)    -67.99  0.001300   -0.51    -68.50   
   257. D(H  30,C  27,C  18,C  23)    -53.74 -0.000592    0.26    -53.48   
   258. D(H  30,C  27,C  18,N   2)     72.28  0.002131   -1.09     71.18   
   259. D(H  29,C  27,C  18,C  23)     65.64 -0.001087    0.47     66.11   
   260. D(H  29,C  27,C  18,C  19)    -53.94 -0.001375    0.35    -53.59   
   261. D(H  29,C  27,C  18,N   2)   -168.35  0.001636   -0.88   -169.23   
   262. D(H  28,C  27,C  18,C  23)   -174.51 -0.000323    0.16   -174.35   
   263. D(H  30,C  27,C  18,C  19)   -173.32 -0.000880    0.14   -173.18   
   264. D(H  28,C  27,C  18,C  19)     65.91 -0.000612    0.04     65.95   
   265. D(H  28,C  27,C  18,N   2)    -48.49  0.002399   -1.19    -49.69   
   266. D(C  39,C  31,N   3,H  66)    168.61 -0.000788    0.91    169.53   
   267. D(C  39,C  31,N   3,C   5)      0.32 -0.001235    0.96      1.28   
   268. D(C  32,C  31,N   3,H  66)    -10.94  0.000505   -0.29    -11.23   
   269. D(C  32,C  31,N   3,C   5)   -179.24  0.000057   -0.24   -179.48   
   270. D(C  41,C  32,C  31,C  39)   -179.79 -0.000166    0.06   -179.73   
   271. D(C  41,C  32,C  31,N   3)     -0.24 -0.001437    1.27      1.03   
   272. D(C  33,C  32,C  31,C  39)      0.22 -0.000301    0.26      0.48   
   273. D(C  33,C  32,C  31,N   3)    179.77 -0.001572    1.47    181.24   
   274. D(C  35,C  33,C  32,C  41)    179.94  0.000214   -0.11    179.83   
   275. D(C  35,C  33,C  32,C  31)     -0.06  0.000344   -0.31     -0.37   
   276. D(H  34,C  33,C  32,C  41)     -0.05  0.000020    0.04     -0.01   
   277. D(H  34,C  33,C  32,C  31)    179.95  0.000151   -0.16    179.79   
   278. D(C  37,C  35,C  33,H  34)    179.95  0.000075   -0.03    179.91   
   279. D(C  37,C  35,C  33,C  32)     -0.04 -0.000109    0.11      0.06   
   280. D(H  36,C  35,C  33,H  34)     -0.07  0.000075   -0.05     -0.12   
   281. D(H  36,C  35,C  33,C  32)    179.94 -0.000109    0.09    180.03   
   282. D(C  39,C  37,C  35,H  36)   -179.99 -0.000167    0.15   -179.83   
   283. D(C  39,C  37,C  35,C  33)     -0.01 -0.000167    0.14      0.13   
   284. D(H  38,C  37,C  35,H  36)     -0.05 -0.000009    0.03     -0.02   
   285. D(H  38,C  37,C  35,C  33)    179.93 -0.000008    0.01    179.94   
   286. D(H  40,C  39,C  37,H  38)     -0.03  0.000272   -0.23     -0.26   
   287. D(H  40,C  39,C  37,C  35)    179.91  0.000429   -0.36    179.55   
   288. D(C  31,C  39,C  37,H  38)   -179.77  0.000042   -0.05   -179.82   
   289. D(C  31,C  39,C  37,C  35)      0.17  0.000199   -0.18     -0.01   
   290. D(H  40,C  39,C  31,C  32)    179.99 -0.000180    0.15    180.15   
   291. D(H  40,C  39,C  31,N   3)      0.44  0.001171   -1.06     -0.62   
   292. D(C  37,C  39,C  31,C  32)     -0.28  0.000039   -0.03     -0.30   
   293. D(C  37,C  39,C  31,N   3)   -179.83  0.001390   -1.24   -181.07   
   294. D(C  50,C  41,C  32,C  33)   -117.74 -0.002125    2.22   -115.53   
   295. D(C  50,C  41,C  32,C  31)     62.26 -0.002263    2.43     64.69   
   296. D(C  46,C  41,C  32,C  33)    119.17 -0.000731    0.88    120.05   
   297. D(C  46,C  41,C  32,C  31)    -60.83 -0.000870    1.09    -59.74   
   298. D(C  42,C  41,C  32,C  33)      0.71 -0.000693    1.35      2.06   
   299. D(C  42,C  41,C  32,C  31)   -179.29 -0.000832    1.56   -177.72   
   300. D(H  45,C  42,C  41,C  46)    -61.10 -0.000784    0.60    -60.50   
   301. D(H  45,C  42,C  41,C  32)     60.51 -0.000158    0.09     60.61   
   302. D(H  44,C  42,C  41,C  50)    -58.67  0.000409   -0.45    -59.12   
   303. D(H  44,C  42,C  41,C  46)     58.19 -0.000481    0.50     58.68   
   304. D(H  44,C  42,C  41,C  32)    179.80  0.000145   -0.01    179.79   
   305. D(H  43,C  42,C  41,C  50)     60.55  0.000577   -0.51     60.04   
   306. D(H  43,C  42,C  41,C  46)    177.40 -0.000313    0.45    177.85   
   307. D(H  45,C  42,C  41,C  50)   -177.96  0.000107   -0.35   -178.30   
   308. D(H  43,C  42,C  41,C  32)    -60.98  0.000313   -0.07    -61.05   
   309. D(H  49,C  46,C  41,C  32)     68.21 -0.002196    0.73     68.95   
   310. D(H  48,C  46,C  41,C  50)     64.08  0.000010   -0.33     63.75   
   311. D(H  48,C  46,C  41,C  42)    -49.52  0.001883   -1.04    -50.56   
   312. D(H  48,C  46,C  41,C  32)   -172.46 -0.002848    1.02   -171.44   
   313. D(H  47,C  46,C  41,C  50)   -176.11  0.001118   -0.78   -176.89   
   314. D(H  47,C  46,C  41,C  42)     70.29  0.002991   -1.49     68.80   
   315. D(H  49,C  46,C  41,C  42)   -168.85  0.002536   -1.33   -170.17   
   316. D(H  47,C  46,C  41,C  32)    -52.65 -0.001740    0.57    -52.08   
   317. D(H  49,C  46,C  41,C  50)    -55.25  0.000663   -0.62    -55.87   
   318. D(H  53,C  50,C  41,C  46)    177.21 -0.000539    0.55    177.77   
   319. D(H  53,C  50,C  41,C  42)    -69.22 -0.003605    1.57    -67.64   
   320. D(H  53,C  50,C  41,C  32)     53.70  0.001558   -0.61     53.09   
   321. D(H  52,C  50,C  41,C  46)    -63.10  0.000701    0.05    -63.05   
   322. D(H  52,C  50,C  41,C  42)     50.47 -0.002365    1.06     51.54   
   323. D(H  52,C  50,C  41,C  32)    173.39  0.002798   -1.12    172.27   
   324. D(H  51,C  50,C  41,C  46)     56.35  0.000108    0.25     56.60   
   325. D(H  51,C  50,C  41,C  42)    169.92 -0.002959    1.27    171.19   
   326. D(H  51,C  50,C  41,C  32)    -67.17  0.002205   -0.91    -68.08   
   327. D(C  55,C  54,O   0,C   4)   -171.78 -0.002368    2.16   -169.62   
   328. D(O   1,C  54,O   0,C   4)     10.64 -0.001049    1.08     11.72   
   329. D(C  64,C  55,C  54,O   1)   -172.23 -0.000131    0.25   -171.98   
   330. D(C  64,C  55,C  54,O   0)     10.11  0.000527   -0.72      9.39   
   331. D(C  56,C  55,C  54,O   1)      7.04 -0.000157    0.24      7.28   
   332. D(C  56,C  55,C  54,O   0)   -170.62  0.000501   -0.73   -171.35   
   333. D(C  58,C  56,C  55,C  64)     -0.35 -0.000032    0.05     -0.30   
   334. D(C  58,C  56,C  55,C  54)   -179.64 -0.000063    0.06   -179.58   
   335. D(H  57,C  56,C  55,C  64)    179.79 -0.000050    0.07    179.86   
   336. D(H  57,C  56,C  55,C  54)      0.50 -0.000081    0.08      0.59   
   337. D(C  60,C  58,C  56,H  57)   -179.99 -0.000022    0.03   -179.96   
   338. D(C  60,C  58,C  56,C  55)      0.15 -0.000049    0.05      0.21   
   339. D(H  59,C  58,C  56,H  57)      0.01 -0.000002    0.01      0.02   
   340. D(H  59,C  58,C  56,C  55)   -179.85 -0.000029    0.03   -179.82   
   341. D(C  62,C  60,C  58,H  59)   -179.92  0.000025   -0.02   -179.94   
   342. D(C  62,C  60,C  58,C  56)      0.08  0.000044   -0.04      0.03   
   343. D(H  61,C  60,C  58,H  59)     -0.02  0.000004   -0.00     -0.02   
   344. D(H  61,C  60,C  58,C  56)    179.97  0.000024   -0.02    179.95   
   345. D(C  64,C  62,C  60,H  61)   -180.00  0.000096   -0.09   -180.09   
   346. D(C  64,C  62,C  60,C  58)     -0.10  0.000076   -0.08     -0.18   
   347. D(H  63,C  62,C  60,H  61)     -0.11  0.000026   -0.02     -0.13   
   348. D(H  63,C  62,C  60,C  58)    179.79  0.000006   -0.01    179.78   
   349. D(H  65,C  64,C  62,C  60)    179.58 -0.000055    0.06    179.64   
   350. D(C  55,C  64,C  62,H  63)   -179.99 -0.000119    0.11   -179.88   
   351. D(C  55,C  64,C  62,C  60)     -0.10 -0.000190    0.18      0.08   
   352. D(H  65,C  64,C  55,C  56)   -179.35  0.000035   -0.04   -179.40   
   353. D(H  65,C  64,C  55,C  54)     -0.08  0.000078   -0.06     -0.14   
   354. D(C  62,C  64,C  55,C  56)      0.32  0.000152   -0.16      0.16   
   355. D(H  65,C  64,C  62,H  63)     -0.31  0.000016   -0.01     -0.32   
   356. D(C  62,C  64,C  55,C  54)    179.59  0.000195   -0.18    179.41   
    ----------------------------------------------------------------------------

Time needed for optimization step       :     2.74 sec

         *************************************************************
         *                GEOMETRY OPTIMIZATION CYCLE   2            *
         *************************************************************
---------------------------------
CARTESIAN COORDINATES (ANGSTROEM)
---------------------------------
  O      3.347657    6.797250    3.145885
  O      3.788255    5.699545    5.072458
  N      3.617819    9.067024    3.452733
  N      6.215242    8.911440    3.922315
  C      4.099882    7.909825    3.454622
  C      5.583540    7.649290    3.619306
  H      5.722715    6.977291    4.470273
  C      6.152926    6.986047    2.377019
  C      6.438583    7.736176    1.240578
  H      6.272883    8.807634    1.247547
  C      6.944411    7.118073    0.105199
  H      7.170960    7.707443   -0.775496
  C      7.160093    5.745039    0.101887
  H      7.556410    5.262380   -0.784557
  C      6.871492    4.990194    1.231033
  H      7.040161    3.919690    1.227979
  C      6.367993    5.611364    2.367289
  H      6.145594    5.018033    3.248030
  C      2.205595    9.365257    3.229463
  C      2.080359   10.883441    3.360886
  H      2.382421   11.219526    4.356029
  H      1.050690   11.210828    3.197694
  H      2.712538   11.395582    2.630913
  C      1.317532    8.706998    4.286999
  H      1.233102    7.628104    4.145106
  H      0.305317    9.115106    4.242313
  H      1.706190    8.887421    5.291883
  C      1.783435    8.956028    1.818733
  H      2.479551    9.347373    1.073135
  H      0.790741    9.349425    1.589272
  H      1.738069    7.871818    1.701363
  C      7.509402    9.065262    4.368375
  C      8.049262   10.346943    4.653637
  C      9.378879   10.400421    5.074937
  H      9.847029   11.348379    5.303926
  C     10.162534    9.262312    5.225078
  H     11.191326    9.350380    5.555475
  C      9.620679    8.018932    4.949482
  H     10.218724    7.121648    5.060706
  C      8.305376    7.924810    4.524977
  H      7.903459    6.943642    4.307845
  C      7.264331   11.664389    4.522160
  C      8.154008   12.868463    4.851717
  H      8.529900   12.830371    5.877883
  H      7.589168   13.797293    4.751718
  H      9.011024   12.938602    4.176405
  C      6.769856   11.879553    3.081871
  H      7.592349   11.780772    2.368769
  H      6.348002   12.880930    2.963197
  H      5.990159   11.180220    2.777695
  C      6.093158   11.726948    5.518579
  H      5.290989   11.018771    5.313437
  H      5.631905   12.717734    5.508584
  H      6.439665   11.534823    6.537198
  C      3.332013    5.714235    3.950530
  C      2.665401    4.558567    3.316297
  C      2.409026    3.426343    4.088304
  H      2.685426    3.399998    5.135621
  C      1.793018    2.322478    3.520407
  H      1.592824    1.445702    4.123950
  C      1.434573    2.343853    2.177805
  H      0.953443    1.479532    1.734112
  C      1.691421    3.466830    1.400965
  H      1.414484    3.480179    0.353959
  C      2.304889    4.573224    1.967951
  H      2.503840    5.438920    1.348260
  H      5.599301    9.700098    3.961595

----------------------------
CARTESIAN COORDINATES (A.U.)
----------------------------
  NO LB      ZA    FRAG     MASS         X           Y           Z
   0 O     8.0000    0    15.999    6.326154   12.844942    5.944861
   1 O     8.0000    0    15.999    7.158765   10.770578    9.585557
   2 N     7.0000    0    14.007    6.836687   17.134192    6.524720
   3 N     7.0000    0    14.007   11.745104   16.840181    7.412102
   4 C     6.0000    0    12.011    7.747654   14.947404    6.528290
   5 C     6.0000    0    12.011   10.551361   14.455064    6.839497
   6 H     1.0000    0     1.008   10.814364   13.185169    8.447591
   7 C     6.0000    0    12.011   11.627346   13.201715    4.491915
   8 C     6.0000    0    12.011   12.167159   14.619255    2.344352
   9 H     1.0000    0     1.008   11.854032   16.644016    2.357523
  10 C     6.0000    0    12.011   13.123036   13.451208    0.198798
  11 H     1.0000    0     1.008   13.551151   14.564957   -1.465474
  12 C     6.0000    0    12.011   13.530614   10.856550    0.192539
  13 H     1.0000    0     1.008   14.279545    9.944457   -1.482598
  14 C     6.0000    0    12.011   12.985238    9.430100    2.326316
  15 H     1.0000    0     1.008   13.303977    7.407141    2.320545
  16 C     6.0000    0    12.011   12.033762   10.603942    4.473527
  17 H     1.0000    0     1.008   11.613490    9.482708    6.137888
  18 C     6.0000    0    12.011    4.167970   17.697771    6.102801
  19 C     6.0000    0    12.011    3.931309   20.566723    6.351155
  20 H     1.0000    0     1.008    4.502124   21.201831    8.231702
  21 H     1.0000    0     1.008    1.985517   21.185394    6.042766
  22 H     1.0000    0     1.008    5.125954   21.534529    4.971705
  23 C     6.0000    0    12.011    2.489775   16.453841    8.101254
  24 H     1.0000    0     1.008    2.330225   14.415027    7.833114
  25 H     1.0000    0     1.008    0.576965   17.225053    8.016810
  26 H     1.0000    0     1.008    3.224231   16.794792   10.000210
  27 C     6.0000    0    12.011    3.370204   16.924440    3.436908
  28 H     1.0000    0     1.008    4.685673   17.663974    2.027931
  29 H     1.0000    0     1.008    1.494284   17.667853    3.003290
  30 H     1.0000    0     1.008    3.284474   14.875579    3.215111
  31 C     6.0000    0    12.011   14.190713   17.130862    8.255033
  32 C     6.0000    0    12.011   15.210900   19.552889    8.794099
  33 C     6.0000    0    12.011   17.723514   19.653948    9.590241
  34 H     1.0000    0     1.008   18.608187   21.445329   10.022968
  35 C     6.0000    0    12.011   19.204407   17.503232    9.873967
  36 H     1.0000    0     1.008   21.148541   17.669657   10.498326
  37 C     6.0000    0    12.011   18.180448   15.153585    9.353166
  38 H     1.0000    0     1.008   19.310589   13.457965    9.563348
  39 C     6.0000    0    12.011   15.694886   14.975720    8.550967
  40 H     1.0000    0     1.008   14.935373   13.121581    8.140647
  41 C     6.0000    0    12.011   13.727596   22.042500    8.545643
  42 C     6.0000    0    12.011   15.408842   24.317871    9.168416
  43 H     1.0000    0     1.008   16.119175   24.245888   11.107589
  44 H     1.0000    0     1.008   14.341448   26.073105    8.979445
  45 H     1.0000    0     1.008   17.028368   24.450414    7.892263
  46 C     6.0000    0    12.011   12.793173   22.449102    5.823893
  47 H     1.0000    0     1.008   14.347460   22.262432    4.476326
  48 H     1.0000    0     1.008   11.995985   24.341430    5.599630
  49 H     1.0000    0     1.008   11.319760   21.127555    5.249083
  50 C     6.0000    0    12.011   11.514400   22.160720   10.428604
  51 H     1.0000    0     1.008    9.998520   20.822459   10.040941
  52 H     1.0000    0     1.008   10.642759   24.033035   10.409715
  53 H     1.0000    0     1.008   12.169203   21.797656   12.353513
  54 C     6.0000    0    12.011    6.296592   10.798340    7.465420
  55 C     6.0000    0    12.011    5.036877    8.614444    6.266894
  56 C     6.0000    0    12.011    4.552399    6.474849    7.725775
  57 H     1.0000    0     1.008    5.074719    6.425065    9.704917
  58 C     6.0000    0    12.011    3.388313    4.388847    6.652605
  59 H     1.0000    0     1.008    3.010002    2.731981    7.793135
  60 C     6.0000    0    12.011    2.710951    4.429240    4.115456
  61 H     1.0000    0     1.008    1.801747    2.795910    3.276996
  62 C     6.0000    0    12.011    3.196322    6.551360    2.647440
  63 H     1.0000    0     1.008    2.672988    6.576585    0.668885
  64 C     6.0000    0    12.011    4.355609    8.642140    3.718889
  65 H     1.0000    0     1.008    4.731572   10.278069    2.547842
  66 H     1.0000    0     1.008   10.581146   18.330529    7.486330

--------------------------------
INTERNAL COORDINATES (ANGSTROEM)
--------------------------------
 O      0   0   0     0.000000000000     0.00000000     0.00000000
 O      1   0   0     2.260701115573     0.00000000     0.00000000
 N      1   2   0     2.306298759132   109.97780974     0.00000000
 N      3   1   2     2.644110134744    94.63406999    64.79155497
 C      3   1   2     1.253593334266    30.31777990    61.06641951
 C      4   3   1     1.443566399047    65.43643994     1.79423762
 H      6   4   3     1.093204978271   108.56326956   239.94444887
 C      6   4   3     1.519003114964   112.91675379   119.34560925
 C      8   6   4     1.391327765645   120.63441812   317.91842587
 H      9   8   6     1.084216841096   119.74717174     1.27462607
 C      9   8   6     1.388163815363   120.18620789   180.73599530
 H     11   9   8     1.083653812535   119.91560429   180.36767012
 C     11   9   8     1.389874690926   119.89200045     0.30227186
 H     13  11   9     1.084347704229   119.89327645   180.07836452
 C     13  11   9     1.388543385454   120.18842683     0.00000000
 H     15  13  11     1.083714416742   120.15601088   180.01938110
 C     15  13  11     1.389402891649   119.82177886   359.88430507
 H     17  15  13     1.084992671176   119.58038968   180.11368821
 C      3   1   2     1.460537461430    93.86211004   245.09613604
 C     19   3   1     1.528999198289   105.59333019   180.68911964
 H     20  19   3     1.092933641813   111.15903748   299.37836475
 H     20  19   3     1.092717659741   111.21278125   179.36380080
 H     20  19   3     1.093068452561   111.12773310    59.32556015
 C     19   3   1     1.529817818271   111.57767406    62.78818857
 H     24  19   3     1.091455347323   112.35658235   286.69465610
 H     24  19   3     1.092304775118   110.41974436   167.32866908
 H     24  19   3     1.092428044722   110.99537987    47.84544800
 C     19   3   1     1.528347229399   110.70225556   298.30180780
 H     28  19   3     1.092540756946   110.97869192   310.32182492
 H     28  19   3     1.092179274331   110.39803045   190.78042025
 H     28  19   3     1.091487965586   112.13012823    71.19103172
 C      4   3   1     1.377490956412   166.86941022   215.49151593
 C     32   4   6     1.419693769875   121.54308080   180.52486505
 C     33  32   4     1.395792598292   117.22423556   181.24226897
 H     34  33  32     1.081768971188   120.64466510   179.79142253
 C     34  33  32     1.389946287403   122.56829555   359.63505216
 H     36  34  33     1.084126255841   120.09460354   180.02887177
 C     36  34  33     1.384035406558   119.56175934     0.06234554
 H     38  36  34     1.084041441332   120.47656648   179.94607050
 C     38  36  34     1.385310582685   119.58904891     0.13212646
 H     40  38  36     1.082300628837   118.40224273   179.55466956
 C     33  32   4     1.539176577104   124.16974889     1.02671427
 C     42  33  32     1.532947538862   110.97600799   182.26954302
 H     43  42  33     1.093509211314   111.95527922   298.94457229
 H     43  42  33     1.091682074220   110.38419085   179.77930639
 H     43  42  33     1.093362227690   111.87102745    60.59730448
 C     42  33  32     1.537931376297   111.32838293   300.26261254
 H     47  42  33     1.093053885833   110.87897489   307.92908815
 H     47  42  33     1.093068707272   110.72802016   188.56467880
 H     47  42  33     1.090649793032   113.66141927    68.95322066
 C     42  33  32     1.538964594874   111.56647098    64.68263034
 H     51  42  33     1.089529199482   114.32859235   291.91165785
 H     51  42  33     1.092936803895   110.61586515   172.26611668
 H     51  42  33     1.092960370694   110.79392079    53.08117148
 C      2   1   3     1.211237099863    29.69593120   166.23279076
 C     55   2   1     1.477224232998   123.92958466   181.51714555
 C     56  55   2     1.394150428372   118.72345943     7.28804454
 H     57  56  55     1.083495945954   120.53681421     0.58612700
 C     57  56  55     1.385817276892   120.11350659   180.42321167
 H     59  57  56     1.083086905352   119.90890418   180.17718882
 C     59  57  56     1.389790796584   119.88572040     0.20577329
 H     61  59  57     1.084159228314   119.83813681   179.94895583
 C     61  59  57     1.389435499280   120.32302667     0.03477048
 H     63  61  59     1.083094405132   120.20997522   179.78212345
 C     63  61  59     1.386334218404   119.87825954   359.82253686
 H     65  63  61     1.083064319827   119.02432904   179.64319595
 H      4   3   1     1.001452455144    49.94223749   184.80933834

---------------------------
INTERNAL COORDINATES (A.U.)
---------------------------
 O      0   0   0     0.000000000000     0.00000000     0.00000000
 O      1   0   0     4.272105979084     0.00000000     0.00000000
 N      1   2   0     4.358273037762   109.97780974     0.00000000
 N      3   1   2     4.996644022593    94.63406999    64.79155497
 C      3   1   2     2.368948085073    30.31777990    61.06641951
 C      4   3   1     2.727945150330    65.43643994     1.79423762
 H      6   4   3     2.065858017172   108.56326956   239.94444887
 C      6   4   3     2.870499883854   112.91675379   119.34560925
 C      8   6   4     2.629228439589   120.63441812   317.91842587
 H      9   8   6     2.048872899456   119.74717174     1.27462607
 C      9   8   6     2.623249440055   120.18620789   180.73599530
 H     11   9   8     2.047808929671   119.91560429   180.36767012
 C     11   9   8     2.626482526319   119.89200045     0.30227186
 H     13  11   9     2.049120194940   119.89327645   180.07836452
 C     13  11   9     2.623966723575   120.18842683     0.00000000
 H     15  13  11     2.047923455024   120.15601088   180.01938110
 C     15  13  11     2.625590954894   119.82177886   359.88430507
 H     17  15  13     2.050339005835   119.58038968   180.11368821
 C      3   1   2     2.760015810435    93.86211004   245.09613604
 C     19   3   1     2.889389743752   105.59333019   180.68911964
 H     20  19   3     2.065345265576   111.15903748   299.37836475
 H     20  19   3     2.064937118610   111.21278125   179.36380080
 H     20  19   3     2.065600020969   111.12773310    59.32556015
 C     19   3   1     2.890936711325   111.57767406    62.78818857
 H     24  19   3     2.062551693845   112.35658235   286.69465610
 H     24  19   3     2.064156879747   110.41974436   167.32866908
 H     24  19   3     2.064389825540   110.99537987    47.84544800
 C     19   3   1     2.888157701101   110.70225556   298.30180780
 H     28  19   3     2.064602820775   110.97869192   310.32182492
 H     28  19   3     2.063919717631   110.39803045   190.78042025
 H     28  19   3     2.062613333429   112.13012823    71.19103172
 C      4   3   1     2.603080659572   166.86941022   215.49151593
 C     32   4   6     2.682832419099   121.54308080   180.52486505
 C     33  32   4     2.637665750526   117.22423556   181.24226897
 H     34  33  32     2.044247095719   120.64466510   179.79142253
 C     34  33  32     2.626617824052   122.56829555   359.63505216
 H     36  34  33     2.048701718133   120.09460354   180.02887177
 C     36  34  33     2.615447878045   119.56175934     0.06234554
 H     38  36  34     2.048541441939   120.47656648   179.94607050
 C     38  36  34     2.617857611697   119.58904891     0.13212646
 H     40  38  36     2.045251783073   118.40224273   179.55466956
 C     33  32   4     2.908622202472   124.16974889     1.02671427
 C     42  33  32     2.896851026117   110.97600799   182.26954302
 H     43  42  33     2.066432934303   111.95527922   298.94457229
 H     43  42  33     2.062980145587   110.38419085   179.77930639
 H     43  42  33     2.066155175508   111.87102745    60.59730448
 C     42  33  32     2.906269113966   111.32838293   300.26261254
 H     47  42  33     2.065572493842   110.87897489   307.92908815
 H     47  42  33     2.065600502303   110.72802016   188.56467880
 H     47  42  33     2.061029416848   113.66141927    68.95322066
 C     42  33  32     2.908221614113   111.56647098    64.68263034
 H     51  42  33     2.058911801931   114.32859235   291.91165785
 H     51  42  33     2.065351241045   110.61586515   172.26611668
 H     51  42  33     2.065395775841   110.79392079    53.08117148
 C      2   1   3     2.288906401986    29.69593120   166.23279076
 C     55   2   1     2.791549238759   123.92958466   181.51714555
 C     56  55   2     2.634562499112   118.72345943     7.28804454
 H     57  56  55     2.047510605067   120.53681421     0.58612700
 C     57  56  55     2.618815124981   120.11350659   180.42321167
 H     59  57  56     2.046737630351   119.90890418   180.17718882
 C     59  57  56     2.626323988988   119.88572040     0.20577329
 H     61  59  57     2.048764027077   119.83813681   179.94895583
 C     61  59  57     2.625652574388   120.32302667     0.03477048
 H     63  61  59     2.046751802881   120.20997522   179.78212345
 C     63  61  59     2.619792002867   119.87825954   359.82253686
 H     65  63  61     2.046694949895   119.02432904   179.64319595
 H      4   3   1     1.892470876365    49.94223749   184.80933834


           ************************************************************
           *        Program running with 20 parallel MPI-processes    *
           *              working on a common directory               *
           ************************************************************
------------------------------------------------------------------------------
                   ___                                                        
                  /   \      - P O W E R E D   B Y -                         
                 /     \                                                     
                 |  |  |   _    _      __       _____    __    __             
                 |  |  |  | |  | |    /  \     |  _  \  |  |  /  |          
                  \  \/   | |  | |   /    \    | | | |  |  | /  /          
                 / \  \   | |__| |  /  /\  \   | |_| |  |  |/  /          
                |  |  |   |  __  | /  /__\  \  |    /   |      \           
                |  |  |   | |  | | |   __   |  |    \   |  |\   \          
                \     /   | |  | | |  |  |  |  | |\  \  |  | \   \       
                 \___/    |_|  |_| |__|  |__|  |_| \__\ |__|  \__/        
                                                                              
                      - O R C A' S   B I G   F R I E N D -                    
                                      &                                       
                       - I N T E G R A L  F E E D E R -                       
                                                                              
 v1 FN, 2020, v2 2021                                                         
------------------------------------------------------------------------------


Reading SHARK input file ImineZ1opt.SHARKINP.tmp ... ok
----------------------
SHARK INTEGRAL PACKAGE
----------------------

Number of atoms                             ...     67
Number of basis functions                   ...   1227
Number of shells                            ...    499
Maximum angular momentum                    ...      3
Integral batch strategy                     ... SHARK/LIBINT Hybrid
RI-J (if used) integral strategy            ... SPLIT-RIJ (Revised 2003 algorithm where possible)
Printlevel                                  ...      1
Contraction scheme used                     ... SEGMENTED contraction
Coulomb Range Separation                    ... NOT USED
Exchange Range Separation                   ... NOT USED
Finite Nucleus Model                        ... NOT USED
Auxiliary Coulomb fitting basis             ... AVAILABLE
   # of basis functions in Aux-J            ...   1991
   # of shells in Aux-J                     ...    665
   Maximum angular momentum in Aux-J        ...      4
Auxiliary J/K fitting basis                 ... NOT available
Auxiliary Correlation fitting basis         ... NOT available
Auxiliary 'external' fitting basis          ... NOT available
Integral threshold                          ...     2.500000e-11
Primitive cut-off                           ...     2.500000e-12
Primitive pair pre-selection threshold      ...     2.500000e-12

Calculating pre-screening integrals         ... done (  0.1 sec) Dimension = 499
Organizing shell pair data                  ... done (  0.6 sec)
Shell pair information
Total number of shell pairs                 ...    124750
Shell pairs after pre-screening             ...     77114
Total number of primitive shell pairs       ...    374508
Primitive shell pairs kept                  ...    147986
          la=0 lb=0:  21699 shell pairs
          la=1 lb=0:  23041 shell pairs
          la=1 lb=1:   6168 shell pairs
          la=2 lb=0:  10434 shell pairs
          la=2 lb=1:   5609 shell pairs
          la=2 lb=2:   1314 shell pairs
          la=3 lb=0:   4799 shell pairs
          la=3 lb=1:   2621 shell pairs
          la=3 lb=2:   1160 shell pairs
          la=3 lb=3:    269 shell pairs

Calculating one electron integrals          ... done (  0.1 sec)
Calculating RI/J V-Matrix + Cholesky decomp.... done (  0.4 sec)
Calculating Nuclear repulsion               ... done (  0.0 sec) ENN=   3458.805229689658 Eh

SHARK setup successfully completed in   2.1 seconds

Maximum memory used throughout the entire GTOINT-calculation: 112.9 MB
[1710175832.913306] [node052:1580368:0]          mpool.c:43   UCX  WARN  object 0xaa4dc40 was not returned to mpool ucp_requests
[1710175832.913325] [node052:1580368:0]          mpool.c:43   UCX  WARN  object 0xaa4de00 was not returned to mpool ucp_requests
[1710175832.913329] [node052:1580368:0]          mpool.c:43   UCX  WARN  object 0xaa4dfc0 was not returned to mpool ucp_requests
[1710175832.913332] [node052:1580368:0]          mpool.c:43   UCX  WARN  object 0xaa4e180 was not returned to mpool ucp_requests
[1710175832.913334] [node052:1580368:0]          mpool.c:43   UCX  WARN  object 0xaa4e340 was not returned to mpool ucp_requests
[1710175832.913338] [node052:1580368:0]          mpool.c:43   UCX  WARN  object 0xaa4e500 was not returned to mpool ucp_requests
[1710175832.913340] [node052:1580368:0]          mpool.c:43   UCX  WARN  object 0xaa4e6c0 was not returned to mpool ucp_requests
[1710175832.913342] [node052:1580368:0]          mpool.c:43   UCX  WARN  object 0xaa4e880 was not returned to mpool ucp_requests
[1710175832.913344] [node052:1580368:0]          mpool.c:43   UCX  WARN  object 0xaa4ea40 was not returned to mpool ucp_requests
[1710175832.913346] [node052:1580368:0]          mpool.c:43   UCX  WARN  object 0xaa4ec00 was not returned to mpool ucp_requests
[1710175832.913348] [node052:1580368:0]          mpool.c:43   UCX  WARN  object 0xaa4edc0 was not returned to mpool ucp_requests
[1710175832.913350] [node052:1580368:0]          mpool.c:43   UCX  WARN  object 0xaa4ef80 was not returned to mpool ucp_requests
[1710175832.918006] [node052:1580365:0]          mpool.c:43   UCX  WARN  object 0xc6ceac0 was not returned to mpool ucp_requests
[1710175832.918025] [node052:1580365:0]          mpool.c:43   UCX  WARN  object 0xc6cec80 was not returned to mpool ucp_requests
[1710175832.918030] [node052:1580365:0]          mpool.c:43   UCX  WARN  object 0xc6cee40 was not returned to mpool ucp_requests
[1710175832.918033] [node052:1580365:0]          mpool.c:43   UCX  WARN  object 0xc6cf000 was not returned to mpool ucp_requests
[1710175832.918037] [node052:1580365:0]          mpool.c:43   UCX  WARN  object 0xc6cf1c0 was not returned to mpool ucp_requests
[1710175832.918040] [node052:1580365:0]          mpool.c:43   UCX  WARN  object 0xc6cf380 was not returned to mpool ucp_requests
[1710175832.918043] [node052:1580365:0]          mpool.c:43   UCX  WARN  object 0xc6cf540 was not returned to mpool ucp_requests
[1710175832.918047] [node052:1580365:0]          mpool.c:43   UCX  WARN  object 0xc6cf700 was not returned to mpool ucp_requests
[1710175832.918050] [node052:1580365:0]          mpool.c:43   UCX  WARN  object 0xc6cf8c0 was not returned to mpool ucp_requests
[1710175832.921793] [node052:1580364:0]          mpool.c:43   UCX  WARN  object 0xb50a880 was not returned to mpool ucp_requests
[1710175832.921804] [node052:1580364:0]          mpool.c:43   UCX  WARN  object 0xb50aa40 was not returned to mpool ucp_requests
[1710175832.921809] [node052:1580364:0]          mpool.c:43   UCX  WARN  object 0xb50ac00 was not returned to mpool ucp_requests
[1710175832.921812] [node052:1580364:0]          mpool.c:43   UCX  WARN  object 0xb50adc0 was not returned to mpool ucp_requests
[1710175832.921814] [node052:1580364:0]          mpool.c:43   UCX  WARN  object 0xb50af80 was not returned to mpool ucp_requests
[1710175832.921816] [node052:1580364:0]          mpool.c:43   UCX  WARN  object 0xb50b140 was not returned to mpool ucp_requests
[1710175832.921818] [node052:1580364:0]          mpool.c:43   UCX  WARN  object 0xb50b300 was not returned to mpool ucp_requests
[1710175832.921820] [node052:1580364:0]          mpool.c:43   UCX  WARN  object 0xb50b4c0 was not returned to mpool ucp_requests
[1710175832.921822] [node052:1580364:0]          mpool.c:43   UCX  WARN  object 0xb50b680 was not returned to mpool ucp_requests
[1710175832.921824] [node052:1580364:0]          mpool.c:43   UCX  WARN  object 0xb50b840 was not returned to mpool ucp_requests
[1710175832.921827] [node052:1580364:0]          mpool.c:43   UCX  WARN  object 0xb50ba00 was not returned to mpool ucp_requests
[1710175832.921829] [node052:1580364:0]          mpool.c:43   UCX  WARN  object 0xb50bbc0 was not returned to mpool ucp_requests
[1710175832.921831] [node052:1580364:0]          mpool.c:43   UCX  WARN  object 0xb50bd80 was not returned to mpool ucp_requests
[1710175832.921833] [node052:1580364:0]          mpool.c:43   UCX  WARN  object 0xb50bf40 was not returned to mpool ucp_requests
[1710175832.934186] [node052:1580366:0]          mpool.c:43   UCX  WARN  object 0xad42c80 was not returned to mpool ucp_requests
[1710175832.934206] [node052:1580366:0]          mpool.c:43   UCX  WARN  object 0xad42e40 was not returned to mpool ucp_requests
[1710175832.934210] [node052:1580366:0]          mpool.c:43   UCX  WARN  object 0xad43000 was not returned to mpool ucp_requests
[1710175832.934213] [node052:1580366:0]          mpool.c:43   UCX  WARN  object 0xad431c0 was not returned to mpool ucp_requests
[1710175832.934215] [node052:1580366:0]          mpool.c:43   UCX  WARN  object 0xad43380 was not returned to mpool ucp_requests
[1710175832.934218] [node052:1580366:0]          mpool.c:43   UCX  WARN  object 0xad43540 was not returned to mpool ucp_requests
[1710175832.934220] [node052:1580366:0]          mpool.c:43   UCX  WARN  object 0xad43700 was not returned to mpool ucp_requests
[1710175832.934222] [node052:1580366:0]          mpool.c:43   UCX  WARN  object 0xad438c0 was not returned to mpool ucp_requests
[1710175832.934225] [node052:1580366:0]          mpool.c:43   UCX  WARN  object 0xad43a80 was not returned to mpool ucp_requests
[1710175832.934227] [node052:1580366:0]          mpool.c:43   UCX  WARN  object 0xad43c40 was not returned to mpool ucp_requests
[1710175832.934229] [node052:1580366:0]          mpool.c:43   UCX  WARN  object 0xad43e00 was not returned to mpool ucp_requests
[1710175832.934233] [node052:1580366:0]          mpool.c:43   UCX  WARN  object 0xad43fc0 was not returned to mpool ucp_requests
[1710175832.933723] [node052:1580367:0]          mpool.c:43   UCX  WARN  object 0xafa3b40 was not returned to mpool ucp_requests
[1710175832.933736] [node052:1580367:0]          mpool.c:43   UCX  WARN  object 0xafa3d00 was not returned to mpool ucp_requests
[1710175832.933740] [node052:1580367:0]          mpool.c:43   UCX  WARN  object 0xafa3ec0 was not returned to mpool ucp_requests
[1710175832.933742] [node052:1580367:0]          mpool.c:43   UCX  WARN  object 0xafa4080 was not returned to mpool ucp_requests
[1710175832.933745] [node052:1580367:0]          mpool.c:43   UCX  WARN  object 0xafa4240 was not returned to mpool ucp_requests
[1710175832.933748] [node052:1580367:0]          mpool.c:43   UCX  WARN  object 0xafa4400 was not returned to mpool ucp_requests
[1710175832.933750] [node052:1580367:0]          mpool.c:43   UCX  WARN  object 0xafa45c0 was not returned to mpool ucp_requests
[1710175832.933753] [node052:1580367:0]          mpool.c:43   UCX  WARN  object 0xafa4780 was not returned to mpool ucp_requests
[1710175832.933755] [node052:1580367:0]          mpool.c:43   UCX  WARN  object 0xafa4940 was not returned to mpool ucp_requests
[1710175832.933758] [node052:1580367:0]          mpool.c:43   UCX  WARN  object 0xafa4b00 was not returned to mpool ucp_requests
[1710175832.933761] [node052:1580367:0]          mpool.c:43   UCX  WARN  object 0xafa4cc0 was not returned to mpool ucp_requests
[1710175832.933763] [node052:1580367:0]          mpool.c:43   UCX  WARN  object 0xafa4e80 was not returned to mpool ucp_requests
[1710175832.934199] [node052:1580369:0]          mpool.c:43   UCX  WARN  object 0xb175e00 was not returned to mpool ucp_requests
[1710175832.934211] [node052:1580369:0]          mpool.c:43   UCX  WARN  object 0xb175fc0 was not returned to mpool ucp_requests
[1710175832.934215] [node052:1580369:0]          mpool.c:43   UCX  WARN  object 0xb176180 was not returned to mpool ucp_requests
[1710175832.934218] [node052:1580369:0]          mpool.c:43   UCX  WARN  object 0xb176340 was not returned to mpool ucp_requests
[1710175832.934221] [node052:1580369:0]          mpool.c:43   UCX  WARN  object 0xb176500 was not returned to mpool ucp_requests
[1710175832.934224] [node052:1580369:0]          mpool.c:43   UCX  WARN  object 0xb1766c0 was not returned to mpool ucp_requests
[1710175832.934226] [node052:1580369:0]          mpool.c:43   UCX  WARN  object 0xb176880 was not returned to mpool ucp_requests
[1710175832.934229] [node052:1580369:0]          mpool.c:43   UCX  WARN  object 0xb176a40 was not returned to mpool ucp_requests
[1710175832.934232] [node052:1580369:0]          mpool.c:43   UCX  WARN  object 0xb176c00 was not returned to mpool ucp_requests
[1710175832.934234] [node052:1580369:0]          mpool.c:43   UCX  WARN  object 0xb176dc0 was not returned to mpool ucp_requests
[1710175832.934237] [node052:1580369:0]          mpool.c:43   UCX  WARN  object 0xb176f80 was not returned to mpool ucp_requests
[1710175832.934240] [node052:1580369:0]          mpool.c:43   UCX  WARN  object 0xb177140 was not returned to mpool ucp_requests
[1710175832.923869] [node052:1580370:0]          mpool.c:43   UCX  WARN  object 0xc065cc0 was not returned to mpool ucp_requests
[1710175832.923889] [node052:1580370:0]          mpool.c:43   UCX  WARN  object 0xc065e80 was not returned to mpool ucp_requests
[1710175832.923895] [node052:1580370:0]          mpool.c:43   UCX  WARN  object 0xc066040 was not returned to mpool ucp_requests
[1710175832.923898] [node052:1580370:0]          mpool.c:43   UCX  WARN  object 0xc066200 was not returned to mpool ucp_requests
[1710175832.923902] [node052:1580370:0]          mpool.c:43   UCX  WARN  object 0xc0663c0 was not returned to mpool ucp_requests
[1710175832.923905] [node052:1580370:0]          mpool.c:43   UCX  WARN  object 0xc066580 was not returned to mpool ucp_requests
[1710175832.923907] [node052:1580370:0]          mpool.c:43   UCX  WARN  object 0xc066740 was not returned to mpool ucp_requests
[1710175832.923910] [node052:1580370:0]          mpool.c:43   UCX  WARN  object 0xc066900 was not returned to mpool ucp_requests
[1710175832.923913] [node052:1580370:0]          mpool.c:43   UCX  WARN  object 0xc066ac0 was not returned to mpool ucp_requests
[1710175832.923915] [node052:1580370:0]          mpool.c:43   UCX  WARN  object 0xc066c80 was not returned to mpool ucp_requests
[1710175832.923918] [node052:1580370:0]          mpool.c:43   UCX  WARN  object 0xc066e40 was not returned to mpool ucp_requests
[1710175832.923920] [node052:1580370:0]          mpool.c:43   UCX  WARN  object 0xc067000 was not returned to mpool ucp_requests
[1710175832.950516] [node052:1580371:0]          mpool.c:43   UCX  WARN  object 0xb33fcc0 was not returned to mpool ucp_requests
[1710175832.950534] [node052:1580371:0]          mpool.c:43   UCX  WARN  object 0xb33fe80 was not returned to mpool ucp_requests
[1710175832.950538] [node052:1580371:0]          mpool.c:43   UCX  WARN  object 0xb340040 was not returned to mpool ucp_requests
[1710175832.950542] [node052:1580371:0]          mpool.c:43   UCX  WARN  object 0xb340200 was not returned to mpool ucp_requests
[1710175832.950545] [node052:1580371:0]          mpool.c:43   UCX  WARN  object 0xb3403c0 was not returned to mpool ucp_requests
[1710175832.950549] [node052:1580371:0]          mpool.c:43   UCX  WARN  object 0xb340580 was not returned to mpool ucp_requests
[1710175832.950552] [node052:1580371:0]          mpool.c:43   UCX  WARN  object 0xb340740 was not returned to mpool ucp_requests
[1710175832.950555] [node052:1580371:0]          mpool.c:43   UCX  WARN  object 0xb340900 was not returned to mpool ucp_requests
[1710175832.950559] [node052:1580371:0]          mpool.c:43   UCX  WARN  object 0xb340ac0 was not returned to mpool ucp_requests
[1710175832.950562] [node052:1580371:0]          mpool.c:43   UCX  WARN  object 0xb340c80 was not returned to mpool ucp_requests
[1710175832.950565] [node052:1580371:0]          mpool.c:43   UCX  WARN  object 0xb340e40 was not returned to mpool ucp_requests
[1710175832.950569] [node052:1580371:0]          mpool.c:43   UCX  WARN  object 0xb341000 was not returned to mpool ucp_requests
[1710175832.936521] [node052:1580372:0]          mpool.c:43   UCX  WARN  object 0xb5f8d00 was not returned to mpool ucp_requests
[1710175832.936532] [node052:1580372:0]          mpool.c:43   UCX  WARN  object 0xb5f8ec0 was not returned to mpool ucp_requests
[1710175832.936536] [node052:1580372:0]          mpool.c:43   UCX  WARN  object 0xb5f9080 was not returned to mpool ucp_requests
[1710175832.936538] [node052:1580372:0]          mpool.c:43   UCX  WARN  object 0xb5f9240 was not returned to mpool ucp_requests
[1710175832.936541] [node052:1580372:0]          mpool.c:43   UCX  WARN  object 0xb5f9400 was not returned to mpool ucp_requests
[1710175832.936543] [node052:1580372:0]          mpool.c:43   UCX  WARN  object 0xb5f95c0 was not returned to mpool ucp_requests
[1710175832.936546] [node052:1580372:0]          mpool.c:43   UCX  WARN  object 0xb5f9780 was not returned to mpool ucp_requests
[1710175832.936548] [node052:1580372:0]          mpool.c:43   UCX  WARN  object 0xb5f9940 was not returned to mpool ucp_requests
[1710175832.936551] [node052:1580372:0]          mpool.c:43   UCX  WARN  object 0xb5f9b00 was not returned to mpool ucp_requests
[1710175832.936553] [node052:1580372:0]          mpool.c:43   UCX  WARN  object 0xb5f9cc0 was not returned to mpool ucp_requests
[1710175832.936556] [node052:1580372:0]          mpool.c:43   UCX  WARN  object 0xb5f9e80 was not returned to mpool ucp_requests
[1710175832.936558] [node052:1580372:0]          mpool.c:43   UCX  WARN  object 0xb5fa040 was not returned to mpool ucp_requests
[1710175832.928210] [node052:1580373:0]          mpool.c:43   UCX  WARN  object 0xbc44d00 was not returned to mpool ucp_requests
[1710175832.928229] [node052:1580373:0]          mpool.c:43   UCX  WARN  object 0xbc44ec0 was not returned to mpool ucp_requests
[1710175832.928233] [node052:1580373:0]          mpool.c:43   UCX  WARN  object 0xbc45080 was not returned to mpool ucp_requests
[1710175832.928235] [node052:1580373:0]          mpool.c:43   UCX  WARN  object 0xbc45240 was not returned to mpool ucp_requests
[1710175832.928238] [node052:1580373:0]          mpool.c:43   UCX  WARN  object 0xbc45400 was not returned to mpool ucp_requests
[1710175832.928240] [node052:1580373:0]          mpool.c:43   UCX  WARN  object 0xbc455c0 was not returned to mpool ucp_requests
[1710175832.928242] [node052:1580373:0]          mpool.c:43   UCX  WARN  object 0xbc45780 was not returned to mpool ucp_requests
[1710175832.928245] [node052:1580373:0]          mpool.c:43   UCX  WARN  object 0xbc45940 was not returned to mpool ucp_requests
[1710175832.928247] [node052:1580373:0]          mpool.c:43   UCX  WARN  object 0xbc45b00 was not returned to mpool ucp_requests
[1710175832.928249] [node052:1580373:0]          mpool.c:43   UCX  WARN  object 0xbc45cc0 was not returned to mpool ucp_requests
[1710175832.928252] [node052:1580373:0]          mpool.c:43   UCX  WARN  object 0xbc45e80 was not returned to mpool ucp_requests
[1710175832.928255] [node052:1580373:0]          mpool.c:43   UCX  WARN  object 0xbc46040 was not returned to mpool ucp_requests
[1710175832.918053] [node052:1580365:0]          mpool.c:43   UCX  WARN  object 0xc6cfa80 was not returned to mpool ucp_requests
[1710175832.918057] [node052:1580365:0]          mpool.c:43   UCX  WARN  object 0xc6cfc40 was not returned to mpool ucp_requests
[1710175832.918060] [node052:1580365:0]          mpool.c:43   UCX  WARN  object 0xc6cfe00 was not returned to mpool ucp_requests
[1710175832.918063] [node052:1580365:0]          mpool.c:43   UCX  WARN  object 0xc6cffc0 was not returned to mpool ucp_requests
[1710175832.924707] [node052:1580355:0]          mpool.c:43   UCX  WARN  object 0xc619f80 was not returned to mpool ucp_requests
[1710175832.924720] [node052:1580355:0]          mpool.c:43   UCX  WARN  object 0xc61a140 was not returned to mpool ucp_requests
[1710175832.924725] [node052:1580355:0]          mpool.c:43   UCX  WARN  object 0xc61a300 was not returned to mpool ucp_requests
[1710175832.924727] [node052:1580355:0]          mpool.c:43   UCX  WARN  object 0xc61a4c0 was not returned to mpool ucp_requests
[1710175832.924730] [node052:1580355:0]          mpool.c:43   UCX  WARN  object 0xc61a680 was not returned to mpool ucp_requests
[1710175832.924732] [node052:1580355:0]          mpool.c:43   UCX  WARN  object 0xc61a840 was not returned to mpool ucp_requests
[1710175832.924734] [node052:1580355:0]          mpool.c:43   UCX  WARN  object 0xc61aa00 was not returned to mpool ucp_requests
[1710175832.924737] [node052:1580355:0]          mpool.c:43   UCX  WARN  object 0xc61abc0 was not returned to mpool ucp_requests
[1710175832.924739] [node052:1580355:0]          mpool.c:43   UCX  WARN  object 0xc61ad80 was not returned to mpool ucp_requests
[1710175832.924741] [node052:1580355:0]          mpool.c:43   UCX  WARN  object 0xc61af40 was not returned to mpool ucp_requests
[1710175832.924744] [node052:1580355:0]          mpool.c:43   UCX  WARN  object 0xc61b100 was not returned to mpool ucp_requests
[1710175832.922770] [node052:1580356:0]          mpool.c:43   UCX  WARN  object 0xbcead40 was not returned to mpool ucp_requests
[1710175832.922781] [node052:1580356:0]          mpool.c:43   UCX  WARN  object 0xbceaf00 was not returned to mpool ucp_requests
[1710175832.922785] [node052:1580356:0]          mpool.c:43   UCX  WARN  object 0xbceb0c0 was not returned to mpool ucp_requests
[1710175832.922788] [node052:1580356:0]          mpool.c:43   UCX  WARN  object 0xbceb280 was not returned to mpool ucp_requests
[1710175832.922791] [node052:1580356:0]          mpool.c:43   UCX  WARN  object 0xbceb440 was not returned to mpool ucp_requests
[1710175832.922794] [node052:1580356:0]          mpool.c:43   UCX  WARN  object 0xbceb600 was not returned to mpool ucp_requests
[1710175832.922797] [node052:1580356:0]          mpool.c:43   UCX  WARN  object 0xbceb7c0 was not returned to mpool ucp_requests
[1710175832.922800] [node052:1580356:0]          mpool.c:43   UCX  WARN  object 0xbceb980 was not returned to mpool ucp_requests
[1710175832.922803] [node052:1580356:0]          mpool.c:43   UCX  WARN  object 0xbcebb40 was not returned to mpool ucp_requests
[1710175832.922807] [node052:1580356:0]          mpool.c:43   UCX  WARN  object 0xbcebd00 was not returned to mpool ucp_requests
[1710175832.922810] [node052:1580356:0]          mpool.c:43   UCX  WARN  object 0xbcebec0 was not returned to mpool ucp_requests
[1710175832.922813] [node052:1580356:0]          mpool.c:43   UCX  WARN  object 0xbcec080 was not returned to mpool ucp_requests
[1710175832.920868] [node052:1580357:0]          mpool.c:43   UCX  WARN  object 0xa9a8000 was not returned to mpool ucp_requests
[1710175832.920884] [node052:1580357:0]          mpool.c:43   UCX  WARN  object 0xa9a81c0 was not returned to mpool ucp_requests
[1710175832.920890] [node052:1580357:0]          mpool.c:43   UCX  WARN  object 0xa9a8380 was not returned to mpool ucp_requests
[1710175832.920893] [node052:1580357:0]          mpool.c:43   UCX  WARN  object 0xa9a8540 was not returned to mpool ucp_requests
[1710175832.920897] [node052:1580357:0]          mpool.c:43   UCX  WARN  object 0xa9a8700 was not returned to mpool ucp_requests
[1710175832.920899] [node052:1580357:0]          mpool.c:43   UCX  WARN  object 0xa9a88c0 was not returned to mpool ucp_requests
[1710175832.920902] [node052:1580357:0]          mpool.c:43   UCX  WARN  object 0xa9a8a80 was not returned to mpool ucp_requests
[1710175832.920904] [node052:1580357:0]          mpool.c:43   UCX  WARN  object 0xa9a8c40 was not returned to mpool ucp_requests
[1710175832.920907] [node052:1580357:0]          mpool.c:43   UCX  WARN  object 0xa9a8e00 was not returned to mpool ucp_requests
[1710175832.920909] [node052:1580357:0]          mpool.c:43   UCX  WARN  object 0xa9a8fc0 was not returned to mpool ucp_requests
[1710175832.920911] [node052:1580357:0]          mpool.c:43   UCX  WARN  object 0xa9a9180 was not returned to mpool ucp_requests
[1710175832.927645] [node052:1580358:0]          mpool.c:43   UCX  WARN  object 0xad37c00 was not returned to mpool ucp_requests
[1710175832.927663] [node052:1580358:0]          mpool.c:43   UCX  WARN  object 0xad37dc0 was not returned to mpool ucp_requests
[1710175832.927668] [node052:1580358:0]          mpool.c:43   UCX  WARN  object 0xad37f80 was not returned to mpool ucp_requests
[1710175832.927672] [node052:1580358:0]          mpool.c:43   UCX  WARN  object 0xad38140 was not returned to mpool ucp_requests
[1710175832.927676] [node052:1580358:0]          mpool.c:43   UCX  WARN  object 0xad38300 was not returned to mpool ucp_requests
[1710175832.927680] [node052:1580358:0]          mpool.c:43   UCX  WARN  object 0xad384c0 was not returned to mpool ucp_requests
[1710175832.927682] [node052:1580358:0]          mpool.c:43   UCX  WARN  object 0xad38680 was not returned to mpool ucp_requests
[1710175832.927686] [node052:1580358:0]          mpool.c:43   UCX  WARN  object 0xad38840 was not returned to mpool ucp_requests
[1710175832.927689] [node052:1580358:0]          mpool.c:43   UCX  WARN  object 0xad38a00 was not returned to mpool ucp_requests
[1710175832.927693] [node052:1580358:0]          mpool.c:43   UCX  WARN  object 0xad38bc0 was not returned to mpool ucp_requests
[1710175832.927697] [node052:1580358:0]          mpool.c:43   UCX  WARN  object 0xad38d80 was not returned to mpool ucp_requests
[1710175832.927700] [node052:1580358:0]          mpool.c:43   UCX  WARN  object 0xad38f40 was not returned to mpool ucp_requests
[1710175832.927704] [node052:1580358:0]          mpool.c:43   UCX  WARN  object 0xad39100 was not returned to mpool ucp_requests
[1710175832.934895] [node052:1580359:0]          mpool.c:43   UCX  WARN  object 0xb8f7b40 was not returned to mpool ucp_requests
[1710175832.934909] [node052:1580359:0]          mpool.c:43   UCX  WARN  object 0xb8f7d00 was not returned to mpool ucp_requests
[1710175832.934913] [node052:1580359:0]          mpool.c:43   UCX  WARN  object 0xb8f7ec0 was not returned to mpool ucp_requests
[1710175832.934915] [node052:1580359:0]          mpool.c:43   UCX  WARN  object 0xb8f8080 was not returned to mpool ucp_requests
[1710175832.934918] [node052:1580359:0]          mpool.c:43   UCX  WARN  object 0xb8f8240 was not returned to mpool ucp_requests
[1710175832.934921] [node052:1580359:0]          mpool.c:43   UCX  WARN  object 0xb8f8400 was not returned to mpool ucp_requests
[1710175832.934923] [node052:1580359:0]          mpool.c:43   UCX  WARN  object 0xb8f85c0 was not returned to mpool ucp_requests
[1710175832.934926] [node052:1580359:0]          mpool.c:43   UCX  WARN  object 0xb8f8780 was not returned to mpool ucp_requests
[1710175832.934928] [node052:1580359:0]          mpool.c:43   UCX  WARN  object 0xb8f8940 was not returned to mpool ucp_requests
[1710175832.934931] [node052:1580359:0]          mpool.c:43   UCX  WARN  object 0xb8f8b00 was not returned to mpool ucp_requests
[1710175832.934934] [node052:1580359:0]          mpool.c:43   UCX  WARN  object 0xb8f8cc0 was not returned to mpool ucp_requests
[1710175832.934936] [node052:1580359:0]          mpool.c:43   UCX  WARN  object 0xb8f8e80 was not returned to mpool ucp_requests
[1710175832.934939] [node052:1580359:0]          mpool.c:43   UCX  WARN  object 0xb8f9040 was not returned to mpool ucp_requests
[1710175832.926092] [node052:1580360:0]          mpool.c:43   UCX  WARN  object 0xc4b9b80 was not returned to mpool ucp_requests
[1710175832.926103] [node052:1580360:0]          mpool.c:43   UCX  WARN  object 0xc4b9d40 was not returned to mpool ucp_requests
[1710175832.926107] [node052:1580360:0]          mpool.c:43   UCX  WARN  object 0xc4b9f00 was not returned to mpool ucp_requests
[1710175832.926110] [node052:1580360:0]          mpool.c:43   UCX  WARN  object 0xc4ba0c0 was not returned to mpool ucp_requests
[1710175832.926113] [node052:1580360:0]          mpool.c:43   UCX  WARN  object 0xc4ba280 was not returned to mpool ucp_requests
[1710175832.926116] [node052:1580360:0]          mpool.c:43   UCX  WARN  object 0xc4ba440 was not returned to mpool ucp_requests
[1710175832.926119] [node052:1580360:0]          mpool.c:43   UCX  WARN  object 0xc4ba600 was not returned to mpool ucp_requests
[1710175832.926122] [node052:1580360:0]          mpool.c:43   UCX  WARN  object 0xc4ba7c0 was not returned to mpool ucp_requests
[1710175832.926125] [node052:1580360:0]          mpool.c:43   UCX  WARN  object 0xc4ba980 was not returned to mpool ucp_requests
[1710175832.926128] [node052:1580360:0]          mpool.c:43   UCX  WARN  object 0xc4bab40 was not returned to mpool ucp_requests
[1710175832.926131] [node052:1580360:0]          mpool.c:43   UCX  WARN  object 0xc4bad00 was not returned to mpool ucp_requests
[1710175832.926134] [node052:1580360:0]          mpool.c:43   UCX  WARN  object 0xc4baec0 was not returned to mpool ucp_requests
[1710175832.926137] [node052:1580360:0]          mpool.c:43   UCX  WARN  object 0xc4bb080 was not returned to mpool ucp_requests
[1710175832.923067] [node052:1580361:0]          mpool.c:43   UCX  WARN  object 0xb0e7a40 was not returned to mpool ucp_requests
[1710175832.923077] [node052:1580361:0]          mpool.c:43   UCX  WARN  object 0xb0e7c00 was not returned to mpool ucp_requests
[1710175832.923080] [node052:1580361:0]          mpool.c:43   UCX  WARN  object 0xb0e7dc0 was not returned to mpool ucp_requests
[1710175832.923084] [node052:1580361:0]          mpool.c:43   UCX  WARN  object 0xb0e7f80 was not returned to mpool ucp_requests
[1710175832.923087] [node052:1580361:0]          mpool.c:43   UCX  WARN  object 0xb0e8140 was not returned to mpool ucp_requests
[1710175832.923090] [node052:1580361:0]          mpool.c:43   UCX  WARN  object 0xb0e8300 was not returned to mpool ucp_requests
[1710175832.923096] [node052:1580361:0]          mpool.c:43   UCX  WARN  object 0xb0e84c0 was not returned to mpool ucp_requests
[1710175832.923100] [node052:1580361:0]          mpool.c:43   UCX  WARN  object 0xb0e8680 was not returned to mpool ucp_requests
[1710175832.923103] [node052:1580361:0]          mpool.c:43   UCX  WARN  object 0xb0e8840 was not returned to mpool ucp_requests
[1710175832.923106] [node052:1580361:0]          mpool.c:43   UCX  WARN  object 0xb0e8a00 was not returned to mpool ucp_requests
[1710175832.923110] [node052:1580361:0]          mpool.c:43   UCX  WARN  object 0xb0e8bc0 was not returned to mpool ucp_requests
[1710175832.923113] [node052:1580361:0]          mpool.c:43   UCX  WARN  object 0xb0e8d80 was not returned to mpool ucp_requests
[1710175832.923116] [node052:1580361:0]          mpool.c:43   UCX  WARN  object 0xb0e8f40 was not returned to mpool ucp_requests
[1710175832.936430] [node052:1580362:0]          mpool.c:43   UCX  WARN  object 0xbdc3900 was not returned to mpool ucp_requests
[1710175832.936449] [node052:1580362:0]          mpool.c:43   UCX  WARN  object 0xbdc3ac0 was not returned to mpool ucp_requests
[1710175832.936453] [node052:1580362:0]          mpool.c:43   UCX  WARN  object 0xbdc3c80 was not returned to mpool ucp_requests
[1710175832.936456] [node052:1580362:0]          mpool.c:43   UCX  WARN  object 0xbdc3e40 was not returned to mpool ucp_requests
[1710175832.936459] [node052:1580362:0]          mpool.c:43   UCX  WARN  object 0xbdc4000 was not returned to mpool ucp_requests
[1710175832.936461] [node052:1580362:0]          mpool.c:43   UCX  WARN  object 0xbdc41c0 was not returned to mpool ucp_requests
[1710175832.936464] [node052:1580362:0]          mpool.c:43   UCX  WARN  object 0xbdc4380 was not returned to mpool ucp_requests
[1710175832.936466] [node052:1580362:0]          mpool.c:43   UCX  WARN  object 0xbdc4540 was not returned to mpool ucp_requests
[1710175832.936469] [node052:1580362:0]          mpool.c:43   UCX  WARN  object 0xbdc4700 was not returned to mpool ucp_requests
[1710175832.936471] [node052:1580362:0]          mpool.c:43   UCX  WARN  object 0xbdc48c0 was not returned to mpool ucp_requests
[1710175832.936474] [node052:1580362:0]          mpool.c:43   UCX  WARN  object 0xbdc4a80 was not returned to mpool ucp_requests
[1710175832.936476] [node052:1580362:0]          mpool.c:43   UCX  WARN  object 0xbdc4c40 was not returned to mpool ucp_requests
[1710175832.936479] [node052:1580362:0]          mpool.c:43   UCX  WARN  object 0xbdc4e00 was not returned to mpool ucp_requests
[1710175832.936481] [node052:1580362:0]          mpool.c:43   UCX  WARN  object 0xbdc4fc0 was not returned to mpool ucp_requests
[1710175832.952201] [node052:1580363:0]          mpool.c:43   UCX  WARN  object 0xa889b40 was not returned to mpool ucp_requests
[1710175832.952213] [node052:1580363:0]          mpool.c:43   UCX  WARN  object 0xa889d00 was not returned to mpool ucp_requests
[1710175832.952217] [node052:1580363:0]          mpool.c:43   UCX  WARN  object 0xa889ec0 was not returned to mpool ucp_requests
[1710175832.952221] [node052:1580363:0]          mpool.c:43   UCX  WARN  object 0xa88a080 was not returned to mpool ucp_requests
[1710175832.952225] [node052:1580363:0]          mpool.c:43   UCX  WARN  object 0xa88a240 was not returned to mpool ucp_requests
[1710175832.952228] [node052:1580363:0]          mpool.c:43   UCX  WARN  object 0xa88a400 was not returned to mpool ucp_requests
[1710175832.952231] [node052:1580363:0]          mpool.c:43   UCX  WARN  object 0xa88a5c0 was not returned to mpool ucp_requests
[1710175832.952234] [node052:1580363:0]          mpool.c:43   UCX  WARN  object 0xa88a780 was not returned to mpool ucp_requests
[1710175832.952238] [node052:1580363:0]          mpool.c:43   UCX  WARN  object 0xa88a940 was not returned to mpool ucp_requests
[1710175832.952241] [node052:1580363:0]          mpool.c:43   UCX  WARN  object 0xa88ab00 was not returned to mpool ucp_requests
[1710175832.952244] [node052:1580363:0]          mpool.c:43   UCX  WARN  object 0xa88acc0 was not returned to mpool ucp_requests
[1710175832.952248] [node052:1580363:0]          mpool.c:43   UCX  WARN  object 0xa88ae80 was not returned to mpool ucp_requests
[1710175832.952251] [node052:1580363:0]          mpool.c:43   UCX  WARN  object 0xa88b040 was not returned to mpool ucp_requests


           ************************************************************
           *        Program running with 20 parallel MPI-processes    *
           *              working on a common directory               *
           ************************************************************

Diagonalization of the overlap matrix:
Smallest eigenvalue                        ... 4.295e-06
Time for diagonalization                   ...    0.658 sec
Threshold for overlap eigenvalues          ... 1.000e-08
Number of eigenvalues below threshold      ... 0
Time for construction of square roots      ...    0.512 sec
Total time needed                          ...    1.207 sec

-------------------
DFT GRID GENERATION
-------------------

General Integration Accuracy     IntAcc      ... 4.388
Radial Grid Type                 RadialGrid  ... OptM3 with GC (2021)
Angular Grid (max. ang.)         AngularGrid ... 4 (Lebedev-302)
Angular grid pruning method      GridPruning ... 4 (adaptive)
Weight generation scheme         WeightScheme... Becke
Basis function cutoff            BFCut       ... 1.0000e-11
Integration weight cutoff        WCut        ... 1.0000e-14
Angular grids for H and He will be reduced by one unit
Partially contracted basis set               ... off
Rotationally invariant grid construction     ... off

Total number of grid points                  ...   303059
Total number of batches                      ...     4768
Average number of points per batch           ...       63
Average number of grid points per atom       ...     4523
Time for grid setup =    1.856 sec

--------------------
COSX GRID GENERATION
--------------------

GRIDX 1
-------
General Integration Accuracy     IntAcc      ... 3.816
Radial Grid Type                 RadialGrid  ... OptM3 with GC (2021)
Angular Grid (max. ang.)         AngularGrid ... 1 (Lebedev-50)
Angular grid pruning method      GridPruning ... 4 (adaptive)
Weight generation scheme         WeightScheme... Becke
Basis function cutoff            BFCut       ... 1.0000e-11
Integration weight cutoff        WCut        ... 1.0000e-14
Angular grids for H and He will be reduced by one unit
Partially contracted basis set               ... on
Rotationally invariant grid construction     ... off

Total number of grid points                  ...    38509
Total number of batches                      ...      631
Average number of points per batch           ...       61
Average number of grid points per atom       ...      575
UseSFitting                                  ... on

GRIDX 2
-------
General Integration Accuracy     IntAcc      ... 4.020
Radial Grid Type                 RadialGrid  ... OptM3 with GC (2021)
Angular Grid (max. ang.)         AngularGrid ... 2 (Lebedev-110)
Angular grid pruning method      GridPruning ... 4 (adaptive)
Weight generation scheme         WeightScheme... Becke
Basis function cutoff            BFCut       ... 1.0000e-11
Integration weight cutoff        WCut        ... 1.0000e-14
Angular grids for H and He will be reduced by one unit
Partially contracted basis set               ... on
Rotationally invariant grid construction     ... off

Total number of grid points                  ...    81418
Total number of batches                      ...     1302
Average number of points per batch           ...       62
Average number of grid points per atom       ...     1215
UseSFitting                                  ... on

GRIDX 3
-------
General Integration Accuracy     IntAcc      ... 4.338
Radial Grid Type                 RadialGrid  ... OptM3 with GC (2021)
Angular Grid (max. ang.)         AngularGrid ... 3 (Lebedev-194)
Angular grid pruning method      GridPruning ... 4 (adaptive)
Weight generation scheme         WeightScheme... Becke
Basis function cutoff            BFCut       ... 1.0000e-11
Integration weight cutoff        WCut        ... 1.0000e-14
Angular grids for H and He will be reduced by one unit
Partially contracted basis set               ... on
Rotationally invariant grid construction     ... off

Total number of grid points                  ...   176748
Total number of batches                      ...     2795
Average number of points per batch           ...       63
Average number of grid points per atom       ...     2638
UseSFitting                                  ... on

Time for X-Grid setup             =    4.529 sec


--------------------
CPCM SOLVATION MODEL
--------------------
CPCM parameters:
  Epsilon                                         ...      26.7260
  Refrac                                          ...       1.2907
  Rsolv                                           ...       1.3000
  Surface type                                    ... GAUSSIAN VDW
  Epsilon function type                           ...         CPCM
Solvent:                                     ... 2,2,2-TRIFLUOROETHANOL
SMD-CDS solvent descriptors:
  Soln                                       ...    1.2907
  Soln25                                     ... Unavailable
  Sola                                       ...    0.5700
  Solb                                       ...    0.2500
  Solg                                       ...   42.0200
  Solc                                       ...    0.0000
  Solh                                       ...    0.5000
Radii:
 Radius for O  used is    2.8724 Bohr (=   1.5200 Ang.)
 Radius for N  used is    3.5716 Bohr (=   1.8900 Ang.)
 Radius for C  used is    3.4960 Bohr (=   1.8500 Ang.)
 Radius for H  used is    2.2677 Bohr (=   1.2000 Ang.)
Calculating surface                               ...        done! (  0.0s)
GEPOL surface points                              ...         3802
GEPOL Volume                                      ...    3183.6777
GEPOL Surface-area                                ...    1771.5736
Calculating surface distance matrix               ...        done! (  0.1s)
Performing Cholesky decomposition & store         ...        done! (  0.7s)
Overall time for CPCM initialization              ...                 0.8s
--------------
SCF ITERATIONS
--------------
ITER       Energy         Delta-E        Max-DP      RMS-DP      [F,P]     Damp
               ***  Starting incremental Fock matrix formation  ***
  0  -1384.3806028777   0.000000000000 0.04313173  0.00010663  0.0407080 0.7000
                      *** Initiating the SOSCF procedure ***
                      *** Re-Reading the Fockian *** 
                      *** Removing any level shift *** 
ITER      Energy       Delta-E        Grad      Rot      Max-DP    RMS-DP
  1  -1384.38800411  -0.0074012290  0.003108  0.003108  0.135130  0.000320
               *** Restarting incremental Fock matrix formation ***
  2  -1384.40803263  -0.0200285234  0.002064  0.005694  0.023230  0.000067
  3  -1384.40867631  -0.0006436843  0.001395  0.003293  0.008191  0.000040
  4  -1384.40881365  -0.0001373324  0.000976  0.001851  0.005950  0.000019
  5  -1384.40888104  -0.0000673970  0.000266  0.000612  0.001682  0.000009
  6  -1384.40888639  -0.0000053433  0.000147  0.000339  0.001476  0.000004
  7  -1384.40889120  -0.0000048119  0.000054  0.000130  0.000437  0.000002
  8  -1384.40889126  -0.0000000654  0.000055  0.000076  0.000235  0.000001
  9  -1384.40889162  -0.0000003543  0.000012  0.000035  0.000146  0.000001
 10  -1384.40889162   0.0000000033  0.000013  0.000025  0.000099  0.000001
                  ***Gradient check signals convergence***
              ***Rediagonalizing the Fockian in SOSCF/NRSCF***

               *****************************************************
               *                     SUCCESS                       *
               *           SCF CONVERGED AFTER  11 CYCLES          *
               *****************************************************

Old exchange energy                            =    -48.091984256 Eh
New exchange energy                            =    -48.091992730 Eh
Exchange energy change after final integration =     -0.000008473 Eh
Total energy after final integration           =  -1384.408900227 Eh
Final COS-X integration done in                =    32.372 sec

SMD CDS free energy correction energy :                 0.53269     Kcal/mol
Total Energy after SMD CDS correction =             -1384.408051329 Eh
Total Energy       :        -1384.40805133 Eh          -37671.65827 eV
  Last Energy change         ...   -1.3809e-07  Tolerance :   1.0000e-08
  Last MAX-Density change    ...    2.1094e-15  Tolerance :   1.0000e-07
             **** THE GBW FILE WAS UPDATED (ImineZ1opt.gbw) ****
             **** DENSITY ImineZ1opt.scfp WAS UPDATED ****
             **** ENERGY FILE WAS UPDATED (ImineZ1opt.en.tmp) ****
             **** THE GBW FILE WAS UPDATED (ImineZ1opt.gbw) ****
             **** DENSITY ImineZ1opt.scfp WAS UPDATED ****
Total SCF time: 0 days 0 hours 5 min 47 sec 

Maximum memory used throughout the entire SCF-calculation: 390.6 MB
[1710176184.176869] [node052:1580556:0]          mpool.c:43   UCX  WARN  object 0x14715440 was not returned to mpool ucp_requests
[1710176184.176890] [node052:1580556:0]          mpool.c:43   UCX  WARN  object 0x14715600 was not returned to mpool ucp_requests
[1710176184.176893] [node052:1580556:0]          mpool.c:43   UCX  WARN  object 0x147157c0 was not returned to mpool ucp_requests
[1710176184.176896] [node052:1580556:0]          mpool.c:43   UCX  WARN  object 0x14715980 was not returned to mpool ucp_requests
[1710176184.176898] [node052:1580556:0]          mpool.c:43   UCX  WARN  object 0x14715b40 was not returned to mpool ucp_requests
[1710176184.176901] [node052:1580556:0]          mpool.c:43   UCX  WARN  object 0x14715d00 was not returned to mpool ucp_requests
[1710176184.176903] [node052:1580556:0]          mpool.c:43   UCX  WARN  object 0x14715ec0 was not returned to mpool ucp_requests
[1710176184.176906] [node052:1580556:0]          mpool.c:43   UCX  WARN  object 0x14716080 was not returned to mpool ucp_requests
[1710176184.176820] [node052:1580539:0]          mpool.c:43   UCX  WARN  object 0x136244c0 was not returned to mpool ucp_requests
[1710176184.176844] [node052:1580539:0]          mpool.c:43   UCX  WARN  object 0x13624680 was not returned to mpool ucp_requests
[1710176184.176847] [node052:1580539:0]          mpool.c:43   UCX  WARN  object 0x13624840 was not returned to mpool ucp_requests
[1710176184.176850] [node052:1580539:0]          mpool.c:43   UCX  WARN  object 0x13624a00 was not returned to mpool ucp_requests
[1710176184.176853] [node052:1580539:0]          mpool.c:43   UCX  WARN  object 0x13624bc0 was not returned to mpool ucp_requests
[1710176184.176855] [node052:1580539:0]          mpool.c:43   UCX  WARN  object 0x13624d80 was not returned to mpool ucp_requests
[1710176184.176858] [node052:1580539:0]          mpool.c:43   UCX  WARN  object 0x13624f40 was not returned to mpool ucp_requests
[1710176184.179057] [node052:1580554:0]          mpool.c:43   UCX  WARN  object 0x12f874c0 was not returned to mpool ucp_requests
[1710176184.179075] [node052:1580554:0]          mpool.c:43   UCX  WARN  object 0x12f87680 was not returned to mpool ucp_requests
[1710176184.179078] [node052:1580554:0]          mpool.c:43   UCX  WARN  object 0x12f87840 was not returned to mpool ucp_requests
[1710176184.179081] [node052:1580554:0]          mpool.c:43   UCX  WARN  object 0x12f87a00 was not returned to mpool ucp_requests
[1710176184.179083] [node052:1580554:0]          mpool.c:43   UCX  WARN  object 0x12f87bc0 was not returned to mpool ucp_requests
[1710176184.179086] [node052:1580554:0]          mpool.c:43   UCX  WARN  object 0x12f87d80 was not returned to mpool ucp_requests
[1710176184.179088] [node052:1580554:0]          mpool.c:43   UCX  WARN  object 0x12f87f40 was not returned to mpool ucp_requests
[1710176184.179091] [node052:1580554:0]          mpool.c:43   UCX  WARN  object 0x12f88100 was not returned to mpool ucp_requests
[1710176184.180685] [node052:1580549:0]          mpool.c:43   UCX  WARN  object 0x13028400 was not returned to mpool ucp_requests
[1710176184.180706] [node052:1580549:0]          mpool.c:43   UCX  WARN  object 0x130285c0 was not returned to mpool ucp_requests
[1710176184.180709] [node052:1580549:0]          mpool.c:43   UCX  WARN  object 0x13028780 was not returned to mpool ucp_requests
[1710176184.180711] [node052:1580549:0]          mpool.c:43   UCX  WARN  object 0x13028940 was not returned to mpool ucp_requests
[1710176184.180716] [node052:1580549:0]          mpool.c:43   UCX  WARN  object 0x13028b00 was not returned to mpool ucp_requests
[1710176184.180719] [node052:1580549:0]          mpool.c:43   UCX  WARN  object 0x13028cc0 was not returned to mpool ucp_requests
[1710176184.180721] [node052:1580549:0]          mpool.c:43   UCX  WARN  object 0x13028e80 was not returned to mpool ucp_requests
[1710176184.213411] [node052:1580541:0]          mpool.c:43   UCX  WARN  object 0x145be700 was not returned to mpool ucp_requests
[1710176184.213428] [node052:1580541:0]          mpool.c:43   UCX  WARN  object 0x145be8c0 was not returned to mpool ucp_requests
[1710176184.213433] [node052:1580541:0]          mpool.c:43   UCX  WARN  object 0x145bea80 was not returned to mpool ucp_requests
[1710176184.213437] [node052:1580541:0]          mpool.c:43   UCX  WARN  object 0x145bec40 was not returned to mpool ucp_requests
[1710176184.213440] [node052:1580541:0]          mpool.c:43   UCX  WARN  object 0x145bee00 was not returned to mpool ucp_requests
[1710176184.213442] [node052:1580541:0]          mpool.c:43   UCX  WARN  object 0x145befc0 was not returned to mpool ucp_requests
[1710176184.213444] [node052:1580541:0]          mpool.c:43   UCX  WARN  object 0x145bf180 was not returned to mpool ucp_requests
[1710176184.182138] [node052:1580548:0]          mpool.c:43   UCX  WARN  object 0x14923600 was not returned to mpool ucp_requests
[1710176184.182158] [node052:1580548:0]          mpool.c:43   UCX  WARN  object 0x149237c0 was not returned to mpool ucp_requests
[1710176184.182164] [node052:1580548:0]          mpool.c:43   UCX  WARN  object 0x14923980 was not returned to mpool ucp_requests
[1710176184.182169] [node052:1580548:0]          mpool.c:43   UCX  WARN  object 0x14923b40 was not returned to mpool ucp_requests
[1710176184.182171] [node052:1580548:0]          mpool.c:43   UCX  WARN  object 0x14923d00 was not returned to mpool ucp_requests
[1710176184.182175] [node052:1580548:0]          mpool.c:43   UCX  WARN  object 0x14923ec0 was not returned to mpool ucp_requests
[1710176184.182177] [node052:1580548:0]          mpool.c:43   UCX  WARN  object 0x14924080 was not returned to mpool ucp_requests
[1710176184.257075] [node052:1580542:0]          mpool.c:43   UCX  WARN  object 0x1435d400 was not returned to mpool ucp_requests
[1710176184.257098] [node052:1580542:0]          mpool.c:43   UCX  WARN  object 0x1435d5c0 was not returned to mpool ucp_requests
[1710176184.257104] [node052:1580542:0]          mpool.c:43   UCX  WARN  object 0x1435d780 was not returned to mpool ucp_requests
[1710176184.257108] [node052:1580542:0]          mpool.c:43   UCX  WARN  object 0x1435d940 was not returned to mpool ucp_requests
[1710176184.257110] [node052:1580542:0]          mpool.c:43   UCX  WARN  object 0x1435db00 was not returned to mpool ucp_requests
[1710176184.257113] [node052:1580542:0]          mpool.c:43   UCX  WARN  object 0x1435dcc0 was not returned to mpool ucp_requests
[1710176184.257118] [node052:1580542:0]          mpool.c:43   UCX  WARN  object 0x1435e040 was not returned to mpool ucp_requests
[1710176184.296330] [node052:1580540:0]          mpool.c:43   UCX  WARN  object 0x12c3a440 was not returned to mpool ucp_requests
[1710176184.296352] [node052:1580540:0]          mpool.c:43   UCX  WARN  object 0x12c3a600 was not returned to mpool ucp_requests
[1710176184.296355] [node052:1580540:0]          mpool.c:43   UCX  WARN  object 0x12c3a7c0 was not returned to mpool ucp_requests
[1710176184.296357] [node052:1580540:0]          mpool.c:43   UCX  WARN  object 0x12c3ab40 was not returned to mpool ucp_requests
[1710176184.296360] [node052:1580540:0]          mpool.c:43   UCX  WARN  object 0x12c3ad00 was not returned to mpool ucp_requests
[1710176184.296362] [node052:1580540:0]          mpool.c:43   UCX  WARN  object 0x12c3aec0 was not returned to mpool ucp_requests
[1710176184.306215] [node052:1580547:0]          mpool.c:43   UCX  WARN  object 0x12ac7240 was not returned to mpool ucp_requests
[1710176184.306230] [node052:1580547:0]          mpool.c:43   UCX  WARN  object 0x12ac7400 was not returned to mpool ucp_requests
[1710176184.306234] [node052:1580547:0]          mpool.c:43   UCX  WARN  object 0x12ac75c0 was not returned to mpool ucp_requests
[1710176184.306236] [node052:1580547:0]          mpool.c:43   UCX  WARN  object 0x12ac7780 was not returned to mpool ucp_requests
[1710176184.306239] [node052:1580547:0]          mpool.c:43   UCX  WARN  object 0x12ac7940 was not returned to mpool ucp_requests
[1710176184.306241] [node052:1580547:0]          mpool.c:43   UCX  WARN  object 0x12ac7b00 was not returned to mpool ucp_requests
[1710176184.306244] [node052:1580547:0]          mpool.c:43   UCX  WARN  object 0x12ac7e80 was not returned to mpool ucp_requests
[1710176184.318986] [node052:1580553:0]          mpool.c:43   UCX  WARN  object 0x13b4f1c0 was not returned to mpool ucp_requests
[1710176184.319000] [node052:1580553:0]          mpool.c:43   UCX  WARN  object 0x13b4f380 was not returned to mpool ucp_requests
[1710176184.319004] [node052:1580553:0]          mpool.c:43   UCX  WARN  object 0x13b4f540 was not returned to mpool ucp_requests
[1710176184.319006] [node052:1580553:0]          mpool.c:43   UCX  WARN  object 0x13b4f700 was not returned to mpool ucp_requests
[1710176184.319009] [node052:1580553:0]          mpool.c:43   UCX  WARN  object 0x13b4fc40 was not returned to mpool ucp_requests
[1710176184.319011] [node052:1580553:0]          mpool.c:43   UCX  WARN  object 0x13b4fe00 was not returned to mpool ucp_requests
[1710176184.319014] [node052:1580553:0]          mpool.c:43   UCX  WARN  object 0x13b4ffc0 was not returned to mpool ucp_requests
[1710176184.315023] [node052:1580555:0]          mpool.c:43   UCX  WARN  object 0x129dc380 was not returned to mpool ucp_requests
[1710176184.315036] [node052:1580555:0]          mpool.c:43   UCX  WARN  object 0x129dc540 was not returned to mpool ucp_requests
[1710176184.315040] [node052:1580555:0]          mpool.c:43   UCX  WARN  object 0x129dc700 was not returned to mpool ucp_requests
[1710176184.315042] [node052:1580555:0]          mpool.c:43   UCX  WARN  object 0x129dc8c0 was not returned to mpool ucp_requests
[1710176184.315045] [node052:1580555:0]          mpool.c:43   UCX  WARN  object 0x129dca80 was not returned to mpool ucp_requests
[1710176184.315047] [node052:1580555:0]          mpool.c:43   UCX  WARN  object 0x129dcc40 was not returned to mpool ucp_requests
[1710176184.315050] [node052:1580555:0]          mpool.c:43   UCX  WARN  object 0x129dce00 was not returned to mpool ucp_requests
[1710176184.315052] [node052:1580555:0]          mpool.c:43   UCX  WARN  object 0x129dcfc0 was not returned to mpool ucp_requests
[1710176184.310946] [node052:1580557:0]          mpool.c:43   UCX  WARN  object 0x148d8240 was not returned to mpool ucp_requests
[1710176184.310959] [node052:1580557:0]          mpool.c:43   UCX  WARN  object 0x148d8400 was not returned to mpool ucp_requests
[1710176184.310963] [node052:1580557:0]          mpool.c:43   UCX  WARN  object 0x148d85c0 was not returned to mpool ucp_requests
[1710176184.310965] [node052:1580557:0]          mpool.c:43   UCX  WARN  object 0x148d8780 was not returned to mpool ucp_requests
[1710176184.310968] [node052:1580557:0]          mpool.c:43   UCX  WARN  object 0x148d8940 was not returned to mpool ucp_requests
[1710176184.310971] [node052:1580557:0]          mpool.c:43   UCX  WARN  object 0x148d8b00 was not returned to mpool ucp_requests
[1710176184.310973] [node052:1580557:0]          mpool.c:43   UCX  WARN  object 0x148d8cc0 was not returned to mpool ucp_requests
[1710176184.310976] [node052:1580557:0]          mpool.c:43   UCX  WARN  object 0x148d8e80 was not returned to mpool ucp_requests
[1710176184.320669] [node052:1580543:0]          mpool.c:43   UCX  WARN  object 0x1359d340 was not returned to mpool ucp_requests
[1710176184.320683] [node052:1580543:0]          mpool.c:43   UCX  WARN  object 0x1359d500 was not returned to mpool ucp_requests
[1710176184.320687] [node052:1580543:0]          mpool.c:43   UCX  WARN  object 0x1359d6c0 was not returned to mpool ucp_requests
[1710176184.320689] [node052:1580543:0]          mpool.c:43   UCX  WARN  object 0x1359d880 was not returned to mpool ucp_requests
[1710176184.320692] [node052:1580543:0]          mpool.c:43   UCX  WARN  object 0x1359dc00 was not returned to mpool ucp_requests
[1710176184.320694] [node052:1580543:0]          mpool.c:43   UCX  WARN  object 0x1359ddc0 was not returned to mpool ucp_requests
[1710176184.320697] [node052:1580543:0]          mpool.c:43   UCX  WARN  object 0x1359df80 was not returned to mpool ucp_requests
[1710176184.318403] [node052:1580544:0]          mpool.c:43   UCX  WARN  object 0x13281540 was not returned to mpool ucp_requests
[1710176184.318415] [node052:1580544:0]          mpool.c:43   UCX  WARN  object 0x132818c0 was not returned to mpool ucp_requests
[1710176184.318418] [node052:1580544:0]          mpool.c:43   UCX  WARN  object 0x13281a80 was not returned to mpool ucp_requests
[1710176184.318421] [node052:1580544:0]          mpool.c:43   UCX  WARN  object 0x13281c40 was not returned to mpool ucp_requests
[1710176184.318423] [node052:1580544:0]          mpool.c:43   UCX  WARN  object 0x13281e00 was not returned to mpool ucp_requests
[1710176184.318425] [node052:1580544:0]          mpool.c:43   UCX  WARN  object 0x13281fc0 was not returned to mpool ucp_requests
[1710176184.318427] [node052:1580544:0]          mpool.c:43   UCX  WARN  object 0x13282180 was not returned to mpool ucp_requests
[1710176184.317051] [node052:1580545:0]          mpool.c:43   UCX  WARN  object 0x140c5380 was not returned to mpool ucp_requests
[1710176184.317070] [node052:1580545:0]          mpool.c:43   UCX  WARN  object 0x140c5540 was not returned to mpool ucp_requests
[1710176184.317073] [node052:1580545:0]          mpool.c:43   UCX  WARN  object 0x140c5700 was not returned to mpool ucp_requests
[1710176184.317075] [node052:1580545:0]          mpool.c:43   UCX  WARN  object 0x140c5a80 was not returned to mpool ucp_requests
[1710176184.317078] [node052:1580545:0]          mpool.c:43   UCX  WARN  object 0x140c5c40 was not returned to mpool ucp_requests
[1710176184.317080] [node052:1580545:0]          mpool.c:43   UCX  WARN  object 0x140c5e00 was not returned to mpool ucp_requests
[1710176184.317082] [node052:1580545:0]          mpool.c:43   UCX  WARN  object 0x140c5fc0 was not returned to mpool ucp_requests
[1710176184.320209] [node052:1580546:0]          mpool.c:43   UCX  WARN  object 0x12c6b400 was not returned to mpool ucp_requests
[1710176184.320223] [node052:1580546:0]          mpool.c:43   UCX  WARN  object 0x12c6b5c0 was not returned to mpool ucp_requests
[1710176184.320227] [node052:1580546:0]          mpool.c:43   UCX  WARN  object 0x12c6b780 was not returned to mpool ucp_requests
[1710176184.320229] [node052:1580546:0]          mpool.c:43   UCX  WARN  object 0x12c6b940 was not returned to mpool ucp_requests
[1710176184.320232] [node052:1580546:0]          mpool.c:43   UCX  WARN  object 0x12c6bb00 was not returned to mpool ucp_requests
[1710176184.320235] [node052:1580546:0]          mpool.c:43   UCX  WARN  object 0x12c6bcc0 was not returned to mpool ucp_requests
[1710176184.320237] [node052:1580546:0]          mpool.c:43   UCX  WARN  object 0x12c6be80 was not returned to mpool ucp_requests
[1710176184.318916] [node052:1580550:0]          mpool.c:43   UCX  WARN  object 0x12aa1200 was not returned to mpool ucp_requests
[1710176184.318934] [node052:1580550:0]          mpool.c:43   UCX  WARN  object 0x12aa13c0 was not returned to mpool ucp_requests
[1710176184.318938] [node052:1580550:0]          mpool.c:43   UCX  WARN  object 0x12aa1580 was not returned to mpool ucp_requests
[1710176184.318941] [node052:1580550:0]          mpool.c:43   UCX  WARN  object 0x12aa1740 was not returned to mpool ucp_requests
[1710176184.318943] [node052:1580550:0]          mpool.c:43   UCX  WARN  object 0x12aa1900 was not returned to mpool ucp_requests
[1710176184.318946] [node052:1580550:0]          mpool.c:43   UCX  WARN  object 0x12aa1ac0 was not returned to mpool ucp_requests
[1710176184.318948] [node052:1580550:0]          mpool.c:43   UCX  WARN  object 0x12aa1e40 was not returned to mpool ucp_requests
[1710176184.317786] [node052:1580551:0]          mpool.c:43   UCX  WARN  object 0x12a19380 was not returned to mpool ucp_requests
[1710176184.317809] [node052:1580551:0]          mpool.c:43   UCX  WARN  object 0x12a19540 was not returned to mpool ucp_requests
[1710176184.317812] [node052:1580551:0]          mpool.c:43   UCX  WARN  object 0x12a19700 was not returned to mpool ucp_requests
[1710176184.317814] [node052:1580551:0]          mpool.c:43   UCX  WARN  object 0x12a198c0 was not returned to mpool ucp_requests
[1710176184.317817] [node052:1580551:0]          mpool.c:43   UCX  WARN  object 0x12a19a80 was not returned to mpool ucp_requests
[1710176184.317819] [node052:1580551:0]          mpool.c:43   UCX  WARN  object 0x12a19c40 was not returned to mpool ucp_requests
[1710176184.317822] [node052:1580551:0]          mpool.c:43   UCX  WARN  object 0x12a19e00 was not returned to mpool ucp_requests
[1710176184.318924] [node052:1580552:0]          mpool.c:43   UCX  WARN  object 0x12b56100 was not returned to mpool ucp_requests
[1710176184.318935] [node052:1580552:0]          mpool.c:43   UCX  WARN  object 0x12b56480 was not returned to mpool ucp_requests
[1710176184.318939] [node052:1580552:0]          mpool.c:43   UCX  WARN  object 0x12b56640 was not returned to mpool ucp_requests
[1710176184.318941] [node052:1580552:0]          mpool.c:43   UCX  WARN  object 0x12b569c0 was not returned to mpool ucp_requests
[1710176184.318943] [node052:1580552:0]          mpool.c:43   UCX  WARN  object 0x12b56b80 was not returned to mpool ucp_requests
[1710176184.318946] [node052:1580552:0]          mpool.c:43   UCX  WARN  object 0x12b56d40 was not returned to mpool ucp_requests
[1710176184.318948] [node052:1580552:0]          mpool.c:43   UCX  WARN  object 0x12b56f00 was not returned to mpool ucp_requests


-------------------------------------------------------------------------------
                          DFT DISPERSION CORRECTION                            
                                                                               
                              DFTD3 V3.1  Rev 1                                
                          USING Becke-Johnson damping                          
-------------------------------------------------------------------------------
-------------------------   ----------------
Dispersion correction           -0.085334289
-------------------------   ----------------


-------------------------   --------------------
FINAL SINGLE POINT ENERGY     -1384.493385618623
-------------------------   --------------------


           ************************************************************
           *        Program running with 20 parallel MPI-processes    *
           *              working on a common directory               *
           ************************************************************
------------------------------------------------------------------------------
                         ORCA SCF GRADIENT CALCULATION
------------------------------------------------------------------------------

 ... reading COSX grid (gridx3)
Gradient of the Kohn-Sham DFT energy:
Kohn-Sham wavefunction type      ... RKS
Hartree-Fock exchange scaling    ...    0.250
Number of operators              ...    1
Number of atoms                  ...   67
Basis set dimensions             ... 1227
Integral neglect threshold       ... 2.5e-11
Integral primitive cutoff        ... 2.5e-12
SHARK Integral package           ... ON

Nuc. rep. gradient       (SHARK) ... done (  0.0 sec)
HCore & Overlap gradient (SHARK) ... done (  1.1 sec)
RI-J gradient            (SHARK) ... done (  5.4 sec)
COSX-gradient                    ... done ( 42.2 sec)
Exchange-correlation gradient    ... done
Dispersion correction            ... done

------------------
CARTESIAN GRADIENT
------------------

   1   O   :   -0.001339744    0.005721684   -0.000949899
   2   O   :    0.002972953   -0.005179194    0.008269036
   3   N   :   -0.005962854    0.010986447   -0.000706362
   4   N   :   -0.004206386   -0.001310587   -0.000563481
   5   C   :   -0.000708769   -0.009098576    0.000387935
   6   C   :   -0.008710580   -0.014473931   -0.006193867
   7   H   :    0.002513338    0.004426746    0.001147327
   8   C   :    0.003555494    0.003098139    0.000471874
   9   C   :   -0.000389230    0.001363264   -0.000145890
  10   H   :   -0.000011294   -0.000358275   -0.000601431
  11   C   :    0.000906823    0.001135470   -0.003031553
  12   H   :   -0.000012703   -0.000177673    0.000414994
  13   C   :   -0.000494605    0.000631561    0.001011208
  14   H   :   -0.000157066    0.000078715    0.000108950
  15   C   :    0.000991336   -0.002755500    0.000089760
  16   H   :   -0.000106337    0.000370207   -0.000148653
  17   C   :   -0.000302007   -0.000293943    0.003280656
  18   H   :   -0.000162413   -0.000785335   -0.001095024
  19   C   :    0.006661633   -0.007152101   -0.000329796
  20   C   :    0.000861412   -0.001316401    0.000159719
  21   H   :   -0.000469916    0.001033778   -0.000515606
  22   H   :    0.000304572    0.001438866    0.000183454
  23   H   :   -0.000788764    0.001097661    0.000379902
  24   C   :    0.000062839    0.002887398    0.000244939
  25   H   :   -0.000887751   -0.000253443    0.000243829
  26   H   :   -0.000496834   -0.001440499    0.001208282
  27   H   :   -0.000564133   -0.000974560    0.000049859
  28   C   :    0.000386338    0.003124472    0.000890083
  29   H   :   -0.000405519   -0.000965734   -0.000382776
  30   H   :    0.000083600   -0.001259452   -0.001452172
  31   H   :   -0.000708768   -0.000493963   -0.000664743
  32   C   :    0.010209035    0.003790335    0.003555517
  33   C   :   -0.004297616   -0.007449809   -0.002046350
  34   C   :    0.001456924    0.007250481    0.000138854
  35   H   :    0.002372537    0.000232630    0.000830334
  36   C   :   -0.002231778    0.001796944   -0.000541100
  37   H   :   -0.000184910   -0.000663301    0.000009549
  38   C   :    0.001476158   -0.002909659    0.000343207
  39   H   :    0.000301453    0.000810776   -0.000015194
  40   C   :   -0.006192010    0.001612982   -0.001363350
  41   H   :    0.001323290   -0.000900893    0.000120276
  42   C   :    0.001566697   -0.004107834    0.000333160
  43   C   :   -0.002260530    0.000767401   -0.000348004
  44   H   :    0.000243677   -0.000176685    0.000399910
  45   H   :    0.002624301    0.001150026    0.000816026
  46   H   :   -0.000037426    0.000051479   -0.000204291
  47   C   :    0.001824351    0.002264428    0.000285101
  48   H   :   -0.000719666   -0.000273687   -0.000463642
  49   H   :   -0.000471761   -0.000760369   -0.001985540
  50   H   :   -0.000579684    0.000620559    0.000136712
  51   C   :    0.000286226    0.002379634    0.000597088
  52   H   :    0.000432826    0.002423091    0.000850899
  53   H   :   -0.001208486   -0.001010304    0.001446655
  54   H   :   -0.000962295   -0.000211043    0.000036372
  55   C   :   -0.000214769    0.008483987   -0.007200445
  56   C   :    0.000323614   -0.001879056    0.002947410
  57   C   :    0.000790138    0.002717895   -0.000644627
  58   H   :   -0.000822223   -0.002213357    0.000148711
  59   C   :   -0.000763679   -0.002882768    0.001495005
  60   H   :    0.000033432    0.000222206   -0.000315846
  61   C   :    0.000101161    0.000095336    0.000277849
  62   H   :    0.000117630    0.000177848    0.000054356
  63   C   :   -0.000981857    0.000116766   -0.003178901
  64   H   :   -0.000031536   -0.000119785    0.000354338
  65   C   :    0.001042670    0.000788983    0.001779500
  66   H   :   -0.000752248   -0.000835637   -0.001764200
  67   H   :    0.004227313    0.000061905    0.001477034

Difference to translation invariance:
           :    0.0004556244    0.0005267463    0.0001229310

Difference to rotation invariance:
           :   -0.0034168356    0.0037757302   -0.0024306501

Norm of the cartesian gradient     ...    0.0393873399
RMS gradient                       ...    0.0027781688
MAX gradient                       ...    0.0144739315

-------
TIMINGS
-------

Total SCF gradient time            ...       73.412 sec

One electron gradient       ....       1.128 sec  (  1.5%)
RI-J Coulomb gradient       ....       5.366 sec  (  7.3%)
COSX gradient               ....      42.181 sec  ( 57.5%)
XC gradient                 ....       7.770 sec  ( 10.6%)
CPCM gradient               ....       2.261 sec  (  3.1%)
   A-Matrix (El+Nuc)        ....       0.607 sec  (  0.8%)
   Potential                ....       1.654 sec  (  2.3%)

Maximum memory used throughout the entire SCFGRAD-calculation: 249.4 MB
------------------------------------------------------------------------------
                         ORCA GEOMETRY RELAXATION STEP
------------------------------------------------------------------------------

Reading the OPT-File                    .... done
Getting information on internals        .... done
Copying old internal coords+grads       .... done
Making the new internal coordinates     .... (new redundants).... done
Validating the new internal coordinates .... (new redundants).... done
Calculating the B-matrix                .... done
Calculating the G,G- and P matrices     .... done
Transforming gradient to internals      .... done
Projecting the internal gradient        .... done
Number of atoms                         ....  67
Number of internal coordinates          .... 356
Current Energy                          .... -1384.493385619 Eh
Current gradient norm                   ....     0.039387340 Eh/bohr
Maximum allowed component of the step   ....  0.150
Current trust radius                    ....  0.300
Updating the Hessian (BFGS)             .... done
Forming the augmented Hessian           .... done
Diagonalizing the augmented Hessian     .... done
Last element of RFO vector              ....  0.957721000
Lowest eigenvalues of augmented Hessian:
 -0.005406201  0.001700795  0.008083538  0.009113334  0.009432000
Length of the computed step             ....  0.300399180
Warning: the length of the step is outside the trust region - taking restricted step instead
The input lambda is                     ....    -0.005406
   iter:   1  x=   -0.005432  g=    9.352890 f(x)=     0.000240
   iter:   2  x=   -0.005432  g=    9.292246 f(x)=     0.000001
   iter:   3  x=   -0.005432  g=    9.292049 f(x)=     0.000000
   iter:   4  x=   -0.005432  g=    9.292049 f(x)=     0.000000
The output lambda is                    ....    -0.005432 (4 iterations)
The final length of the internal step   ....  0.300000000
Converting the step to cartesian space:
 Initial RMS(Int)=    0.0158999682
Transforming coordinates:
 Iter   0:  RMS(Cart)=    0.1479822952 RMS(Int)=    1.2432658183
 Iter   1:  RMS(Cart)=    0.0094495426 RMS(Int)=    0.0029855656
 Iter   2:  RMS(Cart)=    0.0008810176 RMS(Int)=    0.0001501125
 Iter   3:  RMS(Cart)=    0.0000756300 RMS(Int)=    0.0000331466
 Iter   4:  RMS(Cart)=    0.0000089258 RMS(Int)=    0.0000020384
 Iter   5:  RMS(Cart)=    0.0000010082 RMS(Int)=    0.0000004477
 Iter   6:  RMS(Cart)=    0.0000001141 RMS(Int)=    0.0000000392
 Iter   7:  RMS(Cart)=    0.0000000157 RMS(Int)=    0.0000000064
done
Storing new coordinates                 .... done

                                .--------------------.
          ----------------------|Geometry convergence|-------------------------
          Item                value                   Tolerance       Converged
          ---------------------------------------------------------------------
          Energy change      -0.0168865376            0.0000050000      NO
          RMS gradient        0.0017555011            0.0001000000      NO
          MAX gradient        0.0107598752            0.0003000000      NO
          RMS step            0.0158999682            0.0020000000      NO
          MAX step            0.0907053533            0.0040000000      NO
          ........................................................
          Max(Bonds)      0.0455      Max(Angles)    2.01
          Max(Dihed)        5.20      Max(Improp)    0.00
          ---------------------------------------------------------------------

The optimization has not yet converged - more geometry cycles are needed


    ---------------------------------------------------------------------------
                         Redundant Internal Coordinates
                            (Angstroem and degrees)

        Definition                    Value    dE/dq     Step     New-Value
    ----------------------------------------------------------------------------
     1. B(C   4,N   2)                1.2536  0.006619 -0.0110    1.2426   
     2. B(C   4,O   0)                1.3780 -0.004593  0.0047    1.3827   
     3. B(C   5,C   4)                1.5153  0.002083 -0.0126    1.5027   
     4. B(C   5,N   3)                1.4436  0.007235 -0.0161    1.4275   
     5. B(H   6,C   5)                1.0932 -0.001505  0.0031    1.0963   
     6. B(C   7,C   5)                1.5190  0.000159 -0.0031    1.5159   
     7. B(C   8,C   7)                1.3913  0.002162 -0.0038    1.3875   
     8. B(H   9,C   8)                1.0842 -0.000361  0.0011    1.0853   
     9. B(C  10,C   8)                1.3882  0.001110 -0.0018    1.3864   
    10. B(H  11,C  10)                1.0837 -0.000439  0.0012    1.0849   
    11. B(C  12,C  10)                1.3899  0.000803 -0.0013    1.3886   
    12. B(H  13,C  12)                1.0843 -0.000179  0.0009    1.0852   
    13. B(C  14,C  12)                1.3885  0.001069 -0.0018    1.3868   
    14. B(H  15,C  14)                1.0837 -0.000377  0.0011    1.0848   
    15. B(C  16,C   7)                1.3914  0.001896 -0.0033    1.3882   
    16. B(C  16,C  14)                1.3894  0.000907 -0.0014    1.3880   
    17. B(H  17,C  16)                1.0850 -0.000424  0.0013    1.0863   
    18. B(C  18,N   2)                1.4605 -0.005280  0.0075    1.4680   
    19. B(C  19,C  18)                1.5290  0.002164 -0.0052    1.5238   
    20. B(H  20,C  19)                1.0929  0.000019  0.0004    1.0933   
    21. B(H  21,C  19)                1.0927  0.000121  0.0002    1.0929   
    22. B(H  22,C  19)                1.0931 -0.000202  0.0006    1.0937   
    23. B(C  23,C  18)                1.5298  0.002227 -0.0064    1.5234   
    24. B(H  24,C  23)                1.0915  0.000298 -0.0001    1.0914   
    25. B(H  25,C  23)                1.0923 -0.000123  0.0006    1.0929   
    26. B(H  26,C  23)                1.0924 -0.000325  0.0008    1.0933   
    27. B(C  27,C  18)                1.5283  0.001586 -0.0054    1.5230   
    28. B(H  28,C  27)                1.0925 -0.000346  0.0009    1.0934   
    29. B(H  29,C  27)                1.0922 -0.000221  0.0007    1.0929   
    30. B(H  30,C  27)                1.0915  0.000599 -0.0006    1.0909   
    31. B(C  31,N   3)                1.3775  0.005610 -0.0108    1.3667   
    32. B(C  32,C  31)                1.4197  0.001480 -0.0019    1.4178   
    33. B(C  33,C  32)                1.3958  0.002396 -0.0050    1.3908   
    34. B(H  34,C  33)                1.0818  0.001396 -0.0016    1.0802   
    35. B(C  35,C  33)                1.3899 -0.000575  0.0002    1.3901   
    36. B(H  36,C  35)                1.0841 -0.000234  0.0009    1.0851   
    37. B(C  37,C  35)                1.3840  0.001216 -0.0017    1.3823   
    38. B(H  38,C  37)                1.0840 -0.000504  0.0014    1.0854   
    39. B(C  39,C  37)                1.3853  0.001063 -0.0017    1.3836   
    40. B(C  39,C  31)                1.3995 -0.002486  0.0023    1.4019   
    41. B(H  40,C  39)                1.0823  0.000312  0.0003    1.0826   
    42. B(C  41,C  32)                1.5392  0.002417 -0.0087    1.5305   
    43. B(C  42,C  41)                1.5329  0.001837 -0.0066    1.5263   
    44. B(H  43,C  42)                1.0935  0.000468 -0.0004    1.0931   
    45. B(H  44,C  42)                1.0917 -0.000457  0.0009    1.0926   
    46. B(H  45,C  42)                1.0934  0.000089  0.0002    1.0936   
    47. B(C  46,C  41)                1.5379  0.002132 -0.0056    1.5323   
    48. B(H  47,C  46)                1.0931 -0.000221  0.0007    1.0938   
    49. B(H  48,C  46)                1.0931 -0.000303  0.0009    1.0940   
    50. B(H  49,C  46)                1.0906 -0.000013  0.0004    1.0910   
    51. B(C  50,C  41)                1.5390  0.003489 -0.0077    1.5313   
    52. B(H  51,C  50)                1.0895 -0.001623  0.0031    1.0926   
    53. B(H  51,H  20)                3.0687  0.000586 -0.0455    3.0232   
    54. B(H  52,C  50)                1.0929 -0.000424  0.0011    1.0940   
    55. B(H  53,C  50)                1.0930 -0.000233  0.0007    1.0937   
    56. B(C  54,O   1)                1.2112  0.008834 -0.0096    1.2017   
    57. B(C  54,O   0)                1.3493  0.001721 -0.0041    1.3452   
    58. B(C  55,C  54)                1.4772  0.003052 -0.0083    1.4690   
    59. B(C  56,C  55)                1.3942  0.001660 -0.0033    1.3909   
    60. B(H  57,C  56)                1.0835 -0.000023  0.0001    1.0836   
    61. B(C  58,C  56)                1.3858  0.001808 -0.0028    1.3830   
    62. B(H  59,C  58)                1.0831 -0.000360  0.0010    1.0841   
    63. B(C  60,C  58)                1.3898  0.000441 -0.0008    1.3890   
    64. B(H  61,C  60)                1.0842 -0.000204  0.0009    1.0851   
    65. B(C  62,C  60)                1.3894  0.000546 -0.0009    1.3885   
    66. B(H  63,C  62)                1.0831 -0.000325  0.0009    1.0840   
    67. B(C  64,C  62)                1.3863  0.001384 -0.0023    1.3840   
    68. B(C  64,C  55)                1.3958  0.002151 -0.0039    1.3919   
    69. B(H  65,C  64)                1.0831  0.000202 -0.0002    1.0828   
    70. B(H  66,N   3)                1.0015 -0.002495  0.0018    1.0033   
    71. A(C   4,O   0,C  54)          121.38  0.000167   -0.08    121.30   
    72. A(C   4,N   2,C  18)          124.09 -0.004521    0.63    124.72   
    73. A(C   5,N   3,H  66)          115.32  0.001613   -0.35    114.96   
    74. A(C  31,N   3,H  66)          118.50 -0.005188    1.15    119.65   
    75. A(C   5,N   3,C  31)          125.22  0.003650   -0.88    124.34   
    76. A(O   0,C   4,N   2)          122.35 -0.003026    0.71    123.06   
    77. A(N   2,C   4,C   5)          122.37 -0.000777   -0.12    122.25   
    78. A(O   0,C   4,C   5)          114.83  0.003847   -0.65    114.18   
    79. A(H   6,C   5,C   7)          108.69  0.000230   -0.37    108.32   
    80. A(C   4,C   5,H   6)          108.36  0.000605   -0.56    107.80   
    81. A(N   3,C   5,H   6)          108.56 -0.001703    1.84    110.41   
    82. A(C   4,C   5,C   7)          110.68  0.005347   -2.01    108.67   
    83. A(N   3,C   5,C   7)          112.92 -0.001874    0.88    113.80   
    84. A(N   3,C   5,C   4)          107.51 -0.002644    0.37    107.88   
    85. A(C   5,C   7,C   8)          120.63  0.001543   -0.31    120.32   
    86. A(C   8,C   7,C  16)          119.68  0.000556   -0.08    119.60   
    87. A(C   5,C   7,C  16)          119.67 -0.002096    0.38    120.05   
    88. A(H   9,C   8,C  10)          120.06 -0.000454    0.12    120.19   
    89. A(C   7,C   8,C  10)          120.19 -0.000201    0.02    120.20   
    90. A(C   7,C   8,H   9)          119.75  0.000656   -0.14    119.61   
    91. A(H  11,C  10,C  12)          120.19  0.000535   -0.11    120.08   
    92. A(C   8,C  10,H  11)          119.92  0.000428   -0.09    119.83   
    93. A(C   8,C  10,C  12)          119.89 -0.000963    0.20    120.09   
    94. A(H  13,C  12,C  14)          119.92 -0.000830    0.16    120.08   
    95. A(C  10,C  12,C  14)          120.19  0.001684   -0.33    119.86   
    96. A(C  10,C  12,H  13)          119.89 -0.000853    0.17    120.06   
    97. A(H  15,C  14,C  16)          120.02  0.000411   -0.08    119.94   
    98. A(C  12,C  14,C  16)          119.82 -0.000562    0.11    119.93   
    99. A(C  12,C  14,H  15)          120.16  0.000151   -0.03    120.12   
   100. A(C  14,C  16,H  17)          119.58 -0.000902    0.22    119.80   
   101. A(C   7,C  16,H  17)          120.19  0.001417   -0.30    119.89   
   102. A(C   7,C  16,C  14)          120.23 -0.000514    0.08    120.31   
   103. A(N   2,C  18,C  19)          105.59 -0.000926    0.58    106.17   
   104. A(C  23,C  18,C  27)          111.26 -0.000038   -0.24    111.02   
   105. A(C  19,C  18,C  27)          108.82  0.000334   -0.01    108.81   
   106. A(N   2,C  18,C  27)          110.70  0.000234   -0.18    110.52   
   107. A(C  19,C  18,C  23)          108.68 -0.000082    0.12    108.80   
   108. A(N   2,C  18,C  23)          111.58  0.000430   -0.21    111.37   
   109. A(C  18,C  19,H  21)          111.21  0.001570   -0.38    110.83   
   110. A(C  18,C  19,H  20)          111.16  0.000819   -0.26    110.90   
   111. A(H  21,C  19,H  22)          107.75 -0.001563    0.43    108.18   
   112. A(H  20,C  19,H  22)          107.71 -0.001181    0.32    108.03   
   113. A(C  18,C  19,H  22)          111.13  0.001319   -0.35    110.78   
   114. A(H  20,C  19,H  21)          107.71 -0.001189    0.32    108.03   
   115. A(H  25,C  23,H  26)          107.80 -0.001250    0.19    107.99   
   116. A(H  24,C  23,H  26)          108.08 -0.000846    0.32    108.40   
   117. A(C  18,C  23,H  26)          111.00  0.000886   -0.29    110.70   
   118. A(H  24,C  23,H  25)          107.00 -0.001630    0.52    107.52   
   119. A(C  18,C  23,H  25)          110.42  0.002415   -0.65    109.77   
   120. A(C  18,C  23,H  24)          112.36  0.000217   -0.02    112.34   
   121. A(H  29,C  27,H  30)          107.30 -0.001644    0.53    107.83   
   122. A(H  28,C  27,H  30)          107.99 -0.000866    0.33    108.32   
   123. A(C  18,C  27,H  30)          112.13  0.000291   -0.03    112.10   
   124. A(H  28,C  27,H  29)          107.86 -0.001148    0.16    108.02   
   125. A(C  18,C  27,H  29)          110.40  0.002351   -0.64    109.75   
   126. A(C  18,C  27,H  28)          110.98  0.000820   -0.28    110.70   
   127. A(N   3,C  31,C  39)          118.66 -0.004044    0.50    119.16   
   128. A(N   3,C  31,C  32)          121.54  0.002845   -0.31    121.24   
   129. A(C  32,C  31,C  39)          119.80  0.001195   -0.21    119.59   
   130. A(C  31,C  32,C  33)          117.22  0.000676   -0.13    117.09   
   131. A(C  33,C  32,C  41)          118.61 -0.010760    1.65    120.26   
   132. A(C  31,C  32,C  41)          124.17  0.010083   -1.52    122.65   
   133. A(H  34,C  33,C  35)          116.79 -0.000697    0.26    117.04   
   134. A(C  32,C  33,C  35)          122.57 -0.002886    0.55    123.12   
   135. A(C  32,C  33,H  34)          120.64  0.003582   -0.81    119.83   
   136. A(H  36,C  35,C  37)          120.34 -0.001719    0.35    120.70   
   137. A(C  33,C  35,C  37)          119.56  0.002113   -0.42    119.14   
   138. A(C  33,C  35,H  36)          120.09 -0.000393    0.07    120.16   
   139. A(C  35,C  37,H  38)          120.48 -0.000564    0.13    120.60   
   140. A(H  38,C  37,C  39)          119.93  0.000808   -0.17    119.76   
   141. A(C  35,C  37,C  39)          119.59 -0.000245    0.04    119.63   
   142. A(C  37,C  39,H  40)          118.40 -0.001170    0.29    118.69   
   143. A(C  31,C  39,H  40)          120.34  0.002022   -0.45    119.89   
   144. A(C  31,C  39,C  37)          121.26 -0.000855    0.16    121.42   
   145. A(C  46,C  41,C  50)          110.85 -0.000466   -0.42    110.43   
   146. A(C  42,C  41,C  50)          105.70 -0.000936    0.60    106.30   
   147. A(C  32,C  41,C  50)          111.57  0.002477   -1.06    110.51   
   148. A(C  42,C  41,C  46)          106.14  0.001158    0.14    106.29   
   149. A(C  32,C  41,C  46)          111.33  0.000083   -0.33    110.99   
   150. A(C  32,C  41,C  42)          110.98 -0.002483    1.14    112.12   
   151. A(H  44,C  42,H  45)          107.12 -0.001589    0.35    107.47   
   152. A(H  43,C  42,H  45)          108.20  0.000233    0.18    108.38   
   153. A(C  41,C  42,H  45)          111.87 -0.000842    0.23    112.10   
   154. A(H  43,C  42,H  44)          107.06 -0.001489    0.30    107.36   
   155. A(C  41,C  42,H  44)          110.38  0.004419   -1.25    109.14   
   156. A(C  41,C  42,H  43)          111.96 -0.000860    0.23    112.18   
   157. A(H  48,C  46,H  49)          106.33 -0.001515    0.50    106.83   
   158. A(H  47,C  46,H  49)          107.34 -0.000310    0.17    107.51   
   159. A(C  41,C  46,H  49)          113.66 -0.000637    0.22    113.88   
   160. A(H  47,C  46,H  48)          107.60 -0.001339    0.18    107.78   
   161. A(C  41,C  46,H  48)          110.73  0.002897   -0.79    109.94   
   162. A(C  41,C  46,H  47)          110.88  0.000684   -0.22    110.66   
   163. A(H  52,C  50,H  53)          107.56 -0.001387    0.31    107.87   
   164. A(H  51,C  50,H  53)          107.14 -0.000930    0.17    107.31   
   165. A(C  41,C  50,H  53)          110.79  0.000603   -0.22    110.57   
   166. A(H  51,C  50,H  52)          106.07 -0.002242    0.59    106.66   
   167. A(C  41,C  50,H  52)          110.62  0.002368   -0.65    109.97   
   168. A(C  41,C  50,H  51)          114.33  0.001239   -0.12    114.21   
   169. A(O   1,C  54,C  55)          123.93 -0.005578    1.02    124.95   
   170. A(O   0,C  54,C  55)          112.16 -0.000203   -0.04    112.12   
   171. A(O   0,C  54,O   1)          123.90  0.005794   -1.06    122.84   
   172. A(C  56,C  55,C  64)          119.73 -0.001657    0.36    120.09   
   173. A(C  54,C  55,C  64)          121.54 -0.000390    0.04    121.58   
   174. A(C  54,C  55,C  56)          118.72  0.002047   -0.40    118.32   
   175. A(H  57,C  56,C  58)          119.35 -0.002843    0.62    119.97   
   176. A(C  55,C  56,C  58)          120.11  0.000820   -0.19    119.92   
   177. A(C  55,C  56,H  57)          120.54  0.002024   -0.43    120.10   
   178. A(H  59,C  58,C  60)          120.21  0.000007    0.01    120.21   
   179. A(C  56,C  58,C  60)          119.89 -0.000326    0.07    119.96   
   180. A(C  56,C  58,H  59)          119.91  0.000319   -0.08    119.83   
   181. A(H  61,C  60,C  62)          119.84 -0.000349    0.07    119.91   
   182. A(C  58,C  60,C  62)          120.32  0.000616   -0.12    120.20   
   183. A(C  58,C  60,H  61)          119.84 -0.000267    0.05    119.89   
   184. A(H  63,C  62,C  64)          119.91  0.000413   -0.09    119.82   
   185. A(C  60,C  62,C  64)          119.88 -0.000504    0.10    119.98   
   186. A(C  60,C  62,H  63)          120.21  0.000090   -0.01    120.20   
   187. A(C  62,C  64,H  65)          119.02 -0.002665    0.58    119.61   
   188. A(C  55,C  64,H  65)          120.91  0.001615   -0.36    120.55   
   189. A(C  55,C  64,C  62)          120.07  0.001051   -0.22    119.84   
   190. D(N   2,C   4,O   0,C  54)   -129.50 -0.002087    4.63   -124.87   
   191. D(C   5,C   4,O   0,C  54)     58.03 -0.002430    5.20     63.23   
   192. D(O   0,C   4,N   2,C  18)      4.86 -0.000456    0.65      5.51   
   193. D(C   5,C   4,N   2,C  18)    176.76  0.000237    0.01    176.77   
   194. D(N   3,C   5,C   4,N   2)      6.90  0.000754   -0.50      6.40   
   195. D(C   7,C   5,C   4,O   0)     55.62  0.001616   -1.04     54.58   
   196. D(C   7,C   5,N   3,H  66)    121.90  0.002321   -1.94    119.95   
   197. D(H   6,C   5,N   3,H  66)   -117.50  0.000237   -0.75   -118.26   
   198. D(C   4,C   5,N   3,C  31)    168.09 -0.001536   -0.62    167.47   
   199. D(H   6,C   5,C   4,O   0)    -63.47 -0.002192    1.06    -62.41   
   200. D(C   4,C   5,N   3,H  66)     -0.48 -0.001367   -0.25     -0.73   
   201. D(C   7,C   5,C   4,N   2)   -116.85  0.001460   -0.53   -117.37   
   202. D(H   6,C   5,C   4,N   2)    124.06 -0.002347    1.58    125.64   
   203. D(H   6,C   5,N   3,C  31)     51.07  0.000068   -1.13     49.94   
   204. D(N   3,C   5,C   4,O   0)    179.37  0.000909   -1.02    178.35   
   205. D(C   7,C   5,N   3,C  31)    -69.53  0.002152   -2.32    -71.85   
   206. D(C  16,C   7,C   5,C   4)   -100.32 -0.001925    1.63    -98.69   
   207. D(C  16,C   7,C   5,H   6)     18.57  0.002138   -0.59     17.98   
   208. D(C  16,C   7,C   5,N   3)    139.10 -0.001054    1.97    141.07   
   209. D(C   8,C   7,C   5,C   4)     78.50 -0.001779    1.24     79.75   
   210. D(C   8,C   7,C   5,H   6)   -162.61  0.002284   -0.98   -163.58   
   211. D(C   8,C   7,C   5,N   3)    -42.08 -0.000909    1.58    -40.50   
   212. D(C  10,C   8,C   7,C  16)     -0.44 -0.000105    0.19     -0.26   
   213. D(C  10,C   8,C   7,C   5)   -179.26 -0.000219    0.57   -178.69   
   214. D(H   9,C   8,C   7,C  16)   -179.90 -0.000124    0.22   -179.68   
   215. D(H   9,C   8,C   7,C   5)      1.27 -0.000238    0.61      1.88   
   216. D(C  12,C  10,C   8,H   9)    179.76  0.000049   -0.07    179.69   
   217. D(H  11,C  10,C   8,H   9)     -0.17  0.000062   -0.11     -0.29   
   218. D(H  11,C  10,C   8,C   7)   -179.63  0.000037   -0.07   -179.71   
   219. D(C  12,C  10,C   8,C   7)      0.30  0.000024   -0.04      0.27   
   220. D(H  13,C  12,C  10,C   8)   -179.92 -0.000065    0.13   -179.79   
   221. D(C  14,C  12,C  10,C   8)     -0.02  0.000014   -0.03     -0.05   
   222. D(C  14,C  12,C  10,H  11)    179.91  0.000001    0.01    179.92   
   223. D(H  13,C  12,C  10,H  11)      0.01 -0.000078    0.17      0.18   
   224. D(C  16,C  14,C  12,H  13)    179.78  0.000103   -0.21    179.57   
   225. D(C  16,C  14,C  12,C  10)     -0.12  0.000024   -0.06     -0.17   
   226. D(H  15,C  14,C  12,H  13)     -0.08 -0.000066    0.14      0.05   
   227. D(H  15,C  14,C  12,C  10)   -179.98 -0.000145    0.29   -179.69   
   228. D(H  17,C  16,C  14,H  15)     -0.02 -0.000099    0.21      0.19   
   229. D(H  17,C  16,C  14,C  12)   -179.89 -0.000267    0.56   -179.33   
   230. D(C   7,C  16,C  14,H  15)    179.84  0.000065   -0.14    179.70   
   231. D(C   7,C  16,C  14,C  12)     -0.03 -0.000103    0.21      0.18   
   232. D(H  17,C  16,C   7,C   8)   -179.84  0.000304   -0.63   -180.46   
   233. D(H  17,C  16,C   7,C   5)     -1.00  0.000460   -1.01     -2.02   
   234. D(C  14,C  16,C   7,C   8)      0.30  0.000142   -0.27      0.03   
   235. D(C  14,C  16,C   7,C   5)    179.14  0.000298   -0.66    178.48   
   236. D(C  27,C  18,N   2,C   4)    -64.15 -0.000094    0.03    -64.12   
   237. D(C  23,C  18,N   2,C   4)     60.33  0.000344   -0.58     59.76   
   238. D(C  19,C  18,N   2,C   4)    178.23 -0.000080   -0.20    178.03   
   239. D(H  22,C  19,C  18,C  27)    -59.55  0.000177   -0.54    -60.09   
   240. D(H  22,C  19,C  18,C  23)    179.15  0.000071   -0.32    178.83   
   241. D(H  22,C  19,C  18,N   2)     59.33  0.000117   -0.45     58.88   
   242. D(H  21,C  19,C  18,C  23)    -60.81  0.000033   -0.28    -61.09   
   243. D(H  21,C  19,C  18,C  27)     60.49  0.000139   -0.50     60.00   
   244. D(H  21,C  19,C  18,N   2)    179.36  0.000079   -0.40    178.96   
   245. D(H  20,C  19,C  18,C  27)   -179.49  0.000239   -0.53   -180.02   
   246. D(H  20,C  19,C  18,C  23)     59.21  0.000133   -0.31     58.89   
   247. D(H  20,C  19,C  18,N   2)    -60.62  0.000179   -0.44    -61.06   
   248. D(H  25,C  23,C  18,C  19)     51.30  0.000564    0.13     51.43   
   249. D(H  25,C  23,C  18,N   2)    167.33 -0.000367    0.79    168.11   
   250. D(H  24,C  23,C  18,C  27)     50.87 -0.000048    0.41     51.28   
   251. D(H  24,C  23,C  18,C  19)    170.66  0.000289    0.34    171.00   
   252. D(H  24,C  23,C  18,N   2)    -73.31 -0.000643    0.99    -72.31   
   253. D(H  26,C  23,C  18,C  27)    172.02 -0.000354    0.59    172.61   
   254. D(H  26,C  23,C  18,C  19)    -68.18 -0.000017    0.52    -67.67   
   255. D(H  26,C  23,C  18,N   2)     47.85 -0.000948    1.18     49.02   
   256. D(H  25,C  23,C  18,C  27)    -68.50  0.000227    0.20    -68.29   
   257. D(H  30,C  27,C  18,C  23)    -53.48 -0.000101   -0.26    -53.74   
   258. D(H  30,C  27,C  18,N   2)     71.19  0.000602   -0.86     70.34   
   259. D(H  29,C  27,C  18,C  23)     66.11 -0.000393   -0.05     66.06   
   260. D(H  29,C  27,C  18,C  19)    -53.60 -0.000482   -0.06    -53.66   
   261. D(H  29,C  27,C  18,N   2)   -169.22  0.000310   -0.65   -169.87   
   262. D(H  28,C  27,C  18,C  23)   -174.35  0.000232   -0.47   -174.82   
   263. D(H  30,C  27,C  18,C  19)   -173.19 -0.000190   -0.26   -173.45   
   264. D(H  28,C  27,C  18,C  19)     65.94  0.000143   -0.47     65.47   
   265. D(H  28,C  27,C  18,N   2)    -49.68  0.000934   -1.06    -50.74   
   266. D(C  39,C  31,N   3,H  66)    169.52  0.000506   -0.91    168.61   
   267. D(C  39,C  31,N   3,C   5)      1.28 -0.000065   -0.38      0.90   
   268. D(C  32,C  31,N   3,H  66)    -11.23  0.000136    0.11    -11.13   
   269. D(C  32,C  31,N   3,C   5)   -179.48 -0.000434    0.64   -178.83   
   270. D(C  41,C  32,C  31,C  39)   -179.74  0.000040   -0.15   -179.89   
   271. D(C  41,C  32,C  31,N   3)      1.03  0.000452   -1.17     -0.14   
   272. D(C  33,C  32,C  31,C  39)      0.48  0.000381   -1.04     -0.56   
   273. D(C  33,C  32,C  31,N   3)   -178.76  0.000793   -2.06   -180.81   
   274. D(C  35,C  33,C  32,C  41)    179.84 -0.000112    0.22    180.06   
   275. D(C  35,C  33,C  32,C  31)     -0.36 -0.000388    1.08      0.72   
   276. D(H  34,C  33,C  32,C  41)     -0.01  0.000145   -0.43     -0.44   
   277. D(H  34,C  33,C  32,C  31)    179.79 -0.000132    0.43    180.22   
   278. D(C  37,C  35,C  33,H  34)    179.91 -0.000063    0.13    180.05   
   279. D(C  37,C  35,C  33,C  32)      0.06  0.000177   -0.48     -0.42   
   280. D(H  36,C  35,C  33,H  34)     -0.12 -0.000055    0.14      0.02   
   281. D(H  36,C  35,C  33,C  32)   -179.97  0.000186   -0.48   -180.45   
   282. D(C  39,C  37,C  35,H  36)   -179.83  0.000054   -0.20   -180.03   
   283. D(C  39,C  37,C  35,C  33)      0.13  0.000063   -0.19     -0.06   
   284. D(H  38,C  37,C  35,H  36)     -0.02 -0.000149    0.32      0.30   
   285. D(H  38,C  37,C  35,C  33)    179.95 -0.000140    0.32    180.27   
   286. D(H  40,C  39,C  37,H  38)     -0.26 -0.000131    0.36      0.10   
   287. D(H  40,C  39,C  37,C  35)    179.55 -0.000335    0.87    180.43   
   288. D(C  31,C  39,C  37,H  38)   -179.82  0.000132   -0.29   -180.12   
   289. D(C  31,C  39,C  37,C  35)     -0.01 -0.000073    0.22      0.21   
   290. D(H  40,C  39,C  31,C  32)   -179.86  0.000130   -0.26   -180.12   
   291. D(H  40,C  39,C  31,N   3)     -0.60 -0.000219    0.76      0.16   
   292. D(C  37,C  39,C  31,C  32)     -0.31 -0.000152    0.41      0.11   
   293. D(C  37,C  39,C  31,N   3)    178.95 -0.000500    1.44    180.39   
   294. D(C  50,C  41,C  32,C  33)   -115.54  0.001174   -3.44   -118.97   
   295. D(C  50,C  41,C  32,C  31)     64.68  0.001496   -4.35     60.33   
   296. D(C  46,C  41,C  32,C  33)    120.04 -0.000121   -1.92    118.13   
   297. D(C  46,C  41,C  32,C  31)    -59.74  0.000200   -2.83    -62.56   
   298. D(C  42,C  41,C  32,C  33)      2.05 -0.000019   -2.64     -0.59   
   299. D(C  42,C  41,C  32,C  31)   -177.73  0.000303   -3.55   -181.28   
   300. D(H  45,C  42,C  41,C  46)    -60.50 -0.000317   -0.22    -60.72   
   301. D(H  45,C  42,C  41,C  32)     60.60 -0.000910    0.14     60.74   
   302. D(H  44,C  42,C  41,C  50)    -59.11  0.000518   -0.33    -59.45   
   303. D(H  44,C  42,C  41,C  46)     58.68  0.000085   -0.47     58.21   
   304. D(H  44,C  42,C  41,C  32)    179.78 -0.000508   -0.11    179.67   
   305. D(H  43,C  42,C  41,C  50)     60.05  0.001039   -0.65     59.41   
   306. D(H  43,C  42,C  41,C  46)    177.85  0.000607   -0.78    177.07   
   307. D(H  45,C  42,C  41,C  50)   -178.29  0.000115   -0.09   -178.38   
   308. D(H  43,C  42,C  41,C  32)    -61.06  0.000014   -0.42    -61.48   
   309. D(H  49,C  46,C  41,C  32)     68.95  0.001946   -2.00     66.96   
   310. D(H  48,C  46,C  41,C  50)     63.74 -0.001298    0.11     63.86   
   311. D(H  48,C  46,C  41,C  42)    -50.57 -0.000604   -0.47    -51.04   
   312. D(H  48,C  46,C  41,C  32)   -171.44  0.001641   -1.77   -173.20   
   313. D(H  47,C  46,C  41,C  50)   -176.89 -0.000645   -0.33   -177.23   
   314. D(H  47,C  46,C  41,C  42)     68.80  0.000049   -0.92     67.88   
   315. D(H  49,C  46,C  41,C  42)   -170.18 -0.000298   -0.71   -170.88   
   316. D(H  47,C  46,C  41,C  32)    -52.07  0.002294   -2.21    -54.28   
   317. D(H  49,C  46,C  41,C  50)    -55.87 -0.000993   -0.12    -55.99   
   318. D(H  53,C  50,C  41,C  46)    177.77 -0.000051    0.88    178.65   
   319. D(H  53,C  50,C  41,C  42)    -67.64  0.000571    1.17    -66.47   
   320. D(H  53,C  50,C  41,C  32)     53.08 -0.001637    2.34     55.42   
   321. D(H  52,C  50,C  41,C  46)    -63.05  0.000133    0.69    -62.36   
   322. D(H  52,C  50,C  41,C  42)     51.54  0.000756    0.99     52.53   
   323. D(H  52,C  50,C  41,C  32)    172.27 -0.001452    2.15    174.41   
   324. D(H  51,C  50,C  41,C  46)     56.60 -0.000178    0.90     57.50   
   325. D(H  51,C  50,C  41,C  42)    171.19  0.000444    1.20    172.38   
   326. D(H  51,C  50,C  41,C  32)    -68.09 -0.001764    2.36    -65.73   
   327. D(C  55,C  54,O   0,C   4)   -169.63 -0.000960    1.45   -168.17   
   328. D(O   1,C  54,O   0,C   4)     11.73 -0.001462    3.35     15.09   
   329. D(C  64,C  55,C  54,O   1)   -171.97  0.000345   -0.93   -172.90   
   330. D(C  64,C  55,C  54,O   0)      9.39 -0.000338    0.96     10.35   
   331. D(C  56,C  55,C  54,O   1)      7.29  0.000386   -1.06      6.23   
   332. D(C  56,C  55,C  54,O   0)   -171.35 -0.000298    0.83   -170.52   
   333. D(C  58,C  56,C  55,C  64)     -0.30 -0.000001    0.01     -0.30   
   334. D(C  58,C  56,C  55,C  54)   -179.58 -0.000050    0.14   -179.44   
   335. D(H  57,C  56,C  55,C  64)    179.86 -0.000027    0.06    179.92   
   336. D(H  57,C  56,C  55,C  54)      0.59 -0.000075    0.19      0.78   
   337. D(C  60,C  58,C  56,H  57)   -179.96 -0.000019    0.06   -179.90   
   338. D(C  60,C  58,C  56,C  55)      0.21 -0.000052    0.11      0.32   
   339. D(H  59,C  58,C  56,H  57)      0.02  0.000004    0.00      0.02   
   340. D(H  59,C  58,C  56,C  55)   -179.82 -0.000029    0.06   -179.76   
   341. D(C  62,C  60,C  58,H  59)   -179.94  0.000014   -0.02   -179.96   
   342. D(C  62,C  60,C  58,C  56)      0.03  0.000037   -0.08     -0.04   
   343. D(H  61,C  60,C  58,H  59)     -0.02  0.000004   -0.00     -0.02   
   344. D(H  61,C  60,C  58,C  56)    179.95  0.000027   -0.06    179.89   
   345. D(C  64,C  62,C  60,H  61)    179.91  0.000052   -0.11    179.80   
   346. D(C  64,C  62,C  60,C  58)     -0.18  0.000042   -0.09     -0.26   
   347. D(H  63,C  62,C  60,H  61)     -0.13  0.000028   -0.05     -0.18   
   348. D(H  63,C  62,C  60,C  58)    179.78  0.000018   -0.03    179.75   
   349. D(H  65,C  64,C  62,C  60)    179.64 -0.000020    0.06    179.70   
   350. D(C  55,C  64,C  62,H  63)   -179.88 -0.000077    0.15   -179.73   
   351. D(C  55,C  64,C  62,C  60)      0.08 -0.000101    0.21      0.29
[truncated: 1,476,418 more chars]
