# Supplementary material for: A stereodivergent multicomponent approach for the synthesis of C–N atropisomeric peptide analogues
Source: Chem Sci. 2024 Sep 16;15(40):16743–51. doi: 10.1039/d4sc04700a (PMC11418089; doi:10.1039/d4sc04700a)
Supplement: SC-015-D4SC04700A-s001 [file SC-015-D4SC04700A-s001.zip › CompData/_1_2a/ImineZ1opt.xyz]

67
Coordinates from ORCA-job ImineZ1opt
  O   3.42932008695573      6.76471136973699      2.99012947835909
  O   3.46456748687968      6.12163899791179      5.13407750516687
  N   3.63307475175602      9.06706291227496      3.32641786217088
  N   6.23766151552560      8.91328606219451      3.80839507121847
  C   4.13223290588437      7.92817787114981      3.29633485524043
  C   5.61667208956423      7.68076658877693      3.44731561495747
  H   5.73373537153087      6.92722210617494      4.23779282674023
  C   6.13717614229841      7.07644882360484      2.15025495736720
  C   6.43596653536186      7.89387122442142      1.06735270455384
  H   6.32918342174877      8.96921740250471      1.16326046414374
  C   6.87592450387290      7.33954477349226     -0.12563132808856
  H   7.10862097921640      7.98435752981676     -0.96602090972830
  C   7.01905068048207      5.96301964440715     -0.24467433237812
  H   7.36519269031956      5.53036092653477     -1.17678886979256
  C   6.72336275187904      5.14392059262817      0.83635640493865
  H   6.83953247372641      4.06887950513713      0.75315723731192
  C   6.28594399843825      5.70052568465956      2.02988735546174
  H   6.06424584544300      5.06148587777287      2.87916362221490
  C   2.21781627546543      9.40275201638564      3.12813823669190
  C   2.11333175070692     10.91021838095507      3.32553774064497
  H   2.40818062526986     11.18846560630042      4.34064559722637
  H   1.08739732919295     11.24687273338508      3.16099494587400
  H   2.76699761467193     11.43541406211386      2.62467372867928
  C   1.32628007350755      8.70216104072006      4.14979649579128
  H   1.23213011972087      7.63343583668135      3.95510816216587
  H   0.32353589004662      9.13382891890855      4.10638877888845
  H   1.71122834237821      8.84249190740691      5.16266351642468
  C   1.79505458752073      9.04795515440863      1.70580057814221
  H   2.45386370708100      9.52620811937839      0.97662207711046
  H   0.77775715182037      9.40536438401745      1.52927507326159
  H   1.81307113183488      7.97060387793705      1.53634403331784
  C   7.50787833460169      9.02290611045199      4.30723649194428
  C   8.04887604664554     10.27496061053554      4.71345941392057
  C   9.35197721311648     10.27218551338907      5.20041869425049
  H   9.79248055204063     11.20739982453130      5.51815070663149
  C   10.13219099200878      9.12606922357115      5.30114434348292
  H   11.14362117824217      9.18896144390475      5.68595480274867
  C   9.59414491561250      7.91768724699789      4.89894306225213
  H   10.17368918450054      7.00266874534475      4.96184397135558
  C   8.30116376621947      7.86985863113336      4.40805335903107
  H   7.89700831620008      6.91662484252367      4.09288508621447
  C   7.26108694286610     11.58775181783849      4.63303384939952
  C   8.09779451832173     12.78036917228784      5.09758548204651
  H   8.40627052242048     12.68741313251150      6.14174494253661
  H   7.49348852050536     13.68689215818264      5.01194626532445
  H   8.99115588350376     12.91900871779606      4.48369762880929
  C   6.85198382978949     11.89647485491557      3.18552205716326
  H   7.74065834132532     11.99780413528839      2.55648003600263
  H   6.30786535767794     12.84452883120828      3.15284417285352
  H   6.21539223166027     11.13869938191866      2.72938296336338
  C   6.03332567365871     11.54797011189472      5.55396763973615
  H   5.32536071555464     10.75041439708165      5.32917686913384
  H   5.48905742471650     12.49364112985274      5.48000017826786
  H   6.34620877433875     11.41869108405725      6.59353241209583
  C   3.22366777036160      5.87002138941892      3.97829069803896
  C   2.66513629707132      4.60275704905965      3.48061532759998
  C   2.24276295528502      3.65961783822668      4.41533001559047
  H   2.32032694226675      3.88632418894007      5.47205226487487
  C   1.72744928046572      2.44914869674516      3.98749628659678
  H   1.39460506075784      1.71622317642789      4.71319793873011
  C   1.63840682328960      2.17568791209739      2.62798352633477
  H   1.23645939690591      1.22569328358194      2.29379021450342
  C   2.06259064497842      3.11343907611569      1.69531913791069
  H   1.99499810990435      2.89583254639574      0.63577681608110
  C   2.57403439870605      4.32907338995862      2.11709738895500
  H   2.91096546910459      5.05990722724657      1.39292898414399
  H   5.60080878527514      9.68922317677000      3.84564748799847
