# Supplementary material for: A stereodivergent multicomponent approach for the synthesis of C–N atropisomeric peptide analogues
Source: Chem Sci. 2024 Sep 16;15(40):16743–51. doi: 10.1039/d4sc04700a (PMC11418089; doi:10.1039/d4sc04700a)
Supplement: SC-015-D4SC04700A-s001 [file SC-015-D4SC04700A-s001.zip › CompData/_1_2a/ImineZ1_single_point.out]

                                 *****************
                                 * O   R   C   A *
                                 *****************

                                            #,                                       
                                            ###                                      
                                            ####                                     
                                            #####                                    
                                            ######                                   
                                           ########,                                 
                                     ,,################,,,,,                         
                               ,,#################################,,                 
                          ,,##########################################,,             
                       ,#########################################, ''#####,          
                    ,#############################################,,   '####,        
                  ,##################################################,,,,####,       
                ,###########''''           ''''###############################       
              ,#####''   ,,,,##########,,,,          '''####'''          '####       
            ,##' ,,,,###########################,,,                        '##       
           ' ,,###''''                  '''############,,,                           
         ,,##''                                '''############,,,,        ,,,,,,###''
      ,#''                                            '''#######################'''  
     '                                                          ''''####''''         
             ,#######,   #######,   ,#######,      ##                                
            ,#'     '#,  ##    ##  ,#'     '#,    #''#        ######   ,####,        
            ##       ##  ##   ,#'  ##            #'  '#       #        #'  '#        
            ##       ##  #######   ##           ,######,      #####,   #    #        
            '#,     ,#'  ##    ##  '#,     ,#' ,#      #,         ##   #,  ,#        
             '#######'   ##     ##  '#######'  #'      '#     #####' # '####'        


                  #######################################################
                  #                        -***-                        #
                  #          Department of theory and spectroscopy      #
                  #    Directorship and core code : Frank Neese         #
                  #        Max Planck Institute fuer Kohlenforschung    #
                  #                Kaiser Wilhelm Platz 1               #
                  #                 D-45470 Muelheim/Ruhr               #
                  #                      Germany                        #
                  #                                                     #
                  #                  All rights reserved                #
                  #                        -***-                        #
                  #######################################################


                         Program Version 5.0.2 -  RELEASE  -


 With contributions from (in alphabetic order):
   Daniel Aravena         : Magnetic Suceptibility
   Michael Atanasov       : Ab Initio Ligand Field Theory (pilot matlab implementation)
   Alexander A. Auer      : GIAO ZORA, VPT2 properties, NMR spectrum
   Ute Becker             : Parallelization
   Giovanni Bistoni       : ED, misc. LED, open-shell LED, HFLD
   Martin Brehm           : Molecular dynamics
   Dmytro Bykov           : SCF Hessian
   Vijay G. Chilkuri      : MRCI spin determinant printing, contributions to CSF-ICE
   Dipayan Datta          : RHF DLPNO-CCSD density
   Achintya Kumar Dutta   : EOM-CC, STEOM-CC
   Dmitry Ganyushin       : Spin-Orbit,Spin-Spin,Magnetic field MRCI
   Miquel Garcia          : C-PCM and meta-GGA Hessian, CC/C-PCM, Gaussian charge scheme
   Yang Guo               : DLPNO-NEVPT2, F12-NEVPT2, CIM, IAO-localization
   Andreas Hansen         : Spin unrestricted coupled pair/coupled cluster methods
   Benjamin Helmich-Paris : MC-RPA, TRAH-SCF, COSX integrals
   Lee Huntington         : MR-EOM, pCC
   Robert Izsak           : Overlap fitted RIJCOSX, COSX-SCS-MP3, EOM
   Marcus Kettner         : VPT2
   Christian Kollmar      : KDIIS, OOCD, Brueckner-CCSD(T), CCSD density, CASPT2, CASPT2-K
   Simone Kossmann        : Meta GGA functionals, TD-DFT gradient, OOMP2, MP2 Hessian
   Martin Krupicka        : Initial AUTO-CI
   Lucas Lang             : DCDCAS
   Marvin Lechner         : AUTO-CI (C++ implementation), FIC-MRCC
   Dagmar Lenk            : GEPOL surface, SMD
   Dimitrios Liakos       : Extrapolation schemes; Compound Job, initial MDCI parallelization
   Dimitrios Manganas     : Further ROCIS development; embedding schemes
   Dimitrios Pantazis     : SARC Basis sets
   Anastasios Papadopoulos: AUTO-CI, single reference methods and gradients
   Taras Petrenko         : DFT Hessian,TD-DFT gradient, ASA, ECA, R-Raman, ABS, FL, XAS/XES, NRVS
   Peter Pinski           : DLPNO-MP2, DLPNO-MP2 Gradient
   Christoph Reimann      : Effective Core Potentials
   Marius Retegan         : Local ZFS, SOC
   Christoph Riplinger    : Optimizer, TS searches, QM/MM, DLPNO-CCSD(T), (RO)-DLPNO pert. Triples
   Tobias Risthaus        : Range-separated hybrids, TD-DFT gradient, RPA, STAB
   Michael Roemelt        : Original ROCIS implementation
   Masaaki Saitow         : Open-shell DLPNO-CCSD energy and density
   Barbara Sandhoefer     : DKH picture change effects
   Avijit Sen             : IP-ROCIS
   Kantharuban Sivalingam : CASSCF convergence, NEVPT2, FIC-MRCI
   Bernardo de Souza      : ESD, SOC TD-DFT
   Georgi Stoychev        : AutoAux, RI-MP2 NMR, DLPNO-MP2 response
   Willem Van den Heuvel  : Paramagnetic NMR
   Boris Wezisla          : Elementary symmetry handling
   Frank Wennmohs         : Technical directorship


 We gratefully acknowledge several colleagues who have allowed us to
 interface, adapt or use parts of their codes:
   Stefan Grimme, W. Hujo, H. Kruse, P. Pracht,  : VdW corrections, initial TS optimization,
                  C. Bannwarth, S. Ehlert          DFT functionals, gCP, sTDA/sTD-DF
   Ed Valeev, F. Pavosevic, A. Kumar             : LibInt (2-el integral package), F12 methods
   Garnet Chan, S. Sharma, J. Yang, R. Olivares  : DMRG
   Ulf Ekstrom                                   : XCFun DFT Library
   Mihaly Kallay                                 : mrcc  (arbitrary order and MRCC methods)
   Jiri Pittner, Ondrej Demel                    : Mk-CCSD
   Frank Weinhold                                : gennbo (NPA and NBO analysis)
   Christopher J. Cramer and Donald G. Truhlar   : smd solvation model
   Lars Goerigk                                  : TD-DFT with DH, B97 family of functionals
   V. Asgeirsson, H. Jonsson                     : NEB implementation
   FAccTs GmbH                                   : IRC, NEB, NEB-TS, DLPNO-Multilevel, CI-OPT
                                                   MM, QMMM, 2- and 3-layer-ONIOM, Crystal-QMMM,
                                                   LR-CPCM, SF, NACMEs, symmetry and pop. for TD-DFT,
                                                   nearIR, NL-DFT gradient (VV10), updates on ESD,
                                                   ML-optimized integration grids
   S Lehtola, MJT Oliveira, MAL Marques          : LibXC Library
   Liviu Ungur et al                             : ANISO software


 Your calculation uses the libint2 library for the computation of 2-el integrals
 For citations please refer to: http://libint.valeyev.net

 Your ORCA version has been built with support for libXC version: 5.1.0
 For citations please refer to: https://tddft.org/programs/libxc/

 This ORCA versions uses:
   CBLAS   interface :  Fast vector & matrix operations
   LAPACKE interface :  Fast linear algebra routines
   SCALAPACK package :  Parallel linear algebra routines
   Shared memory     :  Shared parallel matrices
   BLAS/LAPACK       :  OpenBLAS 0.3.15  USE64BITINT DYNAMIC_ARCH NO_AFFINITY Zen SINGLE_THREADED
        Core in use  :  Zen
   Copyright (c) 2011-2014, The OpenBLAS Project


Your calculation utilizes the DFT-NL dispersion correction.
Cite in your paper:
Vydrov, O. A.; Van Voorhis, T. J. Chem. Phys. 2010, 133, 244103
Hujo, W.; Grimme, S. J. Chem. Theory Comput. 2011, 7, 3866 
   

Your calculation utilizes the SMD solvation module
Please cite in your paper:
A.V. Marenich, C.J. Cramer, D.G. Truhlar J. Phys. Chem. B, 113, (2009), 6378 

================================================================================

----- Orbital basis set information -----
Your calculation utilizes the basis: def2-QZVPP
   F. Weigend and R. Ahlrichs, Phys. Chem. Chem. Phys. 7, 3297 (2005).

----- AuxJ basis set information -----
Your calculation utilizes the auxiliary basis: def2/J
   F. Weigend, Phys. Chem. Chem. Phys. 8, 1057 (2006).

================================================================================
                                        WARNINGS
                       Please study these warnings very carefully!
================================================================================


INFO   : the flag for use of the SHARK integral package has been found!

================================================================================
                                       INPUT FILE
================================================================================
NAME = ImineZ1Aa.inp
|  1> ! wB97M-V def2-QZVPP
|  2> %maxcore 2660
|  3> %pal nprocs 20
|  4> end
|  5> %CPCM SMD TRUE
|  6>    SMDSOLVENT "2,2,2-TRIFLUOROETHANOL"
|  7> end
|  8> 
|  9> *xyz 0 1
| 10> O  3.429320  6.764711  2.990129
| 11> O  3.464567  6.121639  5.134078
| 12> N  3.633075  9.067063  3.326418
| 13> N  6.237662  8.913286  3.808395
| 14> C  4.132233  7.928178  3.296335
| 15> C  5.616672  7.680767  3.447316
| 16> H  5.733735  6.927222  4.237793
| 17> C  6.137176  7.076449  2.150255
| 18> C  6.435967  7.893871  1.067353
| 19> H  6.329183  8.969217  1.163260
| 20> C  6.875925  7.339545  -0.125631
| 21> H  7.108621  7.984358  -0.966021
| 22> C  7.019051  5.963020  -0.244674
| 23> H  7.365193  5.530361  -1.176789
| 24> C  6.723363  5.143921  0.836356
| 25> H  6.839532  4.068880  0.753157
| 26> C  6.285944  5.700526  2.029887
| 27> H  6.064246  5.061486  2.879164
| 28> C  2.217816  9.402752  3.128138
| 29> C  2.113332  10.910218  3.325538
| 30> H  2.408181  11.188466  4.340646
| 31> H  1.087397  11.246873  3.160995
| 32> H  2.766998  11.435414  2.624674
| 33> C  1.326280  8.702161  4.149796
| 34> H  1.232130  7.633436  3.955108
| 35> H  0.323536  9.133829  4.106389
| 36> H  1.711228  8.842492  5.162664
| 37> C  1.795055  9.047955  1.705801
| 38> H  2.453864  9.526208  0.976622
| 39> H  0.777757  9.405364  1.529275
| 40> H  1.813071  7.970604  1.536344
| 41> C  7.507878  9.022906  4.307236
| 42> C  8.048876  10.274961  4.713459
| 43> C  9.351977  10.272186  5.200419
| 44> H  9.792481  11.207400  5.518151
| 45> C  10.132191  9.126069  5.301144
| 46> H  11.143621  9.188961  5.685955
| 47> C  9.594145  7.917687  4.898943
| 48> H  10.173689  7.002669  4.961844
| 49> C  8.301164  7.869859  4.408053
| 50> H  7.897008  6.916625  4.092885
| 51> C  7.261087  11.587752  4.633034
| 52> C  8.097795  12.780369  5.097585
| 53> H  8.406271  12.687413  6.141745
| 54> H  7.493489  13.686892  5.011946
| 55> H  8.991156  12.919009  4.483698
| 56> C  6.851984  11.896475  3.185522
| 57> H  7.740658  11.997804  2.556480
| 58> H  6.307865  12.844529  3.152844
| 59> H  6.215392  11.138699  2.729383
| 60> C  6.033326  11.547970  5.553968
| 61> H  5.325361  10.750414  5.329177
| 62> H  5.489057  12.493641  5.480000
| 63> H  6.346209  11.418691  6.593532
| 64> C  3.223668  5.870021  3.978291
| 65> C  2.665136  4.602757  3.480615
| 66> C  2.242763  3.659618  4.415330
| 67> H  2.320327  3.886324  5.472052
| 68> C  1.727449  2.449149  3.987496
| 69> H  1.394605  1.716223  4.713198
| 70> C  1.638407  2.175688  2.627984
| 71> H  1.236459  1.225693  2.293790
| 72> C  2.062591  3.113439  1.695319
| 73> H  1.994998  2.895833  0.635777
| 74> C  2.574034  4.329073  2.117097
| 75> H  2.910965  5.059907  1.392929
| 76> H  5.600809  9.689223  3.845647
| 77> *
| 78> 
| 79>                          ****END OF INPUT****
================================================================================

                       ****************************
                       * Single Point Calculation *
                       ****************************

---------------------------------
CARTESIAN COORDINATES (ANGSTROEM)
---------------------------------
  O      3.429320    6.764711    2.990129
  O      3.464567    6.121639    5.134078
  N      3.633075    9.067063    3.326418
  N      6.237662    8.913286    3.808395
  C      4.132233    7.928178    3.296335
  C      5.616672    7.680767    3.447316
  H      5.733735    6.927222    4.237793
  C      6.137176    7.076449    2.150255
  C      6.435967    7.893871    1.067353
  H      6.329183    8.969217    1.163260
  C      6.875925    7.339545   -0.125631
  H      7.108621    7.984358   -0.966021
  C      7.019051    5.963020   -0.244674
  H      7.365193    5.530361   -1.176789
  C      6.723363    5.143921    0.836356
  H      6.839532    4.068880    0.753157
  C      6.285944    5.700526    2.029887
  H      6.064246    5.061486    2.879164
  C      2.217816    9.402752    3.128138
  C      2.113332   10.910218    3.325538
  H      2.408181   11.188466    4.340646
  H      1.087397   11.246873    3.160995
  H      2.766998   11.435414    2.624674
  C      1.326280    8.702161    4.149796
  H      1.232130    7.633436    3.955108
  H      0.323536    9.133829    4.106389
  H      1.711228    8.842492    5.162664
  C      1.795055    9.047955    1.705801
  H      2.453864    9.526208    0.976622
  H      0.777757    9.405364    1.529275
  H      1.813071    7.970604    1.536344
  C      7.507878    9.022906    4.307236
  C      8.048876   10.274961    4.713459
  C      9.351977   10.272186    5.200419
  H      9.792481   11.207400    5.518151
  C     10.132191    9.126069    5.301144
  H     11.143621    9.188961    5.685955
  C      9.594145    7.917687    4.898943
  H     10.173689    7.002669    4.961844
  C      8.301164    7.869859    4.408053
  H      7.897008    6.916625    4.092885
  C      7.261087   11.587752    4.633034
  C      8.097795   12.780369    5.097585
  H      8.406271   12.687413    6.141745
  H      7.493489   13.686892    5.011946
  H      8.991156   12.919009    4.483698
  C      6.851984   11.896475    3.185522
  H      7.740658   11.997804    2.556480
  H      6.307865   12.844529    3.152844
  H      6.215392   11.138699    2.729383
  C      6.033326   11.547970    5.553968
  H      5.325361   10.750414    5.329177
  H      5.489057   12.493641    5.480000
  H      6.346209   11.418691    6.593532
  C      3.223668    5.870021    3.978291
  C      2.665136    4.602757    3.480615
  C      2.242763    3.659618    4.415330
  H      2.320327    3.886324    5.472052
  C      1.727449    2.449149    3.987496
  H      1.394605    1.716223    4.713198
  C      1.638407    2.175688    2.627984
  H      1.236459    1.225693    2.293790
  C      2.062591    3.113439    1.695319
  H      1.994998    2.895833    0.635777
  C      2.574034    4.329073    2.117097
  H      2.910965    5.059907    1.392929
  H      5.600809    9.689223    3.845647

----------------------------
CARTESIAN COORDINATES (A.U.)
----------------------------
  NO LB      ZA    FRAG     MASS         X           Y           Z
   0 O     8.0000    0    15.999    6.480476   12.783451    5.650525
   1 O     8.0000    0    15.999    6.547083   11.568221    9.702001
   2 N     7.0000    0    14.007    6.865517   17.134266    6.286019
   3 N     7.0000    0    14.007   11.787473   16.843669    7.196824
   4 C     6.0000    0    12.011    7.808789   14.982085    6.229170
   5 C     6.0000    0    12.011   10.613972   14.514546    6.514483
   6 H     1.0000    0     1.008   10.835189   13.090552    8.008268
   7 C     6.0000    0    12.011   11.597582   13.372551    4.063393
   8 C     6.0000    0    12.011   12.162215   14.917254    2.017005
   9 H     1.0000    0     1.008   11.960423   16.949364    2.198243
  10 C     6.0000    0    12.011   12.993615   13.869730   -0.237408
  11 H     1.0000    0     1.008   13.433347   15.088250   -1.825515
  12 C     6.0000    0    12.011   13.264084   11.268475   -0.462367
  13 H     1.0000    0     1.008   13.918198   10.450868   -2.223809
  14 C     6.0000    0    12.011   12.705315    9.720602    1.580484
  15 H     1.0000    0     1.008   12.924842    7.689069    1.423260
  16 C     6.0000    0    12.011   11.878713   10.772433    3.835931
  17 H     1.0000    0     1.008   11.459764    9.564822    5.440831
  18 C     6.0000    0    12.011    4.191065   17.768626    5.911324
  19 C     6.0000    0    12.011    3.993619   20.617324    6.284356
  20 H     1.0000    0     1.008    4.550803   21.143137    8.202632
  21 H     1.0000    0     1.008    2.054883   21.253510    5.973415
  22 H     1.0000    0     1.008    5.228868   21.609801    4.959915
  23 C     6.0000    0    12.011    2.506306   16.444701    7.841978
  24 H     1.0000    0     1.008    2.328388   14.425104    7.474071
  25 H     1.0000    0     1.008    0.611394   17.260435    7.759951
  26 H     1.0000    0     1.008    3.233752   16.709888    9.756021
  27 C     6.0000    0    12.011    3.392162   17.098157    3.223497
  28 H     1.0000    0     1.008    4.637131   18.001924    1.845548
  29 H     1.0000    0     1.008    1.469748   17.773562    2.889911
  30 H     1.0000    0     1.008    3.426208   15.062259    2.903269
  31 C     6.0000    0    12.011   14.187833   17.050821    8.139496
  32 C     6.0000    0    12.011   15.210171   19.416862    8.907147
  33 C     6.0000    0    12.011   17.672675   19.411618    9.827368
  34 H     1.0000    0     1.008   18.505107   21.178917   10.427794
  35 C     6.0000    0    12.011   19.147066   17.245771   10.017710
  36 H     1.0000    0     1.008   21.058392   17.364620   10.744898
  37 C     6.0000    0    12.011   18.130307   14.962260    9.257661
  38 H     1.0000    0     1.008   19.225486   13.233127    9.376526
  39 C     6.0000    0    12.011   15.686927   14.871878    8.330013
  40 H     1.0000    0     1.008   14.923182   13.070527    7.734432
  41 C     6.0000    0    12.011   13.721466   21.897678    8.755165
  42 C     6.0000    0    12.011   15.302615   24.151397    9.633040
  43 H     1.0000    0     1.008   15.885550   23.975736   11.606216
  44 H     1.0000    0     1.008   14.160642   25.864478    9.471205
  45 H     1.0000    0     1.008   16.990822   24.413389    8.472961
  46 C     6.0000    0    12.011   12.948373   22.481080    6.019764
  47 H     1.0000    0     1.008   14.627724   22.672564    4.831047
  48 H     1.0000    0     1.008   11.920137   24.272642    5.958012
  49 H     1.0000    0     1.008   11.745389   21.049091    5.157786
  50 C     6.0000    0    12.011   11.401334   21.822501   10.495478
  51 H     1.0000    0     1.008   10.063474   20.315338   10.070685
  52 H     1.0000    0     1.008   10.372814   23.609560   10.355699
  53 H     1.0000    0     1.008   11.992597   21.578199   12.459970
  54 C     6.0000    0    12.011    6.091850   11.092732    7.517880
  55 C     6.0000    0    12.011    5.036377    8.697950    6.577409
  56 C     6.0000    0    12.011    4.238208    6.915676    8.343764
  57 H     1.0000    0     1.008    4.384783    7.344088   10.340680
  58 C     6.0000    0    12.011    3.264406    4.628221    7.535275
  59 H     1.0000    0     1.008    2.635422    3.243191    8.906653
  60 C     6.0000    0    12.011    3.096141    4.111454    4.966170
  61 H     1.0000    0     1.008    2.336569    2.316224    4.334635
  62 C     6.0000    0    12.011    3.897732    5.883547    3.203689
  63 H     1.0000    0     1.008    3.770000    5.472331    1.201444
  64 C     6.0000    0    12.011    4.864219    8.180762    4.000734
  65 H     1.0000    0     1.008    5.500927    9.561838    2.632254
  66 H     1.0000    0     1.008   10.583995   18.309978    7.267220

--------------------------------
INTERNAL COORDINATES (ANGSTROEM)
--------------------------------
 O      0   0   0     0.000000000000     0.00000000     0.00000000
 O      1   0   0     2.238593590358     0.00000000     0.00000000
 N      1   2   0     2.335686435173    98.27366075     0.00000000
 N      3   1   2     2.653266408566    93.13328909    77.49534225
 C      3   1   2     1.243833887253    29.42131497    75.60621351
 C      4   3   1     1.426572714481    64.96194124     3.56166608
 H      6   4   3     1.098356818399   111.35753702   239.42200635
 C      6   4   3     1.522659481585   114.18608174   117.15587777
 C      8   6   4     1.389291736594   120.26368316   320.86584801
 H      9   8   6     1.084882479820   119.54620800     2.14016754
 C      9   8   6     1.387101719520   120.22951342   181.73321983
 H     11   9   8     1.084521362392   119.79531046   180.09296896
 C     11   9   8     1.389056285163   120.15973591     0.06285241
 H     13  11   9     1.084364545561   120.12956772   180.14007081
 C     13  11   9     1.388157205091   119.73910866   359.83162525
 H     15  13  11     1.084495487240   120.15611162   180.44099033
 C     15  13  11     1.387681791891   120.01743259     0.03747914
 H     17  15  13     1.085722592347   120.07036097   180.63159829
 C      3   1   2     1.467978235602    96.99950925   258.68619240
 C     19   3   1     1.523921719581   105.95064304   179.31456224
 H     20  19   3     1.093070049891   110.70819506   298.16060146
 H     20  19   3     1.092224158357   110.47432660   178.13404959
 H     20  19   3     1.092849680637   110.56706272    58.02763368
 C     19   3   1     1.526253339895   111.57837749    60.68721487
 H     24  19   3     1.090385604027   112.38486646   287.37905074
 H     24  19   3     1.092573548741   109.15681660   168.19735522
 H     24  19   3     1.092602094858   110.84128371    49.33135697
 C     19   3   1     1.525663893490   109.87028471   297.36389212
 H     28  19   3     1.092912276686   110.68335693   305.50713899
 H     28  19   3     1.092610563175   109.42360009   186.50540522
 H     28  19   3     1.090745354474   111.71296393    66.63227705
 C      4   3   1     1.369053532312   166.49070916   226.96610343
 C     32   4   6     1.423143592459   121.81300412   183.25743278
 C     33  32   4     1.391118240275   117.01696427   180.26815093
 H     34  33  32     1.081490926285   118.85908387   180.03853371
 C     34  33  32     1.390130781297   123.55584981     0.20550936
 H     36  34  33     1.083985956683   120.10407498   179.77385081
 C     36  34  33     1.382550614061   118.75746519   359.97596199
 H     38  36  34     1.084935815641   120.82302587   179.92506490
 C     38  36  34     1.383857064890   119.80267656     0.00000000
 H     40  38  36     1.082279076447   118.85843710   179.69415101
 C     33  32   4     1.533134012025   122.89023693     0.28801273
 C     42  33  32     1.529124984282   111.76127188   181.58749022
 H     43  42  33     1.092734352948   112.23572425   298.35743974
 H     43  42  33     1.092842042331   108.69817446   179.52255481
 H     43  42  33     1.092781851373   112.06204085    60.70046774
 C     42  33  32     1.535567043630   111.00811211   299.67976512
 H     47  42  33     1.093481999066   110.14452174   299.49752263
 H     47  42  33     1.093590291088   109.57360192   180.98778705
 H     47  42  33     1.089741541817   114.23011310    60.40412461
 C     42  33  32     1.535284700960   110.93221262    63.53021922
 H     51  42  33     1.089881189874   114.50095841   300.40708319
 H     51  42  33     1.093614945777   109.57338808   179.95831350
 H     51  42  33     1.093298743083   110.15547512    61.28336638
 C      2   1   3     1.207140230252    30.65615070   163.79031645
 C     55   2   1     1.471596901905   125.38317758   181.11049329
 C     56  55   2     1.393413885274   118.10314661     7.22802940
 H     57  56  55     1.083546570211   119.39900042     0.96512129
 C     57  56  55     1.383410875378   119.84774565   180.80471747
 H     59  57  56     1.083793819237   119.93636021   180.25894011
 C     59  57  56     1.389597882277   119.90896841     0.28798449
 H     61  59  57     1.084314679586   119.84805693   179.85957365
 C     61  59  57     1.388946725430   120.29942798   359.89343370
 H     63  61  59     1.083766780562   120.12395241   179.79038528
 C     63  61  59     1.384643147345   120.06650445   359.83330224
 H     65  63  61     1.082617257640   120.25588093   179.63926167
 H      4   3   1     1.004513655000    48.67019605   184.43274862

---------------------------
INTERNAL COORDINATES (A.U.)
---------------------------
 O      0   0   0     0.000000000000     0.00000000     0.00000000
 O      1   0   0     4.230328810929     0.00000000     0.00000000
 N      1   2   0     4.413807697191    98.27366075     0.00000000
 N      3   1   2     5.013946872523    93.13328909    77.49534225
 C      3   1   2     2.350505402998    29.42131497    75.60621351
 C      4   3   1     2.695831740494    64.96194124     3.56166608
 H      6   4   3     2.075593584099   111.35753702   239.42200635
 C      6   4   3     2.877409415414   114.18608174   117.15587777
 C      8   6   4     2.625380902283   120.26368316   320.86584801
 H      9   8   6     2.050130774350   119.54620800     2.14016754
 C      9   8   6     2.621242369784   120.22951342   181.73321983
 H     11   9   8     2.049448361308   119.79531046   180.09296896
 C     11   9   8     2.624935963560   120.15973591     0.06285241
 H     13  11   9     2.049152020445   120.12956772   180.14007081
 C     13  11   9     2.623236948451   119.73910866   359.83162525
 H     15  13  11     2.049399464356   120.15611162   180.44099033
 C     15  13  11     2.622338547704   120.01743259     0.03747914
 H     17  15  13     2.051718356947   120.07036097   180.63159829
 C      3   1   2     2.774076835845    96.99950925   258.68619240
 C     19   3   1     2.879794699543   105.95064304   179.31456224
 H     20  19   3     2.065603039486   110.70819506   298.16060146
 H     20  19   3     2.064004536148   110.47432660   178.13404959
 H     20  19   3     2.065186601947   110.56706272    58.02763368
 C     19   3   1     2.884200823384   111.57837749    60.68721487
 H     24  19   3     2.060530171981   112.38486646   287.37905074
 H     24  19   3     2.064664788287   109.15681660   168.19735522
 H     24  19   3     2.064718732631   110.84128371    49.33135697
 C     19   3   1     2.883086931108   109.87028471   297.36389212
 H     28  19   3     2.065304891337   110.68335693   305.50713899
 H     28  19   3     2.064734735430   109.42360009   186.50540522
 H     28  19   3     2.061210001802   111.71296393    66.63227705
 C      4   3   1     2.587136238748   166.49070916   226.96610343
 C     32   4   6     2.689351638993   121.81300412   183.25743278
 C     33  32   4     2.628832494022   117.01696427   180.26815093
 H     34  33  32     2.043721666999   118.85908387   180.03853371
 C     34  33  32     2.626966466986   123.55584981     0.20550936
 H     36  34  33     2.048436591147   120.10407498   179.77385081
 C     36  34  33     2.612642026860   118.75746519   359.97596199
 H     38  36  34     2.050231564444   120.82302587   179.92506490
 C     38  36  34     2.615110861134   119.80267656     0.00000000
 H     40  38  36     2.045211054959   118.85843710   179.69415101
 C     33  32   4     2.897203409327   122.89023693     0.28801273
 C     42  33  32     2.889627444829   111.76127188   181.58749022
 H     43  42  33     2.064968664199   112.23572425   298.35743974
 H     43  42  33     2.065172167641   108.69817446   179.52255481
 H     43  42  33     2.065058423214   112.06204085    60.70046774
 C     42  33  32     2.901801172735   111.00811211   299.67976512
 H     47  42  33     2.066381510607   110.14452174   299.49752263
 H     47  42  33     2.066586152871   109.57360192   180.98778705
 H     47  42  33     2.059313070791   114.23011310    60.40412461
 C     42  33  32     2.901267622413   110.93221262    63.53021922
 H     51  42  33     2.059576967375   114.50095841   300.40708319
 H     51  42  33     2.066632743481   109.57338808   179.95831350
 H     51  42  33     2.066035206986   110.15547512    61.28336638
 C      2   1   3     2.281164440416    30.65615070   163.79031645
 C     55   2   1     2.780915124127   125.38317758   181.11049329
 C     56  55   2     2.633170634371   118.10314661     7.22802940
 H     57  56  55     2.047606271048   119.39900042     0.96512129
 C     57  56  55     2.614267685152   119.84774565   180.80471747
 H     59  57  56     2.048073503994   119.93636021   180.25894011
 C     59  57  56     2.625959433781   119.90896841     0.28798449
 H     61  59  57     2.049057787408   119.84805693   179.85957365
 C     61  59  57     2.624728925669   120.29942798   359.89343370
 H     63  61  59     2.048022408303   120.12395241   179.79038528
 C     63  61  59     2.616596341693   120.06650445   359.83330224
 H     65  63  61     2.045850124797   120.25588093   179.63926167
 H      4   3   1     1.898255705735    48.67019605   184.43274862

---------------------
BASIS SET INFORMATION
---------------------
There are 4 groups of distinct atoms

 Group   1 Type O   : 15s8p3d2f1g contracted to 7s4p3d2f1g pattern {8211111/5111/111/11/1}
 Group   2 Type N   : 15s8p3d2f1g contracted to 7s4p3d2f1g pattern {8211111/5111/111/11/1}
 Group   3 Type C   : 15s8p3d2f1g contracted to 7s4p3d2f1g pattern {8211111/5111/111/11/1}
 Group   4 Type H   : 7s3p2d1f contracted to 4s3p2d1f pattern {4111/111/11/1}

Atom   0O    basis set group =>   1
Atom   1O    basis set group =>   1
Atom   2N    basis set group =>   2
Atom   3N    basis set group =>   2
Atom   4C    basis set group =>   3
Atom   5C    basis set group =>   3
Atom   6H    basis set group =>   4
Atom   7C    basis set group =>   3
Atom   8C    basis set group =>   3
Atom   9H    basis set group =>   4
Atom  10C    basis set group =>   3
Atom  11H    basis set group =>   4
Atom  12C    basis set group =>   3
Atom  13H    basis set group =>   4
Atom  14C    basis set group =>   3
Atom  15H    basis set group =>   4
Atom  16C    basis set group =>   3
Atom  17H    basis set group =>   4
Atom  18C    basis set group =>   3
Atom  19C    basis set group =>   3
Atom  20H    basis set group =>   4
Atom  21H    basis set group =>   4
Atom  22H    basis set group =>   4
Atom  23C    basis set group =>   3
Atom  24H    basis set group =>   4
Atom  25H    basis set group =>   4
Atom  26H    basis set group =>   4
Atom  27C    basis set group =>   3
Atom  28H    basis set group =>   4
Atom  29H    basis set group =>   4
Atom  30H    basis set group =>   4
Atom  31C    basis set group =>   3
Atom  32C    basis set group =>   3
Atom  33C    basis set group =>   3
Atom  34H    basis set group =>   4
Atom  35C    basis set group =>   3
Atom  36H    basis set group =>   4
Atom  37C    basis set group =>   3
Atom  38H    basis set group =>   4
Atom  39C    basis set group =>   3
Atom  40H    basis set group =>   4
Atom  41C    basis set group =>   3
Atom  42C    basis set group =>   3
Atom  43H    basis set group =>   4
Atom  44H    basis set group =>   4
Atom  45H    basis set group =>   4
Atom  46C    basis set group =>   3
Atom  47H    basis set group =>   4
Atom  48H    basis set group =>   4
Atom  49H    basis set group =>   4
Atom  50C    basis set group =>   3
Atom  51H    basis set group =>   4
Atom  52H    basis set group =>   4
Atom  53H    basis set group =>   4
Atom  54C    basis set group =>   3
Atom  55C    basis set group =>   3
Atom  56C    basis set group =>   3
Atom  57H    basis set group =>   4
Atom  58C    basis set group =>   3
Atom  59H    basis set group =>   4
Atom  60C    basis set group =>   3
Atom  61H    basis set group =>   4
Atom  62C    basis set group =>   3
Atom  63H    basis set group =>   4
Atom  64C    basis set group =>   3
Atom  65H    basis set group =>   4
Atom  66H    basis set group =>   4
---------------------------------
AUXILIARY/J BASIS SET INFORMATION
---------------------------------
There are 4 groups of distinct atoms

 Group   1 Type O   : 12s5p4d2f1g contracted to 6s4p3d1f1g pattern {711111/2111/211/2/1}
 Group   2 Type N   : 12s5p4d2f1g contracted to 6s4p3d1f1g pattern {711111/2111/211/2/1}
 Group   3 Type C   : 12s5p4d2f1g contracted to 6s4p3d1f1g pattern {711111/2111/211/2/1}
 Group   4 Type H   : 5s2p1d contracted to 3s1p1d pattern {311/2/1}

Atom   0O    basis set group =>   1
Atom   1O    basis set group =>   1
Atom   2N    basis set group =>   2
Atom   3N    basis set group =>   2
Atom   4C    basis set group =>   3
Atom   5C    basis set group =>   3
Atom   6H    basis set group =>   4
Atom   7C    basis set group =>   3
Atom   8C    basis set group =>   3
Atom   9H    basis set group =>   4
Atom  10C    basis set group =>   3
Atom  11H    basis set group =>   4
Atom  12C    basis set group =>   3
Atom  13H    basis set group =>   4
Atom  14C    basis set group =>   3
Atom  15H    basis set group =>   4
Atom  16C    basis set group =>   3
Atom  17H    basis set group =>   4
Atom  18C    basis set group =>   3
Atom  19C    basis set group =>   3
Atom  20H    basis set group =>   4
Atom  21H    basis set group =>   4
Atom  22H    basis set group =>   4
Atom  23C    basis set group =>   3
Atom  24H    basis set group =>   4
Atom  25H    basis set group =>   4
Atom  26H    basis set group =>   4
Atom  27C    basis set group =>   3
Atom  28H    basis set group =>   4
Atom  29H    basis set group =>   4
Atom  30H    basis set group =>   4
Atom  31C    basis set group =>   3
Atom  32C    basis set group =>   3
Atom  33C    basis set group =>   3
Atom  34H    basis set group =>   4
Atom  35C    basis set group =>   3
Atom  36H    basis set group =>   4
Atom  37C    basis set group =>   3
Atom  38H    basis set group =>   4
Atom  39C    basis set group =>   3
Atom  40H    basis set group =>   4
Atom  41C    basis set group =>   3
Atom  42C    basis set group =>   3
Atom  43H    basis set group =>   4
Atom  44H    basis set group =>   4
Atom  45H    basis set group =>   4
Atom  46C    basis set group =>   3
Atom  47H    basis set group =>   4
Atom  48H    basis set group =>   4
Atom  49H    basis set group =>   4
Atom  50C    basis set group =>   3
Atom  51H    basis set group =>   4
Atom  52H    basis set group =>   4
Atom  53H    basis set group =>   4
Atom  54C    basis set group =>   3
Atom  55C    basis set group =>   3
Atom  56C    basis set group =>   3
Atom  57H    basis set group =>   4
Atom  58C    basis set group =>   3
Atom  59H    basis set group =>   4
Atom  60C    basis set group =>   3
Atom  61H    basis set group =>   4
Atom  62C    basis set group =>   3
Atom  63H    basis set group =>   4
Atom  64C    basis set group =>   3
Atom  65H    basis set group =>   4
Atom  66H    basis set group =>   4


           ************************************************************
           *        Program running with 20 parallel MPI-processes    *
           *              working on a common directory               *
           ************************************************************
------------------------------------------------------------------------------
                           ORCA GTO INTEGRAL CALCULATION
                           -- RI-GTO INTEGRALS CHOSEN --
------------------------------------------------------------------------------
------------------------------------------------------------------------------
                   ___                                                        
                  /   \      - P O W E R E D   B Y -                         
                 /     \                                                     
                 |  |  |   _    _      __       _____    __    __             
                 |  |  |  | |  | |    /  \     |  _  \  |  |  /  |          
                  \  \/   | |  | |   /    \    | | | |  |  | /  /          
                 / \  \   | |__| |  /  /\  \   | |_| |  |  |/  /          
                |  |  |   |  __  | /  /__\  \  |    /   |      \           
                |  |  |   | |  | | |   __   |  |    \   |  |\   \          
                \     /   | |  | | |  |  |  |  | |\  \  |  | \   \       
                 \___/    |_|  |_| |__|  |__|  |_| \__\ |__|  \__/        
                                                                              
                      - O R C A' S   B I G   F R I E N D -                    
                                      &                                       
                       - I N T E G R A L  F E E D E R -                       
                                                                              
 v1 FN, 2020, v2 2021                                                         
------------------------------------------------------------------------------


Reading SHARK input file ImineZ1Aa.SHARKINP.tmp ... ok
----------------------
SHARK INTEGRAL PACKAGE
----------------------

Number of atoms                             ...     67
Number of basis functions                   ...   2901
Number of shells                            ...    901
Maximum angular momentum                    ...      4
Integral batch strategy                     ... SHARK/LIBINT Hybrid
RI-J (if used) integral strategy            ... SPLIT-RIJ (Revised 2003 algorithm where possible)
Printlevel                                  ...      1
Contraction scheme used                     ... SEGMENTED contraction
Coulomb Range Separation                    ... NOT USED
Exchange Range Separation                   ... Long Range
   Mu parameter                             ...  0.300000
   Scaling (regular/separated)              ...  0.150000  0.850000
Finite Nucleus Model                        ... NOT USED
Auxiliary Coulomb fitting basis             ... AVAILABLE
   # of basis functions in Aux-J            ...   1991
   # of shells in Aux-J                     ...    665
   Maximum angular momentum in Aux-J        ...      4
Auxiliary J/K fitting basis                 ... NOT available
Auxiliary Correlation fitting basis         ... NOT available
Auxiliary 'external' fitting basis          ... NOT available
Integral threshold                          ...     1.000000e-10
Primitive cut-off                           ...     1.000000e-11
Primitive pair pre-selection threshold      ...     1.000000e-11

Calculating pre-screening integrals         ... done (  0.5 sec) Dimension = 901
Organizing shell pair data                  ... done (  2.8 sec)
Shell pair information
Total number of shell pairs                 ...    406351
Shell pairs after pre-screening             ...    200769
Total number of primitive shell pairs       ...    980791
Primitive shell pairs kept                  ...    327994
          la=0 lb=0:  33478 shell pairs
          la=1 lb=0:  47398 shell pairs
          la=1 lb=1:  16745 shell pairs
          la=2 lb=0:  28072 shell pairs
          la=2 lb=1:  20529 shell pairs
          la=2 lb=2:   5963 shell pairs
          la=3 lb=0:  15697 shell pairs
          la=3 lb=1:  11665 shell pairs
          la=3 lb=2:   6490 shell pairs
          la=3 lb=3:   1811 shell pairs
          la=4 lb=0:   5370 shell pairs
          la=4 lb=1:   3942 shell pairs
          la=4 lb=2:   2215 shell pairs
          la=4 lb=3:   1182 shell pairs
          la=4 lb=4:    212 shell pairs

Calculating one electron integrals          ... done (  0.9 sec)
Calculating RI/J V-Matrix + Cholesky decomp.... done (  0.5 sec)
Calculating Nuclear repulsion               ... done (  0.0 sec) ENN=   3461.672564899215 Eh

SHARK setup successfully completed in   7.6 seconds

Maximum memory used throughout the entire GTOINT-calculation: 352.3 MB
[1720884248.544066] [node127:3297724:0]          mpool.c:43   UCX  WARN  object 0xb350080 was not returned to mpool ucp_requests
[1720884248.544086] [node127:3297724:0]          mpool.c:43   UCX  WARN  object 0xb350240 was not returned to mpool ucp_requests
[1720884248.544092] [node127:3297724:0]          mpool.c:43   UCX  WARN  object 0xb350400 was not returned to mpool ucp_requests
[1720884248.544095] [node127:3297724:0]          mpool.c:43   UCX  WARN  object 0xb3505c0 was not returned to mpool ucp_requests
[1720884248.544097] [node127:3297724:0]          mpool.c:43   UCX  WARN  object 0xb350780 was not returned to mpool ucp_requests
[1720884248.544101] [node127:3297724:0]          mpool.c:43   UCX  WARN  object 0xb350940 was not returned to mpool ucp_requests
[1720884248.544103] [node127:3297724:0]          mpool.c:43   UCX  WARN  object 0xb350b00 was not returned to mpool ucp_requests
[1720884248.544105] [node127:3297724:0]          mpool.c:43   UCX  WARN  object 0xb350e80 was not returned to mpool ucp_requests
[1720884248.544107] [node127:3297724:0]          mpool.c:43   UCX  WARN  object 0xb351040 was not returned to mpool ucp_requests
[1720884248.545493] [node127:3297730:0]          mpool.c:43   UCX  WARN  object 0xc4cbcc0 was not returned to mpool ucp_requests
[1720884248.545512] [node127:3297730:0]          mpool.c:43   UCX  WARN  object 0xc4cbe80 was not returned to mpool ucp_requests
[1720884248.545518] [node127:3297730:0]          mpool.c:43   UCX  WARN  object 0xc4cc040 was not returned to mpool ucp_requests
[1720884248.545522] [node127:3297730:0]          mpool.c:43   UCX  WARN  object 0xc4cc200 was not returned to mpool ucp_requests
[1720884248.545526] [node127:3297730:0]          mpool.c:43   UCX  WARN  object 0xc4cc3c0 was not returned to mpool ucp_requests
[1720884248.545531] [node127:3297730:0]          mpool.c:43   UCX  WARN  object 0xc4cc580 was not returned to mpool ucp_requests
[1720884248.545533] [node127:3297730:0]          mpool.c:43   UCX  WARN  object 0xc4cc740 was not returned to mpool ucp_requests
[1720884248.545536] [node127:3297730:0]          mpool.c:43   UCX  WARN  object 0xc4cc900 was not returned to mpool ucp_requests
[1720884248.545538] [node127:3297730:0]          mpool.c:43   UCX  WARN  object 0xc4ccac0 was not returned to mpool ucp_requests
[1720884248.545541] [node127:3297730:0]          mpool.c:43   UCX  WARN  object 0xc4ccc80 was not returned to mpool ucp_requests
[1720884248.545543] [node127:3297730:0]          mpool.c:43   UCX  WARN  object 0xc4cce40 was not returned to mpool ucp_requests
[1720884248.545545] [node127:3297730:0]          mpool.c:43   UCX  WARN  object 0xc4cd000 was not returned to mpool ucp_requests
[1720884248.545548] [node127:3297730:0]          mpool.c:43   UCX  WARN  object 0xc4cd1c0 was not returned to mpool ucp_requests
[1720884248.549314] [node127:3297733:0]          mpool.c:43   UCX  WARN  object 0xc1afb00 was not returned to mpool ucp_requests
[1720884248.549332] [node127:3297733:0]          mpool.c:43   UCX  WARN  object 0xc1afcc0 was not returned to mpool ucp_requests
[1720884248.549337] [node127:3297733:0]          mpool.c:43   UCX  WARN  object 0xc1afe80 was not returned to mpool ucp_requests
[1720884248.549348] [node127:3297733:0]          mpool.c:43   UCX  WARN  object 0xc1b0040 was not returned to mpool ucp_requests
[1720884248.549351] [node127:3297733:0]          mpool.c:43   UCX  WARN  object 0xc1b0200 was not returned to mpool ucp_requests
[1720884248.549354] [node127:3297733:0]          mpool.c:43   UCX  WARN  object 0xc1b03c0 was not returned to mpool ucp_requests
[1720884248.549358] [node127:3297733:0]          mpool.c:43   UCX  WARN  object 0xc1b0580 was not returned to mpool ucp_requests
[1720884248.549362] [node127:3297733:0]          mpool.c:43   UCX  WARN  object 0xc1b0740 was not returned to mpool ucp_requests
[1720884248.549366] [node127:3297733:0]          mpool.c:43   UCX  WARN  object 0xc1b0900 was not returned to mpool ucp_requests
[1720884248.549369] [node127:3297733:0]          mpool.c:43   UCX  WARN  object 0xc1b0ac0 was not returned to mpool ucp_requests
[1720884248.549373] [node127:3297733:0]          mpool.c:43   UCX  WARN  object 0xc1b0c80 was not returned to mpool ucp_requests
[1720884248.549376] [node127:3297733:0]          mpool.c:43   UCX  WARN  object 0xc1b0e40 was not returned to mpool ucp_requests
[1720884248.549379] [node127:3297733:0]          mpool.c:43   UCX  WARN  object 0xc1b1000 was not returned to mpool ucp_requests
[1720884248.551891] [node127:3297729:0]          mpool.c:43   UCX  WARN  object 0xc31ac80 was not returned to mpool ucp_requests
[1720884248.551910] [node127:3297729:0]          mpool.c:43   UCX  WARN  object 0xc31ae40 was not returned to mpool ucp_requests
[1720884248.551914] [node127:3297729:0]          mpool.c:43   UCX  WARN  object 0xc31b000 was not returned to mpool ucp_requests
[1720884248.551917] [node127:3297729:0]          mpool.c:43   UCX  WARN  object 0xc31b1c0 was not returned to mpool ucp_requests
[1720884248.551921] [node127:3297729:0]          mpool.c:43   UCX  WARN  object 0xc31b380 was not returned to mpool ucp_requests
[1720884248.551925] [node127:3297729:0]          mpool.c:43   UCX  WARN  object 0xc31b540 was not returned to mpool ucp_requests
[1720884248.551929] [node127:3297729:0]          mpool.c:43   UCX  WARN  object 0xc31b700 was not returned to mpool ucp_requests
[1720884248.551933] [node127:3297729:0]          mpool.c:43   UCX  WARN  object 0xc31b8c0 was not returned to mpool ucp_requests
[1720884248.551938] [node127:3297729:0]          mpool.c:43   UCX  WARN  object 0xc31ba80 was not returned to mpool ucp_requests
[1720884248.551941] [node127:3297729:0]          mpool.c:43   UCX  WARN  object 0xc31bc40 was not returned to mpool ucp_requests
[1720884248.551945] [node127:3297729:0]          mpool.c:43   UCX  WARN  object 0xc31be00 was not returned to mpool ucp_requests
[1720884248.551949] [node127:3297729:0]          mpool.c:43   UCX  WARN  object 0xc31bfc0 was not returned to mpool ucp_requests
[1720884248.551953] [node127:3297729:0]          mpool.c:43   UCX  WARN  object 0xc31c180 was not returned to mpool ucp_requests
[1720884248.553534] [node127:3297725:0]          mpool.c:43   UCX  WARN  object 0xb5f6d00 was not returned to mpool ucp_requests
[1720884248.553545] [node127:3297725:0]          mpool.c:43   UCX  WARN  object 0xb5f6ec0 was not returned to mpool ucp_requests
[1720884248.553550] [node127:3297725:0]          mpool.c:43   UCX  WARN  object 0xb5f7080 was not returned to mpool ucp_requests
[1720884248.553553] [node127:3297725:0]          mpool.c:43   UCX  WARN  object 0xb5f7240 was not returned to mpool ucp_requests
[1720884248.553557] [node127:3297725:0]          mpool.c:43   UCX  WARN  object 0xb5f7400 was not returned to mpool ucp_requests
[1720884248.553560] [node127:3297725:0]          mpool.c:43   UCX  WARN  object 0xb5f75c0 was not returned to mpool ucp_requests
[1720884248.553563] [node127:3297725:0]          mpool.c:43   UCX  WARN  object 0xb5f7780 was not returned to mpool ucp_requests
[1720884248.553566] [node127:3297725:0]          mpool.c:43   UCX  WARN  object 0xb5f7940 was not returned to mpool ucp_requests
[1720884248.553570] [node127:3297725:0]          mpool.c:43   UCX  WARN  object 0xb5f7cc0 was not returned to mpool ucp_requests
[1720884248.553573] [node127:3297725:0]          mpool.c:43   UCX  WARN  object 0xb5f7e80 was not returned to mpool ucp_requests
[1720884248.554247] [node127:3297737:0]          mpool.c:43   UCX  WARN  object 0xc24ee40 was not returned to mpool ucp_requests
[1720884248.554257] [node127:3297737:0]          mpool.c:43   UCX  WARN  object 0xc24f000 was not returned to mpool ucp_requests
[1720884248.554277] [node127:3297738:0]          mpool.c:43   UCX  WARN  object 0xacdcec0 was not returned to mpool ucp_requests
[1720884248.554288] [node127:3297738:0]          mpool.c:43   UCX  WARN  object 0xacdd080 was not returned to mpool ucp_requests
[1720884248.554292] [node127:3297738:0]          mpool.c:43   UCX  WARN  object 0xacdd240 was not returned to mpool ucp_requests
[1720884248.554294] [node127:3297738:0]          mpool.c:43   UCX  WARN  object 0xacdd400 was not returned to mpool ucp_requests
[1720884248.554297] [node127:3297738:0]          mpool.c:43   UCX  WARN  object 0xacdd5c0 was not returned to mpool ucp_requests
[1720884248.554299] [node127:3297738:0]          mpool.c:43   UCX  WARN  object 0xacdd780 was not returned to mpool ucp_requests
[1720884248.554301] [node127:3297738:0]          mpool.c:43   UCX  WARN  object 0xacdd940 was not returned to mpool ucp_requests
[1720884248.554304] [node127:3297738:0]          mpool.c:43   UCX  WARN  object 0xacddb00 was not returned to mpool ucp_requests
[1720884248.554306] [node127:3297738:0]          mpool.c:43   UCX  WARN  object 0xacddcc0 was not returned to mpool ucp_requests
[1720884248.554308] [node127:3297738:0]          mpool.c:43   UCX  WARN  object 0xacdde80 was not returned to mpool ucp_requests
[1720884248.554311] [node127:3297738:0]          mpool.c:43   UCX  WARN  object 0xacde040 was not returned to mpool ucp_requests
[1720884248.554313] [node127:3297738:0]          mpool.c:43   UCX  WARN  object 0xacde200 was not returned to mpool ucp_requests
[1720884248.554289] [node127:3297740:0]          mpool.c:43   UCX  WARN  object 0xb04db80 was not returned to mpool ucp_requests
[1720884248.554299] [node127:3297740:0]          mpool.c:43   UCX  WARN  object 0xb04dd40 was not returned to mpool ucp_requests
[1720884248.554303] [node127:3297740:0]          mpool.c:43   UCX  WARN  object 0xb04df00 was not returned to mpool ucp_requests
[1720884248.554305] [node127:3297740:0]          mpool.c:43   UCX  WARN  object 0xb04e0c0 was not returned to mpool ucp_requests
[1720884248.554308] [node127:3297740:0]          mpool.c:43   UCX  WARN  object 0xb04e280 was not returned to mpool ucp_requests
[1720884248.554310] [node127:3297740:0]          mpool.c:43   UCX  WARN  object 0xb04e440 was not returned to mpool ucp_requests
[1720884248.554312] [node127:3297740:0]          mpool.c:43   UCX  WARN  object 0xb04e600 was not returned to mpool ucp_requests
[1720884248.554314] [node127:3297740:0]          mpool.c:43   UCX  WARN  object 0xb04e7c0 was not returned to mpool ucp_requests
[1720884248.554317] [node127:3297740:0]          mpool.c:43   UCX  WARN  object 0xb04e980 was not returned to mpool ucp_requests
[1720884248.554319] [node127:3297740:0]          mpool.c:43   UCX  WARN  object 0xb04eb40 was not returned to mpool ucp_requests
[1720884248.554322] [node127:3297740:0]          mpool.c:43   UCX  WARN  object 0xb04ed00 was not returned to mpool ucp_requests
[1720884248.554324] [node127:3297740:0]          mpool.c:43   UCX  WARN  object 0xb04eec0 was not returned to mpool ucp_requests
[1720884248.554263] [node127:3297737:0]          mpool.c:43   UCX  WARN  object 0xc24f1c0 was not returned to mpool ucp_requests
[1720884248.554267] [node127:3297737:0]          mpool.c:43   UCX  WARN  object 0xc24f380 was not returned to mpool ucp_requests
[1720884248.554270] [node127:3297737:0]          mpool.c:43   UCX  WARN  object 0xc24f540 was not returned to mpool ucp_requests
[1720884248.554272] [node127:3297737:0]          mpool.c:43   UCX  WARN  object 0xc24f700 was not returned to mpool ucp_requests
[1720884248.554274] [node127:3297737:0]          mpool.c:43   UCX  WARN  object 0xc24f8c0 was not returned to mpool ucp_requests
[1720884248.554277] [node127:3297737:0]          mpool.c:43   UCX  WARN  object 0xc24fa80 was not returned to mpool ucp_requests
[1720884248.554279] [node127:3297737:0]          mpool.c:43   UCX  WARN  object 0xc24fc40 was not returned to mpool ucp_requests
[1720884248.554281] [node127:3297737:0]          mpool.c:43   UCX  WARN  object 0xc24fe00 was not returned to mpool ucp_requests
[1720884248.554284] [node127:3297737:0]          mpool.c:43   UCX  WARN  object 0xc24ffc0 was not returned to mpool ucp_requests
[1720884248.554286] [node127:3297737:0]          mpool.c:43   UCX  WARN  object 0xc250180 was not returned to mpool ucp_requests
[1720884248.557668] [node127:3297743:0]          mpool.c:43   UCX  WARN  object 0xbf65c40 was not returned to mpool ucp_requests
[1720884248.557681] [node127:3297743:0]          mpool.c:43   UCX  WARN  object 0xbf65e00 was not returned to mpool ucp_requests
[1720884248.557685] [node127:3297743:0]          mpool.c:43   UCX  WARN  object 0xbf65fc0 was not returned to mpool ucp_requests
[1720884248.557688] [node127:3297743:0]          mpool.c:43   UCX  WARN  object 0xbf66180 was not returned to mpool ucp_requests
[1720884248.557690] [node127:3297743:0]          mpool.c:43   UCX  WARN  object 0xbf66340 was not returned to mpool ucp_requests
[1720884248.557694] [node127:3297743:0]          mpool.c:43   UCX  WARN  object 0xbf66500 was not returned to mpool ucp_requests
[1720884248.557697] [node127:3297743:0]          mpool.c:43   UCX  WARN  object 0xbf666c0 was not returned to mpool ucp_requests
[1720884248.557701] [node127:3297743:0]          mpool.c:43   UCX  WARN  object 0xbf66880 was not returned to mpool ucp_requests
[1720884248.557703] [node127:3297743:0]          mpool.c:43   UCX  WARN  object 0xbf66a40 was not returned to mpool ucp_requests
[1720884248.557707] [node127:3297743:0]          mpool.c:43   UCX  WARN  object 0xbf66c00 was not returned to mpool ucp_requests
[1720884248.557709] [node127:3297743:0]          mpool.c:43   UCX  WARN  object 0xbf66dc0 was not returned to mpool ucp_requests
[1720884248.557714] [node127:3297743:0]          mpool.c:43   UCX  WARN  object 0xbf66f80 was not returned to mpool ucp_requests
[1720884248.557719] [node127:3297741:0]          mpool.c:43   UCX  WARN  object 0xac5bcc0 was not returned to mpool ucp_requests
[1720884248.557732] [node127:3297741:0]          mpool.c:43   UCX  WARN  object 0xac5be80 was not returned to mpool ucp_requests
[1720884248.557737] [node127:3297741:0]          mpool.c:43   UCX  WARN  object 0xac5c040 was not returned to mpool ucp_requests
[1720884248.557740] [node127:3297741:0]          mpool.c:43   UCX  WARN  object 0xac5c200 was not returned to mpool ucp_requests
[1720884248.557743] [node127:3297741:0]          mpool.c:43   UCX  WARN  object 0xac5c3c0 was not returned to mpool ucp_requests
[1720884248.557747] [node127:3297741:0]          mpool.c:43   UCX  WARN  object 0xac5c580 was not returned to mpool ucp_requests
[1720884248.557751] [node127:3297741:0]          mpool.c:43   UCX  WARN  object 0xac5c740 was not returned to mpool ucp_requests
[1720884248.557754] [node127:3297741:0]          mpool.c:43   UCX  WARN  object 0xac5c900 was not returned to mpool ucp_requests
[1720884248.557758] [node127:3297741:0]          mpool.c:43   UCX  WARN  object 0xac5cac0 was not returned to mpool ucp_requests
[1720884248.557760] [node127:3297741:0]          mpool.c:43   UCX  WARN  object 0xac5cc80 was not returned to mpool ucp_requests
[1720884248.557764] [node127:3297741:0]          mpool.c:43   UCX  WARN  object 0xac5ce40 was not returned to mpool ucp_requests
[1720884248.557766] [node127:3297741:0]          mpool.c:43   UCX  WARN  object 0xac5d000 was not returned to mpool ucp_requests
[1720884248.558654] [node127:3297727:0]          mpool.c:43   UCX  WARN  object 0xaf39240 was not returned to mpool ucp_requests
[1720884248.558666] [node127:3297727:0]          mpool.c:43   UCX  WARN  object 0xaf39400 was not returned to mpool ucp_requests
[1720884248.558672] [node127:3297727:0]          mpool.c:43   UCX  WARN  object 0xaf395c0 was not returned to mpool ucp_requests
[1720884248.558675] [node127:3297727:0]          mpool.c:43   UCX  WARN  object 0xaf39780 was not returned to mpool ucp_requests
[1720884248.558678] [node127:3297727:0]          mpool.c:43   UCX  WARN  object 0xaf39940 was not returned to mpool ucp_requests
[1720884248.558681] [node127:3297727:0]          mpool.c:43   UCX  WARN  object 0xaf39b00 was not returned to mpool ucp_requests
[1720884248.558684] [node127:3297727:0]          mpool.c:43   UCX  WARN  object 0xaf39cc0 was not returned to mpool ucp_requests
[1720884248.558687] [node127:3297727:0]          mpool.c:43   UCX  WARN  object 0xaf39e80 was not returned to mpool ucp_requests
[1720884248.558690] [node127:3297727:0]          mpool.c:43   UCX  WARN  object 0xaf3a040 was not returned to mpool ucp_requests
[1720884248.559712] [node127:3297742:0]          mpool.c:43   UCX  WARN  object 0xc524c40 was not returned to mpool ucp_requests
[1720884248.559722] [node127:3297742:0]          mpool.c:43   UCX  WARN  object 0xc524e00 was not returned to mpool ucp_requests
[1720884248.559726] [node127:3297742:0]          mpool.c:43   UCX  WARN  object 0xc524fc0 was not returned to mpool ucp_requests
[1720884248.559728] [node127:3297742:0]          mpool.c:43   UCX  WARN  object 0xc525180 was not returned to mpool ucp_requests
[1720884248.559730] [node127:3297742:0]          mpool.c:43   UCX  WARN  object 0xc525340 was not returned to mpool ucp_requests
[1720884248.559733] [node127:3297742:0]          mpool.c:43   UCX  WARN  object 0xc525500 was not returned to mpool ucp_requests
[1720884248.559735] [node127:3297742:0]          mpool.c:43   UCX  WARN  object 0xc5256c0 was not returned to mpool ucp_requests
[1720884248.559737] [node127:3297742:0]          mpool.c:43   UCX  WARN  object 0xc525880 was not returned to mpool ucp_requests
[1720884248.559739] [node127:3297742:0]          mpool.c:43   UCX  WARN  object 0xc525a40 was not returned to mpool ucp_requests
[1720884248.559742] [node127:3297742:0]          mpool.c:43   UCX  WARN  object 0xc525c00 was not returned to mpool ucp_requests
[1720884248.559744] [node127:3297742:0]          mpool.c:43   UCX  WARN  object 0xc525dc0 was not returned to mpool ucp_requests
[1720884248.559746] [node127:3297742:0]          mpool.c:43   UCX  WARN  object 0xc525f80 was not returned to mpool ucp_requests
[1720884248.559107] [node127:3297744:0]          mpool.c:43   UCX  WARN  object 0xb9c2cc0 was not returned to mpool ucp_requests
[1720884248.559118] [node127:3297744:0]          mpool.c:43   UCX  WARN  object 0xb9c2e80 was not returned to mpool ucp_requests
[1720884248.559121] [node127:3297744:0]          mpool.c:43   UCX  WARN  object 0xb9c3040 was not returned to mpool ucp_requests
[1720884248.559124] [node127:3297744:0]          mpool.c:43   UCX  WARN  object 0xb9c3200 was not returned to mpool ucp_requests
[1720884248.559126] [node127:3297744:0]          mpool.c:43   UCX  WARN  object 0xb9c33c0 was not returned to mpool ucp_requests
[1720884248.559128] [node127:3297744:0]          mpool.c:43   UCX  WARN  object 0xb9c3580 was not returned to mpool ucp_requests
[1720884248.559131] [node127:3297744:0]          mpool.c:43   UCX  WARN  object 0xb9c3740 was not returned to mpool ucp_requests
[1720884248.559133] [node127:3297744:0]          mpool.c:43   UCX  WARN  object 0xb9c3900 was not returned to mpool ucp_requests
[1720884248.559135] [node127:3297744:0]          mpool.c:43   UCX  WARN  object 0xb9c3ac0 was not returned to mpool ucp_requests
[1720884248.559138] [node127:3297744:0]          mpool.c:43   UCX  WARN  object 0xb9c3c80 was not returned to mpool ucp_requests
[1720884248.559140] [node127:3297744:0]          mpool.c:43   UCX  WARN  object 0xb9c3e40 was not returned to mpool ucp_requests
[1720884248.559142] [node127:3297744:0]          mpool.c:43   UCX  WARN  object 0xb9c4000 was not returned to mpool ucp_requests
[1720884248.559626] [node127:3297732:0]          mpool.c:43   UCX  WARN  object 0xc6a7d40 was not returned to mpool ucp_requests
[1720884248.559636] [node127:3297732:0]          mpool.c:43   UCX  WARN  object 0xc6a7f00 was not returned to mpool ucp_requests
[1720884248.559641] [node127:3297732:0]          mpool.c:43   UCX  WARN  object 0xc6a80c0 was not returned to mpool ucp_requests
[1720884248.559645] [node127:3297732:0]          mpool.c:43   UCX  WARN  object 0xc6a8280 was not returned to mpool ucp_requests
[1720884248.559648] [node127:3297732:0]          mpool.c:43   UCX  WARN  object 0xc6a8440 was not returned to mpool ucp_requests
[1720884248.559652] [node127:3297732:0]          mpool.c:43   UCX  WARN  object 0xc6a8600 was not returned to mpool ucp_requests
[1720884248.559655] [node127:3297732:0]          mpool.c:43   UCX  WARN  object 0xc6a87c0 was not returned to mpool ucp_requests
[1720884248.559658] [node127:3297732:0]          mpool.c:43   UCX  WARN  object 0xc6a8980 was not returned to mpool ucp_requests
[1720884248.559661] [node127:3297732:0]          mpool.c:43   UCX  WARN  object 0xc6a8b40 was not returned to mpool ucp_requests
[1720884248.559665] [node127:3297732:0]          mpool.c:43   UCX  WARN  object 0xc6a8d00 was not returned to mpool ucp_requests
[1720884248.559669] [node127:3297732:0]          mpool.c:43   UCX  WARN  object 0xc6a8ec0 was not returned to mpool ucp_requests
[1720884248.559672] [node127:3297732:0]          mpool.c:43   UCX  WARN  object 0xc6a9080 was not returned to mpool ucp_requests
[1720884248.559676] [node127:3297732:0]          mpool.c:43   UCX  WARN  object 0xc6a9240 was not returned to mpool ucp_requests
[1720884248.559581] [node127:3297739:0]          mpool.c:43   UCX  WARN  object 0xb755dc0 was not returned to mpool ucp_requests
[1720884248.559591] [node127:3297739:0]          mpool.c:43   UCX  WARN  object 0xb755f80 was not returned to mpool ucp_requests
[1720884248.559594] [node127:3297739:0]          mpool.c:43   UCX  WARN  object 0xb756140 was not returned to mpool ucp_requests
[1720884248.559597] [node127:3297739:0]          mpool.c:43   UCX  WARN  object 0xb756300 was not returned to mpool ucp_requests
[1720884248.559599] [node127:3297739:0]          mpool.c:43   UCX  WARN  object 0xb7564c0 was not returned to mpool ucp_requests
[1720884248.559602] [node127:3297739:0]          mpool.c:43   UCX  WARN  object 0xb756680 was not returned to mpool ucp_requests
[1720884248.559604] [node127:3297739:0]          mpool.c:43   UCX  WARN  object 0xb756840 was not returned to mpool ucp_requests
[1720884248.559606] [node127:3297739:0]          mpool.c:43   UCX  WARN  object 0xb756a00 was not returned to mpool ucp_requests
[1720884248.559609] [node127:3297739:0]          mpool.c:43   UCX  WARN  object 0xb756bc0 was not returned to mpool ucp_requests
[1720884248.559611] [node127:3297739:0]          mpool.c:43   UCX  WARN  object 0xb756d80 was not returned to mpool ucp_requests
[1720884248.559613] [node127:3297739:0]          mpool.c:43   UCX  WARN  object 0xb756f40 was not returned to mpool ucp_requests
[1720884248.559616] [node127:3297739:0]          mpool.c:43   UCX  WARN  object 0xb757100 was not returned to mpool ucp_requests
[1720884248.559642] [node127:3297731:0]          mpool.c:43   UCX  WARN  object 0xc534a00 was not returned to mpool ucp_requests
[1720884248.559653] [node127:3297731:0]          mpool.c:43   UCX  WARN  object 0xc534bc0 was not returned to mpool ucp_requests
[1720884248.559656] [node127:3297731:0]          mpool.c:43   UCX  WARN  object 0xc534d80 was not returned to mpool ucp_requests
[1720884248.559658] [node127:3297731:0]          mpool.c:43   UCX  WARN  object 0xc534f40 was not returned to mpool ucp_requests
[1720884248.559661] [node127:3297731:0]          mpool.c:43   UCX  WARN  object 0xc535100 was not returned to mpool ucp_requests
[1720884248.559663] [node127:3297731:0]          mpool.c:43   UCX  WARN  object 0xc5352c0 was not returned to mpool ucp_requests
[1720884248.559666] [node127:3297731:0]          mpool.c:43   UCX  WARN  object 0xc535480 was not returned to mpool ucp_requests
[1720884248.559668] [node127:3297731:0]          mpool.c:43   UCX  WARN  object 0xc535640 was not returned to mpool ucp_requests
[1720884248.559670] [node127:3297731:0]          mpool.c:43   UCX  WARN  object 0xc535800 was not returned to mpool ucp_requests
[1720884248.559672] [node127:3297731:0]          mpool.c:43   UCX  WARN  object 0xc5359c0 was not returned to mpool ucp_requests
[1720884248.559675] [node127:3297731:0]          mpool.c:43   UCX  WARN  object 0xc535b80 was not returned to mpool ucp_requests
[1720884248.559677] [node127:3297731:0]          mpool.c:43   UCX  WARN  object 0xc535d40 was not returned to mpool ucp_requests
[1720884248.559679] [node127:3297731:0]          mpool.c:43   UCX  WARN  object 0xc535f00 was not returned to mpool ucp_requests
[1720884248.563122] [node127:3297728:0]          mpool.c:43   UCX  WARN  object 0xb389d40 was not returned to mpool ucp_requests
[1720884248.563132] [node127:3297728:0]          mpool.c:43   UCX  WARN  object 0xb389f00 was not returned to mpool ucp_requests
[1720884248.563137] [node127:3297728:0]          mpool.c:43   UCX  WARN  object 0xb38a0c0 was not returned to mpool ucp_requests
[1720884248.563140] [node127:3297728:0]          mpool.c:43   UCX  WARN  object 0xb38a280 was not returned to mpool ucp_requests
[1720884248.563145] [node127:3297728:0]          mpool.c:43   UCX  WARN  object 0xb38a440 was not returned to mpool ucp_requests
[1720884248.563149] [node127:3297728:0]          mpool.c:43   UCX  WARN  object 0xb38a600 was not returned to mpool ucp_requests
[1720884248.563152] [node127:3297728:0]          mpool.c:43   UCX  WARN  object 0xb38a7c0 was not returned to mpool ucp_requests
[1720884248.563156] [node127:3297728:0]          mpool.c:43   UCX  WARN  object 0xb38a980 was not returned to mpool ucp_requests
[1720884248.563159] [node127:3297728:0]          mpool.c:43   UCX  WARN  object 0xb38ab40 was not returned to mpool ucp_requests
[1720884248.563163] [node127:3297728:0]          mpool.c:43   UCX  WARN  object 0xb38ad00 was not returned to mpool ucp_requests
[1720884248.563166] [node127:3297728:0]          mpool.c:43   UCX  WARN  object 0xb38aec0 was not returned to mpool ucp_requests
[1720884248.563170] [node127:3297728:0]          mpool.c:43   UCX  WARN  object 0xb38b080 was not returned to mpool ucp_requests
[1720884248.563173] [node127:3297728:0]          mpool.c:43   UCX  WARN  object 0xb38b240 was not returned to mpool ucp_requests
[1720884248.573682] [node127:3297735:0]          mpool.c:43   UCX  WARN  object 0xb5399c0 was not returned to mpool ucp_requests
[1720884248.573692] [node127:3297735:0]          mpool.c:43   UCX  WARN  object 0xb539b80 was not returned to mpool ucp_requests
[1720884248.573697] [node127:3297735:0]          mpool.c:43   UCX  WARN  object 0xb539d40 was not returned to mpool ucp_requests
[1720884248.573700] [node127:3297735:0]          mpool.c:43   UCX  WARN  object 0xb539f00 was not returned to mpool ucp_requests
[1720884248.573703] [node127:3297735:0]          mpool.c:43   UCX  WARN  object 0xb53a0c0 was not returned to mpool ucp_requests
[1720884248.573707] [node127:3297735:0]          mpool.c:43   UCX  WARN  object 0xb53a280 was not returned to mpool ucp_requests
[1720884248.573681] [node127:3297736:0]          mpool.c:43   UCX  WARN  object 0xb4afc00 was not returned to mpool ucp_requests
[1720884248.573692] [node127:3297736:0]          mpool.c:43   UCX  WARN  object 0xb4afdc0 was not returned to mpool ucp_requests
[1720884248.573696] [node127:3297736:0]          mpool.c:43   UCX  WARN  object 0xb4aff80 was not returned to mpool ucp_requests
[1720884248.573700] [node127:3297736:0]          mpool.c:43   UCX  WARN  object 0xb4b0140 was not returned to mpool ucp_requests
[1720884248.573702] [node127:3297736:0]          mpool.c:43   UCX  WARN  object 0xb4b0300 was not returned to mpool ucp_requests
[1720884248.573706] [node127:3297736:0]          mpool.c:43   UCX  WARN  object 0xb4b04c0 was not returned to mpool ucp_requests
[1720884248.573709] [node127:3297736:0]          mpool.c:43   UCX  WARN  object 0xb4b0680 was not returned to mpool ucp_requests
[1720884248.573713] [node127:3297736:0]          mpool.c:43   UCX  WARN  object 0xb4b0840 was not returned to mpool ucp_requests
[1720884248.573717] [node127:3297736:0]          mpool.c:43   UCX  WARN  object 0xb4b0a00 was not returned to mpool ucp_requests
[1720884248.573710] [node127:3297735:0]          mpool.c:43   UCX  WARN  object 0xb53a440 was not returned to mpool ucp_requests
[1720884248.573714] [node127:3297735:0]          mpool.c:43   UCX  WARN  object 0xb53a600 was not returned to mpool ucp_requests
[1720884248.573716] [node127:3297735:0]          mpool.c:43   UCX  WARN  object 0xb53a7c0 was not returned to mpool ucp_requests
[1720884248.573721] [node127:3297735:0]          mpool.c:43   UCX  WARN  object 0xb53a980 was not returned to mpool ucp_requests
[1720884248.573724] [node127:3297735:0]          mpool.c:43   UCX  WARN  object 0xb53ab40 was not returned to mpool ucp_requests
[1720884248.573729] [node127:3297735:0]          mpool.c:43   UCX  WARN  object 0xb53ad00 was not returned to mpool ucp_requests
[1720884248.573732] [node127:3297735:0]          mpool.c:43   UCX  WARN  object 0xb53aec0 was not returned to mpool ucp_requests
[1720884248.573721] [node127:3297736:0]          mpool.c:43   UCX  WARN  object 0xb4b0bc0 was not returned to mpool ucp_requests
[1720884248.573724] [node127:3297736:0]          mpool.c:43   UCX  WARN  object 0xb4b0d80 was not returned to mpool ucp_requests
[1720884248.573729] [node127:3297736:0]          mpool.c:43   UCX  WARN  object 0xb4b0f40 was not returned to mpool ucp_requests
[1720884248.573732] [node127:3297736:0]          mpool.c:43   UCX  WARN  object 0xb4b1100 was not returned to mpool ucp_requests


           ************************************************************
           *        Program running with 20 parallel MPI-processes    *
           *              working on a common directory               *
           ************************************************************
-------------------------------------------------------------------------------
                                 ORCA SCF
-------------------------------------------------------------------------------

------------
SCF SETTINGS
------------
Hamiltonian:
 Density Functional     Method          .... DFT(GTOs)
 Exchange Functional    Exchange        .... WB97M-V
 Correlation Functional Correlation     .... WB97M-V
 Gradients option       PostSCFGGA      .... off
 Hybrid DFT is turned on
   Fraction HF Exchange ScalHFX         ....  0.150000
   Scaling of DF-GGA-X  ScalDFX         ....  0.000000
   Scaling of DF-GGA-C  ScalDFC         ....  1.000000
   Scaling of DF-LDA-C  ScalLDAC        ....  1.000000
   Perturbative correction              ....  0.000000
   Density functional embedding theory  .... OFF
 Long-range corrected/Screened/Range-Separated Hybrid DFT is turned on
   Amount of maximum screened exact exchange              ....  0.850000
   Range separation parameter mu (erf(mu*r12)/r12)        ....  0.300000
   NL short-range parameter             ....  6.000000
   NL long-range parameter              ....  0.010000
 RI-approximation to the Coulomb term is turned on
   Number of AuxJ basis functions       .... 1991
   RIJ-COSX (HFX calculated with COS-X)).... on


General Settings:
 Integral files         IntName         .... ImineZ1Aa
 Hartree-Fock type      HFTyp           .... RHF
 Total Charge           Charge          ....    0
 Multiplicity           Mult            ....    1
 Number of Electrons    NEL             ....  238
 Basis Dimension        Dim             .... 2901
 Nuclear Repulsion      ENuc            ....   3461.6725648992 Eh

Convergence Acceleration:
 DIIS                   CNVDIIS         .... on
   Start iteration      DIISMaxIt       ....    12
   Startup error        DIISStart       ....  0.200000
   # of expansion vecs  DIISMaxEq       ....     5
   Bias factor          DIISBfac        ....   1.050
   Max. coefficient     DIISMaxC        ....  10.000
 Trust-Rad. Augm. Hess. CNVTRAH         .... auto
   Auto Start mean grad. ratio tolernc. ....  1.125000
   Auto Start start iteration           ....    20
   Auto Start num. interpolation iter.  ....    10
   Max. Number of Micro iterations      ....    16
   Max. Number of Macro iterations      .... Maxiter - #DIIS iter
   Number of Davidson start vectors     ....     2
   Converg. threshold I  (grad. norm)   ....   5.000e-05
   Converg. threshold II (energy diff.) ....   1.000e-06
   Grad. Scal. Fac. for Micro threshold ....   0.100
   Minimum threshold for Micro iter.    ....   0.010
   NR start threshold (gradient norm)   ....   0.001
   Initial trust radius                 ....   0.400
   Minimum AH scaling param. (alpha)    ....   1.000
   Maximum AH scaling param. (alpha)    .... 1000.000
   Orbital update algorithm             .... Taylor
   White noise on init. David. guess    .... on
   Maximum white noise                  ....   0.010
   Quad. conv. algorithm                .... NR
 SOSCF                  CNVSOSCF        .... on
   Start iteration      SOSCFMaxIt      ....   150
   Startup grad/error   SOSCFStart      ....  0.003300
 Level Shifting         CNVShift        .... on
   Level shift para.    LevelShift      ....    0.2500
   Turn off err/grad.   ShiftErr        ....    0.0010
 Zerner damping         CNVZerner       .... off
 Static damping         CNVDamp         .... on
   Fraction old density DampFac         ....    0.7000
   Max. Damping (<1)    DampMax         ....    0.9800
   Min. Damping (>=0)   DampMin         ....    0.0000
   Turn off err/grad.   DampErr         ....    0.1000
 Fernandez-Rico         CNVRico         .... off

SCF Procedure:
 Maximum # iterations   MaxIter         ....   125
 SCF integral mode      SCFMode         .... Direct
   Integral package                     .... SHARK and LIBINT hybrid scheme
 Reset frequency        DirectResetFreq ....    20
 Integral Threshold     Thresh          ....  1.000e-10 Eh
 Primitive CutOff       TCut            ....  1.000e-11 Eh

Convergence Tolerance:
 Convergence Check Mode ConvCheckMode   .... Total+1el-Energy
 Convergence forced     ConvForced      .... 0
 Energy Change          TolE            ....  1.000e-06 Eh
 1-El. energy change                    ....  1.000e-03 Eh
 Orbital Gradient       TolG            ....  5.000e-05
 Orbital Rotation angle TolX            ....  5.000e-05
 DIIS Error             TolErr          ....  1.000e-06


Diagonalization of the overlap matrix:
Smallest eigenvalue                        ... 2.570e-06
Time for diagonalization                   ...    1.477 sec
Threshold for overlap eigenvalues          ... 1.000e-08
Number of eigenvalues below threshold      ... 0
Time for construction of square roots      ...    1.199 sec
Total time needed                          ...    2.697 sec

Time for model grid setup =    0.642 sec

------------------------------
INITIAL GUESS: MODEL POTENTIAL
------------------------------
Loading Hartree-Fock densities                     ... done
Calculating cut-offs                               ... done
Initializing the effective Hamiltonian             ... done
Setting up the integral package (SHARK)            ... done
Starting the Coulomb interaction                   ... done (   3.1 sec)
Reading the grid                                   ... done
Mapping shells                                     ... done
Starting the XC term evaluation                    ... done (   1.2 sec)
  promolecular density results
     # of electrons  =    237.991762357
     EX              =   -187.884679894
     EC              =     -7.970015787
     EX+EC           =   -195.854695681
Transforming the Hamiltonian                       ... done (   0.8 sec)
Diagonalizing the Hamiltonian                      ... done (   1.4 sec)
Back transforming the eigenvectors                 ... done (   0.4 sec)
Now organizing SCF variables                       ... done
                      ------------------
                      INITIAL GUESS DONE (   7.6 sec)
                      ------------------
-------------------
DFT GRID GENERATION
-------------------

General Integration Accuracy     IntAcc      ... 4.388
Radial Grid Type                 RadialGrid  ... OptM3 with GC (2021)
Angular Grid (max. ang.)         AngularGrid ... 4 (Lebedev-302)
Angular grid pruning method      GridPruning ... 4 (adaptive)
Weight generation scheme         WeightScheme... Becke
Basis function cutoff            BFCut       ... 1.0000e-10
Integration weight cutoff        WCut        ... 1.0000e-14
Angular grids for H and He will be reduced by one unit
Partially contracted basis set               ... off
Rotationally invariant grid construction     ... off

Total number of grid points                  ...   309991
Total number of batches                      ...     4876
Average number of points per batch           ...       63
Average number of grid points per atom       ...     4627
Time for grid setup =    2.405 sec

--------------------
COSX GRID GENERATION
--------------------

GRIDX 1
-------
General Integration Accuracy     IntAcc      ... 3.816
Radial Grid Type                 RadialGrid  ... OptM3 with GC (2021)
Angular Grid (max. ang.)         AngularGrid ... 1 (Lebedev-50)
Angular grid pruning method      GridPruning ... 4 (adaptive)
Weight generation scheme         WeightScheme... Becke
Basis function cutoff            BFCut       ... 1.0000e-10
Integration weight cutoff        WCut        ... 1.0000e-14
Angular grids for H and He will be reduced by one unit
Partially contracted basis set               ... on
Rotationally invariant grid construction     ... off

Total number of grid points                  ...    39339
Total number of batches                      ...      650
Average number of points per batch           ...       60
Average number of grid points per atom       ...      587
UseSFitting                                  ... on

GRIDX 2
-------
General Integration Accuracy     IntAcc      ... 4.020
Radial Grid Type                 RadialGrid  ... OptM3 with GC (2021)
Angular Grid (max. ang.)         AngularGrid ... 2 (Lebedev-110)
Angular grid pruning method      GridPruning ... 4 (adaptive)
Weight generation scheme         WeightScheme... Becke
Basis function cutoff            BFCut       ... 1.0000e-10
Integration weight cutoff        WCut        ... 1.0000e-14
Angular grids for H and He will be reduced by one unit
Partially contracted basis set               ... on
Rotationally invariant grid construction     ... off

Total number of grid points                  ...    88094
Total number of batches                      ...     1411
Average number of points per batch           ...       62
Average number of grid points per atom       ...     1315
UseSFitting                                  ... on

GRIDX 3
-------
General Integration Accuracy     IntAcc      ... 4.338
Radial Grid Type                 RadialGrid  ... OptM3 with GC (2021)
Angular Grid (max. ang.)         AngularGrid ... 3 (Lebedev-194)
Angular grid pruning method      GridPruning ... 4 (adaptive)
Weight generation scheme         WeightScheme... Becke
Basis function cutoff            BFCut       ... 1.0000e-10
Integration weight cutoff        WCut        ... 1.0000e-14
Angular grids for H and He will be reduced by one unit
Partially contracted basis set               ... on
Rotationally invariant grid construction     ... off

Total number of grid points                  ...   189708
Total number of batches                      ...     2996
Average number of points per batch           ...       63
Average number of grid points per atom       ...     2831
UseSFitting                                  ... on

Time for X-Grid setup             =   17.700 sec


--------------------
CPCM SOLVATION MODEL
--------------------
CPCM parameters:
  Epsilon                                         ...      26.7260
  Refrac                                          ...       1.2907
  Rsolv                                           ...       1.3000
  Surface type                                    ... GAUSSIAN VDW
  Epsilon function type                           ...         CPCM
Solvent:                                     ... 2,2,2-TRIFLUOROETHANOL
SMD-CDS solvent descriptors:
  Soln                                       ...    1.2907
  Soln25                                     ... Unavailable
  Sola                                       ...    0.5700
  Solb                                       ...    0.2500
  Solg                                       ...   42.0200
  Solc                                       ...    0.0000
  Solh                                       ...    0.5000
Radii:
 Radius for O  used is    2.8724 Bohr (=   1.5200 Ang.)
 Radius for N  used is    3.5716 Bohr (=   1.8900 Ang.)
 Radius for C  used is    3.4960 Bohr (=   1.8500 Ang.)
 Radius for H  used is    2.2677 Bohr (=   1.2000 Ang.)
Calculating surface                               ...        done! (  0.0s)
GEPOL surface points                              ...         3803
GEPOL Volume                                      ...    3181.9155
GEPOL Surface-area                                ...    1770.9863
Calculating surface distance matrix               ...        done! (  0.1s)
Performing Cholesky decomposition & store         ...        done! (  1.1s)
Overall time for CPCM initialization              ...                 1.2s
--------------
SCF ITERATIONS
--------------
ITER       Energy         Delta-E        Max-DP      RMS-DP      [F,P]     Damp
               ***  Starting incremental Fock matrix formation  ***
  0  -1385.5073525855   0.000000000000 0.08315593  0.00018218  0.2961032 0.7000
  1  -1385.8873036175  -0.379951032012 0.05838008  0.00014905  0.1412244 0.7000
                               ***Turning on DIIS***
  2  -1386.0855891766  -0.198285559045 0.13590794  0.00036883  0.0881005 0.0000
  3  -1386.4175008098  -0.331911633268 0.01584839  0.00009648  0.0656305 0.0000
  4  -1386.4616335538  -0.044132743921 0.00730684  0.00003859  0.0149413 0.0000
  5  -1386.4627417927  -0.001108238922 0.00234248  0.00001434  0.0128057 0.0000
                      *** Initiating the SOSCF procedure ***
                           *** Shutting down DIIS ***
                      *** Re-Reading the Fockian *** 
                      *** Removing any level shift *** 
ITER      Energy       Delta-E        Grad      Rot      Max-DP    RMS-DP
  6  -1386.46304975  -0.0003079524  0.000392  0.000392  0.000957  0.000007
               *** Restarting incremental Fock matrix formation ***
  7  -1386.46307816  -0.0000284125  0.000261  0.000715  0.023331  0.000157
  8  -1386.46309429  -0.0000161320  0.000190  0.000377  0.007505  0.000053
  9  -1386.46309648  -0.0000021866  0.000092  0.000095  0.006110  0.000041
 10  -1386.46309833  -0.0000018574  0.000026  0.000081  0.000932  0.000007
                 **** Energy Check signals convergence ****
              ***Rediagonalizing the Fockian in SOSCF/NRSCF***

               *****************************************************
               *                     SUCCESS                       *
               *           SCF CONVERGED AFTER  11 CYCLES          *
               *****************************************************

Old exchange energy                            =    -60.467560757 Eh
New exchange energy                            =    -60.467524437 Eh
Exchange energy change after final integration =      0.000036320 Eh
Total energy after final integration           =  -1386.463062115 Eh
Final COS-X integration done in                =   194.760 sec

------------------
NL GRID GENERATION
------------------

General Integration Accuracy     IntAcc      ... 4.004
Radial Grid Type                 RadialGrid  ... OptM3 with GC (2021)
Angular Grid (max. ang.)         AngularGrid ... 2 (Lebedev-110)
Angular grid pruning method      GridPruning ... 4 (adaptive)
Weight generation scheme         WeightScheme... Becke
Basis function cutoff            BFCut       ... 1.0000e-10
Integration weight cutoff        WCut        ... 1.0000e-14
Angular grids for H and He will be reduced by one unit
Partially contracted basis set               ... off
Rotationally invariant grid construction     ... off

Total number of grid points                  ...    98002
Total number of batches                      ...     1567
Average number of points per batch           ...       62
Average number of grid points per atom       ...     1463
Final grid set up in    1.0 sec

-------------------------------------------------------------------------------
                    post-SCF DFT-NL dispersion correction                      
-------------------------------------------------------------------------------

SCF Energy:   -1386.463062115 
NL    Energy:  0.865113424 
SC+NL Energy: -1385.597948691 
NL done in:    7.3 sec
-------------------------------------------------------------------------------

SMD CDS free energy correction energy :                 0.49630     Kcal/mol
Total Energy after SMD CDS correction =             -1385.597157781 Eh

----------------
TOTAL SCF ENERGY
----------------

Total Energy       :        -1385.59715778 Eh          -37704.01550 eV

Components:
Nuclear Repulsion  :         3461.67256490 Eh           94196.89937 eV
Electronic Energy  :        -4847.26972268 Eh         -131900.91487 eV
One Electron Energy:        -8764.77737757 Eh         -238501.71764 eV
Two Electron Energy:         3917.50765489 Eh          106600.80277 eV
Max COSX asymmetry :            0.00000198 Eh               0.00005 eV
CPCM Dielectric    :           -0.03067485 Eh              -0.83471 eV
SMD CDS (Gcds)     :            0.00079091 Eh               0.02152 eV

Virial components:
Potential Energy   :        -2767.01209649 Eh          -75294.22703 eV
Kinetic Energy     :         1381.41493871 Eh           37590.21153 eV
Virial Ratio       :            2.00302749


DFT components:
N(Alpha)           :      119.000012383314 electrons
N(Beta)            :      119.000012383314 electrons
N(Total)           :      238.000024766628 electrons
E(X)               :     -134.039909392041 Eh       
E(C)               :       -7.495198179687 Eh       
NL Energy, E(C,NL) :        0.865113424108 Eh       
E(XC)              :     -140.669994147620 Eh       
DFET-embed. en.    :        0.000000000000 Eh       
CPCM Solvation Model Properties:
Surface-charge          :           -0.08995790
Charge-correction       :           -0.00007344 Eh              -0.00200 eV
Free-energy (cav+disp)  :            0.00079091 Eh               0.02152 eV

---------------
SCF CONVERGENCE
---------------

  Last Energy change         ...   -1.0189e-07  Tolerance :   1.0000e-06
  Last MAX-Density change    ...    1.7764e-15  Tolerance :   1.0000e-05
  Last RMS-Density change    ...    3.6563e-18  Tolerance :   1.0000e-06
  Last Orbital Gradient      ...    9.9399e-06  Tolerance :   5.0000e-05
  Last Orbital Rotation      ...    2.5102e-05  Tolerance :   5.0000e-05

             **** THE GBW FILE WAS UPDATED (ImineZ1Aa.gbw) ****
             **** DENSITY ImineZ1Aa.scfp WAS UPDATED ****
             **** ENERGY FILE WAS UPDATED (ImineZ1Aa.en.tmp) ****
             **** THE GBW FILE WAS UPDATED (ImineZ1Aa.gbw) ****
             **** DENSITY ImineZ1Aa.scfp WAS UPDATED ****
----------------
ORBITAL ENERGIES
----------------

  NO   OCC          E(Eh)            E(eV) 
   0   2.0000     -19.399883      -527.8976 
   1   2.0000     -19.340248      -526.2749 
   2   2.0000     -14.506373      -394.7385 
   3   2.0000     -14.505637      -394.7184 
   4   2.0000     -10.503073      -285.8032 
   5   2.0000     -10.459619      -284.6207 
   6   2.0000     -10.398993      -282.9710 
   7   2.0000     -10.389322      -282.7078 
   8   2.0000     -10.388142      -282.6757 
   9   2.0000     -10.371373      -282.2194 
  10   2.0000     -10.362269      -281.9717 
  11   2.0000     -10.361540      -281.9518 
  12   2.0000     -10.359413      -281.8940 
  13   2.0000     -10.359076      -281.8848 
  14   2.0000     -10.358288      -281.8633 
  15   2.0000     -10.354578      -281.7624 
  16   2.0000     -10.354511      -281.7606 
  17   2.0000     -10.347892      -281.5805 
  18   2.0000     -10.347784      -281.5775 
  19   2.0000     -10.347261      -281.5633 
  20   2.0000     -10.346589      -281.5450 
  21   2.0000     -10.346466      -281.5417 
  22   2.0000     -10.346196      -281.5343 
  23   2.0000     -10.339323      -281.3473 
  24   2.0000     -10.336612      -281.2735 
  25   2.0000     -10.332172      -281.1527 
  26   2.0000     -10.328352      -281.0488 
  27   2.0000     -10.325359      -280.9673 
  28   2.0000     -10.324852      -280.9535 
  29   2.0000     -10.322300      -280.8841 
  30   2.0000     -10.321059      -280.8503 
  31   2.0000     -10.321040      -280.8498 
  32   2.0000     -10.319920      -280.8193 
  33   2.0000      -1.272392       -34.6235 
  34   2.0000      -1.179712       -32.1016 
  35   2.0000      -1.087112       -29.5818 
  36   2.0000      -1.056340       -28.7445 
  37   2.0000      -1.001837       -27.2614 
  38   2.0000      -0.992572       -27.0093 
  39   2.0000      -0.975017       -26.5316 
  40   2.0000      -0.938554       -25.5394 
  41   2.0000      -0.935291       -25.4506 
  42   2.0000      -0.903836       -24.5946 
  43   2.0000      -0.900026       -24.4909 
  44   2.0000      -0.882954       -24.0264 
  45   2.0000      -0.872259       -23.7354 
  46   2.0000      -0.857030       -23.3210 
  47   2.0000      -0.853438       -23.2232 
  48   2.0000      -0.826672       -22.4949 
  49   2.0000      -0.807341       -21.9689 
  50   2.0000      -0.805138       -21.9089 
  51   2.0000      -0.801929       -21.8216 
  52   2.0000      -0.801220       -21.8023 
  53   2.0000      -0.791536       -21.5388 
  54   2.0000      -0.743699       -20.2371 
  55   2.0000      -0.737726       -20.0745 
  56   2.0000      -0.726359       -19.7652 
  57   2.0000      -0.725222       -19.7343 
  58   2.0000      -0.720339       -19.6014 
  59   2.0000      -0.704379       -19.1671 
  60   2.0000      -0.694095       -18.8873 
  61   2.0000      -0.672946       -18.3118 
  62   2.0000      -0.665639       -18.1129 
  63   2.0000      -0.645035       -17.5523 
  64   2.0000      -0.633964       -17.2510 
  65   2.0000      -0.629332       -17.1250 
  66   2.0000      -0.620860       -16.8945 
  67   2.0000      -0.603184       -16.4135 
  68   2.0000      -0.596943       -16.2436 
  69   2.0000      -0.590753       -16.0752 
  70   2.0000      -0.583259       -15.8713 
  71   2.0000      -0.574262       -15.6265 
  72   2.0000      -0.568081       -15.4583 
  73   2.0000      -0.564684       -15.3658 
  74   2.0000      -0.557050       -15.1581 
  75   2.0000      -0.554370       -15.0852 
  76   2.0000      -0.550771       -14.9872 
  77   2.0000      -0.548305       -14.9201 
  78   2.0000      -0.545082       -14.8324 
  79   2.0000      -0.540591       -14.7102 
  80   2.0000      -0.538432       -14.6515 
  81   2.0000      -0.535570       -14.5736 
  82   2.0000      -0.528232       -14.3739 
  83   2.0000      -0.525663       -14.3040 
  84   2.0000      -0.524374       -14.2689 
  85   2.0000      -0.519837       -14.1455 
  86   2.0000      -0.507965       -13.8224 
  87   2.0000      -0.501375       -13.6431 
  88   2.0000      -0.496142       -13.5007 
  89   2.0000      -0.493862       -13.4387 
  90   2.0000      -0.488837       -13.3019 
  91   2.0000      -0.485284       -13.2053 
  92   2.0000      -0.477723       -12.9995 
  93   2.0000      -0.473810       -12.8930 
  94   2.0000      -0.469999       -12.7893 
  95   2.0000      -0.465449       -12.6655 
  96   2.0000      -0.461059       -12.5460 
  97   2.0000      -0.459399       -12.5009 
  98   2.0000      -0.456546       -12.4232 
  99   2.0000      -0.452230       -12.3058 
 100   2.0000      -0.448350       -12.2002 
 101   2.0000      -0.448267       -12.1980 
 102   2.0000      -0.444489       -12.0952 
 103   2.0000      -0.440465       -11.9857 
 104   2.0000      -0.437940       -11.9170 
 105   2.0000      -0.425505       -11.5786 
 106   2.0000      -0.425060       -11.5665 
 107   2.0000      -0.414833       -11.2882 
 108   2.0000      -0.411669       -11.2021 
 109   2.0000      -0.407523       -11.0893 
 110   2.0000      -0.404074       -10.9954 
 111   2.0000      -0.389411       -10.5964 
 112   2.0000      -0.371648       -10.1131 
 113   2.0000      -0.360068        -9.7979 
 114   2.0000      -0.358147        -9.7457 
 115   2.0000      -0.348141        -9.4734 
 116   2.0000      -0.342201        -9.3118 
 117   2.0000      -0.334397        -9.0994 
 118   2.0000      -0.281965        -7.6727 
 119   0.0000       0.011414         0.3106 
 120   0.0000       0.047104         1.2818 
 121   0.0000       0.055337         1.5058 
 122   0.0000       0.058560         1.5935 
 123   0.0000       0.061204         1.6655 
 124   0.0000       0.070556         1.9199 
 125   0.0000       0.071498         1.9456 
 126   0.0000       0.075865         2.0644 
 127   0.0000       0.079422         2.1612 
 128   0.0000       0.083305         2.2668 
 129   0.0000       0.087354         2.3770 
 130   0.0000       0.089663         2.4398 
 131   0.0000       0.092954         2.5294 
 132   0.0000       0.093896         2.5550 
 133   0.0000       0.098694         2.6856 
 134   0.0000       0.099504         2.7077 
 135   0.0000       0.103157         2.8070 
 136   0.0000       0.108244         2.9455 
 137   0.0000       0.111351         3.0300 
 138   0.0000       0.112250         3.0545 
 139   0.0000       0.117099         3.1864 
 140   0.0000       0.118508         3.2248 
 141   0.0000       0.122849         3.3429 
 142   0.0000       0.123379         3.3573 
 143   0.0000       0.126352         3.4382 
 144   0.0000       0.128231         3.4893 
 145   0.0000       0.131835         3.5874 
 146   0.0000       0.134795         3.6680 
 147   0.0000       0.141415         3.8481 
 148   0.0000       0.144271         3.9258 
 149   0.0000       0.148345         4.0367 
 150   0.0000       0.149560         4.0697 
 151   0.0000       0.153262         4.1705 
 152   0.0000       0.155713         4.2372 
 153   0.0000       0.156835         4.2677 
 154   0.0000       0.161918         4.4060 
 155   0.0000       0.168404         4.5825 
 156   0.0000       0.169471         4.6115 
 157   0.0000       0.172522         4.6946 
 158   0.0000       0.175807         4.7839 
 159   0.0000       0.178447         4.8558 
 160   0.0000       0.180971         4.9245 
 161   0.0000       0.184471         5.0197 
 162   0.0000       0.186438         5.0732 
 163   0.0000       0.192426         5.2362 
 164   0.0000       0.193720         5.2714 
 165   0.0000       0.195497         5.3197 
 166   0.0000       0.196315         5.3420 
 167   0.0000       0.198324         5.3967 
 168   0.0000       0.199586         5.4310 
 169   0.0000       0.204449         5.5633 
 170   0.0000       0.206694         5.6244 
 171   0.0000       0.209937         5.7127 
 172   0.0000       0.212259         5.7759 
 173   0.0000       0.215987         5.8773 
 174   0.0000       0.217843         5.9278 
 175   0.0000       0.219029         5.9601 
 176   0.0000       0.221945         6.0394 
 177   0.0000       0.225408         6.1337 
 178   0.0000       0.228045         6.2054 
 179   0.0000       0.229262         6.2385 
 180   0.0000       0.233315         6.3488 
 181   0.0000       0.235839         6.4175 
 182   0.0000       0.237415         6.4604 
 183   0.0000       0.242396         6.5959 
 184   0.0000       0.242701         6.6042 
 185   0.0000       0.246318         6.7027 
 186   0.0000       0.247214         6.7270 
 187   0.0000       0.252481         6.8704 
 188   0.0000       0.254615         6.9284 
 189   0.0000       0.254897         6.9361 
 190   0.0000       0.258003         7.0206 
 191   0.0000       0.263992         7.1836 
 192   0.0000       0.271974         7.4008 
 193   0.0000       0.272099         7.4042 
 194   0.0000       0.274964         7.4822 
 195   0.0000       0.278534         7.5793 
 196   0.0000       0.281310         7.6548 
 197   0.0000       0.283467         7.7135 
 198   0.0000       0.285495         7.7687 
 199   0.0000       0.287564         7.8250 
 200   0.0000       0.291591         7.9346 
 201   0.0000       0.293113         7.9760 
 202   0.0000       0.295804         8.0492 
 203   0.0000       0.300487         8.1767 
 204   0.0000       0.302644         8.2354 
 205   0.0000       0.304263         8.2794 
 206   0.0000       0.306208         8.3323 
 207   0.0000       0.311572         8.4783 
 208   0.0000       0.312934         8.5154 
 209   0.0000       0.314708         8.5636 
 210   0.0000       0.318165         8.6577 
 211   0.0000       0.320680         8.7262 
 212   0.0000       0.322099         8.7648 
 213   0.0000       0.325286         8.8515 
 214   0.0000       0.327157         8.9024 
 215   0.0000       0.327252         8.9050 
 216   0.0000       0.329243         8.9591 
 217   0.0000       0.332874         9.0580 
 218   0.0000       0.334343         9.0979 
 219   0.0000       0.337351         9.1798 
 220   0.0000       0.338444         9.2095 
 221   0.0000       0.340940         9.2775 
 222   0.0000       0.344120         9.3640 
 223   0.0000       0.345327         9.3968 
 224   0.0000       0.346868         9.4387 
 225   0.0000       0.348491         9.4829 
 226   0.0000       0.349696         9.5157 
 227   0.0000       0.351388         9.5618 
 228   0.0000       0.353824         9.6281 
 229   0.0000       0.356881         9.7112 
 230   0.0000       0.358610         9.7583 
 231   0.0000       0.360200         9.8015 
 232   0.0000       0.361723         9.8430 
 233   0.0000       0.363184         9.8827 
 234   0.0000       0.364007         9.9051 
 235   0.0000       0.365859         9.9555 
 236   0.0000       0.366957         9.9854 
 237   0.0000       0.368669        10.0320 
 238   0.0000       0.370744        10.0884 
 239   0.0000       0.372485        10.1358 
 240   0.0000       0.374758        10.1977 
 241   0.0000       0.379073        10.3151 
 242   0.0000       0.382473        10.4076 
 243   0.0000       0.384518        10.4633 
 244   0.0000       0.384859        10.4725 
 245   0.0000       0.386561        10.5189 
 246   0.0000       0.391574        10.6553 
 247   0.0000       0.392438        10.6788 
 248   0.0000       0.394104        10.7241 
 249   0.0000       0.395709        10.7678 
 250   0.0000       0.397892        10.8272 
 251   0.0000       0.401647        10.9294 
 252   0.0000       0.402645        10.9565 
 253   0.0000       0.403982        10.9929 
 254   0.0000       0.405369        11.0307 
 255   0.0000       0.406990        11.0748 
 256   0.0000       0.410488        11.1700 
 257   0.0000       0.410887        11.1808 
 258   0.0000       0.412046        11.2123 
 259   0.0000       0.415952        11.3186 
 260   0.0000       0.417188        11.3523 
 261   0.0000       0.418631        11.3915 
 262   0.0000       0.423084        11.5127 
 263   0.0000       0.424416        11.5490 
 264   0.0000       0.426016        11.5925 
 265   0.0000       0.426301        11.6002 
 266   0.0000       0.430183        11.7059 
 267   0.0000       0.431608        11.7447 
 268   0.0000       0.432482        11.7684 
 269   0.0000       0.433789        11.8040 
 270   0.0000       0.439023        11.9464 
 271   0.0000       0.440726        11.9928 
 272   0.0000       0.441785        12.0216 
 273   0.0000       0.444413        12.0931 
 274   0.0000       0.445010        12.1093 
 275   0.0000       0.447763        12.1843 
 276   0.0000       0.448689        12.2094 
 277   0.0000       0.452931        12.3249 
 278   0.0000       0.453498        12.3403 
 279   0.0000       0.457693        12.4545 
 280   0.0000       0.462506        12.5854 
 281   0.0000       0.465352        12.6629 
 282   0.0000       0.468333        12.7440 
 283   0.0000       0.471129        12.8201 
 284   0.0000       0.473494        12.8844 
 285   0.0000       0.474627        12.9153 
 286   0.0000       0.476412        12.9638 
 287   0.0000       0.478073        13.0090 
 288   0.0000       0.481902        13.1132 
 289   0.0000       0.484086        13.1726 
 290   0.0000       0.488929        13.3044 
 291   0.0000       0.489859        13.3297 
 292   0.0000       0.493898        13.4397 
 293   0.0000       0.496013        13.4972 
 294   0.0000       0.497289        13.5319 
 295   0.0000       0.501496        13.6464 
 296   0.0000       0.505235        13.7481 
 297   0.0000       0.506029        13.7697 
 298   0.0000       0.509277        13.8581 
 299   0.0000       0.512771        13.9532 
 300   0.0000       0.514701        14.0057 
 301   0.0000       0.516406        14.0521 
 302   0.0000       0.521470        14.1899 
 303   0.0000       0.523947        14.2573 
 304   0.0000       0.526304        14.3215 
 305   0.0000       0.528065        14.3694 
 306   0.0000       0.529768        14.4157 
 307   0.0000       0.536268        14.5926 
 308   0.0000       0.540464        14.7068 
 309   0.0000       0.542719        14.7681 
 310   0.0000       0.547097        14.8873 
 311   0.0000       0.547920        14.9097 
 312   0.0000       0.551857        15.0168 
 313   0.0000       0.553926        15.0731 
 314   0.0000       0.554547        15.0900 
 315   0.0000       0.560373        15.2485 
 316   0.0000       0.563909        15.3447 
 317   0.0000       0.567637        15.4462 
 318   0.0000       0.569314        15.4918 
 319   0.0000       0.572564        15.5803 
 320   0.0000       0.574097        15.6220 
 321   0.0000       0.578290        15.7361 
 322   0.0000       0.582249        15.8438 
 323   0.0000       0.586850        15.9690 
 324   0.0000       0.587610        15.9897 
 325   0.0000       0.594029        16.1643 
 326   0.0000       0.595125        16.1942 
 327   0.0000       0.595327        16.1997 
 328   0.0000       0.597057        16.2468 
 329   0.0000       0.600003        16.3269 
 330   0.0000       0.604612        16.4523 
 331   0.0000       0.605810        16.4849 
 332   0.0000       0.613563        16.6959 
 333   0.0000       0.614399        16.7187 
 334   0.0000       0.621869        16.9219 
 335   0.0000       0.622678        16.9439 
 336   0.0000       0.627939        17.0871 
 337   0.0000       0.631755        17.1909 
 338   0.0000       0.633462        17.2374 
 339   0.0000       0.635456        17.2916 
 340   0.0000       0.637170        17.3383 
 341   0.0000       0.641069        17.4444 
 342   0.0000       0.644054        17.5256 
 343   0.0000       0.645994        17.5784 
 344   0.0000       0.649145        17.6641 
 345   0.0000       0.650529        17.7018 
 346   0.0000       0.651106        17.7175 
 347   0.0000       0.657183        17.8829 
 348   0.0000       0.658790        17.9266 
 349   0.0000       0.661956        18.0127 
 350   0.0000       0.667717        18.1695 
 351   0.0000       0.668297        18.1853 
 352   0.0000       0.669708        18.2237 
 353   0.0000       0.672559        18.3013 
 354   0.0000       0.679210        18.4822 
 355   0.0000       0.680451        18.5160 
 356   0.0000       0.685402        18.6507 
 357   0.0000       0.686756        18.6876 
 358   0.0000       0.688774        18.7425 
 359   0.0000       0.692229        18.8365 
 360   0.0000       0.695320        18.9206 
 361   0.0000       0.698999        19.0207 
 362   0.0000       0.701404        19.0862 
 363   0.0000       0.704493        19.1702 
 364   0.0000       0.708779        19.2869 
 365   0.0000       0.709744        19.3131 
 366   0.0000       0.713002        19.4018 
 367   0.0000       0.716269        19.4907 
 368   0.0000       0.716455        19.4957 
 369   0.0000       0.720557        19.6074 
 370   0.0000       0.724082        19.7033 
 371   0.0000       0.726930        19.7808 
 372   0.0000       0.729283        19.8448 
 373   0.0000       0.732674        19.9371 
 374   0.0000       0.736909        20.0523 
 375   0.0000       0.738446        20.0942 
 376   0.0000       0.746059        20.3013 
 377   0.0000       0.747894        20.3512 
 378   0.0000       0.750978        20.4351 
 379   0.0000       0.752560        20.4782 
 380   0.0000       0.757176        20.6038 
 381   0.0000       0.760174        20.6854 
 382   0.0000       0.763569        20.7778 
 383   0.0000       0.766068        20.8458 
 384   0.0000       0.767072        20.8731 
 385   0.0000       0.769957        20.9516 
 386   0.0000       0.772501        21.0208 
 387   0.0000       0.776491        21.1294 
 388   0.0000       0.777509        21.1571 
 389   0.0000       0.779950        21.2235 
 390   0.0000       0.782361        21.2891 
 391   0.0000       0.785400        21.3718 
 392   0.0000       0.786868        21.4118 
 393   0.0000       0.788489        21.4559 
 394   0.0000       0.792634        21.5687 
 395   0.0000       0.794805        21.6277 
 396   0.0000       0.795751        21.6535 
 397   0.0000       0.800047        21.7704 
 398   0.0000       0.801794        21.8179 
 399   0.0000       0.805168        21.9097 
 400   0.0000       0.807071        21.9615 
 401   0.0000       0.811510        22.0823 
 402   0.0000       0.816203        22.2100 
 403   0.0000       0.818197        22.2643 
 404   0.0000       0.819795        22.3078 
 405   0.0000       0.821778        22.3617 
 406   0.0000       0.822485        22.3809 
 407   0.0000       0.829606        22.5747 
 408   0.0000       0.830535        22.6000 
 409   0.0000       0.832612        22.6565 
 410   0.0000       0.833841        22.6900 
 411   0.0000       0.837221        22.7819 
 412   0.0000       0.840336        22.8667 
 413   0.0000       0.841084        22.8871 
 414   0.0000       0.843311        22.9477 
 415   0.0000       0.843665        22.9573 
 416   0.0000       0.847469        23.0608 
 417   0.0000       0.849427        23.1141 
 418   0.0000       0.852189        23.1892 
 419   0.0000       0.855183        23.2707 
 420   0.0000       0.856647        23.3105 
 421   0.0000       0.857957        23.3462 
 422   0.0000       0.860282        23.4095 
 423   0.0000       0.863918        23.5084 
 424   0.0000       0.864939        23.5362 
 425   0.0000       0.868336        23.6286 
 426   0.0000       0.869277        23.6542 
 427   0.0000       0.871146        23.7051 
 428   0.0000       0.875636        23.8273 
 429   0.0000       0.877648        23.8820 
 430   0.0000       0.879242        23.9254 
 431   0.0000       0.882506        24.0142 
 432   0.0000       0.885511        24.0960 
 433   0.0000       0.887678        24.1549 
 434   0.0000       0.891233        24.2517 
 435   0.0000       0.891891        24.2696 
 436   0.0000       0.893640        24.3172 
 437   0.0000       0.896022        24.3820 
 438   0.0000       0.897979        24.4353 
 439   0.0000       0.899294        24.4710 
 440   0.0000       0.902674        24.5630 
 441   0.0000       0.905412        24.6375 
 442   0.0000       0.908088        24.7103 
 443   0.0000       0.910498        24.7759 
 444   0.0000       0.912582        24.8326 
 445   0.0000       0.915533        24.9129 
 446   0.0000       0.919216        25.0131 
 447   0.0000       0.921229        25.0679 
 448   0.0000       0.922104        25.0917 
 449   0.0000       0.923007        25.1163 
 450   0.0000       0.926723        25.2174 
 451   0.0000       0.930805        25.3285 
 452   0.0000       0.932392        25.3717 
 453   0.0000       0.934727        25.4352 
 454   0.0000       0.935799        25.4644 
 455   0.0000       0.940010        25.5790 
 456   0.0000       0.941602        25.6223 
 457   0.0000       0.946355        25.7516 
 458   0.0000       0.948245        25.8031 
 459   0.0000       0.949592        25.8397 
 460   0.0000       0.952448        25.9174 
 461   0.0000       0.953931        25.9578 
 462   0.0000       0.955855        26.0101 
 463   0.0000       0.959162        26.1001 
 464   0.0000       0.960818        26.1452 
 465   0.0000       0.963181        26.2095 
 466   0.0000       0.963949        26.2304 
 467   0.0000       0.967865        26.3369 
 468   0.0000       0.970812        26.4171 
 469   0.0000       0.973204        26.4822 
 470   0.0000       0.975485        26.5443 
 471   0.0000       0.976592        26.5744 
 472   0.0000       0.979180        26.6448 
 473   0.0000       0.981461        26.7069 
 474   0.0000       0.983814        26.7709 
 475   0.0000       0.984542        26.7908 
 476   0.0000       0.985960        26.8293 
 477   0.0000       0.989185        26.9171 
 478   0.0000       0.992983        27.0204 
 479   0.0000       0.996282        27.1102 
 480   0.0000       0.998351        27.1665 
 481   0.0000       1.002028        27.2666 
 482   0.0000       1.003267        27.3003 
 483   0.0000       1.007931        27.4272 
 484   0.0000       1.008565        27.4445 
 485   0.0000       1.011140        27.5145 
 486   0.0000       1.012147        27.5419 
 487   0.0000       1.013102        27.5679 
 488   0.0000       1.015325        27.6284 
 489   0.0000       1.015645        27.6371 
 490   0.0000       1.019295        27.7364 
 491   0.0000       1.021390        27.7934 
 492   0.0000       1.022269        27.8174 
 493   0.0000       1.025226        27.8978 
 494   0.0000       1.026439        27.9308 
 495   0.0000       1.027615        27.9628 
 496   0.0000       1.029176        28.0053 
 497   0.0000       1.030890        28.0519 
 498   0.0000       1.034459        28.1490 
 499   0.0000       1.038259        28.2525 
 500   0.0000       1.039289        28.2805 
 501   0.0000       1.040731        28.3197 
 502   0.0000       1.045344        28.4453 
 503   0.0000       1.046741        28.4833 
 504   0.0000       1.051145        28.6031 
 505   0.0000       1.054052        28.6822 
 506   0.0000       1.054804        28.7027 
 507   0.0000       1.059384        28.8273 
 508   0.0000       1.062104        28.9013 
 509   0.0000       1.062512        28.9124 
 510   0.0000       1.065115        28.9832 
 511   0.0000       1.067036        29.0355 
 512   0.0000       1.069534        29.1035 
 513   0.0000       1.071844        29.1664 
 514   0.0000       1.074568        29.2405 
 515   0.0000       1.077293        29.3146 
 516   0.0000       1.078070        29.3358 
 517   0.0000       1.082104        29.4455 
 518   0.0000       1.085316        29.5330 
 519   0.0000       1.086279        29.5592 
 520   0.0000       1.091302        29.6958 
 521   0.0000       1.093134        29.7457 
 522   0.0000       1.094880        29.7932 
 523   0.0000       1.096409        29.8348 
 524   0.0000       1.100344        29.9419 
 525   0.0000       1.101685        29.9784 
 526   0.0000       1.102842        30.0099 
 527   0.0000       1.108696        30.1691 
 528   0.0000       1.110717        30.2242 
 529   0.0000       1.113671        30.3045 
 530   0.0000       1.116472        30.3807 
 531   0.0000       1.122513        30.5451 
 532   0.0000       1.124377        30.5959 
 533   0.0000       1.127057        30.6688 
 534   0.0000       1.129150        30.7257 
 535   0.0000       1.133063        30.8322 
 536   0.0000       1.136537        30.9268 
 537   0.0000       1.139307        31.0021 
 538   0.0000       1.140161        31.0254 
 539   0.0000       1.142112        31.0784 
 540   0.0000       1.145377        31.1673 
 541   0.0000       1.148683        31.2573 
 542   0.0000       1.151318        31.3289 
 543   0.0000       1.154694        31.4208 
 544   0.0000       1.156499        31.4699 
 545   0.0000       1.160984        31.5920 
 546   0.0000       1.161930        31.6177 
 547   0.0000       1.164982        31.7008 
 548   0.0000       1.171514        31.8785 
 549   0.0000       1.174540        31.9609 
 550   0.0000       1.177328        32.0367 
 551   0.0000       1.182182        32.1688 
 552   0.0000       1.183269        32.1984 
 553   0.0000       1.187279        32.3075 
 554   0.0000       1.190300        32.3897 
 555   0.0000       1.193325        32.4720 
 556   0.0000       1.198295        32.6073 
 557   0.0000       1.200887        32.6778 
 558   0.0000       1.204012        32.7628 
 559   0.0000       1.205136        32.7934 
 560   0.0000       1.206087        32.8193 
 561   0.0000       1.207926        32.8693 
 562   0.0000       1.211949        32.9788 
 563   0.0000       1.214349        33.0441 
 564   0.0000       1.217096        33.1189 
 565   0.0000       1.221903        33.2497 
 566   0.0000       1.223089        33.2819 
 567   0.0000       1.231219        33.5032 
 568   0.0000       1.232663        33.5425 
 569   0.0000       1.233646        33.5692 
 570   0.0000       1.236888        33.6574 
 571   0.0000       1.241064        33.7711 
 572   0.0000       1.242301        33.8047 
 573   0.0000       1.244293        33.8589 
 574   0.0000       1.249904        34.0116 
 575   0.0000       1.251228        34.0477 
 576   0.0000       1.252002        34.0687 
 577   0.0000       1.256478        34.1905 
 578   0.0000       1.259123        34.2625 
 579   0.0000       1.262546        34.3556 
 580   0.0000       1.267771        34.4978 
 581   0.0000       1.269745        34.5515 
 582   0.0000       1.272365        34.6228 
 583   0.0000       1.276107        34.7246 
 584   0.0000       1.277118        34.7521 
 585   0.0000       1.282243        34.8916 
 586   0.0000       1.283054        34.9137 
 587   0.0000       1.287192        35.0263 
 588   0.0000       1.287776        35.0422 
 589   0.0000       1.291026        35.1306 
 590   0.0000       1.294429        35.2232 
 591   0.0000       1.300880        35.3987 
 592   0.0000       1.301469        35.4148 
 593   0.0000       1.305750        35.5313 
 594   0.0000       1.308452        35.6048 
 595   0.0000       1.313704        35.7477 
 596   0.0000       1.316890        35.8344 
 597   0.0000       1.320099        35.9217 
 598   0.0000       1.323202        36.0062 
 599   0.0000       1.324787        36.0493 
 600   0.0000       1.327956        36.1355 
 601   0.0000       1.331767        36.2392 
 602   0.0000       1.335254        36.3341 
 603   0.0000       1.336569        36.3699 
 604   0.0000       1.341885        36.5145 
 605   0.0000       1.346909        36.6513 
 606   0.0000       1.348914        36.7058 
 607   0.0000       1.353837        36.8398 
 608   0.0000       1.354684        36.8628 
 609   0.0000       1.357604        36.9423 
 610   0.0000       1.361574        37.0503 
 611   0.0000       1.365328        37.1525 
 612   0.0000       1.367734        37.2179 
 613   0.0000       1.377503        37.4838 
 614   0.0000       1.377971        37.4965 
 615   0.0000       1.380357        37.5614 
 616   0.0000       1.383916        37.6583 
 617   0.0000       1.385301        37.6960 
 618   0.0000       1.390401        37.8347 
 619   0.0000       1.392872        37.9020 
 620   0.0000       1.395532        37.9744 
 621   0.0000       1.399241        38.0753 
 622   0.0000       1.403411        38.1888 
 623   0.0000       1.404538        38.2194 
 624   0.0000       1.411245        38.4019 
 625   0.0000       1.412884        38.4465 
 626   0.0000       1.415760        38.5248 
 627   0.0000       1.420131        38.6437 
 628   0.0000       1.422626        38.7116 
 629   0.0000       1.424463        38.7616 
 630   0.0000       1.432555        38.9818 
 631   0.0000       1.433152        38.9981 
 632   0.0000       1.437271        39.1101 
 633   0.0000       1.443721        39.2856 
 634   0.0000       1.450994        39.4835 
 635   0.0000       1.454236        39.5718 
 636   0.0000       1.457550        39.6620 
 637   0.0000       1.460042        39.7298 
 638   0.0000       1.462193        39.7883 
 639   0.0000       1.465241        39.8712 
 640   0.0000       1.469209        39.9792 
 641   0.0000       1.470495        40.0142 
 642   0.0000       1.476838        40.1868 
 643   0.0000       1.481611        40.3167 
 644   0.0000       1.483076        40.3566 
 645   0.0000       1.487146        40.4673 
 646   0.0000       1.489229        40.5240 
 647   0.0000       1.489419        40.5291 
 648   0.0000       1.493979        40.6532 
 649   0.0000       1.498815        40.7848 
 650   0.0000       1.508702        41.0539 
 651   0.0000       1.510420        41.1006 
 652   0.0000       1.512490        41.1570 
 653   0.0000       1.515029        41.2260 
 654   0.0000       1.518132        41.3105 
 655   0.0000       1.520673        41.3796 
 656   0.0000       1.528848        41.6021 
 657   0.0000       1.531819        41.6829 
 658   0.0000       1.534515        41.7563 
 659   0.0000       1.538725        41.8708 
 660   0.0000       1.545090        42.0440 
 661   0.0000       1.547204        42.1016 
 662   0.0000       1.549650        42.1681 
 663   0.0000       1.552240        42.2386 
 664   0.0000       1.553128        42.2628 
 665   0.0000       1.562645        42.5217 
 666   0.0000       1.563525        42.5457 
 667   0.0000       1.566498        42.6266 
 668   0.0000       1.572584        42.7922 
 669   0.0000       1.575479        42.8709 
 670   0.0000       1.578299        42.9477 
 671   0.0000       1.586581        43.1731 
 672   0.0000       1.590151        43.2702 
 673   0.0000       1.591621        43.3102 
 674   0.0000       1.595276        43.4097 
 675   0.0000       1.597696        43.4755 
 676   0.0000       1.600134        43.5419 
 677   0.0000       1.602469        43.6054 
 678   0.0000       1.608340        43.7652 
 679   0.0000       1.611595        43.8537 
 680   0.0000       1.616536        43.9882 
 681   0.0000       1.618503        44.0417 
 682   0.0000       1.624330        44.2003 
 683   0.0000       1.626947        44.2715 
 684   0.0000       1.629647        44.3449 
 685   0.0000       1.631728        44.4016 
 686   0.0000       1.635991        44.5176 
 687   0.0000       1.642389        44.6917 
 688   0.0000       1.645965        44.7890 
 689   0.0000       1.650262        44.9059 
 690   0.0000       1.650503        44.9125 
 691   0.0000       1.653448        44.9926 
 692   0.0000       1.662609        45.2419 
 693   0.0000       1.663685        45.2712 
 694   0.0000       1.667556        45.3765 
 695   0.0000       1.670870        45.4667 
 696   0.0000       1.676494        45.6197 
 697   0.0000       1.678264        45.6679 
 698   0.0000       1.681831        45.7650 
 699   0.0000       1.684992        45.8510 
 700   0.0000       1.689207        45.9657 
 701   0.0000       1.693322        46.0776 
 702   0.0000       1.697226        46.1839 
 703   0.0000       1.700575        46.2750 
 704   0.0000       1.703762        46.3617 
 705   0.0000       1.707523        46.4641 
 706   0.0000       1.711549        46.5736 
 707   0.0000       1.718115        46.7523 
 708   0.0000       1.719356        46.7861 
 709   0.0000       1.723418        46.8966 
 710   0.0000       1.728633        47.0385 
 711   0.0000       1.734404        47.1955 
 712   0.0000       1.739727        47.3404 
 713   0.0000       1.740823        47.3702 
 714   0.0000       1.743618        47.4463 
 715   0.0000       1.747622        47.5552 
 716   0.0000       1.749476        47.6057 
 717   0.0000       1.756063        47.7849 
 718   0.0000       1.757586        47.8264 
 719   0.0000       1.760251        47.8989 
 720   0.0000       1.764865        48.0244 
 721   0.0000       1.765805        48.0500 
 722   0.0000       1.770394        48.1749 
 723   0.0000       1.773636        48.2631 
 724   0.0000       1.777750        48.3750 
 725   0.0000       1.781796        48.4851 
 726   0.0000       1.787000        48.6267 
 727   0.0000       1.791038        48.7366 
 728   0.0000       1.792629        48.7799 
 729   0.0000       1.795428        48.8561 
 730   0.0000       1.795951        48.8703 
 731   0.0000       1.800311        48.9890 
 732   0.0000       1.806138        49.1475 
 733   0.0000       1.811941        49.3054 
 734   0.0000       1.815152        49.3928 
 735   0.0000       1.819034        49.4984 
 736   0.0000       1.820960        49.5508 
 737   0.0000       1.821522        49.5661 
 738   0.0000       1.823832        49.6290 
 739   0.0000       1.829158        49.7739 
 740   0.0000       1.832687        49.8700 
 741   0.0000       1.834471        49.9185 
 742   0.0000       1.838921        50.0396 
 743   0.0000       1.844722        50.1974 
 744   0.0000       1.852129        50.3990 
 745   0.0000       1.854429        50.4616 
 746   0.0000       1.855753        50.4976 
 747   0.0000       1.857699        50.5506 
 748   0.0000       1.863464        50.7074 
 749   0.0000       1.864654        50.7398 
 750   0.0000       1.871034        50.9134 
 751   0.0000       1.876816        51.0707 
 752   0.0000       1.879685        51.1488 
 753   0.0000       1.883084        51.2413 
 754   0.0000       1.883469        51.2518 
 755   0.0000       1.891216        51.4626 
 756   0.0000       1.893316        51.5197 
 757   0.0000       1.895048        51.5669 
 758   0.0000       1.895952        51.5915 
 759   0.0000       1.902362        51.7659 
 760   0.0000       1.904197        51.8158 
 761   0.0000       1.909394        51.9573 
 762   0.0000       1.911680        52.0195 
 763   0.0000       1.914455        52.0950 
 764   0.0000       1.918106        52.1943 
 765   0.0000       1.922725        52.3200 
 766   0.0000       1.925867        52.4055 
 767   0.0000       1.928687        52.4822 
 768   0.0000       1.933122        52.6029 
 769   0.0000       1.934174        52.6316 
 770   0.0000       1.939819        52.7852 
 771   0.0000       1.943136        52.8754 
 772   0.0000       1.946768        52.9742 
 773   0.0000       1.948045        53.0090 
 774   0.0000       1.950074        53.0642 
 775   0.0000       1.951103        53.0922 
 776   0.0000       1.953826        53.1663 
 777   0.0000       1.961563        53.3768 
 778   0.0000       1.964994        53.4702 
 779   0.0000       1.968503        53.5657 
 780   0.0000       1.971622        53.6506 
 781   0.0000       1.973531        53.7025 
 782   0.0000       1.977267        53.8042 
 783   0.0000       1.977756        53.8175 
 784   0.0000       1.979826        53.8738 
 785   0.0000       1.983898        53.9846 
 786   0.0000       1.987369        54.0791 
 787   0.0000       1.988879        54.1201 
 788   0.0000       1.989263        54.1306 
 789   0.0000       1.993933        54.2577 
 790   0.0000       1.999154        54.3997 
 791   0.0000       2.001644        54.4675 
 792   0.0000       2.004402        54.5425 
 793   0.0000       2.011492        54.7355 
 794   0.0000       2.013983        54.8033 
 795   0.0000       2.014370        54.8138 
 796   0.0000       2.017592        54.9015 
 797   0.0000       2.023116        55.0518 
 798   0.0000       2.026254        55.1372 
 799   0.0000       2.028588        55.2007 
 800   0.0000       2.031409        55.2775 
 801   0.0000       2.032673        55.3118 
 802   0.0000       2.038781        55.4780 
 803   0.0000       2.041159        55.5428 
 804   0.0000       2.045227        55.6534 
 805   0.0000       2.046681        55.6930 
 806   0.0000       2.047529        55.7161 
 807   0.0000       2.050228        55.7896 
 808   0.0000       2.054320        55.9009 
 809   0.0000       2.056879        55.9705 
 810   0.0000       2.058843        56.0240 
 811   0.0000       2.060042        56.0566 
 812   0.0000       2.063885        56.1612 
 813   0.0000       2.066221        56.2247 
 814   0.0000       2.069928        56.3256 
 815   0.0000       2.073138        56.4130 
 816   0.0000       2.074644        56.4539 
 817   0.0000       2.076788        56.5123 
 818   0.0000       2.081012        56.6272 
 819   0.0000       2.083950        56.7072 
 820   0.0000       2.086554        56.7780 
 821   0.0000       2.089948        56.8704 
 822   0.0000       2.092902        56.9508 
 823   0.0000       2.095533        57.0224 
 824   0.0000       2.096721        57.0547 
 825   0.0000       2.099272        57.1241 
 826   0.0000       2.103549        57.2405 
 827   0.0000       2.104329        57.2617 
 828   0.0000       2.106214        57.3130 
 829   0.0000       2.108495        57.3751 
 830   0.0000       2.113445        57.5098 
 831   0.0000       2.115357        57.5618 
 832   0.0000       2.119471        57.6737 
 833   0.0000       2.123017        57.7702 
 834   0.0000       2.125832        57.8468 
 835   0.0000       2.130833        57.9829 
 836   0.0000       2.131853        58.0107 
 837   0.0000       2.133172        58.0466 
 838   0.0000       2.134492        58.0825 
 839   0.0000       2.137878        58.1746 
 840   0.0000       2.138898        58.2024 
 841   0.0000       2.142277        58.2943 
 842   0.0000       2.145738        58.3885 
 843   0.0000       2.149656        58.4951 
 844   0.0000       2.154032        58.6142 
 845   0.0000       2.157818        58.7172 
 846   0.0000       2.159668        58.7676 
 847   0.0000       2.163846        58.8813 
 848   0.0000       2.166049        58.9412 
 849   0.0000       2.167155        58.9713 
 850   0.0000       2.171439        59.0879 
 851   0.0000       2.171971        59.1023 
 852   0.0000       2.176967        59.2383 
 853   0.0000       2.178301        59.2746 
 854   0.0000       2.183865        59.4260 
 855   0.0000       2.185112        59.4599 
 856   0.0000       2.185795        59.4785 
 857   0.0000       2.190203        59.5985 
 858   0.0000       2.190908        59.6176 
 859   0.0000       2.192936        59.6728 
 860   0.0000       2.198419        59.8220 
 861   0.0000       2.201081        59.8945 
 862   0.0000       2.205889        60.0253 
 863   0.0000       2.207787        60.0769 
 864   0.0000       2.208663        60.1008 
 865   0.0000       2.209616        60.1267 
 866   0.0000       2.213981        60.2455 
 867   0.0000       2.216118        60.3036 
 868   0.0000       2.219243        60.3887 
 869   0.0000       2.221043        60.4377 
 870   0.0000       2.225286        60.5531 
 871   0.0000       2.230030        60.6822 
 872   0.0000       2.231324        60.7174 
 873   0.0000       2.232919        60.7608 
 874   0.0000       2.234170        60.7948 
 875   0.0000       2.237405        60.8829 
 876   0.0000       2.240247        60.9602 
 877   0.0000       2.244764        61.0831 
 878   0.0000       2.245819        61.1119 
 879   0.0000       2.249973        61.2249 
 880   0.0000       2.251205        61.2584 
 881   0.0000       2.254631        61.3516 
 882   0.0000       2.255884        61.3857 
 883   0.0000       2.257038        61.4171 
 884   0.0000       2.261970        61.5513 
 885   0.0000       2.264680        61.6251 
 886   0.0000       2.265768        61.6547 
 887   0.0000       2.267428        61.6999 
 888   0.0000       2.271848        61.8201 
 889   0.0000       2.273313        61.8600 
 890   0.0000       2.279919        62.0398 
 891   0.0000       2.281043        62.0703 
 892   0.0000       2.282833        62.1191 
 893   0.0000       2.286093        62.2078 
 894   0.0000       2.287673        62.2508 
 895   0.0000       2.290616        62.3308 
 896   0.0000       2.293873        62.4194 
 897   0.0000       2.298475        62.5447 
 898   0.0000       2.299919        62.5840 
 899   0.0000       2.301738        62.6335 
 900   0.0000       2.303335        62.6769 
 901   0.0000       2.308780        62.8251 
 902   0.0000       2.311207        62.8911 
 903   0.0000       2.314478        62.9801 
 904   0.0000       2.317730        63.0687 
 905   0.0000       2.319695        63.1221 
 906   0.0000       2.321218        63.1635 
 907   0.0000       2.323031        63.2129 
 908   0.0000       2.323827        63.2346 
 909   0.0000       2.325825        63.2889 
 910   0.0000       2.330234        63.4089 
 911   0.0000       2.332255        63.4639 
 912   0.0000       2.334634        63.5286 
 913   0.0000       2.337289        63.6009 
 914   0.0000       2.339389        63.6580 
 915   0.0000       2.342516        63.7431 
 916   0.0000       2.347824        63.8875 
 917   0.0000       2.349325        63.9284 
 918   0.0000       2.350585        63.9627 
 919   0.0000       2.352057        64.0027 
 920   0.0000       2.354314        64.0642 
 921   0.0000       2.357034        64.1381 
 922   0.0000       2.360698        64.2379 
 923   0.0000       2.363915        64.3254 
 924   0.0000       2.369066        64.4656 
 925   0.0000       2.369847        64.4868 
 926   0.0000       2.374157        64.6041 
 927   0.0000       2.374932        64.6252 
 928   0.0000       2.380700        64.7822 
 929   0.0000       2.381720        64.8099 
 930   0.0000       2.386019        64.9269 
 931   0.0000       2.386557        64.9415 
 932   0.0000       2.387722        64.9732 
 933   0.0000       2.390076        65.0373 
 934   0.0000       2.393545        65.1317 
 935   0.0000       2.400371        65.3174 
 936   0.0000       2.402139        65.3655 
 937   0.0000       2.403745        65.4092 
 938   0.0000       2.405414        65.4546 
 939   0.0000       2.411908        65.6314 
 940   0.0000       2.414282        65.6959 
 941   0.0000       2.416523        65.7569 
 942   0.0000       2.420950        65.8774 
 943   0.0000       2.421963        65.9050 
 944   0.0000       2.426431        66.0265 
 945   0.0000       2.432886        66.2022 
 946   0.0000       2.436073        66.2889 
 947   0.0000       2.440279        66.4034 
 948   0.0000       2.445273        66.5393 
 949   0.0000       2.446705        66.5782 
 950   0.0000       2.451050        66.6965 
 951   0.0000       2.452407        66.7334 
 952   0.0000       2.453878        66.7734 
 953   0.0000       2.456811        66.8532 
 954   0.0000       2.459586        66.9287 
 955   0.0000       2.462970        67.0208 
 956   0.0000       2.468417        67.1690 
 957   0.0000       2.470287        67.2199 
 958   0.0000       2.471288        67.2472 
 959   0.0000       2.476012        67.3757 
 960   0.0000       2.477693        67.4215 
 961   0.0000       2.479863        67.4805 
 962   0.0000       2.482938        67.5642 
 963   0.0000       2.483517        67.5799 
 964   0.0000       2.487547        67.6896 
 965   0.0000       2.490395        67.7671 
 966   0.0000       2.491795        67.8052 
 967   0.0000       2.494732        67.8851 
 968   0.0000       2.499511        68.0152 
 969   0.0000       2.501438        68.0676 
 970   0.0000       2.504092        68.1398 
 971   0.0000       2.507685        68.2376 
 972   0.0000       2.507878        68.2428 
 973   0.0000       2.511450        68.3400 
 974   0.0000       2.515292        68.4446 
 975   0.0000       2.516128        68.4673 
 976   0.0000       2.517744        68.5113 
 977   0.0000       2.519691        68.5643 
 978   0.0000       2.522819        68.6494 
 979   0.0000       2.526995        68.7630 
 980   0.0000       2.531121        68.8753 
 981   0.0000       2.533029        68.9272 
 982   0.0000       2.537274        69.0427 
 983   0.0000       2.538854        69.0857 
 984   0.0000       2.538934        69.0879 
 985   0.0000       2.544286        69.2335 
 986   0.0000       2.545918        69.2779 
 987   0.0000       2.550982        69.4158 
 988   0.0000       2.552486        69.4567 
 989   0.0000       2.555453        69.5374 
 990   0.0000       2.557835        69.6022 
 991   0.0000       2.560430        69.6729 
 992   0.0000       2.562941        69.7412 
 993   0.0000       2.567520        69.8658 
 994   0.0000       2.568770        69.8998 
 995   0.0000       2.571412        69.9717 
 996   0.0000       2.574902        70.0666 
 997   0.0000       2.576334        70.1056 
 998   0.0000       2.582324        70.2686 
 999   0.0000       2.584041        70.3153 
 1000   0.0000       2.586713        70.3880 
 1001   0.0000       2.592159        70.5362 
 1002   0.0000       2.593912        70.5839 
 1003   0.0000       2.597615        70.6847 
 1004   0.0000       2.599533        70.7369 
 1005   0.0000       2.603646        70.8488 
 1006   0.0000       2.607022        70.9407 
 1007   0.0000       2.607438        70.9520 
 1008   0.0000       2.610908        71.0464 
 1009   0.0000       2.615511        71.1717 
 1010   0.0000       2.617516        71.2262 
 1011   0.0000       2.619364        71.2765 
 1012   0.0000       2.622194        71.3535 
 1013   0.0000       2.626628        71.4742 
 1014   0.0000       2.628204        71.5171 
 1015   0.0000       2.629163        71.5432 
 1016   0.0000       2.635869        71.7257 
 1017   0.0000       2.637859        71.7798 
 1018   0.0000       2.640972        71.8645 
 1019   0.0000       2.645290        71.9820 
 1020   0.0000       2.649017        72.0834 
 1021   0.0000       2.650378        72.1205 
 1022   0.0000       2.654219        72.2250 
 1023   0.0000       2.657297        72.3087 
 1024   0.0000       2.657960        72.3268 
 1025   0.0000       2.662842        72.4596 
 1026   0.0000       2.665750        72.5387 
 1027   0.0000       2.668788        72.6214 
 1028   0.0000       2.669937        72.6527 
 1029   0.0000       2.670840        72.6773 
 1030   0.0000       2.673020        72.7366 
 1031   0.0000       2.675663        72.8085 
 1032   0.0000       2.679339        72.9085 
 1033   0.0000       2.682910        73.0057 
 1034   0.0000       2.684596        73.0516 
 1035   0.0000       2.686344        73.0991 
 1036   0.0000       2.692543        73.2678 
 1037   0.0000       2.694532        73.3220 
 1038   0.0000       2.697478        73.4021 
 1039   0.0000       2.699697        73.4625 
 1040   0.0000       2.702447        73.5373 
 1041   0.0000       2.704938        73.6051 
 1042   0.0000       2.706254        73.6409 
 1043   0.0000       2.708006        73.6886 
 1044   0.0000       2.710004        73.7430 
 1045   0.0000       2.713854        73.8477 
 1046   0.0000       2.715907        73.9036 
 1047   0.0000       2.717886        73.9574 
 1048   0.0000       2.722300        74.0775 
 1049   0.0000       2.724687        74.1425 
 1050   0.0000       2.725940        74.1766 
 1051   0.0000       2.727470        74.2182 
 1052   0.0000       2.731956        74.3403 
 1053   0.0000       2.733148        74.3727 
 1054   0.0000       2.738927        74.5300 
 1055   0.0000       2.742432        74.6254 
 1056   0.0000       2.746581        74.7383 
 1057   0.0000       2.748876        74.8007 
 1058   0.0000       2.751599        74.8748 
 1059   0.0000       2.752420        74.8972 
 1060   0.0000       2.757617        75.0386 
 1061   0.0000       2.759958        75.1023 
 1062   0.0000       2.760306        75.1118 
 1063   0.0000       2.762936        75.1833 
 1064   0.0000       2.765242        75.2461 
 1065   0.0000       2.770336        75.3847 
 1066   0.0000       2.773829        75.4797 
 1067   0.0000       2.777130        75.5696 
 1068   0.0000       2.779041        75.6216 
 1069   0.0000       2.781069        75.6767 
 1070   0.0000       2.786916        75.8358 
 1071   0.0000       2.789933        75.9179 
 1072   0.0000       2.792045        75.9754 
 1073   0.0000       2.793280        76.0090 
 1074   0.0000       2.797663        76.1283 
 1075   0.0000       2.798347        76.1469 
 1076   0.0000       2.801030        76.2199 
 1077   0.0000       2.801438        76.2310 
 1078   0.0000       2.804045        76.3019 
 1079   0.0000       2.807820        76.4047 
 1080   0.0000       2.810973        76.4905 
 1081   0.0000       2.815789        76.6215 
 1082   0.0000       2.818829        76.7042 
 1083   0.0000       2.819894        76.7332 
 1084   0.0000       2.825050        76.8735 
 1085   0.0000       2.826751        76.9198 
 1086   0.0000       2.829384        76.9915 
 1087   0.0000       2.830902        77.0328 
 1088   0.0000       2.833979        77.1165 
 1089   0.0000       2.834608        77.1336 
 1090   0.0000       2.840182        77.2853 
 1091   0.0000       2.842481        77.3478 
 1092   0.0000       2.847205        77.4764 
 1093   0.0000       2.851297        77.5877 
 1094   0.0000       2.853649        77.6517 
 1095   0.0000       2.856299        77.7239 
 1096   0.0000       2.859707        77.8166 
 1097   0.0000       2.864622        77.9503 
 1098   0.0000       2.867445        78.0271 
 1099   0.0000       2.870009        78.0969 
 1100   0.0000       2.872940        78.1767 
 1101   0.0000       2.874996        78.2326 
 1102   0.0000       2.876458        78.2724 
 1103   0.0000       2.880124        78.3722 
 1104   0.0000       2.880889        78.3930 
 1105   0.0000       2.883440        78.4624 
 1106   0.0000       2.884400        78.4885 
 1107   0.0000       2.887685        78.5779 
 1108   0.0000       2.891365        78.6780 
 1109   0.0000       2.892845        78.7183 
 1110   0.0000       2.895941        78.8026 
 1111   0.0000       2.898402        78.8695 
 1112   0.0000       2.903537        79.0093 
 1113   0.0000       2.905317        79.0577 
 1114   0.0000       2.907637        79.1208 
 1115   0.0000       2.910020        79.1857 
 1116   0.0000       2.914863        79.3175 
 1117   0.0000       2.916198        79.3538 
 1118   0.0000       2.918380        79.4132 
 1119   0.0000       2.922895        79.5360 
 1120   0.0000       2.926666        79.6386 
 1121   0.0000       2.933216        79.8169 
 1122   0.0000       2.935595        79.8816 
 1123   0.0000       2.938655        79.9649 
 1124   0.0000       2.942667        80.0740 
 1125   0.0000       2.943341        80.0924 
 1126   0.0000       2.949448        80.2586 
 1127   0.0000       2.953843        80.3782 
 1128   0.0000       2.954791        80.4040 
 1129   0.0000       2.957258        80.4711 
 1130   0.0000       2.962555        80.6152 
 1131   0.0000       2.963932        80.6527 
 1132   0.0000       2.968088        80.7658 
 1133   0.0000       2.970111        80.8208 
 1134   0.0000       2.971187        80.8501 
 1135   0.0000       2.974609        80.9432 
 1136   0.0000       2.983185        81.1766 
 1137   0.0000       2.985402        81.2369 
 1138   0.0000       2.990782        81.3833 
 1139   0.0000       2.992517        81.4305 
 1140   0.0000       2.997014        81.5529 
 1141   0.0000       2.998269        81.5870 
 1142   0.0000       2.999897        81.6314 
 1143   0.0000       3.004489        81.7563 
 1144   0.0000       3.010452        81.9186 
 1145   0.0000       3.012170        81.9653 
 1146   0.0000       3.015733        82.0623 
 1147   0.0000       3.017802        82.1186 
 1148   0.0000       3.018857        82.1473 
 1149   0.0000       3.022272        82.2402 
 1150   0.0000       3.028176        82.4008 
 1151   0.0000       3.030437        82.4624 
 1152   0.0000       3.033930        82.5574 
 1153   0.0000       3.037054        82.6424 
 1154   0.0000       3.039086        82.6977 
 1155   0.0000       3.042907        82.8017 
 1156   0.0000       3.044341        82.8407 
 1157   0.0000       3.045300        82.8668 
 1158   0.0000       3.051278        83.0295 
 1159   0.0000       3.054559        83.1188 
 1160   0.0000       3.057304        83.1935 
 1161   0.0000       3.058725        83.2321 
 1162   0.0000       3.064163        83.3801 
 1163   0.0000       3.067014        83.4577 
 1164   0.0000       3.071381        83.5765 
 1165   0.0000       3.075155        83.6792 
 1166   0.0000       3.081537        83.8529 
 1167   0.0000       3.083670        83.9109 
 1168   0.0000       3.084465        83.9325 
 1169   0.0000       3.087720        84.0211 
 1170   0.0000       3.088828        84.0513 
 1171   0.0000       3.096579        84.2622 
 1172   0.0000       3.098390        84.3115 
 1173   0.0000       3.100255        84.3622 
 1174   0.0000       3.104621        84.4810 
 1175   0.0000       3.108327        84.5819 
 1176   0.0000       3.111856        84.6779 
 1177   0.0000       3.115274        84.7709 
 1178   0.0000       3.118567        84.8605 
 1179   0.0000       3.122300        84.9621 
 1180   0.0000       3.126776        85.0839 
 1181   0.0000       3.127369        85.1000 
 1182   0.0000       3.131226        85.2050 
 1183   0.0000       3.134251        85.2873 
 1184   0.0000       3.141228        85.4772 
 1185   0.0000       3.142234        85.5045 
 1186   0.0000       3.145576        85.5955 
 1187   0.0000       3.148551        85.6764 
 1188   0.0000       3.150890        85.7401 
 1189   0.0000       3.153504        85.8112 
 1190   0.0000       3.160548        86.0029 
 1191   0.0000       3.167401        86.1894 
 1192   0.0000       3.171287        86.2951 
 1193   0.0000       3.173079        86.3439 
 1194   0.0000       3.178040        86.4789 
 1195   0.0000       3.180876        86.5560 
 1196   0.0000       3.185227        86.6744 
 1197   0.0000       3.187649        86.7403 
 1198   0.0000       3.191541        86.8462 
 1199   0.0000       3.196984        86.9944 
 1200   0.0000       3.200542        87.0912 
 1201   0.0000       3.203432        87.1698 
 1202   0.0000       3.209662        87.3393 
 1203   0.0000       3.213150        87.4342 
 1204   0.0000       3.216638        87.5292 
 1205   0.0000       3.224455        87.7419 
 1206   0.0000       3.226695        87.8028 
 1207   0.0000       3.232964        87.9734 
 1208   0.0000       3.236155        88.0603 
 1209   0.0000       3.238029        88.1112 
 1210   0.0000       3.242199        88.2247 
 1211   0.0000       3.245856        88.3242 
 1212   0.0000       3.249397        88.4206 
 1213   0.0000       3.254272        88.5532 
 1214   0.0000       3.259419        88.6933 
 1215   0.0000       3.264462        88.8305 
 1216   0.0000       3.265236        88.8516 
 1217   0.0000       3.269255        88.9610 
 1218   0.0000       3.271044        89.0096 
 1219   0.0000       3.275945        89.1430 
 1220   0.0000       3.279339        89.2353 
 1221   0.0000       3.282476        89.3207 
 1222   0.0000       3.285013        89.3897 
 1223   0.0000       3.292622        89.5968 
 1224   0.0000       3.296171        89.6934 
 1225   0.0000       3.300213        89.8034 
 1226   0.0000       3.304203        89.9119 
 1227   0.0000       3.305731        89.9535 
 1228   0.0000       3.308880        90.0392 
 1229   0.0000       3.315664        90.2238 
 1230   0.0000       3.321941        90.3946 
 1231   0.0000       3.324071        90.4526 
 1232   0.0000       3.327258        90.5393 
 1233   0.0000       3.329343        90.5960 
 1234   0.0000       3.332112        90.6714 
 1235   0.0000       3.341127        90.9167 
 1236   0.0000       3.346225        91.0554 
 1237   0.0000       3.349334        91.1400 
 1238   0.0000       3.352328        91.2215 
 1239   0.0000       3.357061        91.3503 
 1240   0.0000       3.357946        91.3744 
 1241   0.0000       3.366184        91.5985 
 1242   0.0000       3.368973        91.6744 
 1243   0.0000       3.371494        91.7430 
 1244   0.0000       3.375480        91.8515 
 1245   0.0000       3.378272        91.9275 
 1246   0.0000       3.382418        92.0403 
 1247   0.0000       3.385041        92.1117 
 1248   0.0000       3.385323        92.1193 
 1249   0.0000       3.391887        92.2979 
 1250   0.0000       3.397162        92.4415 
 1251   0.0000       3.400301        92.5269 
 1252   0.0000       3.403818        92.6226 
 1253   0.0000       3.409075        92.7656 
 1254   0.0000       3.416172        92.9588 
 1255   0.0000       3.416818        92.9764 
 1256   0.0000       3.421716        93.1096 
 1257   0.0000       3.425468        93.2117 
 1258   0.0000       3.426492        93.2396 
 1259   0.0000       3.431211        93.3680 
 1260   0.0000       3.434855        93.4671 
 1261   0.0000       3.440592        93.6233 
 1262   0.0000       3.444099        93.7187 
 1263   0.0000       3.447766        93.8185 
 1264   0.0000       3.452588        93.9497 
 1265   0.0000       3.453999        93.9881 
 1266   0.0000       3.460263        94.1586 
 1267   0.0000       3.460942        94.1770 
 1268   0.0000       3.465901        94.3120 
 1269   0.0000       3.469363        94.4062 
 1270   0.0000       3.470698        94.4425 
 1271   0.0000       3.474021        94.5329 
 1272   0.0000       3.475693        94.5784 
 1273   0.0000       3.477931        94.6393 
 1274   0.0000       3.482932        94.7754 
 1275   0.0000       3.484217        94.8104 
 1276   0.0000       3.485684        94.8503 
 1277   0.0000       3.491318        95.0036 
 1278   0.0000       3.492802        95.0440 
 1279   0.0000       3.494055        95.0781 
 1280   0.0000       3.500528        95.2542 
 1281   0.0000       3.504924        95.3738 
 1282   0.0000       3.508473        95.4704 
 1283   0.0000       3.509489        95.4981 
 1284   0.0000       3.516853        95.6984 
 1285   0.0000       3.519084        95.7591 
 1286   0.0000       3.521517        95.8254 
 1287   0.0000       3.524471        95.9057 
 1288   0.0000       3.525805        95.9420 
 1289   0.0000       3.528872        96.0255 
 1290   0.0000       3.532435        96.1225 
 1291   0.0000       3.533956        96.1638 
 1292   0.0000       3.534173        96.1697 
 1293   0.0000       3.541975        96.3820 
 1294   0.0000       3.543776        96.4310 
 1295   0.0000       3.546607        96.5081 
 1296   0.0000       3.548012        96.5463 
 1297   0.0000       3.548770        96.5669 
 1298   0.0000       3.551590        96.6437 
 1299   0.0000       3.558903        96.8427 
 1300   0.0000       3.562109        96.9299 
 1301   0.0000       3.565609        97.0251 
 1302   0.0000       3.568102        97.0930 
 1303   0.0000       3.569898        97.1419 
 1304   0.0000       3.574074        97.2555 
 1305   0.0000       3.575874        97.3045 
 1306   0.0000       3.580604        97.4332 
 1307   0.0000       3.586203        97.5856 
 1308   0.0000       3.591185        97.7211 
 1309   0.0000       3.594531        97.8121 
 1310   0.0000       3.596606        97.8686 
 1311   0.0000       3.598199        97.9120 
 1312   0.0000       3.602675        98.0338 
 1313   0.0000       3.612286        98.2953 
 1314   0.0000       3.615058        98.3707 
 1315   0.0000       3.618024        98.4514 
 1316   0.0000       3.623325        98.5957 
 1317   0.0000       3.625961        98.6674 
 1318   0.0000       3.630224        98.7834 
 1319   0.0000       3.632147        98.8357 
 1320   0.0000       3.640299        99.0576 
 1321   0.0000       3.643460        99.1436 
 1322   0.0000       3.645630        99.2026 
 1323   0.0000       3.652461        99.3885 
 1324   0.0000       3.657909        99.5368 
 1325   0.0000       3.659308        99.5748 
 1326   0.0000       3.662485        99.6613 
 1327   0.0000       3.668337        99.8205 
 1328   0.0000       3.672215        99.9260 
 1329   0.0000       3.674180        99.9795 
 1330   0.0000       3.676282       100.0367 
 1331   0.0000       3.677443       100.0683 
 1332   0.0000       3.681925       100.1903 
 1333   0.0000       3.694183       100.5238 
 1334   0.0000       3.696305       100.5816 
 1335   0.0000       3.701018       100.7098 
 1336   0.0000       3.701243       100.7160 
 1337   0.0000       3.707754       100.8931 
 1338   0.0000       3.709786       100.9484 
 1339   0.0000       3.713688       101.0546 
 1340   0.0000       3.721402       101.2645 
 1341   0.0000       3.723822       101.3303 
 1342   0.0000       3.726104       101.3924 
 1343   0.0000       3.737991       101.7159 
 1344   0.0000       3.743743       101.8724 
 1345   0.0000       3.749291       102.0234 
 1346   0.0000       3.754012       102.1519 
 1347   0.0000       3.757350       102.2427 
 1348   0.0000       3.764900       102.4481 
 1349   0.0000       3.772035       102.6423 
 1350   0.0000       3.777426       102.7890 
 1351   0.0000       3.778677       102.8230 
 1352   0.0000       3.781974       102.9127 
 1353   0.0000       3.785235       103.0015 
 1354   0.0000       3.794454       103.2523 
 1355   0.0000       3.796006       103.2946 
 1356   0.0000       3.803233       103.4912 
 1357   0.0000       3.805626       103.5563 
 1358   0.0000       3.812866       103.7534 
 1359   0.0000       3.819894       103.9446 
 1360   0.0000       3.827735       104.1580 
 1361   0.0000       3.832790       104.2955 
 1362   0.0000       3.834873       104.3522 
 1363   0.0000       3.842228       104.5523 
 1364   0.0000       3.844532       104.6150 
 1365   0.0000       3.845636       104.6451 
 1366   0.0000       3.850319       104.7725 
 1367   0.0000       3.854741       104.8928 
 1368   0.0000       3.857198       104.9597 
 1369   0.0000       3.861079       105.0653 
 1370   0.0000       3.865671       105.1902 
 1371   0.0000       3.868530       105.2680 
 1372   0.0000       3.873382       105.4001 
 1373   0.0000       3.876076       105.4734 
 1374   0.0000       3.879558       105.5681 
 1375   0.0000       3.883951       105.6877 
 1376   0.0000       3.896631       106.0327 
 1377   0.0000       3.905246       106.2672 
 1378   0.0000       3.908781       106.3633 
 1379   0.0000       3.915060       106.5342 
 1380   0.0000       3.919957       106.6674 
 1381   0.0000       3.923435       106.7621 
 1382   0.0000       3.926452       106.8442 
 1383   0.0000       3.935293       107.0848 
 1384   0.0000       3.940090       107.2153 
 1385   0.0000       3.940876       107.2367 
 1386   0.0000       3.945539       107.3636 
 1387   0.0000       3.948063       107.4322 
 1388   0.0000       3.950216       107.4908 
 1389   0.0000       3.952118       107.5426 
 1390   0.0000       3.959266       107.7371 
 1391   0.0000       3.964985       107.8927 
 1392   0.0000       3.966383       107.9308 
 1393   0.0000       3.971218       108.0623 
 1394   0.0000       3.978153       108.2510 
 1395   0.0000       3.980253       108.3082 
 1396   0.0000       3.986445       108.4767 
 1397   0.0000       3.992234       108.6342 
 1398   0.0000       3.998745       108.8114 
 1399   0.0000       4.003048       108.9285 
 1400   0.0000       4.005629       108.9987 
 1401   0.0000       4.011131       109.1484 
 1402   0.0000       4.018847       109.3584 
 1403   0.0000       4.020561       109.4050 
 1404   0.0000       4.022460       109.4567 
 1405   0.0000       4.023460       109.4839 
 1406   0.0000       4.025779       109.5470 
 1407   0.0000       4.029729       109.6545 
 1408   0.0000       4.034848       109.7938 
 1409   0.0000       4.040888       109.9582 
 1410   0.0000       4.047482       110.1376 
 1411   0.0000       4.050207       110.2117 
 1412   0.0000       4.058803       110.4456 
 1413   0.0000       4.064755       110.6076 
 1414   0.0000       4.068194       110.7012 
 1415   0.0000       4.068735       110.7159 
 1416   0.0000       4.072909       110.8295 
 1417   0.0000       4.083682       111.1226 
 1418   0.0000       4.086849       111.2088 
 1419   0.0000       4.095304       111.4389 
 1420   0.0000       4.098871       111.5359 
 1421   0.0000       4.100425       111.5782 
 1422   0.0000       4.104893       111.6998 
 1423   0.0000       4.109237       111.8180 
 1424   0.0000       4.116209       112.0077 
 1425   0.0000       4.123904       112.2171 
 1426   0.0000       4.126746       112.2945 
 1427   0.0000       4.132281       112.4451 
 1428   0.0000       4.139410       112.6391 
 1429   0.0000       4.144467       112.7767 
 1430   0.0000       4.150669       112.9454 
 1431   0.0000       4.151997       112.9816 
 1432   0.0000       4.153020       113.0094 
 1433   0.0000       4.160715       113.2188 
 1434   0.0000       4.164681       113.3267 
 1435   0.0000       4.169192       113.4495 
 1436   0.0000       4.170338       113.4807 
 1437   0.0000       4.180003       113.7437 
 1438   0.0000       4.183646       113.8428 
 1439   0.0000       4.186649       113.9245 
 1440   0.0000       4.203289       114.3773 
 1441   0.0000       4.210618       114.5767 
 1442   0.0000       4.224689       114.9596 
 1443   0.0000       4.229214       115.0828 
 1444   0.0000       4.233630       115.2029 
 1445   0.0000       4.241221       115.4095 
 1446   0.0000       4.243791       115.4794 
 1447   0.0000       4.251807       115.6976 
 1448   0.0000       4.266387       116.0943 
 1449   0.0000       4.278084       116.4126 
 1450   0.0000       4.281707       116.5112 
 1451   0.0000       4.283109       116.5493 
 1452   0.0000       4.298752       116.9750 
 1453   0.0000       4.303147       117.0946 
 1454   0.0000       4.311062       117.3100 
 1455   0.0000       4.316881       117.4683 
 1456   0.0000       4.324376       117.6723 
 1457   0.0000       4.339220       118.0762 
 1458   0.0000       4.343505       118.1928 
 1459   0.0000       4.348791       118.3366 
 1460   0.0000       4.357544       118.5748 
 1461   0.0000       4.359629       118.6315 
 1462   0.0000       4.370396       118.9245 
 1463   0.0000       4.373312       119.0039 
 1464   0.0000       4.378546       119.1463 
 1465   0.0000       4.394586       119.5828 
 1466   0.0000       4.402338       119.7937 
 1467   0.0000       4.406228       119.8996 
 1468   0.0000       4.421508       120.3153 
 1469   0.0000       4.431612       120.5903 
 1470   0.0000       4.440819       120.8408 
 1471   0.0000       4.446896       121.0062 
 1472   0.0000       4.454903       121.2241 
 1473   0.0000       4.463922       121.4695 
 1474   0.0000       4.473505       121.7303 
 1475   0.0000       4.480437       121.9189 
 1476   0.0000       4.486103       122.0731 
 1477   0.0000       4.495088       122.3176 
 1478   0.0000       4.498148       122.4008 
 1479   0.0000       4.503962       122.5590 
 1480   0.0000       4.515152       122.8635 
 1481   0.0000       4.524681       123.1228 
 1482   0.0000       4.529359       123.2501 
 1483   0.0000       4.535909       123.4283 
 1484   0.0000       4.544278       123.6561 
 1485   0.0000       4.550551       123.8268 
 1486   0.0000       4.556092       123.9776 
 1487   0.0000       4.564068       124.1946 
 1488   0.0000       4.572331       124.4195 
 1489   0.0000       4.583778       124.7309 
 1490   0.0000       4.596279       125.0711 
 1491   0.0000       4.599387       125.1557 
 1492   0.0000       4.603159       125.2583 
 1493   0.0000       4.612996       125.5260 
 1494   0.0000       4.616748       125.6281 
 1495   0.0000       4.637557       126.1943 
 1496   0.0000       4.642452       126.3275 
 1497   0.0000       4.644825       126.3921 
 1498   0.0000       4.647643       126.4688 
 1499   0.0000       4.654783       126.6631 
 1500   0.0000       4.665637       126.9584 
 1501   0.0000       4.672464       127.1442 
 1502   0.0000       4.678454       127.3072 
 1503   0.0000       4.682143       127.4076 
 1504   0.0000       4.693173       127.7077 
 1505   0.0000       4.706583       128.0726 
 1506   0.0000       4.711724       128.2125 
 1507   0.0000       4.720966       128.4640 
 1508   0.0000       4.731181       128.7420 
 1509   0.0000       4.745146       129.1220 
 1510   0.0000       4.752260       129.3156 
 1511   0.0000       4.764680       129.6535 
 1512   0.0000       4.784137       130.1830 
 1513   0.0000       4.785731       130.2264 
 1514   0.0000       4.795747       130.4989 
 1515   0.0000       4.798266       130.5674 
 1516   0.0000       4.806262       130.7850 
 1517   0.0000       4.808955       130.8583 
 1518   0.0000       4.821232       131.1924 
 1519   0.0000       4.823692       131.2593 
 1520   0.0000       4.829779       131.4250 
 1521   0.0000       4.832702       131.5045 
 1522   0.0000       4.844116       131.8151 
 1523   0.0000       4.846591       131.8825 
 1524   0.0000       4.860176       132.2521 
 1525   0.0000       4.869573       132.5078 
 1526   0.0000       4.876558       132.6979 
 1527   0.0000       4.886502       132.9685 
 1528   0.0000       4.889409       133.0476 
 1529   0.0000       4.899798       133.3303 
 1530   0.0000       4.910126       133.6113 
 1531   0.0000       4.917260       133.8055 
 1532   0.0000       4.927549       134.0854 
 1533   0.0000       4.929575       134.1406 
 1534   0.0000       4.937148       134.3466 
 1535   0.0000       4.945310       134.5687 
 1536   0.0000       4.952858       134.7741 
 1537   0.0000       4.957126       134.8903 
 1538   0.0000       4.970288       135.2484 
 1539   0.0000       4.974311       135.3579 
 1540   0.0000       4.978304       135.4665 
 1541   0.0000       4.980227       135.5189 
 1542   0.0000       4.992638       135.8566 
 1543   0.0000       4.998503       136.0162 
 1544   0.0000       5.012133       136.3871 
 1545   0.0000       5.015506       136.4789 
 1546   0.0000       5.018922       136.5718 
 1547   0.0000       5.027870       136.8153 
 1548   0.0000       5.033403       136.9659 
 1549   0.0000       5.039753       137.1386 
 1550   0.0000       5.042164       137.2043 
 1551   0.0000       5.046693       137.3275 
 1552   0.0000       5.053401       137.5100 
 1553   0.0000       5.059466       137.6751 
 1554   0.0000       5.070719       137.9813 
 1555   0.0000       5.073658       138.0613 
 1556   0.0000       5.083859       138.3388 
 1557   0.0000       5.095011       138.6423 
 1558   0.0000       5.103455       138.8721 
 1559   0.0000       5.109284       139.0307 
 1560   0.0000       5.120629       139.3394 
 1561   0.0000       5.122702       139.3958 
 1562   0.0000       5.140471       139.8793 
 1563   0.0000       5.144229       139.9816 
 1564   0.0000       5.148894       140.1085 
 1565   0.0000       5.156793       140.3235 
 1566   0.0000       5.159085       140.3858 
 1567   0.0000       5.166171       140.5787 
 1568   0.0000       5.170512       140.6968 
 1569   0.0000       5.180866       140.9785 
 1570   0.0000       5.186654       141.1360 
 1571   0.0000       5.188184       141.1777 
 1572   0.0000       5.192686       141.3002 
 1573   0.0000       5.195919       141.3881 
 1574   0.0000       5.204509       141.6219 
 1575   0.0000       5.209606       141.7606 
 1576   0.0000       5.216365       141.9445 
 1577   0.0000       5.220410       142.0546 
 1578   0.0000       5.228078       142.2632 
 1579   0.0000       5.230590       142.3316 
 1580   0.0000       5.234559       142.4396 
 1581   0.0000       5.237236       142.5124 
 1582   0.0000       5.243309       142.6777 
 1583   0.0000       5.245260       142.7308 
 1584   0.0000       5.250056       142.8613 
 1585   0.0000       5.253190       142.9466 
 1586   0.0000       5.259169       143.1093 
 1587   0.0000       5.267140       143.3262 
 1588   0.0000       5.270199       143.4094 
 1589   0.0000       5.278640       143.6391 
 1590   0.0000       5.279665       143.6670 
 1591   0.0000       5.282082       143.7328 
 1592   0.0000       5.298873       144.1897 
 1593   0.0000       5.301040       144.2486 
 1594   0.0000       5.311508       144.5335 
 1595   0.0000       5.317208       144.6886 
 1596   0.0000       5.321196       144.7971 
 1597   0.0000       5.339574       145.2972 
 1598   0.0000       5.343768       145.4113 
 1599   0.0000       5.346540       145.4867 
 1600   0.0000       5.348991       145.5534 
 1601   0.0000       5.359433       145.8376 
 1602   0.0000       5.366761       146.0370 
 1603   0.0000       5.369565       146.1133 
 1604   0.0000       5.371998       146.1795 
 1605   0.0000       5.379475       146.3829 
 1606   0.0000       5.382462       146.4642 
 1607   0.0000       5.385481       146.5464 
 1608   0.0000       5.387564       146.6031 
 1609   0.0000       5.394437       146.7901 
 1610   0.0000       5.401307       146.9770 
 1611   0.0000       5.406700       147.1238 
 1612   0.0000       5.411164       147.2453 
 1613   0.0000       5.417557       147.4192 
 1614   0.0000       5.423980       147.5940 
 1615   0.0000       5.430931       147.7832 
 1616   0.0000       5.432877       147.8361 
 1617   0.0000       5.435988       147.9208 
 1618   0.0000       5.443784       148.1329 
 1619   0.0000       5.450364       148.3120 
 1620   0.0000       5.457806       148.5144 
 1621   0.0000       5.463951       148.6817 
 1622   0.0000       5.468496       148.8053 
 1623   0.0000       5.475204       148.9879 
 1624   0.0000       5.484369       149.2373 
 1625   0.0000       5.487459       149.3213 
 1626   0.0000       5.488909       149.3608 
 1627   0.0000       5.501136       149.6935 
 1628   0.0000       5.504482       149.7846 
 1629   0.0000       5.509894       149.9318 
 1630   0.0000       5.517122       150.1285 
 1631   0.0000       5.518067       150.1542 
 1632   0.0000       5.524723       150.3353 
 1633   0.0000       5.527991       150.4243 
 1634   0.0000       5.533627       150.5777 
 1635   0.0000       5.539164       150.7283 
 1636   0.0000       5.543386       150.8432 
 1637   0.0000       5.543877       150.8566 
 1638   0.0000       5.545940       150.9127 
 1639   0.0000       5.547984       150.9683 
 1640   0.0000       5.553460       151.1173 
 1641   0.0000       5.556434       151.1983 
 1642   0.0000       5.557200       151.2191 
 1643   0.0000       5.563065       151.3787 
 1644   0.0000       5.571823       151.6170 
 1645   0.0000       5.575877       151.7273 
 1646   0.0000       5.581685       151.8854 
 1647   0.0000       5.581961       151.8929 
 1648   0.0000       5.585260       151.9827 
 1649   0.0000       5.588155       152.0614 
 1650   0.0000       5.595329       152.2567 
 1651   0.0000       5.598851       152.3525 
 1652   0.0000       5.599337       152.3657 
 1653   0.0000       5.605177       152.5246 
 1654   0.0000       5.611916       152.7080 
 1655   0.0000       5.617492       152.8597 
 1656   0.0000       5.623359       153.0194 
 1657   0.0000       5.624089       153.0392 
 1658   0.0000       5.628095       153.1482 
 1659   0.0000       5.629063       153.1746 
 1660   0.0000       5.633107       153.2846 
 1661   0.0000       5.637614       153.4073 
 1662   0.0000       5.639866       153.4686 
 1663   0.0000       5.646907       153.6602 
 1664   0.0000       5.648126       153.6933 
 1665   0.0000       5.650802       153.7661 
 1666   0.0000       5.660098       154.0191 
 1667   0.0000       5.664278       154.1328 
 1668   0.0000       5.666886       154.2038 
 1669   0.0000       5.671461       154.3283 
 1670   0.0000       5.675703       154.4437 
 1671   0.0000       5.679913       154.5583 
 1672   0.0000       5.685635       154.7140 
 1673   0.0000       5.688721       154.7980 
 1674   0.0000       5.689304       154.8138 
 1675   0.0000       5.695840       154.9917 
 1676   0.0000       5.701507       155.1459 
 1677   0.0000       5.707174       155.3001 
 1678   0.0000       5.709571       155.3653 
 1679   0.0000       5.713355       155.4683 
 1680   0.0000       5.720598       155.6654 
 1681   0.0000       5.722300       155.7117 
 1682   0.0000       5.724321       155.7667 
 1683   0.0000       5.731294       155.9564 
 1684   0.0000       5.739096       156.1687 
 1685   0.0000       5.740852       156.2165 
 1686   0.0000       5.746871       156.3803 
 1687   0.0000       5.749218       156.4442 
 1688   0.0000       5.754424       156.5858 
 1689   0.0000       5.762584       156.8079 
 1690   0.0000       5.766021       156.9014 
 1691   0.0000       5.769811       157.0045 
 1692   0.0000       5.782319       157.3449 
 1693   0.0000       5.786947       157.4708 
 1694   0.0000       5.790187       157.5590 
 1695   0.0000       5.795867       157.7135 
 1696   0.0000       5.798068       157.7735 
 1697   0.0000       5.801113       157.8563 
 1698   0.0000       5.812143       158.1564 
 1699   0.0000       5.813331       158.1888 
 1700   0.0000       5.818965       158.3421 
 1701   0.0000       5.829738       158.6352 
 1702   0.0000       5.833383       158.7344 
 1703   0.0000       5.836943       158.8313 
 1704   0.0000       5.839773       158.9083 
 1705   0.0000       5.845537       159.0651 
 1706   0.0000       5.850982       159.2133 
 1707   0.0000       5.855935       159.3481 
 1708   0.0000       5.858119       159.4075 
 1709   0.0000       5.862389       159.5237 
 1710   0.0000       5.864686       159.5862 
 1711   0.0000       5.866968       159.6483 
 1712   0.0000       5.872881       159.8092 
 1713   0.0000       5.873719       159.8320 
 1714   0.0000       5.883222       160.0906 
 1715   0.0000       5.885120       160.1423 
 1716   0.0000       5.889778       160.2690 
 1717   0.0000       5.892057       160.3310 
 1718   0.0000       5.898153       160.4969 
 1719   0.0000       5.903384       160.6392 
 1720   0.0000       5.905666       160.7013 
 1721   0.0000       5.909620       160.8089 
 1722   0.0000       5.912812       160.8958 
 1723   0.0000       5.915600       160.9716 
 1724   0.0000       5.919804       161.0860 
 1725   0.0000       5.924539       161.2149 
 1726   0.0000       5.926028       161.2554 
 1727   0.0000       5.928440       161.3211 
 1728   0.0000       5.930010       161.3638 
 1729   0.0000       5.932273       161.4254 
 1730   0.0000       5.935771       161.5205 
 1731   0.0000       5.938548       161.5961 
 1732   0.0000       5.941234       161.6692 
 1733   0.0000       5.942818       161.7123 
 1734   0.0000       5.944283       161.7522 
 1735   0.0000       5.945764       161.7925 
 1736   0.0000       5.952095       161.9647 
 1737   0.0000       5.958449       162.1376 
 1738   0.0000       5.962701       162.2533 
 1739   0.0000       5.965148       162.3199 
 1740   0.0000       5.967224       162.3764 
 1741   0.0000       5.970165       162.4565 
 1742   0.0000       5.972940       162.5320 
 1743   0.0000       5.974147       162.5648 
 1744   0.0000       5.982218       162.7844 
 1745   0.0000       5.984081       162.8351 
 1746   0.0000       5.986653       162.9051 
 1747   0.0000       5.988986       162.9686 
 1748   0.0000       5.991072       163.0254 
 1749   0.0000       6.000226       163.2745 
 1750   0.0000       6.002766       163.3436 
 1751   0.0000       6.003358       163.3597 
 1752   0.0000       6.006077       163.4337 
 1753   0.0000       6.007913       163.4836 
 1754   0.0000       6.011989       163.5945 
 1755   0.0000       6.014539       163.6639 
 1756   0.0000       6.016742       163.7239 
 1757   0.0000       6.020776       163.8337 
 1758   0.0000       6.024986       163.9482 
 1759   0.0000       6.027006       164.0032 
 1760   0.0000       6.032497       164.1526 
 1761   0.0000       6.032868       164.1627 
 1762   0.0000       6.037947       164.3009 
 1763   0.0000       6.039254       164.3364 
 1764   0.0000       6.041825       164.4064 
 1765   0.0000       6.044351       164.4752 
 1766   0.0000       6.046797       164.5417 
 1767   0.0000       6.053732       164.7304 
 1768   0.0000       6.054518       164.7518 
 1769   0.0000       6.056408       164.8032 
 1770   0.0000       6.057600       164.8357 
 1771   0.0000       6.060587       164.9170 
 1772   0.0000       6.062692       164.9742 
 1773   0.0000       6.068082       165.1209 
 1774   0.0000       6.073689       165.2735 
 1775   0.0000       6.075823       165.3316 
 1776   0.0000       6.077527       165.3779 
 1777   0.0000       6.079939       165.4436 
 1778   0.0000       6.080972       165.4717 
 1779   0.0000       6.083668       165.5450 
 1780   0.0000       6.087916       165.6606 
 1781   0.0000       6.092818       165.7940 
 1782   0.0000       6.093769       165.8199 
 1783   0.0000       6.095168       165.8579 
 1784   0.0000       6.098249       165.9418 
 1785   0.0000       6.101088       166.0190 
 1786   0.0000       6.103673       166.0894 
 1787   0.0000       6.106902       166.1773 
 1788   0.0000       6.112641       166.3334 
 1789   0.0000       6.117266       166.4593 
 1790   0.0000       6.122213       166.5939 
 1791   0.0000       6.127139       166.7279 
 1792   0.0000       6.128106       166.7542 
 1793   0.0000       6.130227       166.8120 
 1794   0.0000       6.131888       166.8571 
 1795   0.0000       6.134975       166.9412 
 1796   0.0000       6.141034       167.1060 
 1797   0.0000       6.141797       167.1268 
 1798   0.0000       6.147717       167.2879 
 1799   0.0000       6.151237       167.3837 
 1800   0.0000       6.153733       167.4516 
 1801   0.0000       6.154997       167.4860 
 1802   0.0000       6.160027       167.6228 
 1803   0.0000       6.161891       167.6736 
 1804   0.0000       6.164484       167.7441 
 1805   0.0000       6.166782       167.8067 
 1806   0.0000       6.167635       167.8299 
 1807   0.0000       6.170238       167.9007 
 1808   0.0000       6.173802       167.9977 
 1809   0.0000       6.177365       168.0947 
 1810   0.0000       6.178017       168.1124 
 1811   0.0000       6.185112       168.3055 
 1812   0.0000       6.186801       168.3514 
 1813   0.0000       6.189110       168.4142 
 1814   0.0000       6.192349       168.5024 
 1815   0.0000       6.195925       168.5997 
 1816   0.0000       6.196126       168.6052 
 1817   0.0000       6.198609       168.6727 
 1818   0.0000       6.201729       168.7576 
 1819   0.0000       6.204281       168.8271 
 1820   0.0000       6.210345       168.9921 
 1821   0.0000       6.212882       169.0611 
 1822   0.0000       6.215045       169.1200 
 1823   0.0000       6.218937       169.2259 
 1824   0.0000       6.220539       169.2695 
 1825   0.0000       6.224351       169.3732 
 1826   0.0000       6.226186       169.4231 
 1827   0.0000       6.228643       169.4900 
 1828   0.0000       6.233277       169.6161 
 1829   0.0000       6.236547       169.7051 
 1830   0.0000       6.240245       169.8057 
 1831   0.0000       6.240585       169.8150 
 1832   0.0000       6.243087       169.8830 
 1833   0.0000       6.247261       169.9966 
 1834   0.0000       6.248467       170.0294 
 1835   0.0000       6.253816       170.1750 
 1836   0.0000       6.255587       170.2232 
 1837   0.0000       6.257897       170.2860 
 1838   0.0000       6.261079       170.3726 
 1839   0.0000       6.268358       170.5707 
 1840   0.0000       6.269331       170.5972 
 1841   0.0000       6.272464       170.6824 
 1842   0.0000       6.274200       170.7297 
 1843   0.0000       6.276488       170.7919 
 1844   0.0000       6.282034       170.9428 
 1845   0.0000       6.283289       170.9770 
 1846   0.0000       6.284842       171.0192 
 1847   0.0000       6.287759       171.0986 
 1848   0.0000       6.288134       171.1088 
 1849   0.0000       6.291393       171.1975 
 1850   0.0000       6.294706       171.2877 
 1851   0.0000       6.295896       171.3200 
 1852   0.0000       6.298535       171.3919 
 1853   0.0000       6.300511       171.4456 
 1854   0.0000       6.302368       171.4962 
 1855   0.0000       6.306135       171.5986 
 1856   0.0000       6.307046       171.6234 
 1857   0.0000       6.308699       171.6684 
 1858   0.0000       6.313357       171.7952 
 1859   0.0000       6.314904       171.8373 
 1860   0.0000       6.317194       171.8996 
 1861   0.0000       6.322293       172.0383 
 1862   0.0000       6.323540       172.0723 
 1863   0.0000       6.327281       172.1741 
 1864   0.0000       6.334265       172.3641 
 1865   0.0000       6.336417       172.4227 
 1866   0.0000       6.337513       172.4525 
 1867   0.0000       6.338746       172.4861 
 1868   0.0000       6.340201       172.5256 
 1869   0.0000       6.342285       172.5824 
 1870   0.0000       6.343910       172.6266 
 1871   0.0000       6.345873       172.6800 
 1872   0.0000       6.350886       172.8164 
 1873   0.0000       6.352294       172.8547 
 1874   0.0000       6.357004       172.9829 
 1875   0.0000       6.357396       172.9935 
 1876   0.0000       6.359460       173.0497 
 1877   0.0000       6.363074       173.1481 
 1878   0.0000       6.367167       173.2594 
 1879   0.0000       6.368954       173.3081 
 1880   0.0000       6.372735       173.4109 
 1881   0.0000       6.378040       173.5553 
 1882   0.0000       6.379608       173.5980 
 1883   0.0000       6.381435       173.6477 
 1884   0.0000       6.386869       173.7955 
 1885   0.0000       6.388511       173.8402 
 1886   0.0000       6.390227       173.8869 
 1887   0.0000       6.392886       173.9593 
 1888   0.0000       6.396071       174.0459 
 1889   0.0000       6.398131       174.1020 
 1890   0.0000       6.401982       174.2068 
 1891   0.0000       6.404080       174.2639 
 1892   0.0000       6.408237       174.3770 
 1893   0.0000       6.411365       174.4621 
 1894   0.0000       6.412827       174.5019 
 1895   0.0000       6.416397       174.5990 
 1896   0.0000       6.420627       174.7142 
 1897   0.0000       6.424998       174.8331 
 1898   0.0000       6.426797       174.8820 
 1899   0.0000       6.429108       174.9449 
 1900   0.0000       6.432069       175.0255 
 1901   0.0000       6.435324       175.1141 
 1902   0.0000       6.437827       175.1822 
 1903   0.0000       6.441547       175.2834 
 1904   0.0000       6.442609       175.3123 
 1905   0.0000       6.446735       175.4246 
 1906   0.0000       6.452025       175.5685 
 1907   0.0000       6.453437       175.6069 
 1908   0.0000       6.456956       175.7027 
 1909   0.0000       6.458656       175.7490 
 1910   0.0000       6.464815       175.9166 
 1911   0.0000       6.467592       175.9921 
 1912   0.0000       6.469243       176.0371 
 1913   0.0000       6.473468       176.1520 
 1914   0.0000       6.476783       176.2422 
 1915   0.0000       6.479013       176.3029 
 1916   0.0000       6.480234       176.3361 
 1917   0.0000       6.488237       176.5539 
 1918   0.0000       6.490785       176.6232 
 1919   0.0000       6.493226       176.6897 
 1920   0.0000       6.494755       176.7313 
 1921   0.0000       6.498821       176.8419 
 1922   0.0000       6.500577       176.8897 
 1923   0.0000       6.501455       176.9136 
 1924   0.0000       6.508632       177.1089 
 1925   0.0000       6.510500       177.1597 
 1926   0.0000       6.513643       177.2452 
 1927   0.0000       6.514634       177.2722 
 1928   0.0000       6.518980       177.3905 
 1929   0.0000       6.522781       177.4939 
 1930   0.0000       6.524085       177.5294 
 1931   0.0000       6.528536       177.6505 
 1932   0.0000       6.531403       177.7285 
 1933   0.0000       6.536164       177.8581 
 1934   0.0000       6.542116       178.0200 
 1935   0.0000       6.544577       178.0870 
 1936   0.0000       6.548093       178.1827 
 1937   0.0000       6.550896       178.2589 
 1938   0.0000       6.553969       178.3426 
 1939   0.0000       6.559964       178.5057 
 1940   0.0000       6.561417       178.5452 
 1941   0.0000       6.565214       178.6486 
 1942   0.0000       6.566514       178.6839 
 1943   0.0000       6.571636       178.8233 
 1944   0.0000       6.574846       178.9107 
 1945   0.0000       6.581409       179.0893 
 1946   0.0000       6.584923       179.1849 
 1947   0.0000       6.590687       179.3417 
 1948   0.0000       6.598588       179.5567 
 1949   0.0000       6.601374       179.6325 
 1950   0.0000       6.604609       179.7205 
 1951   0.0000       6.611803       179.9163 
 1952   0.0000       6.613063       179.9506 
 1953   0.0000       6.616264       180.0377 
 1954   0.0000       6.618947       180.1107 
 1955   0.0000       6.623143       180.2249 
 1956   0.0000       6.629240       180.3908 
 1957   0.0000       6.632866       180.4895 
 1958   0.0000       6.635554       180.5626 
 1959   0.0000       6.638322       180.6379 
 1960   0.0000       6.639579       180.6721 
 1961   0.0000       6.643501       180.7788 
 1962   0.0000       6.645837       180.8424 
 1963   0.0000       6.647647       180.8917 
 1964   0.0000       6.650483       180.9688 
 1965   0.0000       6.654980       181.0912 
 1966   0.0000       6.656582       181.1348 
 1967   0.0000       6.662138       181.2860 
 1968   0.0000       6.663408       181.3206 
 1969   0.0000       6.666111       181.3941 
 1970   0.0000       6.667730       181.4382 
 1971   0.0000       6.672970       181.5808 
 1972   0.0000       6.677391       181.7011 
 1973   0.0000       6.678888       181.7418 
 1974   0.0000       6.684360       181.8907 
 1975   0.0000       6.687951       181.9884 
 1976   0.0000       6.689957       182.0430 
 1977   0.0000       6.694646       182.1706 
 1978   0.0000       6.701012       182.3438 
 1979   0.0000       6.702836       182.3934 
 1980   0.0000       6.704909       182.4499 
 1981   0.0000       6.708359       182.5437 
 1982   0.0000       6.710747       182.6087 
 1983   0.0000       6.712512       182.6567 
 1984   0.0000       6.718069       182.8080 
 1985   0.0000       6.719981       182.8600 
 1986   0.0000       6.723157       182.9464 
 1987   0.0000       6.724724       182.9890 
 1988   0.0000       6.728504       183.0919 
 1989   0.0000       6.732253       183.1939 
 1990   0.0000       6.735062       183.2703 
 1991   0.0000       6.736576       183.3115 
 1992   0.0000       6.746162       183.5724 
 1993   0.0000       6.748220       183.6284 
 1994   0.0000       6.753659       183.7764 
 1995   0.0000       6.757474       183.8802 
 1996   0.0000       6.763952       184.0565 
 1997   0.0000       6.765803       184.1069 
 1998   0.0000       6.769804       184.2157 
 1999   0.0000       6.771709       184.2676 
 2000   0.0000       6.773554       184.3178 
 2001   0.0000       6.780101       184.4959 
 2002   0.0000       6.780630       184.5103 
 2003   0.0000       6.784084       184.6043 
 2004   0.0000       6.786174       184.6612 
 2005   0.0000       6.787282       184.6913 
 2006   0.0000       6.794617       184.8909 
 2007   0.0000       6.796646       184.9461 
 2008   0.0000       6.799530       185.0246 
 2009   0.0000       6.801657       185.0825 
 2010   0.0000       6.808569       185.2706 
 2011   0.0000       6.810783       185.3308 
 2012   0.0000       6.814373       185.4285 
 2013   0.0000       6.815326       185.4545 
 2014   0.0000       6.818588       185.5432 
 2015   0.0000       6.819960       185.5806 
 2016   0.0000       6.823713       185.6827 
 2017   0.0000       6.828558       185.8145 
 2018   0.0000       6.834227       185.9688 
 2019   0.0000       6.836449       186.0292 
 2020   0.0000       6.839431       186.1104 
 2021   0.0000       6.845570       186.2774 
 2022   0.0000       6.849721       186.3904 
 2023   0.0000       6.850643       186.4155 
 2024   0.0000       6.860941       186.6957 
 2025   0.0000       6.869235       186.9214 
 2026   0.0000       6.871294       186.9774 
 2027   0.0000       6.872609       187.0132 
 2028   0.0000       6.875413       187.0895 
 2029   0.0000       6.879470       187.1999 
 2030   0.0000       6.881893       187.2658 
 2031   0.0000       6.888677       187.4504 
 2032   0.0000       6.890545       187.5013 
 2033   0.0000       6.891746       187.5339 
 2034   0.0000       6.899825       187.7538 
 2035   0.0000       6.906823       187.9442 
 2036   0.0000       6.913182       188.1172 
 2037   0.0000       6.921764       188.3508 
 2038   0.0000       6.923481       188.3975 
 2039   0.0000       6.925481       188.4519 
 2040   0.0000       6.928590       188.5365 
 2041   0.0000       6.933615       188.6733 
 2042   0.0000       6.937530       188.7798 
 2043   0.0000       6.938402       188.8035 
 2044   0.0000       6.945706       189.0023 
 2045   0.0000       6.959581       189.3798 
 2046   0.0000       6.961942       189.4441 
 2047   0.0000       6.965531       189.5417 
 2048   0.0000       6.968221       189.6149 
 2049   0.0000       6.978644       189.8986 
 2050   0.0000       6.983002       190.0171 
 2051   0.0000       6.983843       190.0400 
 2052   0.0000       6.990268       190.2148 
 2053   0.0000       6.995917       190.3686 
 2054   0.0000       7.000335       190.4888 
 2055   0.0000       7.007323       190.6790 
 2056   0.0000       7.011097       190.7817 
 2057   0.0000       7.018424       190.9810 
 2058   0.0000       7.022234       191.0847 
 2059   0.0000       7.022751       191.0988 
 2060   0.0000       7.025346       191.1694 
 2061   0.0000       7.028904       191.2662 
 2062   0.0000       7.033477       191.3906 
 2063   0.0000       7.036779       191.4805 
 2064   0.0000       7.040737       191.5882 
 2065   0.0000       7.041451       191.6076 
 2066   0.0000       7.046624       191.7484 
 2067   0.0000       7.048390       191.7965 
 2068   0.0000       7.051017       191.8679 
 2069   0.0000       7.058850       192.0811 
 2070   0.0000       7.062689       192.1855 
 2071   0.0000       7.064583       192.2371 
 2072   0.0000       7.070406       192.3955 
 2073   0.0000       7.076097       192.5504 
 2074   0.0000       7.080201       192.6621 
 2075   0.0000       7.084098       192.7681 
 2076   0.0000       7.089757       192.9221 
 2077   0.0000       7.092515       192.9971 
 2078   0.0000       7.099297       193.1817 
 2079   0.0000       7.102116       193.2584 
 2080   0.0000       7.105984       193.3637 
 2081   0.0000       7.111321       193.5089 
 2082   0.0000       7.121723       193.7919 
 2083   0.0000       7.125391       193.8918 
 2084   0.0000       7.126413       193.9195 
 2085   0.0000       7.130386       194.0277 
 2086   0.0000       7.133397       194.1096 
 2087   0.0000       7.136653       194.1982 
 2088   0.0000       7.142260       194.3508 
 2089   0.0000       7.144746       194.4184 
 2090   0.0000       7.145796       194.4470 
 2091   0.0000       7.147564       194.4951 
 2092   0.0000       7.153961       194.6692 
 2093   0.0000       7.154809       194.6923 
 2094   0.0000       7.160795       194.8551 
 2095   0.0000       7.167405       195.0350 
 2096   0.0000       7.170445       195.1177 
 2097   0.0000       7.172269       195.1674 
 2098   0.0000       7.174555       195.2296 
 2099   0.0000       7.180965       195.4040 
 2100   0.0000       7.189432       195.6344 
 2101   0.0000       7.189780       195.6439 
 2102   0.0000       7.199963       195.9210 
 2103   0.0000       7.202264       195.9836 
 2104   0.0000       7.206693       196.1041 
 2105   0.0000       7.209091       196.1693 
 2106   0.0000       7.219342       196.4483 
 2107   0.0000       7.222789       196.5421 
 2108   0.0000       7.231058       196.7671 
 2109   0.0000       7.236506       196.9153 
 2110   0.0000       7.239138       196.9870 
 2111   0.0000       7.241555       197.0527 
 2112   0.0000       7.246807       197.1956 
 2113   0.0000       7.247046       197.2021 
 2114   0.0000       7.250337       197.2917 
 2115   0.0000       7.253335       197.3733 
 2116   0.0000       7.259691       197.5462 
 2117   0.0000       7.261632       197.5991 
 2118   0.0000       7.268392       197.7830 
 2119   0.0000       7.275366       197.9728 
 2120   0.0000       7.281468       198.1388 
 2121   0.0000       7.285370       198.2450 
 2122   0.0000       7.294829       198.5024 
 2123   0.0000       7.299994       198.6429 
 2124   0.0000       7.303419       198.7361 
 2125   0.0000       7.305349       198.7887 
 2126   0.0000       7.310987       198.9421 
 2127   0.0000       7.316110       199.0815 
 2128   0.0000       7.321294       199.2225 
 2129   0.0000       7.328857       199.4283 
 2130   0.0000       7.335178       199.6003 
 2131   0.0000       7.340352       199.7411 
 2132   0.0000       7.345439       199.8796 
 2133   0.0000       7.355023       200.1403 
 2134   0.0000       7.357491       200.2075 
 2135   0.0000       7.362408       200.3413 
 2136   0.0000       7.363439       200.3694 
 2137   0.0000       7.368465       200.5061 
 2138   0.0000       7.370194       200.5532 
 2139   0.0000       7.383168       200.9062 
 2140   0.0000       7.386883       201.0073 
 2141   0.0000       7.397817       201.3048 
 2142   0.0000       7.399755       201.3576 
 2143   0.0000       7.406925       201.5527 
 2144   0.0000       7.410651       201.6541 
 2145   0.0000       7.414407       201.7563 
 2146   0.0000       7.422303       201.9711 
 2147   0.0000       7.427370       202.1090 
 2148   0.0000       7.432480       202.2481 
 2149   0.0000       7.441519       202.4940 
 2150   0.0000       7.447143       202.6471 
 2151   0.0000       7.449070       202.6995 
 2152   0.0000       7.454029       202.8345 
 2153   0.0000       7.455339       202.8701 
 2154   0.0000       7.460744       203.0172 
 2155   0.0000       7.464923       203.1309 
 2156   0.0000       7.470237       203.2755 
 2157   0.0000       7.473121       203.3540 
 2158   0.0000       7.477575       203.4752 
 2159   0.0000       7.482642       203.6130 
 2160   0.0000       7.485903       203.7018 
 2161   0.0000       7.486782       203.7257 
 2162   0.0000       7.489827       203.8086 
 2163   0.0000       7.495758       203.9699 
 2164   0.0000       7.498633       204.0482 
 2165   0.0000       7.502144       204.1437 
 2166   0.0000       7.504186       204.1993 
 2167   0.0000       7.507183       204.2808 
 2168   0.0000       7.516297       204.5288 
 2169   0.0000       7.520031       204.6304 
 2170   0.0000       7.522464       204.6967 
 2171   0.0000       7.526807       204.8148 
 2172   0.0000       7.528080       204.8495 
 2173   0.0000       7.530823       204.9241 
 2174   0.0000       7.536336       205.0741 
 2175   0.0000       7.540358       205.1836 
 2176   0.0000       7.540810       205.1959 
 2177   0.0000       7.542766       205.2491 
 2178   0.0000       7.548021       205.3921 
 2179   0.0000       7.551963       205.4994 
 2180   0.0000       7.556291       205.6171 
 2181   0.0000       7.561118       205.7485 
 2182   0.0000       7.568481       205.9488 
 2183   0.0000       7.568960       205.9619 
 2184   0.0000       7.569649       205.9806 
 2185   0.0000       7.577584       206.1965 
 2186   0.0000       7.582501       206.3303 
 2187   0.0000       7.589672       206.5255 
 2188   0.0000       7.592471       206.6016 
 2189   0.0000       7.594376       206.6535 
 2190   0.0000       7.600531       206.8210 
 2191   0.0000       7.601372       206.8439 
 2192   0.0000       7.603519       206.9023 
 2193   0.0000       7.614050       207.1888 
 2194   0.0000       7.614282       207.1951 
 2195   0.0000       7.620204       207.3563 
 2196   0.0000       7.625311       207.4953 
 2197   0.0000       7.627758       207.5618 
 2198   0.0000       7.633328       207.7134 
 2199   0.0000       7.634736       207.7517 
 2200   0.0000       7.639414       207.8790 
 2201   0.0000       7.643692       207.9954 
 2202   0.0000       7.647716       208.1049 
 2203   0.0000       7.652035       208.2225 
 2204   0.0000       7.662697       208.5126 
 2205   0.0000       7.666705       208.6216 
 2206   0.0000       7.672498       208.7793 
 2207   0.0000       7.674415       208.8315 
 2208   0.0000       7.675926       208.8726 
 2209   0.0000       7.682557       209.0530 
 2210   0.0000       7.688245       209.2078 
 2211   0.0000       7.693136       209.3409 
 2212   0.0000       7.697442       209.4581 
 2213   0.0000       7.700250       209.5344 
 2214   0.0000       7.703126       209.6127 
 2215   0.0000       7.706475       209.7038 
 2216   0.0000       7.710447       209.8119 
 2217   0.0000       7.713404       209.8924 
 2218   0.0000       7.716285       209.9708 
 2219   0.0000       7.722813       210.1484 
 2220   0.0000       7.725718       210.2275 
 2221   0.0000       7.727143       210.2663 
 2222   0.0000       7.730215       210.3498 
 2223   0.0000       7.736249       210.5140 
 2224   0.0000       7.737578       210.5502 
 2225   0.0000       7.746215       210.7852 
 2226   0.0000       7.747751       210.8270 
 2227   0.0000       7.749752       210.8815 
 2228   0.0000       7.757100       211.0814 
 2229   0.0000       7.760741       211.1805 
 2230   0.0000       7.764619       211.2860 
 2231   0.0000       7.767741       211.3710 
 2232   0.0000       7.768970       211.4044 
 2233   0.0000       7.774862       211.5647 
 2234   0.0000       7.782050       211.7603 
 2235   0.0000       7.783744       211.8064 
 2236   0.0000       7.790559       211.9919 
 2237   0.0000       7.792474       212.0440 
 2238   0.0000       7.799347       212.2310 
 2239   0.0000       7.800964       212.2750 
 2240   0.0000       7.808222       212.4725 
 2241   0.0000       7.814968       212.6561 
 2242   0.0000       7.816994       212.7112 
 2243   0.0000       7.824982       212.9286 
 2244   0.0000       7.828634       213.0280 
 2245   0.0000       7.832185       213.1246 
 2246   0.0000       7.840983       213.3640 
 2247   0.0000       7.842802       213.4135 
 2248   0.0000       7.852062       213.6655 
 2249   0.0000       7.853540       213.7057 
 2250   0.0000       7.858580       213.8428 
 2251   0.0000       7.861091       213.9112 
 2252   0.0000       7.864672       214.0086 
 2253   0.0000       7.868630       214.1163 
 2254   0.0000       7.870421       214.1651 
 2255   0.0000       7.877976       214.3706 
 2256   0.0000       7.879044       214.3997 
 2257   0.0000       7.886127       214.5924 
 2258   0.0000       7.889617       214.6874 
 2259   0.0000       7.891382       214.7354 
 2260   0.0000       7.899863       214.9662 
 2261   0.0000       7.902582       215.0402 
 2262   0.0000       7.907715       215.1799 
 2263   0.0000       7.911475       215.2822 
 2264   0.0000       7.915738       215.3982 
 2265   0.0000       7.918492       215.4731 
 2266   0.0000       7.924542       215.6378 
 2267   0.0000       7.925921       215.6753 
 2268   0.0000       7.931892       215.8377 
 2269   0.0000       7.934085       215.8974 
 2270   0.0000       7.937621       215.9937 
 2271   0.0000       7.942345       216.1222 
 2272   0.0000       7.944492       216.1806 
 2273   0.0000       7.953579       216.4279 
 2274   0.0000       7.955926       216.4917 
 2275   0.0000       7.961603       216.6462 
 2276   0.0000       7.962878       216.6809 
 2277   0.0000       7.965760       216.7594 
 2278   0.0000       7.971481       216.9150 
 2279   0.0000       7.973136       216.9601 
 2280   0.0000       7.978999       217.1196 
 2281   0.0000       7.979958       217.1457 
 2282   0.0000       7.981398       217.1849 
 2283   0.0000       7.984607       217.2722 
 2284   0.0000       7.989489       217.4051 
 2285   0.0000       7.994529       217.5422 
 2286   0.0000       7.999548       217.6788 
 2287   0.0000       8.001682       217.7368 
 2288   0.0000       8.003523       217.7869 
 2289   0.0000       8.009784       217.9573 
 2290   0.0000       8.011451       218.0027 
 2291   0.0000       8.014019       218.0725 
 2292   0.0000       8.015373       218.1094 
 2293   0.0000       8.021377       218.2728 
 2294   0.0000       8.024407       218.3552 
 2295   0.0000       8.026786       218.4200 
 2296   0.0000       8.035328       218.6524 
 2297   0.0000       8.036061       218.6723 
 2298   0.0000       8.044229       218.8946 
 2299   0.0000       8.047474       218.9829 
 2300   0.0000       8.050112       219.0547 
 2301   0.0000       8.057655       219.2599 
 2302   0.0000       8.062851       219.4013 
 2303   0.0000       8.068349       219.5509 
 2304   0.0000       8.073278       219.6851 
 2305   0.0000       8.075674       219.7503 
 2306   0.0000       8.082884       219.9464 
 2307   0.0000       8.090242       220.1467 
 2308   0.0000       8.094890       220.2731 
 2309   0.0000       8.104322       220.5298 
 2310   0.0000       8.107726       220.6224 
 2311   0.0000       8.114946       220.8189 
 2312   0.0000       8.118218       220.9080 
 2313   0.0000       8.122421       221.0223 
 2314   0.0000       8.125398       221.1033 
 2315   0.0000       8.135610       221.3812 
 2316   0.0000       8.137567       221.4345 
 2317   0.0000       8.137907       221.4437 
 2318   0.0000       8.139802       221.4953 
 2319   0.0000       8.145056       221.6382 
 2320   0.0000       8.147603       221.7076 
 2321   0.0000       8.150530       221.7872 
 2322   0.0000       8.154911       221.9064 
 2323   0.0000       8.159100       222.0204 
 2324   0.0000       8.161075       222.0741 
 2325   0.0000       8.168816       222.2848 
 2326   0.0000       8.170101       222.3198 
 2327   0.0000       8.171940       222.3698 
 2328   0.0000       8.178260       222.5418 
 2329   0.0000       8.179819       222.5842 
 2330   0.0000       8.185079       222.7273 
 2331   0.0000       8.188156       222.8111 
 2332   0.0000       8.192190       222.9208 
 2333   0.0000       8.194979       222.9967 
 2334   0.0000       8.195149       223.0014 
 2335   0.0000       8.197300       223.0599 
 2336   0.0000       8.199408       223.1172 
 2337   0.0000       8.201840       223.1834 
 2338   0.0000       8.205391       223.2800 
 2339   0.0000       8.208338       223.3602 
 2340   0.0000       8.210919       223.4305 
 2341   0.0000       8.213335       223.4962 
 2342   0.0000       8.217824       223.6183 
 2343   0.0000       8.223498       223.7728 
 2344   0.0000       8.225862       223.8371 
 2345   0.0000       8.228165       223.8997 
 2346   0.0000       8.232229       224.0103 
 2347   0.0000       8.236368       224.1230 
 2348   0.0000       8.239647       224.2122 
 2349   0.0000       8.247873       224.4360 
 2350   0.0000       8.252214       224.5542 
 2351   0.0000       8.260144       224.7699 
 2352   0.0000       8.263492       224.8610 
 2353   0.0000       8.268389       224.9943 
 2354   0.0000       8.269129       225.0144 
 2355   0.0000       8.274481       225.1601 
 2356   0.0000       8.279219       225.2890 
 2357   0.0000       8.281887       225.3616 
 2358   0.0000       8.293975       225.6905 
 2359   0.0000       8.295410       225.7296 
 2360   0.0000       8.301930       225.9070 
 2361   0.0000       8.305150       225.9946 
 2362   0.0000       8.311722       226.1735 
 2363   0.0000       8.316536       226.3045 
 2364   0.0000       8.323818       226.5026 
 2365   0.0000       8.325647       226.5524 
 2366   0.0000       8.330009       226.6711 
 2367   0.0000       8.330669       226.6890 
 2368   0.0000       8.341691       226.9889 
 2369   0.0000       8.344299       227.0599 
 2370   0.0000       8.350390       227.2257 
 2371   0.0000       8.353296       227.3047 
 2372   0.0000       8.355580       227.3669 
 2373   0.0000       8.357518       227.4196 
 2374   0.0000       8.363959       227.5949 
 2375   0.0000       8.366121       227.6537 
 2376   0.0000       8.372255       227.8206 
 2377   0.0000       8.374590       227.8842 
 2378   0.0000       8.377659       227.9677 
 2379   0.0000       8.380611       228.0480 
 2380   0.0000       8.383703       228.1322 
 2381   0.0000       8.387943       228.2475 
 2382   0.0000       8.394456       228.4247 
 2383   0.0000       8.396722       228.4864 
 2384   0.0000       8.399088       228.5508 
 2385   0.0000       8.400027       228.5763 
 2386   0.0000       8.402861       228.6535 
 2387   0.0000       8.406416       228.7502 
 2388   0.0000       8.409802       228.8424 
 2389   0.0000       8.411168       228.8795 
 2390   0.0000       8.413912       228.9542 
 2391   0.0000       8.415491       228.9972 
 2392   0.0000       8.420302       229.1281 
 2393   0.0000       8.423454       229.2138 
 2394   0.0000       8.429105       229.3676 
 2395   0.0000       8.431755       229.4397 
 2396   0.0000       8.433255       229.4805 
 2397   0.0000       8.437852       229.6056 
 2398   0.0000       8.440412       229.6753 
 2399   0.0000       8.442222       229.7245 
 2400   0.0000       8.445312       229.8086 
 2401   0.0000       8.446692       229.8462 
 2402   0.0000       8.449882       229.9330 
 2403   0.0000       8.453171       230.0225 
 2404   0.0000       8.457747       230.1470 
 2405   0.0000       8.460442       230.2203 
 2406   0.0000       8.462682       230.2813 
 2407   0.0000       8.473276       230.5696 
 2408   0.0000       8.476208       230.6493 
 2409   0.0000       8.477965       230.6972 
 2410   0.0000       8.483048       230.8355 
 2411   0.0000       8.487629       230.9601 
 2412   0.0000       8.492450       231.0913 
 2413   0.0000       8.494289       231.1414 
 2414   0.0000       8.498013       231.2427 
 2415   0.0000       8.502454       231.3635 
 2416   0.0000       8.502779       231.3724 
 2417   0.0000       8.506083       231.4623 
 2418   0.0000       8.508521       231.5286 
 2419   0.0000       8.513824       231.6729 
 2420   0.0000       8.517303       231.7676 
 2421   0.0000       8.518843       231.8095 
 2422   0.0000       8.520517       231.8550 
 2423   0.0000       8.524062       231.9515 
 2424   0.0000       8.526969       232.0306 
 2425   0.0000       8.532320       232.1762 
 2426   0.0000       8.538897       232.3552 
 2427   0.0000       8.540042       232.3864 
 2428   0.0000       8.541417       232.4238 
 2429   0.0000       8.544397       232.5049 
 2430   0.0000       8.546301       232.5567 
 2431   0.0000       8.549455       232.6425 
 2432   0.0000       8.553585       232.7549 
 2433   0.0000       8.558661       232.8930 
 2434   0.0000       8.561146       232.9606 
 2435   0.0000       8.568835       233.1698 
 2436   0.0000       8.572428       233.2676 
 2437   0.0000       8.574018       233.3109 
 2438   0.0000       8.582753       233.5486 
 2439   0.0000       8.585751       233.6302 
 2440   0.0000       8.588486       233.7046 
 2441   0.0000       8.590823       233.7682 
 2442   0.0000       8.597948       233.9621 
 2443   0.0000       8.599933       234.0161 
 2444   0.0000       8.601774       234.0662 
 2445   0.0000       8.604414       234.1380 
 2446   0.0000       8.608346       234.2450 
 2447   0.0000       8.612492       234.3578 
 2448   0.0000       8.615274       234.4335 
 2449   0.0000       8.621389       234.5999 
 2450   0.0000       8.623278       234.6513 
 2451   0.0000       8.626830       234.7480 
 2452   0.0000       8.630031       234.8351 
 2453   0.0000       8.633268       234.9232 
 2454   0.0000       8.637932       235.0501 
 2455   0.0000       8.639399       235.0900 
 2456   0.0000       8.640652       235.1241 
 2457   0.0000       8.644060       235.2168 
 2458   0.0000       8.647252       235.3037 
 2459   0.0000       8.656715       235.5612 
 2460   0.0000       8.656971       235.5682 
 2461   0.0000       8.661821       235.7001 
 2462   0.0000       8.669240       235.9020 
 2463   0.0000       8.671206       235.9555 
 2464   0.0000       8.673852       236.0275 
 2465   0.0000       8.676894       236.1103 
 2466   0.0000       8.678385       236.1509 
 2467   0.0000       8.682328       236.2582 
 2468   0.0000       8.683149       236.2805 
 2469   0.0000       8.689015       236.4401 
 2470   0.0000       8.697618       236.6742 
 2471   0.0000       8.698917       236.7096 
 2472   0.0000       8.707048       236.9308 
 2473   0.0000       8.710762       237.0319 
 2474   0.0000       8.716913       237.1993 
 2475   0.0000       8.722511       237.3516 
 2476   0.0000       8.725456       237.4317 
 2477   0.0000       8.730104       237.5582 
 2478   0.0000       8.733190       237.6422 
 2479   0.0000       8.736895       237.7430 
 2480   0.0000       8.743913       237.9340 
 2481   0.0000       8.753515       238.1953 
 2482   0.0000       8.757782       238.3114 
 2483   0.0000       8.760051       238.3731 
 2484   0.0000       8.762231       238.4324 
 2485   0.0000       8.764673       238.4989 
 2486   0.0000       8.768129       238.5929 
 2487   0.0000       8.775714       238.7993 
 2488   0.0000       8.777117       238.8375 
 2489   0.0000       8.786704       239.0984 
 2490   0.0000       8.788742       239.1538 
 2491   0.0000       8.789592       239.1770 
 2492   0.0000       8.797248       239.3853 
 2493   0.0000       8.802953       239.5405 
 2494   0.0000       8.806995       239.6505 
 2495   0.0000       8.809854       239.7283 
 2496   0.0000       8.813383       239.8243 
 2497   0.0000       8.820075       240.0064 
 2498   0.0000       8.823291       240.0940 
 2499   0.0000       8.830472       240.2894 
 2500   0.0000       8.831594       240.3199 
 2501   0.0000       8.842755       240.6236 
 2502   0.0000       8.847181       240.7440 
 2503   0.0000       8.847800       240.7609 
 2504   0.0000       8.863207       241.1801 
 2505   0.0000       8.870496       241.3785 
 2506   0.0000       8.874071       241.4758 
 2507   0.0000       8.881269       241.6716 
 2508   0.0000       8.883617       241.7355 
 2509   0.0000       8.892896       241.9880 
 2510   0.0000       8.895374       242.0554 
 2511   0.0000       8.896085       242.0748 
 2512   0.0000       8.900407       242.1924 
 2513   0.0000       8.903136       242.2666 
 2514   0.0000       8.908958       242.4251 
 2515   0.0000       8.912841       242.5307 
 2516   0.0000       8.917933       242.6693 
 2517   0.0000       8.918211       242.6769 
 2518   0.0000       8.921975       242.7793 
 2519   0.0000       8.925821       242.8839 
 2520   0.0000       8.942613       243.3409 
 2521   0.0000       8.944913       243.4035 
 2522   0.0000       8.948308       243.4958 
 2523   0.0000       8.950154       243.5461 
 2524   0.0000       8.951944       243.5948 
 2525   0.0000       8.956183       243.7101 
 2526   0.0000       8.962435       243.8802 
 2527   0.0000       8.965370       243.9601 
 2528   0.0000       8.970639       244.1035 
 2529   0.0000       8.975221       244.2282 
 2530   0.0000       8.980960       244.3843 
 2531   0.0000       8.983839       244.4627 
 2532   0.0000       8.986382       244.5319 
 2533   0.0000       8.989718       244.6227 
 2534   0.0000       8.992277       244.6923 
 2535   0.0000       8.995988       244.7933 
 2536   0.0000       9.000587       244.9184 
 2537   0.0000       9.007843       245.1159 
 2538   0.0000       9.009601       245.1637 
 2539   0.0000       9.017553       245.3801 
 2540   0.0000       9.028616       245.6811 
 2541   0.0000       9.030874       245.7426 
 2542   0.0000       9.031574       245.7616 
 2543   0.0000       9.039394       245.9744 
 2544   0.0000       9.042315       246.0539 
 2545   0.0000       9.044823       246.1222 
 2546   0.0000       9.049479       246.2489 
 2547   0.0000       9.054768       246.3928 
 2548   0.0000       9.060882       246.5591 
 2549   0.0000       9.066399       246.7093 
 2550   0.0000       9.068648       246.7705 
 2551   0.0000       9.076145       246.9745 
 2552   0.0000       9.081682       247.1251 
 2553   0.0000       9.088989       247.3240 
 2554   0.0000       9.092507       247.4197 
 2555   0.0000       9.097170       247.5466 
 2556   0.0000       9.101341       247.6601 
 2557   0.0000       9.104620       247.7493 
 2558   0.0000       9.106731       247.8068 
 2559   0.0000       9.111474       247.9358 
 2560   0.0000       9.115767       248.0526 
 2561   0.0000       9.120469       248.1806 
 2562   0.0000       9.124960       248.3028 
 2563   0.0000       9.126478       248.3441 
 2564   0.0000       9.134655       248.5666 
 2565   0.0000       9.143817       248.8159 
 2566   0.0000       9.150094       248.9867 
 2567   0.0000       9.161405       249.2945 
 2568   0.0000       9.168121       249.4773 
 2569   0.0000       9.169606       249.5177 
 2570   0.0000       9.177979       249.7455 
 2571   0.0000       9.189900       250.0699 
 2572   0.0000       9.191877       250.1237 
 2573   0.0000       9.211159       250.6484 
 2574   0.0000       9.222869       250.9670 
 2575   0.0000       9.228675       251.1250 
 2576   0.0000       9.244971       251.5684 
 2577   0.0000       9.258336       251.9321 
 2578   0.0000       9.278886       252.4913 
 2579   0.0000       9.291175       252.8257 
 2580   0.0000       9.297233       252.9906 
 2581   0.0000       9.306449       253.2414 
 2582   0.0000       9.322952       253.6904 
 2583   0.0000       9.363991       254.8071 
 2584   0.0000       9.376655       255.1518 
 2585   0.0000       9.379351       255.2251 
 2586   0.0000       9.389034       255.4886 
 2587   0.0000       9.389712       255.5070 
 2588   0.0000       9.404736       255.9159 
 2589   0.0000       9.406562       255.9656 
 2590   0.0000       9.414729       256.1878 
 2591   0.0000       9.419832       256.3267 
 2592   0.0000       9.431674       256.6489 
 2593   0.0000       9.454462       257.2690 
 2594   0.0000       9.468992       257.6644 
 2595   0.0000       9.472986       257.7731 
 2596   0.0000       9.486047       258.1285 
 2597   0.0000       9.495136       258.3758 
 2598   0.0000       9.520329       259.0613 
 2599   0.0000       9.528367       259.2800 
 2600   0.0000       9.541705       259.6430 
 2601   0.0000       9.546514       259.7738 
 2602   0.0000       9.552008       259.9233 
 2603   0.0000       9.559874       260.1374 
 2604   0.0000       9.572790       260.4889 
 2605   0.0000       9.578885       260.6547 
 2606   0.0000       9.588576       260.9184 
 2607   0.0000       9.592594       261.0278 
 2608   0.0000       9.601636       261.2738 
 2609   0.0000       9.610103       261.5042 
 2610   0.0000       9.615336       261.6466 
 2611   0.0000       9.624257       261.8894 
 2612   0.0000       9.637583       262.2520 
 2613   0.0000       9.655763       262.7467 
 2614   0.0000       9.672865       263.2120 
 2615   0.0000       9.679326       263.3879 
 2616   0.0000       9.686888       263.5936 
 2617   0.0000       9.698812       263.9181 
 2618   0.0000       9.700398       263.9612 
 2619   0.0000       9.706394       264.1244 
 2620   0.0000       9.709466       264.2080 
 2621   0.0000       9.730917       264.7917 
 2622   0.0000       9.733118       264.8516 
 2623   0.0000       9.737552       264.9722 
 2624   0.0000       9.739288       265.0195 
 2625   0.0000       9.749602       265.3001 
 2626   0.0000       9.756613       265.4909 
 2627   0.0000       9.764897       265.7163 
 2628   0.0000       9.770807       265.8772 
 2629   0.0000       9.776661       266.0365 
 2630   0.0000       9.778622       266.0898 
 2631   0.0000       9.784205       266.2417 
 2632   0.0000       9.788004       266.3451 
 2633   0.0000       9.795195       266.5408 
 2634   0.0000       9.799004       266.6445 
 2635   0.0000       9.800913       266.6964 
 2636   0.0000       9.806050       266.8362 
 2637   0.0000       9.812363       267.0080 
 2638   0.0000       9.818197       267.1667 
 2639   0.0000       9.821541       267.2577 
 2640   0.0000       9.821975       267.2695 
 2641   0.0000       9.825028       267.3526 
 2642   0.0000       9.829715       267.4801 
 2643   0.0000       9.837418       267.6897 
 2644   0.0000       9.842312       267.8229 
 2645   0.0000       9.851967       268.0856 
 2646   0.0000       9.856765       268.2162 
 2647   0.0000       9.862150       268.3628 
 2648   0.0000       9.870120       268.5796 
 2649   0.0000       9.871958       268.6296 
 2650   0.0000       9.877992       268.7938 
 2651   0.0000       9.882237       268.9093 
 2652   0.0000       9.885492       268.9979 
 2653   0.0000       9.890788       269.1420 
 2654   0.0000       9.896067       269.2857 
 2655   0.0000       9.898388       269.3488 
 2656   0.0000       9.902250       269.4539 
 2657   0.0000       9.904832       269.5242 
 2658   0.0000       9.913125       269.7498 
 2659   0.0000       9.922432       270.0031 
 2660   0.0000       9.923893       270.0429 
 2661   0.0000       9.935242       270.3517 
 2662   0.0000       9.940897       270.5056 
 2663   0.0000       9.945959       270.6433 
 2664   0.0000       9.952193       270.8129 
 2665   0.0000       9.955777       270.9105 
 2666   0.0000       9.961130       271.0561 
 2667   0.0000       9.974834       271.4290 
 2668   0.0000       9.980427       271.5812 
 2669   0.0000       9.991140       271.8727 
 2670   0.0000       9.991874       271.8927 
 2671   0.0000       9.999350       272.0962 
 2672   0.0000      10.003090       272.1979 
 2673   0.0000      10.011073       272.4152 
 2674   0.0000      10.014314       272.5033 
 2675   0.0000      10.021133       272.6889 
 2676   0.0000      10.023952       272.7656 
 2677   0.0000      10.032196       272.9899 
 2678   0.0000      10.038552       273.1629 
 2679   0.0000      10.045601       273.3547 
 2680   0.0000      10.048926       273.4452 
 2681   0.0000      10.059922       273.7444 
 2682   0.0000      10.067608       273.9535 
 2683   0.0000      10.073324       274.1091 
 2684   0.0000      10.086504       274.4677 
 2685   0.0000      10.096814       274.7483 
 2686   0.0000      10.105914       274.9959 
 2687   0.0000      10.111642       275.1518 
 2688   0.0000      10.117211       275.3033 
 2689   0.0000      10.120518       275.3933 
 2690   0.0000      10.131456       275.6909 
 2691   0.0000      10.147476       276.1269 
 2692   0.0000      10.149119       276.1716 
 2693   0.0000      10.170037       276.7408 
 2694   0.0000      10.192960       277.3645 
 2695   0.0000      10.197240       277.4810 
 2696   0.0000      10.208450       277.7860 
 2697   0.0000      10.212535       277.8972 
 2698   0.0000      10.216045       277.9927 
 2699   0.0000      10.224191       278.2144 
 2700   0.0000      10.248521       278.8764 
 2701   0.0000      10.250973       278.9432 
 2702   0.0000      10.269612       279.4503 
 2703   0.0000      10.273881       279.5665 
 2704   0.0000      10.282112       279.7905 
 2705   0.0000      10.298507       280.2366 
 2706   0.0000      10.317794       280.7615 
 2707   0.0000      10.331350       281.1303 
 2708   0.0000      10.339086       281.3408 
 2709   0.0000      10.348574       281.5990 
 2710   0.0000      10.358134       281.8592 
 2711   0.0000      10.362476       281.9773 
 2712   0.0000      10.372889       282.2607 
 2713   0.0000      10.385196       282.5955 
 2714   0.0000      10.386290       282.6253 
 2715   0.0000      10.392162       282.7851 
 2716   0.0000      10.400229       283.0046 
 2717   0.0000      10.404244       283.1139 
 2718   0.0000      10.407450       283.2011 
 2719   0.0000      10.420224       283.5487 
 2720   0.0000      10.420497       283.5561 
 2721   0.0000      10.423466       283.6369 
 2722   0.0000      10.424702       283.6706 
 2723   0.0000      10.439594       284.0758 
 2724   0.0000      10.440670       284.1051 
 2725   0.0000      10.449460       284.3443 
 2726   0.0000      10.451073       284.3881 
 2727   0.0000      10.466125       284.7978 
 2728   0.0000      10.480197       285.1807 
 2729   0.0000      10.485589       285.3274 
 2730   0.0000      10.502445       285.7860 
 2731   0.0000      10.527145       286.4582 
 2732   0.0000      10.545878       286.9679 
 2733   0.0000      10.574169       287.7378 
 2734   0.0000      10.580132       287.9000 
 2735   0.0000      10.588423       288.1256 
 2736   0.0000      10.602668       288.5133 
 2737   0.0000      10.629225       289.2359 
 2738   0.0000      10.634020       289.3664 
 2739   0.0000      10.636247       289.4270 
 2740   0.0000      10.647942       289.7452 
 2741   0.0000      10.688330       290.8443 
 2742   0.0000      10.714929       291.5681 
 2743   0.0000      10.724740       291.8350 
 2744   0.0000      10.742351       292.3142 
 2745   0.0000      10.748977       292.4945 
 2746   0.0000      10.754468       292.6440 
 2747   0.0000      10.781307       293.3743 
 2748   0.0000      10.784424       293.4591 
 2749   0.0000      10.793027       293.6932 
 2750   0.0000      10.804453       294.0041 
 2751   0.0000      10.823476       294.5218 
 2752   0.0000      10.840141       294.9752 
 2753   0.0000      10.847659       295.1798 
 2754   0.0000      10.866349       295.6884 
 2755   0.0000      10.880695       296.0788 
 2756   0.0000      10.918952       297.1198 
 2757   0.0000      10.945581       297.8444 
 2758   0.0000      10.965115       298.3759 
 2759   0.0000      10.991911       299.1051 
 2760   0.0000      11.101689       302.0923 
 2761   0.0000      11.114556       302.4424 
 2762   0.0000      11.182122       304.2810 
 2763   0.0000      11.196486       304.6719 
 2764   0.0000      11.233481       305.6786 
 2765   0.0000      11.303905       307.5949 
 2766   0.0000      11.485375       312.5329 
 2767   0.0000      11.531900       313.7989 
 2768   0.0000      11.593047       315.4628 
 2769   0.0000      11.638532       316.7005 
 2770   0.0000      11.643568       316.8376 
 2771   0.0000      11.677358       317.7571 
 2772   0.0000      11.714462       318.7667 
 2773   0.0000      11.750029       319.7346 
 2774   0.0000      11.842500       322.2508 
 2775   0.0000      11.883787       323.3743 
 2776   0.0000      11.967988       325.6655 
 2777   0.0000      12.000668       326.5548 
 2778   0.0000      12.036485       327.5294 
 2779   0.0000      12.074749       328.5706 
 2780   0.0000      12.098312       329.2118 
 2781   0.0000      12.144941       330.4806 
 2782   0.0000      12.159496       330.8767 
 2783   0.0000      12.173097       331.2468 
 2784   0.0000      12.177542       331.3678 
 2785   0.0000      12.225397       332.6700 
 2786   0.0000      12.246139       333.2344 
 2787   0.0000      12.249014       333.3126 
 2788   0.0000      12.257805       333.5518 
 2789   0.0000      12.291727       334.4749 
 2790   0.0000      12.318263       335.1970 
 2791   0.0000      12.331656       335.5614 
 2792   0.0000      12.337613       335.7235 
 2793   0.0000      12.348828       336.0287 
 2794   0.0000      12.350362       336.0704 
 2795   0.0000      12.374921       336.7387 
 2796   0.0000      12.395949       337.3109 
 2797   0.0000      12.418219       337.9169 
 2798   0.0000      12.422269       338.0271 
 2799   0.0000      12.444583       338.6343 
 2800   0.0000      12.476930       339.5145 
 2801   0.0000      12.528749       340.9246 
 2802   0.0000      12.548545       341.4633 
 2803   0.0000      12.566297       341.9463 
 2804   0.0000      12.582936       342.3991 
 2805   0.0000      12.625146       343.5477 
 2806   0.0000      12.694671       345.4396 
 2807   0.0000      12.715565       346.0081 
 2808   0.0000      12.748240       346.8973 
 2809   0.0000      12.768362       347.4448 
 2810   0.0000      12.769334       347.4712 
 2811   0.0000      12.862289       350.0007 
 2812   0.0000      12.866419       350.1131 
 2813   0.0000      12.930468       351.8559 
 2814   0.0000      12.967916       352.8749 
 2815   0.0000      13.033033       354.6469 
 2816   0.0000      13.060426       355.3923 
 2817   0.0000      13.111280       356.7761 
 2818   0.0000      13.138965       357.5294 
 2819   0.0000      13.152198       357.8895 
 2820   0.0000      13.159287       358.0824 
 2821   0.0000      13.286527       361.5448 
 2822   0.0000      13.302870       361.9895 
 2823   0.0000      13.330302       362.7360 
 2824   0.0000      13.336655       362.9088 
 2825   0.0000      13.346023       363.1637 
 2826   0.0000      13.351913       363.3240 
 2827   0.0000      13.386069       364.2535 
 2828   0.0000      13.685252       372.3946 
 2829   0.0000      13.767433       374.6309 
 2830   0.0000      13.940353       379.3363 
 2831   0.0000      14.432482       392.7278 
 2832   0.0000      14.729023       400.7971 
 2833   0.0000      15.095636       410.7731 
 2834   0.0000      15.388163       418.7332 
 2835   0.0000      28.108939       764.8831 
 2836   0.0000      28.305863       770.2417 
 2837   0.0000      28.334866       771.0309 
 2838   0.0000      28.583277       777.7905 
 2839   0.0000      28.729553       781.7709 
 2840   0.0000      28.731672       781.8285 
 2841   0.0000      28.766392       782.7733 
 2842   0.0000      28.774085       782.9827 
 2843   0.0000      28.785345       783.2891 
 2844   0.0000      28.794900       783.5491 
 2845   0.0000      28.867385       785.5215 
 2846   0.0000      29.048410       790.4474 
 2847   0.0000      29.093359       791.6705 
 2848   0.0000      29.118495       792.3545 
 2849   0.0000      29.145620       793.0926 
 2850   0.0000      29.158428       793.4412 
 2851   0.0000      29.231927       795.4412 
 2852   0.0000      29.235453       795.5371 
 2853   0.0000      29.258463       796.1632 
 2854   0.0000      29.303028       797.3759 
 2855   0.0000      29.374895       799.3315 
 2856   0.0000      29.403574       800.1119 
 2857   0.0000      29.419609       800.5482 
 2858   0.0000      29.427880       800.7733 
 2859   0.0000      29.438865       801.0722 
 2860   0.0000      29.486117       802.3580 
 2861   0.0000      29.564696       804.4963 
 2862   0.0000      29.588022       805.1310 
 2863   0.0000      29.594723       805.3134 
 2864   0.0000      38.275257      1041.5227 
 2865   0.0000      38.672279      1052.3262 
 2866   0.0000      48.569432      1321.6414 
 2867   0.0000      48.850182      1329.2810 
 2868   0.0000     148.935395      4052.7381 
 2869   0.0000     149.144095      4058.4171 
 2870   0.0000     149.172566      4059.1919 
 2871   0.0000     149.396388      4065.2824 
 2872   0.0000     149.533221      4069.0058 
 2873   0.0000     149.552094      4069.5194 
 2874   0.0000     149.563062      4069.8178 
 2875   0.0000     149.593897      4070.6569 
 2876   0.0000     149.600474      4070.8359 
 2877   0.0000     149.617267      4071.2928 
 2878   0.0000     149.671653      4072.7727 
 2879   0.0000     149.842309      4077.4165 
 2880   0.0000     149.915021      4079.3951 
 2881   0.0000     149.920288      4079.5384 
 2882   0.0000     149.939532      4080.0621 
 2883   0.0000     149.964038      4080.7289 
 2884   0.0000     150.011247      4082.0136 
 2885   0.0000     150.027870      4082.4659 
 2886   0.0000     150.037810      4082.7364 
 2887   0.0000     150.161808      4086.1105 
 2888   0.0000     150.250526      4088.5247 
 2889   0.0000     150.258048      4088.7293 
 2890   0.0000     150.263753      4088.8846 
 2891   0.0000     150.279347      4089.3089 
 2892   0.0000     150.291842      4089.6489 
 2893   0.0000     150.330574      4090.7029 
 2894   0.0000     150.371174      4091.8077 
 2895   0.0000     150.396201      4092.4887 
 2896   0.0000     150.406447      4092.7675 
 2897   0.0000     199.689475      5433.8269 
 2898   0.0000     200.120636      5445.5594 
 2899   0.0000     255.995407      6965.9892 
 2900   0.0000     256.324843      6974.9536 

                    ********************************
                    * MULLIKEN POPULATION ANALYSIS *
                    ********************************

-----------------------
MULLIKEN ATOMIC CHARGES
-----------------------
   0 O :   -0.408952
   1 O :   -0.403548
   2 N :   -0.393256
   3 N :   -0.367566
   4 C :    0.250859
   5 C :    0.452130
   6 H :   -0.030953
   7 C :    0.062524
   8 C :   -0.169377
   9 H :    0.116416
  10 C :   -0.131924
  11 H :    0.144361
  12 C :   -0.134348
  13 H :    0.138197
  14 C :   -0.123595
  15 H :    0.145299
  16 C :   -0.170421
  17 H :    0.119527
  18 C :    0.049277
  19 C :   -0.279784
  20 H :    0.101581
  21 H :    0.102154
  22 H :    0.103852
  23 C :   -0.264253
  24 H :    0.085034
  25 H :    0.117352
  26 H :    0.116347
  27 C :   -0.260512
  28 H :    0.115728
  29 H :    0.119641
  30 H :    0.087825
  31 C :    0.120919
  32 C :    0.008974
  33 C :   -0.084244
  34 H :    0.086956
  35 C :   -0.187927
  36 H :    0.122594
  37 C :   -0.129756
  38 H :    0.136110
  39 C :   -0.132915
  40 H :    0.060135
  41 C :   -0.131472
  42 C :   -0.237508
  43 H :    0.099936
  44 H :    0.096348
  45 H :    0.101055
  46 C :   -0.220116
  47 H :    0.112733
  48 H :    0.086801
  49 H :    0.064471
  50 C :   -0.226977
  51 H :    0.071266
  52 H :    0.092151
  53 H :    0.108766
  54 C :    0.369545
  55 C :    0.056949
  56 C :   -0.078610
  57 H :    0.132426
  58 C :   -0.137469
  59 H :    0.145732
  60 C :   -0.087226
  61 H :    0.148212
  62 C :   -0.131138
  63 H :    0.151962
  64 C :   -0.114934
  65 H :    0.113207
  66 H :    0.123430
Sum of atomic charges:    0.0000000

--------------------------------
MULLIKEN REDUCED ORBITAL CHARGES
--------------------------------
  0 O s       :     3.861161  s :     3.861161
      pz      :     1.555425  p :     4.500098
      px      :     1.638451
      py      :     1.306223
      dz2     :     0.008633  d :     0.042431
      dxz     :     0.006374
      dyz     :     0.012595
      dx2y2   :     0.007074
      dxy     :     0.007756
      f0      :     0.000496  f :     0.005014
      f+1     :     0.000260
      f-1     :     0.000875
      f+2     :     0.000717
      f-2     :     0.000863
      f+3     :     0.001034
      f-3     :     0.000769
      g0      :     0.000025  g :     0.000248
      g+1     :     0.000008
      g-1     :     0.000039
      g+2     :     0.000040
      g-2     :     0.000037
      g+3     :     0.000034
      g-3     :     0.000024
      g+4     :     0.000019
      g-4     :     0.000022
  1 O s       :     3.744896  s :     3.744896
      pz      :     1.406231  p :     4.619539
      px      :     1.469979
      py      :     1.743330
      dz2     :     0.012622  d :     0.035174
      dxz     :     0.011137
      dyz     :     0.009248
      dx2y2   :     0.001254
      dxy     :     0.000913
      f0      :     0.001204  f :     0.003734
      f+1     :     0.001069
      f-1     :     0.000948
      f+2     :     0.000287
      f-2     :     0.000204
      f+3     :     0.000011
      f-3     :     0.000011
      g0      :     0.000063  g :     0.000204
      g+1     :     0.000055
      g-1     :     0.000048
      g+2     :     0.000020
      g-2     :     0.000015
      g+3     :     0.000001
      g-3     :     0.000002
      g+4     :     0.000000
      g-4     :     0.000000
  2 N s       :     3.664913  s :     3.664913
      pz      :     1.149168  p :     3.654610
      px      :     1.211762
      py      :     1.293680
      dz2     :     0.006477  d :     0.065121
      dxz     :     0.010630
      dyz     :     0.016444
      dx2y2   :     0.018863
      dxy     :     0.012706
      f0      :     0.001182  f :     0.008067
      f+1     :     0.000789
      f-1     :     0.000398
      f+2     :     0.001021
      f-2     :     0.001010
      f+3     :     0.001406
      f-3     :     0.002262
      g0      :     0.000023  g :     0.000545
      g+1     :     0.000026
      g-1     :     0.000063
      g+2     :     0.000048
      g-2     :     0.000019
      g+3     :     0.000083
      g-3     :     0.000017
      g+4     :     0.000125
      g-4     :     0.000141
  3 N s       :     3.599448  s :     3.599448
      pz      :     1.581273  p :     3.699491
      px      :     1.020653
      py      :     1.097565
      dz2     :     0.008480  d :     0.059229
      dxz     :     0.009614
      dyz     :     0.007474
      dx2y2   :     0.013445
      dxy     :     0.020216
      f0      :     0.000963  f :     0.008886
      f+1     :     0.001332
      f-1     :     0.000842
      f+2     :     0.001110
      f-2     :     0.001088
      f+3     :     0.001106
      f-3     :     0.002445
      g0      :     0.000035  g :     0.000512
      g+1     :     0.000038
      g-1     :     0.000026
      g+2     :     0.000045
      g-2     :     0.000023
      g+3     :     0.000103
      g-3     :     0.000033
      g+4     :     0.000107
      g-4     :     0.000103
  4 C s       :     3.203994  s :     3.203994
      pz      :     0.858706  p :     2.322939
      px      :     0.786152
      py      :     0.678081
      dz2     :     0.009415  d :     0.188808
      dxz     :     0.025165
      dyz     :     0.047328
      dx2y2   :     0.067626
      dxy     :     0.039275
      f0      :     0.003518  f :     0.030119
      f+1     :     0.001305
      f-1     :     0.001973
      f+2     :     0.002877
      f-2     :     0.004302
      f+3     :     0.003209
      f-3     :     0.012935
      g0      :     0.000137  g :     0.003280
      g+1     :     0.000140
      g-1     :     0.000362
      g+2     :     0.000184
      g-2     :     0.000250
      g+3     :     0.000478
      g-3     :     0.000114
      g+4     :     0.000955
      g-4     :     0.000660
  5 C s       :     3.190463  s :     3.190463
      pz      :     0.825488  p :     2.216699
      px      :     0.707244
      py      :     0.683967
      dz2     :     0.021004  d :     0.118800
      dxz     :     0.018371
      dyz     :     0.042799
      dx2y2   :     0.019036
      dxy     :     0.017590
      f0      :     0.003072  f :     0.020123
      f+1     :     0.002023
      f-1     :     0.003538
      f+2     :     0.002835
      f-2     :     0.002561
      f+3     :     0.002402
      f-3     :     0.003692
      g0      :     0.000176  g :     0.001784
      g+1     :     0.000160
      g-1     :     0.000230
      g+2     :     0.000197
      g-2     :     0.000226
      g+3     :     0.000217
      g-3     :     0.000093
      g+4     :     0.000251
      g-4     :     0.000233
  6 H s       :     0.999080  s :     0.999080
      pz      :     0.005607  p :     0.026378
      px      :     0.014195
      py      :     0.006577
      dz2     :     0.001524  d :     0.005112
      dxz     :     0.000906
      dyz     :     0.000587
      dx2y2   :     0.000955
      dxy     :     0.001139
      f0      :     0.000080  f :     0.000382
      f+1     :     0.000019
      f-1     :     0.000086
      f+2     :     0.000036
      f-2     :     0.000090
      f+3     :     0.000036
      f-3     :     0.000035
  7 C s       :     3.243809  s :     3.243809
      pz      :     0.793311  p :     2.558107
      px      :     0.900672
      py      :     0.864124
      dz2     :     0.024320  d :     0.115461
      dxz     :     0.015134
      dyz     :     0.032064
      dx2y2   :     0.017883
      dxy     :     0.026061
      f0      :     0.004739  f :     0.018531
      f+1     :     0.001804
      f-1     :     0.001906
      f+2     :     0.004401
      f-2     :     0.001899
      f+3     :     0.002516
      f-3     :     0.001266
      g0      :     0.000159  g :     0.001567
      g+1     :     0.000066
      g-1     :     0.000365
      g+2     :     0.000233
      g-2     :     0.000248
      g+3     :     0.000086
      g-3     :     0.000148
      g+4     :     0.000120
      g-4     :     0.000142
  8 C s       :     3.237641  s :     3.237641
      pz      :     0.893476  p :     2.809543
      px      :     0.947896
      py      :     0.968171
      dz2     :     0.041317  d :     0.107630
      dxz     :     0.020842
      dyz     :     0.015952
      dx2y2   :     0.020502
      dxy     :     0.009016
      f0      :     0.003766  f :     0.013322
      f+1     :     0.001599
      f-1     :     0.001537
      f+2     :     0.002925
      f-2     :     0.001683
      f+3     :     0.000769
      f-3     :     0.001042
      g0      :     0.000160  g :     0.001241
      g+1     :     0.000074
      g-1     :     0.000311
      g+2     :     0.000224
      g-2     :     0.000225
      g+3     :     0.000087
      g-3     :     0.000094
      g+4     :     0.000050
      g-4     :     0.000017
  9 H s       :     0.852504  s :     0.852504
      pz      :     0.010772  p :     0.027396
      px      :     0.010366
      py      :     0.006258
      dz2     :     0.000271  d :     0.003376
      dxz     :     0.000075
      dyz     :     0.001456
      dx2y2   :     0.000313
      dxy     :     0.001261
      f0      :     0.000046  f :     0.000307
      f+1     :     0.000008
      f-1     :     0.000021
      f+2     :     0.000077
      f-2     :     0.000007
      f+3     :     0.000121
      f-3     :     0.000027
 10 C s       :     3.180686  s :     3.180686
      pz      :     0.954064  p :     2.812290
      px      :     0.950459
      py      :     0.907767
      dz2     :     0.018666  d :     0.125185
      dxz     :     0.010232
      dyz     :     0.062159
      dx2y2   :     0.010414
      dxy     :     0.023713
      f0      :     0.003082  f :     0.012491
      f+1     :     0.001361
      f-1     :     0.001084
      f+2     :     0.003063
      f-2     :     0.000779
      f+3     :     0.002230
      f-3     :     0.000892
      g0      :     0.000162  g :     0.001272
      g+1     :     0.000063
      g-1     :     0.000277
      g+2     :     0.000216
      g-2     :     0.000164
      g+3     :     0.000049
      g-3     :     0.000098
      g+4     :     0.000094
      g-4     :     0.000149
 11 H s       :     0.829724  s :     0.829724
      pz      :     0.006287  p :     0.022745
      px      :     0.009696
      py      :     0.006763
      dz2     :     0.000943  d :     0.002884
      dxz     :     0.000691
      dyz     :     0.000384
      dx2y2   :     0.000416
      dxy     :     0.000450
      f0      :     0.000077  f :     0.000285
      f+1     :     0.000033
      f-1     :     0.000036
      f+2     :     0.000047
      f-2     :     0.000057
      f+3     :     0.000018
      f-3     :     0.000017
 12 C s       :     3.195370  s :     3.195370
      pz      :     0.946872  p :     2.798722
      px      :     0.949671
      py      :     0.902179
      dz2     :     0.027808  d :     0.126551
      dxz     :     0.011617
      dyz     :     0.047212
      dx2y2   :     0.017485
      dxy     :     0.022429
      f0      :     0.002943  f :     0.012452
      f+1     :     0.001247
      f-1     :     0.001033
      f+2     :     0.002773
      f-2     :     0.001214
      f+3     :     0.002224
      f-3     :     0.001019
      g0      :     0.000116  g :     0.001254
      g+1     :     0.000034
      g-1     :     0.000298
      g+2     :     0.000199
      g-2     :     0.000175
      g+3     :     0.000071
      g-3     :     0.000118
      g+4     :     0.000107
      g-4     :     0.000135
 13 H s       :     0.835053  s :     0.835053
      pz      :     0.006700  p :     0.023531
      px      :     0.010008
      py      :     0.006823
      dz2     :     0.000873  d :     0.002934
      dxz     :     0.000750
      dyz     :     0.000675
      dx2y2   :     0.000343
      dxy     :     0.000293
      f0      :     0.000093  f :     0.000285
      f+1     :     0.000040
      f-1     :     0.000037
      f+2     :     0.000062
      f-2     :     0.000035
      f+3     :     0.000007
      f-3     :     0.000010
 14 C s       :     3.176286  s :     3.176286
      pz      :     0.897229  p :     2.807121
      px      :     0.942910
      py      :     0.966982
      dz2     :     0.050298  d :     0.126350
      dxz     :     0.022520
      dyz     :     0.021620
      dx2y2   :     0.023026
      dxy     :     0.008885
      f0      :     0.003398  f :     0.012570
      f+1     :     0.001441
      f-1     :     0.001236
      f+2     :     0.002854
      f-2     :     0.001686
      f+3     :     0.000821
      f-3     :     0.001135
      g0      :     0.000164  g :     0.001267
      g+1     :     0.000071
      g-1     :     0.000316
      g+2     :     0.000229
      g-2     :     0.000226
      g+3     :     0.000089
      g-3     :     0.000104
      g+4     :     0.000049
      g-4     :     0.000020
 15 H s       :     0.828764  s :     0.828764
      pz      :     0.007206  p :     0.022773
      px      :     0.009859
      py      :     0.005707
      dz2     :     0.000148  d :     0.002880
      dxz     :     0.000061
      dyz     :     0.001199
      dx2y2   :     0.000311
      dxy     :     0.001161
      f0      :     0.000041  f :     0.000285
      f+1     :     0.000007
      f-1     :     0.000019
      f+2     :     0.000073
      f-2     :     0.000008
      f+3     :     0.000114
      f-3     :     0.000023
 16 C s       :     3.267689  s :     3.267689
      pz      :     0.919923  p :     2.777870
      px      :     0.962289
      py      :     0.895658
      dz2     :     0.017851  d :     0.110205
      dxz     :     0.010418
      dyz     :     0.050369
      dx2y2   :     0.009999
      dxy     :     0.021568
      f0      :     0.003245  f :     0.013414
      f+1     :     0.001286
      f-1     :     0.001626
      f+2     :     0.003153
      f-2     :     0.000963
      f+3     :     0.002256
      f-3     :     0.000884
      g0      :     0.000157  g :     0.001242
      g+1     :     0.000062
      g-1     :     0.000268
      g+2     :     0.000215
      g-2     :     0.000158
      g+3     :     0.000050
      g-3     :     0.000091
      g+4     :     0.000092
      g-4     :     0.000149
 17 H s       :     0.854252  s :     0.854252
      pz      :     0.005216  p :     0.022814
      px      :     0.009718
      py      :     0.007880
      dz2     :     0.001008  d :     0.003109
      dxz     :     0.000700
      dyz     :     0.000460
      dx2y2   :     0.000484
      dxy     :     0.000458
      f0      :     0.000083  f :     0.000299
      f+1     :     0.000033
      f-1     :     0.000034
      f+2     :     0.000055
      f-2     :     0.000058
      f+3     :     0.000019
      f-3     :     0.000017
 18 C s       :     3.239390  s :     3.239390
      pz      :     0.932845  p :     2.542566
      px      :     0.705488
      py      :     0.904233
      dz2     :     0.029689  d :     0.142646
      dxz     :     0.031845
      dyz     :     0.023668
      dx2y2   :     0.036695
      dxy     :     0.020747
      f0      :     0.004239  f :     0.024145
      f+1     :     0.002922
      f-1     :     0.002877
      f+2     :     0.004056
      f-2     :     0.001439
      f+3     :     0.005112
      f-3     :     0.003501
      g0      :     0.000239  g :     0.001976
      g+1     :     0.000262
      g-1     :     0.000194
      g+2     :     0.000230
      g-2     :     0.000180
      g+3     :     0.000100
      g-3     :     0.000170
      g+4     :     0.000282
      g-4     :     0.000319
 19 C s       :     3.182064  s :     3.182064
      pz      :     1.029893  p :     3.021005
      px      :     1.031332
      py      :     0.959780
      dz2     :     0.014318  d :     0.069389
      dxz     :     0.009290
      dyz     :     0.016585
      dx2y2   :     0.014923
      dxy     :     0.014273
      f0      :     0.000935  f :     0.006553
      f+1     :     0.000807
      f-1     :     0.000979
      f+2     :     0.000981
      f-2     :     0.000031
      f+3     :     0.001338
      f-3     :     0.001483
      g0      :     0.000073  g :     0.000773
      g+1     :     0.000033
      g-1     :     0.000109
      g+2     :     0.000086
      g-2     :     0.000083
      g+3     :     0.000020
      g-3     :     0.000083
      g+4     :     0.000151
      g-4     :     0.000134
 20 H s       :     0.866779  s :     0.866779
      pz      :     0.008601  p :     0.027358
      px      :     0.010404
      py      :     0.008353
      dz2     :     0.000883  d :     0.003901
      dxz     :     0.001208
      dyz     :     0.001305
      dx2y2   :     0.000335
      dxy     :     0.000169
      f0      :     0.000110  f :     0.000382
      f+1     :     0.000078
      f-1     :     0.000087
      f+2     :     0.000067
      f-2     :     0.000030
      f+3     :     0.000006
      f-3     :     0.000003
 21 H s       :     0.866602  s :     0.866602
      pz      :     0.010262  p :     0.026937
      px      :     0.008543
      py      :     0.008132
      dz2     :     0.000292  d :     0.003924
      dxz     :     0.001425
      dyz     :     0.000173
      dx2y2   :     0.000726
      dxy     :     0.001307
      f0      :     0.000048  f :     0.000383
      f+1     :     0.000043
      f-1     :     0.000014
      f+2     :     0.000074
      f-2     :     0.000032
      f+3     :     0.000101
      f-3     :     0.000070
 22 H s       :     0.865129  s :     0.865129
      pz      :     0.009216  p :     0.026738
      px      :     0.009999
      py      :     0.007523
      dz2     :     0.001307  d :     0.003899
      dxz     :     0.000348
      dyz     :     0.000621
      dx2y2   :     0.001050
      dxy     :     0.000572
      f0      :     0.000066  f :     0.000382
      f+1     :     0.000056
      f-1     :     0.000051
      f+2     :     0.000084
      f-2     :     0.000029
      f+3     :     0.000063
      f-3     :     0.000033
 23 C s       :     3.168466  s :     3.168466
      pz      :     0.998003  p :     3.019512
      px      :     1.025872
      py      :     0.995637
      dz2     :     0.023225  d :     0.069144
      dxz     :     0.010276
      dyz     :     0.007461
      dx2y2   :     0.016848
      dxy     :     0.011333
      f0      :     0.001373  f :     0.006385
      f+1     :     0.001376
      f-1     :     0.000397
      f+2     :     0.000816
      f-2     :     0.000559
      f+3     :     0.000817
      f-3     :     0.001047
      g0      :     0.000113  g :     0.000746
      g+1     :     0.000107
      g-1     :     0.000049
      g+2     :     0.000076
      g-2     :     0.000120
      g+3     :     0.000051
      g-3     :     0.000086
      g+4     :     0.000058
      g-4     :     0.000086
 24 H s       :     0.881413  s :     0.881413
      pz      :     0.010177  p :     0.029039
      px      :     0.010577
      py      :     0.008285
      dz2     :     0.000403  d :     0.004127
      dxz     :     0.000132
      dyz     :     0.001327
      dx2y2   :     0.000460
      dxy     :     0.001805
      f0      :     0.000041  f :     0.000387
      f+1     :     0.000012
      f-1     :     0.000058
      f+2     :     0.000066
      f-2     :     0.000020
      f+3     :     0.000164
      f-3     :     0.000026
 25 H s       :     0.851177  s :     0.851177
      pz      :     0.009964  p :     0.027036
      px      :     0.007679
      py      :     0.009394
      dz2     :     0.000186  d :     0.004038
      dxz     :     0.001509
      dyz     :     0.000214
      dx2y2   :     0.001269
      dxy     :     0.000860
      f0      :     0.000062  f :     0.000396
      f+1     :     0.000021
      f-1     :     0.000012
      f+2     :     0.000067
      f-2     :     0.000041
      f+3     :     0.000162
      f-3     :     0.000031
 26 H s       :     0.852219  s :     0.852219
      pz      :     0.006757  p :     0.027153
      px      :     0.009549
      py      :     0.010847
      dz2     :     0.001030  d :     0.003901
      dxz     :     0.000970
      dyz     :     0.001409
      dx2y2   :     0.000299
      dxy     :     0.000194
      f0      :     0.000123  f :     0.000380
      f+1     :     0.000054
      f-1     :     0.000108
      f+2     :     0.000053
      f-2     :     0.000038
      f+3     :     0.000004
      f-3     :     0.000000
 27 C s       :     3.158642  s :     3.158642
      pz      :     0.961576  p :     3.024891
      px      :     1.042808
      py      :     1.020507
      dz2     :     0.016129  d :     0.069758
      dxz     :     0.015086
      dyz     :     0.013174
      dx2y2   :     0.016782
      dxy     :     0.008587
      f0      :     0.001652  f :     0.006463
      f+1     :     0.001495
      f-1     :     0.000900
      f+2     :     0.000962
      f-2     :     0.000249
      f+3     :     0.000218
      f-3     :     0.000986
      g0      :     0.000145  g :     0.000758
      g+1     :     0.000152
      g-1     :     0.000120
      g+2     :     0.000080
      g-2     :     0.000099
      g+3     :     0.000016
      g-3     :     0.000062
      g+4     :     0.000047
      g-4     :     0.000037
 28 H s       :     0.853233  s :     0.853233
      pz      :     0.006416  p :     0.026780
      px      :     0.009540
      py      :     0.010824
      dz2     :     0.001261  d :     0.003880
      dxz     :     0.000536
      dyz     :     0.000615
      dx2y2   :     0.001070
      dxy     :     0.000399
      f0      :     0.000064  f :     0.000379
      f+1     :     0.000069
      f-1     :     0.000042
      f+2     :     0.000108
      f-2     :     0.000025
      f+3     :     0.000058
      f-3     :     0.000013
 29 H s       :     0.849276  s :     0.849276
      pz      :     0.008841  p :     0.026786
      px      :     0.007944
      py      :     0.010000
      dz2     :     0.000238  d :     0.003913
      dxz     :     0.001473
      dyz     :     0.000178
      dx2y2   :     0.001008
      dxy     :     0.001017
      f0      :     0.000050  f :     0.000384
      f+1     :     0.000039
      f-1     :     0.000014
      f+2     :     0.000071
      f-2     :     0.000030
      f+3     :     0.000137
      f-3     :     0.000043
 30 H s       :     0.878130  s :     0.878130
      pz      :     0.009251  p :     0.029618
      px      :     0.011428
      py      :     0.008939
      dz2     :     0.000216  d :     0.004041
      dxz     :     0.000086
      dyz     :     0.001597
      dx2y2   :     0.000359
      dxy     :     0.001783
      f0      :     0.000051  f :     0.000386
      f+1     :     0.000012
      f-1     :     0.000037
      f+2     :     0.000092
      f-2     :     0.000010
      f+3     :     0.000166
      f-3     :     0.000019
 31 C s       :     3.268814  s :     3.268814
      pz      :     0.870763  p :     2.447675
      px      :     0.718498
      py      :     0.858414
      dz2     :     0.016249  d :     0.136748
      dxz     :     0.036168
      dyz     :     0.021695
      dx2y2   :     0.038163
      dxy     :     0.024473
      f0      :     0.002010  f :     0.023766
      f+1     :     0.003550
      f-1     :     0.001589
      f+2     :     0.002582
      f-2     :     0.003577
      f+3     :     0.002412
      f-3     :     0.008046
      g0      :     0.000195  g :     0.002078
      g+1     :     0.000134
      g-1     :     0.000108
      g+2     :     0.000244
      g-2     :     0.000110
      g+3     :     0.000345
      g-3     :     0.000147
      g+4     :     0.000415
      g-4     :     0.000380
 32 C s       :     3.309089  s :     3.309089
      pz      :     0.973029  p :     2.569009
      px      :     0.856701
      py      :     0.739279
      dz2     :     0.010329  d :     0.093502
      dxz     :     0.015511
      dyz     :     0.018259
      dx2y2   :     0.022601
      dxy     :     0.026801
      f0      :     0.001607  f :     0.017952
      f+1     :     0.002283
      f-1     :     0.001734
      f+2     :     0.001484
      f-2     :     0.002501
      f+3     :     0.001613
      f-3     :     0.006730
      g0      :     0.000103  g :     0.001474
      g+1     :     0.000060
      g-1     :     0.000082
      g+2     :     0.000172
      g-2     :     0.000094
      g+3     :     0.000244
      g-3     :     0.000097
      g+4     :     0.000296
      g-4     :     0.000326
 33 C s       :     3.214504  s :     3.214504
      pz      :     0.943982  p :     2.740277
      px      :     0.886587
      py      :     0.909708
      dz2     :     0.007227  d :     0.114623
      dxz     :     0.019552
      dyz     :     0.017913
      dx2y2   :     0.023883
      dxy     :     0.046048
      f0      :     0.001493  f :     0.013596
      f+1     :     0.002078
      f-1     :     0.000532
      f+2     :     0.001178
      f-2     :     0.002163
      f+3     :     0.000881
      f-3     :     0.005272
      g0      :     0.000074  g :     0.001244
      g+1     :     0.000071
      g-1     :     0.000082
      g+2     :     0.000129
      g-2     :     0.000051
      g+3     :     0.000221
      g-3     :     0.000058
      g+4     :     0.000274
      g-4     :     0.000285
 34 H s       :     0.876109  s :     0.876109
      pz      :     0.011528  p :     0.032829
      px      :     0.011672
      py      :     0.009630
      dz2     :     0.000392  d :     0.003780
      dxz     :     0.000420
      dyz     :     0.000898
      dx2y2   :     0.000873
      dxy     :     0.001198
      f0      :     0.000023  f :     0.000325
      f+1     :     0.000020
      f-1     :     0.000060
      f+2     :     0.000036
      f-2     :     0.000047
      f+3     :     0.000033
      f-3     :     0.000105
 35 C s       :     3.176940  s :     3.176940
      pz      :     1.015039  p :     2.870049
      px      :     0.963899
      py      :     0.891111
      dz2     :     0.004746  d :     0.127140
      dxz     :     0.012702
      dyz     :     0.023710
      dx2y2   :     0.064489
      dxy     :     0.021492
      f0      :     0.001569  f :     0.012554
      f+1     :     0.000878
      f-1     :     0.001416
      f+2     :     0.000941
      f-2     :     0.002269
      f+3     :     0.000907
      f-3     :     0.004574
      g0      :     0.000070  g :     0.001244
      g+1     :     0.000056
      g-1     :     0.000094
      g+2     :     0.000062
      g-2     :     0.000106
      g+3     :     0.000213
      g-3     :     0.000061
      g+4     :     0.000310
      g-4     :     0.000272
 36 H s       :     0.849683  s :     0.849683
      pz      :     0.011106  p :     0.024397
      px      :     0.006300
      py      :     0.006990
      dz2     :     0.000483  d :     0.003030
      dxz     :     0.000876
      dyz     :     0.000189
      dx2y2   :     0.000424
      dxy     :     0.001058
      f0      :     0.000011  f :     0.000296
      f+1     :     0.000100
      f-1     :     0.000003
      f+2     :     0.000037
      f-2     :     0.000033
      f+3     :     0.000032
      f-3     :     0.000081
 37 C s       :     3.194322  s :     3.194322
      pz      :     0.936936  p :     2.794162
      px      :     0.933283
      py      :     0.923943
      dz2     :     0.014238  d :     0.127470
      dxz     :     0.018587
      dyz     :     0.014665
      dx2y2   :     0.024969
      dxy     :     0.055012
      f0      :     0.000941  f :     0.012538
      f+1     :     0.001985
      f-1     :     0.001397
      f+2     :     0.001385
      f-2     :     0.001438
      f+3     :     0.001096
      f-3     :     0.004295
      g0      :     0.000108  g :     0.001265
      g+1     :     0.000047
      g-1     :     0.000045
      g+2     :     0.000157
      g-2     :     0.000065
      g+3     :     0.000207
      g-3     :     0.000110
      g+4     :     0.000263
      g-4     :     0.000264
 38 H s       :     0.838742  s :     0.838742
      pz      :     0.009613  p :     0.022009
      px      :     0.006324
      py      :     0.006072
      dz2     :     0.000122  d :     0.002853
      dxz     :     0.000370
      dyz     :     0.000841
      dx2y2   :     0.001072
      dxy     :     0.000448
      f0      :     0.000051  f :     0.000287
      f+1     :     0.000011
      f-1     :     0.000009
      f+2     :     0.000019
      f-2     :     0.000064
      f+3     :     0.000023
      f-3     :     0.000111
 39 C s       :     3.215281  s :     3.215281
      pz      :     1.017302  p :     2.806374
      px      :     0.901025
      py      :     0.888046
      dz2     :     0.006972  d :     0.097059
      dxz     :     0.017133
      dyz     :     0.013139
      dx2y2   :     0.033188
      dxy     :     0.026628
      f0      :     0.001455  f :     0.012986
      f+1     :     0.002142
      f-1     :     0.000717
      f+2     :     0.001015
      f-2     :     0.002203
      f+3     :     0.000942
      f-3     :     0.004512
      g0      :     0.000069  g :     0.001214
      g+1     :     0.000067
      g-1     :     0.000078
      g+2     :     0.000119
      g-2     :     0.000057
      g+3     :     0.000212
      g-3     :     0.000075
      g+4     :     0.000266
      g-4     :     0.000272
 40 H s       :     0.901084  s :     0.901084
      pz      :     0.013099  p :     0.034704
      px      :     0.009805
      py      :     0.011799
      dz2     :     0.000463  d :     0.003745
      dxz     :     0.000322
      dyz     :     0.000953
      dx2y2   :     0.001325
      dxy     :     0.000681
      f0      :     0.000023  f :     0.000333
      f+1     :     0.000018
      f-1     :     0.000073
      f+2     :     0.000045
      f-2     :     0.000035
      f+3     :     0.000036
      f-3     :     0.000104
 41 C s       :     3.270660  s :     3.270660
      pz      :     0.932859  p :     2.721217
      px      :     0.956869
      py      :     0.831489
      dz2     :     0.026332  d :     0.118672
      dxz     :     0.028578
      dyz     :     0.025673
      dx2y2   :     0.014239
      dxy     :     0.023850
      f0      :     0.003103  f :     0.019315
      f+1     :     0.003689
      f-1     :     0.002217
      f+2     :     0.001137
      f-2     :     0.003178
      f+3     :     0.001714
      f-3     :     0.004278
      g0      :     0.000221  g :     0.001609
      g+1     :     0.000238
      g-1     :     0.000164
      g+2     :     0.000130
      g-2     :     0.000167
      g+3     :     0.000200
      g-3     :     0.000083
      g+4     :     0.000199
      g-4     :     0.000208
 42 C s       :     3.147818  s :     3.147818
      pz      :     1.007359  p :     3.010174
      px      :     1.019040
      py      :     0.983774
      dz2     :     0.018202  d :     0.072118
      dxz     :     0.016671
      dyz     :     0.007700
      dx2y2   :     0.010849
      dxy     :     0.018697
      f0      :     0.001003  f :     0.006632
      f+1     :     0.001166
      f-1     :     0.000816
      f+2     :     0.000232
      f-2     :     0.000781
      f+3     :     0.001396
      f-3     :     0.001237
      g0      :     0.000087  g :     0.000766
      g+1     :     0.000104
      g-1     :     0.000057
      g+2     :     0.000032
      g-2     :     0.000081
      g+3     :     0.000113
      g-3     :     0.000039
      g+4     :     0.000116
      g-4     :     0.000137
 43 H s       :     0.871182  s :     0.871182
      pz      :     0.005773  p :     0.024623
      px      :     0.009907
      py      :     0.008942
      dz2     :     0.000824  d :     0.003869
      dxz     :     0.001376
      dyz     :     0.001272
      dx2y2   :     0.000108
      dxy     :     0.000288
      f0      :     0.000102  f :     0.000391
      f+1     :     0.000113
      f-1     :     0.000102
      f+2     :     0.000019
      f-2     :     0.000049
      f+3     :     0.000002
      f-3     :     0.000004
 44 H s       :     0.871792  s :     0.871792
      pz      :     0.010659  p :     0.027388
      px      :     0.009591
      py      :     0.007139
      dz2     :     0.000256  d :     0.004078
      dxz     :     0.000599
      dyz     :     0.001093
      dx2y2   :     0.001576
      dxy     :     0.000554
      f0      :     0.000055  f :     0.000393
      f+1     :     0.000011
      f-1     :     0.000033
      f+2     :     0.000014
      f-2     :     0.000097
      f+3     :     0.000038
      f-3     :     0.000145
 45 H s       :     0.870058  s :     0.870058
      pz      :     0.008757  p :     0.024642
      px      :     0.008129
      py      :     0.007756
      dz2     :     0.001212  d :     0.003854
      dxz     :     0.000484
      dyz     :     0.000379
      dx2y2   :     0.000555
      dxy     :     0.001225
      f0      :     0.000035  f :     0.000391
      f+1     :     0.000124
      f-1     :     0.000009
      f+2     :     0.000021
      f-2     :     0.000080
      f+3     :     0.000036
      f-3     :     0.000085
 46 C s       :     3.172877  s :     3.172877
      pz      :     0.950390  p :     2.969537
      px      :     1.010039
      py      :     1.009109
      dz2     :     0.014115  d :     0.070366
      dxz     :     0.022637
      dyz     :     0.010457
      dx2y2   :     0.007868
      dxy     :     0.015289
      f0      :     0.001606  f :     0.006593
      f+1     :     0.001603
      f-1     :     0.001087
      f+2     :     0.000290
      f-2     :     0.000942
      f+3     :     0.001010
      f-3     :     0.000055
      g0      :     0.000151  g :     0.000743
      g+1     :     0.000155
      g-1     :     0.000117
      g+2     :     0.000069
      g-2     :     0.000088
      g+3     :     0.000079
      g-3     :     0.000020
      g+4     :     0.000035
      g-4     :     0.000029
 47 H s       :     0.856177  s :     0.856177
      pz      :     0.006766  p :     0.026818
      px      :     0.008764
      py      :     0.011289
      dz2     :     0.001053  d :     0.003890
      dxz     :     0.000621
      dyz     :     0.000526
      dx2y2   :     0.000349
      dxy     :     0.001340
      f0      :     0.000028  f :     0.000382
      f+1     :     0.000130
      f-1     :     0.000007
      f+2     :     0.000022
      f-2     :     0.000098
      f+3     :     0.000013
      f-3     :     0.000084
 48 H s       :     0.881962  s :     0.881962
      pz      :     0.008419  p :     0.026844
      px      :     0.009693
      py      :     0.008732
      dz2     :     0.000192  d :     0.003999
      dxz     :     0.000447
      dyz     :     0.001159
      dx2y2   :     0.001382
      dxy     :     0.000820
      f0      :     0.000063  f :     0.000393
      f+1     :     0.000016
      f-1     :     0.000019
      f+2     :     0.000021
      f-2     :     0.000075
      f+3     :     0.000027
      f-3     :     0.000172
 49 H s       :     0.895840  s :     0.895840
      pz      :     0.010398  p :     0.035026
      px      :     0.011136
      py      :     0.013492
      dz2     :     0.000759  d :     0.004272
      dxz     :     0.000768
      dyz     :     0.000807
      dx2y2   :     0.001475
      dxy     :     0.000463
      f0      :     0.000009  f :     0.000390
      f+1     :     0.000065
      f-1     :     0.000068
      f+2     :     0.000061
      f-2     :     0.000047
      f+3     :     0.000026
      f-3     :     0.000114
 50 C s       :     3.172033  s :     3.172033
      pz      :     1.007648  p :     2.976669
      px      :     0.954947
      py      :     1.014074
      dz2     :     0.023861  d :     0.070968
      dxz     :     0.011153
      dyz     :     0.003757
      dx2y2   :     0.008550
      dxy     :     0.023647
      f0      :     0.001120  f :     0.006562
      f+1     :     0.001933
      f-1     :     0.000083
      f+2     :     0.000499
      f-2     :     0.000710
      f+3     :     0.001138
      f-3     :     0.001079
      g0      :     0.000122  g :     0.000745
      g+1     :     0.000120
      g-1     :     0.000020
      g+2     :     0.000099
      g-2     :     0.000053
      g+3     :     0.000107
      g-3     :     0.000055
      g+4     :     0.000103
      g-4     :     0.000064
 51 H s       :     0.890546  s :     0.890546
      pz      :     0.011478  p :     0.033588
      px      :     0.010016
      py      :     0.012093
      dz2     :     0.000438  d :     0.004213
      dxz     :     0.000748
      dyz     :     0.000759
      dx2y2   :     0.001713
      dxy     :     0.000554
      f0      :     0.000034  f :     0.000388
      f+1     :     0.000039
      f-1     :     0.000043
      f+2     :     0.000011
      f-2     :     0.000075
      f+3     :     0.000054
      f-3     :     0.000133
 52 H s       :     0.876363  s :     0.876363
      pz      :     0.009859  p :     0.027117
      px      :     0.008366
      py      :     0.008891
      dz2     :     0.000256  d :     0.003980
      dxz     :     0.000445
      dyz     :     0.001137
      dx2y2   :     0.001164
      dxy     :     0.000979
      f0      :     0.000056  f :     0.000389
      f+1     :     0.000019
      f-1     :     0.000024
      f+2     :     0.000015
      f-2     :     0.000086
      f+3     :     0.000030
      f-3     :     0.000159
 53 H s       :     0.861002  s :     0.861002
      pz      :     0.006161  p :     0.026013
      px      :     0.008914
      py      :     0.010938
      dz2     :     0.000922  d :     0.003838
      dxz     :     0.001047
      dyz     :     0.001495
      dx2y2   :     0.000101
      dxy     :     0.000273
      f0      :     0.000109  f :     0.000381
      f+1     :     0.000077
      f-1     :     0.000124
      f+2     :     0.000019
      f-2     :     0.000050
      f+3     :     0.000001
      f-3     :     0.000001
 54 C s       :     3.125605  s :     3.125605
      pz      :     0.724984  p :     2.198380
      px      :     0.722348
      py      :     0.751048
      dz2     :     0.062852  d :     0.266927
      dxz     :     0.067860
      dyz     :     0.083559
      dx2y2   :     0.023280
      dxy     :     0.029375
      f0      :     0.007464  f :     0.035120
      f+1     :     0.004949
      f-1     :     0.008948
      f+2     :     0.004392
      f-2     :     0.005387
      f+3     :     0.001705
      f-3     :     0.002276
      g0      :     0.000903  g :     0.004423
      g+1     :     0.000561
      g-1     :     0.000980
      g+2     :     0.000584
      g-2     :     0.000523
      g+3     :     0.000353
      g-3     :     0.000298
      g+4     :     0.000121
      g-4     :     0.000101
 55 C s       :     3.237518  s :     3.237518
      pz      :     0.834640  p :     2.573927
      px      :     0.967335
      py      :     0.771952
      dz2     :     0.030246  d :     0.112596
      dxz     :     0.028676
      dyz     :     0.030495
      dx2y2   :     0.011631
      dxy     :     0.011549
      f0      :     0.002496  f :     0.017469
      f+1     :     0.002487
      f-1     :     0.004669
      f+2     :     0.001976
      f-2     :     0.001897
      f+3     :     0.001767
      f-3     :     0.002179
      g0      :     0.000269  g :     0.001540
      g+1     :     0.000190
      g-1     :     0.000359
      g+2     :     0.000132
      g-2     :     0.000143
      g+3     :     0.000147
      g-3     :     0.000160
      g+4     :     0.000066
      g-4     :     0.000073
 56 C s       :     3.217426  s :     3.217426
      pz      :     0.966092  p :     2.747824
      px      :     0.904824
      py      :     0.876908
      dz2     :     0.030839  d :     0.099383
      dxz     :     0.009860
      dyz     :     0.021605
      dx2y2   :     0.019260
      dxy     :     0.017819
      f0      :     0.001777  f :     0.012726
      f+1     :     0.000890
      f-1     :     0.003135
      f+2     :     0.001744
      f-2     :     0.001641
      f+3     :     0.001193
      f-3     :     0.002346
      g0      :     0.000183  g :     0.001250
      g+1     :     0.000050
      g-1     :     0.000218
      g+2     :     0.000133
      g-2     :     0.000140
      g+3     :     0.000161
      g-3     :     0.000183
      g+4     :     0.000115
      g-4     :     0.000067
 57 H s       :     0.837154  s :     0.837154
      pz      :     0.007400  p :     0.026836
      px      :     0.009990
      py      :     0.009446
      dz2     :     0.000665  d :     0.003283
      dxz     :     0.001222
      dyz     :     0.001106
      dx2y2   :     0.000135
      dxy     :     0.000155
      f0      :     0.000063  f :     0.000302
      f+1     :     0.000118
      f-1     :     0.000087
      f+2     :     0.000016
      f-2     :     0.000016
      f+3     :     0.000001
      f-3     :     0.000001
 58 C s       :     3.204533  s :     3.204533
      pz      :     0.917433  p :     2.798623
      px      :     0.947659
      py      :     0.933532
      dz2     :     0.015334  d :     0.120608
      dxz     :     0.024248
      dyz     :     0.060998
      dx2y2   :     0.009961
      dxy     :     0.010067
      f0      :     0.001633  f :     0.012435
      f+1     :     0.002378
      f-1     :     0.003395
      f+2     :     0.001013
      f-2     :     0.001067
      f+3     :     0.001093
      f-3     :     0.001856
      g0      :     0.000267  g :     0.001269
      g+1     :     0.000185
      g-1     :     0.000268
      g+2     :     0.000100
      g-2     :     0.000109
      g+3     :     0.000103
      g-3     :     0.000062
      g+4     :     0.000114
      g-4     :     0.000061
 59 H s       :     0.827643  s :     0.827643
      pz      :     0.006860  p :     0.023456
      px      :     0.009727
      py      :     0.006868
      dz2     :     0.000957  d :     0.002888
      dxz     :     0.000527
      dyz     :     0.000310
      dx2y2   :     0.000572
      dxy     :     0.000522
      f0      :     0.000043  f :     0.000282
      f+1     :     0.000025
      f-1     :     0.000060
      f+2     :     0.000051
      f-2     :     0.000041
      f+3     :     0.000020
      f-3     :     0.000042
 60 C s       :     3.201672  s :     3.201672
      pz      :     0.894753  p :     2.748992
      px      :     0.912440
      py      :     0.941799
      dz2     :     0.041871  d :     0.122976
      dxz     :     0.025413
      dyz     :     0.033736
      dx2y2   :     0.011269
      dxy     :     0.010688
      f0      :     0.001837  f :     0.012320
      f+1     :     0.002339
      f-1     :     0.003315
      f+2     :     0.001416
      f-2     :     0.001309
      f+3     :     0.001075
      f-3     :     0.001029
      g0      :     0.000258  g :     0.001266
      g+1     :     0.000172
      g-1     :     0.000315
      g+2     :     0.000121
      g-2     :     0.000130
      g+3     :     0.000100
      g-3     :     0.000108
      g+4     :     0.000024
      g-4     :     0.000038
 61 H s       :     0.826085  s :     0.826085
      pz      :     0.007078  p :     0.022609
      px      :     0.009122
      py      :     0.006409
      dz2     :     0.000398  d :     0.002818
      dxz     :     0.000270
      dyz     :     0.000814
      dx2y2   :     0.000684
      dxy     :     0.000652
      f0      :     0.000018  f :     0.000276
      f+1     :     0.000012
      f-1     :     0.000061
      f+2     :     0.000034
      f-2     :     0.000035
      f+3     :     0.000026
      f-3     :     0.000091
 62 C s       :     3.177200  s :     3.177200
      pz      :     0.977216  p :     2.816898
      px      :     0.941104
      py      :     0.898578
      dz2     :     0.047100  d :     0.123269
      dxz     :     0.010663
      dyz     :     0.027104
      dx2y2   :     0.019319
      dxy     :     0.019083
      f0      :     0.001936  f :     0.012501
      f+1     :     0.000968
      f-1     :     0.003023
      f+2     :     0.001648
      f-2     :     0.001490
      f+3     :     0.001198
      f-3     :     0.002239
      g0      :     0.000187  g :     0.001271
      g+1     :     0.000054
      g-1     :     0.000240
      g+2     :     0.000139
      g-2     :     0.000143
      g+3     :     0.000159
      g-3     :     0.000178
      g+4     :     0.000105
      g-4     :     0.000067
 63 H s       :     0.822070  s :     0.822070
      pz      :     0.005989  p :     0.022850
      px      :     0.009732
      py      :     0.007129
      dz2     :     0.000426  d :     0.002836
      dxz     :     0.001174
      dyz     :     0.001062
      dx2y2   :     0.000087
      dxy     :     0.000087
      f0      :     0.000043  f :     0.000282
      f+1     :     0.000117
      f-1     :     0.000089
      f+2     :     0.000015
      f-2     :     0.000016
      f+3     :     0.000001
      f-3     :     0.000001
 64 C s       :     3.279455  s :     3.279455
      pz      :     0.899820  p :     2.717685
      px      :     0.903393
      py      :     0.914472
      dz2     :     0.013015  d :     0.103247
      dxz     :     0.022788
      dyz     :     0.042739
      dx2y2   :     0.012744
      dxy     :     0.011961
      f0      :     0.001700  f :     0.013298
      f+1     :     0.002548
      f-1     :     0.003618
      f+2     :     0.001189
      f-2     :     0.001264
      f+3     :     0.001022
      f-3     :     0.001956
      g0      :     0.000244  g :     0.001250
      g+1     :     0.000189
      g-1     :     0.000266
      g+2     :     0.000104
      g-2     :     0.000113
      g+3     :     0.000097
      g-3     :     0.000061
      g+4     :     0.000116
      g-4     :     0.000060
 65 H s       :     0.854785  s :     0.854785
      pz      :     0.010651  p :     0.028299
      px      :     0.009834
      py      :     0.007814
      dz2     :     0.001265  d :     0.003404
      dxz     :     0.000566
      dyz     :     0.000441
      dx2y2   :     0.000582
      dxy     :     0.000550
      f0      :     0.000044  f :     0.000307
      f+1     :     0.000030
      f-1     :     0.000078
      f+2     :     0.000052
      f-2     :     0.000041
      f+3     :     0.000020
      f-3     :     0.000042
 66 H s       :     0.772750  s :     0.772750
      pz      :     0.036787  p :     0.091977
      px      :     0.032399
      py      :     0.022790
      dz2     :     0.000358  d :     0.010897
      dxz     :     0.002106
      dyz     :     0.003075
      dx2y2   :     0.004074
      dxy     :     0.001284
      f0      :     0.000167  f :     0.000945
      f+1     :     0.000035
      f-1     :     0.000046
      f+2     :     0.000015
      f-2     :     0.000286
      f+3     :     0.000126
      f-3     :     0.000271


                     *******************************
                     * LOEWDIN POPULATION ANALYSIS *
                     *******************************

----------------------
LOEWDIN ATOMIC CHARGES
----------------------
   0 O :    0.595044
   1 O :    0.326617
   2 N :    0.401585
   3 N :    0.599250
   4 C :   -0.473254
   5 C :   -0.153976
   6 H :   -0.013111
   7 C :   -0.099611
   8 C :    0.084501
   9 H :   -0.044143
  10 C :    0.062466
  11 H :   -0.051318
  12 C :    0.058530
  13 H :   -0.052413
  14 C :    0.061531
  15 H :   -0.051108
  16 C :    0.080088
  17 H :   -0.039711
  18 C :   -0.401340
  19 C :    0.224905
  20 H :   -0.050951
  21 H :   -0.048516
  22 H :   -0.051249
  23 C :    0.244622
  24 H :   -0.052868
  25 H :   -0.042936
  26 H :   -0.048288
  27 C :    0.243250
  28 H :   -0.048852
  29 H :   -0.043456
  30 H :   -0.055640
  31 C :   -0.207609
  32 C :   -0.052607
  33 C :    0.062339
  34 H :   -0.052411
  35 C :    0.024311
  36 H :   -0.062371
  37 C :    0.035700
  38 H :   -0.052521
  39 C :    0.057592
  40 H :   -0.055216
  41 C :   -0.247103
  42 C :    0.231030
  43 H :   -0.047895
  44 H :   -0.045169
  45 H :   -0.047388
  46 C :    0.246306
  47 H :   -0.046421
  48 H :   -0.047097
  49 H :   -0.064261
  50 C :    0.248729
  51 H :   -0.062332
  52 H :   -0.046143
  53 H :   -0.046208
  54 C :   -0.754224
  55 C :   -0.123072
  56 C :    0.101437
  57 H :   -0.041309
  58 C :    0.074403
  59 H :   -0.047780
  60 C :    0.083552
  61 H :   -0.045314
  62 C :    0.074455
  63 H :   -0.047637
  64 C :    0.097848
  65 H :   -0.044468
  66 H :   -0.210796

-------------------------------
LOEWDIN REDUCED ORBITAL CHARGES
-------------------------------
  0 O s       :     3.036531  s :     3.036531
      pz      :     1.455680  p :     4.156871
      px      :     1.418659
      py      :     1.282532
      dz2     :     0.035558  d :     0.180753
      dxz     :     0.018665
      dyz     :     0.051401
      dx2y2   :     0.037460
      dxy     :     0.037667
      f0      :     0.005148  f :     0.029718
      f+1     :     0.001934
      f-1     :     0.005907
      f+2     :     0.003781
      f-2     :     0.004614
      f+3     :     0.003074
      f-3     :     0.005260
      g0      :     0.000085  g :     0.001083
      g+1     :     0.000036
      g-1     :     0.000182
      g+2     :     0.000104
      g-2     :     0.000116
      g+3     :     0.000158
      g-3     :     0.000100
      g+4     :     0.000152
      g-4     :     0.000150
  1 O s       :     3.236378  s :     3.236378
      pz      :     1.501081  p :     4.318345
      px      :     1.317592
      py      :     1.499672
      dz2     :     0.038263  d :     0.095645
      dxz     :     0.021104
      dyz     :     0.031142
      dx2y2   :     0.002397
      dxy     :     0.002739
      f0      :     0.007734  f :     0.021764
      f+1     :     0.004796
      f-1     :     0.006565
      f+2     :     0.001094
      f-2     :     0.001427
      f+3     :     0.000086
      f-3     :     0.000062
      g0      :     0.000463  g :     0.001250
      g+1     :     0.000246
      g-1     :     0.000306
      g+2     :     0.000091
      g-2     :     0.000116
      g+3     :     0.000018
      g-3     :     0.000007
      g+4     :     0.000001
      g-4     :     0.000001
  2 N s       :     2.843593  s :     2.843593
      pz      :     0.970501  p :     3.399993
      px      :     1.137169
      py      :     1.292323
      dz2     :     0.029401  d :     0.294273
      dxz     :     0.051067
      dyz     :     0.033457
      dx2y2   :     0.088171
      dxy     :     0.092177
      f0      :     0.004158  f :     0.056342
      f+1     :     0.004481
      f-1     :     0.004047
      f+2     :     0.010268
      f-2     :     0.003170
      f+3     :     0.012051
      f-3     :     0.018166
      g0      :     0.000195  g :     0.004215
      g+1     :     0.000330
      g-1     :     0.000471
      g+2     :     0.000457
      g-2     :     0.000302
      g+3     :     0.000347
      g-3     :     0.000083
      g+4     :     0.001157
      g-4     :     0.000874
  3 N s       :     2.664081  s :     2.664081
      pz      :     1.208423  p :     3.345695
      px      :     1.084956
      py      :     1.052317
      dz2     :     0.034123  d :     0.331317
      dxz     :     0.049964
      dyz     :     0.041740
      dx2y2   :     0.088136
      dxy     :     0.117354
      f0      :     0.004483  f :     0.056404
      f+1     :     0.006969
      f-1     :     0.005087
      f+2     :     0.007635
      f-2     :     0.007123
      f+3     :     0.007148
      f-3     :     0.017960
      g0      :     0.000349  g :     0.003253
      g+1     :     0.000239
      g-1     :     0.000213
      g+2     :     0.000377
      g-2     :     0.000270
      g+3     :     0.000464
      g-3     :     0.000447
      g+4     :     0.000458
      g-4     :     0.000435
  4 C s       :     2.587474  s :     2.587474
      pz      :     0.753735  p :     2.610691
      px      :     0.919046
      py      :     0.937910
      dz2     :     0.074847  d :     0.954114
      dxz     :     0.103097
      dyz     :     0.184392
      dx2y2   :     0.319911
      dxy     :     0.271867
      f0      :     0.019492  f :     0.285213
      f+1     :     0.013335
      f-1     :     0.022555
      f+2     :     0.029169
      f-2     :     0.041163
      f+3     :     0.044575
      f-3     :     0.114924
      g0      :     0.001777  g :     0.035763
      g+1     :     0.002047
      g-1     :     0.005441
      g+2     :     0.002904
      g-2     :     0.003715
      g+3     :     0.003658
      g-3     :     0.001497
      g+4     :     0.009101
      g-4     :     0.005623
  5 C s       :     2.519948  s :     2.519948
      pz      :     0.916722  p :     2.672192
      px      :     0.893547
      py      :     0.861924
      dz2     :     0.133169  d :     0.747890
      dxz     :     0.107235
      dyz     :     0.206759
      dx2y2   :     0.166819
      dxy     :     0.133907
      f0      :     0.027547  f :     0.199081
      f+1     :     0.021012
      f-1     :     0.027144
      f+2     :     0.029383
      f-2     :     0.026206
      f+3     :     0.028100
      f-3     :     0.039690
      g0      :     0.001855  g :     0.014864
      g+1     :     0.001353
      g-1     :     0.001095
      g+2     :     0.001560
      g-2     :     0.001567
      g+3     :     0.001794
      g-3     :     0.001222
      g+4     :     0.002677
      g-4     :     0.001741
  6 H s       :     0.743314  s :     0.743314
      pz      :     0.072131  p :     0.189168
      px      :     0.049131
      py      :     0.067906
      dz2     :     0.020700  d :     0.070971
      dxz     :     0.012051
      dyz     :     0.014829
      dx2y2   :     0.010770
      dxy     :     0.012620
      f0      :     0.001841  f :     0.009658
      f+1     :     0.000429
      f-1     :     0.002364
      f+2     :     0.001629
      f-2     :     0.001987
      f+3     :     0.000651
      f-3     :     0.000756
  7 C s       :     2.564838  s :     2.564838
      pz      :     0.920385  p :     2.704259
      px      :     0.778440
      py      :     1.005434
      dz2     :     0.159723  d :     0.655765
      dxz     :     0.084054
      dyz     :     0.193984
      dx2y2   :     0.105247
      dxy     :     0.112757
      f0      :     0.042353  f :     0.160345
      f+1     :     0.014629
      f-1     :     0.021841
      f+2     :     0.032780
      f-2     :     0.018938
      f+3     :     0.015293
      f-3     :     0.014512
      g0      :     0.001751  g :     0.014403
      g+1     :     0.000983
      g-1     :     0.002764
      g+2     :     0.002044
      g-2     :     0.001548
      g+3     :     0.000673
      g-3     :     0.002082
      g+4     :     0.001171
      g-4     :     0.001387
  8 C s       :     2.575805  s :     2.575805
      pz      :     0.969759  p :     2.703716
      px      :     0.784749
      py      :     0.949208
      dz2     :     0.160912  d :     0.507274
      dxz     :     0.094101
      dyz     :     0.135111
      dx2y2   :     0.080833
      dxy     :     0.036319
      f0      :     0.029043  f :     0.116864
      f+1     :     0.013117
      f-1     :     0.021652
      f+2     :     0.021210
      f-2     :     0.019829
      f+3     :     0.004259
      f-3     :     0.007755
      g0      :     0.001731  g :     0.011840
      g+1     :     0.001268
      g-1     :     0.002078
      g+2     :     0.002136
      g-2     :     0.001675
      g+3     :     0.000958
      g-3     :     0.001116
      g+4     :     0.000566
      g-4     :     0.000311
  9 H s       :     0.778182  s :     0.778182
      pz      :     0.046083  p :     0.190581
      px      :     0.051025
      py      :     0.093473
      dz2     :     0.006105  d :     0.065709
      dxz     :     0.000757
      dyz     :     0.024106
      dx2y2   :     0.014343
      dxy     :     0.020398
      f0      :     0.001345  f :     0.009670
      f+1     :     0.000179
      f-1     :     0.001347
      f+2     :     0.002211
      f-2     :     0.000192
      f+3     :     0.002573
      f-3     :     0.001823
 10 C s       :     2.587213  s :     2.587213
      pz      :     0.944810  p :     2.716067
      px      :     0.787594
      py      :     0.983663
      dz2     :     0.104626  d :     0.508893
      dxz     :     0.051875
      dyz     :     0.189488
      dx2y2   :     0.077733
      dxy     :     0.085171
      f0      :     0.027897  f :     0.113739
      f+1     :     0.012168
      f-1     :     0.016094
      f+2     :     0.023576
      f-2     :     0.009121
      f+3     :     0.015503
      f-3     :     0.009380
      g0      :     0.001565  g :     0.011622
      g+1     :     0.001022
      g-1     :     0.001804
      g+2     :     0.001824
      g-2     :     0.001071
      g+3     :     0.000533
      g-3     :     0.001333
      g+4     :     0.001010
      g-4     :     0.001461
 11 H s       :     0.790624  s :     0.790624
      pz      :     0.073331  p :     0.186639
      px      :     0.052820
      py      :     0.060489
      dz2     :     0.020174  d :     0.064438
      dxz     :     0.012864
      dyz     :     0.014585
      dx2y2   :     0.008976
      dxy     :     0.007838
      f0      :     0.002156  f :     0.009617
      f+1     :     0.000985
      f-1     :     0.002163
      f+2     :     0.001806
      f-2     :     0.001592
      f+3     :     0.000405
      f-3     :     0.000509
 12 C s       :     2.587835  s :     2.587835
      pz      :     0.940716  p :     2.721146
      px      :     0.787082
      py      :     0.993347
      dz2     :     0.112750  d :     0.507422
      dxz     :     0.047813
      dyz     :     0.168485
      dx2y2   :     0.083999
      dxy     :     0.094374
      f0      :     0.025690  f :     0.113496
      f+1     :     0.010001
      f-1     :     0.016614
      f+2     :     0.023569
      f-2     :     0.012163
      f+3     :     0.013845
      f-3     :     0.011614
      g0      :     0.000966  g :     0.011571
      g+1     :     0.000671
      g-1     :     0.002478
      g+2     :     0.001440
      g-2     :     0.001176
      g+3     :     0.000550
      g-3     :     0.001782
      g+4     :     0.001118
      g-4     :     0.001390
 13 H s       :     0.791404  s :     0.791404
      pz      :     0.080251  p :     0.186960
      px      :     0.055957
      py      :     0.050752
      dz2     :     0.020272  d :     0.064416
      dxz     :     0.015237
      dyz     :     0.017266
      dx2y2   :     0.006209
      dxy     :     0.005432
      f0      :     0.002691  f :     0.009632
      f+1     :     0.001639
      f-1     :     0.001965
      f+2     :     0.001585
      f-2     :     0.001325
      f+3     :     0.000223
      f-3     :     0.000203
 14 C s       :     2.586991  s :     2.586991
      pz      :     0.978278  p :     2.717709
      px      :     0.789773
      py      :     0.949658
      dz2     :     0.164543  d :     0.508409
      dxz     :     0.096457
      dyz     :     0.130967
      dx2y2   :     0.080718
      dxy     :     0.035724
      f0      :     0.028814  f :     0.113734
      f+1     :     0.012500
      f-1     :     0.020243
      f+2     :     0.020866
      f-2     :     0.019434
      f+3     :     0.004240
      f-3     :     0.007637
      g0      :     0.001742  g :     0.011626
      g+1     :     0.001220
      g-1     :     0.001974
      g+2     :     0.002133
      g-2     :     0.001608
      g+3     :     0.000941
      g-3     :     0.001128
      g+4     :     0.000564
      g-4     :     0.000315
 15 H s       :     0.790255  s :     0.790255
      pz      :     0.043826  p :     0.186763
      px      :     0.051245
      py      :     0.091692
      dz2     :     0.005310  d :     0.064470
      dxz     :     0.000745
      dyz     :     0.024106
      dx2y2   :     0.014134
      dxy     :     0.020175
      f0      :     0.001335  f :     0.009619
      f+1     :     0.000177
      f-1     :     0.001329
      f+2     :     0.002207
      f-2     :     0.000198
      f+3     :     0.002542
      f-3     :     0.001832
 16 C s       :     2.576683  s :     2.576683
      pz      :     0.950130  p :     2.708083
      px      :     0.784716
      py      :     0.973237
      dz2     :     0.108122  d :     0.506986
      dxz     :     0.052039
      dyz     :     0.185325
      dx2y2   :     0.078957
      dxy     :     0.082543
      f0      :     0.028758  f :     0.116352
      f+1     :     0.012303
      f-1     :     0.016543
      f+2     :     0.023629
      f-2     :     0.009336
      f+3     :     0.016035
      f-3     :     0.009749
      g0      :     0.001561  g :     0.011808
      g+1     :     0.001024
      g-1     :     0.001876
      g+2     :     0.001799
      g-2     :     0.001067
      g+3     :     0.000557
      g-3     :     0.001350
      g+4     :     0.001030
      g-4     :     0.001544
 17 H s       :     0.777811  s :     0.777811
      pz      :     0.075143  p :     0.186876
      px      :     0.053206
      py      :     0.058526
      dz2     :     0.020404  d :     0.065386
      dxz     :     0.013241
      dyz     :     0.015117
      dx2y2   :     0.008773
      dxy     :     0.007851
      f0      :     0.002210  f :     0.009637
      f+1     :     0.000994
      f-1     :     0.002157
      f+2     :     0.001796
      f-2     :     0.001596
      f+3     :     0.000394
      f-3     :     0.000490
 18 C s       :     2.544862  s :     2.544862
      pz      :     0.938280  p :     2.705393
      px      :     0.842048
      py      :     0.925065
      dz2     :     0.187779  d :     0.892859
      dxz     :     0.164266
      dyz     :     0.152043
      dx2y2   :     0.231006
      dxy     :     0.157765
      f0      :     0.039158  f :     0.242478
      f+1     :     0.030386
      f-1     :     0.026477
      f+2     :     0.043782
      f-2     :     0.017753
      f+3     :     0.052573
      f-3     :     0.032349
      g0      :     0.001517  g :     0.015748
      g+1     :     0.001905
      g-1     :     0.001451
      g+2     :     0.001795
      g-2     :     0.001093
      g+3     :     0.001476
      g-3     :     0.001438
      g+4     :     0.002501
      g-4     :     0.002573
 19 C s       :     2.540801  s :     2.540801
      pz      :     0.935207  p :     2.760510
      px      :     0.943206
      py      :     0.882097
      dz2     :     0.078636  d :     0.394313
      dxz     :     0.043365
      dyz     :     0.093627
      dx2y2   :     0.088099
      dxy     :     0.090586
      f0      :     0.009456  f :     0.075567
      f+1     :     0.006459
      f-1     :     0.010512
      f+2     :     0.012786
      f-2     :     0.007979
      f+3     :     0.015771
      f-3     :     0.012604
      g0      :     0.000269  g :     0.003905
      g+1     :     0.000085
      g-1     :     0.000645
      g+2     :     0.000375
      g-2     :     0.000370
      g+3     :     0.000118
      g-3     :     0.000637
      g+4     :     0.000467
      g-4     :     0.000940
 20 H s       :     0.785009  s :     0.785009
      pz      :     0.083165  p :     0.189323
      px      :     0.056045
      py      :     0.050114
      dz2     :     0.019302  d :     0.067254
      dxz     :     0.020535
      dyz     :     0.020205
      dx2y2   :     0.005221
      dxy     :     0.001991
      f0      :     0.002914  f :     0.009365
      f+1     :     0.002185
      f-1     :     0.002149
      f+2     :     0.001303
      f-2     :     0.000666
      f+3     :     0.000091
      f-3     :     0.000058
 21 H s       :     0.783030  s :     0.783030
      pz      :     0.054976  p :     0.188900
      px      :     0.083588
      py      :     0.050336
      dz2     :     0.006313  d :     0.067191
      dxz     :     0.022566
      dyz     :     0.001574
      dx2y2   :     0.016543
      dxy     :     0.020194
      f0      :     0.001006  f :     0.009395
      f+1     :     0.001350
      f-1     :     0.000337
      f+2     :     0.001512
      f-2     :     0.000564
      f+3     :     0.002634
      f-3     :     0.001993
 22 H s       :     0.785282  s :     0.785282
      pz      :     0.067742  p :     0.189228
      px      :     0.065561
      py      :     0.055924
      dz2     :     0.020705  d :     0.067361
      dxz     :     0.010189
      dyz     :     0.010291
      dx2y2   :     0.016499
      dxy     :     0.009677
      f0      :     0.001411  f :     0.009377
      f+1     :     0.001540
      f-1     :     0.001058
      f+2     :     0.001811
      f-2     :     0.001536
      f+3     :     0.001241
      f-3     :     0.000779
 23 C s       :     2.537222  s :     2.537222
      pz      :     0.912841  p :     2.756376
      px      :     0.918871
      py      :     0.924663
      dz2     :     0.123979  d :     0.383364
      dxz     :     0.059743
      dyz     :     0.039391
      dx2y2   :     0.105687
      dxy     :     0.054565
      f0      :     0.011438  f :     0.074570
      f+1     :     0.014214
      f-1     :     0.008654
      f+2     :     0.011672
      f-2     :     0.010090
      f+3     :     0.007303
      f-3     :     0.011200
      g0      :     0.000278  g :     0.003845
      g+1     :     0.000735
      g-1     :     0.000396
      g+2     :     0.000369
      g-2     :     0.000473
      g+3     :     0.000664
      g-3     :     0.000371
      g+4     :     0.000193
      g-4     :     0.000367
 24 H s       :     0.779036  s :     0.779036
      pz      :     0.053026  p :     0.196163
      px      :     0.055812
      py      :     0.087325
      dz2     :     0.007138  d :     0.068209
      dxz     :     0.001491
      dyz     :     0.021760
      dx2y2   :     0.012555
      dxy     :     0.025264
      f0      :     0.000972  f :     0.009460
      f+1     :     0.000189
      f-1     :     0.001600
      f+2     :     0.001705
      f-2     :     0.000365
      f+3     :     0.003016
      f-3     :     0.001612
 25 H s       :     0.775468  s :     0.775468
      pz      :     0.051655  p :     0.190454
      px      :     0.080185
      py      :     0.058615
      dz2     :     0.004974  d :     0.067582
      dxz     :     0.021931
      dyz     :     0.002674
      dx2y2   :     0.021207
      dxy     :     0.016796
      f0      :     0.001188  f :     0.009432
      f+1     :     0.000972
      f-1     :     0.000374
      f+2     :     0.001233
      f-2     :     0.000822
      f+3     :     0.003128
      f-3     :     0.001714
 26 H s       :     0.781139  s :     0.781139
      pz      :     0.081166  p :     0.190401
      px      :     0.056202
      py      :     0.053033
      dz2     :     0.020712  d :     0.067378
      dxz     :     0.018466
      dyz     :     0.020324
      dx2y2   :     0.004850
      dxy     :     0.003026
      f0      :     0.003084  f :     0.009370
      f+1     :     0.002112
      f-1     :     0.002096
      f+2     :     0.001105
      f-2     :     0.000827
      f+3     :     0.000114
      f-3     :     0.000033
 27 C s       :     2.538198  s :     2.538198
      pz      :     0.886357  p :     2.755711
      px      :     0.933031
      py      :     0.936323
      dz2     :     0.099763  d :     0.384469
      dxz     :     0.085734
      dyz     :     0.076757
      dx2y2   :     0.089082
      dxy     :     0.033132
      f0      :     0.016438  f :     0.074524
      f+1     :     0.013258
      f-1     :     0.015074
      f+2     :     0.008915
      f-2     :     0.010339
      f+3     :     0.002302
      f-3     :     0.008197
      g0      :     0.001085  g :     0.003848
      g+1     :     0.000476
      g-1     :     0.000521
      g+2     :     0.000616
      g-2     :     0.000529
      g+3     :     0.000157
      g-3     :     0.000242
      g+4     :     0.000128
      g-4     :     0.000096
 28 H s       :     0.782063  s :     0.782063
      pz      :     0.064176  p :     0.190242
      px      :     0.065617
      py      :     0.060449
      dz2     :     0.020672  d :     0.067188
      dxz     :     0.011348
      dyz     :     0.010181
      dx2y2   :     0.016297
      dxy     :     0.008690
      f0      :     0.001513  f :     0.009359
      f+1     :     0.001705
      f-1     :     0.000977
      f+2     :     0.001932
      f-2     :     0.001476
      f+3     :     0.001165
      f-3     :     0.000590
 29 H s       :     0.776831  s :     0.776831
      pz      :     0.049569  p :     0.189875
      px      :     0.082533
      py      :     0.057774
      dz2     :     0.005933  d :     0.067337
      dxz     :     0.021977
      dyz     :     0.001930
      dx2y2   :     0.018908
      dxy     :     0.018589
      f0      :     0.001008  f :     0.009413
      f+1     :     0.001313
      f-1     :     0.000324
      f+2     :     0.001491
      f-2     :     0.000639
      f+3     :     0.002848
      f-3     :     0.001789
 30 H s       :     0.781894  s :     0.781894
      pz      :     0.050960  p :     0.196315
      px      :     0.055812
      py      :     0.089543
      dz2     :     0.005899  d :     0.067988
      dxz     :     0.000592
      dyz     :     0.023712
      dx2y2   :     0.012438
      dxy     :     0.025348
      f0      :     0.001033  f :     0.009442
      f+1     :     0.000191
      f-1     :     0.001435
      f+2     :     0.001975
      f-2     :     0.000145
      f+3     :     0.003013
      f-3     :     0.001649
 31 C s       :     2.558916  s :     2.558916
      pz      :     0.775008  p :     2.648959
      px      :     0.871511
      py      :     1.002440
      dz2     :     0.096803  d :     0.775552
      dxz     :     0.157146
      dyz     :     0.107569
      dx2y2   :     0.217675
      dxy     :     0.196359
      f0      :     0.011611  f :     0.203311
      f+1     :     0.025489
      f-1     :     0.012900
      f+2     :     0.028490
      f-2     :     0.029680
      f+3     :     0.028490
      f-3     :     0.066652
      g0      :     0.002830  g :     0.020870
      g+1     :     0.001357
      g-1     :     0.001285
      g+2     :     0.002935
      g-2     :     0.001223
      g+3     :     0.002390
      g-3     :     0.002069
      g+4     :     0.003398
      g-4     :     0.003384
 32 C s       :     2.563449  s :     2.563449
      pz      :     0.821734  p :     2.707398
      px      :     0.958477
      py      :     0.927187
      dz2     :     0.066505  d :     0.616521
      dxz     :     0.092484
      dyz     :     0.097201
      dx2y2   :     0.177037
      dxy     :     0.183295
      f0      :     0.010264  f :     0.151632
      f+1     :     0.011571
      f-1     :     0.012998
      f+2     :     0.017564
      f-2     :     0.024193
      f+3     :     0.019878
      f-3     :     0.055164
      g0      :     0.001253  g :     0.013607
      g+1     :     0.000764
      g-1     :     0.001157
      g+2     :     0.001334
      g-2     :     0.000780
      g+3     :     0.001707
      g-3     :     0.001557
      g+4     :     0.002574
      g-4     :     0.002482
 33 C s       :     2.573087  s :     2.573087
      pz      :     0.791103  p :     2.704197
      px      :     0.958915
      py      :     0.954179
      dz2     :     0.050185  d :     0.531114
      dxz     :     0.093358
      dyz     :     0.066155
      dx2y2   :     0.157988
      dxy     :     0.163428
      f0      :     0.008214  f :     0.117427
      f+1     :     0.011883
      f-1     :     0.005599
      f+2     :     0.013778
      f-2     :     0.018133
      f+3     :     0.017556
      f-3     :     0.042264
      g0      :     0.000989  g :     0.011836
      g+1     :     0.000826
      g-1     :     0.001153
      g+2     :     0.001301
      g-2     :     0.000583
      g+3     :     0.001423
      g-3     :     0.001012
      g+4     :     0.001754
      g-4     :     0.002797
 34 H s       :     0.771070  s :     0.771070
      pz      :     0.057236  p :     0.202809
      px      :     0.053805
      py      :     0.091768
      dz2     :     0.007804  d :     0.068691
      dxz     :     0.005774
      dyz     :     0.016078
      dx2y2   :     0.019676
      dxy     :     0.019360
      f0      :     0.000703  f :     0.009841
      f+1     :     0.000380
      f-1     :     0.001471
      f+2     :     0.001106
      f-2     :     0.001401
      f+3     :     0.001796
      f-3     :     0.002983
 35 C s       :     2.584637  s :     2.584637
      pz      :     0.833622  p :     2.756416
      px      :     0.931103
      py      :     0.991691
      dz2     :     0.038548  d :     0.509272
      dxz     :     0.046656
      dyz     :     0.102819
      dx2y2   :     0.185788
      dxy     :     0.135461
      f0      :     0.008079  f :     0.113691
      f+1     :     0.003938
      f-1     :     0.012777
      f+2     :     0.007920
      f-2     :     0.021207
      f+3     :     0.016939
      f-3     :     0.042831
      g0      :     0.000861  g :     0.011673
      g+1     :     0.000718
      g-1     :     0.001201
      g+2     :     0.000693
      g-2     :     0.001201
      g+3     :     0.001441
      g-3     :     0.000792
      g+4     :     0.002835
      g-4     :     0.001930
 36 H s       :     0.795829  s :     0.795829
      pz      :     0.062616  p :     0.191647
      px      :     0.085988
      py      :     0.043043
      dz2     :     0.009004  d :     0.065139
      dxz     :     0.017978
      dyz     :     0.003456
      dx2y2   :     0.013241
      dxy     :     0.021461
      f0      :     0.000599  f :     0.009757
      f+1     :     0.002047
      f-1     :     0.000055
      f+2     :     0.001646
      f-2     :     0.001086
      f+3     :     0.001665
      f-3     :     0.002657
 37 C s       :     2.586077  s :     2.586077
      pz      :     0.798318  p :     2.717563
      px      :     0.956784
      py      :     0.962461
      dz2     :     0.068364  d :     0.532042
      dxz     :     0.084062
      dyz     :     0.062062
      dx2y2   :     0.138828
      dxy     :     0.178727
      f0      :     0.005376  f :     0.116643
      f+1     :     0.010756
      f-1     :     0.010512
      f+2     :     0.017652
      f-2     :     0.015275
      f+3     :     0.018032
      f-3     :     0.039039
      g0      :     0.001478  g :     0.011974
      g+1     :     0.000643
      g-1     :     0.000761
      g+2     :     0.001273
      g-2     :     0.000668
      g+3     :     0.001332
      g-3     :     0.001717
      g+4     :     0.002066
      g-4     :     0.002037
 38 H s       :     0.792323  s :     0.792323
      pz      :     0.050604  p :     0.186369
      px      :     0.057633
      py      :     0.078132
      dz2     :     0.004841  d :     0.064238
      dxz     :     0.006291
      dyz     :     0.014713
      dx2y2   :     0.022596
      dxy     :     0.015796
      f0      :     0.001066  f :     0.009592
      f+1     :     0.000459
      f-1     :     0.000830
      f+2     :     0.000382
      f-2     :     0.001480
      f+3     :     0.001968
      f-3     :     0.003408
 39 C s       :     2.572615  s :     2.572615
      pz      :     0.843582  p :     2.748548
      px      :     0.968373
      py      :     0.936593
      dz2     :     0.046914  d :     0.495527
      dxz     :     0.081983
      dyz     :     0.058909
      dx2y2   :     0.145179
      dxy     :     0.162542
      f0      :     0.008106  f :     0.114147
      f+1     :     0.012198
      f-1     :     0.005636
      f+2     :     0.012208
      f-2     :     0.018104
      f+3     :     0.017163
      f-3     :     0.040733
      g0      :     0.000915  g :     0.011571
      g+1     :     0.000800
      g-1     :     0.001080
      g+2     :     0.001140
      g-2     :     0.000615
      g+3     :     0.001397
      g-3     :     0.001153
      g+4     :     0.001708
      g-4     :     0.002763
 40 H s       :     0.772460  s :     0.772460
      pz      :     0.065291  p :     0.204635
      px      :     0.057061
      py      :     0.082282
      dz2     :     0.008314  d :     0.068182
      dxz     :     0.005474
      dyz     :     0.017116
      dx2y2   :     0.019466
      dxy     :     0.017812
      f0      :     0.000736  f :     0.009938
      f+1     :     0.000367
      f-1     :     0.001621
      f+2     :     0.001230
      f-2     :     0.001279
      f+3     :     0.001881
      f-3     :     0.002825
 41 C s       :     2.530973  s :     2.530973
      pz      :     0.910649  p :     2.716606
      px      :     0.904327
      py      :     0.901630
      dz2     :     0.175384  d :     0.790523
      dxz     :     0.162179
      dyz     :     0.134786
      dx2y2   :     0.142314
      dxy     :     0.175861
      f0      :     0.028292  f :     0.197520
      f+1     :     0.034274
      f-1     :     0.025996
      f+2     :     0.017487
      f-2     :     0.033223
      f+3     :     0.016979
      f-3     :     0.041269
      g0      :     0.001362  g :     0.011481
      g+1     :     0.001427
      g-1     :     0.001172
      g+2     :     0.001109
      g-2     :     0.001322
      g+3     :     0.001043
      g-3     :     0.001234
      g+4     :     0.001384
      g-4     :     0.001428
 42 C s       :     2.531230  s :     2.531230
      pz      :     0.929612  p :     2.744282
      px      :     0.919292
      py      :     0.895378
      dz2     :     0.100065  d :     0.412496
      dxz     :     0.087461
      dyz     :     0.037442
      dx2y2   :     0.081322
      dxy     :     0.106206
      f0      :     0.008401  f :     0.077048
      f+1     :     0.008803
      f-1     :     0.011631
      f+2     :     0.010101
      f-2     :     0.010103
      f+3     :     0.012246
      f-3     :     0.015765
      g0      :     0.000479  g :     0.003914
      g+1     :     0.000240
      g-1     :     0.000173
      g+2     :     0.000204
      g-2     :     0.000682
      g+3     :     0.000453
      g-3     :     0.000416
      g+4     :     0.000658
      g-4     :     0.000611
 43 H s       :     0.779809  s :     0.779809
      pz      :     0.084966  p :     0.190779
      px      :     0.054498
      py      :     0.051315
      dz2     :     0.019321  d :     0.067929
      dxz     :     0.022794
      dyz     :     0.020554
      dx2y2   :     0.001062
      dxy     :     0.004197
      f0      :     0.002911  f :     0.009377
      f+1     :     0.002784
      f-1     :     0.002260
      f+2     :     0.000398
      f-2     :     0.000952
      f+3     :     0.000022
      f-3     :     0.000050
 44 H s       :     0.776633  s :     0.776633
      pz      :     0.054293  p :     0.190987
      px      :     0.063261
      py      :     0.073432
      dz2     :     0.005620  d :     0.068110
      dxz     :     0.009276
      dyz     :     0.015436
      dx2y2   :     0.023570
      dxy     :     0.014208
      f0      :     0.001122  f :     0.009439
      f+1     :     0.000500
      f-1     :     0.001004
      f+2     :     0.000216
      f-2     :     0.001810
      f+3     :     0.001725
      f-3     :     0.003062
 45 H s       :     0.779816  s :     0.779816
      pz      :     0.063753  p :     0.190357
      px      :     0.075248
      py      :     0.051356
      dz2     :     0.018872  d :     0.067840
      dxz     :     0.013171
      dyz     :     0.006377
      dx2y2   :     0.010298
      dxy     :     0.019121
      f0      :     0.000939  f :     0.009376
      f+1     :     0.002642
      f-1     :     0.000134
      f+2     :     0.001441
      f-2     :     0.001619
      f+3     :     0.000935
      f-3     :     0.001665
 46 C s       :     2.534208  s :     2.534208
      pz      :     0.885698  p :     2.745964
      px      :     0.933351
      py      :     0.926914
      dz2     :     0.087230  d :     0.394616
      dxz     :     0.118772
      dyz     :     0.069810
      dx2y2   :     0.035230
      dxy     :     0.083574
      f0      :     0.015962  f :     0.075114
      f+1     :     0.014364
      f-1     :     0.015130
      f+2     :     0.010277
      f-2     :     0.009244
      f+3     :     0.008494
      f-3     :     0.001642
      g0      :     0.000926  g :     0.003792
      g+1     :     0.000648
      g-1     :     0.000581
      g+2     :     0.000510
      g-2     :     0.000496
      g+3     :     0.000317
      g-3     :     0.000104
      g+4     :     0.000100
      g-4     :     0.000110
 47 H s       :     0.779023  s :     0.779023
      pz      :     0.059999  p :     0.190587
      px      :     0.075444
      py      :     0.055144
      dz2     :     0.017473  d :     0.067447
      dxz     :     0.014297
      dyz     :     0.006833
      dx2y2   :     0.009387
      dxy     :     0.019457
      f0      :     0.000884  f :     0.009364
      f+1     :     0.002762
      f-1     :     0.000140
      f+2     :     0.001469
      f-2     :     0.001694
      f+3     :     0.000768
      f-3     :     0.001647
 48 H s       :     0.778841  s :     0.778841
      pz      :     0.048365  p :     0.191210
      px      :     0.062361
      py      :     0.080484
      dz2     :     0.004606  d :     0.067664
      dxz     :     0.007054
      dyz     :     0.017770
      dx2y2   :     0.021744
      dxy     :     0.016490
      f0      :     0.001191  f :     0.009382
      f+1     :     0.000424
      f-1     :     0.000877
      f+2     :     0.000462
      f-2     :     0.001613
      f+3     :     0.001697
      f-3     :     0.003119
 49 H s       :     0.780320  s :     0.780320
      pz      :     0.057304  p :     0.205647
      px      :     0.068197
      py      :     0.080146
      dz2     :     0.012200  d :     0.068868
      dxz     :     0.010639
      dyz     :     0.011944
      dx2y2   :     0.021575
      dxy     :     0.012511
      f0      :     0.000572  f :     0.009426
      f+1     :     0.001270
      f-1     :     0.001339
      f+2     :     0.001076
      f-2     :     0.001642
      f+3     :     0.001274
      f-3     :     0.002254
 50 C s       :     2.534374  s :     2.534374
      pz      :     0.912465  p :     2.743019
      px      :     0.900598
      py      :     0.929956
      dz2     :     0.127910  d :     0.394916
      dxz     :     0.068707
      dyz     :     0.021074
      dx2y2   :     0.042960
      dxy     :     0.134265
      f0      :     0.009632  f :     0.075157
      f+1     :     0.017419
      f-1     :     0.005952
      f+2     :     0.009479
      f-2     :     0.011320
      f+3     :     0.011009
      f-3     :     0.010347
      g0      :     0.000290  g :     0.003805
      g+1     :     0.000877
      g-1     :     0.000069
      g+2     :     0.000540
      g-2     :     0.000260
      g+3     :     0.000322
      g-3     :     0.000747
      g+4     :     0.000313
      g-4     :     0.000388
 51 H s       :     0.778581  s :     0.778581
      pz      :     0.059373  p :     0.205276
      px      :     0.066469
      py      :     0.079434
      dz2     :     0.007930  d :     0.069046
      dxz     :     0.012112
      dyz     :     0.011511
      dx2y2   :     0.024114
      dxy     :     0.013379
      f0      :     0.000864  f :     0.009430
      f+1     :     0.000908
      f-1     :     0.001039
      f+2     :     0.000254
      f-2     :     0.001826
      f+3     :     0.001783
      f-3     :     0.002756
 52 H s       :     0.778034  s :     0.778034
      pz      :     0.051937  p :     0.191092
      px      :     0.058923
      py      :     0.080232
      dz2     :     0.005516  d :     0.067637
      dxz     :     0.007195
      dyz     :     0.016867
      dx2y2   :     0.020394
      dxy     :     0.017666
      f0      :     0.001129  f :     0.009380
      f+1     :     0.000455
      f-1     :     0.000987
      f+2     :     0.000339
      f-2     :     0.001651
      f+3     :     0.001701
      f-3     :     0.003118
 53 H s       :     0.778998  s :     0.778998
      pz      :     0.082605  p :     0.190378
      px      :     0.052531
      py      :     0.055242
      dz2     :     0.019912  d :     0.067462
      dxz     :     0.020652
      dyz     :     0.020948
      dx2y2   :     0.001520
      dxy     :     0.004431
      f0      :     0.003053  f :     0.009370
      f+1     :     0.002526
      f-1     :     0.002249
      f+2     :     0.000478
      f-2     :     0.000987
      f+3     :     0.000036
      f-3     :     0.000042
 54 C s       :     2.607529  s :     2.607529
      pz      :     0.978267  p :     2.581086
      px      :     0.713446
      py      :     0.889373
      dz2     :     0.322212  d :     1.152667
      dxz     :     0.234184
      dyz     :     0.375866
      dx2y2   :     0.108412
      dxy     :     0.111993
      f0      :     0.082454  f :     0.362609
      f+1     :     0.043277
      f-1     :     0.106404
      f+2     :     0.046183
      f-2     :     0.052644
      f+3     :     0.015327
      f-3     :     0.016320
      g0      :     0.010655  g :     0.050333
      g+1     :     0.006978
      g-1     :     0.011144
      g+2     :     0.005574
      g-2     :     0.005494
      g+3     :     0.004095
      g-3     :     0.003709
      g+4     :     0.001581
      g-4     :     0.001104
 55 C s       :     2.571404  s :     2.571404
      pz      :     1.007489  p :     2.752297
      px      :     0.825700
      py      :     0.919109
      dz2     :     0.171370  d :     0.628793
      dxz     :     0.116790
      dyz     :     0.187311
      dx2y2   :     0.076076
      dxy     :     0.077246
      f0      :     0.027360  f :     0.155776
      f+1     :     0.018450
      f-1     :     0.044588
      f+2     :     0.020147
      f-2     :     0.020059
      f+3     :     0.012499
      f-3     :     0.012673
      g0      :     0.002455  g :     0.014803
      g+1     :     0.001570
      g-1     :     0.003442
      g+2     :     0.001177
      g-2     :     0.001302
      g+3     :     0.001596
      g-3     :     0.001424
      g+4     :     0.000901
      g-4     :     0.000935
 56 C s       :     2.580349  s :     2.580349
      pz      :     0.952569  p :     2.681457
      px      :     0.774830
      py      :     0.954057
      dz2     :     0.139415  d :     0.507842
      dxz     :     0.046087
      dyz     :     0.136886
      dx2y2   :     0.093350
      dxy     :     0.092104
      f0      :     0.017118  f :     0.117031
      f+1     :     0.008179
      f-1     :     0.029907
      f+2     :     0.019727
      f-2     :     0.019102
      f+3     :     0.011640
      f-3     :     0.011358
      g0      :     0.001295  g :     0.011884
      g+1     :     0.000426
      g-1     :     0.001971
      g+2     :     0.001281
      g-2     :     0.001368
      g+3     :     0.001850
      g-3     :     0.001334
      g+4     :     0.001339
      g-4     :     0.001020
 57 H s       :     0.779447  s :     0.779447
      pz      :     0.091671  p :     0.187220
      px      :     0.048099
      py      :     0.047450
      dz2     :     0.020127  d :     0.064981
      dxz     :     0.019410
      dyz     :     0.022311
      dx2y2   :     0.001517
      dxy     :     0.001616
      f0      :     0.003181  f :     0.009661
      f+1     :     0.002526
      f-1     :     0.003141
      f+2     :     0.000393
      f-2     :     0.000388
      f+3     :     0.000020
      f-3     :     0.000011
 58 C s       :     2.587215  s :     2.587215
      pz      :     0.978351  p :     2.714964
      px      :     0.797432
      py      :     0.939182
      dz2     :     0.117943  d :     0.498784
      dxz     :     0.083020
      dyz     :     0.184336
      dx2y2   :     0.055813
      dxy     :     0.057672
      f0      :     0.020610  f :     0.112974
      f+1     :     0.018834
      f-1     :     0.033506
      f+2     :     0.010152
      f-2     :     0.010304
      f+3     :     0.009107
      f-3     :     0.010463
      g0      :     0.002581  g :     0.011659
      g+1     :     0.001445
      g-1     :     0.001995
      g+2     :     0.000930
      g-2     :     0.000990
      g+3     :     0.001223
      g-3     :     0.000410
      g+4     :     0.001214
      g-4     :     0.000871
 59 H s       :     0.787714  s :     0.787714
      pz      :     0.065059  p :     0.185942
      px      :     0.054269
      py      :     0.066615
      dz2     :     0.019164  d :     0.064462
      dxz     :     0.010036
      dyz     :     0.013459
      dx2y2   :     0.011002
      dxy     :     0.010801
      f0      :     0.001508  f :     0.009661
      f+1     :     0.000741
      f-1     :     0.002478
      f+2     :     0.001681
      f-2     :     0.001665
      f+3     :     0.000778
      f-3     :     0.000810
 60 C s       :     2.589763  s :     2.589763
      pz      :     0.999685  p :     2.694943
      px      :     0.772040
      py      :     0.923217
      dz2     :     0.157240  d :     0.506678
      dxz     :     0.102928
      dyz     :     0.152575
      dx2y2   :     0.046578
      dxy     :     0.047356
      f0      :     0.023331  f :     0.113501
      f+1     :     0.017182
      f-1     :     0.033588
      f+2     :     0.014336
      f-2     :     0.013770
      f+3     :     0.006815
      f-3     :     0.004479
      g0      :     0.002067  g :     0.011563
      g+1     :     0.001499
      g-1     :     0.003117
      g+2     :     0.000853
      g-2     :     0.000923
      g+3     :     0.001143
      g-3     :     0.000926
      g+4     :     0.000439
      g-4     :     0.000598
 61 H s       :     0.787420  s :     0.787420
      pz      :     0.047560  p :     0.184377
      px      :     0.054187
      py      :     0.082630
      dz2     :     0.009274  d :     0.063944
      dxz     :     0.005036
      dyz     :     0.018599
      dx2y2   :     0.015550
      dxy     :     0.015485
      f0      :     0.000883  f :     0.009573
      f+1     :     0.000416
      f-1     :     0.002078
      f+2     :     0.001289
      f-2     :     0.001327
      f+3     :     0.001617
      f-3     :     0.001963
 62 C s       :     2.587183  s :     2.587183
      pz      :     0.953063  p :     2.714977
      px      :     0.801175
      py      :     0.960739
      dz2     :     0.146448  d :     0.498833
      dxz     :     0.044277
      dyz     :     0.133703
      dx2y2   :     0.087142
      dxy     :     0.087262
      f0      :     0.017175  f :     0.112913
      f+1     :     0.008147
      f-1     :     0.029888
      f+2     :     0.018028
      f-2     :     0.017351
      f+3     :     0.011331
      f-3     :     0.010993
      g0      :     0.001334  g :     0.011639
      g+1     :     0.000447
      g-1     :     0.002022
      g+2     :     0.001268
      g-2     :     0.001349
      g+3     :     0.001793
      g-3     :     0.001242
      g+4     :     0.001176
      g-4     :     0.001010
 63 H s       :     0.787438  s :     0.787438
      pz      :     0.090693  p :     0.186019
      px      :     0.049775
      py      :     0.045551
      dz2     :     0.019372  d :     0.064516
      dxz     :     0.019977
      dyz     :     0.022588
      dx2y2   :     0.001298
      dxy     :     0.001280
      f0      :     0.003127  f :     0.009665
      f+1     :     0.002603
      f-1     :     0.003170
      f+2     :     0.000376
      f-2     :     0.000367
      f+3     :     0.000012
      f-3     :     0.000009
 64 C s       :     2.580084  s :     2.580084
      pz      :     0.967813  p :     2.685996
      px      :     0.774575
      py      :     0.943608
      dz2     :     0.118592  d :     0.507480
      dxz     :     0.088251
      dyz     :     0.177689
      dx2y2   :     0.060766
      dxy     :     0.062181
      f0      :     0.020323  f :     0.116747
      f+1     :     0.020815
      f-1     :     0.034286
      f+2     :     0.010329
      f-2     :     0.010510
      f+3     :     0.009386
      f-3     :     0.011099
      g0      :     0.002465  g :     0.011844
      g+1     :     0.001565
      g-1     :     0.002039
      g+2     :     0.000972
      g-2     :     0.001030
      g+3     :     0.001226
      g-3     :     0.000424
      g+4     :     0.001268
      g-4     :     0.000855
 65 H s       :     0.778437  s :     0.778437
      pz      :     0.065182  p :     0.190476
      px      :     0.053322
      py      :     0.071972
      dz2     :     0.019452  d :     0.065856
      dxz     :     0.009984
      dyz     :     0.014252
      dx2y2   :     0.011249
      dxy     :     0.010920
      f0      :     0.001540  f :     0.009699
      f+1     :     0.000762
      f-1     :     0.002497
      f+2     :     0.001675
      f-2     :     0.001662
      f+3     :     0.000776
      f-3     :     0.000787
 66 H s       :     0.686124  s :     0.686124
      pz      :     0.117824  p :     0.364137
      px      :     0.124752
      py      :     0.121561
      dz2     :     0.009527  d :     0.137137
      dxz     :     0.022774
      dyz     :     0.034531
      dx2y2   :     0.042678
      dxy     :     0.027626
      f0      :     0.003716  f :     0.023398
      f+1     :     0.001103
      f-1     :     0.001448
      f+2     :     0.000291
      f-2     :     0.006229
      f+3     :     0.004277
      f-3     :     0.006333


                      *****************************
                      * MAYER POPULATION ANALYSIS *
                      *****************************

  NA   - Mulliken gross atomic population
  ZA   - Total nuclear charge
  QA   - Mulliken gross atomic charge
  VA   - Mayer's total valence
  BVA  - Mayer's bonded valence
  FA   - Mayer's free valence

  ATOM       NA         ZA         QA         VA         BVA        FA
  0 O      8.4090     8.0000    -0.4090     1.9914     1.9914    -0.0000
  1 O      8.4035     8.0000    -0.4035     2.1163     2.1163     0.0000
  2 N      7.3933     7.0000    -0.3933     2.8985     2.8985    -0.0000
  3 N      7.3676     7.0000    -0.3676     2.8753     2.8753     0.0000
  4 C      5.7491     6.0000     0.2509     3.8195     3.8195    -0.0000
  5 C      5.5479     6.0000     0.4521     3.6736     3.6736     0.0000
  6 H      1.0310     1.0000    -0.0310     1.0111     1.0111    -0.0000
  7 C      5.9375     6.0000     0.0625     3.7226     3.7226     0.0000
  8 C      6.1694     6.0000    -0.1694     3.9723     3.9723    -0.0000
  9 H      0.8836     1.0000     0.1164     0.9973     0.9973    -0.0000
 10 C      6.1319     6.0000    -0.1319     3.9870     3.9870    -0.0000
 11 H      0.8556     1.0000     0.1444     0.9703     0.9703    -0.0000
 12 C      6.1343     6.0000    -0.1343     3.9806     3.9806     0.0000
 13 H      0.8618     1.0000     0.1382     0.9764     0.9764     0.0000
 14 C      6.1236     6.0000    -0.1236     3.9747     3.9747     0.0000
 15 H      0.8547     1.0000     0.1453     0.9709     0.9709     0.0000
 16 C      6.1704     6.0000    -0.1704     3.9477     3.9477     0.0000
 17 H      0.8805     1.0000     0.1195     0.9892     0.9892     0.0000
 18 C      5.9507     6.0000     0.0493     4.2302     4.2302    -0.0000
 19 C      6.2798     6.0000    -0.2798     3.9734     3.9734     0.0000
 20 H      0.8984     1.0000     0.1016     0.9908     0.9908     0.0000
 21 H      0.8978     1.0000     0.1022     0.9854     0.9854    -0.0000
 22 H      0.8961     1.0000     0.1039     0.9930     0.9930     0.0000
 23 C      6.2643     6.0000    -0.2643     3.9534     3.9534    -0.0000
 24 H      0.9150     1.0000     0.0850     0.9983     0.9983    -0.0000
 25 H      0.8826     1.0000     0.1174     0.9858     0.9858    -0.0000
 26 H      0.8837     1.0000     0.1163     0.9936     0.9936     0.0000
 27 C      6.2605     6.0000    -0.2605     3.9490     3.9490    -0.0000
 28 H      0.8843     1.0000     0.1157     0.9907     0.9907    -0.0000
 29 H      0.8804     1.0000     0.1196     0.9835     0.9835    -0.0000
 30 H      0.9122     1.0000     0.0878     1.0039     1.0039     0.0000
 31 C      5.8791     6.0000     0.1209     3.7797     3.7797     0.0000
 32 C      5.9910     6.0000     0.0090     3.5674     3.5674    -0.0000
 33 C      6.0842     6.0000    -0.0842     3.9116     3.9116    -0.0000
 34 H      0.9130     1.0000     0.0870     1.0033     1.0033    -0.0000
 35 C      6.1879     6.0000    -0.1879     3.9644     3.9644     0.0000
 36 H      0.8774     1.0000     0.1226     0.9796     0.9796    -0.0000
 37 C      6.1298     6.0000    -0.1298     3.9621     3.9621     0.0000
 38 H      0.8639     1.0000     0.1361     0.9704     0.9704    -0.0000
 39 C      6.1329     6.0000    -0.1329     3.9096     3.9096     0.0000
 40 H      0.9399     1.0000     0.0601     1.0263     1.0263     0.0000
 41 C      6.1315     6.0000    -0.1315     4.1671     4.1671     0.0000
 42 C      6.2375     6.0000    -0.2375     4.0041     4.0041     0.0000
 43 H      0.9001     1.0000     0.0999     0.9819     0.9819    -0.0000
 44 H      0.9037     1.0000     0.0963     0.9869     0.9869     0.0000
 45 H      0.8989     1.0000     0.1011     0.9823     0.9823    -0.0000
 46 C      6.2201     6.0000    -0.2201     3.9424     3.9424    -0.0000
 47 H      0.8873     1.0000     0.1127     0.9872     0.9872     0.0000
 48 H      0.9132     1.0000     0.0868     0.9901     0.9901     0.0000
 49 H      0.9355     1.0000     0.0645     1.0190     1.0190    -0.0000
 50 C      6.2270     6.0000    -0.2270     3.9521     3.9521    -0.0000
 51 H      0.9287     1.0000     0.0713     1.0140     1.0140    -0.0000
 52 H      0.9078     1.0000     0.0922     0.9896     0.9896     0.0000
 53 H      0.8912     1.0000     0.1088     0.9863     0.9863    -0.0000
 54 C      5.6305     6.0000     0.3695     4.0479     4.0479     0.0000
 55 C      5.9431     6.0000     0.0569     3.8459     3.8459    -0.0000
 56 C      6.0786     6.0000    -0.0786     3.9045     3.9045    -0.0000
 57 H      0.8676     1.0000     0.1324     0.9945     0.9945     0.0000
 58 C      6.1375     6.0000    -0.1375     3.9736     3.9736     0.0000
 59 H      0.8543     1.0000     0.1457     0.9746     0.9746    -0.0000
 60 C      6.0872     6.0000    -0.0872     3.9556     3.9556    -0.0000
 61 H      0.8518     1.0000     0.1482     0.9716     0.9716     0.0000
 62 C      6.1311     6.0000    -0.1311     3.9845     3.9845     0.0000
 63 H      0.8480     1.0000     0.1520     0.9696     0.9696     0.0000
 64 C      6.1149     6.0000    -0.1149     3.8977     3.8977    -0.0000
 65 H      0.8868     1.0000     0.1132     1.0076     1.0076    -0.0000
 66 H      0.8766     1.0000     0.1234     1.0904     1.0904    -0.0000

  Mayer bond orders larger than 0.100000
B(  0-O ,  4-C ) :   0.8550 B(  0-O , 54-C ) :   1.0088 B(  1-O , 54-C ) :   1.9400 
B(  2-N ,  4-C ) :   1.8781 B(  2-N , 18-C ) :   0.9121 B(  3-N ,  5-C ) :   0.8783 
B(  3-N , 31-C ) :   1.1399 B(  3-N , 66-H ) :   0.9522 B(  4-C ,  5-C ) :   0.9437 
B(  5-C ,  6-H ) :   0.8994 B(  5-C ,  7-C ) :   0.8698 B(  7-C ,  8-C ) :   1.3888 
B(  7-C , 16-C ) :   1.3771 B(  8-C ,  9-H ) :   0.9323 B(  8-C , 10-C ) :   1.4868 
B( 10-C , 11-H ) :   0.9179 B( 10-C , 12-C ) :   1.4516 B( 12-C , 13-H ) :   0.9286 
B( 12-C , 14-C ) :   1.4565 B( 14-C , 15-H ) :   0.9195 B( 14-C , 16-C ) :   1.4716 
B( 16-C , 17-H ) :   0.9323 B( 18-C , 19-C ) :   1.0861 B( 18-C , 23-C ) :   1.0582 
B( 18-C , 27-C ) :   1.0513 B( 19-C , 20-H ) :   0.9611 B( 19-C , 21-H ) :   0.9580 
B( 19-C , 22-H ) :   0.9600 B( 23-C , 24-H ) :   0.9658 B( 23-C , 25-H ) :   0.9557 
B( 23-C , 26-H ) :   0.9585 B( 27-C , 28-H ) :   0.9591 B( 27-C , 29-H ) :   0.9545 
B( 27-C , 30-H ) :   0.9643 B( 31-C , 32-C ) :   1.2048 B( 31-C , 39-C ) :   1.3436 
B( 32-C , 33-C ) :   1.4259 B( 32-C , 41-C ) :   0.9101 B( 33-C , 34-H ) :   0.9348 
B( 33-C , 35-C ) :   1.4474 B( 35-C , 36-H ) :   0.9268 B( 35-C , 37-C ) :   1.4734 
B( 37-C , 38-H ) :   0.9150 B( 37-C , 39-C ) :   1.4709 B( 39-C , 40-H ) :   0.9529 
B( 41-C , 42-C ) :   1.1007 B( 41-C , 46-C ) :   1.0523 B( 41-C , 50-C ) :   1.0575 
B( 42-C , 43-H ) :   0.9595 B( 42-C , 44-H ) :   0.9613 B( 42-C , 45-H ) :   0.9588 
B( 46-C , 47-H ) :   0.9601 B( 46-C , 48-H ) :   0.9563 B( 46-C , 49-H ) :   0.9747 
B( 50-C , 51-H ) :   0.9716 B( 50-C , 52-H ) :   0.9585 B( 50-C , 53-H ) :   0.9573 
B( 54-C , 55-C ) :   1.0460 B( 55-C , 56-C ) :   1.3681 B( 55-C , 64-C ) :   1.3316 
B( 56-C , 57-H ) :   0.9249 B( 56-C , 58-C ) :   1.4622 B( 58-C , 59-H ) :   0.9292 
B( 58-C , 60-C ) :   1.4339 B( 60-C , 61-H ) :   0.9258 B( 60-C , 62-C ) :   1.4448 
B( 62-C , 63-H ) :   0.9189 B( 62-C , 64-C ) :   1.4775 B( 64-C , 65-H ) :   0.9483 


-------
TIMINGS
-------

Total SCF time: 0 days 0 hours 20 min 48 sec 

Total time                  ....    1248.492 sec
Sum of individual times     ....    1219.086 sec  ( 97.6%)

Fock matrix formation       ....    1145.716 sec  ( 91.8%)
  Split-RI-J                ....      51.626 sec  (  4.5% of F)
  Chain of spheres X        ....     924.116 sec  ( 80.7% of F)
  XC integration            ....      90.915 sec  (  7.9% of F)
    Basis function eval.    ....       3.060 sec  (  3.4% of XC)
    Density eval.           ....      24.168 sec  ( 26.6% of XC)
    XC-Functional eval.     ....       0.794 sec  (  0.9% of XC)
    XC-Potential eval.      ....      19.325 sec  ( 21.3% of XC)
Diagonalization             ....      14.399 sec  (  1.2%)
Density matrix formation    ....       3.114 sec  (  0.2%)
Population analysis         ....       5.800 sec  (  0.5%)
Initial guess               ....       7.001 sec  (  0.6%)
Orbital Transformation      ....       0.000 sec  (  0.0%)
Orbital Orthonormalization  ....       0.000 sec  (  0.0%)
DIIS solution               ....      11.953 sec  (  1.0%)
SOSCF solution              ....       9.329 sec  (  0.7%)
Grid generation             ....      21.774 sec  (  1.7%)

Maximum memory used throughout the entire SCF-calculation: 1153.0 MB
[1720885501.149661] [node127:3297829:0]          mpool.c:43   UCX  WARN  object 0x145ddd40 was not returned to mpool ucp_requests
[1720885501.149702] [node127:3297829:0]          mpool.c:43   UCX  WARN  object 0x145de0c0 was not returned to mpool ucp_requests
[1720885501.149707] [node127:3297829:0]          mpool.c:43   UCX  WARN  object 0x145de280 was not returned to mpool ucp_requests
[1720885501.149710] [node127:3297829:0]          mpool.c:43   UCX  WARN  object 0x145de440 was not returned to mpool ucp_requests
[1720885501.149713] [node127:3297829:0]          mpool.c:43   UCX  WARN  object 0x145de600 was not returned to mpool ucp_requests
[1720885501.149716] [node127:3297829:0]          mpool.c:43   UCX  WARN  object 0x145de7c0 was not returned to mpool ucp_requests
[1720885501.149719] [node127:3297829:0]          mpool.c:43   UCX  WARN  object 0x145de980 was not returned to mpool ucp_requests
[1720885501.149723] [node127:3297829:0]          mpool.c:43   UCX  WARN  object 0x145deb40 was not returned to mpool ucp_requests
[1720885501.149727] [node127:3297829:0]          mpool.c:43   UCX  WARN  object 0x145ded00 was not returned to mpool ucp_requests
[1720885501.149730] [node127:3297829:0]          mpool.c:43   UCX  WARN  object 0x145deec0 was not returned to mpool ucp_requests
[1720885501.149734] [node127:3297829:0]          mpool.c:43   UCX  WARN  object 0x145df080 was not returned to mpool ucp_requests
[1720885501.149737] [node127:3297829:0]          mpool.c:43   UCX  WARN  object 0x145df240 was not returned to mpool ucp_requests
[1720885501.149740] [node127:3297829:0]          mpool.c:43   UCX  WARN  object 0x145df400 was not returned to mpool ucp_requests
[1720885501.149743] [node127:3297829:0]          mpool.c:43   UCX  WARN  object 0x145df5c0 was not returned to mpool ucp_requests
[1720885501.149747] [node127:3297829:0]          mpool.c:43   UCX  WARN  object 0x145df780 was not returned to mpool ucp_requests
[1720885501.149750] [node127:3297829:0]          mpool.c:43   UCX  WARN  object 0x145df940 was not returned to mpool ucp_requests
[1720885501.149753] [node127:3297829:0]          mpool.c:43   UCX  WARN  object 0x145dfcc0 was not returned to mpool ucp_requests
[1720885501.149756] [node127:3297829:0]          mpool.c:43   UCX  WARN  object 0x145dfe80 was not returned to mpool ucp_requests
[1720885501.150564] [node127:3297826:0]          mpool.c:43   UCX  WARN  object 0x13863000 was not returned to mpool ucp_requests
[1720885501.150582] [node127:3297826:0]          mpool.c:43   UCX  WARN  object 0x13863380 was not returned to mpool ucp_requests
[1720885501.150586] [node127:3297826:0]          mpool.c:43   UCX  WARN  object 0x13863540 was not returned to mpool ucp_requests
[1720885501.150589] [node127:3297826:0]          mpool.c:43   UCX  WARN  object 0x13863700 was not returned to mpool ucp_requests
[1720885501.150593] [node127:3297826:0]          mpool.c:43   UCX  WARN  object 0x138638c0 was not returned to mpool ucp_requests
[1720885501.150596] [node127:3297826:0]          mpool.c:43   UCX  WARN  object 0x13863a80 was not returned to mpool ucp_requests
[1720885501.150600] [node127:3297826:0]          mpool.c:43   UCX  WARN  object 0x13863c40 was not returned to mpool ucp_requests
[1720885501.150603] [node127:3297826:0]          mpool.c:43   UCX  WARN  object 0x13863e00 was not returned to mpool ucp_requests
[1720885501.150607] [node127:3297826:0]          mpool.c:43   UCX  WARN  object 0x13863fc0 was not returned to mpool ucp_requests
[1720885501.150610] [node127:3297826:0]          mpool.c:43   UCX  WARN  object 0x13864180 was not returned to mpool ucp_requests
[1720885501.150613] [node127:3297826:0]          mpool.c:43   UCX  WARN  object 0x13864340 was not returned to mpool ucp_requests
[1720885501.150616] [node127:3297826:0]          mpool.c:43   UCX  WARN  object 0x13864500 was not returned to mpool ucp_requests
[1720885501.150620] [node127:3297826:0]          mpool.c:43   UCX  WARN  object 0x138646c0 was not returned to mpool ucp_requests
[1720885501.150623] [node127:3297826:0]          mpool.c:43   UCX  WARN  object 0x13864880 was not returned to mpool ucp_requests
[1720885501.150627] [node127:3297826:0]          mpool.c:43   UCX  WARN  object 0x13864a40 was not returned to mpool ucp_requests
[1720885501.150630] [node127:3297826:0]          mpool.c:43   UCX  WARN  object 0x13864dc0 was not returned to mpool ucp_requests
[1720885501.150633] [node127:3297826:0]          mpool.c:43   UCX  WARN  object 0x13864f80 was not returned to mpool ucp_requests
[1720885501.150636] [node127:3297826:0]          mpool.c:43   UCX  WARN  object 0x13865140 was not returned to mpool ucp_requests
[1720885501.156293] [node127:3297815:0]          mpool.c:43   UCX  WARN  object 0x144dcc80 was not returned to mpool ucp_requests
[1720885501.156309] [node127:3297815:0]          mpool.c:43   UCX  WARN  object 0x144dd1c0 was not returned to mpool ucp_requests
[1720885501.156314] [node127:3297815:0]          mpool.c:43   UCX  WARN  object 0x144dd380 was not returned to mpool ucp_requests
[1720885501.156318] [node127:3297815:0]          mpool.c:43   UCX  WARN  object 0x144dd540 was not returned to mpool ucp_requests
[1720885501.156322] [node127:3297815:0]          mpool.c:43   UCX  WARN  object 0x144dd700 was not returned to mpool ucp_requests
[1720885501.156325] [node127:3297815:0]          mpool.c:43   UCX  WARN  object 0x144dd8c0 was not returned to mpool ucp_requests
[1720885501.156329] [node127:3297815:0]          mpool.c:43   UCX  WARN  object 0x144dda80 was not returned to mpool ucp_requests
[1720885501.156333] [node127:3297815:0]          mpool.c:43   UCX  WARN  object 0x144ddc40 was not returned to mpool ucp_requests
[1720885501.156336] [node127:3297815:0]          mpool.c:43   UCX  WARN  object 0x144dde00 was not returned to mpool ucp_requests
[1720885501.156339] [node127:3297815:0]          mpool.c:43   UCX  WARN  object 0x144ddfc0 was not returned to mpool ucp_requests
[1720885501.156350] [node127:3297815:0]          mpool.c:43   UCX  WARN  object 0x144de180 was not returned to mpool ucp_requests
[1720885501.156353] [node127:3297815:0]          mpool.c:43   UCX  WARN  object 0x144de340 was not returned to mpool ucp_requests
[1720885501.156357] [node127:3297815:0]          mpool.c:43   UCX  WARN  object 0x144de500 was not returned to mpool ucp_requests
[1720885501.156360] [node127:3297815:0]          mpool.c:43   UCX  WARN  object 0x144de6c0 was not returned to mpool ucp_requests
[1720885501.156364] [node127:3297815:0]          mpool.c:43   UCX  WARN  object 0x144de880 was not returned to mpool ucp_requests
[1720885501.156367] [node127:3297815:0]          mpool.c:43   UCX  WARN  object 0x144dea40 was not returned to mpool ucp_requests
[1720885501.156370] [node127:3297815:0]          mpool.c:43   UCX  WARN  object 0x144dedc0 was not returned to mpool ucp_requests
[1720885501.156373] [node127:3297815:0]          mpool.c:43   UCX  WARN  object 0x144def80 was not returned to mpool ucp_requests
[1720885501.157360] [node127:3297822:0]          mpool.c:43   UCX  WARN  object 0x143c5080 was not returned to mpool ucp_requests
[1720885501.157377] [node127:3297822:0]          mpool.c:43   UCX  WARN  object 0x143c5240 was not returned to mpool ucp_requests
[1720885501.157381] [node127:3297822:0]          mpool.c:43   UCX  WARN  object 0x143c5400 was not returned to mpool ucp_requests
[1720885501.157384] [node127:3297822:0]          mpool.c:43   UCX  WARN  object 0x143c55c0 was not returned to mpool ucp_requests
[1720885501.157388] [node127:3297822:0]          mpool.c:43   UCX  WARN  object 0x143c5780 was not returned to mpool ucp_requests
[1720885501.157390] [node127:3297822:0]          mpool.c:43   UCX  WARN  object 0x143c5940 was not returned to mpool ucp_requests
[1720885501.157393] [node127:3297822:0]          mpool.c:43   UCX  WARN  object 0x143c5b00 was not returned to mpool ucp_requests
[1720885501.157395] [node127:3297822:0]          mpool.c:43   UCX  WARN  object 0x143c5cc0 was not returned to mpool ucp_requests
[1720885501.157402] [node127:3297822:0]          mpool.c:43   UCX  WARN  object 0x143c5e80 was not returned to mpool ucp_requests
[1720885501.157404] [node127:3297822:0]          mpool.c:43   UCX  WARN  object 0x143c6040 was not returned to mpool ucp_requests
[1720885501.157406] [node127:3297822:0]          mpool.c:43   UCX  WARN  object 0x143c6200 was not returned to mpool ucp_requests
[1720885501.157409] [node127:3297822:0]          mpool.c:43   UCX  WARN  object 0x143c63c0 was not returned to mpool ucp_requests
[1720885501.157411] [node127:3297822:0]          mpool.c:43   UCX  WARN  object 0x143c6580 was not returned to mpool ucp_requests
[1720885501.157414] [node127:3297822:0]          mpool.c:43   UCX  WARN  object 0x143c6740 was not returned to mpool ucp_requests
[1720885501.157417] [node127:3297822:0]          mpool.c:43   UCX  WARN  object 0x143c6900 was not returned to mpool ucp_requests
[1720885501.157419] [node127:3297822:0]          mpool.c:43   UCX  WARN  object 0x143c6ac0 was not returned to mpool ucp_requests
[1720885501.157422] [node127:3297822:0]          mpool.c:43   UCX  WARN  object 0x143c6c80 was not returned to mpool ucp_requests
[1720885501.157424] [node127:3297822:0]          mpool.c:43   UCX  WARN  object 0x143c7000 was not returned to mpool ucp_requests
[1720885501.159036] [node127:3297827:0]          mpool.c:43   UCX  WARN  object 0x133c00c0 was not returned to mpool ucp_requests
[1720885501.159058] [node127:3297827:0]          mpool.c:43   UCX  WARN  object 0x133c0440 was not returned to mpool ucp_requests
[1720885501.159065] [node127:3297827:0]          mpool.c:43   UCX  WARN  object 0x133c0600 was not returned to mpool ucp_requests
[1720885501.159070] [node127:3297827:0]          mpool.c:43   UCX  WARN  object 0x133c07c0 was not returned to mpool ucp_requests
[1720885501.159074] [node127:3297827:0]          mpool.c:43   UCX  WARN  object 0x133c0980 was not returned to mpool ucp_requests
[1720885501.159077] [node127:3297827:0]          mpool.c:43   UCX  WARN  object 0x133c0b40 was not returned to mpool ucp_requests
[1720885501.159080] [node127:3297827:0]          mpool.c:43   UCX  WARN  object 0x133c0d00 was not returned to mpool ucp_requests
[1720885501.159083] [node127:3297827:0]          mpool.c:43   UCX  WARN  object 0x133c0ec0 was not returned to mpool ucp_requests
[1720885501.159085] [node127:3297827:0]          mpool.c:43   UCX  WARN  object 0x133c1080 was not returned to mpool ucp_requests
[1720885501.159088] [node127:3297827:0]          mpool.c:43   UCX  WARN  object 0x133c1240 was not returned to mpool ucp_requests
[1720885501.159091] [node127:3297827:0]          mpool.c:43   UCX  WARN  object 0x133c1400 was not returned to mpool ucp_requests
[1720885501.159094] [node127:3297827:0]          mpool.c:43   UCX  WARN  object 0x133c15c0 was not returned to mpool ucp_requests
[1720885501.159096] [node127:3297827:0]          mpool.c:43   UCX  WARN  object 0x133c1780 was not returned to mpool ucp_requests
[1720885501.159099] [node127:3297827:0]          mpool.c:43   UCX  WARN  object 0x133c1940 was not returned to mpool ucp_requests
[1720885501.159102] [node127:3297827:0]          mpool.c:43   UCX  WARN  object 0x133c1b00 was not returned to mpool ucp_requests
[1720885501.159105] [node127:3297827:0]          mpool.c:43   UCX  WARN  object 0x133c1cc0 was not returned to mpool ucp_requests
[1720885501.159108] [node127:3297827:0]          mpool.c:43   UCX  WARN  object 0x133c2040 was not returned to mpool ucp_requests
[1720885501.159111] [node127:3297827:0]          mpool.c:43   UCX  WARN  object 0x133c2200 was not returned to mpool ucp_requests
[1720885501.160279] [node127:3297814:0]          mpool.c:43   UCX  WARN  object 0x13b3bf40 was not returned to mpool ucp_requests
[1720885501.160301] [node127:3297814:0]          mpool.c:43   UCX  WARN  object 0x13b3c480 was not returned to mpool ucp_requests
[1720885501.160306] [node127:3297814:0]          mpool.c:43   UCX  WARN  object 0x13b3c800 was not returned to mpool ucp_requests
[1720885501.160309] [node127:3297814:0]          mpool.c:43   UCX  WARN  object 0x13b3c9c0 was not returned to mpool ucp_requests
[1720885501.160313] [node127:3297814:0]          mpool.c:43   UCX  WARN  object 0x13b3cb80 was not returned to mpool ucp_requests
[1720885501.160316] [node127:3297814:0]          mpool.c:43   UCX  WARN  object 0x13b3cd40 was not returned to mpool ucp_requests
[1720885501.160319] [node127:3297814:0]          mpool.c:43   UCX  WARN  object 0x13b3cf00 was not returned to mpool ucp_requests
[1720885501.160322] [node127:3297814:0]          mpool.c:43   UCX  WARN  object 0x13b3d0c0 was not returned to mpool ucp_requests
[1720885501.160326] [node127:3297814:0]          mpool.c:43   UCX  WARN  object 0x13b3d280 was not returned to mpool ucp_requests
[1720885501.160329] [node127:3297814:0]          mpool.c:43   UCX  WARN  object 0x13b3d440 was not returned to mpool ucp_requests
[1720885501.160333] [node127:3297814:0]          mpool.c:43   UCX  WARN  object 0x13b3d600 was not returned to mpool ucp_requests
[1720885501.160336] [node127:3297814:0]          mpool.c:43   UCX  WARN  object 0x13b3d7c0 was not returned to mpool ucp_requests
[1720885501.160354] [node127:3297814:0]          mpool.c:43   UCX  WARN  object 0x13b3d980 was not returned to mpool ucp_requests
[1720885501.160358] [node127:3297814:0]          mpool.c:43   UCX  WARN  object 0x13b3db40 was not returned to mpool ucp_requests
[1720885501.160361] [node127:3297814:0]          mpool.c:43   UCX  WARN  object 0x13b3dd00 was not returned to mpool ucp_requests
[1720885501.160365] [node127:3297814:0]          mpool.c:43   UCX  WARN  object 0x13b3dec0 was not returned to mpool ucp_requests
[1720885501.160369] [node127:3297814:0]          mpool.c:43   UCX  WARN  object 0x13b3e080 was not returned to mpool ucp_requests
[1720885501.160372] [node127:3297814:0]          mpool.c:43   UCX  WARN  object 0x13b3e240 was not returned to mpool ucp_requests
[1720885501.174269] [node127:3297823:0]          mpool.c:43   UCX  WARN  object 0x136e00c0 was not returned to mpool ucp_requests
[1720885501.174287] [node127:3297823:0]          mpool.c:43   UCX  WARN  object 0x136e0440 was not returned to mpool ucp_requests
[1720885501.174292] [node127:3297823:0]          mpool.c:43   UCX  WARN  object 0x136e0600 was not returned to mpool ucp_requests
[1720885501.174295] [node127:3297823:0]          mpool.c:43   UCX  WARN  object 0x136e07c0 was not returned to mpool ucp_requests
[1720885501.174298] [node127:3297823:0]          mpool.c:43   UCX  WARN  object 0x136e0980 was not returned to mpool ucp_requests
[1720885501.174301] [node127:3297823:0]          mpool.c:43   UCX  WARN  object 0x136e0b40 was not returned to mpool ucp_requests
[1720885501.174303] [node127:3297823:0]          mpool.c:43   UCX  WARN  object 0x136e0d00 was not returned to mpool ucp_requests
[1720885501.174305] [node127:3297823:0]          mpool.c:43   UCX  WARN  object 0x136e1080 was not returned to mpool ucp_requests
[1720885501.174308] [node127:3297823:0]          mpool.c:43   UCX  WARN  object 0x136e1240 was not returned to mpool ucp_requests
[1720885501.174310] [node127:3297823:0]          mpool.c:43   UCX  WARN  object 0x136e1400 was not returned to mpool ucp_requests
[1720885501.174313] [node127:3297823:0]          mpool.c:43   UCX  WARN  object 0x136e15c0 was not returned to mpool ucp_requests
[1720885501.174315] [node127:3297823:0]          mpool.c:43   UCX  WARN  object 0x136e1780 was not returned to mpool ucp_requests
[1720885501.174317] [node127:3297823:0]          mpool.c:43   UCX  WARN  object 0x136e1940 was not returned to mpool ucp_requests
[1720885501.174320] [node127:3297823:0]          mpool.c:43   UCX  WARN  object 0x136e1b00 was not returned to mpool ucp_requests
[1720885501.174322] [node127:3297823:0]          mpool.c:43   UCX  WARN  object 0x136e1cc0 was not returned to mpool ucp_requests
[1720885501.174325] [node127:3297823:0]          mpool.c:43   UCX  WARN  object 0x136e1e80 was not returned to mpool ucp_requests
[1720885501.174327] [node127:3297823:0]          mpool.c:43   UCX  WARN  object 0x136e2040 was not returned to mpool ucp_requests
[1720885501.174329] [node127:3297823:0]          mpool.c:43   UCX  WARN  object 0x136e2200 was not returned to mpool ucp_requests
[1720885501.177035] [node127:3297817:0]          mpool.c:43   UCX  WARN  object 0x13d9a1c0 was not returned to mpool ucp_requests
[1720885501.177050] [node127:3297817:0]          mpool.c:43   UCX  WARN  object 0x13d9a380 was not returned to mpool ucp_requests
[1720885501.177054] [node127:3297817:0]          mpool.c:43   UCX  WARN  object 0x13d9a540 was not returned to mpool ucp_requests
[1720885501.177057] [node127:3297817:0]          mpool.c:43   UCX  WARN  object 0x13d9a700 was not returned to mpool ucp_requests
[1720885501.177060] [node127:3297817:0]          mpool.c:43   UCX  WARN  object 0x13d9a8c0 was not returned to mpool ucp_requests
[1720885501.177064] [node127:3297817:0]          mpool.c:43   UCX  WARN  object 0x13d9aa80 was not returned to mpool ucp_requests
[1720885501.177068] [node127:3297817:0]          mpool.c:43   UCX  WARN  object 0x13d9ac40 was not returned to mpool ucp_requests
[1720885501.177071] [node127:3297817:0]          mpool.c:43   UCX  WARN  object 0x13d9ae00 was not returned to mpool ucp_requests
[1720885501.177074] [node127:3297817:0]          mpool.c:43   UCX  WARN  object 0x13d9afc0 was not returned to mpool ucp_requests
[1720885501.177077] [node127:3297817:0]          mpool.c:43   UCX  WARN  object 0x13d9b180 was not returned to mpool ucp_requests
[1720885501.177080] [node127:3297817:0]          mpool.c:43   UCX  WARN  object 0x13d9b340 was not returned to mpool ucp_requests
[1720885501.177083] [node127:3297817:0]          mpool.c:43   UCX  WARN  object 0x13d9b500 was not returned to mpool ucp_requests
[1720885501.177061] [node127:3297819:0]          mpool.c:43   UCX  WARN  object 0x1399ee00 was not returned to mpool ucp_requests
[1720885501.177078] [node127:3297819:0]          mpool.c:43   UCX  WARN  object 0x1399f180 was not returned to mpool ucp_requests
[1720885501.177081] [node127:3297819:0]          mpool.c:43   UCX  WARN  object 0x1399f340 was not returned to mpool ucp_requests
[1720885501.177084] [node127:3297819:0]          mpool.c:43   UCX  WARN  object 0x1399f500 was not returned to mpool ucp_requests
[1720885501.177088] [node127:3297819:0]          mpool.c:43   UCX  WARN  object 0x1399f6c0 was not returned to mpool ucp_requests
[1720885501.177091] [node127:3297819:0]          mpool.c:43   UCX  WARN  object 0x1399f880 was not returned to mpool ucp_requests
[1720885501.177093] [node127:3297819:0]          mpool.c:43   UCX  WARN  object 0x1399fa40 was not returned to mpool ucp_requests
[1720885501.177095] [node127:3297819:0]          mpool.c:43   UCX  WARN  object 0x1399fc00 was not returned to mpool ucp_requests
[1720885501.177098] [node127:3297819:0]          mpool.c:43   UCX  WARN  object 0x1399fdc0 was not returned to mpool ucp_requests
[1720885501.177100] [node127:3297819:0]          mpool.c:43   UCX  WARN  object 0x1399ff80 was not returned to mpool ucp_requests
[1720885501.177102] [node127:3297819:0]          mpool.c:43   UCX  WARN  object 0x139a0140 was not returned to mpool ucp_requests
[1720885501.177105] [node127:3297819:0]          mpool.c:43   UCX  WARN  object 0x139a0300 was not returned to mpool ucp_requests
[1720885501.177107] [node127:3297819:0]          mpool.c:43   UCX  WARN  object 0x139a04c0 was not returned to mpool ucp_requests
[1720885501.177109] [node127:3297819:0]          mpool.c:43   UCX  WARN  object 0x139a0680 was not returned to mpool ucp_requests
[1720885501.177112] [node127:3297819:0]          mpool.c:43   UCX  WARN  object 0x139a0840 was not returned to mpool ucp_requests
[1720885501.177114] [node127:3297819:0]          mpool.c:43   UCX  WARN  object 0x139a0a00 was not returned to mpool ucp_requests
[1720885501.177118] [node127:3297819:0]          mpool.c:43   UCX  WARN  object 0x139a0bc0 was not returned to mpool ucp_requests
[1720885501.177122] [node127:3297819:0]          mpool.c:43   UCX  WARN  object 0x139a0d80 was not returned to mpool ucp_requests
[1720885501.177086] [node127:3297817:0]          mpool.c:43   UCX  WARN  object 0x13d9b6c0 was not returned to mpool ucp_requests
[1720885501.177090] [node127:3297817:0]          mpool.c:43   UCX  WARN  object 0x13d9b880 was not returned to mpool ucp_requests
[1720885501.177093] [node127:3297817:0]          mpool.c:43   UCX  WARN  object 0x13d9ba40 was not returned to mpool ucp_requests
[1720885501.177097] [node127:3297817:0]          mpool.c:43   UCX  WARN  object 0x13d9bdc0 was not returned to mpool ucp_requests
[1720885501.177100] [node127:3297817:0]          mpool.c:43   UCX  WARN  object 0x13d9bf80 was not returned to mpool ucp_requests
[1720885501.177103] [node127:3297817:0]          mpool.c:43   UCX  WARN  object 0x13d9c140 was not returned to mpool ucp_requests
[1720885501.179977] [node127:3297818:0]          mpool.c:43   UCX  WARN  object 0x14601d40 was not returned to mpool ucp_requests
[1720885501.180000] [node127:3297818:0]          mpool.c:43   UCX  WARN  object 0x146020c0 was not returned to mpool ucp_requests
[1720885501.180005] [node127:3297818:0]          mpool.c:43   UCX  WARN  object 0x14602280 was not returned to mpool ucp_requests
[1720885501.180008] [node127:3297818:0]          mpool.c:43   UCX  WARN  object 0x14602440 was not returned to mpool ucp_requests
[1720885501.180011] [node127:3297818:0]          mpool.c:43   UCX  WARN  object 0x14602600 was not returned to mpool ucp_requests
[1720885501.180016] [node127:3297818:0]          mpool.c:43   UCX  WARN  object 0x146027c0 was not returned to mpool ucp_requests
[1720885501.180020] [node127:3297818:0]          mpool.c:43   UCX  WARN  object 0x14602980 was not returned to mpool ucp_requests
[1720885501.180024] [node127:3297818:0]          mpool.c:43   UCX  WARN  object 0x14602b40 was not returned to mpool ucp_requests
[1720885501.179993] [node127:3297820:0]          mpool.c:43   UCX  WARN  object 0x14764ec0 was not returned to mpool ucp_requests
[1720885501.180008] [node127:3297820:0]          mpool.c:43   UCX  WARN  object 0x14765240 was not returned to mpool ucp_requests
[1720885501.180012] [node127:3297820:0]          mpool.c:43   UCX  WARN  object 0x14765400 was not returned to mpool ucp_requests
[1720885501.180016] [node127:3297820:0]          mpool.c:43   UCX  WARN  object 0x147655c0 was not returned to mpool ucp_requests
[1720885501.180021] [node127:3297820:0]          mpool.c:43   UCX  WARN  object 0x14765780 was not returned to mpool ucp_requests
[1720885501.180025] [node127:3297820:0]          mpool.c:43   UCX  WARN  object 0x14765940 was not returned to mpool ucp_requests
[1720885501.180027] [node127:3297818:0]          mpool.c:43   UCX  WARN  object 0x14602d00 was not returned to mpool ucp_requests
[1720885501.180031] [node127:3297818:0]          mpool.c:43   UCX  WARN  object 0x14602ec0 was not returned to mpool ucp_requests
[1720885501.180034] [node127:3297818:0]          mpool.c:43   UCX  WARN  object 0x14603080 was not returned to mpool ucp_requests
[1720885501.180038] [node127:3297818:0]          mpool.c:43   UCX  WARN  object 0x14603240 was not returned to mpool ucp_requests
[1720885501.180028] [node127:3297820:0]          mpool.c:43   UCX  WARN  object 0x14765b00 was not returned to mpool ucp_requests
[1720885501.180031] [node127:3297820:0]          mpool.c:43   UCX  WARN  object 0x14765cc0 was not returned to mpool ucp_requests
[1720885501.180035] [node127:3297820:0]          mpool.c:43   UCX  WARN  object 0x14765e80 was not returned to mpool ucp_requests
[1720885501.180038] [node127:3297820:0]          mpool.c:43   UCX  WARN  object 0x14766040 was not returned to mpool ucp_requests
[1720885501.180041] [node127:3297818:0]          mpool.c:43   UCX  WARN  object 0x146035c0 was not returned to mpool ucp_requests
[1720885501.180045] [node127:3297818:0]          mpool.c:43   UCX  WARN  object 0x14603780 was not returned to mpool ucp_requests
[1720885501.180048] [node127:3297818:0]          mpool.c:43   UCX  WARN  object 0x14603940 was not returned to mpool ucp_requests
[1720885501.180053] [node127:3297818:0]          mpool.c:43   UCX  WARN  object 0x14603b00 was not returned to mpool ucp_requests
[1720885501.180056] [node127:3297818:0]          mpool.c:43   UCX  WARN  object 0x14603cc0 was not returned to mpool ucp_requests
[1720885501.180060] [node127:3297818:0]          mpool.c:43   UCX  WARN  object 0x14603e80 was not returned to mpool ucp_requests
[1720885501.180041] [node127:3297820:0]          mpool.c:43   UCX  WARN  object 0x14766200 was not returned to mpool ucp_requests
[1720885501.180045] [node127:3297820:0]          mpool.c:43   UCX  WARN  object 0x147663c0 was not returned to mpool ucp_requests
[1720885501.180048] [node127:3297820:0]          mpool.c:43   UCX  WARN  object 0x14766580 was not returned to mpool ucp_requests
[1720885501.180052] [node127:3297820:0]          mpool.c:43   UCX  WARN  object 0x14766740 was not returned to mpool ucp_requests
[1720885501.180055] [node127:3297820:0]          mpool.c:43   UCX  WARN  object 0x14766900 was not returned to mpool ucp_requests
[1720885501.180059] [node127:3297820:0]          mpool.c:43   UCX  WARN  object 0x14766ac0 was not returned to mpool ucp_requests
[1720885501.180063] [node127:3297820:0]          mpool.c:43   UCX  WARN  object 0x14766c80 was not returned to mpool ucp_requests
[1720885501.180065] [node127:3297820:0]          mpool.c:43   UCX  WARN  object 0x14766e40 was not returned to mpool ucp_requests
[1720885501.182574] [node127:3297824:0]          mpool.c:43   UCX  WARN  object 0x14928d80 was not returned to mpool ucp_requests
[1720885501.182593] [node127:3297824:0]          mpool.c:43   UCX  WARN  object 0x14929100 was not returned to mpool ucp_requests
[1720885501.182597] [node127:3297824:0]          mpool.c:43   UCX  WARN  object 0x149292c0 was not returned to mpool ucp_requests
[1720885501.182600] [node127:3297824:0]          mpool.c:43   UCX  WARN  object 0x14929480 was not returned to mpool ucp_requests
[1720885501.182604] [node127:3297824:0]          mpool.c:43   UCX  WARN  object 0x14929640 was not returned to mpool ucp_requests
[1720885501.182606] [node127:3297824:0]          mpool.c:43   UCX  WARN  object 0x14929800 was not returned to mpool ucp_requests
[1720885501.182609] [node127:3297824:0]          mpool.c:43   UCX  WARN  object 0x149299c0 was not returned to mpool ucp_requests
[1720885501.182612] [node127:3297824:0]          mpool.c:43   UCX  WARN  object 0x14929b80 was not returned to mpool ucp_requests
[1720885501.182615] [node127:3297824:0]          mpool.c:43   UCX  WARN  object 0x14929d40 was not returned to mpool ucp_requests
[1720885501.182618] [node127:3297824:0]          mpool.c:43   UCX  WARN  object 0x14929f00 was not returned to mpool ucp_requests
[1720885501.182620] [node127:3297824:0]          mpool.c:43   UCX  WARN  object 0x1492a0c0 was not returned to mpool ucp_requests
[1720885501.182623] [node127:3297824:0]          mpool.c:43   UCX  WARN  object 0x1492a280 was not returned to mpool ucp_requests
[1720885501.182626] [node127:3297824:0]          mpool.c:43   UCX  WARN  object 0x1492a440 was not returned to mpool ucp_requests
[1720885501.182629] [node127:3297824:0]          mpool.c:43   UCX  WARN  object 0x1492a600 was not returned to mpool ucp_requests
[1720885501.182631] [node127:3297824:0]          mpool.c:43   UCX  WARN  object 0x1492a7c0 was not returned to mpool ucp_requests
[1720885501.182634] [node127:3297824:0]          mpool.c:43   UCX  WARN  object 0x1492a980 was not returned to mpool ucp_requests
[1720885501.182637] [node127:3297824:0]          mpool.c:43   UCX  WARN  object 0x1492ab40 was not returned to mpool ucp_requests
[1720885501.182639] [node127:3297824:0]          mpool.c:43   UCX  WARN  object 0x1492ad00 was not returned to mpool ucp_requests
[1720885501.183944] [node127:3297825:0]          mpool.c:43   UCX  WARN  object 0x13664100 was not returned to mpool ucp_requests
[1720885501.183960] [node127:3297825:0]          mpool.c:43   UCX  WARN  object 0x136642c0 was not returned to mpool ucp_requests
[1720885501.183965] [node127:3297825:0]          mpool.c:43   UCX  WARN  object 0x13664480 was not returned to mpool ucp_requests
[1720885501.183969] [node127:3297825:0]          mpool.c:43   UCX  WARN  object 0x13664640 was not returned to mpool ucp_requests
[1720885501.183974] [node127:3297825:0]          mpool.c:43   UCX  WARN  object 0x13664800 was not returned to mpool ucp_requests
[1720885501.183977] [node127:3297825:0]          mpool.c:43   UCX  WARN  object 0x136649c0 was not returned to mpool ucp_requests
[1720885501.183980] [node127:3297825:0]          mpool.c:43   UCX  WARN  object 0x13664b80 was not returned to mpool ucp_requests
[1720885501.183984] [node127:3297825:0]          mpool.c:43   UCX  WARN  object 0x13664d40 was not returned to mpool ucp_requests
[1720885501.183988] [node127:3297825:0]          mpool.c:43   UCX  WARN  object 0x13664f00 was not returned to mpool ucp_requests
[1720885501.183992] [node127:3297825:0]          mpool.c:43   UCX  WARN  object 0x136650c0 was not returned to mpool ucp_requests
[1720885501.183996] [node127:3297825:0]          mpool.c:43   UCX  WARN  object 0x13665280 was not returned to mpool ucp_requests
[1720885501.183999] [node127:3297825:0]          mpool.c:43   UCX  WARN  object 0x13665600 was not returned to mpool ucp_requests
[1720885501.184002] [node127:3297825:0]          mpool.c:43   UCX  WARN  object 0x136657c0 was not returned to mpool ucp_requests
[1720885501.184006] [node127:3297825:0]          mpool.c:43   UCX  WARN  object 0x13665980 was not returned to mpool ucp_requests
[1720885501.184009] [node127:3297825:0]          mpool.c:43   UCX  WARN  object 0x13665b40 was not returned to mpool ucp_requests
[1720885501.184012] [node127:3297825:0]          mpool.c:43   UCX  WARN  object 0x13665d00 was not returned to mpool ucp_requests
[1720885501.183985] [node127:3297816:0]          mpool.c:43   UCX  WARN  object 0x1359f040 was not returned to mpool ucp_requests
[1720885501.184003] [node127:3297816:0]          mpool.c:43   UCX  WARN  object 0x1359f3c0 was not returned to mpool ucp_requests
[1720885501.184006] [node127:3297816:0]          mpool.c:43   UCX  WARN  object 0x1359f580 was not returned to mpool ucp_requests
[1720885501.184009] [node127:3297816:0]          mpool.c:43   UCX  WARN  object 0x1359f740 was not returned to mpool ucp_requests
[1720885501.184013] [node127:3297816:0]          mpool.c:43   UCX  WARN  object 0x1359f900 was not returned to mpool ucp_requests
[1720885501.184015] [node127:3297816:0]          mpool.c:43   UCX  WARN  object 0x1359fc80 was not returned to mpool ucp_requests
[1720885501.184025] [node127:3297811:0]          mpool.c:43   UCX  WARN  object 0x14240d80 was not returned to mpool ucp_requests
[1720885501.184041] [node127:3297811:0]          mpool.c:43   UCX  WARN  object 0x14240f40 was not returned to mpool ucp_requests
[1720885501.184045] [node127:3297811:0]          mpool.c:43   UCX  WARN  object 0x14241100 was not returned to mpool ucp_requests
[1720885501.184048] [node127:3297811:0]          mpool.c:43   UCX  WARN  object 0x14241480 was not returned to mpool ucp_requests
[1720885501.184051] [node127:3297811:0]          mpool.c:43   UCX  WARN  object 0x14241640 was not returned to mpool ucp_requests
[1720885501.184055] [node127:3297811:0]          mpool.c:43   UCX  WARN  object 0x14241800 was not returned to mpool ucp_requests
[1720885501.184058] [node127:3297811:0]          mpool.c:43   UCX  WARN  object 0x142419c0 was not returned to mpool ucp_requests
[1720885501.184062] [node127:3297811:0]          mpool.c:43   UCX  WARN  object 0x14241b80 was not returned to mpool ucp_requests
[1720885501.184065] [node127:3297811:0]          mpool.c:43   UCX  WARN  object 0x14241d40 was not returned to mpool ucp_requests
[1720885501.184068] [node127:3297811:0]          mpool.c:43   UCX  WARN  object 0x14241f00 was not returned to mpool ucp_requests
[1720885501.184071] [node127:3297811:0]          mpool.c:43   UCX  WARN  object 0x142420c0 was not returned to mpool ucp_requests
[1720885501.184074] [node127:3297811:0]          mpool.c:43   UCX  WARN  object 0x14242280 was not returned to mpool ucp_requests
[1720885501.184077] [node127:3297811:0]          mpool.c:43   UCX  WARN  object 0x14242440 was not returned to mpool ucp_requests
[1720885501.184081] [node127:3297811:0]          mpool.c:43   UCX  WARN  object 0x142427c0 was not returned to mpool ucp_requests
[1720885501.184084] [node127:3297811:0]          mpool.c:43   UCX  WARN  object 0x14242980 was not returned to mpool ucp_requests
[1720885501.184087] [node127:3297811:0]          mpool.c:43   UCX  WARN  object 0x14242b40 was not returned to mpool ucp_requests
[1720885501.184090] [node127:3297811:0]          mpool.c:43   UCX  WARN  object 0x14242ec0 was not returned to mpool ucp_requests
[1720885501.184093] [node127:3297811:0]          mpool.c:43   UCX  WARN  object 0x14243080 was not returned to mpool ucp_requests
[1720885501.184009] [node127:3297813:0]          mpool.c:43   UCX  WARN  object 0x1386bbc0 was not returned to mpool ucp_requests
[1720885501.184025] [node127:3297813:0]          mpool.c:43   UCX  WARN  object 0x1386c100 was not returned to mpool ucp_requests
[1720885501.184029] [node127:3297813:0]          mpool.c:43   UCX  WARN  object 0x1386c2c0 was not returned to mpool ucp_requests
[1720885501.184033] [node127:3297813:0]          mpool.c:43   UCX  WARN  object 0x1386c640 was not returned to mpool ucp_requests
[1720885501.184037] [node127:3297813:0]          mpool.c:43   UCX  WARN  object 0x1386c800 was not returned to mpool ucp_requests
[1720885501.184041] [node127:3297813:0]          mpool.c:43   UCX  WARN  object 0x1386c9c0 was not returned to mpool ucp_requests
[1720885501.184044] [node127:3297813:0]          mpool.c:43   UCX  WARN  object 0x1386cb80 was not returned to mpool ucp_requests
[1720885501.184047] [node127:3297813:0]          mpool.c:43   UCX  WARN  object 0x1386cd40 was not returned to mpool ucp_requests
[1720885501.184050] [node127:3297813:0]          mpool.c:43   UCX  WARN  object 0x1386cf00 was not returned to mpool ucp_requests
[1720885501.184054] [node127:3297813:0]          mpool.c:43   UCX  WARN  object 0x1386d0c0 was not returned to mpool ucp_requests
[1720885501.184058] [node127:3297813:0]          mpool.c:43   UCX  WARN  object 0x1386d280 was not returned to mpool ucp_requests
[1720885501.184061] [node127:3297813:0]          mpool.c:43   UCX  WARN  object 0x1386d440 was not returned to mpool ucp_requests
[1720885501.184065] [node127:3297813:0]          mpool.c:43   UCX  WARN  object 0x1386d600 was not returned to mpool ucp_requests
[1720885501.184068] [node127:3297813:0]          mpool.c:43   UCX  WARN  object 0x1386d7c0 was not returned to mpool ucp_requests
[1720885501.184071] [node127:3297813:0]          mpool.c:43   UCX  WARN  object 0x1386d980 was not returned to mpool ucp_requests
[1720885501.184074] [node127:3297813:0]          mpool.c:43   UCX  WARN  object 0x1386db40 was not returned to mpool ucp_requests
[1720885501.184078] [node127:3297813:0]          mpool.c:43   UCX  WARN  object 0x1386dd00 was not returned to mpool ucp_requests
[1720885501.184081] [node127:3297813:0]          mpool.c:43   UCX  WARN  object 0x1386dec0 was not returned to mpool ucp_requests
[1720885501.184016] [node127:3297825:0]          mpool.c:43   UCX  WARN  object 0x13665ec0 was not returned to mpool ucp_requests
[1720885501.184019] [node127:3297825:0]          mpool.c:43   UCX  WARN  object 0x13666080 was not returned to mpool ucp_requests
[1720885501.184019] [node127:3297816:0]          mpool.c:43   UCX  WARN  object 0x1359fe40 was not returned to mpool ucp_requests
[1720885501.184021] [node127:3297816:0]          mpool.c:43   UCX  WARN  object 0x135a0000 was not returned to mpool ucp_requests
[1720885501.184025] [node127:3297816:0]          mpool.c:43   UCX  WARN  object 0x135a01c0 was not returned to mpool ucp_requests
[1720885501.184027] [node127:3297816:0]          mpool.c:43   UCX  WARN  object 0x135a0380 was not returned to mpool ucp_requests
[1720885501.184030] [node127:3297816:0]          mpool.c:43   UCX  WARN  object 0x135a0540 was not returned to mpool ucp_requests
[1720885501.184033] [node127:3297816:0]          mpool.c:43   UCX  WARN  object 0x135a0700 was not returned to mpool ucp_requests
[1720885501.184037] [node127:3297816:0]          mpool.c:43   UCX  WARN  object 0x135a08c0 was not returned to mpool ucp_requests
[1720885501.184040] [node127:3297816:0]          mpool.c:43   UCX  WARN  object 0x135a0a80 was not returned to mpool ucp_requests
[1720885501.184043] [node127:3297816:0]          mpool.c:43   UCX  WARN  object 0x135a0c40 was not returned to mpool ucp_requests
[1720885501.184045] [node127:3297816:0]          mpool.c:43   UCX  WARN  object 0x135a0e00 was not returned to mpool ucp_requests
[1720885501.184048] [node127:3297816:0]          mpool.c:43   UCX  WARN  object 0x135a0fc0 was not returned to mpool ucp_requests
[1720885501.184051] [node127:3297816:0]          mpool.c:43   UCX  WARN  object 0x135a1180 was not returned to mpool ucp_requests
[1720885501.184799] [node127:3297812:0]          mpool.c:43   UCX  WARN  object 0x138cef80 was not returned to mpool ucp_requests
[1720885501.184815] [node127:3297812:0]          mpool.c:43   UCX  WARN  object 0x138cf840 was not returned to mpool ucp_requests
[1720885501.184819] [node127:3297812:0]          mpool.c:43   UCX  WARN  object 0x138cfa00 was not returned to mpool ucp_requests
[1720885501.184822] [node127:3297812:0]          mpool.c:43   UCX  WARN  object 0x138cfd80 was not returned to mpool ucp_requests
[1720885501.184825] [node127:3297812:0]          mpool.c:43   UCX  WARN  object 0x138d0100 was not returned to mpool ucp_requests
[1720885501.184827] [node127:3297812:0]          mpool.c:43   UCX  WARN  object 0x138d02c0 was not returned to mpool ucp_requests
[1720885501.184830] [node127:3297812:0]          mpool.c:43   UCX  WARN  object 0x138d0480 was not returned to mpool ucp_requests
[1720885501.184833] [node127:3297812:0]          mpool.c:43   UCX  WARN  object 0x138d0800 was not returned to mpool ucp_requests
[1720885501.184835] [node127:3297812:0]          mpool.c:43   UCX  WARN  object 0x138d0b80 was not returned to mpool ucp_requests
[1720885501.184838] [node127:3297812:0]          mpool.c:43   UCX  WARN  object 0x138d0d40 was not returned to mpool ucp_requests
[1720885501.184842] [node127:3297812:0]          mpool.c:43   UCX  WARN  object 0x138d0f00 was not returned to mpool ucp_requests
[1720885501.186309] [node127:3297810:0]          mpool.c:43   UCX  WARN  object 0x142f40c0 was not returned to mpool ucp_requests
[1720885501.186324] [node127:3297810:0]          mpool.c:43   UCX  WARN  object 0x142f4280 was not returned to mpool ucp_requests
[1720885501.186330] [node127:3297810:0]          mpool.c:43   UCX  WARN  object 0x142f4440 was not returned to mpool ucp_requests
[1720885501.186334] [node127:3297810:0]          mpool.c:43   UCX  WARN  object 0x142f47c0 was not returned to mpool ucp_requests
[1720885501.186337] [node127:3297810:0]          mpool.c:43   UCX  WARN  object 0x142f4b40 was not returned to mpool ucp_requests
[1720885501.186348] [node127:3297810:0]          mpool.c:43   UCX  WARN  object 0x142f4d00 was not returned to mpool ucp_requests
[1720885501.186351] [node127:3297810:0]          mpool.c:43   UCX  WARN  object 0x142f4ec0 was not returned to mpool ucp_requests
[1720885501.186354] [node127:3297810:0]          mpool.c:43   UCX  WARN  object 0x142f5080 was not returned to mpool ucp_requests
[1720885501.186358] [node127:3297810:0]          mpool.c:43   UCX  WARN  object 0x142f5240 was not returned to mpool ucp_requests
[1720885501.186361] [node127:3297810:0]          mpool.c:43   UCX  WARN  object 0x142f55c0 was not returned to mpool ucp_requests
[1720885501.186365] [node127:3297810:0]          mpool.c:43   UCX  WARN  object 0x142f5780 was not returned to mpool ucp_requests
[1720885501.186368] [node127:3297810:0]          mpool.c:43   UCX  WARN  object 0x142f5940 was not returned to mpool ucp_requests
[1720885501.186371] [node127:3297810:0]          mpool.c:43   UCX  WARN  object 0x142f5cc0 was not returned to mpool ucp_requests
[1720885501.186374] [node127:3297810:0]          mpool.c:43   UCX  WARN  object 0x142f5e80 was not returned to mpool ucp_requests
[1720885501.186378] [node127:3297810:0]          mpool.c:43   UCX  WARN  object 0x142f6040 was not returned to mpool ucp_requests
[1720885501.211556] [node127:3297828:0]          mpool.c:43   UCX  WARN  object 0x140d8240 was not returned to mpool ucp_requests
[1720885501.211578] [node127:3297828:0]          mpool.c:43   UCX  WARN  object 0x140d8400 was not returned to mpool ucp_requests
[1720885501.211582] [node127:3297828:0]          mpool.c:43   UCX  WARN  object 0x140d85c0 was not returned to mpool ucp_requests
[1720885501.211589] [node127:3297828:0]          mpool.c:43   UCX  WARN  object 0x140d8780 was not returned to mpool ucp_requests
[1720885501.211593] [node127:3297828:0]          mpool.c:43   UCX  WARN  object 0x140d8940 was not returned to mpool ucp_requests
[1720885501.211596] [node127:3297828:0]          mpool.c:43   UCX  WARN  object 0x140d8b00 was not returned to mpool ucp_requests
[1720885501.211600] [node127:3297828:0]          mpool.c:43   UCX  WARN  object 0x140d8cc0 was not returned to mpool ucp_requests
[1720885501.211603] [node127:3297828:0]          mpool.c:43   UCX  WARN  object 0x140d8e80 was not returned to mpool ucp_requests
[1720885501.211607] [node127:3297828:0]          mpool.c:43   UCX  WARN  object 0x140d9040 was not returned to mpool ucp_requests
[1720885501.211610] [node127:3297828:0]          mpool.c:43   UCX  WARN  object 0x140d9200 was not returned to mpool ucp_requests
[1720885501.211614] [node127:3297828:0]          mpool.c:43   UCX  WARN  object 0x140d93c0 was not returned to mpool ucp_requests
[1720885501.211618] [node127:3297828:0]          mpool.c:43   UCX  WARN  object 0x140d9580 was not returned to mpool ucp_requests
[1720885501.211621] [node127:3297828:0]          mpool.c:43   UCX  WARN  object 0x140d9740 was not returned to mpool ucp_requests
[1720885501.211631] [node127:3297828:0]          mpool.c:43   UCX  WARN  object 0x140d9900 was not returned to mpool ucp_requests
[1720885501.211634] [node127:3297828:0]          mpool.c:43   UCX  WARN  object 0x140d9ac0 was not returned to mpool ucp_requests
[1720885501.211637] [node127:3297828:0]          mpool.c:43   UCX  WARN  object 0x140d9c80 was not returned to mpool ucp_requests
[1720885501.211641] [node127:3297828:0]          mpool.c:43   UCX  WARN  object 0x140da000 was not returned to mpool ucp_requests
[1720885501.211644] [node127:3297828:0]          mpool.c:43   UCX  WARN  object 0x140da1c0 was not returned to mpool ucp_requests

-------------------------   --------------------
FINAL SINGLE POINT ENERGY     -1385.597157781286
-------------------------   --------------------


                            ***************************************
                            *     ORCA property calculations      *
                            ***************************************

                                    ---------------------
                                    Active property flags
                                    ---------------------
   (+) Dipole Moment


------------------------------------------------------------------------------
                       ORCA ELECTRIC PROPERTIES CALCULATION
------------------------------------------------------------------------------

Dipole Moment Calculation                       ... on
Quadrupole Moment Calculation                   ... off
Polarizability Calculation                      ... off
GBWName                                         ... ImineZ1Aa.gbw
Electron density                                ... ImineZ1Aa.scfp
The origin for moment calculation is the CENTER OF MASS  = ( 9.693339, 14.567261  6.313246)

-------------
DIPOLE MOMENT
-------------
                                X             Y             Z
Electronic contribution:      1.58536     -30.72848      -2.30205
Nuclear contribution   :     -3.43657      29.58144       0.76146
                        -----------------------------------------
Total Dipole Moment    :     -1.85122      -1.14704      -1.54059
                        -----------------------------------------
Magnitude (a.u.)       :      2.66760
Magnitude (Debye)      :      6.78050


--------------------
Rotational spectrum 
--------------------
 
Rotational constants in cm-1:     0.006421     0.002910     0.002514 
Rotational constants in MHz :   192.488188    87.252375    75.382797 

 Dipole components along the rotational axes: 
x,y,z [a.u.] :     2.346433    -0.343406     1.221648 
x,y,z [Debye]:     5.964157    -0.872870     3.105183 

 

Timings for individual modules:

Sum of individual times         ...     1264.631 sec (=  21.077 min)
GTO integral calculation        ...       11.863 sec (=   0.198 min)   0.9 %
SCF iterations                  ...     1252.768 sec (=  20.879 min)  99.1 %
                             ****ORCA TERMINATED NORMALLY****
TOTAL RUN TIME: 0 days 0 hours 21 minutes 12 seconds 790 msec
