# Supplementary material for: A stereodivergent multicomponent approach for the synthesis of C–N atropisomeric peptide analogues
Source: Chem Sci. 2024 Sep 16;15(40):16743–51. doi: 10.1039/d4sc04700a (PMC11418089; doi:10.1039/d4sc04700a)
Supplement: SC-015-D4SC04700A-s001 [file SC-015-D4SC04700A-s001.zip › CompData/_1_2a/ImineZ2freq.out]

                                 *****************
                                 * O   R   C   A *
                                 *****************

                                            #,                                       
                                            ###                                      
                                            ####                                     
                                            #####                                    
                                            ######                                   
                                           ########,                                 
                                     ,,################,,,,,                         
                               ,,#################################,,                 
                          ,,##########################################,,             
                       ,#########################################, ''#####,          
                    ,#############################################,,   '####,        
                  ,##################################################,,,,####,       
                ,###########''''           ''''###############################       
              ,#####''   ,,,,##########,,,,          '''####'''          '####       
            ,##' ,,,,###########################,,,                        '##       
           ' ,,###''''                  '''############,,,                           
         ,,##''                                '''############,,,,        ,,,,,,###''
      ,#''                                            '''#######################'''  
     '                                                          ''''####''''         
             ,#######,   #######,   ,#######,      ##                                
            ,#'     '#,  ##    ##  ,#'     '#,    #''#        ######   ,####,        
            ##       ##  ##   ,#'  ##            #'  '#       #        #'  '#        
            ##       ##  #######   ##           ,######,      #####,   #    #        
            '#,     ,#'  ##    ##  '#,     ,#' ,#      #,         ##   #,  ,#        
             '#######'   ##     ##  '#######'  #'      '#     #####' # '####'        


                  #######################################################
                  #                        -***-                        #
                  #          Department of theory and spectroscopy      #
                  #    Directorship and core code : Frank Neese         #
                  #        Max Planck Institute fuer Kohlenforschung    #
                  #                Kaiser Wilhelm Platz 1               #
                  #                 D-45470 Muelheim/Ruhr               #
                  #                      Germany                        #
                  #                                                     #
                  #                  All rights reserved                #
                  #                        -***-                        #
                  #######################################################


                         Program Version 5.0.2 -  RELEASE  -


 With contributions from (in alphabetic order):
   Daniel Aravena         : Magnetic Suceptibility
   Michael Atanasov       : Ab Initio Ligand Field Theory (pilot matlab implementation)
   Alexander A. Auer      : GIAO ZORA, VPT2 properties, NMR spectrum
   Ute Becker             : Parallelization
   Giovanni Bistoni       : ED, misc. LED, open-shell LED, HFLD
   Martin Brehm           : Molecular dynamics
   Dmytro Bykov           : SCF Hessian
   Vijay G. Chilkuri      : MRCI spin determinant printing, contributions to CSF-ICE
   Dipayan Datta          : RHF DLPNO-CCSD density
   Achintya Kumar Dutta   : EOM-CC, STEOM-CC
   Dmitry Ganyushin       : Spin-Orbit,Spin-Spin,Magnetic field MRCI
   Miquel Garcia          : C-PCM and meta-GGA Hessian, CC/C-PCM, Gaussian charge scheme
   Yang Guo               : DLPNO-NEVPT2, F12-NEVPT2, CIM, IAO-localization
   Andreas Hansen         : Spin unrestricted coupled pair/coupled cluster methods
   Benjamin Helmich-Paris : MC-RPA, TRAH-SCF, COSX integrals
   Lee Huntington         : MR-EOM, pCC
   Robert Izsak           : Overlap fitted RIJCOSX, COSX-SCS-MP3, EOM
   Marcus Kettner         : VPT2
   Christian Kollmar      : KDIIS, OOCD, Brueckner-CCSD(T), CCSD density, CASPT2, CASPT2-K
   Simone Kossmann        : Meta GGA functionals, TD-DFT gradient, OOMP2, MP2 Hessian
   Martin Krupicka        : Initial AUTO-CI
   Lucas Lang             : DCDCAS
   Marvin Lechner         : AUTO-CI (C++ implementation), FIC-MRCC
   Dagmar Lenk            : GEPOL surface, SMD
   Dimitrios Liakos       : Extrapolation schemes; Compound Job, initial MDCI parallelization
   Dimitrios Manganas     : Further ROCIS development; embedding schemes
   Dimitrios Pantazis     : SARC Basis sets
   Anastasios Papadopoulos: AUTO-CI, single reference methods and gradients
   Taras Petrenko         : DFT Hessian,TD-DFT gradient, ASA, ECA, R-Raman, ABS, FL, XAS/XES, NRVS
   Peter Pinski           : DLPNO-MP2, DLPNO-MP2 Gradient
   Christoph Reimann      : Effective Core Potentials
   Marius Retegan         : Local ZFS, SOC
   Christoph Riplinger    : Optimizer, TS searches, QM/MM, DLPNO-CCSD(T), (RO)-DLPNO pert. Triples
   Tobias Risthaus        : Range-separated hybrids, TD-DFT gradient, RPA, STAB
   Michael Roemelt        : Original ROCIS implementation
   Masaaki Saitow         : Open-shell DLPNO-CCSD energy and density
   Barbara Sandhoefer     : DKH picture change effects
   Avijit Sen             : IP-ROCIS
   Kantharuban Sivalingam : CASSCF convergence, NEVPT2, FIC-MRCI
   Bernardo de Souza      : ESD, SOC TD-DFT
   Georgi Stoychev        : AutoAux, RI-MP2 NMR, DLPNO-MP2 response
   Willem Van den Heuvel  : Paramagnetic NMR
   Boris Wezisla          : Elementary symmetry handling
   Frank Wennmohs         : Technical directorship


 We gratefully acknowledge several colleagues who have allowed us to
 interface, adapt or use parts of their codes:
   Stefan Grimme, W. Hujo, H. Kruse, P. Pracht,  : VdW corrections, initial TS optimization,
                  C. Bannwarth, S. Ehlert          DFT functionals, gCP, sTDA/sTD-DF
   Ed Valeev, F. Pavosevic, A. Kumar             : LibInt (2-el integral package), F12 methods
   Garnet Chan, S. Sharma, J. Yang, R. Olivares  : DMRG
   Ulf Ekstrom                                   : XCFun DFT Library
   Mihaly Kallay                                 : mrcc  (arbitrary order and MRCC methods)
   Jiri Pittner, Ondrej Demel                    : Mk-CCSD
   Frank Weinhold                                : gennbo (NPA and NBO analysis)
   Christopher J. Cramer and Donald G. Truhlar   : smd solvation model
   Lars Goerigk                                  : TD-DFT with DH, B97 family of functionals
   V. Asgeirsson, H. Jonsson                     : NEB implementation
   FAccTs GmbH                                   : IRC, NEB, NEB-TS, DLPNO-Multilevel, CI-OPT
                                                   MM, QMMM, 2- and 3-layer-ONIOM, Crystal-QMMM,
                                                   LR-CPCM, SF, NACMEs, symmetry and pop. for TD-DFT,
                                                   nearIR, NL-DFT gradient (VV10), updates on ESD,
                                                   ML-optimized integration grids
   S Lehtola, MJT Oliveira, MAL Marques          : LibXC Library
   Liviu Ungur et al                             : ANISO software


 Your calculation uses the libint2 library for the computation of 2-el integrals
 For citations please refer to: http://libint.valeyev.net

 Your ORCA version has been built with support for libXC version: 5.1.0
 For citations please refer to: https://tddft.org/programs/libxc/

 This ORCA versions uses:
   CBLAS   interface :  Fast vector & matrix operations
   LAPACKE interface :  Fast linear algebra routines
   SCALAPACK package :  Parallel linear algebra routines
   Shared memory     :  Shared parallel matrices
   BLAS/LAPACK       :  OpenBLAS 0.3.15  USE64BITINT DYNAMIC_ARCH NO_AFFINITY Zen SINGLE_THREADED
        Core in use  :  Zen
   Copyright (c) 2011-2014, The OpenBLAS Project


Your calculation utilizes the atom-pairwise dispersion correction
with the Becke-Johnson damping scheme (D3BJ)
Cite in your paper:
S.Grimme, S.Ehrlich, L.Goerigk, J Comput Chem, (2011), 32, 1456–1465 
S.Grimme, J.Antony, S.Ehrlich and H.Krieg, J.Chem.Phys., 132, (2010), 154104 
   

Your calculation utilizes the SMD solvation module
Please cite in your paper:
A.V. Marenich, C.J. Cramer, D.G. Truhlar J. Phys. Chem. B, 113, (2009), 6378 

================================================================================

----- Orbital basis set information -----
Your calculation utilizes the basis: def2-TZVP
   F. Weigend and R. Ahlrichs, Phys. Chem. Chem. Phys. 7, 3297 (2005).

----- AuxJ basis set information -----
Your calculation utilizes the auxiliary basis: def2/J
   F. Weigend, Phys. Chem. Chem. Phys. 8, 1057 (2006).

================================================================================
                                        WARNINGS
                       Please study these warnings very carefully!
================================================================================

WARNING: Gradients needed for Numerical Frequencies
  ===> : Setting RunTyp to EnGrad

WARNING: The environment variable RSH_COMMAND is not set!
  ===> : All Displacements for the Numerical Hessian or Gradient calculation
         will be started on localhost

INFO   : the flag for use of the SHARK integral package has been found!

================================================================================
                                       INPUT FILE
================================================================================
NAME = ImineZ2freq.inp
|  1> ! PBE0 D3 def2-tzvp NumFreq
|  2> %maxcore 2660
|  3> %pal nprocs 20
|  4> end
|  5> %CPCM SMD TRUE
|  6>    SMDSOLVENT "2,2,2-TRIFLUOROETHANOL"
|  7> end
|  8> 
|  9> *xyz 0 1
| 10> O  3.778701  6.854332  3.670454
| 11> O  3.185809  8.945076  3.137881
| 12> N  3.662336  7.282672  5.981765
| 13> N  6.087561  8.562466  3.923749
| 14> C  4.295468  7.264019  4.910657
| 15> C  5.787704  7.502968  4.852277
| 16> H  6.083130  7.756918  5.876123
| 17> C  6.443030  6.182384  4.475659
| 18> C  6.689453  5.856648  3.147690
| 19> H  6.451236  6.573639  2.370188
| 20> C  7.241171  4.626411  2.821424
| 21> H  7.431869  4.380952  1.782320
| 22> C  7.550146  3.712272  3.820037
| 23> H  7.984525  2.752091  3.564427
| 24> C  7.305677  4.035233  5.148209
| 25> H  7.549878  3.329162  5.934265
| 26> C  6.753912  5.265849  5.473237
| 27> H  6.567643  5.521250  6.511820
| 28> C  2.252381  6.946894  6.200527
| 29> C  2.168908  6.485310  7.652886
| 30> H  2.747382  5.569521  7.801621
| 31> H  1.131448  6.282813  7.927990
| 32> H  2.564101  7.251751  8.323334
| 33> C  1.704380  5.838424  5.303874
| 34> H  1.511779  6.171970  4.284858
| 35> H  0.757343  5.487514  5.720888
| 36> H  2.389870  4.988019  5.267198
| 37> C  1.438115  8.225312  6.029963
| 38> H  1.819431  9.018433  6.677670
| 39> H  0.397189  8.032709  6.300560
| 40> H  1.466935  8.577701  4.997572
| 41> C  7.336379  9.151656  3.863164
| 42> C  7.593643  10.256385  3.005657
| 43> C  8.889541  10.762884  2.996433
| 44> H  9.115932  11.604752  2.356247
| 45> C  9.922363  10.238075  3.764208
| 46> H  10.914463  10.671547  3.709088
| 47> C  9.658019  9.162193  4.590206
| 48> H  10.438414  8.728936  5.206721
| 49> C  8.379930  8.631893  4.639553
| 50> H  8.191177  7.795366  5.298635
| 51> C  6.518080  10.887196  2.114991
| 52> C  5.933349  9.845953  1.148763
| 53> H  6.706183  9.517853  0.448044
| 54> H  5.122067  10.293488  0.568309
| 55> H  5.545792  8.958158  1.643230
| 56> C  5.425235  11.547334  2.970250
| 57> H  4.937677  10.889940  3.690676
| 58> H  4.641592  11.950523  2.322772
| 59> H  5.853192  12.377156  3.538966
| 60> C  7.083327  12.003321  1.236477
| 61> H  7.479690  12.833529  1.825933
| 62> H  6.277013  12.398132  0.612972
| 63> H  7.871071  11.643102  0.570048
| 64> C  3.277145  7.776832  2.836503
| 65> C  2.868803  7.205530  1.542770
| 66> C  3.024299  5.849959  1.258111
| 67> H  3.446867  5.184128  1.999887
| 68> C  2.637669  5.360986  0.021790
| 69> H  2.758138  4.307524  -0.202579
| 70> C  2.099113  6.218924  -0.928558
| 71> H  1.798603  5.832217  -1.895986
| 72> C  1.944942  7.570576  -0.645558
| 73> H  1.525912  8.238248  -1.389330
| 74> C  2.329545  8.065202  0.587860
| 75> H  2.216512  9.116781  0.822616
| 76> H  5.306912  9.152500  3.696210
| 77> *
| 78> 
| 79>                          ****END OF INPUT****
================================================================================

                     *******************************
                     * Energy+Gradient Calculation *
                     *******************************

---------------------------------
CARTESIAN COORDINATES (ANGSTROEM)
---------------------------------
  O      3.778701    6.854332    3.670454
  O      3.185809    8.945076    3.137881
  N      3.662336    7.282672    5.981765
  N      6.087561    8.562466    3.923749
  C      4.295468    7.264019    4.910657
  C      5.787704    7.502968    4.852277
  H      6.083130    7.756918    5.876123
  C      6.443030    6.182384    4.475659
  C      6.689453    5.856648    3.147690
  H      6.451236    6.573639    2.370188
  C      7.241171    4.626411    2.821424
  H      7.431869    4.380952    1.782320
  C      7.550146    3.712272    3.820037
  H      7.984525    2.752091    3.564427
  C      7.305677    4.035233    5.148209
  H      7.549878    3.329162    5.934265
  C      6.753912    5.265849    5.473237
  H      6.567643    5.521250    6.511820
  C      2.252381    6.946894    6.200527
  C      2.168908    6.485310    7.652886
  H      2.747382    5.569521    7.801621
  H      1.131448    6.282813    7.927990
  H      2.564101    7.251751    8.323334
  C      1.704380    5.838424    5.303874
  H      1.511779    6.171970    4.284858
  H      0.757343    5.487514    5.720888
  H      2.389870    4.988019    5.267198
  C      1.438115    8.225312    6.029963
  H      1.819431    9.018433    6.677670
  H      0.397189    8.032709    6.300560
  H      1.466935    8.577701    4.997572
  C      7.336379    9.151656    3.863164
  C      7.593643   10.256385    3.005657
  C      8.889541   10.762884    2.996433
  H      9.115932   11.604752    2.356247
  C      9.922363   10.238075    3.764208
  H     10.914463   10.671547    3.709088
  C      9.658019    9.162193    4.590206
  H     10.438414    8.728936    5.206721
  C      8.379930    8.631893    4.639553
  H      8.191177    7.795366    5.298635
  C      6.518080   10.887196    2.114991
  C      5.933349    9.845953    1.148763
  H      6.706183    9.517853    0.448044
  H      5.122067   10.293488    0.568309
  H      5.545792    8.958158    1.643230
  C      5.425235   11.547334    2.970250
  H      4.937677   10.889940    3.690676
  H      4.641592   11.950523    2.322772
  H      5.853192   12.377156    3.538966
  C      7.083327   12.003321    1.236477
  H      7.479690   12.833529    1.825933
  H      6.277013   12.398132    0.612972
  H      7.871071   11.643102    0.570048
  C      3.277145    7.776832    2.836503
  C      2.868803    7.205530    1.542770
  C      3.024299    5.849959    1.258111
  H      3.446867    5.184128    1.999887
  C      2.637669    5.360986    0.021790
  H      2.758138    4.307524   -0.202579
  C      2.099113    6.218924   -0.928558
  H      1.798603    5.832217   -1.895986
  C      1.944942    7.570576   -0.645558
  H      1.525912    8.238248   -1.389330
  C      2.329545    8.065202    0.587860
  H      2.216512    9.116781    0.822616
  H      5.306912    9.152500    3.696210

----------------------------
CARTESIAN COORDINATES (A.U.)
----------------------------
  NO LB      ZA    FRAG     MASS         X           Y           Z
   0 O     8.0000    0    15.999    7.140710   12.952810    6.936153
   1 O     8.0000    0    15.999    6.020307   16.903744    5.929736
   2 N     7.0000    0    14.007    6.920812   13.762256   11.303898
   3 N     7.0000    0    14.007   11.503823   16.180716    7.414811
   4 C     6.0000    0    12.011    8.117258   13.727007    9.279797
   5 C     6.0000    0    12.011   10.937176   14.178555    9.169475
   6 H     1.0000    0     1.008   11.495450   14.658451   11.104263
   7 C     6.0000    0    12.011   12.175562   11.683013    8.457770
   8 C     6.0000    0    12.011   12.641234   11.067461    5.948272
   9 H     1.0000    0     1.008   12.191069   12.422377    4.479006
  10 C     6.0000    0    12.011   13.683830    8.742650    5.331719
  11 H     1.0000    0     1.008   14.044197    8.278799    3.368097
  12 C     6.0000    0    12.011   14.267708    7.015177    7.218824
  13 H     1.0000    0     1.008   15.088566    5.200698    6.735791
  14 C     6.0000    0    12.011   13.805729    7.625485    9.728705
  15 H     1.0000    0     1.008   14.267202    6.291204   11.214136
  16 C     6.0000    0    12.011   12.763044    9.951012   10.342919
  17 H     1.0000    0     1.008   12.411047   10.433650   12.305556
  18 C     6.0000    0    12.011    4.256383   13.127727   11.717298
  19 C     6.0000    0    12.011    4.098642   12.255460   14.461859
  20 H     1.0000    0     1.008    5.191800   10.524869   14.742927
  21 H     1.0000    0     1.008    2.138127   11.872796   14.981730
  22 H     1.0000    0     1.008    4.845449   13.703823   15.728822
  23 C     6.0000    0    12.011    3.220811   11.033022   10.022869
  24 H     1.0000    0     1.008    2.856848   11.663333    8.097208
  25 H     1.0000    0     1.008    1.431171   10.369899   10.810912
  26 H     1.0000    0     1.008    4.516200    9.425990    9.953562
  27 C     6.0000    0    12.011    2.717643   15.543587   11.394979
  28 H     1.0000    0     1.008    3.438226   17.042369   12.618968
  29 H     1.0000    0     1.008    0.750578   15.179620   11.906333
  30 H     1.0000    0     1.008    2.772105   16.209506    9.444042
  31 C     6.0000    0    12.011   13.863747   17.294124    7.300322
  32 C     6.0000    0    12.011   14.349906   19.381759    5.679869
  33 C     6.0000    0    12.011   16.798798   20.338903    5.662438
  34 H     1.0000    0     1.008   17.226615   21.929803    4.452662
  35 C     6.0000    0    12.011   18.750549   19.347158    7.113322
  36 H     1.0000    0     1.008   20.625346   20.166301    7.009161
  37 C     6.0000    0    12.011   18.251011   17.314036    8.674232
  38 H     1.0000    0     1.008   19.725744   16.495298    9.839277
  39 C     6.0000    0    12.011   15.835773   16.311914    8.767485
  40 H     1.0000    0     1.008   15.479081   14.731107   10.012969
  41 C     6.0000    0    12.011   12.317386   20.573819    3.996754
  42 C     6.0000    0    12.011   11.212405   18.606155    2.170847
  43 H     1.0000    0     1.008   12.672849   17.986136    0.846680
  44 H     1.0000    0     1.008    9.679304   19.451873    1.073948
  45 H     1.0000    0     1.008   10.480028   16.928465    3.105255
  46 C     6.0000    0    12.011   10.252208   21.821299    5.612959
  47 H     1.0000    0     1.008    9.330857   20.579004    6.974367
  48 H     1.0000    0     1.008    8.771338   22.583216    4.389403
  49 H     1.0000    0     1.008   11.060930   23.389435    6.687677
  50 C     6.0000    0    12.011   13.385548   22.682989    2.336603
  51 H     1.0000    0     1.008   14.134566   24.251855    3.450513
  52 H     1.0000    0     1.008   11.861836   23.429074    1.158349
  53 H     1.0000    0     1.008   14.874169   22.002274    1.077235
  54 C     6.0000    0    12.011    6.192907   14.696083    5.360214
  55 C     6.0000    0    12.011    5.421252   13.616478    2.915413
  56 C     6.0000    0    12.011    5.715097   11.054820    2.377485
  57 H     1.0000    0     1.008    6.513635    9.796582    3.779239
  58 C     6.0000    0    12.011    4.984472   10.130795    0.041177
  59 H     1.0000    0     1.008    5.212125    8.140041   -0.382819
  60 C     6.0000    0    12.011    3.966749   11.752063   -1.754720
  61 H     1.0000    0     1.008    3.398867   11.021293   -3.582894
  62 C     6.0000    0    12.011    3.675408   14.306315   -1.219928
  63 H     1.0000    0     1.008    2.883556   15.568033   -2.625453
  64 C     6.0000    0    12.011    4.402202   15.241023    1.110894
  65 H     1.0000    0     1.008    4.188601   17.228219    1.554519
  66 H     1.0000    0     1.008   10.028610   17.295718    6.984825

--------------------------------
INTERNAL COORDINATES (ANGSTROEM)
--------------------------------
 O      0   0   0     0.000000000000     0.00000000     0.00000000
 O      1   0   0     2.237490870938     0.00000000     0.00000000
 N      1   2   0     2.353545093587    92.89974338     0.00000000
 N      1   2   3     2.883177868010    71.30781213   280.39637071
 C      3   1   2     1.244377921492    29.16784558   271.39840490
 C      4   1   2     1.440352206662    56.91559124   140.30237107
 H      6   4   1     1.095457783619   112.07652668   214.40919887
 C      6   4   1     1.521589755899   112.90391135    91.58972480
 C      8   6   4     1.389363128050   121.09410330   329.78292114
 H      9   8   6     1.084127664611   119.43599756     2.74433903
 C      9   8   6     1.387200537215   120.21639340   182.45912193
 H     11   9   8     1.084598068734   119.73348860   180.10607840
 C     11   9   8     1.388648114432   120.20953639     0.03001442
 H     13  11   9     1.084421108473   120.16515496   180.20699112
 C     13  11   9     1.388563920411   119.70708654   359.93587956
 H     15  13  11     1.084460428314   120.14787697   180.37774599
 C     15  13  11     1.387264774823   120.02990526     0.06335428
 H     17  15  13     1.085624455809   120.07125869   180.34215716
 C      3   1   2     1.465802435512    98.76796605    89.24406321
 C     19   3   1     1.526228749456   105.30213321   152.03384900
 H     20  19   3     1.093354362237   110.72189979   295.62273786
 H     20  19   3     1.092250199096   110.34651496   175.80789200
 H     20  19   3     1.092295671709   110.61518552    55.59819121
 C     19   3   1     1.527415280567   115.07082663    32.44835029
 H     24  19   3     1.089376742717   112.97658651   284.23686783
 H     24  19   3     1.092665357584   108.66177883   164.92704546
 H     24  19   3     1.092899964819   111.06092870    46.45235229
 C     19   3   1     1.525278262999   107.74726861   268.62090576
 H     28  19   3     1.092688048048   110.84162753   305.90045666
 H     28  19   3     1.092632412797   109.45979214   186.53361136
 H     28  19   3     1.091256054555   111.24464847    66.70695674
 C      4   1   2     1.382158382910   166.47004844   230.06792450
 C     32   4   6     1.421945563018   121.40529079   184.29964991
 C     33  32   4     1.391394245202   117.08542914   181.23603681
 H     34  33  32     1.081588058783   118.83004741   180.15167805
 C     34  33  32     1.389828845862   123.43603663     0.58577173
 H     36  34  33     1.084065772536   120.06676749   179.54935209
 C     36  34  33     1.381909014467   118.81799560   359.56982033
 H     38  36  34     1.084812762323   120.86547295   180.24535555
 C     38  36  34     1.384617170315   119.73923382   359.90499067
 H     40  38  36     1.081570247123   118.62209516   180.52103610
 C     33  32   4     1.532332929962   122.91266429     1.15101471
 C     42  33  32     1.536129511270   110.71673174   301.33797829
 H     43  42  33     1.093585441800   109.71824420   294.59507500
 H     43  42  33     1.093340251644   109.81180165   176.18506788
 H     43  42  33     1.087601951250   113.76465784    54.85843991
 C     42  33  32     1.536736909868   110.64112083    65.79602665
 H     47  42  33     1.090363836559   115.25929309   303.63671837
 H     47  42  33     1.093565490336   109.78342809   182.70038529
 H     47  42  33     1.093247288672   109.70632239    64.19331146
 C     42  33  32     1.528733474099   112.02746520   183.35474115
 H     51  42  33     1.092614903326   112.26298483   297.60284706
 H     51  42  33     1.093058313788   108.58807510   178.87224810
 H     51  42  33     1.092897959344   112.10411349    60.08692261
 C      2   1   3     1.209944216613    30.35333614   202.06320317
 C     55   2   1     1.472030651670   124.93891014   180.27112782
 C     56  55   2     1.393837324919   121.73512528   178.94436522
 H     57  56  55     1.082647804857   120.11485226     0.54272542
 C     57  56  55     1.384581874311   119.64776742   180.64938764
 H     59  57  56     1.083806446542   119.80709308   179.95210902
 C     59  57  56     1.388978580859   120.07128134     0.05910191
 H     61  59  57     1.084327210363   119.84244564   179.93124710
 C     61  59  57     1.389539789407   120.29848181     0.00000000
 H     63  61  59     1.083775266588   120.15830676   179.90352718
 C     63  61  59     1.383435690666   119.90214869     0.00000000
 H     65  63  61     1.083376772811   120.74558914   179.93125851
 H      4   1   2     1.004652665790    72.89023874     4.21900800

---------------------------
INTERNAL COORDINATES (A.U.)
---------------------------
 O      0   0   0     0.000000000000     0.00000000     0.00000000
 O      1   0   0     4.228244973221     0.00000000     0.00000000
 N      1   2   0     4.447555670713    92.89974338     0.00000000
 N      1   2   3     5.448416565921    71.30781213   280.39637071
 C      3   1   2     2.351533478718    29.16784558   271.39840490
 C      4   1   2     2.721871206981    56.91559124   140.30237107
 H      6   4   1     2.070115202313   112.07652668   214.40919887
 C      6   4   1     2.875387926829   112.90391135    91.58972480
 C      8   6   4     2.625515812583   121.09410330   329.78292114
 H      9   8   6     2.048704380322   119.43599756     2.74433903
 C      9   8   6     2.621429108164   120.21639340   182.45912193
 H     11   9   8     2.049593315287   119.73348860   180.10607840
 C     11   9   8     2.624164632662   120.20953639     0.03001442
 H     13  11   9     2.049258908857   120.16515496   180.20699112
 C     13  11   9     2.624005529020   119.70708654   359.93587956
 H     15  13  11     2.049333212588   120.14787697   180.37774599
 C     15  13  11     2.621550499652   120.02990526     0.06335428
 H     17  15  13     2.051532905767   120.07125869   180.34215716
 C      3   1   2     2.769965169553    98.76796605    89.24406321
 C     19   3   1     2.884154354189   105.30213321   152.03384900
 H     20  19   3     2.066140311955   110.72189979   295.62273786
 H     20  19   3     2.064053746012   110.34651496   175.80789200
 H     20  19   3     2.064139676797   110.61518552    55.59819121
 C     19   3   1     2.886396573038   115.07082663    32.44835029
 H     24  19   3     2.058623700399   112.97658651   284.23686783
 H     24  19   3     2.064838281858   108.66177883   164.92704546
 H     24  19   3     2.065281625280   111.06092870    46.45235229
 C     19   3   1     2.882358195090   107.74726861   268.62090576
 H     28  19   3     2.064881160619   110.84162753   305.90045666
 H     28  19   3     2.064776025231   109.45979214   186.53361136
 H     28  19   3     2.062175085092   111.24464847    66.70695674
 C      4   1   2     2.611900817404   166.47004844   230.06792450
 C     32   4   6     2.687087691448   121.40529079   184.29964991
 C     33  32   4     2.629354067746   117.08542914   181.23603681
 H     34  33  32     2.043905220819   118.83004741   180.15167805
 C     34  33  32     2.626395891703   123.43603663     0.58577173
 H     36  34  33     2.048587421251   120.06676749   179.54935209
 C     36  34  33     2.611429579339   118.81799560   359.56982033
 H     38  36  34     2.049999027373   120.86547295   180.24535555
 C     38  36  34     2.616547252220   119.73923382   359.90499067
 H     40  38  36     2.043871561660   118.62209516   180.52103610
 C     33  32   4     2.895689583617   122.91266429     1.15101471
 C     42  33  32     2.902864082534   110.71673174   301.33797829
 H     43  42  33     2.066576989045   109.71824420   294.59507500
 H     43  42  33     2.066113646800   109.81180165   176.18506788
 H     43  42  33     2.055269830581   113.76465784    54.85843991
 C     42  33  32     2.904011899539   110.64112083    65.79602665
 H     47  42  33     2.060489037428   115.25929309   303.63671837
 H     47  42  33     2.066539286243   109.78342809   182.70038529
 H     47  42  33     2.065937972242   109.70632239    64.19331146
 C     42  33  32     2.888887597805   112.02746520   183.35474115
 H     51  42  33     2.064742937126   112.26298483   297.60284706
 H     51  42  33     2.065580861466   108.58807510   178.87224810
 H     51  42  33     2.065277835481   112.10411349    60.08692261
 C      2   1   3     2.286463206721    30.35333614   202.06320317
 C     55   2   1     2.781734792395   124.93891014   180.27112782
 C     56  55   2     2.633970819335   121.73512528   178.94436522
 H     57  56  55     2.045907850670   120.11485226     0.54272542
 C     57  56  55     2.616480552439   119.64776742   180.64938764
 H     59  57  56     2.048097366143   119.80709308   179.95210902
 C     59  57  56     2.624789123705   120.07128134     0.05910191
 H     61  59  57     2.049081467144   119.84244564   179.93124710
 C     61  59  57     2.625849654166   120.29848181     0.00000000
 H     63  61  59     2.048038444569   120.15830676   179.90352718
 C     63  61  59     2.614314579251   119.90214869     0.00000000
 H     65  63  61     2.047285400464   120.74558914   179.93125851
 H      4   1   2     1.898518398056    72.89023874     4.21900800

---------------------
BASIS SET INFORMATION
---------------------
There are 4 groups of distinct atoms

 Group   1 Type O   : 11s6p2d1f contracted to 5s3p2d1f pattern {62111/411/11/1}
 Group   2 Type N   : 11s6p2d1f contracted to 5s3p2d1f pattern {62111/411/11/1}
 Group   3 Type C   : 11s6p2d1f contracted to 5s3p2d1f pattern {62111/411/11/1}
 Group   4 Type H   : 5s1p contracted to 3s1p pattern {311/1}

Atom   0O    basis set group =>   1
Atom   1O    basis set group =>   1
Atom   2N    basis set group =>   2
Atom   3N    basis set group =>   2
Atom   4C    basis set group =>   3
Atom   5C    basis set group =>   3
Atom   6H    basis set group =>   4
Atom   7C    basis set group =>   3
Atom   8C    basis set group =>   3
Atom   9H    basis set group =>   4
Atom  10C    basis set group =>   3
Atom  11H    basis set group =>   4
Atom  12C    basis set group =>   3
Atom  13H    basis set group =>   4
Atom  14C    basis set group =>   3
Atom  15H    basis set group =>   4
Atom  16C    basis set group =>   3
Atom  17H    basis set group =>   4
Atom  18C    basis set group =>   3
Atom  19C    basis set group =>   3
Atom  20H    basis set group =>   4
Atom  21H    basis set group =>   4
Atom  22H    basis set group =>   4
Atom  23C    basis set group =>   3
Atom  24H    basis set group =>   4
Atom  25H    basis set group =>   4
Atom  26H    basis set group =>   4
Atom  27C    basis set group =>   3
Atom  28H    basis set group =>   4
Atom  29H    basis set group =>   4
Atom  30H    basis set group =>   4
Atom  31C    basis set group =>   3
Atom  32C    basis set group =>   3
Atom  33C    basis set group =>   3
Atom  34H    basis set group =>   4
Atom  35C    basis set group =>   3
Atom  36H    basis set group =>   4
Atom  37C    basis set group =>   3
Atom  38H    basis set group =>   4
Atom  39C    basis set group =>   3
Atom  40H    basis set group =>   4
Atom  41C    basis set group =>   3
Atom  42C    basis set group =>   3
Atom  43H    basis set group =>   4
Atom  44H    basis set group =>   4
Atom  45H    basis set group =>   4
Atom  46C    basis set group =>   3
Atom  47H    basis set group =>   4
Atom  48H    basis set group =>   4
Atom  49H    basis set group =>   4
Atom  50C    basis set group =>   3
Atom  51H    basis set group =>   4
Atom  52H    basis set group =>   4
Atom  53H    basis set group =>   4
Atom  54C    basis set group =>   3
Atom  55C    basis set group =>   3
Atom  56C    basis set group =>   3
Atom  57H    basis set group =>   4
Atom  58C    basis set group =>   3
Atom  59H    basis set group =>   4
Atom  60C    basis set group =>   3
Atom  61H    basis set group =>   4
Atom  62C    basis set group =>   3
Atom  63H    basis set group =>   4
Atom  64C    basis set group =>   3
Atom  65H    basis set group =>   4
Atom  66H    basis set group =>   4
---------------------------------
AUXILIARY/J BASIS SET INFORMATION
---------------------------------
There are 4 groups of distinct atoms

 Group   1 Type O   : 12s5p4d2f1g contracted to 6s4p3d1f1g pattern {711111/2111/211/2/1}
 Group   2 Type N   : 12s5p4d2f1g contracted to 6s4p3d1f1g pattern {711111/2111/211/2/1}
 Group   3 Type C   : 12s5p4d2f1g contracted to 6s4p3d1f1g pattern {711111/2111/211/2/1}
 Group   4 Type H   : 5s2p1d contracted to 3s1p1d pattern {311/2/1}

Atom   0O    basis set group =>   1
Atom   1O    basis set group =>   1
Atom   2N    basis set group =>   2
Atom   3N    basis set group =>   2
Atom   4C    basis set group =>   3
Atom   5C    basis set group =>   3
Atom   6H    basis set group =>   4
Atom   7C    basis set group =>   3
Atom   8C    basis set group =>   3
Atom   9H    basis set group =>   4
Atom  10C    basis set group =>   3
Atom  11H    basis set group =>   4
Atom  12C    basis set group =>   3
Atom  13H    basis set group =>   4
Atom  14C    basis set group =>   3
Atom  15H    basis set group =>   4
Atom  16C    basis set group =>   3
Atom  17H    basis set group =>   4
Atom  18C    basis set group =>   3
Atom  19C    basis set group =>   3
Atom  20H    basis set group =>   4
Atom  21H    basis set group =>   4
Atom  22H    basis set group =>   4
Atom  23C    basis set group =>   3
Atom  24H    basis set group =>   4
Atom  25H    basis set group =>   4
Atom  26H    basis set group =>   4
Atom  27C    basis set group =>   3
Atom  28H    basis set group =>   4
Atom  29H    basis set group =>   4
Atom  30H    basis set group =>   4
Atom  31C    basis set group =>   3
Atom  32C    basis set group =>   3
Atom  33C    basis set group =>   3
Atom  34H    basis set group =>   4
Atom  35C    basis set group =>   3
Atom  36H    basis set group =>   4
Atom  37C    basis set group =>   3
Atom  38H    basis set group =>   4
Atom  39C    basis set group =>   3
Atom  40H    basis set group =>   4
Atom  41C    basis set group =>   3
Atom  42C    basis set group =>   3
Atom  43H    basis set group =>   4
Atom  44H    basis set group =>   4
Atom  45H    basis set group =>   4
Atom  46C    basis set group =>   3
Atom  47H    basis set group =>   4
Atom  48H    basis set group =>   4
Atom  49H    basis set group =>   4
Atom  50C    basis set group =>   3
Atom  51H    basis set group =>   4
Atom  52H    basis set group =>   4
Atom  53H    basis set group =>   4
Atom  54C    basis set group =>   3
Atom  55C    basis set group =>   3
Atom  56C    basis set group =>   3
Atom  57H    basis set group =>   4
Atom  58C    basis set group =>   3
Atom  59H    basis set group =>   4
Atom  60C    basis set group =>   3
Atom  61H    basis set group =>   4
Atom  62C    basis set group =>   3
Atom  63H    basis set group =>   4
Atom  64C    basis set group =>   3
Atom  65H    basis set group =>   4
Atom  66H    basis set group =>   4


           ************************************************************
           *        Program running with 20 parallel MPI-processes    *
           *              working on a common directory               *
           ************************************************************
------------------------------------------------------------------------------
                           ORCA GTO INTEGRAL CALCULATION
                           -- RI-GTO INTEGRALS CHOSEN --
------------------------------------------------------------------------------
------------------------------------------------------------------------------
                   ___                                                        
                  /   \      - P O W E R E D   B Y -                         
                 /     \                                                     
                 |  |  |   _    _      __       _____    __    __             
                 |  |  |  | |  | |    /  \     |  _  \  |  |  /  |          
                  \  \/   | |  | |   /    \    | | | |  |  | /  /          
                 / \  \   | |__| |  /  /\  \   | |_| |  |  |/  /          
                |  |  |   |  __  | /  /__\  \  |    /   |      \           
                |  |  |   | |  | | |   __   |  |    \   |  |\   \          
                \     /   | |  | | |  |  |  |  | |\  \  |  | \   \       
                 \___/    |_|  |_| |__|  |__|  |_| \__\ |__|  \__/        
                                                                              
                      - O R C A' S   B I G   F R I E N D -                    
                                      &                                       
                       - I N T E G R A L  F E E D E R -                       
                                                                              
 v1 FN, 2020, v2 2021                                                         
------------------------------------------------------------------------------


Reading SHARK input file ImineZ2freq.SHARKINP.tmp ... ok
----------------------
SHARK INTEGRAL PACKAGE
----------------------

Number of atoms                             ...     67
Number of basis functions                   ...   1227
Number of shells                            ...    499
Maximum angular momentum                    ...      3
Integral batch strategy                     ... SHARK/LIBINT Hybrid
RI-J (if used) integral strategy            ... SPLIT-RIJ (Revised 2003 algorithm where possible)
Printlevel                                  ...      1
Contraction scheme used                     ... SEGMENTED contraction
Coulomb Range Separation                    ... NOT USED
Exchange Range Separation                   ... NOT USED
Finite Nucleus Model                        ... NOT USED
Auxiliary Coulomb fitting basis             ... AVAILABLE
   # of basis functions in Aux-J            ...   1991
   # of shells in Aux-J                     ...    665
   Maximum angular momentum in Aux-J        ...      4
Auxiliary J/K fitting basis                 ... NOT available
Auxiliary Correlation fitting basis         ... NOT available
Auxiliary 'external' fitting basis          ... NOT available
Integral threshold                          ...     2.500000e-11
Primitive cut-off                           ...     2.500000e-12
Primitive pair pre-selection threshold      ...     2.500000e-12

Calculating pre-screening integrals         ... done (  0.1 sec) Dimension = 499
Organizing shell pair data                  ... done (  0.8 sec)
Shell pair information
Total number of shell pairs                 ...    124750
Shell pairs after pre-screening             ...     80094
Total number of primitive shell pairs       ...    374508
Primitive shell pairs kept                  ...    153419
          la=0 lb=0:  22511 shell pairs
          la=1 lb=0:  23913 shell pairs
          la=1 lb=1:   6386 shell pairs
          la=2 lb=0:  10885 shell pairs
          la=2 lb=1:   5829 shell pairs
          la=2 lb=2:   1371 shell pairs
          la=3 lb=0:   4983 shell pairs
          la=3 lb=1:   2727 shell pairs
          la=3 lb=2:   1209 shell pairs
          la=3 lb=3:    280 shell pairs

Calculating one electron integrals          ... done (  0.2 sec)
Calculating RI/J V-Matrix + Cholesky decomp.... done (  0.8 sec)
Calculating Nuclear repulsion               ... done (  0.0 sec) ENN=   3530.890958152230 Eh

SHARK setup successfully completed in   4.1 seconds

Maximum memory used throughout the entire GTOINT-calculation: 116.0 MB
[1710266148.632842] [node091:1262379:0]          mpool.c:43   UCX  WARN  object 0xb962c00 was not returned to mpool ucp_requests
[1710266148.632857] [node091:1262379:0]          mpool.c:43   UCX  WARN  object 0xb962dc0 was not returned to mpool ucp_requests
[1710266148.632860] [node091:1262379:0]          mpool.c:43   UCX  WARN  object 0xb962f80 was not returned to mpool ucp_requests
[1710266148.632863] [node091:1262379:0]          mpool.c:43   UCX  WARN  object 0xb963140 was not returned to mpool ucp_requests
[1710266148.632865] [node091:1262379:0]          mpool.c:43   UCX  WARN  object 0xb963300 was not returned to mpool ucp_requests
[1710266148.632867] [node091:1262379:0]          mpool.c:43   UCX  WARN  object 0xb9634c0 was not returned to mpool ucp_requests
[1710266148.632869] [node091:1262379:0]          mpool.c:43   UCX  WARN  object 0xb963680 was not returned to mpool ucp_requests
[1710266148.632872] [node091:1262379:0]          mpool.c:43   UCX  WARN  object 0xb963840 was not returned to mpool ucp_requests
[1710266148.632874] [node091:1262379:0]          mpool.c:43   UCX  WARN  object 0xb963a00 was not returned to mpool ucp_requests
[1710266148.632876] [node091:1262379:0]          mpool.c:43   UCX  WARN  object 0xb963bc0 was not returned to mpool ucp_requests
[1710266148.632879] [node091:1262379:0]          mpool.c:43   UCX  WARN  object 0xb963d80 was not returned to mpool ucp_requests
[1710266148.632881] [node091:1262379:0]          mpool.c:43   UCX  WARN  object 0xb963f40 was not returned to mpool ucp_requests
[1710266148.632958] [node091:1262362:0]          mpool.c:43   UCX  WARN  object 0xbf04bc0 was not returned to mpool ucp_requests
[1710266148.632970] [node091:1262362:0]          mpool.c:43   UCX  WARN  object 0xbf04d80 was not returned to mpool ucp_requests
[1710266148.632974] [node091:1262362:0]          mpool.c:43   UCX  WARN  object 0xbf04f40 was not returned to mpool ucp_requests
[1710266148.632976] [node091:1262362:0]          mpool.c:43   UCX  WARN  object 0xbf05100 was not returned to mpool ucp_requests
[1710266148.632978] [node091:1262362:0]          mpool.c:43   UCX  WARN  object 0xbf052c0 was not returned to mpool ucp_requests
[1710266148.632981] [node091:1262362:0]          mpool.c:43   UCX  WARN  object 0xbf05480 was not returned to mpool ucp_requests
[1710266148.632983] [node091:1262362:0]          mpool.c:43   UCX  WARN  object 0xbf05640 was not returned to mpool ucp_requests
[1710266148.632985] [node091:1262362:0]          mpool.c:43   UCX  WARN  object 0xbf05800 was not returned to mpool ucp_requests
[1710266148.632987] [node091:1262362:0]          mpool.c:43   UCX  WARN  object 0xbf059c0 was not returned to mpool ucp_requests
[1710266148.632989] [node091:1262362:0]          mpool.c:43   UCX  WARN  object 0xbf05b80 was not returned to mpool ucp_requests
[1710266148.632992] [node091:1262362:0]          mpool.c:43   UCX  WARN  object 0xbf05d40 was not returned to mpool ucp_requests
[1710266148.632994] [node091:1262362:0]          mpool.c:43   UCX  WARN  object 0xbf05f00 was not returned to mpool ucp_requests
[1710266148.634241] [node091:1262366:0]          mpool.c:43   UCX  WARN  object 0xbbbd980 was not returned to mpool ucp_requests
[1710266148.634253] [node091:1262366:0]          mpool.c:43   UCX  WARN  object 0xbbbdb40 was not returned to mpool ucp_requests
[1710266148.634257] [node091:1262366:0]          mpool.c:43   UCX  WARN  object 0xbbbdd00 was not returned to mpool ucp_requests
[1710266148.634259] [node091:1262366:0]          mpool.c:43   UCX  WARN  object 0xbbbdec0 was not returned to mpool ucp_requests
[1710266148.634262] [node091:1262366:0]          mpool.c:43   UCX  WARN  object 0xbbbe080 was not returned to mpool ucp_requests
[1710266148.634265] [node091:1262366:0]          mpool.c:43   UCX  WARN  object 0xbbbe240 was not returned to mpool ucp_requests
[1710266148.634267] [node091:1262366:0]          mpool.c:43   UCX  WARN  object 0xbbbe400 was not returned to mpool ucp_requests
[1710266148.634270] [node091:1262366:0]          mpool.c:43   UCX  WARN  object 0xbbbe5c0 was not returned to mpool ucp_requests
[1710266148.634273] [node091:1262366:0]          mpool.c:43   UCX  WARN  object 0xbbbe780 was not returned to mpool ucp_requests
[1710266148.634275] [node091:1262366:0]          mpool.c:43   UCX  WARN  object 0xbbbe940 was not returned to mpool ucp_requests
[1710266148.634278] [node091:1262366:0]          mpool.c:43   UCX  WARN  object 0xbbbeb00 was not returned to mpool ucp_requests
[1710266148.634281] [node091:1262366:0]          mpool.c:43   UCX  WARN  object 0xbbbecc0 was not returned to mpool ucp_requests
[1710266148.634283] [node091:1262366:0]          mpool.c:43   UCX  WARN  object 0xbbbee80 was not returned to mpool ucp_requests
[1710266148.636881] [node091:1262370:0]          mpool.c:43   UCX  WARN  object 0xae31a80 was not returned to mpool ucp_requests
[1710266148.636892] [node091:1262370:0]          mpool.c:43   UCX  WARN  object 0xae31c40 was not returned to mpool ucp_requests
[1710266148.636896] [node091:1262370:0]          mpool.c:43   UCX  WARN  object 0xae31e00 was not returned to mpool ucp_requests
[1710266148.636899] [node091:1262370:0]          mpool.c:43   UCX  WARN  object 0xae31fc0 was not returned to mpool ucp_requests
[1710266148.636902] [node091:1262370:0]          mpool.c:43   UCX  WARN  object 0xae32180 was not returned to mpool ucp_requests
[1710266148.636904] [node091:1262370:0]          mpool.c:43   UCX  WARN  object 0xae32340 was not returned to mpool ucp_requests
[1710266148.636907] [node091:1262370:0]          mpool.c:43   UCX  WARN  object 0xae32500 was not returned to mpool ucp_requests
[1710266148.636910] [node091:1262370:0]          mpool.c:43   UCX  WARN  object 0xae326c0 was not returned to mpool ucp_requests
[1710266148.636912] [node091:1262370:0]          mpool.c:43   UCX  WARN  object 0xae32880 was not returned to mpool ucp_requests
[1710266148.636915] [node091:1262370:0]          mpool.c:43   UCX  WARN  object 0xae32a40 was not returned to mpool ucp_requests
[1710266148.636918] [node091:1262370:0]          mpool.c:43   UCX  WARN  object 0xae32c00 was not returned to mpool ucp_requests
[1710266148.636922] [node091:1262370:0]          mpool.c:43   UCX  WARN  object 0xae32dc0 was not returned to mpool ucp_requests
[1710266148.636925] [node091:1262370:0]          mpool.c:43   UCX  WARN  object 0xae32f80 was not returned to mpool ucp_requests
[1710266148.636928] [node091:1262370:0]          mpool.c:43   UCX  WARN  object 0xae33140 was not returned to mpool ucp_requests
[1710266148.637024] [node091:1262365:0]          mpool.c:43   UCX  WARN  object 0xb635c00 was not returned to mpool ucp_requests
[1710266148.637040] [node091:1262365:0]          mpool.c:43   UCX  WARN  object 0xb635dc0 was not returned to mpool ucp_requests
[1710266148.637044] [node091:1262365:0]          mpool.c:43   UCX  WARN  object 0xb635f80 was not returned to mpool ucp_requests
[1710266148.637047] [node091:1262365:0]          mpool.c:43   UCX  WARN  object 0xb636140 was not returned to mpool ucp_requests
[1710266148.637049] [node091:1262365:0]          mpool.c:43   UCX  WARN  object 0xb636300 was not returned to mpool ucp_requests
[1710266148.637053] [node091:1262365:0]          mpool.c:43   UCX  WARN  object 0xb6364c0 was not returned to mpool ucp_requests
[1710266148.637056] [node091:1262365:0]          mpool.c:43   UCX  WARN  object 0xb636680 was not returned to mpool ucp_requests
[1710266148.637059] [node091:1262365:0]          mpool.c:43   UCX  WARN  object 0xb636840 was not returned to mpool ucp_requests
[1710266148.637063] [node091:1262365:0]          mpool.c:43   UCX  WARN  object 0xb636a00 was not returned to mpool ucp_requests
[1710266148.637067] [node091:1262365:0]          mpool.c:43   UCX  WARN  object 0xb636bc0 was not returned to mpool ucp_requests
[1710266148.637070] [node091:1262365:0]          mpool.c:43   UCX  WARN  object 0xb636d80 was not returned to mpool ucp_requests
[1710266148.637073] [node091:1262365:0]          mpool.c:43   UCX  WARN  object 0xb636f40 was not returned to mpool ucp_requests
[1710266148.637077] [node091:1262365:0]          mpool.c:43   UCX  WARN  object 0xb637100 was not returned to mpool ucp_requests
[1710266148.639750] [node091:1262374:0]          mpool.c:43   UCX  WARN  object 0xb406b40 was not returned to mpool ucp_requests
[1710266148.639767] [node091:1262374:0]          mpool.c:43   UCX  WARN  object 0xb406d00 was not returned to mpool ucp_requests
[1710266148.639772] [node091:1262374:0]          mpool.c:43   UCX  WARN  object 0xb406ec0 was not returned to mpool ucp_requests
[1710266148.639776] [node091:1262374:0]          mpool.c:43   UCX  WARN  object 0xb407080 was not returned to mpool ucp_requests
[1710266148.639779] [node091:1262374:0]          mpool.c:43   UCX  WARN  object 0xb407240 was not returned to mpool ucp_requests
[1710266148.639783] [node091:1262374:0]          mpool.c:43   UCX  WARN  object 0xb407400 was not returned to mpool ucp_requests
[1710266148.639786] [node091:1262374:0]          mpool.c:43   UCX  WARN  object 0xb4075c0 was not returned to mpool ucp_requests
[1710266148.639783] [node091:1262368:0]          mpool.c:43   UCX  WARN  object 0xb3e39c0 was not returned to mpool ucp_requests
[1710266148.639804] [node091:1262368:0]          mpool.c:43   UCX  WARN  object 0xb3e3b80 was not returned to mpool ucp_requests
[1710266148.639809] [node091:1262368:0]          mpool.c:43   UCX  WARN  object 0xb3e3d40 was not returned to mpool ucp_requests
[1710266148.639812] [node091:1262368:0]          mpool.c:43   UCX  WARN  object 0xb3e3f00 was not returned to mpool ucp_requests
[1710266148.639816] [node091:1262368:0]          mpool.c:43   UCX  WARN  object 0xb3e40c0 was not returned to mpool ucp_requests
[1710266148.639812] [node091:1262374:0]          mpool.c:43   UCX  WARN  object 0xb407780 was not returned to mpool ucp_requests
[1710266148.639816] [node091:1262374:0]          mpool.c:43   UCX  WARN  object 0xb407940 was not returned to mpool ucp_requests
[1710266148.639819] [node091:1262368:0]          mpool.c:43   UCX  WARN  object 0xb3e4280 was not returned to mpool ucp_requests
[1710266148.639823] [node091:1262368:0]          mpool.c:43   UCX  WARN  object 0xb3e4440 was not returned to mpool ucp_requests
[1710266148.639826] [node091:1262368:0]          mpool.c:43   UCX  WARN  object 0xb3e4600 was not returned to mpool ucp_requests
[1710266148.639828] [node091:1262368:0]          mpool.c:43   UCX  WARN  object 0xb3e47c0 was not returned to mpool ucp_requests
[1710266148.639830] [node091:1262368:0]          mpool.c:43   UCX  WARN  object 0xb3e4980 was not returned to mpool ucp_requests
[1710266148.639833] [node091:1262368:0]          mpool.c:43   UCX  WARN  object 0xb3e4b40 was not returned to mpool ucp_requests
[1710266148.639836] [node091:1262368:0]          mpool.c:43   UCX  WARN  object 0xb3e4d00 was not returned to mpool ucp_requests
[1710266148.639839] [node091:1262368:0]          mpool.c:43   UCX  WARN  object 0xb3e4ec0 was not returned to mpool ucp_requests
[1710266148.639841] [node091:1262368:0]          mpool.c:43   UCX  WARN  object 0xb3e5080 was not returned to mpool ucp_requests
[1710266148.639855] [node091:1262376:0]          mpool.c:43   UCX  WARN  object 0xb1e8c80 was not returned to mpool ucp_requests
[1710266148.639865] [node091:1262376:0]          mpool.c:43   UCX  WARN  object 0xb1e8e40 was not returned to mpool ucp_requests
[1710266148.639869] [node091:1262376:0]          mpool.c:43   UCX  WARN  object 0xb1e9000 was not returned to mpool ucp_requests
[1710266148.639871] [node091:1262376:0]          mpool.c:43   UCX  WARN  object 0xb1e91c0 was not returned to mpool ucp_requests
[1710266148.639873] [node091:1262376:0]          mpool.c:43   UCX  WARN  object 0xb1e9380 was not returned to mpool ucp_requests
[1710266148.639876] [node091:1262376:0]          mpool.c:43   UCX  WARN  object 0xb1e9540 was not returned to mpool ucp_requests
[1710266148.639878] [node091:1262376:0]          mpool.c:43   UCX  WARN  object 0xb1e9700 was not returned to mpool ucp_requests
[1710266148.639880] [node091:1262376:0]          mpool.c:43   UCX  WARN  object 0xb1e98c0 was not returned to mpool ucp_requests
[1710266148.639883] [node091:1262376:0]          mpool.c:43   UCX  WARN  object 0xb1e9a80 was not returned to mpool ucp_requests
[1710266148.639885] [node091:1262376:0]          mpool.c:43   UCX  WARN  object 0xb1e9c40 was not returned to mpool ucp_requests
[1710266148.639887] [node091:1262376:0]          mpool.c:43   UCX  WARN  object 0xb1e9e00 was not returned to mpool ucp_requests
[1710266148.639889] [node091:1262376:0]          mpool.c:43   UCX  WARN  object 0xb1e9fc0 was not returned to mpool ucp_requests
[1710266148.639819] [node091:1262374:0]          mpool.c:43   UCX  WARN  object 0xb407b00 was not returned to mpool ucp_requests
[1710266148.639823] [node091:1262374:0]          mpool.c:43   UCX  WARN  object 0xb407cc0 was not returned to mpool ucp_requests
[1710266148.639826] [node091:1262374:0]          mpool.c:43   UCX  WARN  object 0xb407e80 was not returned to mpool ucp_requests
[1710266148.639995] [node091:1262361:0]          mpool.c:43   UCX  WARN  object 0xb011e00 was not returned to mpool ucp_requests
[1710266148.640006] [node091:1262361:0]          mpool.c:43   UCX  WARN  object 0xb011fc0 was not returned to mpool ucp_requests
[1710266148.640010] [node091:1262361:0]          mpool.c:43   UCX  WARN  object 0xb012180 was not returned to mpool ucp_requests
[1710266148.640014] [node091:1262361:0]          mpool.c:43   UCX  WARN  object 0xb012340 was not returned to mpool ucp_requests
[1710266148.640017] [node091:1262361:0]          mpool.c:43   UCX  WARN  object 0xb012500 was not returned to mpool ucp_requests
[1710266148.640020] [node091:1262361:0]          mpool.c:43   UCX  WARN  object 0xb0126c0 was not returned to mpool ucp_requests
[1710266148.640023] [node091:1262361:0]          mpool.c:43   UCX  WARN  object 0xb012880 was not returned to mpool ucp_requests
[1710266148.640027] [node091:1262361:0]          mpool.c:43   UCX  WARN  object 0xb012a40 was not returned to mpool ucp_requests
[1710266148.640030] [node091:1262361:0]          mpool.c:43   UCX  WARN  object 0xb012c00 was not returned to mpool ucp_requests
[1710266148.640033] [node091:1262361:0]          mpool.c:43   UCX  WARN  object 0xb012f80 was not returned to mpool ucp_requests
[1710266148.640036] [node091:1262361:0]          mpool.c:43   UCX  WARN  object 0xb013140 was not returned to mpool ucp_requests
[1710266148.641734] [node091:1262372:0]          mpool.c:43   UCX  WARN  object 0xc711cc0 was not returned to mpool ucp_requests
[1710266148.641745] [node091:1262372:0]          mpool.c:43   UCX  WARN  object 0xc711e80 was not returned to mpool ucp_requests
[1710266148.641749] [node091:1262372:0]          mpool.c:43   UCX  WARN  object 0xc712040 was not returned to mpool ucp_requests
[1710266148.641780] [node091:1262363:0]          mpool.c:43   UCX  WARN  object 0xb95efc0 was not returned to mpool ucp_requests
[1710266148.641798] [node091:1262363:0]          mpool.c:43   UCX  WARN  object 0xb95f180 was not returned to mpool ucp_requests
[1710266148.641803] [node091:1262363:0]          mpool.c:43   UCX  WARN  object 0xb95f340 was not returned to mpool ucp_requests
[1710266148.641806] [node091:1262363:0]          mpool.c:43   UCX  WARN  object 0xb95f500 was not returned to mpool ucp_requests
[1710266148.641809] [node091:1262363:0]          mpool.c:43   UCX  WARN  object 0xb95f6c0 was not returned to mpool ucp_requests
[1710266148.641813] [node091:1262363:0]          mpool.c:43   UCX  WARN  object 0xb95f880 was not returned to mpool ucp_requests
[1710266148.641817] [node091:1262363:0]          mpool.c:43   UCX  WARN  object 0xb95fa40 was not returned to mpool ucp_requests
[1710266148.641820] [node091:1262363:0]          mpool.c:43   UCX  WARN  object 0xb95fc00 was not returned to mpool ucp_requests
[1710266148.641752] [node091:1262372:0]          mpool.c:43   UCX  WARN  object 0xc712200 was not returned to mpool ucp_requests
[1710266148.641756] [node091:1262372:0]          mpool.c:43   UCX  WARN  object 0xc7123c0 was not returned to mpool ucp_requests
[1710266148.641758] [node091:1262372:0]          mpool.c:43   UCX  WARN  object 0xc712580 was not returned to mpool ucp_requests
[1710266148.641761] [node091:1262372:0]          mpool.c:43   UCX  WARN  object 0xc712740 was not returned to mpool ucp_requests
[1710266148.641763] [node091:1262372:0]          mpool.c:43   UCX  WARN  object 0xc712900 was not returned to mpool ucp_requests
[1710266148.641765] [node091:1262372:0]          mpool.c:43   UCX  WARN  object 0xc712ac0 was not returned to mpool ucp_requests
[1710266148.641767] [node091:1262372:0]          mpool.c:43   UCX  WARN  object 0xc712c80 was not returned to mpool ucp_requests
[1710266148.641769] [node091:1262372:0]          mpool.c:43   UCX  WARN  object 0xc712e40 was not returned to mpool ucp_requests
[1710266148.641772] [node091:1262372:0]          mpool.c:43   UCX  WARN  object 0xc713000 was not returned to mpool ucp_requests
[1710266148.641824] [node091:1262363:0]          mpool.c:43   UCX  WARN  object 0xb95fdc0 was not returned to mpool ucp_requests
[1710266148.641827] [node091:1262363:0]          mpool.c:43   UCX  WARN  object 0xb95ff80 was not returned to mpool ucp_requests
[1710266148.641831] [node091:1262363:0]          mpool.c:43   UCX  WARN  object 0xb960140 was not returned to mpool ucp_requests
[1710266148.641834] [node091:1262367:0]          mpool.c:43   UCX  WARN  object 0xc207c00 was not returned to mpool ucp_requests
[1710266148.641844] [node091:1262367:0]          mpool.c:43   UCX  WARN  object 0xc207dc0 was not returned to mpool ucp_requests
[1710266148.641848] [node091:1262367:0]          mpool.c:43   UCX  WARN  object 0xc207f80 was not returned to mpool ucp_requests
[1710266148.641852] [node091:1262367:0]          mpool.c:43   UCX  WARN  object 0xc208140 was not returned to mpool ucp_requests
[1710266148.641855] [node091:1262367:0]          mpool.c:43   UCX  WARN  object 0xc208300 was not returned to mpool ucp_requests
[1710266148.641858] [node091:1262367:0]          mpool.c:43   UCX  WARN  object 0xc2084c0 was not returned to mpool ucp_requests
[1710266148.641861] [node091:1262367:0]          mpool.c:43   UCX  WARN  object 0xc208680 was not returned to mpool ucp_requests
[1710266148.641865] [node091:1262367:0]          mpool.c:43   UCX  WARN  object 0xc208840 was not returned to mpool ucp_requests
[1710266148.641868] [node091:1262367:0]          mpool.c:43   UCX  WARN  object 0xc208a00 was not returned to mpool ucp_requests
[1710266148.641871] [node091:1262367:0]          mpool.c:43   UCX  WARN  object 0xc208bc0 was not returned to mpool ucp_requests
[1710266148.641874] [node091:1262367:0]          mpool.c:43   UCX  WARN  object 0xc208d80 was not returned to mpool ucp_requests
[1710266148.641877] [node091:1262367:0]          mpool.c:43   UCX  WARN  object 0xc208f40 was not returned to mpool ucp_requests
[1710266148.641880] [node091:1262367:0]          mpool.c:43   UCX  WARN  object 0xc209100 was not returned to mpool ucp_requests
[1710266148.642272] [node091:1262378:0]          mpool.c:43   UCX  WARN  object 0xacd3b40 was not returned to mpool ucp_requests
[1710266148.642284] [node091:1262378:0]          mpool.c:43   UCX  WARN  object 0xacd3d00 was not returned to mpool ucp_requests
[1710266148.642288] [node091:1262378:0]          mpool.c:43   UCX  WARN  object 0xacd3ec0 was not returned to mpool ucp_requests
[1710266148.642291] [node091:1262378:0]          mpool.c:43   UCX  WARN  object 0xacd4080 was not returned to mpool ucp_requests
[1710266148.642294] [node091:1262378:0]          mpool.c:43   UCX  WARN  object 0xacd4240 was not returned to mpool ucp_requests
[1710266148.642296] [node091:1262378:0]          mpool.c:43   UCX  WARN  object 0xacd4400 was not returned to mpool ucp_requests
[1710266148.642298] [node091:1262378:0]          mpool.c:43   UCX  WARN  object 0xacd45c0 was not returned to mpool ucp_requests
[1710266148.642301] [node091:1262378:0]          mpool.c:43   UCX  WARN  object 0xacd4780 was not returned to mpool ucp_requests
[1710266148.642305] [node091:1262378:0]          mpool.c:43   UCX  WARN  object 0xacd4940 was not returned to mpool ucp_requests
[1710266148.642308] [node091:1262378:0]          mpool.c:43   UCX  WARN  object 0xacd4b00 was not returned to mpool ucp_requests
[1710266148.642312] [node091:1262378:0]          mpool.c:43   UCX  WARN  object 0xacd4cc0 was not returned to mpool ucp_requests
[1710266148.642316] [node091:1262378:0]          mpool.c:43   UCX  WARN  object 0xacd4e80 was not returned to mpool ucp_requests
[1710266148.642450] [node091:1262377:0]          mpool.c:43   UCX  WARN  object 0xc4dabc0 was not returned to mpool ucp_requests
[1710266148.642463] [node091:1262377:0]          mpool.c:43   UCX  WARN  object 0xc4dad80 was not returned to mpool ucp_requests
[1710266148.642467] [node091:1262377:0]          mpool.c:43   UCX  WARN  object 0xc4daf40 was not returned to mpool ucp_requests
[1710266148.642470] [node091:1262377:0]          mpool.c:43   UCX  WARN  object 0xc4db100 was not returned to mpool ucp_requests
[1710266148.642474] [node091:1262377:0]          mpool.c:43   UCX  WARN  object 0xc4db2c0 was not returned to mpool ucp_requests
[1710266148.642477] [node091:1262377:0]          mpool.c:43   UCX  WARN  object 0xc4db480 was not returned to mpool ucp_requests
[1710266148.642480] [node091:1262377:0]          mpool.c:43   UCX  WARN  object 0xc4db640 was not returned to mpool ucp_requests
[1710266148.642483] [node091:1262377:0]          mpool.c:43   UCX  WARN  object 0xc4db800 was not returned to mpool ucp_requests
[1710266148.642487] [node091:1262377:0]          mpool.c:43   UCX  WARN  object 0xc4db9c0 was not returned to mpool ucp_requests
[1710266148.642490] [node091:1262377:0]          mpool.c:43   UCX  WARN  object 0xc4dbb80 was not returned to mpool ucp_requests
[1710266148.642493] [node091:1262377:0]          mpool.c:43   UCX  WARN  object 0xc4dbd40 was not returned to mpool ucp_requests
[1710266148.642496] [node091:1262377:0]          mpool.c:43   UCX  WARN  object 0xc4dbf00 was not returned to mpool ucp_requests
[1710266148.664876] [node091:1262373:0]          mpool.c:43   UCX  WARN  object 0xb311bc0 was not returned to mpool ucp_requests
[1710266148.664888] [node091:1262373:0]          mpool.c:43   UCX  WARN  object 0xb311d80 was not returned to mpool ucp_requests
[1710266148.664892] [node091:1262373:0]          mpool.c:43   UCX  WARN  object 0xb311f40 was not returned to mpool ucp_requests
[1710266148.664896] [node091:1262373:0]          mpool.c:43   UCX  WARN  object 0xb312100 was not returned to mpool ucp_requests
[1710266148.664901] [node091:1262373:0]          mpool.c:43   UCX  WARN  object 0xb3122c0 was not returned to mpool ucp_requests
[1710266148.664903] [node091:1262373:0]          mpool.c:43   UCX  WARN  object 0xb312480 was not returned to mpool ucp_requests
[1710266148.664906] [node091:1262373:0]          mpool.c:43   UCX  WARN  object 0xb312640 was not returned to mpool ucp_requests
[1710266148.664909] [node091:1262373:0]          mpool.c:43   UCX  WARN  object 0xb312800 was not returned to mpool ucp_requests
[1710266148.664872] [node091:1262375:0]          mpool.c:43   UCX  WARN  object 0xc6edb80 was not returned to mpool ucp_requests
[1710266148.664887] [node091:1262375:0]          mpool.c:43   UCX  WARN  object 0xc6edd40 was not returned to mpool ucp_requests
[1710266148.664892] [node091:1262375:0]          mpool.c:43   UCX  WARN  object 0xc6edf00 was not returned to mpool ucp_requests
[1710266148.664895] [node091:1262375:0]          mpool.c:43   UCX  WARN  object 0xc6ee0c0 was not returned to mpool ucp_requests
[1710266148.664898] [node091:1262375:0]          mpool.c:43   UCX  WARN  object 0xc6ee280 was not returned to mpool ucp_requests
[1710266148.664901] [node091:1262375:0]          mpool.c:43   UCX  WARN  object 0xc6ee440 was not returned to mpool ucp_requests
[1710266148.664903] [node091:1262375:0]          mpool.c:43   UCX  WARN  object 0xc6ee600 was not returned to mpool ucp_requests
[1710266148.664906] [node091:1262375:0]          mpool.c:43   UCX  WARN  object 0xc6ee7c0 was not returned to mpool ucp_requests
[1710266148.664910] [node091:1262375:0]          mpool.c:43   UCX  WARN  object 0xc6ee980 was not returned to mpool ucp_requests
[1710266148.664913] [node091:1262375:0]          mpool.c:43   UCX  WARN  object 0xc6eeb40 was not returned to mpool ucp_requests
[1710266148.664912] [node091:1262373:0]          mpool.c:43   UCX  WARN  object 0xb3129c0 was not returned to mpool ucp_requests
[1710266148.664915] [node091:1262373:0]          mpool.c:43   UCX  WARN  object 0xb312b80 was not returned to mpool ucp_requests
[1710266148.664918] [node091:1262373:0]          mpool.c:43   UCX  WARN  object 0xb312d40 was not returned to mpool ucp_requests
[1710266148.664921] [node091:1262373:0]          mpool.c:43   UCX  WARN  object 0xb312f00 was not returned to mpool ucp_requests
[1710266148.664916] [node091:1262375:0]          mpool.c:43   UCX  WARN  object 0xc6eed00 was not returned to mpool ucp_requests
[1710266148.664919] [node091:1262375:0]          mpool.c:43   UCX  WARN  object 0xc6eeec0 was not returned to mpool ucp_requests
[1710266148.672419] [node091:1262369:0]          mpool.c:43   UCX  WARN  object 0xc5498c0 was not returned to mpool ucp_requests
[1710266148.672431] [node091:1262369:0]          mpool.c:43   UCX  WARN  object 0xc549a80 was not returned to mpool ucp_requests
[1710266148.672436] [node091:1262369:0]          mpool.c:43   UCX  WARN  object 0xc549c40 was not returned to mpool ucp_requests
[1710266148.672440] [node091:1262369:0]          mpool.c:43   UCX  WARN  object 0xc549e00 was not returned to mpool ucp_requests
[1710266148.672443] [node091:1262369:0]          mpool.c:43   UCX  WARN  object 0xc549fc0 was not returned to mpool ucp_requests
[1710266148.672447] [node091:1262369:0]          mpool.c:43   UCX  WARN  object 0xc54a180 was not returned to mpool ucp_requests
[1710266148.672450] [node091:1262369:0]          mpool.c:43   UCX  WARN  object 0xc54a340 was not returned to mpool ucp_requests
[1710266148.672454] [node091:1262369:0]          mpool.c:43   UCX  WARN  object 0xc54a500 was not returned to mpool ucp_requests
[1710266148.672457] [node091:1262369:0]          mpool.c:43   UCX  WARN  object 0xc54a6c0 was not returned to mpool ucp_requests
[1710266148.672460] [node091:1262369:0]          mpool.c:43   UCX  WARN  object 0xc54a880 was not returned to mpool ucp_requests
[1710266148.672464] [node091:1262369:0]          mpool.c:43   UCX  WARN  object 0xc54aa40 was not returned to mpool ucp_requests
[1710266148.672467] [node091:1262369:0]          mpool.c:43   UCX  WARN  object 0xc54ac00 was not returned to mpool ucp_requests
[1710266148.672470] [node091:1262369:0]          mpool.c:43   UCX  WARN  object 0xc54adc0 was not returned to mpool ucp_requests
[1710266148.672473] [node091:1262369:0]          mpool.c:43   UCX  WARN  object 0xc54af80 was not returned to mpool ucp_requests
[1710266148.678936] [node091:1262364:0]          mpool.c:43   UCX  WARN  object 0xa935a80 was not returned to mpool ucp_requests
[1710266148.678947] [node091:1262364:0]          mpool.c:43   UCX  WARN  object 0xa935c40 was not returned to mpool ucp_requests
[1710266148.678953] [node091:1262364:0]          mpool.c:43   UCX  WARN  object 0xa935e00 was not returned to mpool ucp_requests
[1710266148.678956] [node091:1262364:0]          mpool.c:43   UCX  WARN  object 0xa935fc0 was not returned to mpool ucp_requests
[1710266148.678960] [node091:1262364:0]          mpool.c:43   UCX  WARN  object 0xa936180 was not returned to mpool ucp_requests
[1710266148.678964] [node091:1262364:0]          mpool.c:43   UCX  WARN  object 0xa936340 was not returned to mpool ucp_requests
[1710266148.678967] [node091:1262364:0]          mpool.c:43   UCX  WARN  object 0xa936500 was not returned to mpool ucp_requests
[1710266148.678971] [node091:1262364:0]          mpool.c:43   UCX  WARN  object 0xa9366c0 was not returned to mpool ucp_requests
[1710266148.678975] [node091:1262364:0]          mpool.c:43   UCX  WARN  object 0xa936880 was not returned to mpool ucp_requests
[1710266148.678979] [node091:1262364:0]          mpool.c:43   UCX  WARN  object 0xa936a40 was not returned to mpool ucp_requests
[1710266148.678982] [node091:1262364:0]          mpool.c:43   UCX  WARN  object 0xa936c00 was not returned to mpool ucp_requests
[1710266148.678985] [node091:1262364:0]          mpool.c:43   UCX  WARN  object 0xa936dc0 was not returned to mpool ucp_requests
[1710266148.678988] [node091:1262364:0]          mpool.c:43   UCX  WARN  object 0xa936f80 was not returned to mpool ucp_requests
[1710266148.683054] [node091:1262371:0]          mpool.c:43   UCX  WARN  object 0xb0a2a80 was not returned to mpool ucp_requests
[1710266148.683067] [node091:1262371:0]          mpool.c:43   UCX  WARN  object 0xb0a2c40 was not returned to mpool ucp_requests
[1710266148.683073] [node091:1262371:0]          mpool.c:43   UCX  WARN  object 0xb0a2e00 was not returned to mpool ucp_requests
[1710266148.683076] [node091:1262371:0]          mpool.c:43   UCX  WARN  object 0xb0a2fc0 was not returned to mpool ucp_requests
[1710266148.683080] [node091:1262371:0]          mpool.c:43   UCX  WARN  object 0xb0a3180 was not returned to mpool ucp_requests
[1710266148.683083] [node091:1262371:0]          mpool.c:43   UCX  WARN  object 0xb0a3340 was not returned to mpool ucp_requests
[1710266148.683087] [node091:1262371:0]          mpool.c:43   UCX  WARN  object 0xb0a3500 was not returned to mpool ucp_requests
[1710266148.683091] [node091:1262371:0]          mpool.c:43   UCX  WARN  object 0xb0a36c0 was not returned to mpool ucp_requests
[1710266148.683094] [node091:1262371:0]          mpool.c:43   UCX  WARN  object 0xb0a3880 was not returned to mpool ucp_requests
[1710266148.683097] [node091:1262371:0]          mpool.c:43   UCX  WARN  object 0xb0a3a40 was not returned to mpool ucp_requests
[1710266148.683101] [node091:1262371:0]          mpool.c:43   UCX  WARN  object 0xb0a3c00 was not returned to mpool ucp_requests
[1710266148.683104] [node091:1262371:0]          mpool.c:43   UCX  WARN  object 0xb0a3dc0 was not returned to mpool ucp_requests
[1710266148.683107] [node091:1262371:0]          mpool.c:43   UCX  WARN  object 0xb0a3f80 was not returned to mpool ucp_requests
[1710266148.683111] [node091:1262371:0]          mpool.c:43   UCX  WARN  object 0xb0a4140 was not returned to mpool ucp_requests


           ************************************************************
           *        Program running with 20 parallel MPI-processes    *
           *              working on a common directory               *
           ************************************************************
-------------------------------------------------------------------------------
                                 ORCA SCF
-------------------------------------------------------------------------------

------------
SCF SETTINGS
------------
Hamiltonian:
 Density Functional     Method          .... DFT(GTOs)
 Exchange Functional    Exchange        .... PBE
   PBE kappa parameter   XKappa         ....  0.804000
   PBE mue parameter    XMuePBE         ....  0.219520
 Correlation Functional Correlation     .... PBE
   PBE beta parameter  CBetaPBE         ....  0.066725
 LDA part of GGA corr.  LDAOpt          .... PW91-LDA
 Gradients option       PostSCFGGA      .... off
 Hybrid DFT is turned on
   Fraction HF Exchange ScalHFX         ....  0.250000
   Scaling of DF-GGA-X  ScalDFX         ....  0.750000
   Scaling of DF-GGA-C  ScalDFC         ....  1.000000
   Scaling of DF-LDA-C  ScalLDAC        ....  1.000000
   Perturbative correction              ....  0.000000
   Density functional embedding theory  .... OFF
   NL short-range parameter             ....  6.900000
 RI-approximation to the Coulomb term is turned on
   Number of AuxJ basis functions       .... 1991
   RIJ-COSX (HFX calculated with COS-X)).... on


General Settings:
 Integral files         IntName         .... ImineZ2freq
 Hartree-Fock type      HFTyp           .... RHF
 Total Charge           Charge          ....    0
 Multiplicity           Mult            ....    1
 Number of Electrons    NEL             ....  238
 Basis Dimension        Dim             .... 1227
 Nuclear Repulsion      ENuc            ....   3530.8909581522 Eh

Convergence Acceleration:
 DIIS                   CNVDIIS         .... on
   Start iteration      DIISMaxIt       ....    12
   Startup error        DIISStart       ....  0.200000
   # of expansion vecs  DIISMaxEq       ....     5
   Bias factor          DIISBfac        ....   1.050
   Max. coefficient     DIISMaxC        ....  10.000
 Trust-Rad. Augm. Hess. CNVTRAH         .... auto
   Auto Start mean grad. ratio tolernc. ....  1.125000
   Auto Start start iteration           ....    20
   Auto Start num. interpolation iter.  ....    10
   Max. Number of Micro iterations      ....    16
   Max. Number of Macro iterations      .... Maxiter - #DIIS iter
   Number of Davidson start vectors     ....     2
   Converg. threshold I  (grad. norm)   ....   1.000e-05
   Converg. threshold II (energy diff.) ....   1.000e-08
   Grad. Scal. Fac. for Micro threshold ....   0.100
   Minimum threshold for Micro iter.    ....   0.010
   NR start threshold (gradient norm)   ....   0.001
   Initial trust radius                 ....   0.400
   Minimum AH scaling param. (alpha)    ....   1.000
   Maximum AH scaling param. (alpha)    .... 1000.000
   Orbital update algorithm             .... Taylor
   White noise on init. David. guess    .... on
   Maximum white noise                  ....   0.010
   Quad. conv. algorithm                .... NR
 SOSCF                  CNVSOSCF        .... on
   Start iteration      SOSCFMaxIt      ....   150
   Startup grad/error   SOSCFStart      ....  0.003300
 Level Shifting         CNVShift        .... on
   Level shift para.    LevelShift      ....    0.2500
   Turn off err/grad.   ShiftErr        ....    0.0010
 Zerner damping         CNVZerner       .... off
 Static damping         CNVDamp         .... on
   Fraction old density DampFac         ....    0.7000
   Max. Damping (<1)    DampMax         ....    0.9800
   Min. Damping (>=0)   DampMin         ....    0.0000
   Turn off err/grad.   DampErr         ....    0.1000
 Fernandez-Rico         CNVRico         .... off

SCF Procedure:
 Maximum # iterations   MaxIter         ....   125
 SCF integral mode      SCFMode         .... Direct
   Integral package                     .... SHARK and LIBINT hybrid scheme
 Reset frequency        DirectResetFreq ....    20
 Integral Threshold     Thresh          ....  2.500e-11 Eh
 Primitive CutOff       TCut            ....  2.500e-12 Eh

Convergence Tolerance:
 Convergence Check Mode ConvCheckMode   .... Total+1el-Energy
 Convergence forced     ConvForced      .... 0
 Energy Change          TolE            ....  1.000e-08 Eh
 1-El. energy change                    ....  1.000e-05 Eh
 Orbital Gradient       TolG            ....  1.000e-05
 Orbital Rotation angle TolX            ....  1.000e-05
 DIIS Error             TolErr          ....  5.000e-07


Diagonalization of the overlap matrix:
Smallest eigenvalue                        ... 4.100e-06
Time for diagonalization                   ...    0.821 sec
Threshold for overlap eigenvalues          ... 1.000e-08
Number of eigenvalues below threshold      ... 0
Time for construction of square roots      ...    0.350 sec
Total time needed                          ...    1.238 sec

Time for model grid setup =    0.686 sec

------------------------------
INITIAL GUESS: MODEL POTENTIAL
------------------------------
Loading Hartree-Fock densities                     ... done
Calculating cut-offs                               ... done
Initializing the effective Hamiltonian             ... done
Setting up the integral package (SHARK)            ... done
Starting the Coulomb interaction                   ... done (   0.9 sec)
Reading the grid                                   ... done
Mapping shells                                     ... done
Starting the XC term evaluation                    ... done (   0.4 sec)
  promolecular density results
     # of electrons  =    237.975892062
     EX              =   -187.875457378
     EC              =     -7.972512834
     EX+EC           =   -195.847970212
Transforming the Hamiltonian                       ... done (   0.2 sec)
Diagonalizing the Hamiltonian                      ... done (   0.4 sec)
Back transforming the eigenvectors                 ... done (   0.1 sec)
Now organizing SCF variables                       ... done
                      ------------------
                      INITIAL GUESS DONE (   2.8 sec)
                      ------------------
-------------------
DFT GRID GENERATION
-------------------

General Integration Accuracy     IntAcc      ... 4.388
Radial Grid Type                 RadialGrid  ... OptM3 with GC (2021)
Angular Grid (max. ang.)         AngularGrid ... 4 (Lebedev-302)
Angular grid pruning method      GridPruning ... 4 (adaptive)
Weight generation scheme         WeightScheme... Becke
Basis function cutoff            BFCut       ... 1.0000e-11
Integration weight cutoff        WCut        ... 1.0000e-14
Angular grids for H and He will be reduced by one unit
Partially contracted basis set               ... off
Rotationally invariant grid construction     ... off

Total number of grid points                  ...   302944
Total number of batches                      ...     4767
Average number of points per batch           ...       63
Average number of grid points per atom       ...     4522
Time for grid setup =    2.301 sec

--------------------
COSX GRID GENERATION
--------------------

GRIDX 1
-------
General Integration Accuracy     IntAcc      ... 3.816
Radial Grid Type                 RadialGrid  ... OptM3 with GC (2021)
Angular Grid (max. ang.)         AngularGrid ... 1 (Lebedev-50)
Angular grid pruning method      GridPruning ... 4 (adaptive)
Weight generation scheme         WeightScheme... Becke
Basis function cutoff            BFCut       ... 1.0000e-11
Integration weight cutoff        WCut        ... 1.0000e-14
Angular grids for H and He will be reduced by one unit
Partially contracted basis set               ... on
Rotationally invariant grid construction     ... off

Total number of grid points                  ...    38471
Total number of batches                      ...      630
Average number of points per batch           ...       61
Average number of grid points per atom       ...      574
UseSFitting                                  ... on

GRIDX 2
-------
General Integration Accuracy     IntAcc      ... 4.020
Radial Grid Type                 RadialGrid  ... OptM3 with GC (2021)
Angular Grid (max. ang.)         AngularGrid ... 2 (Lebedev-110)
Angular grid pruning method      GridPruning ... 4 (adaptive)
Weight generation scheme         WeightScheme... Becke
Basis function cutoff            BFCut       ... 1.0000e-11
Integration weight cutoff        WCut        ... 1.0000e-14
Angular grids for H and He will be reduced by one unit
Partially contracted basis set               ... on
Rotationally invariant grid construction     ... off

Total number of grid points                  ...    81271
Total number of batches                      ...     1301
Average number of points per batch           ...       62
Average number of grid points per atom       ...     1213
UseSFitting                                  ... on

GRIDX 3
-------
General Integration Accuracy     IntAcc      ... 4.338
Radial Grid Type                 RadialGrid  ... OptM3 with GC (2021)
Angular Grid (max. ang.)         AngularGrid ... 3 (Lebedev-194)
Angular grid pruning method      GridPruning ... 4 (adaptive)
Weight generation scheme         WeightScheme... Becke
Basis function cutoff            BFCut       ... 1.0000e-11
Integration weight cutoff        WCut        ... 1.0000e-14
Angular grids for H and He will be reduced by one unit
Partially contracted basis set               ... on
Rotationally invariant grid construction     ... off

Total number of grid points                  ...   176475
Total number of batches                      ...     2792
Average number of points per batch           ...       63
Average number of grid points per atom       ...     2634
UseSFitting                                  ... on

Time for X-Grid setup             =    5.043 sec


--------------------
CPCM SOLVATION MODEL
--------------------
CPCM parameters:
  Epsilon                                         ...      26.7260
  Refrac                                          ...       1.2907
  Rsolv                                           ...       1.3000
  Surface type                                    ... GAUSSIAN VDW
  Epsilon function type                           ...         CPCM
Solvent:                                     ... 2,2,2-TRIFLUOROETHANOL
SMD-CDS solvent descriptors:
  Soln                                       ...    1.2907
  Soln25                                     ... Unavailable
  Sola                                       ...    0.5700
  Solb                                       ...    0.2500
  Solg                                       ...   42.0200
  Solc                                       ...    0.0000
  Solh                                       ...    0.5000
Radii:
 Radius for O  used is    2.8724 Bohr (=   1.5200 Ang.)
 Radius for N  used is    3.5716 Bohr (=   1.8900 Ang.)
 Radius for C  used is    3.4960 Bohr (=   1.8500 Ang.)
 Radius for H  used is    2.2677 Bohr (=   1.2000 Ang.)
Calculating surface                               ...        done! (  0.0s)
GEPOL surface points                              ...         3818
GEPOL Volume                                      ...    3174.4955
GEPOL Surface-area                                ...    1753.5033
Calculating surface distance matrix               ...        done! (  0.2s)
Performing Cholesky decomposition & store         ...        done! (  0.9s)
Overall time for CPCM initialization              ...                 1.1s
--------------
SCF ITERATIONS
--------------
ITER       Energy         Delta-E        Max-DP      RMS-DP      [F,P]     Damp
               ***  Starting incremental Fock matrix formation  ***
  0  -1383.5306084433   0.000000000000 0.04799301  0.00053022  0.2583877 0.7000
  1  -1383.9243336163  -0.393725173044 0.02762342  0.00040497  0.1081178 0.7000
                               ***Turning on DIIS***
  2  -1384.0925135367  -0.168179920362 0.05895331  0.00078102  0.0379954 0.0000
  3  -1384.3427130699  -0.250199533256 0.05162007  0.00027088  0.0532535 0.0000
  4  -1384.4016321448  -0.058919074901 0.00864866  0.00010997  0.0153167 0.0000
  5  -1384.4044657375  -0.002833592603 0.01352327  0.00004980  0.0102548 0.0000
                      *** Initiating the SOSCF procedure ***
                           *** Shutting down DIIS ***
                      *** Re-Reading the Fockian *** 
                      *** Removing any level shift *** 
ITER      Energy       Delta-E        Grad      Rot      Max-DP    RMS-DP
  6  -1384.40479628  -0.0003305455  0.000242  0.000242  0.004477  0.000020
               *** Restarting incremental Fock matrix formation ***
  7  -1384.40478468   0.0000116045  0.000147  0.000516  0.003912  0.000036
  8  -1384.40478274   0.0000019414  0.000238  0.000319  0.001027  0.000006
  9  -1384.40478887  -0.0000061312  0.000025  0.000064  0.000570  0.000005
 10  -1384.40478879   0.0000000794  0.000034  0.000037  0.000141  0.000001
 11  -1384.40478898  -0.0000001913  0.000005  0.000017  0.000155  0.000001
 12  -1384.40478900  -0.0000000158  0.000008  0.000010  0.000146  0.000001
                  ***Gradient check signals convergence***
              ***Rediagonalizing the Fockian in SOSCF/NRSCF***

               *****************************************************
               *                     SUCCESS                       *
               *           SCF CONVERGED AFTER  13 CYCLES          *
               *****************************************************

Old exchange energy                            =    -48.099221870 Eh
New exchange energy                            =    -48.099222945 Eh
Exchange energy change after final integration =     -0.000001075 Eh
Total energy after final integration           =  -1384.404789943 Eh
Final COS-X integration done in                =    31.811 sec

SMD CDS free energy correction energy :                -0.64107     Kcal/mol
Total Energy after SMD CDS correction =             -1384.405811556 Eh

----------------
TOTAL SCF ENERGY
----------------

Total Energy       :        -1384.40581156 Eh          -37671.59732 eV

Components:
Nuclear Repulsion  :         3530.89095815 Eh           96080.42761 eV
Electronic Energy  :        -4915.29676971 Eh         -133752.02493 eV
One Electron Energy:        -8904.56098590 Eh         -242305.42300 eV
Two Electron Energy:         3989.26421619 Eh          108553.39807 eV
Max COSX asymmetry :            0.00000250 Eh               0.00007 eV
CPCM Dielectric    :           -0.03010866 Eh              -0.81930 eV
SMD CDS (Gcds)     :           -0.00102161 Eh              -0.02780 eV

Virial components:
Potential Energy   :        -2762.23757542 Eh          -75164.30571 eV
Kinetic Energy     :         1377.83176386 Eh           37492.70839 eV
Virial Ratio       :            2.00477130


DFT components:
N(Alpha)           :      119.000047561462 electrons
N(Beta)            :      119.000047561462 electrons
N(Total)           :      238.000095122923 electrons
E(X)               :     -143.804176430542 Eh       
E(C)               :       -7.956362685562 Eh       
E(XC)              :     -151.760539116104 Eh       
DFET-embed. en.    :        0.000000000000 Eh       
CPCM Solvation Model Properties:
Surface-charge          :           -0.08137087
Charge-correction       :           -0.00019396 Eh              -0.00528 eV
Free-energy (cav+disp)  :           -0.00102161 Eh              -0.02780 eV

---------------
SCF CONVERGENCE
---------------

  Last Energy change         ...    1.2813e-07  Tolerance :   1.0000e-08
  Last MAX-Density change    ...    2.6645e-15  Tolerance :   1.0000e-07
  Last RMS-Density change    ...    1.1395e-17  Tolerance :   5.0000e-09
  Last Orbital Gradient      ...    1.2175e-06  Tolerance :   1.0000e-05
  Last Orbital Rotation      ...    2.7634e-06  Tolerance :   1.0000e-05

             **** THE GBW FILE WAS UPDATED (ImineZ2freq.gbw) ****
             **** DENSITY ImineZ2freq.scfp WAS UPDATED ****
             **** ENERGY FILE WAS UPDATED (ImineZ2freq.en.tmp) ****
             **** THE GBW FILE WAS UPDATED (ImineZ2freq.gbw) ****
             **** DENSITY ImineZ2freq.scfp WAS UPDATED ****
----------------
ORBITAL ENERGIES
----------------

  NO   OCC          E(Eh)            E(eV) 
   0   2.0000     -19.272989      -524.4447 
   1   2.0000     -19.210991      -522.7577 
   2   2.0000     -14.392118      -391.6294 
   3   2.0000     -14.386403      -391.4739 
   4   2.0000     -10.373770      -282.2846 
   5   2.0000     -10.333043      -281.1764 
   6   2.0000     -10.276510      -279.6381 
   7   2.0000     -10.265614      -279.3416 
   8   2.0000     -10.264822      -279.3200 
   9   2.0000     -10.249963      -278.9157 
  10   2.0000     -10.240128      -278.6480 
  11   2.0000     -10.239354      -278.6270 
  12   2.0000     -10.238193      -278.5954 
  13   2.0000     -10.237553      -278.5780 
  14   2.0000     -10.237546      -278.5778 
  15   2.0000     -10.233079      -278.4562 
  16   2.0000     -10.232987      -278.4537 
  17   2.0000     -10.227195      -278.2961 
  18   2.0000     -10.225911      -278.2612 
  19   2.0000     -10.225377      -278.2467 
  20   2.0000     -10.225221      -278.2424 
  21   2.0000     -10.224223      -278.2152 
  22   2.0000     -10.223737      -278.2020 
  23   2.0000     -10.216966      -278.0178 
  24   2.0000     -10.214715      -277.9565 
  25   2.0000     -10.212513      -277.8966 
  26   2.0000     -10.208585      -277.7897 
  27   2.0000     -10.202785      -277.6319 
  28   2.0000     -10.201463      -277.5959 
  29   2.0000     -10.200812      -277.5782 
  30   2.0000     -10.199115      -277.5320 
  31   2.0000     -10.197806      -277.4964 
  32   2.0000     -10.196830      -277.4698 
  33   2.0000      -1.168725       -31.8026 
  34   2.0000      -1.074992       -29.2520 
  35   2.0000      -0.979735       -26.6600 
  36   2.0000      -0.960632       -26.1401 
  37   2.0000      -0.900600       -24.5066 
  38   2.0000      -0.891307       -24.2537 
  39   2.0000      -0.874651       -23.8005 
  40   2.0000      -0.837873       -22.7997 
  41   2.0000      -0.836171       -22.7534 
  42   2.0000      -0.802435       -21.8354 
  43   2.0000      -0.798427       -21.7263 
  44   2.0000      -0.782648       -21.2969 
  45   2.0000      -0.771450       -20.9922 
  46   2.0000      -0.758399       -20.6371 
  47   2.0000      -0.753986       -20.5170 
  48   2.0000      -0.724385       -19.7115 
  49   2.0000      -0.706634       -19.2285 
  50   2.0000      -0.704663       -19.1749 
  51   2.0000      -0.702250       -19.1092 
  52   2.0000      -0.701213       -19.0810 
  53   2.0000      -0.693479       -18.8705 
  54   2.0000      -0.645627       -17.5684 
  55   2.0000      -0.637480       -17.3467 
  56   2.0000      -0.629696       -17.1349 
  57   2.0000      -0.628006       -17.0889 
  58   2.0000      -0.621369       -16.9083 
  59   2.0000      -0.613932       -16.7059 
  60   2.0000      -0.591230       -16.0882 
  61   2.0000      -0.578308       -15.7366 
  62   2.0000      -0.568097       -15.4587 
  63   2.0000      -0.545583       -14.8461 
  64   2.0000      -0.534680       -14.5494 
  65   2.0000      -0.532922       -14.5015 
  66   2.0000      -0.523153       -14.2357 
  67   2.0000      -0.507034       -13.7971 
  68   2.0000      -0.502518       -13.6742 
  69   2.0000      -0.497607       -13.5406 
  70   2.0000      -0.485614       -13.2142 
  71   2.0000      -0.479569       -13.0497 
  72   2.0000      -0.474281       -12.9059 
  73   2.0000      -0.468908       -12.7596 
  74   2.0000      -0.467613       -12.7244 
  75   2.0000      -0.460162       -12.5216 
  76   2.0000      -0.456721       -12.4280 
  77   2.0000      -0.455013       -12.3815 
  78   2.0000      -0.451783       -12.2936 
  79   2.0000      -0.450634       -12.2624 
  80   2.0000      -0.444889       -12.1060 
  81   2.0000      -0.443139       -12.0584 
  82   2.0000      -0.436216       -11.8701 
  83   2.0000      -0.434173       -11.8144 
  84   2.0000      -0.431151       -11.7322 
  85   2.0000      -0.429720       -11.6933 
  86   2.0000      -0.418207       -11.3800 
  87   2.0000      -0.409002       -11.1295 
  88   2.0000      -0.405466       -11.0333 
  89   2.0000      -0.401440       -10.9237 
  90   2.0000      -0.395711       -10.7678 
  91   2.0000      -0.389108       -10.5882 
  92   2.0000      -0.388007       -10.5582 
  93   2.0000      -0.381052       -10.3689 
  94   2.0000      -0.377672       -10.2770 
  95   2.0000      -0.375781       -10.2255 
  96   2.0000      -0.372659       -10.1406 
  97   2.0000      -0.370682       -10.0868 
  98   2.0000      -0.366277        -9.9669 
  99   2.0000      -0.365438        -9.9441 
 100   2.0000      -0.361505        -9.8371 
 101   2.0000      -0.358069        -9.7435 
 102   2.0000      -0.353683        -9.6242 
 103   2.0000      -0.352126        -9.5818 
 104   2.0000      -0.346620        -9.4320 
 105   2.0000      -0.339399        -9.2355 
 106   2.0000      -0.336750        -9.1634 
 107   2.0000      -0.326836        -8.8936 
 108   2.0000      -0.324037        -8.8175 
 109   2.0000      -0.319670        -8.6987 
 110   2.0000      -0.312278        -8.4975 
 111   2.0000      -0.309060        -8.4100 
 112   2.0000      -0.284127        -7.7315 
 113   2.0000      -0.280019        -7.6197 
 114   2.0000      -0.279547        -7.6069 
 115   2.0000      -0.270266        -7.3543 
 116   2.0000      -0.264451        -7.1961 
 117   2.0000      -0.256211        -6.9719 
 118   2.0000      -0.212716        -5.7883 
 119   0.0000      -0.061598        -1.6762 
 120   0.0000      -0.026873        -0.7312 
 121   0.0000      -0.016215        -0.4412 
 122   0.0000      -0.011453        -0.3116 
 123   0.0000       0.001464         0.0398 
 124   0.0000       0.008103         0.2205 
 125   0.0000       0.015243         0.4148 
 126   0.0000       0.041615         1.1324 
 127   0.0000       0.044674         1.2157 
 128   0.0000       0.055203         1.5022 
 129   0.0000       0.068325         1.8592 
 130   0.0000       0.069687         1.8963 
 131   0.0000       0.073417         1.9978 
 132   0.0000       0.079444         2.1618 
 133   0.0000       0.085121         2.3162 
 134   0.0000       0.090114         2.4521 
 135   0.0000       0.091130         2.4798 
 136   0.0000       0.095772         2.6061 
 137   0.0000       0.098477         2.6797 
 138   0.0000       0.106865         2.9079 
 139   0.0000       0.108136         2.9425 
 140   0.0000       0.109739         2.9862 
 141   0.0000       0.111776         3.0416 
 142   0.0000       0.112546         3.0625 
 143   0.0000       0.116872         3.1803 
 144   0.0000       0.118924         3.2361 
 145   0.0000       0.120493         3.2788 
 146   0.0000       0.122588         3.3358 
 147   0.0000       0.125328         3.4104 
 148   0.0000       0.126847         3.4517 
 149   0.0000       0.131501         3.5783 
 150   0.0000       0.136052         3.7022 
 151   0.0000       0.139107         3.7853 
 152   0.0000       0.143821         3.9136 
 153   0.0000       0.145851         3.9688 
 154   0.0000       0.150893         4.1060 
 155   0.0000       0.152680         4.1546 
 156   0.0000       0.154970         4.2170 
 157   0.0000       0.156904         4.2696 
 158   0.0000       0.161668         4.3992 
 159   0.0000       0.165014         4.4903 
 160   0.0000       0.167863         4.5678 
 161   0.0000       0.168615         4.5882 
 162   0.0000       0.172183         4.6853 
 163   0.0000       0.176917         4.8142 
 164   0.0000       0.178544         4.8584 
 165   0.0000       0.180283         4.9058 
 166   0.0000       0.183270         4.9870 
 167   0.0000       0.183815         5.0019 
 168   0.0000       0.187658         5.1064 
 169   0.0000       0.190058         5.1717 
 170   0.0000       0.193504         5.2655 
 171   0.0000       0.194214         5.2848 
 172   0.0000       0.196097         5.3361 
 173   0.0000       0.198114         5.3909 
 174   0.0000       0.201470         5.4823 
 175   0.0000       0.202172         5.5014 
 176   0.0000       0.209602         5.7035 
 177   0.0000       0.211983         5.7684 
 178   0.0000       0.219441         5.9713 
 179   0.0000       0.222568         6.0564 
 180   0.0000       0.225426         6.1341 
 181   0.0000       0.227982         6.2037 
 182   0.0000       0.232065         6.3148 
 183   0.0000       0.233915         6.3652 
 184   0.0000       0.237995         6.4762 
 185   0.0000       0.239136         6.5072 
 186   0.0000       0.240305         6.5390 
 187   0.0000       0.243053         6.6138 
 188   0.0000       0.245333         6.6759 
 189   0.0000       0.246043         6.6952 
 190   0.0000       0.250241         6.8094 
 191   0.0000       0.251343         6.8394 
 192   0.0000       0.253642         6.9019 
 193   0.0000       0.255914         6.9638 
 194   0.0000       0.259437         7.0596 
 195   0.0000       0.262154         7.1336 
 196   0.0000       0.267520         7.2796 
 197   0.0000       0.269116         7.3230 
 198   0.0000       0.273827         7.4512 
 199   0.0000       0.274494         7.4694 
 200   0.0000       0.279759         7.6126 
 201   0.0000       0.284532         7.7425 
 202   0.0000       0.288128         7.8404 
 203   0.0000       0.293063         7.9747 
 204   0.0000       0.294001         8.0002 
 205   0.0000       0.297765         8.1026 
 206   0.0000       0.301754         8.2111 
 207   0.0000       0.305890         8.3237 
 208   0.0000       0.306261         8.3338 
 209   0.0000       0.309143         8.4122 
 210   0.0000       0.309305         8.4166 
 211   0.0000       0.316709         8.6181 
 212   0.0000       0.318261         8.6603 
 213   0.0000       0.321666         8.7530 
 214   0.0000       0.327202         8.9036 
 215   0.0000       0.329706         8.9717 
 216   0.0000       0.331680         9.0255 
 217   0.0000       0.334914         9.1135 
 218   0.0000       0.338657         9.2153 
 219   0.0000       0.344491         9.3741 
 220   0.0000       0.345842         9.4108 
 221   0.0000       0.348150         9.4736 
 222   0.0000       0.354378         9.6431 
 223   0.0000       0.354720         9.6524 
 224   0.0000       0.359923         9.7940 
 225   0.0000       0.362301         9.8587 
 226   0.0000       0.363479         9.8908 
 227   0.0000       0.367344         9.9959 
 228   0.0000       0.369414        10.0523 
 229   0.0000       0.373839        10.1727 
 230   0.0000       0.374511        10.1910 
 231   0.0000       0.378376        10.2961 
 232   0.0000       0.379691        10.3319 
 233   0.0000       0.383949        10.4478 
 234   0.0000       0.386310        10.5120 
 235   0.0000       0.392828        10.6894 
 236   0.0000       0.397598        10.8192 
 237   0.0000       0.399324        10.8661 
 238   0.0000       0.401761        10.9325 
 239   0.0000       0.403318        10.9748 
 240   0.0000       0.407100        11.0778 
 241   0.0000       0.408512        11.1162 
 242   0.0000       0.415118        11.2959 
 243   0.0000       0.416754        11.3404 
 244   0.0000       0.421125        11.4594 
 245   0.0000       0.424676        11.5560 
 246   0.0000       0.427445        11.6314 
 247   0.0000       0.429973        11.7002 
 248   0.0000       0.432144        11.7592 
 249   0.0000       0.435429        11.8486 
 250   0.0000       0.437274        11.8988 
 251   0.0000       0.438419        11.9300 
 252   0.0000       0.440304        11.9813 
 253   0.0000       0.442998        12.0546 
 254   0.0000       0.443785        12.0760 
 255   0.0000       0.447064        12.1652 
 256   0.0000       0.449624        12.2349 
 257   0.0000       0.451544        12.2871 
 258   0.0000       0.452407        12.3106 
 259   0.0000       0.457482        12.4487 
 260   0.0000       0.458118        12.4660 
 261   0.0000       0.460257        12.5242 
 262   0.0000       0.463464        12.6115 
 263   0.0000       0.465773        12.6743 
 264   0.0000       0.468897        12.7593 
 265   0.0000       0.471270        12.8239 
 266   0.0000       0.475213        12.9312 
 267   0.0000       0.475629        12.9425 
 268   0.0000       0.479252        13.0411 
 269   0.0000       0.482231        13.1222 
 270   0.0000       0.483039        13.1442 
 271   0.0000       0.483953        13.1690 
 272   0.0000       0.486478        13.2377 
 273   0.0000       0.490179        13.3385 
 274   0.0000       0.491253        13.3677 
 275   0.0000       0.493637        13.4325 
 276   0.0000       0.496433        13.5086 
 277   0.0000       0.498070        13.5532 
 278   0.0000       0.500599        13.6220 
 279   0.0000       0.504715        13.7340 
 280   0.0000       0.506709        13.7882 
 281   0.0000       0.507813        13.8183 
 282   0.0000       0.509975        13.8771 
 283   0.0000       0.512444        13.9443 
 284   0.0000       0.516164        14.0455 
 285   0.0000       0.519288        14.1306 
 286   0.0000       0.520570        14.1654 
 287   0.0000       0.523348        14.2410 
 288   0.0000       0.526701        14.3323 
 289   0.0000       0.530114        14.4251 
 290   0.0000       0.531275        14.4567 
 291   0.0000       0.533207        14.5093 
 292   0.0000       0.536495        14.5988 
 293   0.0000       0.539921        14.6920 
 294   0.0000       0.545968        14.8565 
 295   0.0000       0.549851        14.9622 
 296   0.0000       0.551960        15.0196 
 297   0.0000       0.553720        15.0675 
 298   0.0000       0.560860        15.2618 
 299   0.0000       0.562334        15.3019 
 300   0.0000       0.566622        15.4186 
 301   0.0000       0.569327        15.4922 
 302   0.0000       0.572672        15.5832 
 303   0.0000       0.580679        15.8011 
 304   0.0000       0.582418        15.8484 
 305   0.0000       0.589104        16.0303 
 306   0.0000       0.592796        16.1308 
 307   0.0000       0.594223        16.1696 
 308   0.0000       0.600256        16.3338 
 309   0.0000       0.604568        16.4511 
 310   0.0000       0.613989        16.7075 
 311   0.0000       0.617102        16.7922 
 312   0.0000       0.625815        17.0293 
 313   0.0000       0.627870        17.0852 
 314   0.0000       0.631796        17.1920 
 315   0.0000       0.638131        17.3644 
 316   0.0000       0.647468        17.6185 
 317   0.0000       0.654248        17.8030 
 318   0.0000       0.654819        17.8185 
 319   0.0000       0.657833        17.9005 
 320   0.0000       0.663668        18.0593 
 321   0.0000       0.671960        18.2850 
 322   0.0000       0.674124        18.3438 
 323   0.0000       0.676174        18.3996 
 324   0.0000       0.684601        18.6289 
 325   0.0000       0.687928        18.7195 
 326   0.0000       0.690603        18.7923 
 327   0.0000       0.696330        18.9481 
 328   0.0000       0.697710        18.9857 
 329   0.0000       0.703637        19.1469 
 330   0.0000       0.705672        19.2023 
 331   0.0000       0.706900        19.2357 
 332   0.0000       0.711370        19.3574 
 333   0.0000       0.715432        19.4679 
 334   0.0000       0.717811        19.5326 
 335   0.0000       0.723841        19.6967 
 336   0.0000       0.726380        19.7658 
 337   0.0000       0.730784        19.8856 
 338   0.0000       0.733651        19.9637 
 339   0.0000       0.736480        20.0406 
 340   0.0000       0.738606        20.0985 
 341   0.0000       0.745971        20.2989 
 342   0.0000       0.746919        20.3247 
 343   0.0000       0.751239        20.4422 
 344   0.0000       0.752795        20.4846 
 345   0.0000       0.759223        20.6595 
 346   0.0000       0.763380        20.7726 
 347   0.0000       0.764714        20.8089 
 348   0.0000       0.768147        20.9024 
 349   0.0000       0.773461        21.0469 
 350   0.0000       0.776590        21.1321 
 351   0.0000       0.780321        21.2336 
 352   0.0000       0.785938        21.3865 
 353   0.0000       0.788244        21.4492 
 354   0.0000       0.794054        21.6073 
 355   0.0000       0.797400        21.6983 
 356   0.0000       0.798644        21.7322 
 357   0.0000       0.803951        21.8766 
 358   0.0000       0.806852        21.9556 
 359   0.0000       0.811671        22.0867 
 360   0.0000       0.818288        22.2667 
 361   0.0000       0.823951        22.4208 
 362   0.0000       0.825801        22.4712 
 363   0.0000       0.828931        22.5564 
 364   0.0000       0.834427        22.7059 
 365   0.0000       0.838276        22.8107 
 366   0.0000       0.841136        22.8885 
 367   0.0000       0.843415        22.9505 
 368   0.0000       0.848825        23.0977 
 369   0.0000       0.855753        23.2862 
 370   0.0000       0.861674        23.4473 
 371   0.0000       0.863305        23.4917 
 372   0.0000       0.865917        23.5628 
 373   0.0000       0.868341        23.6288 
 374   0.0000       0.874692        23.8016 
 375   0.0000       0.880787        23.9674 
 376   0.0000       0.882420        24.0119 
 377   0.0000       0.885626        24.0991 
 378   0.0000       0.894676        24.3454 
 379   0.0000       0.898143        24.4397 
 380   0.0000       0.899440        24.4750 
 381   0.0000       0.903882        24.5959 
 382   0.0000       0.907886        24.7048 
 383   0.0000       0.911664        24.8076 
 384   0.0000       0.912529        24.8312 
 385   0.0000       0.918739        25.0002 
 386   0.0000       0.921273        25.0691 
 387   0.0000       0.925896        25.1949 
 388   0.0000       0.928924        25.2773 
 389   0.0000       0.934627        25.4325 
 390   0.0000       0.937124        25.5004 
 391   0.0000       0.948058        25.7980 
 392   0.0000       0.952921        25.9303 
 393   0.0000       0.955409        25.9980 
 394   0.0000       0.960458        26.1354 
 395   0.0000       0.961910        26.1749 
 396   0.0000       0.965925        26.2841 
 397   0.0000       0.972417        26.4608 
 398   0.0000       0.979079        26.6421 
 399   0.0000       0.986465        26.8431 
 400   0.0000       0.989070        26.9140 
 401   0.0000       0.998077        27.1591 
 402   0.0000       1.001692        27.2574 
 403   0.0000       1.004744        27.3405 
 404   0.0000       1.014570        27.6079 
 405   0.0000       1.015912        27.6444 
 406   0.0000       1.019265        27.7356 
 407   0.0000       1.026784        27.9402 
 408   0.0000       1.030516        28.0418 
 409   0.0000       1.032883        28.1062 
 410   0.0000       1.038168        28.2500 
 411   0.0000       1.039068        28.2745 
 412   0.0000       1.051459        28.6117 
 413   0.0000       1.052677        28.6448 
 414   0.0000       1.058456        28.8021 
 415   0.0000       1.066574        29.0229 
 416   0.0000       1.074469        29.2378 
 417   0.0000       1.077707        29.3259 
 418   0.0000       1.081887        29.4396 
 419   0.0000       1.086672        29.5698 
 420   0.0000       1.091613        29.7043 
 421   0.0000       1.097859        29.8743 
 422   0.0000       1.102147        29.9910 
 423   0.0000       1.106414        30.1071 
 424   0.0000       1.112688        30.2778 
 425   0.0000       1.119596        30.4657 
 426   0.0000       1.124193        30.5909 
 427   0.0000       1.127630        30.6844 
 428   0.0000       1.130187        30.7539 
 429   0.0000       1.140915        31.0459 
 430   0.0000       1.147865        31.2350 
 431   0.0000       1.151853        31.3435 
 432   0.0000       1.159031        31.5388 
 433   0.0000       1.160863        31.5887 
 434   0.0000       1.163668        31.6650 
 435   0.0000       1.170919        31.8623 
 436   0.0000       1.172829        31.9143 
 437   0.0000       1.181249        32.1434 
 438   0.0000       1.183602        32.2074 
 439   0.0000       1.188717        32.3466 
 440   0.0000       1.195093        32.5201 
 441   0.0000       1.197356        32.5817 
 442   0.0000       1.205702        32.8088 
 443   0.0000       1.209517        32.9126 
 444   0.0000       1.210583        32.9416 
 445   0.0000       1.218492        33.1569 
 446   0.0000       1.222355        33.2620 
 447   0.0000       1.226144        33.3651 
 448   0.0000       1.233976        33.5782 
 449   0.0000       1.238207        33.6933 
 450   0.0000       1.242669        33.8147 
 451   0.0000       1.245562        33.8935 
 452   0.0000       1.250341        34.0235 
 453   0.0000       1.254721        34.1427 
 454   0.0000       1.260094        34.2889 
 455   0.0000       1.261328        34.3225 
 456   0.0000       1.264914        34.4201 
 457   0.0000       1.273113        34.6432 
 458   0.0000       1.277560        34.7642 
 459   0.0000       1.280949        34.8564 
 460   0.0000       1.284659        34.9573 
 461   0.0000       1.287541        35.0358 
 462   0.0000       1.292671        35.1754 
 463   0.0000       1.297086        35.2955 
 464   0.0000       1.303267        35.4637 
 465   0.0000       1.305075        35.5129 
 466   0.0000       1.310632        35.6641 
 467   0.0000       1.315349        35.7925 
 468   0.0000       1.319811        35.9139 
 469   0.0000       1.323533        36.0152 
 470   0.0000       1.332382        36.2560 
 471   0.0000       1.339568        36.4515 
 472   0.0000       1.343609        36.5615 
 473   0.0000       1.349664        36.7262 
 474   0.0000       1.352853        36.8130 
 475   0.0000       1.359973        37.0068 
 476   0.0000       1.366331        37.1798 
 477   0.0000       1.369325        37.2612 
 478   0.0000       1.380919        37.5767 
 479   0.0000       1.385640        37.7052 
 480   0.0000       1.390190        37.8290 
 481   0.0000       1.391401        37.8619 
 482   0.0000       1.395590        37.9759 
 483   0.0000       1.401566        38.1386 
 484   0.0000       1.411925        38.4204 
 485   0.0000       1.416239        38.5378 
 486   0.0000       1.420426        38.6517 
 487   0.0000       1.431362        38.9493 
 488   0.0000       1.438882        39.1540 
 489   0.0000       1.446783        39.3690 
 490   0.0000       1.452774        39.5320 
 491   0.0000       1.458218        39.6801 
 492   0.0000       1.462006        39.7832 
 493   0.0000       1.469710        39.9929 
 494   0.0000       1.471822        40.0503 
 495   0.0000       1.474298        40.1177 
 496   0.0000       1.477610        40.2078 
 497   0.0000       1.487221        40.4693 
 498   0.0000       1.487816        40.4855 
 499   0.0000       1.492225        40.6055 
 500   0.0000       1.493932        40.6520 
 501   0.0000       1.494547        40.6687 
 502   0.0000       1.505972        40.9796 
 503   0.0000       1.509808        41.0840 
 504   0.0000       1.518994        41.3339 
 505   0.0000       1.525750        41.5178 
 506   0.0000       1.527302        41.5600 
 507   0.0000       1.529286        41.6140 
 508   0.0000       1.539201        41.8838 
 509   0.0000       1.544559        42.0296 
 510   0.0000       1.550298        42.1858 
 511   0.0000       1.554635        42.3038 
 512   0.0000       1.562248        42.5109 
 513   0.0000       1.567179        42.6451 
 514   0.0000       1.571747        42.7694 
 515   0.0000       1.576833        42.9078 
 516   0.0000       1.579315        42.9754 
 517   0.0000       1.584413        43.1141 
 518   0.0000       1.585956        43.1560 
 519   0.0000       1.594886        43.3990 
 520   0.0000       1.600363        43.5481 
 521   0.0000       1.605369        43.6843 
 522   0.0000       1.606249        43.7083 
 523   0.0000       1.609753        43.8036 
 524   0.0000       1.612046        43.8660 
 525   0.0000       1.614715        43.9386 
 526   0.0000       1.615829        43.9689 
 527   0.0000       1.620765        44.1033 
 528   0.0000       1.622839        44.1597 
 529   0.0000       1.627327        44.2818 
 530   0.0000       1.629735        44.3473 
 531   0.0000       1.636394        44.5285 
 532   0.0000       1.636988        44.5447 
 533   0.0000       1.640426        44.6382 
 534   0.0000       1.642580        44.6969 
 535   0.0000       1.646925        44.8151 
 536   0.0000       1.647451        44.8294 
 537   0.0000       1.650664        44.9168 
 538   0.0000       1.653753        45.0009 
 539   0.0000       1.655706        45.0540 
 540   0.0000       1.660702        45.1900 
 541   0.0000       1.662899        45.2498 
 542   0.0000       1.665794        45.3286 
 543   0.0000       1.668730        45.4085 
 544   0.0000       1.673550        45.5396 
 545   0.0000       1.680404        45.7261 
 546   0.0000       1.683322        45.8055 
 547   0.0000       1.685423        45.8627 
 548   0.0000       1.691016        46.0149 
 549   0.0000       1.695159        46.1276 
 550   0.0000       1.701982        46.3133 
 551   0.0000       1.704467        46.3809 
 552   0.0000       1.706901        46.4471 
 553   0.0000       1.708249        46.4838 
 554   0.0000       1.718182        46.7541 
 555   0.0000       1.719819        46.7987 
 556   0.0000       1.723003        46.8853 
 557   0.0000       1.725862        46.9631 
 558   0.0000       1.728822        47.0436 
 559   0.0000       1.732572        47.1457 
 560   0.0000       1.737785        47.2875 
 561   0.0000       1.740543        47.3626 
 562   0.0000       1.741314        47.3836 
 563   0.0000       1.744344        47.4660 
 564   0.0000       1.752461        47.6869 
 565   0.0000       1.761149        47.9233 
 566   0.0000       1.766451        48.0676 
 567   0.0000       1.771143        48.1952 
 568   0.0000       1.777609        48.3712 
 569   0.0000       1.785655        48.5901 
 570   0.0000       1.788802        48.6758 
 571   0.0000       1.793071        48.7919 
 572   0.0000       1.800322        48.9892 
 573   0.0000       1.802339        49.0441 
 574   0.0000       1.804191        49.0945 
 575   0.0000       1.812963        49.3332 
 576   0.0000       1.825803        49.6826 
 577   0.0000       1.830889        49.8210 
 578   0.0000       1.832812        49.8733 
 579   0.0000       1.839558        50.0569 
 580   0.0000       1.844780        50.1990 
 581   0.0000       1.861962        50.6666 
 582   0.0000       1.866725        50.7962 
 583   0.0000       1.877777        51.0969 
 584   0.0000       1.880360        51.1672 
 585   0.0000       1.884797        51.2879 
 586   0.0000       1.894852        51.5616 
 587   0.0000       1.901573        51.7444 
 588   0.0000       1.909333        51.9556 
 589   0.0000       1.913389        52.0660 
 590   0.0000       1.914361        52.0924 
 591   0.0000       1.920169        52.2505 
 592   0.0000       1.926779        52.4303 
 593   0.0000       1.931284        52.5529 
 594   0.0000       1.936119        52.6845 
 595   0.0000       1.939738        52.7829 
 596   0.0000       1.952562        53.1319 
 597   0.0000       1.961292        53.3695 
 598   0.0000       1.962711        53.4081 
 599   0.0000       1.971302        53.6419 
 600   0.0000       1.975727        53.7623 
 601   0.0000       1.983091        53.9627 
 602   0.0000       1.989306        54.1318 
 603   0.0000       2.002997        54.5043 
 604   0.0000       2.004277        54.5391 
 605   0.0000       2.008541        54.6552 
 606   0.0000       2.012509        54.7632 
 607   0.0000       2.018110        54.9156 
 608   0.0000       2.029691        55.2307 
 609   0.0000       2.034148        55.3520 
 610   0.0000       2.035302        55.3834 
 611   0.0000       2.044849        55.6432 
 612   0.0000       2.049551        55.7711 
 613   0.0000       2.057546        55.9887 
 614   0.0000       2.061371        56.0928 
 615   0.0000       2.061917        56.1076 
 616   0.0000       2.070075        56.3296 
 617   0.0000       2.071530        56.3692 
 618   0.0000       2.084779        56.7297 
 619   0.0000       2.090858        56.8951 
 620   0.0000       2.093738        56.9735 
 621   0.0000       2.100628        57.1610 
 622   0.0000       2.106531        57.3216 
 623   0.0000       2.118366        57.6437 
 624   0.0000       2.120819        57.7104 
 625   0.0000       2.124594        57.8132 
 626   0.0000       2.127040        57.8797 
 627   0.0000       2.132534        58.0292 
 628   0.0000       2.142240        58.2933 
 629   0.0000       2.144644        58.3587 
 630   0.0000       2.152412        58.5701 
 631   0.0000       2.154345        58.6227 
 632   0.0000       2.166441        58.9519 
 633   0.0000       2.170201        59.0542 
 634   0.0000       2.175258        59.1918 
 635   0.0000       2.177516        59.2532 
 636   0.0000       2.186116        59.4872 
 637   0.0000       2.189014        59.5661 
 638   0.0000       2.198076        59.8127 
 639   0.0000       2.206652        60.0460 
 640   0.0000       2.211453        60.1767 
 641   0.0000       2.215003        60.2733 
 642   0.0000       2.217753        60.3481 
 643   0.0000       2.224300        60.5263 
 644   0.0000       2.228719        60.6465 
 645   0.0000       2.235337        60.8266 
 646   0.0000       2.243438        61.0470 
 647   0.0000       2.245989        61.1165 
 648   0.0000       2.247753        61.1645 
 649   0.0000       2.255799        61.3834 
 650   0.0000       2.261780        61.5462 
 651   0.0000       2.263804        61.6012 
 652   0.0000       2.271100        61.7998 
 653   0.0000       2.277176        61.9651 
 654   0.0000       2.278799        62.0093 
 655   0.0000       2.282429        62.1081 
 656   0.0000       2.288950        62.2855 
 657   0.0000       2.295286        62.4579 
 658   0.0000       2.303761        62.6885 
 659   0.0000       2.310055        62.8598 
 660   0.0000       2.320816        63.1526 
 661   0.0000       2.327178        63.3257 
 662   0.0000       2.329618        63.3921 
 663   0.0000       2.335959        63.5647 
 664   0.0000       2.344478        63.7965 
 665   0.0000       2.345789        63.8322 
 666   0.0000       2.350270        63.9541 
 667   0.0000       2.361295        64.2541 
 668   0.0000       2.365768        64.3758 
 669   0.0000       2.369340        64.4730 
 670   0.0000       2.372533        64.5599 
 671   0.0000       2.378711        64.7280 
 672   0.0000       2.386549        64.9413 
 673   0.0000       2.395579        65.1870 
 674   0.0000       2.399592        65.2962 
 675   0.0000       2.400881        65.3313 
 676   0.0000       2.405811        65.4654 
 677   0.0000       2.410103        65.5822 
 678   0.0000       2.415994        65.7425 
 679   0.0000       2.418108        65.8001 
 680   0.0000       2.426296        66.0229 
 681   0.0000       2.428515        66.0833 
 682   0.0000       2.436171        66.2916 
 683   0.0000       2.440476        66.4087 
 684   0.0000       2.448005        66.6136 
 685   0.0000       2.455317        66.8126 
 686   0.0000       2.461093        66.9697 
 687   0.0000       2.465960        67.1022 
 688   0.0000       2.470197        67.2175 
 689   0.0000       2.474243        67.3276 
 690   0.0000       2.481153        67.5156 
 691   0.0000       2.482314        67.5472 
 692   0.0000       2.499257        68.0082 
 693   0.0000       2.502454        68.0952 
 694   0.0000       2.506837        68.2145 
 695   0.0000       2.515593        68.4528 
 696   0.0000       2.519559        68.5607 
 697   0.0000       2.525564        68.7241 
 698   0.0000       2.529258        68.8246 
 699   0.0000       2.535121        68.9841 
 700   0.0000       2.538055        69.0640 
 701   0.0000       2.542711        69.1907 
 702   0.0000       2.546750        69.3006 
 703   0.0000       2.550995        69.4161 
 704   0.0000       2.552827        69.4660 
 705   0.0000       2.558566        69.6221 
 706   0.0000       2.562872        69.7393 
 707   0.0000       2.567811        69.8737 
 708   0.0000       2.573272        70.0223 
 709   0.0000       2.576751        70.1170 
 710   0.0000       2.579710        70.1975 
 711   0.0000       2.585671        70.3597 
 712   0.0000       2.593155        70.5633 
 713   0.0000       2.596619        70.6576 
 714   0.0000       2.599866        70.7459 
 715   0.0000       2.606626        70.9299 
 716   0.0000       2.613892        71.1276 
 717   0.0000       2.618898        71.2638 
 718   0.0000       2.622220        71.3542 
 719   0.0000       2.623922        71.4006 
 720   0.0000       2.629408        71.5498 
 721   0.0000       2.630173        71.5706 
 722   0.0000       2.633175        71.6523 
 723   0.0000       2.639451        71.8231 
 724   0.0000       2.642752        71.9129 
 725   0.0000       2.647126        72.0320 
 726   0.0000       2.651231        72.1437 
 727   0.0000       2.655862        72.2697 
 728   0.0000       2.657704        72.3198 
 729   0.0000       2.661320        72.4182 
 730   0.0000       2.669564        72.6425 
 731   0.0000       2.671223        72.6877 
 732   0.0000       2.679206        72.9049 
 733   0.0000       2.680368        72.9365 
 734   0.0000       2.684489        73.0487 
 735   0.0000       2.684895        73.0597 
 736   0.0000       2.688603        73.1606 
 737   0.0000       2.691562        73.2411 
 738   0.0000       2.695258        73.3417 
 739   0.0000       2.699125        73.4469 
 740   0.0000       2.703649        73.5700 
 741   0.0000       2.704955        73.6056 
 742   0.0000       2.707260        73.6683 
 743   0.0000       2.711281        73.7777 
 744   0.0000       2.714291        73.8596 
 745   0.0000       2.716484        73.9193 
 746   0.0000       2.718829        73.9831 
 747   0.0000       2.722167        74.0739 
 748   0.0000       2.725895        74.1754 
 749   0.0000       2.727342        74.2148 
 750   0.0000       2.734947        74.4217 
 751   0.0000       2.741524        74.6007 
 752   0.0000       2.745002        74.6953 
 753   0.0000       2.746218        74.7284 
 754   0.0000       2.752222        74.8918 
 755   0.0000       2.752741        74.9059 
 756   0.0000       2.763047        75.1863 
 757   0.0000       2.766147        75.2707 
 758   0.0000       2.769853        75.3715 
 759   0.0000       2.775622        75.5285 
 760   0.0000       2.778201        75.5987 
 761   0.0000       2.783051        75.7307 
 762   0.0000       2.789982        75.9193 
 763   0.0000       2.790177        75.9246 
 764   0.0000       2.796297        76.0911 
 765   0.0000       2.797656        76.1281 
 766   0.0000       2.799664        76.1827 
 767   0.0000       2.806497        76.3687 
 768   0.0000       2.810644        76.4815 
 769   0.0000       2.814396        76.5836 
 770   0.0000       2.821206        76.7689 
 771   0.0000       2.823448        76.8299 
 772   0.0000       2.826435        76.9112 
 773   0.0000       2.833437        77.1017 
 774   0.0000       2.838768        77.2468 
 775   0.0000       2.841621        77.3244 
 776   0.0000       2.847016        77.4712 
 777   0.0000       2.854818        77.6835 
 778   0.0000       2.857023        77.7435 
 779   0.0000       2.858619        77.7870 
 780   0.0000       2.859884        77.8214 
 781   0.0000       2.864852        77.9566 
 782   0.0000       2.866425        77.9994 
 783   0.0000       2.870496        78.1102 
 784   0.0000       2.873855        78.2016 
 785   0.0000       2.881188        78.4011 
 786   0.0000       2.887651        78.5770 
 787   0.0000       2.888881        78.6104 
 788   0.0000       2.894411        78.7609 
 789   0.0000       2.896480        78.8172 
 790   0.0000       2.903599        79.0109 
 791   0.0000       2.910161        79.1895 
 792   0.0000       2.913458        79.2792 
 793   0.0000       2.918932        79.4282 
 794   0.0000       2.924042        79.5672 
 795   0.0000       2.926755        79.6410 
 796   0.0000       2.932669        79.8020 
 797   0.0000       2.940268        80.0088 
 798   0.0000       2.943828        80.1056 
 799   0.0000       2.950795        80.2952 
 800   0.0000       2.958807        80.5132 
 801   0.0000       2.961556        80.5880 
 802   0.0000       2.966049        80.7103 
 803   0.0000       2.974038        80.9277 
 804   0.0000       2.975418        80.9653 
 805   0.0000       2.981420        81.1286 
 806   0.0000       2.983907        81.1962 
 807   0.0000       2.988866        81.3312 
 808   0.0000       2.991854        81.4125 
 809   0.0000       3.001307        81.6697 
 810   0.0000       3.003905        81.7404 
 811   0.0000       3.010042        81.9074 
 812   0.0000       3.022320        82.2415 
 813   0.0000       3.024530        82.3016 
 814   0.0000       3.037258        82.6480 
 815   0.0000       3.044846        82.8545 
 816   0.0000       3.045920        82.8837 
 817   0.0000       3.048914        82.9652 
 818   0.0000       3.058145        83.2164 
 819   0.0000       3.060078        83.2690 
 820   0.0000       3.066484        83.4433 
 821   0.0000       3.074479        83.6608 
 822   0.0000       3.077982        83.7562 
 823   0.0000       3.084995        83.9470 
 824   0.0000       3.089291        84.0639 
 825   0.0000       3.097092        84.2762 
 826   0.0000       3.102128        84.4132 
 827   0.0000       3.109542        84.6150 
 828   0.0000       3.113947        84.7348 
 829   0.0000       3.123022        84.9818 
 830   0.0000       3.130704        85.1908 
 831   0.0000       3.131127        85.2023 
 832   0.0000       3.137485        85.3753 
 833   0.0000       3.139292        85.4245 
 834   0.0000       3.141736        85.4910 
 835   0.0000       3.144836        85.5754 
 836   0.0000       3.149351        85.6982 
 837   0.0000       3.153877        85.8214 
 838   0.0000       3.159673        85.9791 
 839   0.0000       3.162407        86.0535 
 840   0.0000       3.168915        86.2306 
 841   0.0000       3.171972        86.3138 
 842   0.0000       3.176736        86.4434 
 843   0.0000       3.181970        86.5858 
 844   0.0000       3.184499        86.6546 
 845   0.0000       3.187192        86.7279 
 846   0.0000       3.194364        86.9231 
 847   0.0000       3.196464        86.9802 
 848   0.0000       3.198562        87.0373 
 849   0.0000       3.202167        87.1354 
 850   0.0000       3.207054        87.2684 
 851   0.0000       3.208758        87.3147 
 852   0.0000       3.214768        87.4783 
 853   0.0000       3.216586        87.5278 
 854   0.0000       3.223486        87.7155 
 855   0.0000       3.228628        87.8554 
 856   0.0000       3.233379        87.9847 
 857   0.0000       3.235588        88.0448 
 858   0.0000       3.239085        88.1400 
 859   0.0000       3.241973        88.2186 
 860   0.0000       3.247599        88.3717 
 861   0.0000       3.254506        88.5596 
 862   0.0000       3.257165        88.6320 
 863   0.0000       3.264074        88.8200 
 864   0.0000       3.265975        88.8717 
 865   0.0000       3.268921        88.9519 
 866   0.0000       3.272938        89.0612 
 867   0.0000       3.279626        89.2432 
 868   0.0000       3.284258        89.3692 
 869   0.0000       3.287800        89.4656 
 870   0.0000       3.293050        89.6084 
 871   0.0000       3.293743        89.6273 
 872   0.0000       3.295915        89.6864 
 873   0.0000       3.305455        89.9460 
 874   0.0000       3.308967        90.0416 
 875   0.0000       3.311542        90.1116 
 876   0.0000       3.317408        90.2713 
 877   0.0000       3.321137        90.3727 
 878   0.0000       3.324628        90.4677 
 879   0.0000       3.326765        90.5259 
 880   0.0000       3.327546        90.5471 
 881   0.0000       3.338206        90.8372 
 882   0.0000       3.343417        90.9790 
 883   0.0000       3.344465        91.0075 
 884   0.0000       3.348960        91.1298 
 885   0.0000       3.351124        91.1887 
 886   0.0000       3.359170        91.4077 
 887   0.0000       3.361775        91.4785 
 888   0.0000       3.364230        91.5454 
 889   0.0000       3.369626        91.6922 
 890   0.0000       3.372639        91.7742 
 891   0.0000       3.376075        91.8677 
 892   0.0000       3.378993        91.9471 
 893   0.0000       3.381367        92.0117 
 894   0.0000       3.384210        92.0890 
 895   0.0000       3.388434        92.2040 
 896   0.0000       3.392482        92.3141 
 897   0.0000       3.394374        92.3656 
 898   0.0000       3.397695        92.4560 
 899   0.0000       3.400996        92.5458 
 900   0.0000       3.404222        92.6336 
 901   0.0000       3.406376        92.6922 
 902   0.0000       3.410841        92.8137 
 903   0.0000       3.411564        92.8334 
 904   0.0000       3.414100        92.9024 
 905   0.0000       3.416592        92.9702 
 906   0.0000       3.419703        93.0548 
 907   0.0000       3.422897        93.1418 
 908   0.0000       3.427639        93.2708 
 909   0.0000       3.427826        93.2759 
 910   0.0000       3.432606        93.4059 
 911   0.0000       3.433129        93.4202 
 912   0.0000       3.440362        93.6170 
 913   0.0000       3.446959        93.7965 
 914   0.0000       3.448415        93.8361 
 915   0.0000       3.453988        93.9878 
 916   0.0000       3.455562        94.0306 
 917   0.0000       3.467069        94.3437 
 918   0.0000       3.469566        94.4117 
 919   0.0000       3.471624        94.4677 
 920   0.0000       3.473982        94.5319 
 921   0.0000       3.479360        94.6782 
 922   0.0000       3.480191        94.7008 
 923   0.0000       3.493330        95.0583 
 924   0.0000       3.494107        95.0795 
 925   0.0000       3.498862        95.2089 
 926   0.0000       3.500294        95.2478 
 927   0.0000       3.503155        95.3257 
 928   0.0000       3.505324        95.3847 
 929   0.0000       3.513168        95.5982 
 930   0.0000       3.520948        95.8099 
 931   0.0000       3.522901        95.8630 
 932   0.0000       3.528226        96.0079 
 933   0.0000       3.532994        96.1376 
 934   0.0000       3.536292        96.2274 
 935   0.0000       3.540132        96.3319 
 936   0.0000       3.543817        96.4322 
 937   0.0000       3.549350        96.5827 
 938   0.0000       3.552851        96.6780 
 939   0.0000       3.560195        96.8778 
 940   0.0000       3.569420        97.1288 
 941   0.0000       3.570726        97.1644 
 942   0.0000       3.581329        97.4529 
 943   0.0000       3.585041        97.5539 
 944   0.0000       3.593008        97.7707 
 945   0.0000       3.594960        97.8238 
 946   0.0000       3.602316        98.0240 
 947   0.0000       3.606984        98.1510 
 948   0.0000       3.614394        98.3527 
 949   0.0000       3.622186        98.5647 
 950   0.0000       3.626657        98.6863 
 951   0.0000       3.628934        98.7483 
 952   0.0000       3.636630        98.9577 
 953   0.0000       3.648135        99.2708 
 954   0.0000       3.655354        99.4672 
 955   0.0000       3.657615        99.5288 
 956   0.0000       3.663045        99.6765 
 957   0.0000       3.669802        99.8604 
 958   0.0000       3.678690       100.1022 
 959   0.0000       3.680747       100.1582 
 960   0.0000       3.683954       100.2455 
 961   0.0000       3.690347       100.4194 
 962   0.0000       3.693673       100.5100 
 963   0.0000       3.700746       100.7024 
 964   0.0000       3.709251       100.9339 
 965   0.0000       3.712030       101.0095 
 966   0.0000       3.714332       101.0721 
 967   0.0000       3.721369       101.2636 
 968   0.0000       3.725827       101.3849 
 969   0.0000       3.733450       101.5923 
 970   0.0000       3.738193       101.7214 
 971   0.0000       3.744812       101.9015 
 972   0.0000       3.751561       102.0852 
 973   0.0000       3.763547       102.4113 
 974   0.0000       3.772516       102.6554 
 975   0.0000       3.776235       102.7566 
 976   0.0000       3.785151       102.9992 
 977   0.0000       3.793844       103.2357 
 978   0.0000       3.796226       103.3006 
 979   0.0000       3.803209       103.4906 
 980   0.0000       3.805875       103.5631 
 981   0.0000       3.820347       103.9569 
 982   0.0000       3.825026       104.0842 
 983   0.0000       3.837399       104.4209 
 984   0.0000       3.844937       104.6261 
 985   0.0000       3.848150       104.7135 
 986   0.0000       3.857728       104.9741 
 987   0.0000       3.864441       105.1568 
 988   0.0000       3.875119       105.4473 
 989   0.0000       3.885069       105.7181 
 990   0.0000       3.892168       105.9113 
 991   0.0000       3.904283       106.2409 
 992   0.0000       3.908330       106.3511 
 993   0.0000       3.916186       106.5648 
 994   0.0000       3.919222       106.6475 
 995   0.0000       3.932432       107.0069 
 996   0.0000       3.939853       107.2088 
 997   0.0000       3.954216       107.5997 
 998   0.0000       3.960774       107.7781 
 999   0.0000       3.971046       108.0577 
 1000   0.0000       3.975730       108.1851 
 1001   0.0000       3.976510       108.2063 
 1002   0.0000       3.979787       108.2955 
 1003   0.0000       3.991937       108.6261 
 1004   0.0000       4.012965       109.1983 
 1005   0.0000       4.029388       109.6452 
 1006   0.0000       4.032210       109.7220 
 1007   0.0000       4.039997       109.9339 
 1008   0.0000       4.051340       110.2426 
 1009   0.0000       4.060626       110.4953 
 1010   0.0000       4.065759       110.6349 
 1011   0.0000       4.072392       110.8154 
 1012   0.0000       4.078760       110.9887 
 1013   0.0000       4.081384       111.0601 
 1014   0.0000       4.088566       111.2556 
 1015   0.0000       4.096826       111.4803 
 1016   0.0000       4.102165       111.6256 
 1017   0.0000       4.114839       111.9705 
 1018   0.0000       4.122112       112.1684 
 1019   0.0000       4.131317       112.4189 
 1020   0.0000       4.137230       112.5797 
 1021   0.0000       4.141197       112.6877 
 1022   0.0000       4.143877       112.7606 
 1023   0.0000       4.147563       112.8609 
 1024   0.0000       4.155471       113.0761 
 1025   0.0000       4.160458       113.2118 
 1026   0.0000       4.168711       113.4364 
 1027   0.0000       4.172245       113.5325 
 1028   0.0000       4.176806       113.6567 
 1029   0.0000       4.184433       113.8642 
 1030   0.0000       4.187631       113.9512 
 1031   0.0000       4.201325       114.3239 
 1032   0.0000       4.204653       114.4144 
 1033   0.0000       4.207964       114.5045 
 1034   0.0000       4.211003       114.5872 
 1035   0.0000       4.221547       114.8741 
 1036   0.0000       4.227927       115.0478 
 1037   0.0000       4.229098       115.0796 
 1038   0.0000       4.232512       115.1725 
 1039   0.0000       4.232958       115.1846 
 1040   0.0000       4.238953       115.3478 
 1041   0.0000       4.242107       115.4336 
 1042   0.0000       4.244609       115.5017 
 1043   0.0000       4.251862       115.6991 
 1044   0.0000       4.255594       115.8006 
 1045   0.0000       4.256306       115.8200 
 1046   0.0000       4.264368       116.0393 
 1047   0.0000       4.270779       116.2138 
 1048   0.0000       4.272556       116.2621 
 1049   0.0000       4.275242       116.3352 
 1050   0.0000       4.286880       116.6519 
 1051   0.0000       4.287699       116.6742 
 1052   0.0000       4.289880       116.7336 
 1053   0.0000       4.300820       117.0313 
 1054   0.0000       4.308910       117.2514 
 1055   0.0000       4.312123       117.3388 
 1056   0.0000       4.335825       117.9838 
 1057   0.0000       4.349833       118.3650 
 1058   0.0000       4.351958       118.4228 
 1059   0.0000       4.357124       118.5634 
 1060   0.0000       4.361251       118.6757 
 1061   0.0000       4.366016       118.8053 
 1062   0.0000       4.369834       118.9092 
 1063   0.0000       4.386319       119.3578 
 1064   0.0000       4.388704       119.4227 
 1065   0.0000       4.392681       119.5309 
 1066   0.0000       4.396615       119.6380 
 1067   0.0000       4.413055       120.0853 
 1068   0.0000       4.425594       120.4265 
 1069   0.0000       4.432322       120.6096 
 1070   0.0000       4.443977       120.9268 
 1071   0.0000       4.447332       121.0180 
 1072   0.0000       4.456445       121.2660 
 1073   0.0000       4.462225       121.4233 
 1074   0.0000       4.468649       121.5981 
 1075   0.0000       4.477310       121.8338 
 1076   0.0000       4.479733       121.8997 
 1077   0.0000       4.498966       122.4231 
 1078   0.0000       4.500639       122.4686 
 1079   0.0000       4.509422       122.7076 
 1080   0.0000       4.516137       122.8903 
 1081   0.0000       4.529001       123.2404 
 1082   0.0000       4.541541       123.5816 
 1083   0.0000       4.545655       123.6936 
 1084   0.0000       4.554415       123.9319 
 1085   0.0000       4.579171       124.6056 
 1086   0.0000       4.583812       124.7319 
 1087   0.0000       4.606656       125.3535 
 1088   0.0000       4.610580       125.4602 
 1089   0.0000       4.627071       125.9090 
 1090   0.0000       4.634277       126.1051 
 1091   0.0000       4.645432       126.4086 
 1092   0.0000       4.650077       126.5350 
 1093   0.0000       4.663050       126.8880 
 1094   0.0000       4.673249       127.1656 
 1095   0.0000       4.680571       127.3648 
 1096   0.0000       4.688561       127.5822 
 1097   0.0000       4.702517       127.9620 
 1098   0.0000       4.712501       128.2337 
 1099   0.0000       4.732038       128.7653 
 1100   0.0000       4.738078       128.9296 
 1101   0.0000       4.757157       129.4488 
 1102   0.0000       4.760859       129.5496 
 1103   0.0000       4.768240       129.7504 
 1104   0.0000       4.778906       130.0406 
 1105   0.0000       4.782948       130.1506 
 1106   0.0000       4.794601       130.4677 
 1107   0.0000       4.799157       130.5917 
 1108   0.0000       4.806092       130.7804 
 1109   0.0000       4.813790       130.9899 
 1110   0.0000       4.826769       131.3431 
 1111   0.0000       4.871800       132.5684 
 1112   0.0000       4.888682       133.0278 
 1113   0.0000       4.897712       133.2735 
 1114   0.0000       4.901856       133.3863 
 1115   0.0000       4.913684       133.7081 
 1116   0.0000       4.918487       133.8388 
 1117   0.0000       4.927452       134.0828 
 1118   0.0000       4.941679       134.4699 
 1119   0.0000       4.950839       134.7192 
 1120   0.0000       4.962782       135.0442 
 1121   0.0000       4.973526       135.3365 
 1122   0.0000       4.986266       135.6832 
 1123   0.0000       5.007405       136.2584 
 1124   0.0000       5.020233       136.6075 
 1125   0.0000       5.027348       136.8011 
 1126   0.0000       5.040931       137.1707 
 1127   0.0000       5.055170       137.5582 
 1128   0.0000       5.071320       137.9976 
 1129   0.0000       5.092481       138.5735 
 1130   0.0000       5.097172       138.7011 
 1131   0.0000       5.120510       139.3362 
 1132   0.0000       5.143328       139.9571 
 1133   0.0000       5.159533       140.3980 
 1134   0.0000       5.168307       140.6368 
 1135   0.0000       5.179285       140.9355 
 1136   0.0000       5.200070       141.5011 
 1137   0.0000       5.215936       141.9328 
 1138   0.0000       5.227981       142.2606 
 1139   0.0000       5.236092       142.4813 
 1140   0.0000       5.246550       142.7659 
 1141   0.0000       5.262012       143.1866 
 1142   0.0000       5.267338       143.3316 
 1143   0.0000       5.272182       143.4634 
 1144   0.0000       5.285794       143.8338 
 1145   0.0000       5.291093       143.9780 
 1146   0.0000       5.309590       144.4813 
 1147   0.0000       5.330839       145.0595 
 1148   0.0000       5.352869       145.6590 
 1149   0.0000       5.364924       145.9870 
 1150   0.0000       5.383073       146.4809 
 1151   0.0000       5.385556       146.5484 
 1152   0.0000       5.414806       147.3444 
 1153   0.0000       5.431881       147.8090 
 1154   0.0000       5.448120       148.2509 
 1155   0.0000       5.479639       149.1086 
 1156   0.0000       5.489655       149.3811 
 1157   0.0000       5.523282       150.2961 
 1158   0.0000       5.533265       150.5678 
 1159   0.0000       5.543766       150.8535 
 1160   0.0000       5.547346       150.9510 
 1161   0.0000       5.573714       151.6685 
 1162   0.0000       5.588529       152.0716 
 1163   0.0000       5.633546       153.2966 
 1164   0.0000       5.643127       153.5573 
 1165   0.0000       5.681549       154.6028 
 1166   0.0000       5.683204       154.6478 
 1167   0.0000       5.705832       155.2636 
 1168   0.0000       5.723078       155.7329 
 1169   0.0000       5.740968       156.2197 
 1170   0.0000       5.783763       157.3842 
 1171   0.0000       5.855717       159.3422 
 1172   0.0000       5.890235       160.2814 
 1173   0.0000       5.918361       161.0468 
 1174   0.0000       6.014087       163.6516 
 1175   0.0000       6.066376       165.0745 
 1176   0.0000       6.097225       165.9139 
 1177   0.0000       6.168880       167.8637 
 1178   0.0000       6.193719       168.5397 
 1179   0.0000       6.275078       170.7535 
 1180   0.0000       6.378881       173.5782 
 1181   0.0000       6.453939       175.6206 
 1182   0.0000       6.500664       176.8920 
 1183   0.0000       6.520012       177.4185 
 1184   0.0000       6.617296       180.0658 
 1185   0.0000       6.785084       184.6315 
 1186   0.0000       6.850396       186.4087 
 1187   0.0000       6.898495       187.7176 
 1188   0.0000       7.008357       190.7071 
 1189   0.0000       7.093317       193.0190 
 1190   0.0000       7.154947       194.6960 
 1191   0.0000       7.220068       196.4680 
 1192   0.0000       7.400050       201.3656 
 1193   0.0000       7.578772       206.2289 
 1194   0.0000      22.255642       605.6068 
 1195   0.0000      22.296883       606.7290 
 1196   0.0000      22.392234       609.3237 
 1197   0.0000      22.506183       612.4244 
 1198   0.0000      22.531637       613.1170 
 1199   0.0000      22.548185       613.5673 
 1200   0.0000      22.569549       614.1487 
 1201   0.0000      22.571372       614.1982 
 1202   0.0000      22.616140       615.4164 
 1203   0.0000      22.677375       617.0827 
 1204   0.0000      22.690030       617.4271 
 1205   0.0000      22.699990       617.6981 
 1206   0.0000      22.711639       618.0151 
 1207   0.0000      22.739477       618.7726 
 1208   0.0000      22.817593       620.8983 
 1209   0.0000      22.838358       621.4633 
 1210   0.0000      22.871479       622.3646 
 1211   0.0000      22.919485       623.6709 
 1212   0.0000      22.924157       623.7980 
 1213   0.0000      22.929731       623.9497 
 1214   0.0000      22.950645       624.5188 
 1215   0.0000      23.002580       625.9320 
 1216   0.0000      23.028031       626.6246 
 1217   0.0000      23.137572       629.6053 
 1218   0.0000      23.271431       633.2478 
 1219   0.0000      23.301330       634.0614 
 1220   0.0000      23.421547       637.3327 
 1221   0.0000      23.511523       639.7811 
 1222   0.0000      23.670229       644.0997 
 1223   0.0000      32.970153       897.1635 
 1224   0.0000      32.994169       897.8170 
 1225   0.0000      44.325534      1206.1591 
 1226   0.0000      44.624689      1214.2995 

                    ********************************
                    * MULLIKEN POPULATION ANALYSIS *
                    ********************************

-----------------------
MULLIKEN ATOMIC CHARGES
-----------------------
   0 O :   -0.234702
   1 O :   -0.437750
   2 N :   -0.208895
   3 N :   -0.223071
   4 C :    0.074791
   5 C :    0.251536
   6 H :    0.123786
   7 C :    0.056166
   8 C :   -0.217555
   9 H :    0.166891
  10 C :   -0.170424
  11 H :    0.154242
  12 C :   -0.152669
  13 H :    0.157239
  14 C :   -0.148697
  15 H :    0.156190
  16 C :   -0.285093
  17 H :    0.147249
  18 C :    0.199016
  19 C :   -0.400981
  20 H :    0.136054
  21 H :    0.137003
  22 H :    0.132476
  23 C :   -0.440204
  24 H :    0.144820
  25 H :    0.146474
  26 H :    0.142383
  27 C :   -0.444381
  28 H :    0.139508
  29 H :    0.143439
  30 H :    0.143975
  31 C :    0.239822
  32 C :   -0.051498
  33 C :   -0.193996
  34 H :    0.153677
  35 C :   -0.233757
  36 H :    0.148049
  37 C :   -0.202992
  38 H :    0.148992
  39 C :   -0.305215
  40 H :    0.156606
  41 C :    0.104172
  42 C :   -0.438563
  43 H :    0.134204
  44 H :    0.138521
  45 H :    0.145822
  46 C :   -0.434091
  47 H :    0.147542
  48 H :    0.139796
  49 H :    0.141249
  50 C :   -0.464415
  51 H :    0.146506
  52 H :    0.147135
  53 H :    0.147467
  54 C :    0.483452
  55 C :    0.051784
  56 C :   -0.251792
  57 H :    0.173429
  58 C :   -0.131090
  59 H :    0.162763
  60 C :   -0.126580
  61 H :    0.165152
  62 C :   -0.142723
  63 H :    0.163332
  64 C :   -0.229184
  65 H :    0.163593
  66 H :    0.214014
Sum of atomic charges:   -0.0000000

--------------------------------
MULLIKEN REDUCED ORBITAL CHARGES
--------------------------------
  0 O s       :     3.759535  s :     3.759535
      pz      :     1.290191  p :     4.432610
      px      :     1.620772
      py      :     1.521647
      dz2     :     0.008865  d :     0.040389
      dxz     :     0.006424
      dyz     :     0.012715
      dx2y2   :     0.005803
      dxy     :     0.006582
      f0      :     0.000371  f :     0.002169
      f+1     :     0.000461
      f-1     :     0.000393
      f+2     :     0.000299
      f-2     :     0.000371
      f+3     :     0.000135
      f-3     :     0.000139
  1 O s       :     3.853668  s :     3.853668
      pz      :     1.714723  p :     4.552265
      px      :     1.496907
      py      :     1.340635
      dz2     :     0.003425  d :     0.029953
      dxz     :     0.001005
      dyz     :     0.008322
      dx2y2   :     0.007619
      dxy     :     0.009581
      f0      :     0.000208  f :     0.001865
      f+1     :     0.000040
      f-1     :     0.000362
      f+2     :     0.000321
      f-2     :     0.000118
      f+3     :     0.000499
      f-3     :     0.000318
  2 N s       :     3.524888  s :     3.524888
      pz      :     1.342230  p :     3.617514
      px      :     1.137435
      py      :     1.137849
      dz2     :     0.015032  d :     0.062481
      dxz     :     0.013336
      dyz     :     0.013552
      dx2y2   :     0.009404
      dxy     :     0.011157
      f0      :     0.000741  f :     0.004012
      f+1     :     0.000590
      f-1     :     0.000486
      f+2     :     0.000534
      f-2     :     0.000716
      f+3     :     0.000446
      f-3     :     0.000499
  3 N s       :     3.415633  s :     3.415633
      pz      :     1.479699  p :     3.739171
      px      :     1.023168
      py      :     1.236305
      dz2     :     0.011184  d :     0.064348
      dxz     :     0.012031
      dyz     :     0.008993
      dx2y2   :     0.014026
      dxy     :     0.018114
      f0      :     0.000662  f :     0.003919
      f+1     :     0.000388
      f-1     :     0.000650
      f+2     :     0.000523
      f-2     :     0.000573
      f+3     :     0.000523
      f-3     :     0.000600
  4 C s       :     3.184950  s :     3.184950
      pz      :     0.752868  p :     2.501570
      px      :     0.875449
      py      :     0.873254
      dz2     :     0.072055  d :     0.219465
      dxz     :     0.056660
      dyz     :     0.042278
      dx2y2   :     0.022322
      dxy     :     0.026151
      f0      :     0.005673  f :     0.019225
      f+1     :     0.002998
      f-1     :     0.002650
      f+2     :     0.003126
      f-2     :     0.002580
      f+3     :     0.000946
      f-3     :     0.001252
  5 C s       :     3.026228  s :     3.026228
      pz      :     0.878658  p :     2.548074
      px      :     0.878607
      py      :     0.790810
      dz2     :     0.053780  d :     0.163537
      dxz     :     0.018025
      dyz     :     0.022691
      dx2y2   :     0.038664
      dxy     :     0.030377
      f0      :     0.001353  f :     0.010624
      f+1     :     0.000861
      f-1     :     0.002258
      f+2     :     0.001567
      f-2     :     0.001294
      f+3     :     0.001545
      f-3     :     0.001746
  6 H s       :     0.854043  s :     0.854043
      pz      :     0.013290  p :     0.022172
      px      :     0.004609
      py      :     0.004273
  7 C s       :     3.248665  s :     3.248665
      pz      :     0.847887  p :     2.545409
      px      :     0.896174
      py      :     0.801347
      dz2     :     0.037527  d :     0.139869
      dxz     :     0.026386
      dyz     :     0.039655
      dx2y2   :     0.017783
      dxy     :     0.018517
      f0      :     0.001880  f :     0.009891
      f+1     :     0.001470
      f-1     :     0.002075
      f+2     :     0.001112
      f-2     :     0.001252
      f+3     :     0.000930
      f-3     :     0.001172
  8 C s       :     3.210645  s :     3.210645
      pz      :     0.963940  p :     2.900727
      px      :     0.968225
      py      :     0.968561
      dz2     :     0.018057  d :     0.098876
      dxz     :     0.017403
      dyz     :     0.036195
      dx2y2   :     0.014039
      dxy     :     0.013182
      f0      :     0.001161  f :     0.007308
      f+1     :     0.001176
      f-1     :     0.001523
      f+2     :     0.000744
      f-2     :     0.000714
      f+3     :     0.000678
      f-3     :     0.001312
  9 H s       :     0.810283  s :     0.810283
      pz      :     0.008878  p :     0.022826
      px      :     0.005024
      py      :     0.008923
 10 C s       :     3.205024  s :     3.205024
      pz      :     0.978139  p :     2.864019
      px      :     0.960120
      py      :     0.925760
      dz2     :     0.024945  d :     0.094184
      dxz     :     0.010621
      dyz     :     0.024126
      dx2y2   :     0.017669
      dxy     :     0.016824
      f0      :     0.001255  f :     0.007197
      f+1     :     0.000563
      f-1     :     0.001195
      f+2     :     0.000895
      f-2     :     0.001084
      f+3     :     0.000768
      f-3     :     0.001437
 11 H s       :     0.823761  s :     0.823761
      pz      :     0.012957  p :     0.021997
      px      :     0.004761
      py      :     0.004280
 12 C s       :     3.182748  s :     3.182748
      pz      :     0.924451  p :     2.869033
      px      :     0.967424
      py      :     0.977159
      dz2     :     0.030095  d :     0.093723
      dxz     :     0.021172
      dyz     :     0.024862
      dx2y2   :     0.008163
      dxy     :     0.009431
      f0      :     0.001451  f :     0.007164
      f+1     :     0.001199
      f-1     :     0.001504
      f+2     :     0.000810
      f-2     :     0.000912
      f+3     :     0.000717
      f-3     :     0.000572
 13 H s       :     0.820758  s :     0.820758
      pz      :     0.004173  p :     0.022003
      px      :     0.006100
      py      :     0.011730
 14 C s       :     3.180325  s :     3.180325
      pz      :     0.954190  p :     2.866230
      px      :     0.959699
      py      :     0.952341
      dz2     :     0.018022  d :     0.094914
      dxz     :     0.017124
      dyz     :     0.035626
      dx2y2   :     0.012955
      dxy     :     0.011188
      f0      :     0.001168  f :     0.007228
      f+1     :     0.001195
      f-1     :     0.001525
      f+2     :     0.000692
      f-2     :     0.000677
      f+3     :     0.000662
      f-3     :     0.001308
 15 H s       :     0.821790  s :     0.821790
      pz      :     0.008959  p :     0.022019
      px      :     0.004971
      py      :     0.008089
 16 C s       :     3.272555  s :     3.272555
      pz      :     0.998417  p :     2.907846
      px      :     0.963175
      py      :     0.946254
      dz2     :     0.024954  d :     0.097407
      dxz     :     0.010768
      dyz     :     0.025882
      dx2y2   :     0.017473
      dxy     :     0.018330
      f0      :     0.001232  f :     0.007284
      f+1     :     0.000556
      f-1     :     0.001233
      f+2     :     0.000876
      f-2     :     0.001083
      f+3     :     0.000819
      f-3     :     0.001486
 17 H s       :     0.830617  s :     0.830617
      pz      :     0.012996  p :     0.022134
      px      :     0.004794
      py      :     0.004344
 18 C s       :     3.036294  s :     3.036294
      pz      :     0.905649  p :     2.541388
      px      :     0.736460
      py      :     0.899279
      dz2     :     0.042248  d :     0.210348
      dxz     :     0.038423
      dyz     :     0.042001
      dx2y2   :     0.044855
      dxy     :     0.042822
      f0      :     0.002042  f :     0.012954
      f+1     :     0.001932
      f-1     :     0.001754
      f+2     :     0.001644
      f-2     :     0.001414
      f+3     :     0.001685
      f-3     :     0.002482
 19 C s       :     3.263761  s :     3.263761
      pz      :     0.932234  p :     3.077024
      px      :     1.078923
      py      :     1.065867
      dz2     :     0.011536  d :     0.056651
      dxz     :     0.012594
      dyz     :     0.016369
      dx2y2   :     0.007601
      dxy     :     0.008551
      f0      :     0.000965  f :     0.003546
      f+1     :     0.000642
      f-1     :     0.000860
      f+2     :     0.000174
      f-2     :     0.000230
      f+3     :     0.000587
      f-3     :     0.000086
 20 H s       :     0.842866  s :     0.842866
      pz      :     0.004569  p :     0.021080
      px      :     0.006512
      py      :     0.009999
 21 H s       :     0.841912  s :     0.841912
      pz      :     0.004902  p :     0.021084
      px      :     0.011448
      py      :     0.004733
 22 H s       :     0.846405  s :     0.846405
      pz      :     0.007676  p :     0.021119
      px      :     0.005400
      py      :     0.008043
 23 C s       :     3.266302  s :     3.266302
      pz      :     1.039693  p :     3.113253
      px      :     1.070262
      py      :     1.003298
      dz2     :     0.018510  d :     0.057218
      dxz     :     0.006893
      dyz     :     0.007197
      dx2y2   :     0.010142
      dxy     :     0.014477
      f0      :     0.000523  f :     0.003431
      f+1     :     0.000173
      f-1     :     0.000876
      f+2     :     0.000322
      f-2     :     0.000518
      f+3     :     0.000485
      f-3     :     0.000535
 24 H s       :     0.833555  s :     0.833555
      pz      :     0.011861  p :     0.021624
      px      :     0.004808
      py      :     0.004955
 25 H s       :     0.832063  s :     0.832063
      pz      :     0.005469  p :     0.021463
      px      :     0.010550
      py      :     0.005444
 26 H s       :     0.836603  s :     0.836603
      pz      :     0.004383  p :     0.021014
      px      :     0.007192
      py      :     0.009438
 27 C s       :     3.288573  s :     3.288573
      pz      :     1.089275  p :     3.095469
      px      :     1.030051
      py      :     0.976144
      dz2     :     0.009895  d :     0.056870
      dxz     :     0.004800
      dyz     :     0.017212
      dx2y2   :     0.017941
      dxy     :     0.007022
      f0      :     0.000713  f :     0.003469
      f+1     :     0.000115
      f-1     :     0.000568
      f+2     :     0.000090
      f-2     :     0.000486
      f+3     :     0.000707
      f-3     :     0.000790
 28 H s       :     0.839362  s :     0.839362
      pz      :     0.007093  p :     0.021130
      px      :     0.005154
      py      :     0.008883
 29 H s       :     0.835343  s :     0.835343
      pz      :     0.004890  p :     0.021218
      px      :     0.011884
      py      :     0.004443
 30 H s       :     0.834379  s :     0.834379
      pz      :     0.011893  p :     0.021645
      px      :     0.004380
      py      :     0.005372
 31 C s       :     2.957975  s :     2.957975
      pz      :     0.857836  p :     2.622076
      px      :     0.830906
      py      :     0.933335
      dz2     :     0.025205  d :     0.166917
      dxz     :     0.045222
      dyz     :     0.020052
      dx2y2   :     0.033144
      dxy     :     0.043294
      f0      :     0.001618  f :     0.013210
      f+1     :     0.001538
      f-1     :     0.001599
      f+2     :     0.001650
      f-2     :     0.002211
      f+3     :     0.002806
      f-3     :     0.001789
 32 C s       :     3.340404  s :     3.340404
      pz      :     0.917766  p :     2.574975
      px      :     0.772504
      py      :     0.884705
      dz2     :     0.021058  d :     0.126779
      dxz     :     0.028015
      dyz     :     0.016503
      dx2y2   :     0.030702
      dxy     :     0.030500
      f0      :     0.000970  f :     0.009342
      f+1     :     0.000860
      f-1     :     0.001427
      f+2     :     0.001530
      f-2     :     0.001604
      f+3     :     0.001739
      f-3     :     0.001211
 33 C s       :     3.204403  s :     3.204403
      pz      :     0.987917  p :     2.883146
      px      :     0.916714
      py      :     0.978514
      dz2     :     0.012166  d :     0.098995
      dxz     :     0.024902
      dyz     :     0.012827
      dx2y2   :     0.025659
      dxy     :     0.023440
      f0      :     0.000851  f :     0.007453
      f+1     :     0.001053
      f-1     :     0.000649
      f+2     :     0.001357
      f-2     :     0.001026
      f+3     :     0.001679
      f-3     :     0.000838
 34 H s       :     0.822782  s :     0.822782
      pz      :     0.008385  p :     0.023541
      px      :     0.004467
      py      :     0.010690
 35 C s       :     3.217580  s :     3.217580
      pz      :     0.980225  p :     2.915684
      px      :     0.962509
      py      :     0.972950
      dz2     :     0.022577  d :     0.093295
      dxz     :     0.013183
      dyz     :     0.014529
      dx2y2   :     0.021404
      dxy     :     0.021601
      f0      :     0.000470  f :     0.007198
      f+1     :     0.001101
      f-1     :     0.001414
      f+2     :     0.001107
      f-2     :     0.001199
      f+3     :     0.000946
      f-3     :     0.000961
 36 H s       :     0.829821  s :     0.829821
      pz      :     0.004460  p :     0.022130
      px      :     0.011920
      py      :     0.005750
 37 C s       :     3.224099  s :     3.224099
      pz      :     0.962670  p :     2.875335
      px      :     0.963063
      py      :     0.949602
      dz2     :     0.011911  d :     0.096268
      dxz     :     0.026337
      dyz     :     0.011060
      dx2y2   :     0.021841
      dxy     :     0.025119
      f0      :     0.000926  f :     0.007290
      f+1     :     0.000312
      f-1     :     0.001315
      f+2     :     0.001029
      f-2     :     0.001385
      f+3     :     0.001416
      f-3     :     0.000906
 38 H s       :     0.829130  s :     0.829130
      pz      :     0.007412  p :     0.021878
      px      :     0.008842
      py      :     0.005625
 39 C s       :     3.303434  s :     3.303434
      pz      :     0.998285  p :     2.902960
      px      :     0.899902
      py      :     1.004772
      dz2     :     0.011109  d :     0.091381
      dxz     :     0.022807
      dyz     :     0.011810
      dx2y2   :     0.023276
      dxy     :     0.022379
      f0      :     0.000821  f :     0.007441
      f+1     :     0.001052
      f-1     :     0.000677
      f+2     :     0.001371
      f-2     :     0.001072
      f+3     :     0.001647
      f-3     :     0.000801
 40 H s       :     0.819637  s :     0.819637
      pz      :     0.008490  p :     0.023757
      px      :     0.004355
      py      :     0.010912
 41 C s       :     2.968930  s :     2.968930
      pz      :     0.892843  p :     2.729221
      px      :     0.932748
      py      :     0.903630
      dz2     :     0.033833  d :     0.187586
      dxz     :     0.041772
      dyz     :     0.041043
      dx2y2   :     0.032774
      dxy     :     0.038164
      f0      :     0.000592  f :     0.010091
      f+1     :     0.001481
      f-1     :     0.001638
      f+2     :     0.002080
      f-2     :     0.002012
      f+3     :     0.001161
      f-3     :     0.001127
 42 C s       :     3.271691  s :     3.271691
      pz      :     1.027259  p :     3.104510
      px      :     1.055533
      py      :     1.021718
      dz2     :     0.008204  d :     0.059028
      dxz     :     0.017143
      dyz     :     0.011078
      dx2y2   :     0.010474
      dxy     :     0.012130
      f0      :     0.000224  f :     0.003334
      f+1     :     0.000206
      f-1     :     0.000403
      f+2     :     0.000928
      f-2     :     0.001144
      f+3     :     0.000127
      f-3     :     0.000302
 43 H s       :     0.844626  s :     0.844626
      pz      :     0.007892  p :     0.021170
      px      :     0.007988
      py      :     0.005290
 44 H s       :     0.840178  s :     0.840178
      pz      :     0.006931  p :     0.021301
      px      :     0.008879
      py      :     0.005490
 45 H s       :     0.831065  s :     0.831065
      pz      :     0.006800  p :     0.023113
      px      :     0.005633
      py      :     0.010680
 46 C s       :     3.268808  s :     3.268808
      pz      :     1.035215  p :     3.102600
      px      :     1.004961
      py      :     1.062423
      dz2     :     0.006457  d :     0.059349
      dxz     :     0.016074
      dyz     :     0.014989
      dx2y2   :     0.010224
      dxy     :     0.011606
      f0      :     0.000071  f :     0.003334
      f+1     :     0.000505
      f-1     :     0.000226
      f+2     :     0.000674
      f-2     :     0.001333
      f+3     :     0.000377
      f-3     :     0.000149
 47 H s       :     0.830007  s :     0.830007
      pz      :     0.008530  p :     0.022451
      px      :     0.006657
      py      :     0.007264
 48 H s       :     0.838834  s :     0.838834
      pz      :     0.006876  p :     0.021370
      px      :     0.008734
      py      :     0.005760
 49 H s       :     0.837477  s :     0.837477
      pz      :     0.006690  p :     0.021274
      px      :     0.005331
      py      :     0.009253
 50 C s       :     3.301168  s :     3.301168
      pz      :     1.027849  p :     3.098072
      px      :     1.071821
      py      :     0.998402
      dz2     :     0.007349  d :     0.061581
      dxz     :     0.018175
      dyz     :     0.012696
      dx2y2   :     0.011230
      dxy     :     0.012130
      f0      :     0.000154  f :     0.003595
      f+1     :     0.000139
      f-1     :     0.000536
      f+2     :     0.001034
      f-2     :     0.001198
      f+3     :     0.000171
      f-3     :     0.000362
 51 H s       :     0.832447  s :     0.832447
      pz      :     0.006442  p :     0.021047
      px      :     0.005537
      py      :     0.009068
 52 H s       :     0.831494  s :     0.831494
      pz      :     0.007220  p :     0.021371
      px      :     0.008471
      py      :     0.005679
 53 H s       :     0.831605  s :     0.831605
      pz      :     0.007335  p :     0.020928
      px      :     0.008607
      py      :     0.004986
 54 C s       :     3.031324  s :     3.031324
      pz      :     0.739463  p :     2.186084
      px      :     0.750808
      py      :     0.695813
      dz2     :     0.048976  d :     0.273650
      dxz     :     0.027959
      dyz     :     0.089814
      dx2y2   :     0.036182
      dxy     :     0.070719
      f0      :     0.003234  f :     0.025491
      f+1     :     0.001563
      f-1     :     0.005869
      f+2     :     0.005109
      f-2     :     0.002848
      f+3     :     0.004041
      f-3     :     0.002826
 55 C s       :     3.284687  s :     3.284687
      pz      :     0.762849  p :     2.524659
      px      :     0.954628
      py      :     0.807182
      dz2     :     0.029004  d :     0.128830
      dxz     :     0.014601
      dyz     :     0.036975
      dx2y2   :     0.021739
      dxy     :     0.026511
      f0      :     0.001710  f :     0.010041
      f+1     :     0.001082
      f-1     :     0.001820
      f+2     :     0.002127
      f-2     :     0.001002
      f+3     :     0.001418
      f-3     :     0.000882
 56 C s       :     3.270160  s :     3.270160
      pz      :     0.972639  p :     2.873788
      px      :     0.941348
      py      :     0.959800
      dz2     :     0.020015  d :     0.100514
      dxz     :     0.014871
      dyz     :     0.035747
      dx2y2   :     0.010857
      dxy     :     0.019023
      f0      :     0.001399  f :     0.007331
      f+1     :     0.000850
      f-1     :     0.001106
      f+2     :     0.001347
      f-2     :     0.000765
      f+3     :     0.001251
      f-3     :     0.000613
 57 H s       :     0.803973  s :     0.803973
      pz      :     0.009125  p :     0.022598
      px      :     0.005876
      py      :     0.007598
 58 C s       :     3.172900  s :     3.172900
      pz      :     0.922612  p :     2.858231
      px      :     0.952779
      py      :     0.982840
      dz2     :     0.027987  d :     0.092733
      dxz     :     0.017999
      dyz     :     0.022746
      dx2y2   :     0.015476
      dxy     :     0.008523
      f0      :     0.001474  f :     0.007226
      f+1     :     0.000992
      f-1     :     0.001190
      f+2     :     0.001465
      f-2     :     0.000828
      f+3     :     0.000471
      f-3     :     0.000805
 59 H s       :     0.815133  s :     0.815133
      pz      :     0.004139  p :     0.022104
      px      :     0.004523
      py      :     0.013443
 60 C s       :     3.184121  s :     3.184121
      pz      :     0.982980  p :     2.840294
      px      :     0.925248
      py      :     0.932067
      dz2     :     0.021644  d :     0.095014
      dxz     :     0.008063
      dyz     :     0.027520
      dx2y2   :     0.016482
      dxy     :     0.021305
      f0      :     0.000943  f :     0.007150
      f+1     :     0.000641
      f-1     :     0.001236
      f+2     :     0.001492
      f-2     :     0.000657
      f+3     :     0.001331
      f-3     :     0.000850
 61 H s       :     0.812870  s :     0.812870
      pz      :     0.012019  p :     0.021978
      px      :     0.004997
      py      :     0.004962
 62 C s       :     3.176020  s :     3.176020
      pz      :     0.954225  p :     2.866096
      px      :     0.965531
      py      :     0.946340
      dz2     :     0.017638  d :     0.093388
      dxz     :     0.012589
      dyz     :     0.034660
      dx2y2   :     0.011445
      dxy     :     0.017056
      f0      :     0.001370  f :     0.007219
      f+1     :     0.000858
      f-1     :     0.001030
      f+2     :     0.001360
      f-2     :     0.000738
      f+3     :     0.001239
      f-3     :     0.000624
 63 H s       :     0.814563  s :     0.814563
      pz      :     0.008600  p :     0.022106
      px      :     0.005945
      py      :     0.007560
 64 C s       :     3.247506  s :     3.247506
      pz      :     0.950078  p :     2.876776
      px      :     0.918571
      py      :     1.008127
      dz2     :     0.028282  d :     0.097589
      dxz     :     0.019339
      dyz     :     0.025125
      dx2y2   :     0.016680
      dxy     :     0.008164
      f0      :     0.001509  f :     0.007313
      f+1     :     0.001008
      f-1     :     0.001189
      f+2     :     0.001494
      f-2     :     0.000876
      f+3     :     0.000440
      f-3     :     0.000796
 65 H s       :     0.813840  s :     0.813840
      pz      :     0.004473  p :     0.022567
      px      :     0.004318
      py      :     0.013777
 66 H s       :     0.741533  s :     0.741533
      pz      :     0.012675  p :     0.044452
      px      :     0.017703
      py      :     0.014074


                     *******************************
                     * LOEWDIN POPULATION ANALYSIS *
                     *******************************

----------------------
LOEWDIN ATOMIC CHARGES
----------------------
   0 O :    0.352185
   1 O :    0.083491
   2 N :    0.200597
   3 N :    0.149005
   4 C :   -0.298672
   5 C :   -0.220425
   6 H :    0.175125
   7 C :   -0.138283
   8 C :   -0.112407
   9 H :    0.160451
  10 C :   -0.147725
  11 H :    0.155463
  12 C :   -0.150456
  13 H :    0.154508
  14 C :   -0.147825
  15 H :    0.155443
  16 C :   -0.112672
  17 H :    0.161439
  18 C :   -0.400181
  19 C :   -0.273076
  20 H :    0.127677
  21 H :    0.130151
  22 H :    0.125934
  23 C :   -0.268276
  24 H :    0.127927
  25 H :    0.134750
  26 H :    0.131493
  27 C :   -0.262921
  28 H :    0.130199
  29 H :    0.135139
  30 H :    0.126540
  31 C :   -0.183074
  32 C :   -0.081900
  33 C :   -0.128749
  34 H :    0.161250
  35 C :   -0.189053
  36 H :    0.149614
  37 C :   -0.168194
  38 H :    0.153138
  39 C :   -0.144001
  40 H :    0.162667
  41 C :   -0.315986
  42 C :   -0.264632
  43 H :    0.130326
  44 H :    0.130216
  45 H :    0.121373
  46 C :   -0.264949
  47 H :    0.118376
  48 H :    0.131823
  49 H :    0.131539
  50 C :   -0.271680
  51 H :    0.127907
  52 H :    0.132370
  53 H :    0.128502
  54 C :   -0.443604
  55 C :   -0.137846
  56 C :   -0.086971
  57 H :    0.163725
  58 C :   -0.134462
  59 H :    0.159195
  60 C :   -0.118618
  61 H :    0.159479
  62 C :   -0.134556
  63 H :    0.159136
  64 C :   -0.081133
  65 H :    0.163746
  66 H :    0.180428

-------------------------------
LOEWDIN REDUCED ORBITAL CHARGES
-------------------------------
  0 O s       :     3.216855  s :     3.216855
      pz      :     1.306366  p :     4.316990
      px      :     1.489585
      py      :     1.521038
      dz2     :     0.027881  d :     0.107197
      dxz     :     0.022073
      dyz     :     0.032444
      dx2y2   :     0.011329
      dxy     :     0.013470
      f0      :     0.001176  f :     0.006773
      f+1     :     0.001014
      f-1     :     0.001530
      f+2     :     0.001036
      f-2     :     0.001045
      f+3     :     0.000520
      f-3     :     0.000453
  1 O s       :     3.387140  s :     3.387140
      pz      :     1.571865  p :     4.456196
      px      :     1.391996
      py      :     1.492335
      dz2     :     0.008940  d :     0.067044
      dxz     :     0.001402
      dyz     :     0.019799
      dx2y2   :     0.022358
      dxy     :     0.014544
      f0      :     0.000667  f :     0.006129
      f+1     :     0.000088
      f-1     :     0.001249
      f+2     :     0.001207
      f-2     :     0.000221
      f+3     :     0.001214
      f-3     :     0.001483
  2 N s       :     3.018935  s :     3.018935
      pz      :     1.360833  p :     3.557145
      px      :     1.155897
      py      :     1.040415
      dz2     :     0.050258  d :     0.206565
      dxz     :     0.059941
      dyz     :     0.025431
      dx2y2   :     0.033193
      dxy     :     0.037742
      f0      :     0.003946  f :     0.016757
      f+1     :     0.003577
      f-1     :     0.001950
      f+2     :     0.002457
      f-2     :     0.001745
      f+3     :     0.001557
      f-3     :     0.001524
  3 N s       :     2.911967  s :     2.911967
      pz      :     1.371457  p :     3.700595
      px      :     1.130886
      py      :     1.198252
      dz2     :     0.034342  d :     0.223293
      dxz     :     0.040430
      dyz     :     0.029584
      dx2y2   :     0.047782
      dxy     :     0.071155
      f0      :     0.002091  f :     0.015140
      f+1     :     0.001686
      f-1     :     0.001901
      f+2     :     0.002156
      f-2     :     0.002171
      f+3     :     0.002745
      f-3     :     0.002390
  4 C s       :     2.734384  s :     2.734384
      pz      :     0.903154  p :     2.684871
      px      :     0.955382
      py      :     0.826335
      dz2     :     0.262626  d :     0.767982
      dxz     :     0.197882
      dyz     :     0.142191
      dx2y2   :     0.085055
      dxy     :     0.080228
      f0      :     0.032287  f :     0.111435
      f+1     :     0.019105
      f-1     :     0.014383
      f+2     :     0.019508
      f-2     :     0.016068
      f+3     :     0.004904
      f-3     :     0.005181
  5 C s       :     2.714656  s :     2.714656
      pz      :     0.964169  p :     2.857232
      px      :     0.970784
      py      :     0.922278
      dz2     :     0.158394  d :     0.579909
      dxz     :     0.066750
      dyz     :     0.108609
      dx2y2   :     0.139043
      dxy     :     0.107113
      f0      :     0.007451  f :     0.068628
      f+1     :     0.006794
      f-1     :     0.013014
      f+2     :     0.010404
      f-2     :     0.009471
      f+3     :     0.010008
      f-3     :     0.011485
  6 H s       :     0.766268  s :     0.766268
      pz      :     0.034704  p :     0.058608
      px      :     0.012714
      py      :     0.011191
  7 C s       :     2.706007  s :     2.706007
      pz      :     1.055862  p :     2.853925
      px      :     0.854775
      py      :     0.943288
      dz2     :     0.142679  d :     0.521025
      dxz     :     0.092002
      dyz     :     0.150464
      dx2y2   :     0.068197
      dxy     :     0.067683
      f0      :     0.012351  f :     0.057326
      f+1     :     0.006339
      f-1     :     0.013340
      f+2     :     0.007867
      f-2     :     0.008173
      f+3     :     0.004367
      f-3     :     0.004890
  8 C s       :     2.755612  s :     2.755612
      pz      :     1.016156  p :     2.924455
      px      :     0.902816
      py      :     1.005483
      dz2     :     0.084319  d :     0.388892
      dxz     :     0.060457
      dyz     :     0.148663
      dx2y2   :     0.049716
      dxy     :     0.045738
      f0      :     0.009429  f :     0.043448
      f+1     :     0.006451
      f-1     :     0.009991
      f+2     :     0.003802
      f-2     :     0.004417
      f+3     :     0.004419
      f-3     :     0.004938
  9 H s       :     0.777420  s :     0.777420
      pz      :     0.023759  p :     0.062129
      px      :     0.014445
      py      :     0.023924
 10 C s       :     2.764907  s :     2.764907
      pz      :     1.000720  p :     2.946117
      px      :     0.908653
      py      :     1.036743
      dz2     :     0.111502  d :     0.393373
      dxz     :     0.036188
      dyz     :     0.104781
      dx2y2   :     0.071016
      dxy     :     0.069886
      f0      :     0.007602  f :     0.043329
      f+1     :     0.002871
      f-1     :     0.009234
      f+2     :     0.006498
      f-2     :     0.007309
      f+3     :     0.005010
      f-3     :     0.004807
 11 H s       :     0.784351  s :     0.784351
      pz      :     0.034231  p :     0.060186
      px      :     0.013551
      py      :     0.012403
 12 C s       :     2.765778  s :     2.765778
      pz      :     1.066347  p :     2.949976
      px      :     0.901054
      py      :     0.982575
      dz2     :     0.131451  d :     0.391449
      dxz     :     0.080079
      dyz     :     0.112159
      dx2y2   :     0.031188
      dxy     :     0.036573
      f0      :     0.010280  f :     0.043253
      f+1     :     0.005115
      f-1     :     0.010842
      f+2     :     0.006238
      f-2     :     0.006512
      f+3     :     0.002823
      f-3     :     0.001442
 13 H s       :     0.785161  s :     0.785161
      pz      :     0.012221  p :     0.060331
      px      :     0.016934
      py      :     0.031176
 14 C s       :     2.764903  s :     2.764903
      pz      :     1.031567  p :     2.946865
      px      :     0.907801
      py      :     1.007497
      dz2     :     0.084163  d :     0.392722
      dxz     :     0.062640
      dyz     :     0.151007
      dx2y2   :     0.049184
      dxy     :     0.045727
      f0      :     0.009525  f :     0.043336
      f+1     :     0.006467
      f-1     :     0.009925
      f+2     :     0.003705
      f-2     :     0.004390
      f+3     :     0.004410
      f-3     :     0.004913
 15 H s       :     0.784314  s :     0.784314
      pz      :     0.024257  p :     0.060244
      px      :     0.014061
      py      :     0.021925
 16 C s       :     2.756236  s :     2.756236
      pz      :     0.994180  p :     2.924527
      px      :     0.904619
      py      :     1.025728
      dz2     :     0.109001  d :     0.388720
      dxz     :     0.036196
      dyz     :     0.105909
      dx2y2   :     0.069664
      dxy     :     0.067949
      f0      :     0.007402  f :     0.043188
      f+1     :     0.002869
      f-1     :     0.009204
      f+2     :     0.006630
      f-2     :     0.007324
      f+3     :     0.004958
      f-3     :     0.004800
 17 H s       :     0.778048  s :     0.778048
      pz      :     0.034310  p :     0.060513
      px      :     0.013792
      py      :     0.012411
 18 C s       :     2.701587  s :     2.701587
      pz      :     1.004677  p :     2.892795
      px      :     0.877893
      py      :     1.010225
      dz2     :     0.158557  d :     0.720417
      dxz     :     0.119652
      dyz     :     0.139122
      dx2y2   :     0.154829
      dxy     :     0.148257
      f0      :     0.012299  f :     0.085382
      f+1     :     0.014045
      f-1     :     0.010356
      f+2     :     0.011906
      f-2     :     0.009938
      f+3     :     0.011193
      f-3     :     0.015645
 19 C s       :     2.832280  s :     2.832280
      pz      :     1.013283  p :     3.154105
      px      :     1.075111
      py      :     1.065711
      dz2     :     0.064776  d :     0.262438
      dxz     :     0.050970
      dyz     :     0.073591
      dx2y2   :     0.034904
      dxy     :     0.038197
      f0      :     0.005383  f :     0.024253
      f+1     :     0.005114
      f-1     :     0.004872
      f+2     :     0.002897
      f-2     :     0.002800
      f+3     :     0.002630
      f-3     :     0.000557
 20 H s       :     0.810030  s :     0.810030
      pz      :     0.013034  p :     0.062294
      px      :     0.019880
      py      :     0.029379
 21 H s       :     0.807697  s :     0.807697
      pz      :     0.013762  p :     0.062152
      px      :     0.034101
      py      :     0.014288
 22 H s       :     0.811746  s :     0.811746
      pz      :     0.020997  p :     0.062319
      px      :     0.016499
      py      :     0.024823
 23 C s       :     2.826558  s :     2.826558
      pz      :     1.051929  p :     3.157696
      px      :     1.066034
      py      :     1.039733
      dz2     :     0.080754  d :     0.259905
      dxz     :     0.032647
      dyz     :     0.040498
      dx2y2   :     0.042332
      dxy     :     0.063673
      f0      :     0.002787  f :     0.024118
      f+1     :     0.002095
      f-1     :     0.005253
      f+2     :     0.004291
      f-2     :     0.003248
      f+3     :     0.003080
      f-3     :     0.003364
 24 H s       :     0.808184  s :     0.808184
      pz      :     0.033957  p :     0.063889
      px      :     0.014440
      py      :     0.015491
 25 H s       :     0.802865  s :     0.802865
      pz      :     0.016859  p :     0.062385
      px      :     0.030072
      py      :     0.015454
 26 H s       :     0.806007  s :     0.806007
      pz      :     0.013310  p :     0.062500
      px      :     0.022513
      py      :     0.026677
 27 C s       :     2.827621  s :     2.827621
      pz      :     1.072697  p :     3.151183
      px      :     1.051645
      py      :     1.026841
      dz2     :     0.047524  d :     0.259832
      dxz     :     0.018832
      dyz     :     0.075388
      dx2y2   :     0.074977
      dxy     :     0.043111
      f0      :     0.003605  f :     0.024285
      f+1     :     0.001732
      f-1     :     0.002668
      f+2     :     0.002493
      f-2     :     0.004730
      f+3     :     0.004196
      f-3     :     0.004860
 28 H s       :     0.807246  s :     0.807246
      pz      :     0.021781  p :     0.062556
      px      :     0.016177
      py      :     0.024598
 29 H s       :     0.802481  s :     0.802481
      pz      :     0.015100  p :     0.062380
      px      :     0.033632
      py      :     0.013648
 30 H s       :     0.809545  s :     0.809545
      pz      :     0.035258  p :     0.063915
      px      :     0.013473
      py      :     0.015183
 31 C s       :     2.694155  s :     2.694155
      pz      :     0.929636  p :     2.782554
      px      :     0.919683
      py      :     0.933235
      dz2     :     0.093426  d :     0.629745
      dxz     :     0.153814
      dyz     :     0.082533
      dx2y2   :     0.142675
      dxy     :     0.157296
      f0      :     0.010189  f :     0.076620
      f+1     :     0.009325
      f-1     :     0.006313
      f+2     :     0.009394
      f-2     :     0.012037
      f+3     :     0.018123
      f-3     :     0.011238
 32 C s       :     2.702741  s :     2.702741
      pz      :     0.903746  p :     2.835775
      px      :     0.992521
      py      :     0.939508
      dz2     :     0.073753  d :     0.490499
      dxz     :     0.108773
      dyz     :     0.074039
      dx2y2   :     0.115859
      dxy     :     0.118075
      f0      :     0.005960  f :     0.052885
      f+1     :     0.005885
      f-1     :     0.006148
      f+2     :     0.008196
      f-2     :     0.007858
      f+3     :     0.010754
      f-3     :     0.008084
 33 C s       :     2.752257  s :     2.752257
      pz      :     0.941480  p :     2.929464
      px      :     1.038078
      py      :     0.949906
      dz2     :     0.044589  d :     0.404047
      dxz     :     0.098456
      dyz     :     0.055183
      dx2y2   :     0.110444
      dxy     :     0.095375
      f0      :     0.005061  f :     0.042982
      f+1     :     0.006361
      f-1     :     0.002425
      f+2     :     0.006297
      f-2     :     0.006351
      f+3     :     0.010652
      f-3     :     0.005834
 34 H s       :     0.776056  s :     0.776056
      pz      :     0.022392  p :     0.062694
      px      :     0.012144
      py      :     0.028157
 35 C s       :     2.761789  s :     2.761789
      pz      :     0.991766  p :     2.988450
      px      :     0.994575
      py      :     1.002109
      dz2     :     0.084407  d :     0.395034
      dxz     :     0.059804
      dyz     :     0.066708
      dx2y2   :     0.088285
      dxy     :     0.095830
      f0      :     0.003596  f :     0.043780
      f+1     :     0.006259
      f-1     :     0.005672
      f+2     :     0.007099
      f-2     :     0.007893
      f+3     :     0.007254
      f-3     :     0.006008
 36 H s       :     0.789639  s :     0.789639
      pz      :     0.013029  p :     0.060747
      px      :     0.031499
      py      :     0.016219
 37 C s       :     2.762740  s :     2.762740
      pz      :     0.945671  p :     2.951581
      px      :     1.018087
      py      :     0.987823
      dz2     :     0.047779  d :     0.409232
      dxz     :     0.102353
      dyz     :     0.053706
      dx2y2   :     0.094301
      dxy     :     0.111094
      f0      :     0.005849  f :     0.044641
      f+1     :     0.002970
      f-1     :     0.005716
      f+2     :     0.006377
      f-2     :     0.007022
      f+3     :     0.009517
      f-3     :     0.007190
 38 H s       :     0.787043  s :     0.787043
      pz      :     0.020247  p :     0.059818
      px      :     0.023743
      py      :     0.015828
 39 C s       :     2.752127  s :     2.752127
      pz      :     0.959024  p :     2.970401
      px      :     1.042291
      py      :     0.969086
      dz2     :     0.041782  d :     0.379038
      dxz     :     0.093473
      dyz     :     0.051574
      dx2y2   :     0.101873
      dxy     :     0.090335
      f0      :     0.005010  f :     0.042436
      f+1     :     0.006289
      f-1     :     0.002359
      f+2     :     0.006033
      f-2     :     0.006539
      f+3     :     0.010263
      f-3     :     0.005942
 40 H s       :     0.772967  s :     0.772967
      pz      :     0.023062  p :     0.064367
      px      :     0.012346
      py      :     0.028958
 41 C s       :     2.685959  s :     2.685959
      pz      :     0.975796  p :     2.925716
      px      :     0.968150
      py      :     0.981770
      dz2     :     0.098907  d :     0.636081
      dxz     :     0.146977
      dyz     :     0.151418
      dx2y2   :     0.105630
      dxy     :     0.133149
      f0      :     0.007379  f :     0.068230
      f+1     :     0.010192
      f-1     :     0.011661
      f+2     :     0.011507
      f-2     :     0.009215
      f+3     :     0.009121
      f-3     :     0.009154
 42 C s       :     2.822621  s :     2.822621
      pz      :     1.042819  p :     3.151786
      px      :     1.061972
      py      :     1.046995
      dz2     :     0.033338  d :     0.266196
      dxz     :     0.074879
      dyz     :     0.059738
      dx2y2   :     0.043138
      dxy     :     0.055103
      f0      :     0.004265  f :     0.024029
      f+1     :     0.002212
      f-1     :     0.003657
      f+2     :     0.003777
      f-2     :     0.003721
      f+3     :     0.002652
      f-3     :     0.003744
 43 H s       :     0.807472  s :     0.807472
      pz      :     0.022224  p :     0.062202
      px      :     0.024740
      py      :     0.015239
 44 H s       :     0.807421  s :     0.807421
      pz      :     0.019475  p :     0.062363
      px      :     0.025709
      py      :     0.017178
 45 H s       :     0.811040  s :     0.811040
      pz      :     0.020788  p :     0.067587
      px      :     0.016743
      py      :     0.030055
 46 C s       :     2.824442  s :     2.824442
      pz      :     1.052468  p :     3.148538
      px      :     1.038369
      py      :     1.057701
      dz2     :     0.024084  d :     0.268078
      dxz     :     0.074983
      dyz     :     0.071504
      dx2y2   :     0.041408
      dxy     :     0.056100
      f0      :     0.003430  f :     0.023892
      f+1     :     0.004166
      f-1     :     0.002435
      f+2     :     0.003075
      f-2     :     0.003914
      f+3     :     0.004362
      f-3     :     0.002511
 47 H s       :     0.816480  s :     0.816480
      pz      :     0.023882  p :     0.065143
      px      :     0.018231
      py      :     0.023030
 48 H s       :     0.805784  s :     0.805784
      pz      :     0.021380  p :     0.062393
      px      :     0.024453
      py      :     0.016561
 49 H s       :     0.806150  s :     0.806150
      pz      :     0.019158  p :     0.062311
      px      :     0.016675
      py      :     0.026478
 50 C s       :     2.824439  s :     2.824439
      pz      :     1.048024  p :     3.147000
      px      :     1.062592
      py      :     1.036384
      dz2     :     0.026932  d :     0.275657
      dxz     :     0.081910
      dyz     :     0.063100
      dx2y2   :     0.047521
      dxy     :     0.056193
      f0      :     0.003839  f :     0.024584
      f+1     :     0.002007
      f-1     :     0.004363
      f+2     :     0.003683
      f-2     :     0.003714
      f+3     :     0.002837
      f-3     :     0.004141
 51 H s       :     0.809395  s :     0.809395
      pz      :     0.020291  p :     0.062698
      px      :     0.016344
      py      :     0.026063
 52 H s       :     0.805538  s :     0.805538
      pz      :     0.020275  p :     0.062091
      px      :     0.026099
      py      :     0.015718
 53 H s       :     0.808982  s :     0.808982
      pz      :     0.021623  p :     0.062516
      px      :     0.025226
      py      :     0.015667
 54 C s       :     2.734231  s :     2.734231
      pz      :     0.906256  p :     2.604734
      px      :     0.749338
      py      :     0.949139
      dz2     :     0.167917  d :     0.947818
      dxz     :     0.085846
      dyz     :     0.309882
      dx2y2   :     0.173025
      dxy     :     0.211149
      f0      :     0.020666  f :     0.156821
      f+1     :     0.009986
      f-1     :     0.036317
      f+2     :     0.029908
      f-2     :     0.018762
      f+3     :     0.023569
      f-3     :     0.017613
 55 C s       :     2.701381  s :     2.701381
      pz      :     0.950750  p :     2.881938
      px      :     0.897977
      py      :     1.033212
      dz2     :     0.116957  d :     0.498054
      dxz     :     0.055558
      dyz     :     0.152592
      dx2y2   :     0.082775
      dxy     :     0.090173
      f0      :     0.009753  f :     0.056473
      f+1     :     0.006012
      f-1     :     0.011730
      f+2     :     0.010852
      f-2     :     0.006603
      f+3     :     0.006760
      f-3     :     0.004763
 56 C s       :     2.758093  s :     2.758093
      pz      :     1.011699  p :     2.899251
      px      :     0.872993
      py      :     1.014559
      dz2     :     0.077264  d :     0.386219
      dxz     :     0.050895
      dyz     :     0.141199
      dx2y2   :     0.050131
      dxy     :     0.066730
      f0      :     0.008884  f :     0.043406
      f+1     :     0.005712
      f-1     :     0.007953
      f+2     :     0.007112
      f-2     :     0.003236
      f+3     :     0.006001
      f-3     :     0.004508
 57 H s       :     0.774134  s :     0.774134
      pz      :     0.024621  p :     0.062141
      px      :     0.016560
      py      :     0.020960
 58 C s       :     2.764178  s :     2.764178
      pz      :     1.039768  p :     2.941714
      px      :     0.907175
      py      :     0.994771
      dz2     :     0.120573  d :     0.385393
      dxz     :     0.072492
      dyz     :     0.099972
      dx2y2   :     0.064118
      dxy     :     0.028237
      f0      :     0.008233  f :     0.043178
      f+1     :     0.006336
      f-1     :     0.009098
      f+2     :     0.007598
      f-2     :     0.006180
      f+3     :     0.002403
      f-3     :     0.003330
 59 H s       :     0.780281  s :     0.780281
      pz      :     0.012019  p :     0.060524
      px      :     0.012917
      py      :     0.035588
 60 C s       :     2.767586  s :     2.767586
      pz      :     0.985199  p :     2.917145
      px      :     0.876030
      py      :     1.055916
      dz2     :     0.089382  d :     0.390739
      dxz     :     0.030837
      dyz     :     0.119619
      dx2y2   :     0.071503
      dxy     :     0.079398
      f0      :     0.006111  f :     0.043149
      f+1     :     0.003723
      f-1     :     0.008663
      f+2     :     0.008385
      f-2     :     0.004997
      f+3     :     0.006457
      f-3     :     0.004813
 61 H s       :     0.780265  s :     0.780265
      pz      :     0.032041  p :     0.060256
      px      :     0.014043
      py      :     0.014172
 62 C s       :     2.764009  s :     2.764009
      pz      :     1.009799  p :     2.941884
      px      :     0.896715
      py      :     1.035369
      dz2     :     0.075073  d :     0.385427
      dxz     :     0.046974
      dyz     :     0.149135
      dx2y2   :     0.051137
      dxy     :     0.063109
      f0      :     0.008754  f :     0.043237
      f+1     :     0.005570
      f-1     :     0.008075
      f+2     :     0.007464
      f-2     :     0.003226
      f+3     :     0.005703
      f-3     :     0.004445
 63 H s       :     0.780355  s :     0.780355
      pz      :     0.023245  p :     0.060509
      px      :     0.016498
      py      :     0.020766
 64 C s       :     2.756868  s :     2.756868
      pz      :     1.024408  p :     2.894514
      px      :     0.875024
      py      :     0.995082
      dz2     :     0.116808  d :     0.386251
      dxz     :     0.074449
      dyz     :     0.102712
      dx2y2   :     0.064266
      dxy     :     0.028016
      f0      :     0.008154  f :     0.043499
      f+1     :     0.006110
      f-1     :     0.009148
      f+2     :     0.007738
      f-2     :     0.006584
      f+3     :     0.002302
      f-3     :     0.003465
 65 H s       :     0.774437  s :     0.774437
      pz      :     0.012646  p :     0.061817
      px      :     0.012444
      py      :     0.036728
 66 H s       :     0.699021  s :     0.699021
      pz      :     0.034237  p :     0.120551
      px      :     0.046047
      py      :     0.040267


                      *****************************
                      * MAYER POPULATION ANALYSIS *
                      *****************************

  NA   - Mulliken gross atomic population
  ZA   - Total nuclear charge
  QA   - Mulliken gross atomic charge
  VA   - Mayer's total valence
  BVA  - Mayer's bonded valence
  FA   - Mayer's free valence

  ATOM       NA         ZA         QA         VA         BVA        FA
  0 O      8.2347     8.0000    -0.2347     2.1456     2.1456     0.0000
  1 O      8.4378     8.0000    -0.4378     2.0357     2.0357     0.0000
  2 N      7.2089     7.0000    -0.2089     3.1001     3.1001    -0.0000
  3 N      7.2231     7.0000    -0.2231     3.1232     3.1232    -0.0000
  4 C      5.9252     6.0000     0.0748     4.2246     4.2246    -0.0000
  5 C      5.7485     6.0000     0.2515     3.6755     3.6755    -0.0000
  6 H      0.8762     1.0000     0.1238     1.0053     1.0053    -0.0000
  7 C      5.9438     6.0000     0.0562     3.6165     3.6165     0.0000
  8 C      6.2176     6.0000    -0.2176     3.9064     3.9064     0.0000
  9 H      0.8331     1.0000     0.1669     0.9629     0.9629     0.0000
 10 C      6.1704     6.0000    -0.1704     3.9132     3.9132     0.0000
 11 H      0.8458     1.0000     0.1542     0.9640     0.9640     0.0000
 12 C      6.1527     6.0000    -0.1527     3.8730     3.8730    -0.0000
 13 H      0.8428     1.0000     0.1572     0.9603     0.9603    -0.0000
 14 C      6.1487     6.0000    -0.1487     3.8770     3.8770    -0.0000
 15 H      0.8438     1.0000     0.1562     0.9620     0.9620    -0.0000
 16 C      6.2851     6.0000    -0.2851     4.0047     4.0047     0.0000
 17 H      0.8528     1.0000     0.1472     0.9779     0.9779     0.0000
 18 C      5.8010     6.0000     0.1990     3.8538     3.8538    -0.0000
 19 C      6.4010     6.0000    -0.4010     3.8350     3.8350    -0.0000
 20 H      0.8639     1.0000     0.1361     0.9764     0.9764    -0.0000
 21 H      0.8630     1.0000     0.1370     0.9752     0.9752     0.0000
 22 H      0.8675     1.0000     0.1325     0.9841     0.9841    -0.0000
 23 C      6.4402     6.0000    -0.4402     3.8796     3.8796    -0.0000
 24 H      0.8552     1.0000     0.1448     0.9753     0.9753    -0.0000
 25 H      0.8535     1.0000     0.1465     0.9683     0.9683    -0.0000
 26 H      0.8576     1.0000     0.1424     0.9753     0.9753    -0.0000
 27 C      6.4444     6.0000    -0.4444     3.8822     3.8822    -0.0000
 28 H      0.8605     1.0000     0.1395     0.9781     0.9781    -0.0000
 29 H      0.8566     1.0000     0.1434     0.9703     0.9703     0.0000
 30 H      0.8560     1.0000     0.1440     0.9845     0.9845    -0.0000
 31 C      5.7602     6.0000     0.2398     3.8476     3.8476     0.0000
 32 C      6.0515     6.0000    -0.0515     3.7503     3.7503     0.0000
 33 C      6.1940     6.0000    -0.1940     3.7978     3.7978     0.0000
 34 H      0.8463     1.0000     0.1537     0.9607     0.9607     0.0000
 35 C      6.2338     6.0000    -0.2338     3.9093     3.9093     0.0000
 36 H      0.8520     1.0000     0.1480     0.9638     0.9638     0.0000
 37 C      6.2030     6.0000    -0.2030     3.8771     3.8771     0.0000
 38 H      0.8510     1.0000     0.1490     0.9627     0.9627     0.0000
 39 C      6.3052     6.0000    -0.3052     3.9125     3.9125    -0.0000
 40 H      0.8434     1.0000     0.1566     0.9741     0.9741    -0.0000
 41 C      5.8958     6.0000     0.1042     3.8732     3.8732    -0.0000
 42 C      6.4386     6.0000    -0.4386     3.8684     3.8684    -0.0000
 43 H      0.8658     1.0000     0.1342     0.9715     0.9715    -0.0000
 44 H      0.8615     1.0000     0.1385     0.9735     0.9735     0.0000
 45 H      0.8542     1.0000     0.1458     0.9775     0.9775    -0.0000
 46 C      6.4341     6.0000    -0.4341     3.8613     3.8613    -0.0000
 47 H      0.8525     1.0000     0.1475     0.9839     0.9839    -0.0000
 48 H      0.8602     1.0000     0.1398     0.9731     0.9731    -0.0000
 49 H      0.8588     1.0000     0.1412     0.9718     0.9718     0.0000
 50 C      6.4644     6.0000    -0.4644     3.8814     3.8814    -0.0000
 51 H      0.8535     1.0000     0.1465     0.9678     0.9678    -0.0000
 52 H      0.8529     1.0000     0.1471     0.9711     0.9711     0.0000
 53 H      0.8525     1.0000     0.1475     0.9694     0.9694    -0.0000
 54 C      5.5165     6.0000     0.4835     3.9620     3.9620    -0.0000
 55 C      5.9482     6.0000     0.0518     3.6892     3.6892    -0.0000
 56 C      6.2518     6.0000    -0.2518     3.9852     3.9852     0.0000
 57 H      0.8266     1.0000     0.1734     0.9717     0.9717    -0.0000
 58 C      6.1311     6.0000    -0.1311     3.8827     3.8827     0.0000
 59 H      0.8372     1.0000     0.1628     0.9620     0.9620    -0.0000
 60 C      6.1266     6.0000    -0.1266     3.9082     3.9082     0.0000
 61 H      0.8348     1.0000     0.1652     0.9585     0.9585     0.0000
 62 C      6.1427     6.0000    -0.1427     3.8988     3.8988     0.0000
 63 H      0.8367     1.0000     0.1633     0.9615     0.9615     0.0000
 64 C      6.2292     6.0000    -0.2292     3.9646     3.9646    -0.0000
 65 H      0.8364     1.0000     0.1636     0.9830     0.9830    -0.0000
 66 H      0.7860     1.0000     0.2140     0.9782     0.9782    -0.0000

  Mayer bond orders larger than 0.100000
B(  0-O ,  4-C ) :   0.8634 B(  0-O , 54-C ) :   1.1047 B(  1-O , 54-C ) :   1.8048 
B(  2-N ,  4-C ) :   2.1538 B(  2-N , 18-C ) :   0.8815 B(  3-N ,  5-C ) :   0.9741 
B(  3-N , 31-C ) :   1.1098 B(  3-N , 66-H ) :   0.8851 B(  4-C ,  5-C ) :   0.9093 
B(  5-C ,  6-H ) :   0.9665 B(  5-C ,  7-C ) :   0.8224 B(  7-C ,  8-C ) :   1.3512 
B(  7-C , 16-C ) :   1.3788 B(  8-C ,  9-H ) :   0.9665 B(  8-C , 10-C ) :   1.4138 
B( 10-C , 11-H ) :   0.9793 B( 10-C , 12-C ) :   1.3845 B( 12-C , 13-H ) :   0.9719 
B( 12-C , 14-C ) :   1.3796 B( 14-C , 15-H ) :   0.9758 B( 14-C , 16-C ) :   1.4219 
B( 16-C , 17-H ) :   0.9781 B( 18-C , 19-C ) :   0.9616 B( 18-C , 23-C ) :   0.9656 
B( 18-C , 27-C ) :   0.9568 B( 19-C , 20-H ) :   0.9699 B( 19-C , 21-H ) :   0.9685 
B( 19-C , 22-H ) :   0.9669 B( 23-C , 24-H ) :   0.9631 B( 23-C , 25-H ) :   0.9587 
B( 23-C , 26-H ) :   0.9675 B( 27-C , 28-H ) :   0.9641 B( 27-C , 29-H ) :   0.9632 
B( 27-C , 30-H ) :   0.9620 B( 31-C , 32-C ) :   1.2971 B( 31-C , 39-C ) :   1.3562 
B( 32-C , 33-C ) :   1.3266 B( 32-C , 41-C ) :   0.9984 B( 33-C , 34-H ) :   0.9715 
B( 33-C , 35-C ) :   1.3849 B( 35-C , 36-H ) :   0.9902 B( 35-C , 37-C ) :   1.3913 
B( 37-C , 38-H ) :   0.9851 B( 37-C , 39-C ) :   1.3793 B( 39-C , 40-H ) :   0.9764 
B( 41-C , 42-C ) :   0.9545 B( 41-C , 46-C ) :   0.9555 B( 41-C , 50-C ) :   0.9490 
B( 42-C , 43-H ) :   0.9644 B( 42-C , 44-H ) :   0.9624 B( 42-C , 45-H ) :   0.9593 
B( 46-C , 47-H ) :   0.9508 B( 46-C , 48-H ) :   0.9615 B( 46-C , 49-H ) :   0.9655 
B( 50-C , 51-H ) :   0.9647 B( 50-C , 52-H ) :   0.9683 B( 50-C , 53-H ) :   0.9689 
B( 54-C , 55-C ) :   0.9845 B( 55-C , 56-C ) :   1.3732 B( 55-C , 64-C ) :   1.3334 
B( 56-C , 57-H ) :   0.9569 B( 56-C , 58-C ) :   1.4333 B( 58-C , 59-H ) :   0.9713 
B( 58-C , 60-C ) :   1.3841 B( 60-C , 61-H ) :   0.9658 B( 60-C , 62-C ) :   1.3849 
B( 62-C , 63-H ) :   0.9706 B( 62-C , 64-C ) :   1.4367 B( 64-C , 65-H ) :   0.9594 


-------
TIMINGS
-------

Total SCF time: 0 days 0 hours 4 min 54 sec 

Total time                  ....     294.830 sec
Sum of individual times     ....     286.293 sec  ( 97.1%)

Fock matrix formation       ....     264.799 sec  ( 89.8%)
  Split-RI-J                ....      22.057 sec  (  8.3% of F)
  Chain of spheres X        ....     170.914 sec  ( 64.5% of F)
  XC integration            ....      29.216 sec  ( 11.0% of F)
    Basis function eval.    ....       2.686 sec  (  9.2% of XC)
    Density eval.           ....       8.278 sec  ( 28.3% of XC)
    XC-Functional eval.     ....       0.215 sec  (  0.7% of XC)
    XC-Potential eval.      ....       4.319 sec  ( 14.8% of XC)
Diagonalization             ....       2.676 sec  (  0.9%)
Density matrix formation    ....       0.675 sec  (  0.2%)
Population analysis         ....       1.270 sec  (  0.4%)
Initial guess               ....       2.107 sec  (  0.7%)
Orbital Transformation      ....       0.000 sec  (  0.0%)
Orbital Orthonormalization  ....       0.000 sec  (  0.0%)
DIIS solution               ....       4.094 sec  (  1.4%)
SOSCF solution              ....       2.641 sec  (  0.9%)
Grid generation             ....       8.030 sec  (  2.7%)

Maximum memory used throughout the entire SCF-calculation: 397.6 MB
[1710266447.404138] [node091:1262564:0]          mpool.c:43   UCX  WARN  object 0x13e86240 was not returned to mpool ucp_requests
[1710266447.404149] [node091:1262564:0]          mpool.c:43   UCX  WARN  object 0x13e86400 was not returned to mpool ucp_requests
[1710266447.404153] [node091:1262564:0]          mpool.c:43   UCX  WARN  object 0x13e865c0 was not returned to mpool ucp_requests
[1710266447.404156] [node091:1262564:0]          mpool.c:43   UCX  WARN  object 0x13e86780 was not returned to mpool ucp_requests
[1710266447.404159] [node091:1262564:0]          mpool.c:43   UCX  WARN  object 0x13e86940 was not returned to mpool ucp_requests
[1710266447.404161] [node091:1262564:0]          mpool.c:43   UCX  WARN  object 0x13e86b00 was not returned to mpool ucp_requests
[1710266447.404163] [node091:1262564:0]          mpool.c:43   UCX  WARN  object 0x13e86cc0 was not returned to mpool ucp_requests
[1710266447.404166] [node091:1262564:0]          mpool.c:43   UCX  WARN  object 0x13e86e80 was not returned to mpool ucp_requests
[1710266447.404866] [node091:1262566:0]          mpool.c:43   UCX  WARN  object 0x149d2440 was not returned to mpool ucp_requests
[1710266447.404878] [node091:1262566:0]          mpool.c:43   UCX  WARN  object 0x149d2600 was not returned to mpool ucp_requests
[1710266447.404882] [node091:1262566:0]          mpool.c:43   UCX  WARN  object 0x149d27c0 was not returned to mpool ucp_requests
[1710266447.404887] [node091:1262566:0]          mpool.c:43   UCX  WARN  object 0x149d2980 was not returned to mpool ucp_requests
[1710266447.404890] [node091:1262566:0]          mpool.c:43   UCX  WARN  object 0x149d2b40 was not returned to mpool ucp_requests
[1710266447.404894] [node091:1262566:0]          mpool.c:43   UCX  WARN  object 0x149d2d00 was not returned to mpool ucp_requests
[1710266447.404897] [node091:1262566:0]          mpool.c:43   UCX  WARN  object 0x149d2ec0 was not returned to mpool ucp_requests
[1710266447.404901] [node091:1262566:0]          mpool.c:43   UCX  WARN  object 0x149d3080 was not returned to mpool ucp_requests
[1710266447.403432] [node091:1262560:0]          mpool.c:43   UCX  WARN  object 0x140b8540 was not returned to mpool ucp_requests
[1710266447.403448] [node091:1262560:0]          mpool.c:43   UCX  WARN  object 0x140b8700 was not returned to mpool ucp_requests
[1710266447.403454] [node091:1262560:0]          mpool.c:43   UCX  WARN  object 0x140b88c0 was not returned to mpool ucp_requests
[1710266447.403458] [node091:1262560:0]          mpool.c:43   UCX  WARN  object 0x140b8a80 was not returned to mpool ucp_requests
[1710266447.403461] [node091:1262560:0]          mpool.c:43   UCX  WARN  object 0x140b8c40 was not returned to mpool ucp_requests
[1710266447.403464] [node091:1262560:0]          mpool.c:43   UCX  WARN  object 0x140b8e00 was not returned to mpool ucp_requests
[1710266447.403466] [node091:1262560:0]          mpool.c:43   UCX  WARN  object 0x140b8fc0 was not returned to mpool ucp_requests
[1710266447.403468] [node091:1262560:0]          mpool.c:43   UCX  WARN  object 0x140b9180 was not returned to mpool ucp_requests
[1710266447.414432] [node091:1262562:0]          mpool.c:43   UCX  WARN  object 0x138f64c0 was not returned to mpool ucp_requests
[1710266447.414443] [node091:1262562:0]          mpool.c:43   UCX  WARN  object 0x138f6680 was not returned to mpool ucp_requests
[1710266447.414447] [node091:1262562:0]          mpool.c:43   UCX  WARN  object 0x138f6840 was not returned to mpool ucp_requests
[1710266447.414450] [node091:1262562:0]          mpool.c:43   UCX  WARN  object 0x138f6a00 was not returned to mpool ucp_requests
[1710266447.414454] [node091:1262562:0]          mpool.c:43   UCX  WARN  object 0x138f6bc0 was not returned to mpool ucp_requests
[1710266447.414457] [node091:1262562:0]          mpool.c:43   UCX  WARN  object 0x138f6d80 was not returned to mpool ucp_requests
[1710266447.414460] [node091:1262562:0]          mpool.c:43   UCX  WARN  object 0x138f6f40 was not returned to mpool ucp_requests
[1710266447.414464] [node091:1262562:0]          mpool.c:43   UCX  WARN  object 0x138f7100 was not returned to mpool ucp_requests
[1710266447.475250] [node091:1262572:0]          mpool.c:43   UCX  WARN  object 0x13850180 was not returned to mpool ucp_requests
[1710266447.475269] [node091:1262572:0]          mpool.c:43   UCX  WARN  object 0x13850340 was not returned to mpool ucp_requests
[1710266447.475275] [node091:1262572:0]          mpool.c:43   UCX  WARN  object 0x13850500 was not returned to mpool ucp_requests
[1710266447.475280] [node091:1262572:0]          mpool.c:43   UCX  WARN  object 0x138506c0 was not returned to mpool ucp_requests
[1710266447.475284] [node091:1262572:0]          mpool.c:43   UCX  WARN  object 0x13850880 was not returned to mpool ucp_requests
[1710266447.475286] [node091:1262572:0]          mpool.c:43   UCX  WARN  object 0x13850a40 was not returned to mpool ucp_requests
[1710266447.475290] [node091:1262572:0]          mpool.c:43   UCX  WARN  object 0x13850c00 was not returned to mpool ucp_requests
[1710266447.475292] [node091:1262572:0]          mpool.c:43   UCX  WARN  object 0x13850dc0 was not returned to mpool ucp_requests
[1710266447.475296] [node091:1262572:0]          mpool.c:43   UCX  WARN  object 0x13850f80 was not returned to mpool ucp_requests
[1710266447.477378] [node091:1262577:0]          mpool.c:43   UCX  WARN  object 0x12e5a3c0 was not returned to mpool ucp_requests
[1710266447.477394] [node091:1262577:0]          mpool.c:43   UCX  WARN  object 0x12e5a580 was not returned to mpool ucp_requests
[1710266447.477400] [node091:1262577:0]          mpool.c:43   UCX  WARN  object 0x12e5a740 was not returned to mpool ucp_requests
[1710266447.477403] [node091:1262577:0]          mpool.c:43   UCX  WARN  object 0x12e5aac0 was not returned to mpool ucp_requests
[1710266447.477407] [node091:1262577:0]          mpool.c:43   UCX  WARN  object 0x12e5ac80 was not returned to mpool ucp_requests
[1710266447.477409] [node091:1262577:0]          mpool.c:43   UCX  WARN  object 0x12e5ae40 was not returned to mpool ucp_requests
[1710266447.477413] [node091:1262577:0]          mpool.c:43   UCX  WARN  object 0x12e5b000 was not returned to mpool ucp_requests
[1710266447.478676] [node091:1262561:0]          mpool.c:43   UCX  WARN  object 0x131e3fc0 was not returned to mpool ucp_requests
[1710266447.478696] [node091:1262561:0]          mpool.c:43   UCX  WARN  object 0x131e4500 was not returned to mpool ucp_requests
[1710266447.478701] [node091:1262561:0]          mpool.c:43   UCX  WARN  object 0x131e4880 was not returned to mpool ucp_requests
[1710266447.478705] [node091:1262561:0]          mpool.c:43   UCX  WARN  object 0x131e4a40 was not returned to mpool ucp_requests
[1710266447.478708] [node091:1262561:0]          mpool.c:43   UCX  WARN  object 0x131e4c00 was not returned to mpool ucp_requests
[1710266447.478710] [node091:1262561:0]          mpool.c:43   UCX  WARN  object 0x131e4dc0 was not returned to mpool ucp_requests
[1710266447.478712] [node091:1262561:0]          mpool.c:43   UCX  WARN  object 0x131e4f80 was not returned to mpool ucp_requests
[1710266447.478715] [node091:1262561:0]          mpool.c:43   UCX  WARN  object 0x131e5140 was not returned to mpool ucp_requests
[1710266447.481806] [node091:1262570:0]          mpool.c:43   UCX  WARN  object 0x13bb9340 was not returned to mpool ucp_requests
[1710266447.481818] [node091:1262570:0]          mpool.c:43   UCX  WARN  object 0x13bb9500 was not returned to mpool ucp_requests
[1710266447.481823] [node091:1262570:0]          mpool.c:43   UCX  WARN  object 0x13bb96c0 was not returned to mpool ucp_requests
[1710266447.481828] [node091:1262570:0]          mpool.c:43   UCX  WARN  object 0x13bb9880 was not returned to mpool ucp_requests
[1710266447.481830] [node091:1262570:0]          mpool.c:43   UCX  WARN  object 0x13bb9a40 was not returned to mpool ucp_requests
[1710266447.481833] [node091:1262570:0]          mpool.c:43   UCX  WARN  object 0x13bb9c00 was not returned to mpool ucp_requests
[1710266447.481835] [node091:1262570:0]          mpool.c:43   UCX  WARN  object 0x13bb9dc0 was not returned to mpool ucp_requests
[1710266447.481838] [node091:1262570:0]          mpool.c:43   UCX  WARN  object 0x13bb9f80 was not returned to mpool ucp_requests
[1710266447.482743] [node091:1262575:0]          mpool.c:43   UCX  WARN  object 0x145addc0 was not returned to mpool ucp_requests
[1710266447.482755] [node091:1262575:0]          mpool.c:43   UCX  WARN  object 0x145ae4c0 was not returned to mpool ucp_requests
[1710266447.482759] [node091:1262575:0]          mpool.c:43   UCX  WARN  object 0x145ae840 was not returned to mpool ucp_requests
[1710266447.482761] [node091:1262575:0]          mpool.c:43   UCX  WARN  object 0x145aea00 was not returned to mpool ucp_requests
[1710266447.482764] [node091:1262575:0]          mpool.c:43   UCX  WARN  object 0x145aebc0 was not returned to mpool ucp_requests
[1710266447.482766] [node091:1262575:0]          mpool.c:43   UCX  WARN  object 0x145aed80 was not returned to mpool ucp_requests
[1710266447.482768] [node091:1262575:0]          mpool.c:43   UCX  WARN  object 0x145aef40 was not returned to mpool ucp_requests
[1710266447.485129] [node091:1262568:0]          mpool.c:43   UCX  WARN  object 0x147213c0 was not returned to mpool ucp_requests
[1710266447.485147] [node091:1262568:0]          mpool.c:43   UCX  WARN  object 0x14721580 was not returned to mpool ucp_requests
[1710266447.485151] [node091:1262568:0]          mpool.c:43   UCX  WARN  object 0x14721740 was not returned to mpool ucp_requests
[1710266447.485153] [node091:1262568:0]          mpool.c:43   UCX  WARN  object 0x14721900 was not returned to mpool ucp_requests
[1710266447.485156] [node091:1262568:0]          mpool.c:43   UCX  WARN  object 0x14721ac0 was not returned to mpool ucp_requests
[1710266447.485158] [node091:1262568:0]          mpool.c:43   UCX  WARN  object 0x14721c80 was not returned to mpool ucp_requests
[1710266447.485160] [node091:1262568:0]          mpool.c:43   UCX  WARN  object 0x14721e40 was not returned to mpool ucp_requests
[1710266447.485163] [node091:1262568:0]          mpool.c:43   UCX  WARN  object 0x14722000 was not returned to mpool ucp_requests
[1710266447.486587] [node091:1262573:0]          mpool.c:43   UCX  WARN  object 0x14299080 was not returned to mpool ucp_requests
[1710266447.486599] [node091:1262573:0]          mpool.c:43   UCX  WARN  object 0x14299240 was not returned to mpool ucp_requests
[1710266447.486602] [node091:1262573:0]          mpool.c:43   UCX  WARN  object 0x14299400 was not returned to mpool ucp_requests
[1710266447.486605] [node091:1262573:0]          mpool.c:43   UCX  WARN  object 0x142995c0 was not returned to mpool ucp_requests
[1710266447.486607] [node091:1262573:0]          mpool.c:43   UCX  WARN  object 0x14299780 was not returned to mpool ucp_requests
[1710266447.486609] [node091:1262573:0]          mpool.c:43   UCX  WARN  object 0x14299940 was not returned to mpool ucp_requests
[1710266447.486612] [node091:1262573:0]          mpool.c:43   UCX  WARN  object 0x14299b00 was not returned to mpool ucp_requests
[1710266447.486614] [node091:1262573:0]          mpool.c:43   UCX  WARN  object 0x14299cc0 was not returned to mpool ucp_requests
[1710266447.486616] [node091:1262573:0]          mpool.c:43   UCX  WARN  object 0x14299e80 was not returned to mpool ucp_requests
[1710266447.490115] [node091:1262578:0]          mpool.c:43   UCX  WARN  object 0x14782380 was not returned to mpool ucp_requests
[1710266447.490127] [node091:1262578:0]          mpool.c:43   UCX  WARN  object 0x14782540 was not returned to mpool ucp_requests
[1710266447.490132] [node091:1262578:0]          mpool.c:43   UCX  WARN  object 0x14782700 was not returned to mpool ucp_requests
[1710266447.490136] [node091:1262578:0]          mpool.c:43   UCX  WARN  object 0x14782a80 was not returned to mpool ucp_requests
[1710266447.490140] [node091:1262578:0]          mpool.c:43   UCX  WARN  object 0x14782c40 was not returned to mpool ucp_requests
[1710266447.490144] [node091:1262578:0]          mpool.c:43   UCX  WARN  object 0x14782e00 was not returned to mpool ucp_requests
[1710266447.490148] [node091:1262578:0]          mpool.c:43   UCX  WARN  object 0x14782fc0 was not returned to mpool ucp_requests
[1710266447.492413] [node091:1262571:0]          mpool.c:43   UCX  WARN  object 0x14845140 was not returned to mpool ucp_requests
[1710266447.492424] [node091:1262571:0]          mpool.c:43   UCX  WARN  object 0x14845300 was not returned to mpool ucp_requests
[1710266447.492428] [node091:1262571:0]          mpool.c:43   UCX  WARN  object 0x148454c0 was not returned to mpool ucp_requests
[1710266447.492432] [node091:1262571:0]          mpool.c:43   UCX  WARN  object 0x14845a00 was not returned to mpool ucp_requests
[1710266447.492436] [node091:1262571:0]          mpool.c:43   UCX  WARN  object 0x14845d80 was not returned to mpool ucp_requests
[1710266447.492439] [node091:1262571:0]          mpool.c:43   UCX  WARN  object 0x14845f40 was not returned to mpool ucp_requests
[1710266447.492605] [node091:1262563:0]          mpool.c:43   UCX  WARN  object 0x13fa7ac0 was not returned to mpool ucp_requests
[1710266447.492618] [node091:1262563:0]          mpool.c:43   UCX  WARN  object 0x13fa7c80 was not returned to mpool ucp_requests
[1710266447.492622] [node091:1262563:0]          mpool.c:43   UCX  WARN  object 0x13fa7e40 was not returned to mpool ucp_requests
[1710266447.492625] [node091:1262563:0]          mpool.c:43   UCX  WARN  object 0x13fa8000 was not returned to mpool ucp_requests
[1710266447.492629] [node091:1262563:0]          mpool.c:43   UCX  WARN  object 0x13fa81c0 was not returned to mpool ucp_requests
[1710266447.492632] [node091:1262563:0]          mpool.c:43   UCX  WARN  object 0x13fa8380 was not returned to mpool ucp_requests
[1710266447.492636] [node091:1262563:0]          mpool.c:43   UCX  WARN  object 0x13fa8540 was not returned to mpool ucp_requests
[1710266447.492639] [node091:1262563:0]          mpool.c:43   UCX  WARN  object 0x13fa8700 was not returned to mpool ucp_requests
[1710266447.493285] [node091:1262574:0]          mpool.c:43   UCX  WARN  object 0x12d6d540 was not returned to mpool ucp_requests
[1710266447.493296] [node091:1262574:0]          mpool.c:43   UCX  WARN  object 0x12d6d700 was not returned to mpool ucp_requests
[1710266447.493302] [node091:1262574:0]          mpool.c:43   UCX  WARN  object 0x12d6d8c0 was not returned to mpool ucp_requests
[1710266447.493305] [node091:1262574:0]          mpool.c:43   UCX  WARN  object 0x12d6da80 was not returned to mpool ucp_requests
[1710266447.493309] [node091:1262574:0]          mpool.c:43   UCX  WARN  object 0x12d6dc40 was not returned to mpool ucp_requests
[1710266447.493312] [node091:1262574:0]          mpool.c:43   UCX  WARN  object 0x12d6de00 was not returned to mpool ucp_requests
[1710266447.493318] [node091:1262574:0]          mpool.c:43   UCX  WARN  object 0x12d6dfc0 was not returned to mpool ucp_requests
[1710266447.493321] [node091:1262574:0]          mpool.c:43   UCX  WARN  object 0x12d6e180 was not returned to mpool ucp_requests
[1710266447.493425] [node091:1262576:0]          mpool.c:43   UCX  WARN  object 0x12fee0c0 was not returned to mpool ucp_requests
[1710266447.493436] [node091:1262576:0]          mpool.c:43   UCX  WARN  object 0x12fee600 was not returned to mpool ucp_requests
[1710266447.493440] [node091:1262576:0]          mpool.c:43   UCX  WARN  object 0x12fee980 was not returned to mpool ucp_requests
[1710266447.493443] [node091:1262576:0]          mpool.c:43   UCX  WARN  object 0x12feeb40 was not returned to mpool ucp_requests
[1710266447.493447] [node091:1262576:0]          mpool.c:43   UCX  WARN  object 0x12feed00 was not returned to mpool ucp_requests
[1710266447.493449] [node091:1262576:0]          mpool.c:43   UCX  WARN  object 0x12feeec0 was not returned to mpool ucp_requests
[1710266447.493452] [node091:1262576:0]          mpool.c:43   UCX  WARN  object 0x12fef080 was not returned to mpool ucp_requests
[1710266447.493492] [node091:1262567:0]          mpool.c:43   UCX  WARN  object 0x134ee400 was not returned to mpool ucp_requests
[1710266447.493505] [node091:1262567:0]          mpool.c:43   UCX  WARN  object 0x134ee5c0 was not returned to mpool ucp_requests
[1710266447.493510] [node091:1262567:0]          mpool.c:43   UCX  WARN  object 0x134ee780 was not returned to mpool ucp_requests
[1710266447.493513] [node091:1262567:0]          mpool.c:43   UCX  WARN  object 0x134ee940 was not returned to mpool ucp_requests
[1710266447.493515] [node091:1262567:0]          mpool.c:43   UCX  WARN  object 0x134eeb00 was not returned to mpool ucp_requests
[1710266447.493518] [node091:1262567:0]          mpool.c:43   UCX  WARN  object 0x134eecc0 was not returned to mpool ucp_requests
[1710266447.493520] [node091:1262567:0]          mpool.c:43   UCX  WARN  object 0x134eee80 was not returned to mpool ucp_requests
[1710266447.493523] [node091:1262567:0]          mpool.c:43   UCX  WARN  object 0x134ef040 was not returned to mpool ucp_requests
[1710266447.493586] [node091:1262565:0]          mpool.c:43   UCX  WARN  object 0x13765280 was not returned to mpool ucp_requests
[1710266447.493596] [node091:1262565:0]          mpool.c:43   UCX  WARN  object 0x13765440 was not returned to mpool ucp_requests
[1710266447.493601] [node091:1262565:0]          mpool.c:43   UCX  WARN  object 0x13765600 was not returned to mpool ucp_requests
[1710266447.493604] [node091:1262565:0]          mpool.c:43   UCX  WARN  object 0x137657c0 was not returned to mpool ucp_requests
[1710266447.493607] [node091:1262565:0]          mpool.c:43   UCX  WARN  object 0x13765980 was not returned to mpool ucp_requests
[1710266447.493611] [node091:1262565:0]          mpool.c:43   UCX  WARN  object 0x13765b40 was not returned to mpool ucp_requests
[1710266447.493614] [node091:1262565:0]          mpool.c:43   UCX  WARN  object 0x13765d00 was not returned to mpool ucp_requests
[1710266447.493617] [node091:1262565:0]          mpool.c:43   UCX  WARN  object 0x13765ec0 was not returned to mpool ucp_requests
[1710266447.493561] [node091:1262569:0]          mpool.c:43   UCX  WARN  object 0x13a4a380 was not returned to mpool ucp_requests
[1710266447.493572] [node091:1262569:0]          mpool.c:43   UCX  WARN  object 0x13a4a540 was not returned to mpool ucp_requests
[1710266447.493577] [node091:1262569:0]          mpool.c:43   UCX  WARN  object 0x13a4a700 was not returned to mpool ucp_requests
[1710266447.493580] [node091:1262569:0]          mpool.c:43   UCX  WARN  object 0x13a4a8c0 was not returned to mpool ucp_requests
[1710266447.493583] [node091:1262569:0]          mpool.c:43   UCX  WARN  object 0x13a4aa80 was not returned to mpool ucp_requests
[1710266447.493586] [node091:1262569:0]          mpool.c:43   UCX  WARN  object 0x13a4ac40 was not returned to mpool ucp_requests
[1710266447.493589] [node091:1262569:0]          mpool.c:43   UCX  WARN  object 0x13a4ae00 was not returned to mpool ucp_requests
[1710266447.493592] [node091:1262569:0]          mpool.c:43   UCX  WARN  object 0x13a4afc0 was not returned to mpool ucp_requests


-------------------------------------------------------------------------------
                          DFT DISPERSION CORRECTION                            
                                                                               
                              DFTD3 V3.1  Rev 1                                
                          USING Becke-Johnson damping                          
-------------------------------------------------------------------------------
The PBE0 functional is recognized
Active option DFTDOPT                   ...         4   

molecular C6(AA) [au] = 45441.437014 


            DFT-D V3
 parameters
 s6 scaling factor         :     1.0000 
 a1 scaling factor         :     0.4145 
 s8 scaling factor         :     1.2177 
 a2 scaling factor         :     4.8593 
 ad hoc parameters k1-k3   :    16.0000     1.3333    -4.0000 

 Edisp/kcal,au: -54.846290177483  -0.087403117553 
 E6   /kcal   : -35.303693801 
 E8   /kcal   : -19.542596377 
 % E8         :  35.631573828 

-------------------------   ----------------
Dispersion correction           -0.087403118
-------------------------   ----------------


-------------------------   --------------------
FINAL SINGLE POINT ENERGY     -1384.493214673668
-------------------------   --------------------


           ************************************************************
           *        Program running with 20 parallel MPI-processes    *
           *              working on a common directory               *
           ************************************************************
------------------------------------------------------------------------------
                         ORCA SCF GRADIENT CALCULATION
------------------------------------------------------------------------------

 ... reading COSX grid (gridx3)
Gradient of the Kohn-Sham DFT energy:
Kohn-Sham wavefunction type      ... RKS
Hartree-Fock exchange scaling    ...    0.250
Number of operators              ...    1
Number of atoms                  ...   67
Basis set dimensions             ... 1227
Integral neglect threshold       ... 2.5e-11
Integral primitive cutoff        ... 2.5e-12
SHARK Integral package           ... ON

Nuc. rep. gradient       (SHARK) ... done (  0.1 sec)
HCore & Overlap gradient (SHARK) ... done (  1.2 sec)
RI-J gradient            (SHARK) ... done (  4.9 sec)
COSX-gradient                    ... done ( 41.3 sec)
Exchange-correlation gradient    ... done
Dispersion correction            ... done

------------------
CARTESIAN GRADIENT
------------------

   1   O   :   -0.000050694    0.000021292    0.000039171
   2   O   :    0.000007526    0.000031692   -0.000000094
   3   N   :    0.000009717   -0.000058518    0.000016385
   4   N   :   -0.000045916   -0.000025877   -0.000015764
   5   C   :    0.000011443    0.000025280   -0.000058519
   6   C   :   -0.000002856    0.000024156    0.000032665
   7   H   :   -0.000004800    0.000016637    0.000005618
   8   C   :   -0.000002589   -0.000003931   -0.000012016
   9   C   :   -0.000006434   -0.000012235   -0.000004378
  10   H   :   -0.000005450   -0.000002042    0.000000025
  11   C   :   -0.000005717    0.000005782    0.000007914
  12   H   :   -0.000009932   -0.000013268    0.000005340
  13   C   :   -0.000014065   -0.000008144    0.000007144
  14   H   :   -0.000006164   -0.000008669    0.000011025
  15   C   :   -0.000006408    0.000003096    0.000008161
  16   H   :   -0.000008800    0.000000683    0.000007156
  17   C   :   -0.000011043   -0.000003386   -0.000001764
  18   H   :    0.000000144    0.000005877    0.000000912
  19   C   :   -0.000004464    0.000077162    0.000021469
  20   C   :   -0.000028900    0.000021585   -0.000017284
  21   H   :   -0.000001872    0.000018782    0.000005344
  22   H   :   -0.000000538    0.000023185    0.000009243
  23   H   :   -0.000000762    0.000016135    0.000003831
  24   C   :    0.000008755   -0.000005437   -0.000015751
  25   H   :   -0.000001643    0.000021933    0.000003726
  26   H   :   -0.000005142    0.000003462    0.000004267
  27   H   :   -0.000006623    0.000012475    0.000008986
  28   C   :    0.000046817   -0.000016532   -0.000028574
  29   H   :    0.000009057    0.000023263   -0.000012749
  30   H   :   -0.000002199    0.000015279    0.000001493
  31   H   :   -0.000025763    0.000026916   -0.000000706
  32   C   :    0.000047223    0.000000334    0.000013837
  33   C   :   -0.000018435   -0.000023894    0.000011536
  34   C   :    0.000010366    0.000009393   -0.000027157
  35   H   :    0.000010861   -0.000012020   -0.000012195
  36   C   :   -0.000007738   -0.000020573   -0.000007334
  37   H   :    0.000009546   -0.000012708   -0.000010069
  38   C   :    0.000021265   -0.000006807   -0.000005116
  39   H   :    0.000003634   -0.000002683   -0.000003479
  40   C   :   -0.000022509   -0.000007138   -0.000006009
  41   H   :    0.000019715    0.000009917   -0.000007367
  42   C   :    0.000024086   -0.000008666   -0.000031228
  43   C   :    0.000002821    0.000028675   -0.000009864
  44   H   :    0.000000833   -0.000016805   -0.000009330
  45   H   :   -0.000002155   -0.000023932   -0.000004890
  46   H   :    0.000011114   -0.000014509   -0.000009006
  47   C   :   -0.000004129    0.000011170   -0.000030644
  48   H   :    0.000013693   -0.000014124   -0.000012421
  49   H   :    0.000007561    0.000004777   -0.000003615
  50   H   :    0.000009519   -0.000003168   -0.000011925
  51   C   :    0.000004618   -0.000011379    0.000008881
  52   H   :    0.000012167   -0.000004744   -0.000025237
  53   H   :    0.000010894   -0.000008061   -0.000015510
  54   H   :    0.000011077   -0.000025513   -0.000011868
  55   C   :    0.000016927   -0.000057507   -0.000014148
  56   C   :   -0.000002046    0.000020237   -0.000012763
  57   C   :   -0.000008283    0.000003118    0.000014732
  58   H   :   -0.000002077    0.000001696   -0.000003078
  59   C   :    0.000009053   -0.000014957    0.000008404
  60   H   :   -0.000013636   -0.000003063    0.000003837
  61   C   :   -0.000007660    0.000003597    0.000002525
  62   H   :   -0.000003919   -0.000006685    0.000001846
  63   C   :   -0.000003058   -0.000005416    0.000001352
  64   H   :    0.000005038   -0.000006785   -0.000008055
  65   C   :    0.000001072    0.000000747   -0.000013637
  66   H   :   -0.000002934   -0.000001509   -0.000000786
  67   H   :    0.000013773    0.000011829   -0.000016151

Difference to translation invariance:
           :    0.0000129620    0.0000294775   -0.0002236567

Difference to rotation invariance:
           :   -0.0074878514    0.0025198884   -0.0037252795

Norm of the cartesian gradient     ...    0.0002422381
RMS gradient                       ...    0.0000170862
MAX gradient                       ...    0.0000771615

-------
TIMINGS
-------

Total SCF gradient time            ...       68.430 sec

One electron gradient       ....       1.176 sec  (  1.7%)
RI-J Coulomb gradient       ....       4.935 sec  (  7.2%)
COSX gradient               ....      41.290 sec  ( 60.3%)
XC gradient                 ....       8.047 sec  ( 11.8%)
CPCM gradient               ....       2.224 sec  (  3.3%)
   A-Matrix (El+Nuc)        ....       0.591 sec  (  0.9%)
   Potential                ....       1.633 sec  (  2.4%)

Maximum memory used throughout the entire SCFGRAD-calculation: 254.9 MB

                            ***************************************
                            *     ORCA property calculations      *
                            ***************************************

                                    ---------------------
                                    Active property flags
                                    ---------------------
   (+) Dipole Moment


------------------------------------------------------------------------------
                       ORCA ELECTRIC PROPERTIES CALCULATION
------------------------------------------------------------------------------

Dipole Moment Calculation                       ... on
Quadrupole Moment Calculation                   ... off
Polarizability Calculation                      ... off
GBWName                                         ... ImineZ2freq.gbw
Electron density                                ... ImineZ2freq.scfp
The origin for moment calculation is the CENTER OF MASS  = ( 9.703246, 14.611583  6.429524)

-------------
DIPOLE MOMENT
-------------
                                X             Y             Z
Electronic contribution:      5.76825     -11.10570      -3.56328
Nuclear contribution   :     -7.16319       9.66685       2.34675
                        -----------------------------------------
Total Dipole Moment    :     -1.39493      -1.43886      -1.21653
                        -----------------------------------------
Magnitude (a.u.)       :      2.34437
Magnitude (Debye)      :      5.95892


--------------------
Rotational spectrum 
--------------------
 
Rotational constants in cm-1:     0.004797     0.003730     0.003137 
Rotational constants in MHz :   143.816979   111.816342    94.035344 

 Dipole components along the rotational axes: 
x,y,z [a.u.] :    -1.941235     0.641745    -1.147107 
x,y,z [Debye]:    -4.934226     1.631187    -2.915715 

 

----------------------------------------------------------------------------
                           ORCA NUMERICAL FREQUENCIES
                              (20-process run)
----------------------------------------------------------------------------

Number of atoms                ... 67
Central differences            ... used
Number of displacements        ... 402
Numerical increment            ... 5.000e-03 bohr
IR-spectrum generation         ... on
Raman-spectrum generation      ... off
Surface Crossing Hessian       ... off

The output will be reduced. Please look at the following files:
SCF program output             ... >ImineZ2freq.lastscf
Integral program output        ... >ImineZ2freq.lastint
Gradient program output        ... >ImineZ2freq.lastgrad
Dipole moment program output   ... >ImineZ2freq.lastmom
AutoCI program output          ... >ImineZ2freq.lastautoci

	<< Calculating on displaced geometry   9 (of 402) >>
	<< Calculating on displaced geometry  20 (of 402) >>
	<< Calculating on displaced geometry  12 (of 402) >>
	<< Calculating on displaced geometry   7 (of 402) >>
	<< Calculating on displaced geometry   1 (of 402) >>
	<< Calculating on displaced geometry   3 (of 402) >>
	<< Calculating on displaced geometry  16 (of 402) >>
	<< Calculating on displaced geometry  15 (of 402) >>
	<< Calculating on displaced geometry  17 (of 402) >>
	<< Calculating on displaced geometry   6 (of 402) >>
	<< Calculating on displaced geometry   8 (of 402) >>
	<< Calculating on displaced geometry   2 (of 402) >>
	<< Calculating on displaced geometry  18 (of 402) >>
	<< Calculating on displaced geometry  19 (of 402) >>
	<< Calculating on displaced geometry  10 (of 402) >>
	<< Calculating on displaced geometry  11 (of 402) >>
	<< Calculating on displaced geometry  14 (of 402) >>
	<< Calculating on displaced geometry   5 (of 402) >>
	<< Calculating on displaced geometry   4 (of 402) >>
	<< Calculating on displaced geometry  13 (of 402) >>
	<< Calculating on displaced geometry  21 (of 402) >>
	<< Calculating on displaced geometry  22 (of 402) >>
	<< Calculating on displaced geometry  23 (of 402) >>
	<< Calculating on displaced geometry  24 (of 402) >>
	<< Calculating on displaced geometry  25 (of 402) >>
	<< Calculating on displaced geometry  26 (of 402) >>
	<< Calculating on displaced geometry  27 (of 402) >>
	<< Calculating on displaced geometry  28 (of 402) >>
	<< Calculating on displaced geometry  29 (of 402) >>
	<< Calculating on displaced geometry  30 (of 402) >>
	<< Calculating on displaced geometry  31 (of 402) >>
	<< Calculating on displaced geometry  32 (of 402) >>
	<< Calculating on displaced geometry  33 (of 402) >>
	<< Calculating on displaced geometry  35 (of 402) >>
	<< Calculating on displaced geometry  34 (of 402) >>
	<< Calculating on displaced geometry  36 (of 402) >>
	<< Calculating on displaced geometry  38 (of 402) >>
	<< Calculating on displaced geometry  37 (of 402) >>
	<< Calculating on displaced geometry  39 (of 402) >>
	<< Calculating on displaced geometry  40 (of 402) >>
	<< Calculating on displaced geometry  41 (of 402) >>
	<< Calculating on displaced geometry  42 (of 402) >>
	<< Calculating on displaced geometry  43 (of 402) >>
	<< Calculating on displaced geometry  44 (of 402) >>
	<< Calculating on displaced geometry  45 (of 402) >>
	<< Calculating on displaced geometry  46 (of 402) >>
	<< Calculating on displaced geometry  47 (of 402) >>
	<< Calculating on displaced geometry  48 (of 402) >>
	<< Calculating on displaced geometry  49 (of 402) >>
	<< Calculating on displaced geometry  50 (of 402) >>
	<< Calculating on displaced geometry  51 (of 402) >>
	<< Calculating on displaced geometry  52 (of 402) >>
	<< Calculating on displaced geometry  53 (of 402) >>
	<< Calculating on displaced geometry  54 (of 402) >>
	<< Calculating on displaced geometry  55 (of 402) >>
	<< Calculating on displaced geometry  56 (of 402) >>
	<< Calculating on displaced geometry  57 (of 402) >>
	<< Calculating on displaced geometry  58 (of 402) >>
	<< Calculating on displaced geometry  59 (of 402) >>
	<< Calculating on displaced geometry  60 (of 402) >>
	<< Calculating on displaced geometry  61 (of 402) >>
	<< Calculating on displaced geometry  62 (of 402) >>
	<< Calculating on displaced geometry  63 (of 402) >>
	<< Calculating on displaced geometry  64 (of 402) >>
	<< Calculating on displaced geometry  65 (of 402) >>
	<< Calculating on displaced geometry  66 (of 402) >>
	<< Calculating on displaced geometry  67 (of 402) >>
	<< Calculating on displaced geometry  68 (of 402) >>
	<< Calculating on displaced geometry  69 (of 402) >>
	<< Calculating on displaced geometry  70 (of 402) >>
	<< Calculating on displaced geometry  71 (of 402) >>
	<< Calculating on displaced geometry  72 (of 402) >>
	<< Calculating on displaced geometry  73 (of 402) >>
	<< Calculating on displaced geometry  74 (of 402) >>
	<< Calculating on displaced geometry  75 (of 402) >>
	<< Calculating on displaced geometry  76 (of 402) >>
	<< Calculating on displaced geometry  77 (of 402) >>
	<< Calculating on displaced geometry  78 (of 402) >>
	<< Calculating on displaced geometry  79 (of 402) >>
	<< Calculating on displaced geometry  80 (of 402) >>
	<< Calculating on displaced geometry  81 (of 402) >>
	<< Calculating on displaced geometry  82 (of 402) >>
	<< Calculating on displaced geometry  83 (of 402) >>
	<< Calculating on displaced geometry  84 (of 402) >>
	<< Calculating on displaced geometry  85 (of 402) >>
	<< Calculating on displaced geometry  86 (of 402) >>
	<< Calculating on displaced geometry  87 (of 402) >>
	<< Calculating on displaced geometry  88 (of 402) >>
	<< Calculating on displaced geometry  89 (of 402) >>
	<< Calculating on displaced geometry  90 (of 402) >>
	<< Calculating on displaced geometry  92 (of 402) >>
	<< Calculating on displaced geometry  91 (of 402) >>
	<< Calculating on displaced geometry  93 (of 402) >>
	<< Calculating on displaced geometry  94 (of 402) >>
	<< Calculating on displaced geometry  95 (of 402) >>
	<< Calculating on displaced geometry  96 (of 402) >>
	<< Calculating on displaced geometry  97 (of 402) >>
	<< Calculating on displaced geometry  98 (of 402) >>
	<< Calculating on displaced geometry  99 (of 402) >>
	<< Calculating on displaced geometry 100 (of 402) >>
	<< Calculating on displaced geometry 101 (of 402) >>
	<< Calculating on displaced geometry 102 (of 402) >>
	<< Calculating on displaced geometry 103 (of 402) >>
	<< Calculating on displaced geometry 104 (of 402) >>
	<< Calculating on displaced geometry 105 (of 402) >>
	<< Calculating on displaced geometry 106 (of 402) >>
	<< Calculating on displaced geometry 107 (of 402) >>
	<< Calculating on displaced geometry 108 (of 402) >>
	<< Calculating on displaced geometry 109 (of 402) >>
	<< Calculating on displaced geometry 110 (of 402) >>
	<< Calculating on displaced geometry 111 (of 402) >>
	<< Calculating on displaced geometry 112 (of 402) >>
	<< Calculating on displaced geometry 113 (of 402) >>
	<< Calculating on displaced geometry 114 (of 402) >>
	<< Calculating on displaced geometry 115 (of 402) >>
	<< Calculating on displaced geometry 116 (of 402) >>
	<< Calculating on displaced geometry 117 (of 402) >>
	<< Calculating on displaced geometry 118 (of 402) >>
	<< Calculating on displaced geometry 119 (of 402) >>
	<< Calculating on displaced geometry 120 (of 402) >>
	<< Calculating on displaced geometry 121 (of 402) >>
	<< Calculating on displaced geometry 122 (of 402) >>
	<< Calculating on displaced geometry 123 (of 402) >>
	<< Calculating on displaced geometry 124 (of 402) >>
	<< Calculating on displaced geometry 125 (of 402) >>
	<< Calculating on displaced geometry 126 (of 402) >>
	<< Calculating on displaced geometry 127 (of 402) >>
	<< Calculating on displaced geometry 128 (of 402) >>
	<< Calculating on displaced geometry 129 (of 402) >>
	<< Calculating on displaced geometry 130 (of 402) >>
	<< Calculating on displaced geometry 131 (of 402) >>
	<< Calculating on displaced geometry 132 (of 402) >>
	<< Calculating on displaced geometry 133 (of 402) >>
	<< Calculating on displaced geometry 134 (of 402) >>
	<< Calculating on displaced geometry 135 (of 402) >>
	<< Calculating on displaced geometry 137 (of 402) >>
	<< Calculating on displaced geometry 136 (of 402) >>
	<< Calculating on displaced geometry 138 (of 402) >>
	<< Calculating on displaced geometry 139 (of 402) >>
	<< Calculating on displaced geometry 140 (of 402) >>
	<< Calculating on displaced geometry 141 (of 402) >>
	<< Calculating on displaced geometry 142 (of 402) >>
	<< Calculating on displaced geometry 143 (of 402) >>
	<< Calculating on displaced geometry 145 (of 402) >>
	<< Calculating on displaced geometry 146 (of 402) >>
	<< Calculating on displaced geometry 144 (of 402) >>
	<< Calculating on displaced geometry 147 (of 402) >>
	<< Calculating on displaced geometry 148 (of 402) >>
	<< Calculating on displaced geometry 150 (of 402) >>
	<< Calculating on displaced geometry 149 (of 402) >>
	<< Calculating on displaced geometry 151 (of 402) >>
	<< Calculating on displaced geometry 152 (of 402) >>
	<< Calculating on displaced geometry 153 (of 402) >>
	<< Calculating on displaced geometry 154 (of 402) >>
	<< Calculating on displaced geometry 155 (of 402) >>
	<< Calculating on displaced geometry 156 (of 402) >>
	<< Calculating on displaced geometry 157 (of 402) >>
	<< Calculating on displaced geometry 158 (of 402) >>
	<< Calculating on displaced geometry 159 (of 402) >>
	<< Calculating on displaced geometry 160 (of 402) >>
	<< Calculating on displaced geometry 161 (of 402) >>
	<< Calculating on displaced geometry 162 (of 402) >>
	<< Calculating on displaced geometry 163 (of 402) >>
	<< Calculating on displaced geometry 164 (of 402) >>
	<< Calculating on displaced geometry 165 (of 402) >>
	<< Calculating on displaced geometry 166 (of 402) >>
	<< Calculating on displaced geometry 167 (of 402) >>
	<< Calculating on displaced geometry 168 (of 402) >>
	<< Calculating on displaced geometry 169 (of 402) >>
	<< Calculating on displaced geometry 170 (of 402) >>
	<< Calculating on displaced geometry 171 (of 402) >>
	<< Calculating on displaced geometry 172 (of 402) >>
	<< Calculating on displaced geometry 173 (of 402) >>
	<< Calculating on displaced geometry 174 (of 402) >>
	<< Calculating on displaced geometry 175 (of 402) >>
	<< Calculating on displaced geometry 176 (of 402) >>
	<< Calculating on displaced geometry 177 (of 402) >>
	<< Calculating on displaced geometry 178 (of 402) >>
	<< Calculating on displaced geometry 179 (of 402) >>
	<< Calculating on displaced geometry 180 (of 402) >>
	<< Calculating on displaced geometry 181 (of 402) >>
	<< Calculating on displaced geometry 182 (of 402) >>
	<< Calculating on displaced geometry 183 (of 402) >>
	<< Calculating on displaced geometry 184 (of 402) >>
	<< Calculating on displaced geometry 185 (of 402) >>
	<< Calculating on displaced geometry 186 (of 402) >>
	<< Calculating on displaced geometry 187 (of 402) >>
	<< Calculating on displaced geometry 188 (of 402) >>
	<< Calculating on displaced geometry 190 (of 402) >>
	<< Calculating on displaced geometry 189 (of 402) >>
	<< Calculating on displaced geometry 191 (of 402) >>
	<< Calculating on displaced geometry 192 (of 402) >>
	<< Calculating on displaced geometry 193 (of 402) >>
	<< Calculating on displaced geometry 194 (of 402) >>
	<< Calculating on displaced geometry 195 (of 402) >>
	<< Calculating on displaced geometry 197 (of 402) >>
	<< Calculating on displaced geometry 196 (of 402) >>
	<< Calculating on displaced geometry 198 (of 402) >>
	<< Calculating on displaced geometry 199 (of 402) >>
	<< Calculating on displaced geometry 200 (of 402) >>
	<< Calculating on displaced geometry 201 (of 402) >>
	<< Calculating on displaced geometry 202 (of 402) >>
	<< Calculating on displaced geometry 203 (of 402) >>
	<< Calculating on displaced geometry 204 (of 402) >>
	<< Calculating on displaced geometry 205 (of 402) >>
	<< Calculating on displaced geometry 206 (of 402) >>
	<< Calculating on displaced geometry 207 (of 402) >>
	<< Calculating on displaced geometry 208 (of 402) >>
	<< Calculating on displaced geometry 209 (of 402) >>
	<< Calculating on displaced geometry 210 (of 402) >>
	<< Calculating on displaced geometry 211 (of 402) >>
	<< Calculating on displaced geometry 212 (of 402) >>
	<< Calculating on displaced geometry 213 (of 402) >>
	<< Calculating on displaced geometry 214 (of 402) >>
	<< Calculating on displaced geometry 215 (of 402) >>
	<< Calculating on displaced geometry 216 (of 402) >>
	<< Calculating on displaced geometry 217 (of 402) >>
	<< Calculating on displaced geometry 218 (of 402) >>
	<< Calculating on displaced geometry 219 (of 402) >>
	<< Calculating on displaced geometry 220 (of 402) >>
	<< Calculating on displaced geometry 221 (of 402) >>
	<< Calculating on displaced geometry 223 (of 402) >>
	<< Calculating on displaced geometry 222 (of 402) >>
	<< Calculating on displaced geometry 225 (of 402) >>
	<< Calculating on displaced geometry 224 (of 402) >>
	<< Calculating on displaced geometry 226 (of 402) >>
	<< Calculating on displaced geometry 227 (of 402) >>
	<< Calculating on displaced geometry 228 (of 402) >>
	<< Calculating on displaced geometry 229 (of 402) >>
	<< Calculating on displaced geometry 230 (of 402) >>
	<< Calculating on displaced geometry 231 (of 402) >>
	<< Calculating on displaced geometry 232 (of 402) >>
	<< Calculating on displaced geometry 233 (of 402) >>
	<< Calculating on displaced geometry 234 (of 402) >>
	<< Calculating on displaced geometry 235 (of 402) >>
	<< Calculating on displaced geometry 236 (of 402) >>
	<< Calculating on displaced geometry 237 (of 402) >>
	<< Calculating on displaced geometry 238 (of 402) >>
	<< Calculating on displaced geometry 239 (of 402) >>
	<< Calculating on displaced geometry 240 (of 402) >>
	<< Calculating on displaced geometry 241 (of 402) >>
	<< Calculating on displaced geometry 242 (of 402) >>
	<< Calculating on displaced geometry 243 (of 402) >>
	<< Calculating on displaced geometry 244 (of 402) >>
	<< Calculating on displaced geometry 245 (of 402) >>
	<< Calculating on displaced geometry 246 (of 402) >>
	<< Calculating on displaced geometry 247 (of 402) >>
	<< Calculating on displaced geometry 248 (of 402) >>
	<< Calculating on displaced geometry 249 (of 402) >>
	<< Calculating on displaced geometry 250 (of 402) >>
	<< Calculating on displaced geometry 251 (of 402) >>
	<< Calculating on displaced geometry 252 (of 402) >>
	<< Calculating on displaced geometry 253 (of 402) >>
	<< Calculating on displaced geometry 254 (of 402) >>
	<< Calculating on displaced geometry 255 (of 402) >>
	<< Calculating on displaced geometry 256 (of 402) >>
	<< Calculating on displaced geometry 257 (of 402) >>
	<< Calculating on displaced geometry 258 (of 402) >>
	<< Calculating on displaced geometry 259 (of 402) >>
	<< Calculating on displaced geometry 260 (of 402) >>
	<< Calculating on displaced geometry 261 (of 402) >>
	<< Calculating on displaced geometry 262 (of 402) >>
	<< Calculating on displaced geometry 263 (of 402) >>
	<< Calculating on displaced geometry 264 (of 402) >>
	<< Calculating on displaced geometry 265 (of 402) >>
	<< Calculating on displaced geometry 266 (of 402) >>
	<< Calculating on displaced geometry 267 (of 402) >>
	<< Calculating on displaced geometry 268 (of 402) >>
	<< Calculating on displaced geometry 269 (of 402) >>
	<< Calculating on displaced geometry 270 (of 402) >>
	<< Calculating on displaced geometry 271 (of 402) >>
	<< Calculating on displaced geometry 272 (of 402) >>
	<< Calculating on displaced geometry 273 (of 402) >>
	<< Calculating on displaced geometry 274 (of 402) >>
	<< Calculating on displaced geometry 275 (of 402) >>
	<< Calculating on displaced geometry 276 (of 402) >>
	<< Calculating on displaced geometry 277 (of 402) >>
	<< Calculating on displaced geometry 278 (of 402) >>
	<< Calculating on displaced geometry 279 (of 402) >>
	<< Calculating on displaced geometry 280 (of 402) >>
	<< Calculating on displaced geometry 281 (of 402) >>
	<< Calculating on displaced geometry 282 (of 402) >>
	<< Calculating on displaced geometry 283 (of 402) >>
	<< Calculating on displaced geometry 284 (of 402) >>
	<< Calculating on displaced geometry 285 (of 402) >>
	<< Calculating on displaced geometry 286 (of 402) >>
	<< Calculating on displaced geometry 287 (of 402) >>
	<< Calculating on displaced geometry 288 (of 402) >>
	<< Calculating on displaced geometry 289 (of 402) >>
	<< Calculating on displaced geometry 290 (of 402) >>
	<< Calculating on displaced geometry 291 (of 402) >>
	<< Calculating on displaced geometry 292 (of 402) >>
	<< Calculating on displaced geometry 293 (of 402) >>
	<< Calculating on displaced geometry 294 (of 402) >>
	<< Calculating on displaced geometry 295 (of 402) >>
	<< Calculating on displaced geometry 296 (of 402) >>
	<< Calculating on displaced geometry 297 (of 402) >>
	<< Calculating on displaced geometry 298 (of 402) >>
	<< Calculating on displaced geometry 299 (of 402) >>
	<< Calculating on displaced geometry 300 (of 402) >>
	<< Calculating on displaced geometry 301 (of 402) >>
	<< Calculating on displaced geometry 302 (of 402) >>
	<< Calculating on displaced geometry 303 (of 402) >>
	<< Calculating on displaced geometry 304 (of 402) >>
	<< Calculating on displaced geometry 305 (of 402) >>
	<< Calculating on displaced geometry 306 (of 402) >>
	<< Calculating on displaced geometry 307 (of 402) >>
	<< Calculating on displaced geometry 308 (of 402) >>
	<< Calculating on displaced geometry 309 (of 402) >>
	<< Calculating on displaced geometry 310 (of 402) >>
	<< Calculating on displaced geometry 311 (of 402) >>
	<< Calculating on displaced geometry 312 (of 402) >>
	<< Calculating on displaced geometry 313 (of 402) >>
	<< Calculating on displaced geometry 314 (of 402) >>
	<< Calculating on displaced geometry 315 (of 402) >>
	<< Calculating on displaced geometry 316 (of 402) >>
	<< Calculating on displaced geometry 317 (of 402) >>
	<< Calculating on displaced geometry 318 (of 402) >>
	<< Calculating on displaced geometry 319 (of 402) >>
	<< Calculating on displaced geometry 320 (of 402) >>
	<< Calculating on displaced geometry 321 (of 402) >>
	<< Calculating on displaced geometry 322 (of 402) >>
	<< Calculating on displaced geometry 323 (of 402) >>
	<< Calculating on displaced geometry 324 (of 402) >>
	<< Calculating on displaced geometry 325 (of 402) >>
	<< Calculating on displaced geometry 326 (of 402) >>
	<< Calculating on displaced geometry 327 (of 402) >>
	<< Calculating on displaced geometry 328 (of 402) >>
	<< Calculating on displaced geometry 329 (of 402) >>
	<< Calculating on displaced geometry 330 (of 402) >>
	<< Calculating on displaced geometry 331 (of 402) >>
	<< Calculating on displaced geometry 332 (of 402) >>
	<< Calculating on displaced geometry 333 (of 402) >>
	<< Calculating on displaced geometry 334 (of 402) >>
	<< Calculating on displaced geometry 335 (of 402) >>
	<< Calculating on displaced geometry 336 (of 402) >>
	<< Calculating on displaced geometry 337 (of 402) >>
	<< Calculating on displaced geometry 338 (of 402) >>
	<< Calculating on displaced geometry 339 (of 402) >>
	<< Calculating on displaced geometry 340 (of 402) >>
	<< Calculating on displaced geometry 341 (of 402) >>
	<< Calculating on displaced geometry 342 (of 402) >>
	<< Calculating on displaced geometry 343 (of 402) >>
	<< Calculating on displaced geometry 344 (of 402) >>
	<< Calculating on displaced geometry 345 (of 402) >>
	<< Calculating on displaced geometry 346 (of 402) >>
	<< Calculating on displaced geometry 347 (of 402) >>
	<< Calculating on displaced geometry 348 (of 402) >>
	<< Calculating on displaced geometry 349 (of 402) >>
	<< Calculating on displaced geometry 350 (of 402) >>
	<< Calculating on displaced geometry 351 (of 402) >>
	<< Calculating on displaced geometry 352 (of 402) >>
	<< Calculating on displaced geometry 353 (of 402) >>
	<< Calculating on displaced geometry 354 (of 402) >>
	<< Calculating on displaced geometry 355 (of 402) >>
	<< Calculating on displaced geometry 356 (of 402) >>
	<< Calculating on displaced geometry 357 (of 402) >>
	<< Calculating on displaced geometry 358 (of 402) >>
	<< Calculating on displaced geometry 359 (of 402) >>
	<< Calculating on displaced geometry 360 (of 402) >>
	<< Calculating on displaced geometry 361 (of 402) >>
	<< Calculating on displaced geometry 362 (of 402) >>
	<< Calculating on displaced geometry 363 (of 402) >>
	<< Calculating on displaced geometry 364 (of 402) >>
	<< Calculating on displaced geometry 365 (of 402) >>
	<< Calculating on displaced geometry 366 (of 402) >>
	<< Calculating on displaced geometry 367 (of 402) >>
	<< Calculating on displaced geometry 368 (of 402) >>
	<< Calculating on displaced geometry 369 (of 402) >>
	<< Calculating on displaced geometry 370 (of 402) >>
	<< Calculating on displaced geometry 371 (of 402) >>
	<< Calculating on displaced geometry 372 (of 402) >>
	<< Calculating on displaced geometry 373 (of 402) >>
	<< Calculating on displaced geometry 374 (of 402) >>
	<< Calculating on displaced geometry 375 (of 402) >>
	<< Calculating on displaced geometry 376 (of 402) >>
	<< Calculating on displaced geometry 377 (of 402) >>
	<< Calculating on displaced geometry 378 (of 402) >>
	<< Calculating on displaced geometry 379 (of 402) >>
	<< Calculating on displaced geometry 380 (of 402) >>
	<< Calculating on displaced geometry 381 (of 402) >>
	<< Calculating on displaced geometry 382 (of 402) >>
	<< Calculating on displaced geometry 383 (of 402) >>
	<< Calculating on displaced geometry 384 (of 402) >>
	<< Calculating on displaced geometry 385 (of 402) >>
	<< Calculating on displaced geometry 386 (of 402) >>
	<< Calculating on displaced geometry 387 (of 402) >>
	<< Calculating on displaced geometry 388 (of 402) >>
	<< Calculating on displaced geometry 389 (of 402) >>
	<< Calculating on displaced geometry 390 (of 402) >>
	<< Calculating on displaced geometry 391 (of 402) >>
	<< Calculating on displaced geometry 392 (of 402) >>
	<< Calculating on displaced geometry 393 (of 402) >>
	<< Calculating on displaced geometry 394 (of 402) >>
	<< Calculating on displaced geometry 395 (of 402) >>
	<< Calculating on displaced geometry 396 (of 402) >>
	<< Calculating on displaced geometry 397 (of 402) >>
	<< Calculating on displaced geometry 398 (of 402) >>
	<< Calculating on displaced geometry 399 (of 402) >>
	<< Calculating on displaced geometry 400 (of 402) >>
	<< Calculating on displaced geometry 401 (of 402) >>
	<< Calculating on displaced geometry 402 (of 402) >>

-----------------------
VIBRATIONAL FREQUENCIES
-----------------------

Scaling factor for frequencies =  1.000000000 (already applied!)

   0:         0.00 cm**-1
   1:         0.00 cm**-1
   2:         0.00 cm**-1
   3:         0.00 cm**-1
   4:         0.00 cm**-1
   5:         0.00 cm**-1
   6:        -6.81 cm**-1 ***imaginary mode***
   7:        18.97 cm**-1
   8:        21.42 cm**-1
   9:        32.49 cm**-1
  10:        40.62 cm**-1
  11:        43.08 cm**-1
  12:        46.47 cm**-1
  13:        51.48 cm**-1
  14:        62.41 cm**-1
  15:       100.42 cm**-1
  16:       110.73 cm**-1
  17:       112.76 cm**-1
  18:       115.15 cm**-1
  19:       123.47 cm**-1
  20:       144.91 cm**-1
  21:       161.49 cm**-1
  22:       173.82 cm**-1
  23:       181.29 cm**-1
  24:       195.56 cm**-1
  25:       201.51 cm**-1
  26:       210.45 cm**-1
  27:       235.42 cm**-1
  28:       249.21 cm**-1
  29:       255.66 cm**-1
  30:       269.56 cm**-1
  31:       283.65 cm**-1
  32:       286.24 cm**-1
  33:       295.47 cm**-1
  34:       301.99 cm**-1
  35:       318.93 cm**-1
  36:       334.08 cm**-1
  37:       338.14 cm**-1
  38:       357.96 cm**-1
  39:       375.34 cm**-1
  40:       378.09 cm**-1
  41:       388.18 cm**-1
  42:       410.54 cm**-1
  43:       413.64 cm**-1
  44:       416.30 cm**-1
  45:       425.51 cm**-1
  46:       440.53 cm**-1
  47:       447.50 cm**-1
  48:       457.16 cm**-1
  49:       481.17 cm**-1
  50:       491.08 cm**-1
  51:       499.39 cm**-1
  52:       512.39 cm**-1
  53:       525.96 cm**-1
  54:       538.50 cm**-1
  55:       565.92 cm**-1
  56:       585.11 cm**-1
  57:       607.51 cm**-1
  58:       627.18 cm**-1
  59:       628.79 cm**-1
  60:       656.26 cm**-1
  61:       678.29 cm**-1
  62:       697.12 cm**-1
  63:       708.30 cm**-1
  64:       716.97 cm**-1
  65:       722.06 cm**-1
  66:       724.95 cm**-1
  67:       747.20 cm**-1
  68:       757.18 cm**-1
  69:       769.21 cm**-1
  70:       776.44 cm**-1
  71:       804.10 cm**-1
  72:       828.29 cm**-1
  73:       839.07 cm**-1
  74:       848.63 cm**-1
  75:       864.62 cm**-1
  76:       867.74 cm**-1
  77:       868.80 cm**-1
  78:       871.85 cm**-1
  79:       889.82 cm**-1
  80:       913.91 cm**-1
  81:       934.12 cm**-1
  82:       939.84 cm**-1
  83:       942.04 cm**-1
  84:       943.84 cm**-1
  85:       950.22 cm**-1
  86:       952.52 cm**-1
  87:       954.69 cm**-1
  88:       958.95 cm**-1
  89:       971.05 cm**-1
  90:       976.48 cm**-1
  91:       978.94 cm**-1
  92:       996.31 cm**-1
  93:      1009.02 cm**-1
  94:      1014.06 cm**-1
  95:      1022.78 cm**-1
  96:      1023.22 cm**-1
  97:      1027.93 cm**-1
  98:      1033.99 cm**-1
  99:      1043.42 cm**-1
 100:      1049.72 cm**-1
 101:      1052.74 cm**-1
 102:      1055.26 cm**-1
 103:      1055.61 cm**-1
 104:      1084.22 cm**-1
 105:      1097.92 cm**-1
 106:      1106.75 cm**-1
 107:      1108.85 cm**-1
 108:      1127.14 cm**-1
 109:      1140.59 cm**-1
 110:      1164.38 cm**-1
 111:      1165.18 cm**-1
 112:      1170.31 cm**-1
 113:      1174.84 cm**-1
 114:      1182.86 cm**-1
 115:      1189.06 cm**-1
 116:      1195.07 cm**-1
 117:      1222.11 cm**-1
 118:      1225.97 cm**-1
 119:      1229.65 cm**-1
 120:      1232.05 cm**-1
 121:      1254.93 cm**-1
 122:      1255.67 cm**-1
 123:      1273.25 cm**-1
 124:      1288.03 cm**-1
 125:      1304.41 cm**-1
 126:      1313.30 cm**-1
 127:      1325.71 cm**-1
 128:      1342.98 cm**-1
 129:      1349.02 cm**-1
 130:      1353.55 cm**-1
 131:      1361.26 cm**-1
 132:      1376.49 cm**-1
 133:      1378.24 cm**-1
 134:      1379.15 cm**-1
 135:      1381.83 cm**-1
 136:      1383.22 cm**-1
 137:      1391.61 cm**-1
 138:      1399.65 cm**-1
 139:      1415.61 cm**-1
 140:      1450.46 cm**-1
 141:      1457.03 cm**-1
 142:      1457.40 cm**-1
 143:      1459.16 cm**-1
 144:      1464.15 cm**-1
 145:      1466.20 cm**-1
 146:      1467.10 cm**-1
 147:      1470.97 cm**-1
 148:      1478.27 cm**-1
 149:      1479.34 cm**-1
 150:      1484.80 cm**-1
 151:      1485.00 cm**-1
 152:      1487.33 cm**-1
 153:      1488.06 cm**-1
 154:      1495.00 cm**-1
 155:      1517.20 cm**-1
 156:      1528.34 cm**-1
 157:      1530.61 cm**-1
 158:      1556.85 cm**-1
 159:      1636.44 cm**-1
 160:      1647.10 cm**-1
 161:      1650.93 cm**-1
 162:      1662.14 cm**-1
 163:      1664.50 cm**-1
 164:      1664.72 cm**-1
 165:      1739.94 cm**-1
 166:      1809.19 cm**-1
 167:      3045.40 cm**-1
 168:      3046.90 cm**-1
 169:      3048.22 cm**-1
 170:      3050.14 cm**-1
 171:      3052.47 cm**-1
 172:      3055.29 cm**-1
 173:      3058.52 cm**-1
 174:      3115.85 cm**-1
 175:      3119.11 cm**-1
 176:      3122.83 cm**-1
 177:      3125.25 cm**-1
 178:      3126.80 cm**-1
 179:      3127.58 cm**-1
 180:      3130.96 cm**-1
 181:      3136.94 cm**-1
 182:      3142.65 cm**-1
 183:      3145.61 cm**-1
 184:      3155.37 cm**-1
 185:      3166.08 cm**-1
 186:      3183.05 cm**-1
 187:      3187.88 cm**-1
 188:      3190.00 cm**-1
 189:      3196.78 cm**-1
 190:      3198.06 cm**-1
 191:      3203.61 cm**-1
 192:      3205.44 cm**-1
 193:      3207.45 cm**-1
 194:      3212.34 cm**-1
 195:      3213.82 cm**-1
 196:      3222.12 cm**-1
 197:      3226.87 cm**-1
 198:      3228.90 cm**-1
 199:      3230.25 cm**-1
 200:      3654.60 cm**-1


------------
NORMAL MODES
------------

These modes are the cartesian displacements weighted by the diagonal matrix
M(i,i)=1/sqrt(m[i]) where m[i] is the mass of the displaced atom
Thus, these vectors are normalized but *not* orthogonal

                  0          1          2          3          4          5    
      0       0.000000   0.000000   0.000000   0.000000   0.000000   0.000000
      1       0.000000   0.000000   0.000000   0.000000   0.000000   0.000000
      2       0.000000   0.000000   0.000000   0.000000   0.000000   0.000000
      3       0.000000   0.000000   0.000000   0.000000   0.000000   0.000000
      4       0.000000   0.000000   0.000000   0.000000   0.000000   0.000000
      5       0.000000   0.000000   0.000000   0.000000   0.000000   0.000000
      6       0.000000   0.000000   0.000000   0.000000   0.000000   0.000000
      7       0.000000   0.000000   0.000000   0.000000   0.000000   0.000000
      8       0.000000   0.000000   0.000000   0.000000   0.000000   0.000000
      9       0.000000   0.000000   0.000000   0.000000   0.000000   0.000000
     10       0.000000   0.000000   0.000000   0.000000   0.000000   0.000000
     11       0.000000   0.000000   0.000000   0.000000   0.000000   0.000000
     12       0.000000   0.000000   0.000000   0.000000   0.000000   0.000000
     13       0.000000   0.000000   0.000000   0.000000   0.000000   0.000000
     14       0.000000   0.000000   0.000000   0.000000   0.000000   0.000000
     15       0.000000   0.000000   0.000000   0.000000   0.000000   0.000000
     16       0.000000   0.000000   0.000000   0.000000   0.000000   0.000000
     17       0.000000   0.000000   0.000000   0.000000   0.000000   0.000000
     18       0.000000   0.000000   0.000000   0.000000   0.000000   0.000000
     19       0.000000   0.000000   0.000000   0.000000   0.000000   0.000000
     20       0.000000   0.000000   0.000000   0.000000   0.000000   0.000000
     21       0.000000   0.000000   0.000000   0.000000   0.000000   0.000000
     22       0.000000   0.000000   0.000000   0.000000   0.000000   0.000000
     23       0.000000   0.000000   0.000000   0.000000   0.000000   0.000000
     24       0.000000   0.000000   0.000000   0.000000   0.000000   0.000000
     25       0.000000   0.000000   0.000000   0.000000   0.000000   0.000000
     26       0.000000   0.000000   0.000000   0.000000   0.000000   0.000000
     27       0.000000   0.000000   0.000000   0.000000   0.000000   0.000000
     28       0.000000   0.000000   0.000000   0.000000   0.000000   0.000000
     29       0.000000   0.000000   0.000000   0.000000   0.000000   0.000000
     30       0.000000   0.000000   0.000000   0.000000   0.000000   0.000000
     31       0.000000   0.000000   0.000000   0.000000   0.000000   0.000000
     32       0.000000   0.000000   0.000000   0.000000   0.000000   0.000000
     33       0.000000   0.000000   0.000000   0.000000   0.000000   0.000000
     34       0.000000   0.000000   0.000000   0.000000   0.000000   0.000000
     35       0.000000   0.000000   0.000000   0.000000   0.000000   0.000000
     36       0.000000   0.000000   0.000000   0.000000   0.000000   0.000000
     37       0.000000   0.000000   0.000000   0.000000   0.000000   0.000000
     38       0.000000   0.000000   0.000000   0.000000   0.000000   0.000000
     39       0.000000   0.000000   0.000000   0.000000   0.000000   0.000000
     40       0.000000   0.000000   0.000000   0.000000   0.000000   0.000000
     41       0.000000   0.000000   0.000000   0.000000   0.000000   0.000000
     42       0.000000   0.000000   0.000000   0.000000   0.000000   0.000000
     43       0.000000   0.000000   0.000000   0.000000   0.000000   0.000000
     44       0.000000   0.000000   0.000000   0.000000   0.000000   0.000000
     45       0.000000   0.000000   0.000000   0.000000   0.000000   0.000000
     46       0.000000   0.000000   0.000000   0.000000   0.000000   0.000000
     47       0.000000   0.000000   0.000000   0.000000   0.000000   0.000000
     48       0.000000   0.000000   0.000000   0.000000   0.000000   0.000000
     49       0.000000   0.000000   0.000000   0.000000   0.000000   0.000000
     50       0.000000   0.000000   0.000000   0.000000   0.000000   0.000000
     51       0.000000   0.000000   0.000000   0.000000   0.000000   0.000000
     52       0.000000   0.000000   0.000000   0.000000   0.000000   0.000000
     53       0.000000   0.000000   0.000000   0.000000   0.000000   0.000000
     54       0.000000   0.000000   0.000000   0.000000   0.000000   0.000000
     55       0.000000   0.000000   0.000000   0.000000   0.000000   0.000000
     56       0.000000   0.000000   0.000000   0.000000   0.000000   0.000000
     57       0.000000   0.000000   0.000000   0.000000   0.000000   0.000000
     58       0.000000   0.000000   0.000000   0.000000   0.000000   0.000000
     59       0.000000   0.000000   0.000000   0.000000   0.000000   0.000000
     60       0.000000   0.000000   0.000000   0.000000   0.000000   0.000000
     61       0.000000   0.000000   0.000000   0.000000   0.000000   0.000000
     62       0.000000   0.000000   0.000000   0.000000   0.000000   0.000000
     63       0.000000   0.000000   0.000000   0.000000   0.000000   0.000000
     64       0.000000   0.000000   0.000000   0.000000   0.000000   0.000000
     65       0.000000   0.000000   0.000000   0.000000   0.000000   0.000000
     66       0.000000   0.000000   0.000000   0.000000   0.000000   0.000000
     67       0.000000   0.000000   0.000000   0.000000   0.000000   0.000000
     68       0.000000   0.000000   0.000000   0.000000   0.000000   0.000000
     69       0.000000   0.000000   0.000000   0.000000   0.000000   0.000000
     70       0.000000   0.000000   0.000000   0.000000   0.000000   0.000000
     71       0.000000   0.000000   0.000000   0.000000   0.000000   0.000000
     72       0.000000   0.000000   0.000000   0.000000   0.000000   0.000000
     73       0.000000   0.000000   0.000000   0.000000   0.000000   0.000000
     74       0.000000   0.000000   0.000000   0.000000   0.000000   0.000000
     75       0.000000   0.000000   0.000000   0.000000   0.000000   0.000000
     76       0.000000   0.000000   0.000000   0.000000   0.000000   0.000000
     77       0.000000   0.000000   0.000000   0.000000   0.000000   0.000000
     78       0.000000   0.000000   0.000000   0.000000   0.000000   0.000000
     79       0.000000   0.000000   0.000000   0.000000   0.000000   0.000000
     80       0.000000   0.000000   0.000000   0.000000   0.000000   0.000000
     81       0.000000   0.000000   0.000000   0.000000   0.000000   0.000000
     82       0.000000   0.000000   0.000000   0.000000   0.000000   0.000000
     83       0.000000   0.000000   0.000000   0.000000   0.000000   0.000000
     84       0.000000   0.000000   0.000000   0.000000   0.000000   0.000000
     85       0.000000   0.000000   0.000000   0.000000   0.000000   0.000000
     86       0.000000   0.000000   0.000000   0.000000   0.000000   0.000000
     87       0.000000   0.000000   0.000000   0.000000   0.000000   0.000000
     88       0.000000   0.000000   0.000000   0.000000   0.000000   0.000000
     89       0.000000   0.000000   0.000000   0.000000   0.000000   0.000000
     90       0.000000   0.000000   0.000000   0.000000   0.000000   0.000000
     91       0.000000   0.000000   0.000000   0.000000   0.000000   0.000000
     92       0.000000   0.000000   0.000000   0.000000   0.000000   0.000000
     93       0.000000   0.000000   0.000000   0.000000   0.000000   0.000000
     94       0.000000   0.000000   0.000000   0.000000   0.000000   0.000000
     95       0.000000   0.000000   0.000000   0.000000   0.000000   0.000000
     96       0.000000   0.000000   0.000000   0.000000   0.000000   0.000000
     97       0.000000   0.000000   0.000000   0.000000   0.000000   0.000000
     98       0.000000   0.000000   0.000000   0.000000   0.000000   0.000000
     99       0.000000   0.000000   0.000000   0.000000   0.000000   0.000000
    100       0.000000   0.000000   0.000000   0.000000   0.000000   0.000000
    101       0.000000   0.000000   0.000000   0.000000   0.000000   0.000000
    102       0.000000   0.000000   0.000000   0.000000   0.000000   0.000000
    103       0.000000   0.000000   0.000000   0.000000   0.000000   0.000000
    104       0.000000   0.000000   0.000000   0.000000   0.000000   0.000000
    105       0.000000   0.000000   0.000000   0.000000   0.000000   0.000000
    106       0.000000   0.000000   0.000000   0.000000   0.000000   0.000000
    107       0.000000   0.000000   0.000000   0.000000   0.000000   0.000000
    108       0.000000   0.000000   0.000000   0.000000   0.000000   0.000000
    109       0.000000   0.000000   0.000000   0.000000   0.000000   0.000000
    110       0.000000   0.000000   0.000000   0.000000   0.000000   0.000000
    111       0.000000   0.000000   0.000000   0.000000   0.000000   0.000000
    112       0.000000   0.000000   0.000000   0.000000   0.000000   0.000000
    113       0.000000   0.000000   0.000000   0.000000   0.000000   0.000000
    114       0.000000   0.000000   0.000000   0.000000   0.000000   0.000000
    115       0.000000   0.000000   0.000000   0.000000   0.000000   0.000000
    116       0.000000   0.000000   0.000000   0.000000   0.000000   0.000000
    117       0.000000   0.000000   0.000000   0.000000   0.000000   0.000000
    118       0.000000   0.000000   0.000000   0.000000   0.000000   0.000000
    119       0.000000   0.000000   0.000000   0.000000   0.000000   0.000000
    120       0.000000   0.000000   0.000000   0.000000   0.000000   0.000000
    121       0.000000   0.000000   0.000000   0.000000   0.000000   0.000000
    122       0.000000   0.000000   0.000000   0.000000   0.000000   0.000000
    123       0.000000   0.000000   0.000000   0.000000   0.000000   0.000000
    124       0.000000   0.000000   0.000000   0.000000   0.000000   0.000000
    125       0.000000   0.000000   0.000000   0.000000   0.000000   0.000000
    126       0.000000   0.000000   0.000000   0.000000   0.000000   0.000000
    127       0.000000   0.000000   0.000000   0.000000   0.000000   0.000000
    128       0.000000   0.000000   0.000000   0.000000   0.000000   0.000000
    129       0.000000   0.000000   0.000000   0.000000   0.000000   0.000000
    130       0.000000   0.000000   0.000000   0.000000   0.000000   0.000000
    131       0.000000   0.000000   0.000000   0.000000   0.000000   0.000000
    132       0.000000   0.000000   0.000000   0.000000   0.000000   0.000000
    133       0.000000   0.000000   0.000000   0.000000   0.000000   0.000000
    134       0.000000   0.000000   0.000000   0.000000   0.000000   0.000000
    135       0.000000   0.000000   0.000000   0.000000   0.000000   0.000000
    136       0.000000   0.000000   0.000000   0.000000   0.000000   0.000000
    137       0.000000   0.000000   0.000000   0.000000   0.000000   0.000000
    138       0.000000   0.000000   0.000000   0.000000   0.000000   0.000000
    139       0.000000   0.000000   0.000000   0.000000   0.000000   0.000000
    140       0.000000   0.000000   0.000000   0.000000   0.000000   0.000000
    141       0.000000   0.000000   0.000000   0.000000   0.000000   0.000000
    142       0.000000   0.000000   0.000000   0.000000   0.000000   0.000000
    143       0.000000   0.000000   0.000000   0.000000   0.000000   0.000000
    144       0.000000   0.000000   0.000000   0.000000   0.000000   0.000000
    145       0.000000   0.000000   0.000000   0.000000   0.000000   0.000000
    146       0.000000   0.000000   0.000000   0.000000   0.000000   0.000000
    147       0.000000   0.000000   0.000000   0.000000   0.000000   0.000000
    148       0.000000   0.000000   0.000000   0.000000   0.000000   0.000000
    149       0.000000   0.000000   0.000000   0.000000   0.000000   0.000000
    150       0.000000   0.000000   0.000000   0.000000   0.000000   0.000000
    151       0.000000   0.000000   0.000000   0.000000   0.000000   0.000000
    152       0.000000   0.000000   0.000000   0.000000   0.000000   0.000000
    153       0.000000   0.000000   0.000000   0.000000   0.000000   0.000000
    154       0.000000   0.000000   0.000000   0.000000   0.000000   0.000000
    155       0.000000   0.000000   0.000000   0.000000   0.000000   0.000000
    156       0.000000   0.000000   0.000000   0.000000   0.000000   0.000000
    157       0.000000   0.000000   0.000000   0.000000   0.000000   0.000000
    158       0.000000   0.000000   0.000000   0.000000   0.000000   0.000000
    159       0.000000   0.000000   0.000000   0.000000   0.000000   0.000000
    160       0.000000   0.000000   0.000000   0.000000   0.000000   0.000000
    161       0.000000   0.000000   0.000000   0.000000   0.000000   0.000000
    162       0.000000   0.000000   0.000000   0.000000   0.000000   0.000000
    163       0.000000   0.000000   0.000000   0.000000   0.000000   0.000000
    164       0.000000   0.000000   0.000000   0.000000   0.000000   0.000000
    165       0.000000   0.000000   0.000000   0.000000   0.000000   0.000000
    166       0.000000   0.000000   0.000000   0.000000   0.000000   0.000000
    167       0.000000   0.000000   0.000000   0.000000   0.000000   0.000000
    168       0.000000   0.000000   0.000000   0.000000   0.000000   0.000000
    169       0.000000   0.000000   0.000000   0.000000   0.000000   0.000000
    170       0.000000   0.000000   0.000000   0.000000   0.000000   0.000000
    171       0.000000   0.000000   0.000000   0.000000   0.000000   0.000000
    172       0.000000   0.000000   0.000000   0.000000   0.000000   0.000000
    173       0.000000   0.000000   0.000000   0.000000   0.000000   0.000000
    174       0.000000   0.000000   0.000000   0.000000   0.000000   0.000000
    175       0.000000   0.000000   0.000000   0.000000   0.000000   0.000000
    176       0.000000   0.000000   0.000000   0.000000   0.000000   0.000000
    177       0.000000   0.000000   0.000000   0.000000   0.000000   0.000000
    178       0.000000   0.000000   0.000000   0.000000   0.000000   0.000000
    179       0.000000   0.000000   0.000000   0.000000   0.000000   0.000000
    180       0.000000   0.000000   0.000000   0.000000   0.000000   0.000000
    181       0.000000   0.000000   0.000000   0.000000   0.000000   0.000000
    182       0.000000   0.000000   0.000000   0.000000   0.000000   0.000000
    183       0.000000   0.000000   0.000000   0.000000   0.000000   0.000000
    184       0.000000   0.000000   0.000000   0.000000   0.000000   0.000000
    185       0.000000   0.000000   0.000000   0.000000   0.000000   0.000000
    186       0.000000   0.000000   0.000000   0.000000   0.000000   0.000000
    187       0.000000   0.000000   0.000000   0.000000   0.000000   0.000000
    188       0.000000   0.000000   0.000000   0.000000   0.000000   0.000000
    189       0.000000   0.000000   0.000000   0.000000   0.000000   0.000000
    190       0.000000   0.000000   0.000000   0.000000   0.000000   0.000000
    191       0.000000   0.000000   0.000000   0.000000   0.000000   0.000000
    192       0.000000   0.000000   0.000000   0.000000   0.000000   0.000000
    193       0.000000   0.000000   0.000000   0.000000   0.000000   0.000000
    194       0.000000   0.000000   0.000000   0.000000   0.000000   0.000000
    195       0.000000   0.000000   0.000000   0.000000   0.000000   0.000000
    196       0.000000   0.000000   0.000000   0.000000   0.000000   0.000000
    197       0.000000   0.000000   0.000000   0.000000   0.000000   0.000000
    198       0.000000   0.000000   0.000000   0.000000   0.000000   0.000000
    199       0.000000   0.000000   0.000000   0.000000   0.000000   0.000000
    200       0.000000   0.000000   0.000000   0.000000   0.000000   0.000000
                  6          7          8          9         10         11    
      0       0.017833  -0.037136  -0.004955   0.013651   0.003746   0.023474
      1       0.012257   0.015574  -0.012509  -0.004089   0.023281   0.046664
      2      -0.015943   0.047300   0.022474  -0.031454  -0.007045   0.007315
      3      -0.040377  -0.033692  -0.035209   0.005883  -0.000631  -0.000755
      4       0.011223   0.020115  -0.026053  -0.004531   0.019303   0.032236
      5       0.044799   0.062184   0.000549  -0.023550  -0.016539  -0.026919
      6      -0.013931  -0.006155   0.007792   0.016159   0.050220  -0.034280
      7      -0.025573  -0.015618   0.037596   0.005137   0.001427   0.007265
      8      -0.008716   0.054301   0.016783  -0.032086  -0.002039   0.005136
      9      -0.006275  -0.034805  -0.007592   0.019653   0.027404  -0.002912
     10      -0.000625   0.006292  -0.006238  -0.043393   0.004302   0.083427
     11       0.002201   0.016318  -0.001652  -0.082081  -0.073159   0.070916
     12      -0.002889  -0.022594   0.001050   0.014719   0.023508  -0.010599
     13      -0.004029   0.005796   0.003618   0.000126   0.029372   0.048367
     14      -0.002142   0.044234   0.013780  -0.032668  -0.017977   0.018024
     15      -0.005131  -0.023434   0.003036   0.015469   0.021177  -0.012916
     16       0.012347   0.010896  -0.013260  -0.004699   0.031893   0.069418
     17       0.016906   0.024689  -0.005405  -0.035426  -0.043465   0.047594
     18      -0.021392  -0.009614   0.023339   0.015283   0.034290  -0.025366
     19       0.030482   0.011633  -0.023171   0.041370   0.054891   0.047729
     20       0.017219   0.020589  -0.008835  -0.046629  -0.053239   0.056804
     21       0.011596  -0.032239  -0.015897   0.005915  -0.019389  -0.018069
     22       0.012408   0.008091  -0.015723  -0.027900   0.002399   0.071449
     23       0.046225   0.017191  -0.028969   0.032747  -0.013478   0.026913
     24       0.018765  -0.042110  -0.016630  -0.008325  -0.004784   0.041201
     25      -0.013410   0.010398   0.005226  -0.110295  -0.026370   0.121792
     26       0.053813   0.014729  -0.034208   0.050514  -0.003362   0.025898
     27       0.012034  -0.040101   0.002062  -0.012379   0.070359   0.100763
     28      -0.033490   0.014889   0.025992  -0.157216  -0.014380   0.162305
     29       0.037382   0.018360  -0.020786   0.008221  -0.015510   0.045022
     30       0.035094  -0.054997  -0.043847  -0.015713  -0.099306   0.020247
     31      -0.013634   0.006577  -0.001089  -0.132997  -0.076068   0.119234
     32       0.082177   0.007455  -0.056347   0.122269   0.022413   0.001488
     33       0.040857  -0.063243  -0.045095  -0.026196  -0.091016   0.067904
     34      -0.033888   0.008463   0.015160  -0.198429  -0.101061   0.158542
     35       0.088103   0.005430  -0.060476   0.135994   0.029859   0.000872
     36       0.043705  -0.057532  -0.070122  -0.010182  -0.211501  -0.063624
     37       0.011767   0.000522  -0.028320  -0.072778  -0.096710   0.065512
     38       0.102724   0.002606  -0.073204   0.175678   0.037816  -0.021865
     39       0.056214  -0.068002  -0.092279  -0.016902  -0.292573  -0.082213
     40       0.011501  -0.002691  -0.033658  -0.090547  -0.138492   0.062139
     41       0.124575  -0.003025  -0.090397   0.230341   0.057068  -0.040490
     42       0.035963  -0.046618  -0.067618   0.003283  -0.219145  -0.123671
     43       0.037337  -0.001399  -0.048632   0.009625  -0.064700   0.015384
     44       0.095048   0.005071  -0.067821   0.158062   0.028745  -0.020752
     45       0.042132  -0.048268  -0.087503   0.007217  -0.304516  -0.190110
     46       0.057530  -0.006182  -0.070284   0.057591  -0.081032  -0.028209
     47       0.111178   0.001345  -0.080977   0.199814   0.040917  -0.039030
     48       0.020008  -0.033936  -0.040279   0.011313  -0.122109  -0.100177
     49       0.037545   0.002350  -0.042208   0.031681  -0.015084   0.019299
     50       0.066789   0.012462  -0.045603   0.086447   0.003448   0.004198
     51       0.014419  -0.026292  -0.040320   0.022300  -0.137711  -0.149726
     52       0.057820   0.000076  -0.059138   0.096674   0.005245  -0.020973
     53       0.060777   0.014351  -0.041441   0.072389  -0.004517   0.005084
     54      -0.008163  -0.000323   0.003891   0.017885   0.071010  -0.025535
     55      -0.046075  -0.041388   0.077694   0.000446  -0.060175  -0.063751
     56      -0.015410   0.062240   0.040358  -0.028579   0.031551  -0.039669
     57       0.031717  -0.005085   0.040942   0.020069   0.135817  -0.036179
     58      -0.225417   0.053236  -0.037632   0.017279  -0.090192  -0.122268
     59      -0.069657   0.091941   0.006052  -0.023140   0.026226  -0.058789
     60       0.034075   0.023143   0.003676   0.025125   0.181164   0.004057
     61      -0.244853   0.082301  -0.077149   0.022243  -0.067268  -0.100460
     62      -0.200353   0.161503  -0.093040  -0.012213  -0.010633  -0.081444
     63       0.038792  -0.001995   0.042404   0.021177   0.153516  -0.032866
     64      -0.256933   0.037381  -0.010819   0.014746  -0.141218  -0.182572
     65      -0.065994   0.091894   0.031606  -0.020797   0.055862  -0.090946
     66       0.053111  -0.039443   0.104599   0.015757   0.124469  -0.087463
     67      -0.308866   0.110940  -0.110859   0.027309  -0.085783  -0.129415
     68       0.013475   0.046217   0.052094  -0.032108   0.027893  -0.020062
     69      -0.061434   0.062442  -0.100441   0.026947   0.093946   0.041116
     70       0.076447  -0.125040   0.184143  -0.014604  -0.069793  -0.057151
     71      -0.134047   0.127464  -0.027332  -0.015579   0.029487  -0.089688
     72      -0.097705   0.080596  -0.132293   0.027025   0.056408   0.030701
     73       0.209014  -0.205173   0.281762  -0.029003  -0.062559  -0.027039
     74      -0.083916   0.097843   0.010557  -0.020320   0.038873  -0.077728
     75      -0.052600   0.064791  -0.101428   0.028508   0.118512   0.056179
     76       0.043806  -0.132021   0.206269  -0.016071  -0.114803  -0.124124
     77      -0.141356   0.127040  -0.011495  -0.013109   0.047919  -0.111205
     78      -0.081608   0.096940  -0.153964   0.033115   0.127766   0.085704
     79       0.066284  -0.101021   0.145951  -0.010201  -0.041357  -0.020011
     80      -0.269732   0.208210  -0.133419  -0.003158   0.000667  -0.118391
     81       0.008904  -0.049784   0.068836   0.008781   0.010683  -0.079082
     82      -0.011112  -0.085817   0.137186  -0.007503  -0.093490  -0.094728
     83       0.164937  -0.033170   0.174807  -0.044085   0.074570  -0.012270
     84       0.032184  -0.076371   0.118081   0.004448  -0.001494  -0.125426
     85      -0.099587  -0.021833   0.056085   0.003408  -0.084237  -0.098877
     86       0.259194  -0.095515   0.244528  -0.054806   0.070495   0.020188
     87       0.009930  -0.040417   0.061379   0.010661   0.027756  -0.075844
     88      -0.029402  -0.105333   0.166822  -0.011266  -0.141041  -0.149422
     89       0.156022  -0.010916   0.166953  -0.039533   0.106498  -0.038362
     90       0.000440  -0.072354   0.080194   0.004094  -0.039046  -0.075568
     91       0.117129  -0.161464   0.229398  -0.020090  -0.081119  -0.060100
     92       0.207388  -0.059036   0.205761  -0.048364   0.076604  -0.000949
     93      -0.005406  -0.027249  -0.009490   0.015899   0.018282   0.016918
     94      -0.002798  -0.012620  -0.002789  -0.027352   0.033323   0.029995
     95      -0.011206  -0.023342  -0.008855  -0.070481  -0.030298   0.020126
     96      -0.005305  -0.033292  -0.025247  -0.010198   0.020899   0.038372
     97      -0.024556  -0.029943   0.015147   0.024681   0.048837   0.004703
     98      -0.038856  -0.047460   0.009658  -0.011583  -0.009455  -0.006277
     99      -0.004167  -0.025233  -0.026599  -0.010122   0.004056   0.068272
    100      -0.027727  -0.051367   0.018403   0.024427   0.093673  -0.072821
    101      -0.054877  -0.091712   0.001112  -0.020701   0.056922  -0.079863
    102      -0.003484  -0.028811  -0.037808  -0.028483   0.004510   0.086459
    103      -0.044842  -0.065824   0.032226   0.061702   0.109821  -0.097500
    104      -0.077133  -0.111964   0.015342   0.021957   0.078352  -0.105736
    105      -0.003706  -0.012239  -0.013995   0.011719  -0.013712   0.076575
    106      -0.010953  -0.057286   0.004668  -0.018229   0.121134  -0.122432
    107      -0.043968  -0.113231  -0.025269  -0.079505   0.099351  -0.124791
    108      -0.002562  -0.006088  -0.015825   0.010348  -0.027307   0.100783
    109      -0.015401  -0.076011   0.008084  -0.015706   0.159238  -0.185672
    110      -0.058149  -0.149864  -0.031148  -0.084500   0.154668  -0.186879
    111      -0.004723  -0.007304   0.001224   0.033488  -0.011959   0.050976
    112       0.011960  -0.038659  -0.013712  -0.059445   0.095082  -0.085395
    113      -0.014460  -0.087409  -0.044330  -0.126586   0.065755  -0.084526
    114      -0.004686   0.002427   0.011635   0.049022  -0.023477   0.053982
    115       0.026870  -0.041716  -0.025328  -0.090480   0.110365  -0.117758
    116      -0.004022  -0.101842  -0.065672  -0.168089   0.091024  -0.111055
    117      -0.005887  -0.015079   0.003117   0.034726   0.004298   0.021721
    118       0.016262  -0.015868  -0.017447  -0.062137   0.049531  -0.007379
    119       0.001887  -0.042362  -0.035849  -0.119969  -0.000800  -0.010416
    120      -0.007476  -0.011507   0.014783   0.052845   0.006298   0.002157
    121       0.035274  -0.000258  -0.032173  -0.095562   0.027905   0.021347
    122       0.025486  -0.021555  -0.051016  -0.157349  -0.027283   0.020341
    123      -0.007300  -0.046573  -0.038913  -0.036638   0.040972   0.033517
    124      -0.042877  -0.029049   0.027613   0.082653   0.027166   0.047238
    125      -0.049746  -0.031020   0.034883   0.061804  -0.049701   0.029836
    126      -0.016995  -0.079765  -0.041055  -0.048687   0.080478  -0.019681
    127      -0.064182  -0.038389   0.043164   0.148974   0.016878   0.068110
    128      -0.020819  -0.000750   0.019367  -0.002516  -0.062115   0.039521
    129      -0.024096  -0.102604  -0.045572  -0.062166   0.111978  -0.050186
    130      -0.080925  -0.047919   0.063254   0.216629  -0.004483   0.061423
    131      -0.020754  -0.021654   0.004798  -0.049430  -0.017158   0.008925
    132      -0.022560  -0.098109  -0.050149  -0.070880   0.116305  -0.033862
    133      -0.077127  -0.044841   0.048905   0.181501   0.018510   0.085725
    134      -0.023059   0.020052   0.036674   0.053958  -0.111057   0.072926
    135      -0.011303  -0.062703  -0.029768  -0.022185   0.040832  -0.016039
    136      -0.052757  -0.031457   0.030408   0.103199   0.029629   0.070733
    137       0.004111   0.024487   0.005317  -0.063104  -0.069746   0.047435
    138      -0.000012  -0.019079  -0.036249  -0.022304   0.006816   0.070391
    139      -0.018578  -0.002321   0.003631   0.014414   0.015799   0.074850
    140      -0.059214  -0.016512   0.056796   0.133506  -0.085290   0.055924
    141       0.000225  -0.015775  -0.034270  -0.008858   0.007740   0.033357
    142      -0.000589   0.014995  -0.014465  -0.037575   0.011961   0.078040
    143      -0.042416   0.001580   0.041643   0.094643  -0.087793   0.034181
    144      -0.001314  -0.025842  -0.038922  -0.035144   0.011978   0.090677
    145      -0.028614   0.001599   0.018146   0.057804  -0.009017   0.133277
    146      -0.063744  -0.005792   0.069005   0.175798  -0.106902   0.067690
    147       0.007137   0.005119  -0.036191  -0.015375  -0.023725   0.111178
    148      -0.008550  -0.001784  -0.009583  -0.024519   0.031732   0.036593
    149      -0.079230  -0.035506   0.076061   0.185059  -0.085549   0.080773
    150      -0.007428  -0.054032  -0.054929  -0.068030   0.055441   0.044614
    151      -0.066232  -0.048690   0.049417   0.153405   0.027728   0.038042
    152      -0.079373  -0.060613   0.052305   0.131257  -0.040221   0.025364
    153      -0.004681  -0.033487  -0.052547  -0.053758   0.022080   0.090726
    154      -0.052220  -0.043549   0.039102   0.109772   0.039913   0.016693
    155      -0.100675  -0.081360   0.065093   0.182646  -0.035149   0.024680
    156      -0.008055  -0.063406  -0.064206  -0.089303   0.071629   0.038933
    157      -0.080181  -0.050376   0.057983   0.196914   0.009800   0.072526
    158      -0.087354  -0.049430   0.069905   0.186510  -0.072500   0.054464
    159      -0.009350  -0.071674  -0.060809  -0.087540   0.084721   0.011796
    160      -0.084545  -0.066713   0.067931   0.209072   0.032438   0.020488
    161      -0.071550  -0.071615   0.035164   0.077673  -0.008190  -0.003769
    162      -0.013336  -0.011868  -0.006730   0.007584  -0.000923   0.012625
    163       0.021569   0.026329  -0.025635  -0.003279   0.017157   0.027629
    164       0.013085   0.044031   0.008742  -0.027453  -0.009468  -0.005048
    165      -0.006413   0.050853   0.037980   0.001559  -0.003733   0.010510
    166       0.043724   0.049586  -0.043070   0.001065   0.006463  -0.011968
    167       0.000977   0.014137   0.001833  -0.027477  -0.004247   0.012228
    168      -0.001743   0.124097   0.058826  -0.004700   0.021747   0.035590
    169       0.048765   0.066561  -0.045507   0.001503   0.008659  -0.017396
    170      -0.020684  -0.026662   0.024209  -0.032617  -0.001440   0.049516
    171      -0.005543   0.122246   0.032001  -0.002732   0.041157   0.065867
    172       0.037548   0.060033  -0.033140  -0.002413   0.019520   0.014109
    173      -0.028585  -0.031596   0.050515  -0.037174  -0.002892   0.060091
    174       0.004596   0.205111   0.113587  -0.014233   0.023491   0.020227
    175       0.067786   0.093291  -0.063501   0.006679  -0.003100  -0.064405
    176      -0.030133  -0.062687   0.014292  -0.031778   0.002766   0.073298
    177       0.007277   0.266915   0.131444  -0.019769   0.044988   0.040404
    178       0.071601   0.107541  -0.065212   0.006885  -0.001077  -0.068522
    179      -0.046627  -0.096285   0.031854  -0.035634   0.004788   0.103275
    180       0.007235   0.209630   0.146487  -0.016970  -0.001998  -0.022462
    181       0.082217   0.102915  -0.078650   0.011408  -0.017347  -0.106409
    182      -0.018664  -0.056500  -0.017954  -0.026004   0.004440   0.059816
    183       0.012641   0.273396   0.190120  -0.024627  -0.001066  -0.036567
    184       0.097425   0.124482  -0.091802   0.015236  -0.026374  -0.142970
    185      -0.026420  -0.084902  -0.026292  -0.025161   0.007759   0.078821
    186       0.002178   0.132940   0.123257  -0.010181  -0.028178  -0.046261
    187       0.077105   0.085314  -0.076815   0.011141  -0.019766  -0.101182
    188       0.003093  -0.014285  -0.039541  -0.021077   0.001800   0.021748
    189       0.004027   0.135983   0.148110  -0.012303  -0.047848  -0.078882
    190       0.088238   0.092478  -0.089017   0.014965  -0.030785  -0.133881
    191       0.011979  -0.009624  -0.064537  -0.016455   0.003058   0.010950
    192      -0.005464   0.054713   0.068637  -0.001091  -0.028182  -0.028884
    193       0.057820   0.059010  -0.058937   0.005832  -0.007635  -0.053575
    194       0.013272   0.020385  -0.029620  -0.021807  -0.002962  -0.002439
    195      -0.009913  -0.001871   0.050999   0.003406  -0.047114  -0.048322
    196       0.053528   0.045767  -0.056780   0.005361  -0.008882  -0.048812
    197       0.029883   0.051468  -0.047434  -0.017631  -0.006070  -0.032145
    198      -0.005120  -0.031524  -0.009815   0.022734   0.026771   0.005615
    199       0.002030   0.020517  -0.002005  -0.024010   0.001258   0.086680
    200       0.004526   0.042566   0.016858  -0.046102  -0.081627   0.055057
                 12         13         14         15         16         17    
      0       0.028755   0.048341  -0.083792   0.041269  -0.047547  -0.021341
      1      -0.008975  -0.021291  -0.027116  -0.169324   0.090796   0.019094
      2      -0.012773  -0.001025  -0.004707  -0.001277  -0.054716  -0.003780
      3      -0.024481   0.047264  -0.059599   0.112735   0.071612   0.040762
      4      -0.015830  -0.015900  -0.023015  -0.165663   0.105476   0.036861
      5       0.018103   0.026190  -0.013864  -0.013795  -0.163090  -0.018760
      6       0.003938   0.012989  -0.009258  -0.012958   0.002587   0.021667
      7       0.017551  -0.005061   0.010162   0.005053   0.001759  -0.053716
      8      -0.015207  -0.002779  -0.001490  -0.022472  -0.024504   0.006848
      9       0.017835   0.018958  -0.044535  -0.019441   0.028019  -0.023266
     10      -0.021525  -0.013469  -0.013189   0.063025   0.006251  -0.025649
     11       0.004875   0.025079  -0.076104   0.058614   0.043626  -0.040657
     12       0.017449   0.031078  -0.050222   0.005711  -0.028002   0.003000
     13      -0.009620  -0.020637  -0.002447  -0.054794   0.039396  -0.022216
     14      -0.006592   0.008584  -0.024999  -0.007821  -0.042092  -0.005310
     15       0.019373   0.031550  -0.054243  -0.003160  -0.019017   0.000646
     16      -0.022992  -0.019844   0.003574   0.029328  -0.004250  -0.023786
     17       0.003143   0.020326  -0.059032   0.024376   0.000817  -0.025950
     18       0.016888   0.028548  -0.049095  -0.050500  -0.052496   0.011582
     19      -0.022887  -0.021476   0.024997   0.020350  -0.033524  -0.018273
     20       0.004000   0.021801  -0.065627   0.039946   0.017205  -0.030018
     21       0.018681   0.029891  -0.034193   0.038181  -0.022832   0.003364
     22      -0.024187  -0.020869   0.005271   0.054400  -0.005171  -0.024930
     23       0.005504   0.018459  -0.031215   0.023390   0.003243  -0.021954
     24       0.101821   0.177763   0.113511  -0.004566  -0.015955   0.019250
     25       0.007974   0.043679   0.039209   0.041318  -0.003228  -0.038923
     26       0.013414   0.030909  -0.011083   0.019015   0.004163  -0.015865
     27       0.164711   0.299402   0.167789  -0.001349  -0.020917   0.025488
     28       0.033602   0.097768   0.045753   0.045562  -0.006585  -0.048994
     29       0.017670   0.043191  -0.021951   0.021722   0.002429  -0.027247
     30       0.104669   0.166118   0.210400  -0.080856   0.003806   0.030486
     31       0.007959   0.038197   0.072039   0.010325   0.004740  -0.040732
     32       0.016600   0.029169   0.025531   0.010594   0.007000   0.004242
     33       0.172297   0.287429   0.339056  -0.127209   0.011159   0.045027
     34       0.034264   0.090423   0.102851  -0.008544   0.006420  -0.049759
     35       0.022892   0.039239   0.042049   0.006468   0.007954   0.009105
     36       0.019839  -0.005675   0.147282  -0.108617   0.017071   0.022674
     37      -0.025802  -0.035755   0.068053  -0.002984   0.011708  -0.030172
     38       0.011665   0.014154   0.040863   0.007489   0.009328   0.016110
     39       0.020427  -0.020310   0.227419  -0.179392   0.036070   0.030728
     40      -0.026271  -0.042018   0.096519  -0.032790   0.019611  -0.030431
     41       0.014269   0.012626   0.069720  -0.000555   0.011768   0.030595
     42      -0.065966  -0.159574  -0.021774  -0.040989   0.006201   0.003011
     43      -0.059067  -0.102428   0.026418   0.021526   0.008073  -0.018236
     44       0.004114   0.002306   0.020214   0.013778   0.008267   0.009702
     45      -0.133738  -0.297087  -0.078737  -0.054320   0.016380  -0.005243
     46      -0.086349  -0.162502   0.020590   0.012995   0.013162  -0.009031
     47       0.000799  -0.008610   0.032752   0.010310   0.009678   0.020524
     48      -0.064653  -0.137571  -0.110135   0.031983  -0.014634  -0.004707
     49      -0.057885  -0.093651  -0.004521   0.051733  -0.000543  -0.016774
     50       0.001134   0.004855  -0.016045   0.022165   0.004904  -0.010494
     51      -0.130824  -0.258441  -0.228025   0.064682  -0.019467  -0.016989
     52      -0.084298  -0.147186  -0.031086   0.065786  -0.000724  -0.007607
     53      -0.004301  -0.003821  -0.030860   0.024674   0.004061  -0.014995
     54      -0.005428   0.005181   0.009886  -0.000616   0.023788   0.011747
     55       0.051687   0.012637  -0.001844   0.006988  -0.003261  -0.017219
     56      -0.024252  -0.023540   0.083427   0.024947   0.054085  -0.000849
     57      -0.028151  -0.027983   0.103273   0.049781   0.121107  -0.019870
     58       0.063847   0.036940   0.014783   0.022602   0.001512  -0.008128
     59      -0.021795  -0.017958   0.095093   0.033691   0.062988  -0.000411
     60      -0.050373  -0.042257   0.126498   0.050216   0.157924  -0.056851
     61       0.051730   0.032135   0.025595   0.020985   0.019676  -0.029858
     62      -0.009409   0.008629   0.070158   0.021443   0.029759   0.010157
     63      -0.035215  -0.035851   0.123276   0.059018   0.144480  -0.030435
     64       0.089690   0.054201   0.002807   0.031699  -0.026919   0.032984
     65      -0.029489  -0.035108   0.162310   0.075480   0.131104  -0.010033
     66      -0.017008  -0.031940   0.133601   0.079832   0.142966   0.002220
     67       0.060132   0.043105   0.028869   0.027716   0.015889  -0.020378
     68      -0.024224  -0.022709   0.060857   0.009784   0.033528   0.000696
     69      -0.023171   0.012547  -0.028465  -0.053443   0.002648  -0.011458
     70       0.058000   0.004013  -0.016639   0.012248  -0.012539  -0.004802
     71      -0.021005  -0.017457   0.127301   0.053758   0.083292  -0.002569
     72       0.001561   0.026761  -0.055399  -0.038624   0.009153   0.003438
     73       0.050159  -0.007261  -0.035296  -0.002081  -0.024980  -0.001355
     74      -0.028258  -0.023859   0.125927   0.045754   0.077383  -0.004085
     75      -0.039336   0.005392  -0.018040  -0.069762   0.000339  -0.022454
     76       0.089244   0.012846   0.000109   0.068805   0.005219   0.019530
     77      -0.031661  -0.026275   0.164723   0.064017   0.092918  -0.007118
     78      -0.046053   0.009678  -0.035870  -0.094295  -0.005195  -0.032473
     79       0.038697   0.000916  -0.022589  -0.021288  -0.019894  -0.022092
     80      -0.000820   0.001821   0.124400   0.072666   0.097515   0.002748
     81       0.025426   0.020159  -0.013408   0.015401   0.001778   0.055913
     82       0.070015   0.017864  -0.012647   0.020421  -0.014169   0.008852
     83      -0.036309  -0.057627   0.114674   0.042178   0.088842  -0.016788
     84       0.037533   0.016017   0.019391   0.054877   0.037847   0.070888
     85       0.062652   0.023677   0.002285   0.021466   0.000109  -0.003413
     86      -0.034468  -0.062250   0.076918   0.017322   0.049997  -0.010494
     87       0.018841   0.013882   0.005492   0.022073   0.020005   0.043966
     88       0.094216   0.031116  -0.018421   0.042854  -0.015870   0.045719
     89      -0.044588  -0.072399   0.183064   0.083419   0.157476  -0.036537
     90       0.042984   0.040682  -0.081679  -0.015478  -0.065969   0.088420
     91       0.067286   0.003249  -0.031148   0.004544  -0.033408   0.007368
     92      -0.036164  -0.061514   0.105732   0.035184   0.078560  -0.016168
     93       0.012462   0.006754  -0.034136  -0.024200   0.023412  -0.019233
     94      -0.011104   0.006219  -0.024051   0.067652  -0.001705  -0.017801
     95       0.004591   0.003059  -0.036873   0.049172   0.056941  -0.030847
     96      -0.001329  -0.028278   0.007426   0.008044   0.014133  -0.012815
     97      -0.008311   0.003293  -0.012743   0.007334  -0.038774  -0.020074
     98       0.004437  -0.011973  -0.008717  -0.021811   0.011090  -0.031730
     99      -0.007167  -0.038593   0.020014   0.037205   0.015953  -0.021868
    100       0.006212   0.027925  -0.042091  -0.067930  -0.051266   0.005961
    101       0.002657  -0.038786   0.029332  -0.096533  -0.049468   0.014697
    102      -0.017304  -0.065143   0.052890   0.069030   0.009730  -0.015422
    103       0.008975   0.025294  -0.034326  -0.135790  -0.090343   0.009915
    104       0.002633  -0.051839   0.051547  -0.174118  -0.104601   0.022432
    105      -0.000709  -0.016734  -0.007133   0.025577   0.019505  -0.041305
    106       0.016818   0.054517  -0.078028  -0.051432  -0.016684   0.037370
    107       0.001382  -0.049779   0.040598  -0.069627  -0.027538   0.061260
    108      -0.005509  -0.025405   0.003152   0.048804   0.024725  -0.051403
    109       0.027721   0.071732  -0.097981  -0.113061  -0.033754   0.065916
    110       0.000763  -0.070308   0.068837  -0.135603  -0.068141   0.103471
    111       0.012610   0.016974  -0.048768  -0.023682   0.015500  -0.044569
    112       0.012670   0.057145  -0.084602   0.059658   0.048474   0.029734
    113       0.000510  -0.034981   0.017783   0.058837   0.058446   0.049400
    114       0.018711   0.035882  -0.073031  -0.042791   0.017850  -0.058533
    115       0.020812   0.078362  -0.112435   0.094245   0.095012   0.050954
    116      -0.001506  -0.043959   0.028877   0.107456   0.088344   0.081850
    117       0.018603   0.028087  -0.061296  -0.045361   0.016014  -0.032847
    118      -0.001961   0.031915  -0.055753   0.117776   0.046702  -0.002061
    119       0.002053  -0.009068  -0.020548   0.112805   0.097868  -0.004240
    120       0.027654   0.051981  -0.088570  -0.078312   0.010219  -0.037136
    121      -0.005256   0.033618  -0.062663   0.192230   0.087855  -0.004853
    122       0.000955   0.001095  -0.038487   0.197554   0.150178  -0.009484
    123      -0.011489  -0.056862   0.043545   0.012156  -0.036500  -0.007760
    124      -0.021270  -0.026890   0.034827   0.040081  -0.073814   0.025634
    125       0.007445   0.001494  -0.019490  -0.003975   0.055126  -0.008056
    126      -0.003647  -0.049468   0.037451  -0.052556  -0.028921  -0.215817
    127      -0.028377  -0.048701   0.076205   0.065539  -0.092471   0.062801
    128       0.009901   0.019745  -0.058762   0.009882   0.065197   0.078343
    129      -0.003962  -0.060180   0.057614  -0.086598  -0.081680  -0.331865
    130      -0.015117  -0.010540   0.021835   0.040418   0.105377  -0.013792
    131       0.003372  -0.010059  -0.010975  -0.016063  -0.085679  -0.014890
    132      -0.015061  -0.090711   0.105164  -0.056143  -0.198481  -0.243293
    133      -0.039719  -0.082899   0.134558   0.094643  -0.185601   0.133571
    134       0.016966   0.051258  -0.108593   0.037258   0.230745   0.172295
    135       0.014034   0.012038  -0.061876  -0.068543   0.216776  -0.234793
    136      -0.035934  -0.069170   0.104499   0.078399  -0.208262   0.103326
    137       0.010494   0.030454  -0.084678   0.019896   0.048817   0.128308
    138      -0.014930  -0.051118   0.032361   0.054519  -0.007850   0.139677
    139      -0.031512  -0.039410   0.034041   0.070138  -0.097758   0.168350
    140       0.011248   0.019002  -0.034242   0.026591   0.117057   0.068428
    141      -0.004889  -0.008287  -0.014694   0.018274   0.055195   0.078070
    142      -0.034532  -0.035220   0.017320   0.062866  -0.084552   0.190398
    143       0.015212   0.051011  -0.080543  -0.003723   0.168755   0.051790
    144      -0.022141  -0.082557   0.068052   0.076538  -0.060526   0.168820
    145      -0.040988  -0.075769   0.080130   0.139963  -0.131666   0.315611
    146       0.014080   0.034452  -0.048783   0.043301   0.159902   0.123943
    147      -0.020822  -0.055560   0.032086   0.101065   0.009680   0.293644
    148      -0.025903  -0.014483   0.000403   0.023006  -0.073858   0.074836
    149       0.007546  -0.013886   0.014971   0.060139   0.069004   0.088056
    150      -0.026728  -0.098529   0.094841   0.027817  -0.116946   0.048287
    151      -0.016096  -0.022791   0.044517   0.026735  -0.046990  -0.085184
    152       0.004378  -0.019721   0.025128  -0.011376   0.042143  -0.114092
    153      -0.033815  -0.105448   0.105383   0.081776  -0.113702   0.100992
    154      -0.011114  -0.008418   0.016094   0.003214  -0.043531  -0.050528
    155       0.002130  -0.035217   0.057854  -0.014245   0.035515  -0.198452
    156      -0.032973  -0.119562   0.120027   0.022021  -0.159376   0.064988
    157      -0.025544  -0.046514   0.085454   0.065868  -0.064706  -0.096956
    158       0.006524  -0.007420   0.018454   0.020897   0.085470  -0.143044
    159      -0.024888  -0.103717   0.099509  -0.010390  -0.138296   0.022072
    160      -0.008432  -0.011773   0.041905   0.004080  -0.014169  -0.196215
    161       0.002386  -0.031893   0.032055  -0.044225  -0.000772  -0.085132
    162      -0.003250   0.041835  -0.068339   0.072568   0.026333   0.018234
    163      -0.009886  -0.012799  -0.024340  -0.169476   0.088623   0.033319
    164       0.003671   0.011811  -0.012827  -0.018595  -0.108071  -0.011755
    165      -0.011172   0.025964  -0.051994   0.042522   0.024516   0.019962
    166      -0.002203   0.007790  -0.016318  -0.114101   0.052392   0.023907
    167       0.003392   0.009000  -0.022399  -0.034319  -0.099247  -0.008005
    168       0.170186  -0.094649  -0.051189   0.003098   0.028164   0.025895
    169       0.036193  -0.009677  -0.014564  -0.096894   0.044482   0.019312
    170      -0.078748   0.027728  -0.029811  -0.135356  -0.060957   0.015414
    171       0.308789  -0.165237  -0.074366   0.007958   0.055859   0.037528
    172       0.059115  -0.040745  -0.022713  -0.160579   0.073590   0.036334
    173      -0.137591   0.040510  -0.023633  -0.193424  -0.050738   0.023486
    174       0.172474  -0.129941  -0.017914  -0.051578  -0.009653   0.015010
    175       0.047376   0.011250  -0.002230   0.004107  -0.006195  -0.008305
    176      -0.083791   0.030208  -0.045407  -0.161461  -0.029674   0.030692
    177       0.325408  -0.234159  -0.016390  -0.084430  -0.006530   0.019334
    178       0.079643  -0.004264  -0.000881   0.017950  -0.013806  -0.012070
    179      -0.152680   0.046901  -0.050800  -0.243583   0.007620   0.050584
    180      -0.023861  -0.031290   0.015994  -0.068259  -0.057872  -0.004246
    181       0.017297   0.051484   0.008635   0.083488  -0.050222  -0.030679
    182       0.000451   0.010332  -0.054911  -0.081539  -0.041565   0.021684
    183      -0.027461  -0.055926   0.044465  -0.113722  -0.097361  -0.017180
    184       0.025438   0.067154   0.018692   0.157774  -0.091072  -0.051834
    185      -0.001625   0.011718  -0.067821  -0.097097  -0.012999   0.034155
    186      -0.215729   0.098503   0.013523  -0.027818  -0.052397  -0.005800
    187      -0.022595   0.070770   0.006749   0.066341  -0.039908  -0.025357
    188       0.087221  -0.011471  -0.047226   0.020670  -0.087301  -0.004132
    189      -0.370665   0.177257   0.039369  -0.041006  -0.086298  -0.019221
    190      -0.046401   0.102424   0.015618   0.131066  -0.070858  -0.043239
    191       0.153599  -0.027697  -0.053928   0.086157  -0.095908  -0.012573
    192      -0.201612   0.122165  -0.021307   0.030238  -0.008024   0.007882
    193      -0.030636   0.047711  -0.006150  -0.035467   0.011692   0.003217
    194       0.085719  -0.009804  -0.031063   0.041642  -0.120107  -0.019230
    195      -0.339688   0.215622  -0.022513   0.062271  -0.010739   0.004763
    196      -0.059809   0.060425  -0.007253  -0.050975   0.020258   0.007441
    197       0.150135  -0.022736  -0.026556   0.124082  -0.158850  -0.039086
    198       0.014948   0.006759  -0.033711  -0.039913   0.032560  -0.019109
    199      -0.025366  -0.033283   0.006388   0.011786  -0.023761   0.033143
    200       0.004707   0.016389  -0.063836  -0.000106  -0.040069   0.083569
                 18         19         20         21         22         23    
      0       0.073559   0.030074   0.001210   0.087530   0.016718  -0.020127
      1       0.021032  -0.034742  -0.037892   0.019338  -0.004632  -0.002713
      2      -0.069194  -0.017156   0.042361  -0.050121   0.005497  -0.007863
      3      -0.352829  -0.009947   0.091108  -0.178282  -0.107356  -0.061534
      4      -0.053075  -0.051584  -0.023712  -0.014740  -0.033826  -0.003438
      5       0.101471  -0.022658   0.028945   0.094528   0.038475   0.032223
      6       0.013239  -0.032959  -0.057125   0.000811   0.018211  -0.088478
      7       0.083549   0.084291   0.199584   0.039704  -0.057032  -0.052193
      8      -0.070337  -0.030530  -0.012938  -0.033870   0.022726  -0.004974
      9       0.060015   0.016838   0.014600  -0.043245   0.003729   0.063739
     10       0.009034   0.032737  -0.062456  -0.007589  -0.011746  -0.017670
     11       0.022605   0.046816  -0.080299   0.003030  -0.055468   0.060963
     12       0.036190  -0.008206  -0.015382   0.021802   0.002748  -0.047534
     13       0.024754   0.027175   0.058585  -0.008963  -0.000176  -0.023331
     14      -0.054747  -0.013269   0.014580  -0.017562   0.012006   0.015594
     15       0.043050  -0.003881  -0.010424   0.012330  -0.006290  -0.008173
     16      -0.004830   0.025403  -0.004027  -0.018301   0.045731  -0.046597
     17      -0.005726   0.026265  -0.019076   0.005927   0.001748   0.039999
     18       0.011398  -0.014702   0.030852   0.008268  -0.003765  -0.018903
     19      -0.024667   0.008158   0.028638  -0.016845   0.094747  -0.074375
     20       0.008230   0.034653  -0.039225   0.006756  -0.010992   0.049292
     21       0.046118  -0.015354  -0.051384   0.032924  -0.002436  -0.028924
     22      -0.003146   0.027367  -0.033458  -0.008531   0.053192  -0.069994
     23      -0.005189   0.019359  -0.008273  -0.002806   0.026643   0.033270
     24       0.031054  -0.024491  -0.045503   0.027108  -0.011622  -0.030665
     25      -0.015993   0.036499  -0.022191  -0.015830   0.075411  -0.053630
     26      -0.005580   0.015984  -0.011374  -0.002971   0.021485   0.027231
     27       0.038052  -0.031002  -0.065828   0.032065  -0.010790  -0.050001
     28      -0.016832   0.040612  -0.023258  -0.016198   0.092021  -0.047968
     29      -0.008574   0.022093  -0.005448  -0.004809   0.037747   0.038188
     30      -0.005333  -0.022771   0.007802   0.001364  -0.030933   0.009600
     31      -0.033200   0.041179   0.005588  -0.028099   0.076459  -0.029068
     32      -0.003846   0.007219  -0.022086  -0.003811   0.001657  -0.001224
     33      -0.023756  -0.027843   0.020598  -0.011987  -0.039499   0.011666
     34      -0.044878   0.045818   0.023898  -0.033652   0.084839   0.001822
     35      -0.004457   0.005176  -0.024077  -0.004995  -0.001918  -0.008165
     36      -0.023438  -0.011422   0.056807  -0.013136  -0.041003   0.056558
     37      -0.037943   0.039474   0.016321  -0.035140   0.063168  -0.036028
     38      -0.002276   0.002521  -0.027569  -0.005521  -0.007789  -0.022527
     39      -0.057622  -0.007403   0.113700  -0.041079  -0.057822   0.101312
     40      -0.053534   0.043184   0.043088  -0.047324   0.059039  -0.010707
     41      -0.001896  -0.004376  -0.031491  -0.007425  -0.020469  -0.041776
     42       0.004787  -0.004561   0.025968   0.010841  -0.024331   0.036472
     43      -0.020860   0.030946  -0.008189  -0.022386   0.049155  -0.070900
     44      -0.001392   0.005610  -0.027486  -0.004322  -0.001071  -0.017780
     45      -0.004892   0.003968   0.054657   0.004604  -0.026126   0.061440
     46      -0.021906   0.027809  -0.003608  -0.023317   0.033818  -0.076438
     47       0.000696   0.000094  -0.032329  -0.003172  -0.014304  -0.030456
     48       0.041048  -0.008380  -0.032791   0.036467  -0.007761  -0.008320
     49      -0.003698   0.026555  -0.035457  -0.010191   0.049866  -0.094310
     50      -0.003380   0.014924  -0.016962  -0.003851   0.020451   0.009876
     51       0.057232  -0.002574  -0.043711   0.049827  -0.002536  -0.012104
     52       0.006606   0.023577  -0.053440  -0.005668   0.042586  -0.129171
     53      -0.002920   0.016642  -0.014410  -0.002436   0.022966   0.017942
     54       0.028856  -0.010820  -0.034688   0.013103   0.010038  -0.103416
     55       0.046339   0.027824   0.070915   0.032228  -0.027384  -0.032677
     56      -0.048665   0.005755  -0.026162  -0.007573   0.013116   0.036149
     57       0.090200   0.072348   0.053045   0.073814  -0.050498  -0.080528
     58       0.065206   0.015184   0.002888   0.040898  -0.008443  -0.010637
     59      -0.038728   0.007979  -0.041831  -0.000701   0.015055   0.048421
     60       0.155356   0.144529   0.198942   0.141292  -0.123252  -0.050825
     61       0.106614   0.056417   0.087262   0.082799  -0.050556   0.011406
     62      -0.038086  -0.020352  -0.091577  -0.006777   0.040117   0.066363
     63       0.110412   0.097410   0.088815   0.094872  -0.072291  -0.074060
     64       0.001955  -0.060688  -0.170662  -0.025833   0.071485  -0.038614
     65      -0.008782   0.047012  -0.034855   0.030053  -0.008354   0.052053
     66       0.057907   0.044575  -0.053337   0.041579  -0.012111  -0.107118
     67       0.103066   0.039815   0.035800   0.075162  -0.030294   0.015297
     68      -0.063278  -0.004070  -0.016981  -0.020963   0.017526   0.034713
     69       0.077124   0.013526   0.074425   0.038119  -0.016745  -0.178409
     70       0.001788   0.007527   0.037669   0.015027  -0.013928  -0.026827
     71      -0.022049   0.018382  -0.054361   0.003420   0.013157   0.077699
     72       0.043096  -0.004240  -0.033394   0.072813   0.029448  -0.034021
     73      -0.027512  -0.001858   0.063506  -0.004381  -0.021924  -0.082778
     74      -0.025628   0.018177  -0.025488  -0.010160   0.001931   0.031632
     75       0.101299   0.027244   0.147964   0.024594  -0.045917  -0.270453
     76      -0.045212  -0.018443  -0.119844   0.020929   0.038445   0.157798
     77      -0.006626   0.027840  -0.019211  -0.022262  -0.009163   0.023421
     78       0.125053   0.038624   0.191763   0.042528  -0.056273  -0.304423
     79       0.040283   0.027917   0.136371   0.016617  -0.047373  -0.134779
     80      -0.016710   0.016375  -0.139373   0.042776   0.047557   0.214838
     81      -0.050156  -0.085323  -0.211864  -0.033148   0.078757  -0.118664
     82      -0.003348  -0.015235  -0.034630   0.004721   0.013050  -0.037927
     83      -0.041015   0.042305   0.033872   0.010678  -0.015389   0.058420
     84      -0.065374  -0.093685  -0.306006  -0.012043   0.090508  -0.027562
     85       0.031845   0.009549   0.005567   0.034056  -0.013743   0.009318
     86      -0.074963   0.016682   0.039795  -0.037591   0.010687  -0.053464
     87      -0.023760  -0.060122  -0.174070  -0.007310   0.055140  -0.077664
     88      -0.062275  -0.071223  -0.196170  -0.020654   0.067460  -0.022614
     89       0.018493   0.099396   0.065091   0.092046  -0.067833   0.227147
     90      -0.126696  -0.161056  -0.305468  -0.118200   0.152959  -0.276615
     91      -0.020799  -0.022005  -0.007416  -0.024092   0.021489  -0.112708
     92      -0.047524   0.036886   0.038828  -0.001085  -0.009306   0.027863
     93       0.058351   0.040330   0.010391  -0.050587   0.020622   0.063381
     94       0.016532  -0.022042  -0.053334   0.009462  -0.047657   0.011468
     95       0.039378   0.004553  -0.058821   0.026233  -0.063801   0.001066
     96       0.056456   0.000394   0.015359  -0.045849   0.034847   0.037227
     97      -0.023432   0.038282  -0.060928   0.003430  -0.048177   0.016353
     98      -0.007533   0.073866  -0.066287   0.027060  -0.055139  -0.025927
     99       0.061142  -0.028885   0.003132  -0.026328   0.016652   0.020920
    100      -0.036033   0.114217  -0.030550  -0.044989  -0.000622   0.061749
    101      -0.050902   0.132398  -0.027636   0.008211   0.012553  -0.051596
    102       0.065186  -0.074757   0.007124   0.001774   0.013948  -0.024452
    103      -0.077430   0.197985  -0.037174  -0.060140   0.021309   0.060722
    104      -0.104118   0.225714  -0.035341  -0.001004   0.039122  -0.066417
    105       0.056397   0.004800  -0.023087  -0.032282  -0.009063   0.055820
    106       0.008057   0.061758   0.029926  -0.080872   0.033939   0.124432
    107      -0.012681   0.051564   0.049449  -0.007666   0.071746  -0.062485
    108       0.060014  -0.016156  -0.036693  -0.016448  -0.026213   0.036849
    109      -0.003911   0.115901   0.067258  -0.120970   0.083032   0.165640
    110      -0.042045   0.098421   0.098858  -0.038200   0.149152  -0.079098
    111       0.044442   0.076430  -0.031534  -0.054540  -0.008990   0.100119
    112       0.077317  -0.087810   0.045224  -0.051487  -0.003726   0.120479
    113       0.074712  -0.118980   0.066870   0.022065   0.023649  -0.054318
    114       0.037203   0.118330  -0.052229  -0.062110  -0.024044   0.123102
    115       0.129312  -0.164721   0.097098  -0.065355   0.011352   0.152927
    116       0.120396  -0.226122   0.129503   0.021650   0.053262  -0.060324
    117       0.045230   0.088405  -0.010863  -0.071014   0.009225   0.116921
    118       0.073214  -0.120416  -0.010529  -0.001543  -0.053981   0.065674
    119       0.094306  -0.126125  -0.002481   0.042914  -0.052425  -0.029310
    120       0.034630   0.131325  -0.015171  -0.093557   0.009863   0.158286
    121       0.118268  -0.208154  -0.005867   0.017167  -0.071804   0.063523
    122       0.149586  -0.224507   0.002409   0.058022  -0.075860  -0.015165
    123       0.021529  -0.009525   0.000272  -0.027965   0.019351   0.051712
    124      -0.025938  -0.016151  -0.031004   0.013697  -0.040203   0.037787
    125       0.034056   0.047420  -0.024727   0.003813  -0.023363  -0.030833
    126      -0.070228  -0.026839  -0.050682  -0.023859   0.001772   0.044384
    127      -0.009652  -0.090556   0.028891   0.016837  -0.010342   0.055556
    128       0.070700   0.134299  -0.059433   0.002059  -0.049648  -0.040000
    129      -0.138825  -0.037203  -0.109476   0.037954  -0.105028   0.033691
    130       0.001133  -0.140009   0.143074  -0.191331   0.307199   0.073201
    131      -0.010259   0.145785  -0.177920   0.167796  -0.316285  -0.060008
    132      -0.123797  -0.033322  -0.139360   0.151468  -0.263685   0.027570
    133       0.004971  -0.128503   0.039253   0.100073  -0.109984   0.054946
    134       0.156948   0.114315   0.072917  -0.178927   0.244708  -0.017021
    135      -0.025381  -0.018423   0.056587  -0.268847   0.363226   0.061729
    136      -0.020083  -0.054239  -0.044943   0.140258  -0.198534   0.042637
    137       0.086600   0.199742  -0.106232   0.029606  -0.098159  -0.045001
    138       0.080702   0.002909   0.049939  -0.067865   0.049986   0.063032
    139      -0.004736   0.062251  -0.055497   0.021967  -0.072979   0.032622
    140       0.095303   0.001526   0.060228  -0.054982   0.043415  -0.019529
    141      -0.002843  -0.020374   0.057983  -0.102924  -0.040706   0.007427
    142      -0.031962   0.106651  -0.082114   0.024226  -0.120401  -0.007726
    143       0.016832   0.029398   0.039688  -0.074737  -0.063170  -0.092799
    144       0.128005   0.018025   0.036369  -0.037874   0.105796   0.104671
    145       0.132768   0.048924   0.007979   0.007095   0.086339   0.124943
    146       0.123408  -0.025308   0.115984  -0.100389   0.075238  -0.012622
    147       0.150742   0.019908   0.098882  -0.106237   0.107375   0.088234
    148      -0.102556   0.079458  -0.103909   0.032643  -0.190642  -0.035945
    149       0.184694  -0.036737   0.093810  -0.041587   0.171665   0.061539
    150      -0.002723   0.000650  -0.023863   0.018099  -0.016699   0.056897
    151      -0.041248  -0.110551   0.009819   0.000820   0.003755   0.048771
    152       0.001017  -0.064851   0.012306   0.017100   0.011447  -0.022118
    153       0.025854  -0.043346  -0.017272   0.049956  -0.081673   0.036965
    154      -0.038338  -0.025522  -0.013254  -0.022959   0.017389   0.055535
    155      -0.021959  -0.154844   0.040088   0.028993   0.036609  -0.018408
    156      -0.020432   0.019750  -0.039076   0.036550  -0.018048   0.057167
    157      -0.042085  -0.206070   0.031322   0.041593  -0.033618   0.037191
    158       0.023803  -0.149858   0.045454   0.019656  -0.011011  -0.029872
    159      -0.028499   0.039339  -0.035246   0.006412   0.025375   0.067273
    160      -0.056641  -0.180920   0.042973  -0.021524   0.055850   0.061776
    161      -0.021025   0.019165  -0.019274   0.015162   0.033514  -0.016516
    162      -0.180974   0.014031   0.048783   0.039512  -0.005038  -0.012137
    163      -0.019111  -0.048782  -0.028958   0.031120  -0.017003   0.009213
    164       0.030060  -0.025204   0.030139  -0.013532   0.005395  -0.001792
    165      -0.160506   0.017046   0.047565   0.193990   0.063049   0.044193
    166      -0.024713  -0.039346  -0.013347   0.064266  -0.006889   0.023457
    167       0.020838  -0.035118   0.032545  -0.076819  -0.022038  -0.029125
    168      -0.138481  -0.002651   0.039451   0.165808   0.048965   0.044055
    169      -0.023047  -0.035193  -0.010972   0.054578  -0.006621   0.020810
    170       0.021558  -0.066572   0.019725  -0.046235  -0.032047  -0.018230
    171      -0.200145  -0.001557   0.048698   0.221181   0.062482   0.059872
    172      -0.030633  -0.056642  -0.019099   0.077513  -0.013101   0.031378
    173       0.050035  -0.085491   0.007143  -0.058074  -0.045142  -0.018117
    174      -0.016262  -0.032279   0.012468  -0.024334  -0.018226  -0.003597
    175      -0.012383  -0.005605   0.006255  -0.003333  -0.004247  -0.003222
    176      -0.021345  -0.071228   0.022176   0.037258  -0.013167   0.006545
    177       0.006969  -0.051203   0.001791  -0.099371  -0.050592  -0.018902
    178      -0.010522  -0.003116   0.008698  -0.021886  -0.007889  -0.009038
    179      -0.017694  -0.093075   0.005120   0.083748  -0.013557   0.025516
    180       0.096901  -0.040174  -0.006667  -0.159261  -0.058231  -0.045129
    181      -0.001032   0.017671   0.021275  -0.044915  -0.001486  -0.022390
    182      -0.075078  -0.046178   0.046130   0.076785   0.011697   0.013262
    183       0.218288  -0.065422  -0.033838  -0.358421  -0.127734  -0.100693
    184       0.013240   0.038586   0.032614  -0.098908  -0.004345  -0.043262
    185      -0.118597  -0.046715   0.050098   0.160283   0.034455   0.038881
    186       0.050517  -0.015072   0.009289  -0.020395  -0.002364  -0.007894
    187      -0.007713   0.014289   0.020077  -0.013272   0.005840  -0.012285
    188      -0.068719  -0.017580   0.060229   0.001862   0.005910  -0.014314
    189       0.130899  -0.019518  -0.003526  -0.086376  -0.018941  -0.026403
    190       0.001380   0.035755   0.028998  -0.038418   0.012238  -0.023819
    191      -0.106114   0.004148   0.075567   0.016616   0.021035  -0.014216
    192      -0.090915   0.012917   0.040345   0.156494   0.057151   0.037371
    193      -0.022441  -0.016799   0.004074   0.042789   0.001378   0.011513
    194      -0.017603  -0.014057   0.055103  -0.074927  -0.011350  -0.036725
    195      -0.119371   0.027187   0.053392   0.201332   0.075374   0.044604
    196      -0.024577  -0.020521   0.001050   0.056154   0.001986   0.016407
    197      -0.021256   0.008585   0.073699  -0.112704  -0.006419  -0.054254
    198       0.064986   0.039881   0.020978  -0.044624   0.022785   0.062928
    199       0.017280   0.099558  -0.071035   0.043026   0.001773  -0.052893
    200       0.027682   0.138630  -0.121705   0.129390  -0.078192  -0.026016
                 24         25         26         27         28         29    
      0      -0.001795   0.051998  -0.066464   0.027765  -0.055669  -0.020384
      1       0.026371  -0.017380  -0.067436   0.020010   0.046697  -0.000964
      2       0.014779  -0.056826   0.012835   0.010445   0.068809   0.007121
      3      -0.022486   0.069765  -0.007455  -0.016048  -0.045289   0.029259
      4       0.005851   0.011864  -0.043877  -0.002783   0.022046   0.008536
      5      -0.045198   0.038633   0.094504  -0.022829  -0.076965  -0.015153
      6       0.010257  -0.025717   0.000540   0.029627   0.010605   0.000793
      7      -0.003599  -0.029187  -0.022449  -0.002431   0.018817   0.001401
      8       0.030104  -0.070236  -0.019781   0.019700   0.077978   0.000825
      9       0.028848  -0.003802   0.019992   0.003280  -0.010284  -0.000159
     10      -0.042767  -0.018913   0.041913  -0.001499   0.008586   0.025607
     11      -0.022922  -0.034353  -0.065865   0.016205  -0.030064   0.037940
     12       0.000536   0.012090  -0.025965   0.015419  -0.003908  -0.004221
     13       0.023967  -0.031695  -0.007333   0.024192   0.028199  -0.001918
     14       0.022732  -0.043569  -0.036509   0.013894   0.058900  -0.002435
     15       0.004318   0.008369  -0.031670  -0.001837   0.018701  -0.003119
     16       0.011316   0.016771   0.030424   0.003622   0.003756  -0.002509
     17       0.031674   0.004073  -0.105004   0.018345  -0.024991  -0.008687
     18       0.001865  -0.029867  -0.000443   0.017208   0.061163  -0.000804
     19       0.049509   0.061637  -0.014587  -0.006370   0.002753  -0.040756
     20       0.023052   0.004814  -0.102697   0.014117  -0.035421   0.000840
     21      -0.011484   0.061129  -0.071600  -0.075596   0.075138   0.007016
     22       0.001546   0.044165   0.035180  -0.029654   0.027185   0.015416
     23       0.058534   0.034491  -0.138931   0.014657  -0.054237  -0.041261
     24      -0.025952   0.054873  -0.048781  -0.103534   0.123117   0.021095
     25       0.038704   0.066810  -0.033058  -0.025277   0.001643  -0.002056
     26       0.048451   0.028938  -0.119975   0.010644  -0.044336  -0.035968
     27      -0.037864   0.072371  -0.045741  -0.142490   0.175551   0.034723
     28       0.064196   0.092247  -0.090725  -0.032413  -0.006442  -0.015803
     29       0.076658   0.047852  -0.174787   0.016440  -0.069001  -0.053570
     30      -0.023279  -0.016288   0.011526  -0.023459   0.048094   0.011910
     31       0.055754   0.046189  -0.038398   0.013937  -0.047175  -0.017387
     32       0.005218   0.000898  -0.013935   0.004818  -0.011279  -0.004123
     33      -0.033177  -0.043150   0.058292  -0.008878   0.047090   0.020766
     34       0.086516   0.050890  -0.106677   0.029986  -0.077623  -0.041753
     35      -0.003892  -0.005177   0.010884   0.003739  -0.004333   0.003266
     36      -0.003682  -0.070663   0.028229   0.068756  -0.060965  -0.014117
     37       0.034480   0.009699   0.046145   0.045117  -0.069061  -0.005581
     38      -0.021141  -0.015968   0.060101   0.004536   0.003178   0.015784
     39       0.004804  -0.149802   0.095048   0.175830  -0.172760  -0.031251
     40       0.046163  -0.020474   0.055851   0.093784  -0.124754  -0.018686
     41      -0.050316  -0.036836   0.137066   0.003717   0.022169   0.035855
     42       0.004463  -0.005433  -0.051049  -0.006948   0.008276  -0.010157
     43      -0.005956   0.013934   0.105497  -0.001915   0.004406   0.024680
     44      -0.009384  -0.004687   0.030089   0.002182  -0.002574   0.008617
     45       0.019110  -0.022302  -0.057389   0.021949  -0.028340  -0.021567
     46      -0.028609  -0.009833   0.163795   0.001716   0.017173   0.039469
     47      -0.034271  -0.020736   0.084135  -0.003600   0.020304   0.025348
     48      -0.003831   0.064381  -0.106957  -0.094233   0.098876   0.004898
     49      -0.019819   0.037706   0.099922  -0.042718   0.053279   0.036693
     50       0.035789   0.025211  -0.078191   0.008229  -0.037348  -0.024322
     51       0.002950   0.093024  -0.158346  -0.129334   0.135636   0.004059
     52      -0.051285   0.035180   0.170543  -0.066618   0.096140   0.065793
     53       0.044689   0.030963  -0.105263   0.007678  -0.041130  -0.031702
     54       0.009523  -0.022875  -0.005135   0.033738  -0.016771  -0.000260
     55      -0.003729  -0.012649  -0.023376  -0.000831   0.013889   0.001467
     56       0.017821  -0.032865  -0.020054  -0.013645   0.038567  -0.001642
     57      -0.030895   0.067820  -0.013930   0.012725  -0.140512   0.002902
     58      -0.009284   0.010614  -0.012585  -0.026331  -0.030794  -0.000124
     59       0.013854  -0.019837  -0.018569  -0.024906   0.019803  -0.002140
     60      -0.079864   0.197025  -0.048745   0.216553   0.056106   0.010996
     61      -0.039508   0.092584  -0.034607   0.108531   0.109006   0.004724
     62       0.019276  -0.021299  -0.017421   0.009001   0.110814  -0.003673
     63      -0.045910   0.104499  -0.020105   0.037695  -0.143344   0.004845
     64       0.040209  -0.120502   0.027990  -0.274447  -0.295679  -0.009381
     65      -0.006223   0.021524  -0.012233  -0.115762  -0.189103  -0.001786
     66      -0.006536  -0.006784   0.018625  -0.220528  -0.465734  -0.002828
     67      -0.032431   0.076514  -0.025454   0.055698   0.052743   0.002265
     68       0.025935  -0.050934  -0.023044   0.020266   0.118137  -0.001442
     69       0.032465  -0.108979  -0.062738   0.050868   0.043983  -0.000911
     70      -0.001776  -0.007697  -0.016447   0.006975   0.021549   0.001960
     71       0.001382   0.017042   0.001400  -0.031920  -0.006813  -0.003195
     72       0.010294   0.058701  -0.061073   0.195772   0.143563  -0.030202
     73       0.013475  -0.077141  -0.029991  -0.031315   0.010292   0.012434
     74       0.010611  -0.037197  -0.003064  -0.069197  -0.026311   0.005692
     75       0.049614  -0.217526  -0.075597  -0.026407  -0.001163   0.015166
     76      -0.044696   0.207893   0.044251   0.099953   0.041274  -0.020859
     77       0.004203  -0.048133   0.023471  -0.129443  -0.093840   0.014128
     78       0.061531  -0.255495  -0.109715  -0.009871   0.032552   0.012986
     79       0.022874  -0.133368  -0.054731  -0.047904   0.008916   0.014423
     80      -0.025073   0.180013   0.011643   0.091844   0.066469  -0.030710
     81       0.026871  -0.025132   0.027569   0.085934  -0.044087  -0.002498
     82       0.005397  -0.010773  -0.003541   0.029085   0.000066  -0.000058
     83       0.006301  -0.012191  -0.032750  -0.024025   0.060307  -0.002278
     84      -0.031766   0.197398   0.079587   0.374810   0.104389   0.010985
     85      -0.030212   0.090228   0.007847   0.130298   0.073725   0.009202
     86       0.084564  -0.267395  -0.077254  -0.318295  -0.117715  -0.021573
     87      -0.000634   0.050987   0.031841   0.154735   0.018557   0.002852
     88      -0.003665   0.073539   0.041517   0.195060   0.035147   0.004551
     89      -0.106186   0.340699   0.015933   0.358903   0.327221   0.021745
     90       0.133190  -0.335882  -0.002053  -0.218008  -0.288527  -0.024378
     91       0.058861  -0.192240  -0.041721  -0.191947  -0.118597  -0.014959
     92       0.027611  -0.083278  -0.045818  -0.107802   0.012128  -0.008146
     93       0.032957   0.000357   0.045197  -0.003224  -0.003097   0.009833
     94      -0.045095  -0.034714   0.015644   0.005375   0.004196  -0.008198
     95      -0.026589  -0.033801  -0.003235   0.013051  -0.017694   0.020899
     96       0.012055   0.000866   0.056465  -0.010258   0.014021  -0.008908
     97      -0.043893  -0.031954   0.014193   0.003118   0.005400  -0.023627
     98      -0.028691  -0.023678   0.006438   0.007217  -0.007307   0.004171
     99      -0.000738  -0.006572   0.055300  -0.006961   0.015306  -0.018241
    100      -0.010250  -0.012850   0.014657  -0.005411   0.002617  -0.001392
    101      -0.018537   0.010703  -0.022754  -0.002634   0.002607  -0.001335
    102      -0.012160  -0.002910   0.048880  -0.004157   0.020356  -0.029230
    103      -0.011556  -0.002363   0.000652  -0.010874   0.004373   0.001490
    104      -0.022804   0.025496  -0.045226  -0.008405   0.005406   0.000759
    105      -0.000805  -0.020254   0.051921  -0.003960   0.004352  -0.005867
    106       0.040694   0.000282   0.020080  -0.006241  -0.005635   0.017535
    107       0.015546   0.039300  -0.011168  -0.007247   0.012925  -0.006751
    108      -0.017325  -0.028648   0.056947  -0.002226   0.007392  -0.014150
    109       0.081388   0.024299   0.008339  -0.011850  -0.010598   0.035615
    110       0.038514   0.077125  -0.015565  -0.019810   0.028187  -0.013389
    111       0.020036  -0.018800   0.037964  -0.001820  -0.010902   0.019020
    112       0.037855  -0.018099   0.040119   0.002192  -0.008274   0.008922
    113       0.017954   0.015755   0.012650   0.004474   0.004544  -0.010178
    114       0.020431  -0.027116   0.034392   0.001026  -0.020526   0.032728
    115       0.076214  -0.009779   0.054782   0.003693  -0.014521   0.017171
    116       0.044394   0.032056   0.027647   0.001901   0.012258  -0.021636
    117       0.039462  -0.009487   0.037457  -0.002887  -0.012900   0.023897
    118      -0.016162  -0.040209   0.026943   0.006764  -0.003702  -0.005265
    119      -0.014729  -0.024700   0.013009   0.013554  -0.011658   0.007564
    120       0.053655  -0.012811   0.038698  -0.004299  -0.016177   0.036773
    121      -0.019036  -0.045614   0.029727   0.006900  -0.004817  -0.004355
    122      -0.013403  -0.034156   0.018883   0.014206  -0.015845   0.013061
    123      -0.003903  -0.008829   0.013010  -0.006703   0.007194  -0.015627
    124      -0.028768  -0.024129  -0.031250   0.005736  -0.002677  -0.033737
    125      -0.002642  -0.006072   0.043263  -0.000667   0.004363   0.001843
    126      -0.048741  -0.027707   0.026796  -0.010096   0.016935  -0.022399
    127       0.023089   0.003671  -0.067689   0.008745  -0.018620  -0.011098
    128      -0.025856  -0.024450   0.073437  -0.001733   0.015261  -0.017251
    129       0.044796  -0.004984   0.105917  -0.017297   0.031170   0.000676
    130      -0.352473  -0.093886  -0.277900   0.017527  -0.035780  -0.105210
    131       0.253416   0.046350   0.259277  -0.013773   0.038971   0.052299
    132       0.279658   0.064260   0.207701  -0.020438   0.032199   0.062955
    133       0.223778   0.071186  -0.006918   0.007342  -0.025556   0.045758
    134      -0.329894  -0.100772  -0.132598   0.011635  -0.011423  -0.093201
    135      -0.521221  -0.161423  -0.211169   0.001167   0.002496  -0.147017
    136       0.236258   0.057837   0.057014   0.003162  -0.006802   0.044116
    137      -0.017889  -0.033061   0.101856  -0.002288   0.023137  -0.015742
    138       0.012603   0.003730   0.034368  -0.016878   0.020706  -0.025360
    139      -0.045990  -0.038614  -0.043903   0.010805  -0.009282  -0.038594
    140       0.032007   0.023128   0.087432  -0.018471   0.028934  -0.013125
    141       0.065647   0.060592   0.181097  -0.061885   0.089766  -0.397961
    142      -0.044535  -0.027048   0.015103  -0.003389   0.013675  -0.161300
    143       0.069039   0.070772   0.240505  -0.061593   0.096873  -0.381885
    144      -0.031391  -0.041361  -0.084188   0.019136  -0.035096   0.247320
    145      -0.087057  -0.087113  -0.207000   0.052564  -0.078468   0.412861
    146       0.059107   0.047276   0.128988  -0.035929   0.053240  -0.061899
    147       0.009370   0.001326   0.017672  -0.016863   0.017712   0.066813
    148      -0.018638  -0.004641   0.075027  -0.019469   0.040872  -0.364331
    149      -0.005706  -0.024698  -0.073821   0.025705  -0.042033   0.392618
    150      -0.003826  -0.016854  -0.061480   0.008205  -0.020678   0.010641
    151      -0.008584  -0.005449  -0.029119   0.000350   0.000681  -0.019936
    152       0.023447   0.014475   0.005003   0.001244  -0.007361   0.039492
    153       0.076081   0.011966   0.010019  -0.001362   0.000810  -0.070388
    154      -0.063235  -0.031675  -0.045343   0.004164  -0.003830  -0.001024
    155       0.045068   0.031309  -0.020923   0.002506  -0.015569   0.068360
    156      -0.024652  -0.027513  -0.117427   0.018870  -0.040913   0.049352
    157       0.070485   0.028939  -0.006090  -0.003883   0.006226  -0.056932
    158       0.101762   0.050329   0.092713  -0.015167   0.022243  -0.032248
    159      -0.064574  -0.039649  -0.131337   0.019028  -0.042950   0.082160
    160      -0.008656   0.004386  -0.031144  -0.003985   0.002642   0.008863
    161      -0.049605  -0.018430  -0.077662   0.016626  -0.035196   0.109203
    162      -0.006035   0.020373  -0.009718   0.005973  -0.021932   0.005724
    163      -0.001036   0.017728  -0.028687  -0.006913   0.003566   0.004165
    164      -0.013435   0.000321   0.030523  -0.000373   0.001514  -0.002039
    165       0.001422  -0.037965   0.040355   0.003819   0.013957  -0.000787
    166      -0.017331   0.033626   0.009972  -0.026893  -0.039709   0.004742
    167      -0.016680   0.019298   0.009997   0.008225  -0.000809   0.003571
    168      -0.005209  -0.025625   0.047973  -0.004340   0.005804  -0.000077
    169      -0.015276   0.029170   0.009114  -0.025300  -0.035541   0.004723
    170      -0.032268   0.050131   0.018219  -0.007428  -0.031846   0.008656
    171      -0.006086  -0.031491   0.060663  -0.005877   0.007771  -0.000076
    172      -0.025699   0.048752   0.017836  -0.038844  -0.057611   0.007547
    173      -0.040157   0.069463   0.017772  -0.017981  -0.051017   0.011020
    174      -0.013954   0.020798   0.014792  -0.007652  -0.016419   0.003568
    175      -0.002421   0.003429  -0.002310  -0.003318  -0.004013   0.003676
    176      -0.037405   0.049934   0.036445  -0.017031  -0.042662   0.008795
    177      -0.019385   0.044112   0.003775  -0.014287  -0.029941   0.005624
    178      -0.001316   0.002147  -0.004583  -0.000582  -0.000816   0.003996
    179      -0.045742   0.068773   0.041474  -0.033566  -0.065490   0.008516
    180      -0.015854   0.048387  -0.018596   0.000753  -0.023852   0.004572
    181       0.004848  -0.013092  -0.007647   0.013700   0.015457   0.003480
    182      -0.030182   0.020423   0.050638  -0.007313  -0.022408   0.008100
    183      -0.022961   0.098096  -0.063352   0.003449  -0.045007   0.007868
    184       0.012565  -0.026240  -0.017687   0.029090   0.033261   0.002537
    185      -0.031106   0.010254   0.068618  -0.014301  -0.022979   0.007468
    186      -0.006690   0.005092   0.011781   0.004347   0.001928   0.000132
    187       0.002951  -0.013396   0.000039   0.009398   0.011960   0.003553
    188      -0.017484   0.001505   0.031617   0.012568   0.002960   0.005971
    189      -0.006377   0.014721  -0.000551   0.008768   0.003803  -0.000789
    190       0.013544  -0.034017  -0.007981   0.023755   0.035771   0.001104
    191      -0.008243  -0.022404   0.031530   0.022992   0.023238   0.004316
    192       0.001456  -0.039080   0.044334   0.004657   0.020540  -0.000888
    193      -0.011467   0.015042   0.013047  -0.014247  -0.023217   0.005450
    194      -0.014182   0.005088   0.015326   0.020249   0.009320   0.004891
    195       0.006336  -0.055153   0.054225   0.009846   0.031885  -0.000127
    196      -0.012530   0.018259   0.014900  -0.017943  -0.027571   0.005416
    197      -0.007672  -0.014774   0.012575   0.037709   0.031413   0.005152
    198       0.044558   0.001910   0.049286   0.000249  -0.008846   0.009476
    199      -0.013707  -0.002294   0.098093  -0.011167   0.023392   0.037800
    200      -0.002920  -0.010435  -0.011682  -0.000373   0.004448   0.039030
                 30         31         32         33         34         35    
      0      -0.069083   0.067769  -0.071860   0.132404  -0.025661  -0.129071
      1      -0.031728   0.025085  -0.043103  -0.037622   0.055607  -0.045795
      2       0.014524  -0.019381   0.012158  -0.083943   0.032960   0.058748
      3       0.009384  -0.006601   0.018612   0.058847  -0.073016   0.020790
      4      -0.009386   0.005494  -0.015705  -0.031241   0.034470  -0.017033
      5       0.030405  -0.016532   0.049718   0.106753  -0.102512   0.054424
      6      -0.001027  -0.005226   0.002391  -0.014627  -0.006763   0.008400
      7      -0.010688  -0.000775  -0.011145  -0.023113  -0.029021   0.094878
      8       0.000941  -0.002407   0.004042  -0.015751   0.008091   0.024063
      9       0.000753   0.015571   0.010703  -0.054063  -0.048939  -0.018276
     10      -0.011180   0.066269   0.013546   0.084326   0.102037   0.033851
     11      -0.000007   0.116898   0.050772   0.138207   0.178192   0.079544
     12      -0.021143   0.016064  -0.022636   0.012946  -0.001665  -0.031161
     13      -0.021913   0.012147  -0.028308  -0.045126   0.003004   0.007317
     14      -0.010185   0.009474  -0.010532  -0.000779   0.019130   0.003330
     15      -0.016155   0.014429  -0.019255  -0.002389  -0.005729  -0.028308
     16      -0.009597  -0.000224  -0.014484  -0.010811  -0.013302  -0.016073
     17       0.001133   0.016663   0.001859   0.039334   0.049361   0.010982
     18      -0.045693   0.037718  -0.047573   0.000225  -0.011654  -0.059461
     19       0.003468  -0.090606  -0.041873  -0.086776  -0.108531  -0.049273
     20       0.006649   0.032638   0.017197   0.056512   0.074840   0.028664
     21       0.009612  -0.007354   0.003092  -0.014994   0.002343   0.004110
     22      -0.000791   0.013821   0.006636  -0.003391  -0.007709  -0.006922
     23       0.026709  -0.068392  -0.004452  -0.025036  -0.015251   0.013999
     24       0.012051   0.001418   0.012098  -0.030457   0.010383   0.024589
     25       0.016338  -0.019092   0.012531  -0.024293  -0.023211   0.004297
     26       0.024614  -0.062154  -0.003299  -0.023542  -0.011318   0.016197
     27       0.013748   0.011373   0.018853  -0.043403   0.016755   0.035785
     28       0.029966  -0.048794   0.014512  -0.045528  -0.037443   0.012227
     29       0.036834  -0.094081  -0.003944  -0.040395  -0.028638   0.019013
     30      -0.002918   0.013098   0.001852  -0.004509   0.016221   0.011526
     31       0.016916  -0.034035   0.006776  -0.022488  -0.031318  -0.000100
     32       0.004805  -0.006977   0.002034   0.001318   0.005503   0.006256
     33      -0.010168   0.031390   0.004510   0.001213   0.022933   0.012420
     34       0.029015  -0.072377   0.000881  -0.037753  -0.037189   0.009818
     35       0.000640   0.005446   0.003936   0.005979   0.008090   0.004075
     36      -0.015709   0.006246  -0.018137   0.028280   0.010638  -0.016515
     37      -0.000943  -0.000983   0.003511   0.003167  -0.030619  -0.021380
     38      -0.008294   0.027806   0.005625   0.016244   0.008849  -0.004775
     39      -0.036824   0.018294  -0.036565   0.068298   0.008959  -0.048540
     40      -0.006627  -0.004843  -0.005228   0.017455  -0.032992  -0.033145
     41      -0.022674   0.062779   0.007156   0.030673   0.014706  -0.015154
     42       0.006633  -0.017386  -0.003378  -0.009276   0.005761   0.014202
     43      -0.009439   0.034824   0.011483   0.004251  -0.016848  -0.015221
     44      -0.001633   0.013294   0.006436   0.008080   0.004030  -0.000258
     45       0.008335  -0.028674  -0.005741  -0.011045  -0.001291   0.016191
     46      -0.021216   0.063344   0.012130   0.017864  -0.006349  -0.018659
     47      -0.012695   0.042177   0.007714   0.020741   0.015687  -0.003848
     48       0.020745  -0.021824   0.009450  -0.035082   0.009845   0.032056
     49      -0.007233   0.041931   0.016746  -0.002596  -0.009853  -0.007579
     50       0.019283  -0.044598   0.001167  -0.018766  -0.014988   0.009425
     51       0.031108  -0.035773   0.013944  -0.055802   0.013722   0.050683
     52      -0.017857   0.084349   0.027439   0.006957  -0.001558  -0.010008
     53       0.023779  -0.057645  -0.000712  -0.024778  -0.016091   0.013619
     54      -0.000788  -0.006232   0.004920  -0.005176  -0.006004   0.022679
     55      -0.001435   0.000183  -0.001318   0.004948  -0.014464   0.048731
     56      -0.005818   0.007858  -0.000069   0.033420  -0.021855  -0.021409
     57      -0.007911  -0.035297   0.023073  -0.102235   0.141422   0.042024
     58       0.015715   0.002696   0.009406   0.046648   0.002331  -0.081284
     59      -0.001182   0.008983   0.003129   0.046241  -0.011609  -0.067489
     60      -0.136966  -0.289890   0.408208  -0.038367   0.271853  -0.131468
     61      -0.068828  -0.164537   0.267770   0.108881   0.074163  -0.221288
     62      -0.015417  -0.027806   0.091387   0.176336  -0.074309  -0.251663
     63      -0.026917  -0.078367   0.080931  -0.121572   0.199614   0.026600
     64       0.172791   0.298826  -0.438869  -0.034167  -0.116221   0.086679
     65       0.041791   0.065490  -0.110489  -0.086987   0.120765  -0.000869
     66       0.133088   0.217654  -0.385678  -0.275468   0.147179   0.263292
     67      -0.036838  -0.113021   0.198520   0.124365   0.051503  -0.257383
     68      -0.024184  -0.008441   0.029102   0.060678  -0.072021   0.002459
     69       0.024453   0.018897  -0.002773   0.109303  -0.100023   0.084814
     70      -0.003636  -0.006142   0.006284  -0.007764   0.014914  -0.003165
     71      -0.027804   0.005534  -0.010994  -0.007004  -0.015407   0.014647
     72      -0.334552   0.037361  -0.094888   0.122551  -0.324143   0.417746
     73       0.125766  -0.014101   0.050914   0.015170   0.117025  -0.210646
     74       0.079602  -0.001005   0.020841  -0.002359   0.056842  -0.109198
     75       0.231940   0.015418   0.047026   0.134015   0.001075  -0.091448
     76      -0.332647  -0.019878  -0.067038  -0.147957  -0.071112   0.255408
     77       0.167229  -0.012580   0.037915  -0.070452   0.141628  -0.165690
     78       0.234604   0.033647   0.038943   0.218503  -0.070582  -0.048473
     79       0.181179   0.004818   0.044361   0.080340   0.049468  -0.128624
     80      -0.364839   0.027489  -0.112320  -0.017262  -0.247556   0.409044
     81       0.019174  -0.024763   0.039950   0.008145   0.014875   0.020358
     82       0.012229  -0.007136   0.017092   0.026625  -0.015746   0.044393
     83      -0.005729   0.032766  -0.020587   0.114539  -0.110969  -0.048941
     84       0.237834   0.056432  -0.047808   0.036879  -0.018773   0.040997
     85       0.101077   0.028301  -0.039996  -0.040534   0.027390   0.067534
     86      -0.243048  -0.058172   0.100583   0.179807  -0.144351  -0.088626
     87       0.081870   0.011992  -0.006669   0.012590  -0.006480   0.018946
     88       0.119471   0.004950   0.012347   0.022000   0.011691   0.076086
     89       0.312097   0.181238  -0.201022   0.128028  -0.172128  -0.034201
     90      -0.245835  -0.162164   0.210505  -0.007453   0.085000   0.021594
     91      -0.164459  -0.061734   0.096156   0.117342  -0.089699   0.006220
     92      -0.073100   0.009876   0.011831   0.144960  -0.133695  -0.061832
     93       0.001051   0.031202   0.019776  -0.049971  -0.040437  -0.019555
     94      -0.003760  -0.018378  -0.017747   0.024125   0.023324   0.007570
     95       0.003134   0.026277   0.022197  -0.010379   0.001754   0.023160
     96      -0.000828   0.003850  -0.001717   0.000341   0.002839  -0.012419
     97       0.000011  -0.046346  -0.025932  -0.009092  -0.018006  -0.012698
     98       0.003984  -0.016197   0.003221  -0.049835  -0.051550  -0.004802
     99      -0.004040   0.002018  -0.007879  -0.008988  -0.006367  -0.025533
    100       0.006992  -0.031210  -0.006827   0.003002  -0.002525   0.011839
    101      -0.001351   0.006376   0.001349  -0.011015  -0.006721   0.006350
    102      -0.012775   0.011592  -0.017389  -0.007075  -0.002730  -0.038703
    103       0.009229  -0.038313  -0.007495   0.000800  -0.006493   0.017220
    104      -0.000894   0.002587  -0.000247  -0.016500  -0.013507   0.009914
    105       0.003412  -0.000193   0.006105  -0.039943  -0.036450  -0.018609
    106       0.010239   0.021468   0.024635   0.027466   0.033180   0.022317
    107      -0.011260   0.049447   0.002465   0.045850   0.057801  -0.000645
    108       0.002103  -0.021259  -0.006303  -0.047616  -0.049170  -0.024503
    109       0.012352   0.073380   0.052725   0.053092   0.071119   0.036064
    110      -0.017846   0.078654  -0.000165   0.114035   0.131568   0.004050
    111       0.008649   0.036280   0.035188  -0.051467  -0.037037  -0.002040
    112       0.009904  -0.008411   0.012886  -0.019065  -0.023896  -0.004015
    113      -0.010380   0.023067  -0.003641  -0.017685  -0.015754  -0.029823
    114       0.013010   0.044028   0.048240  -0.062468  -0.044469   0.011219
    115       0.011480   0.007754   0.025717  -0.039312  -0.044325  -0.018587
    116      -0.014745   0.024872  -0.010892  -0.018041  -0.020740  -0.056735
    117       0.008968   0.051524   0.042883  -0.044054  -0.027653  -0.002016
    118       0.006066  -0.045369  -0.011915  -0.027164  -0.036765  -0.002030
    119      -0.000232  -0.005411   0.003877  -0.057405  -0.057315  -0.004965
    120       0.015453   0.057195   0.057689  -0.049858  -0.032376   0.008245
    121       0.007745  -0.058131  -0.014584  -0.042548  -0.054860  -0.005460
    122       0.004432  -0.019396   0.006300  -0.079912  -0.082750  -0.005858
    123       0.005025  -0.012420  -0.002380   0.022457   0.022536   0.006292
    124       0.002835  -0.028581  -0.014788   0.000442  -0.003097  -0.011574
    125       0.001865  -0.019134  -0.002119  -0.044666  -0.050306  -0.015074
    126       0.010995  -0.121741  -0.052703   0.076978   0.045101   0.015197
    127       0.001134   0.071758   0.038170  -0.025932  -0.003938   0.007733
    128       0.000931  -0.067815  -0.031322  -0.044842  -0.060596  -0.042085
    129       0.012511  -0.225097  -0.106258   0.149586   0.086625   0.028622
    130       0.014329   0.119915   0.083078  -0.087783  -0.049692   0.018615
    131      -0.003580  -0.203973  -0.111260   0.064384   0.006975  -0.032194
    132       0.003106  -0.183132  -0.095789   0.151236   0.097563   0.029214
    133      -0.006776   0.160261   0.076999  -0.046406  -0.002654   0.021317
    134       0.005865   0.087137   0.059284  -0.164969  -0.133058  -0.051164
    135       0.024765  -0.093361  -0.019436   0.001765  -0.016890  -0.000259
    136      -0.006546   0.033669   0.006660   0.011894   0.021937  -0.001878
    137      -0.001740  -0.106890  -0.057938  -0.031620  -0.056533  -0.067324
    138       0.008842  -0.060273  -0.027099   0.108318   0.096215   0.042129
    139       0.005971  -0.037105  -0.011611  -0.021328  -0.026541  -0.015584
    140       0.003401  -0.068625  -0.034685   0.073731   0.055283   0.028863
    141       0.025200   0.075805   0.044063   0.127521   0.182686   0.088702
    142       0.010595   0.020959   0.020660  -0.039420  -0.019295  -0.011530
    143       0.019083   0.076414   0.043459   0.066477   0.118019   0.063049
    144      -0.002903  -0.153252  -0.074355   0.077328   0.016187   0.001877
    145      -0.008899  -0.281493  -0.140371   0.089508  -0.022215  -0.015729
    146       0.008320  -0.107603  -0.057348   0.179380   0.154186   0.077088
    147       0.009826  -0.169648  -0.082642   0.217640   0.166661   0.078199
    148       0.016973   0.135625   0.079949  -0.098660  -0.028442  -0.015197
    149      -0.013388  -0.238369  -0.126491   0.104661   0.005348   0.001334
    150       0.008240   0.051851   0.047112  -0.064642  -0.049915   0.009619
    151       0.000299  -0.013975  -0.014929   0.048526   0.046193  -0.003629
    152      -0.000430   0.043252   0.030353  -0.047729  -0.043046  -0.005352
    153       0.005787   0.108914   0.065145  -0.038250   0.009165   0.014391
    154       0.003424  -0.080161  -0.042548   0.036372   0.011677  -0.009662
    155      -0.003311   0.096279   0.056032  -0.048359  -0.034856  -0.000760
    156       0.009456   0.078397   0.072624  -0.132473  -0.117779   0.007502
    157      -0.002888   0.084467   0.029426   0.050668   0.083749   0.004845
    158      -0.004142   0.070552   0.024979   0.041387   0.068211   0.002548
    159       0.009643   0.025057   0.044823  -0.111325  -0.118618   0.004245
    160      -0.002137  -0.026799  -0.028814   0.101267   0.089061  -0.000633
    161       0.002668   0.018459   0.035492  -0.132846  -0.148997  -0.013438
    162      -0.019711   0.018054  -0.020328   0.044295  -0.023361  -0.043057
    163      -0.005394   0.004766  -0.007982  -0.004377   0.012522  -0.014320
    164       0.007486  -0.007225   0.010000  -0.005748  -0.005363   0.025387
    165      -0.000319   0.001721  -0.009011  -0.030156   0.027148  -0.017010
    166       0.019395  -0.013261   0.030478   0.060596  -0.054833   0.028111
    167      -0.012396   0.004785  -0.015942  -0.032194   0.026676  -0.013559
    168       0.009491  -0.007223   0.003510  -0.037455   0.027531   0.008002
    169       0.019655  -0.014015   0.030583   0.054991  -0.051421   0.032083
    170      -0.006978   0.000158  -0.007393  -0.010294   0.009984  -0.019471
    171       0.011151  -0.011768   0.008655  -0.043080   0.024334   0.029231
    172       0.029167  -0.021264   0.044623   0.076178  -0.071607   0.043994
    173       0.000245  -0.003349   0.001586   0.010760  -0.005153  -0.021368
    174       0.006306  -0.004494   0.005873  -0.003621   0.002603   0.003482
    175       0.001676  -0.002600   0.002790   0.000793  -0.001497   0.003136
    176       0.002023  -0.006310   0.004198   0.001892  -0.003283  -0.007015
    177       0.011903  -0.008150   0.016639   0.019634  -0.019196   0.019460
    178      -0.000543  -0.001381  -0.000625  -0.007226   0.005536   0.000040
    179       0.015509  -0.014159   0.026200   0.052110  -0.048086   0.016249
    180      -0.012732   0.008162  -0.011506   0.015303  -0.005993  -0.027592
    181      -0.014468   0.007139  -0.021280  -0.042272   0.038657  -0.026674
    182      -0.000858  -0.005347  -0.005947  -0.043671   0.033931  -0.013972
    183      -0.028692   0.019701  -0.022697   0.055450  -0.031509  -0.053925
    184      -0.028211   0.016318  -0.040702  -0.070440   0.065686  -0.048863
    185       0.009575  -0.012604   0.005266  -0.045006   0.031156   0.003035
    186      -0.005262   0.000755  -0.006840  -0.025167   0.019451  -0.001754
    187      -0.009643   0.003175  -0.014888  -0.039752   0.034179  -0.016984
    188      -0.017231   0.007397  -0.029030  -0.068044   0.059628  -0.040392
    189      -0.011701   0.003073  -0.010936  -0.027939   0.020944   0.002141
    190      -0.019940   0.010182  -0.030205  -0.068446   0.059927  -0.028025
    191      -0.022909   0.012389  -0.040592  -0.092665   0.082294  -0.052704
    192       0.003800  -0.003808  -0.004349  -0.053753   0.041183   0.001682
    193       0.010109  -0.009342   0.015109   0.017428  -0.018227   0.012842
    194      -0.025622   0.012841  -0.037655  -0.071089   0.063817  -0.047480
    195       0.001473  -0.003111  -0.010394  -0.082565   0.064788  -0.000699
    196       0.013881  -0.011622   0.020996   0.028389  -0.028414   0.020878
    197      -0.041894   0.022435  -0.063939  -0.126495   0.113880  -0.080993
    198       0.002334   0.019252   0.018638  -0.091858  -0.082587  -0.032037
    199      -0.012189   0.023739  -0.000307  -0.032402  -0.025478  -0.040037
    200      -0.007879   0.007778  -0.005708  -0.010670  -0.009740  -0.048875
                 36         37         38         39         40         41    
      0       0.047187   0.006794   0.032198  -0.076066  -0.047278  -0.031351
      1       0.019156   0.002175   0.020145  -0.021085  -0.012263  -0.011255
      2      -0.034045  -0.002612   0.070595   0.002286   0.001521   0.005627
      3      -0.027463  -0.004717   0.033462  -0.007354  -0.005657   0.011182
      4       0.009592   0.004357  -0.002836   0.000830   0.001321  -0.003255
      5      -0.035922  -0.006642   0.092011  -0.028143  -0.018086  -0.011222
      6      -0.008856  -0.004820   0.085910   0.036848   0.014433   0.006153
      7      -0.021077   0.001662  -0.029656  -0.060647  -0.033476  -0.005232
      8      -0.017260   0.002480   0.112327  -0.007481  -0.007065  -0.009234
      9      -0.033811  -0.047720  -0.005111   0.006182  -0.002772  -0.051006
     10      -0.042537  -0.013916  -0.005791  -0.009855   0.012674   0.077658
     11      -0.027610   0.017537  -0.015723   0.005716   0.035101  -0.002509
     12      -0.000422  -0.003948   0.059573  -0.008671  -0.008649  -0.001097
     13      -0.016187  -0.018080   0.012042  -0.045805  -0.027701   0.003046
     14      -0.009974   0.004941   0.091584  -0.033718  -0.019417  -0.012951
     15      -0.016171  -0.011543   0.049839  -0.016238  -0.011552   0.000817
     16      -0.015284  -0.018518   0.013942  -0.020701  -0.013327   0.035491
     17      -0.009753   0.014405   0.018174  -0.015855   0.000518  -0.008257
     18      -0.004597   0.000058   0.116878  -0.058720  -0.040151  -0.021919
     19       0.001978  -0.034038   0.021760  -0.019307  -0.031245   0.048897
     20      -0.018470   0.016492  -0.003094  -0.004225   0.013403  -0.005500
     21      -0.004930  -0.002519   0.009556   0.001187  -0.000322   0.013096
     22       0.007572   0.004055   0.008284  -0.003963  -0.002743   0.000686
     23      -0.020627  -0.013393  -0.016457   0.011840   0.005446   0.035137
     24       0.001379   0.004844  -0.018633  -0.006181  -0.002926  -0.009273
     25       0.011963   0.006592  -0.005186   0.012836   0.005026  -0.020944
     26      -0.020755  -0.013061  -0.018916   0.010586   0.005178   0.037598
     27       0.005188   0.007360  -0.031757  -0.012284  -0.005775  -0.025902
     28       0.010827   0.002074  -0.016488   0.023328   0.008590  -0.025440
     29      -0.022572  -0.017677  -0.025155   0.022399   0.009122   0.037760
     30      -0.002076   0.005821  -0.006396  -0.008186  -0.001878  -0.006802
     31       0.007848   0.003409  -0.004665   0.018145   0.007452  -0.015057
     32      -0.005760  -0.000664  -0.003316   0.002160   0.002546   0.010220
     33       0.004307   0.015311  -0.006762  -0.009926  -0.000633  -0.031718
     34      -0.007546  -0.004307  -0.018970   0.019726   0.008793   0.009119
     35      -0.000925   0.002920   0.000010   0.001585   0.002519  -0.000119
     36      -0.014853  -0.011896   0.017766  -0.007647  -0.003801   0.033599
     37       0.018051   0.004615   0.016558   0.017766   0.005754  -0.025914
     38       0.008410   0.006520   0.009293   0.001044   0.001429  -0.014550
     39      -0.021053  -0.022445   0.046797  -0.007897  -0.004992   0.053653
     40       0.012461  -0.001612   0.026857   0.019388   0.006191  -0.012638
     41       0.019070   0.012046   0.020108  -0.005175  -0.002092  -0.030611
     42      -0.009705  -0.006173  -0.017133  -0.002709  -0.001171   0.010622
     43       0.027979   0.012993   0.009824   0.004320  -0.000196  -0.043165
     44       0.006609   0.005208   0.004083   0.006089   0.003706  -0.013702
     45      -0.009033  -0.010688  -0.029021   0.001440  -0.000265   0.002345
     46       0.033650   0.016312   0.011715  -0.004732  -0.004115  -0.053996
     47       0.011313   0.009467   0.009307  -0.003388  -0.000122  -0.020431
     48      -0.007813   0.004306  -0.022389  -0.002887   0.001009   0.001276
     49       0.028329   0.017703   0.007874  -0.000116  -0.000953  -0.044586
     50      -0.008355  -0.006248  -0.011248   0.016359   0.007336   0.012949
     51      -0.013446   0.007903  -0.039863  -0.006809   0.001398  -0.004977
     52       0.047574   0.033018   0.015745  -0.001083  -0.000226  -0.089394
     53      -0.014309  -0.009532  -0.016501   0.015727   0.007177   0.023297
     54      -0.004377  -0.000697   0.061351   0.041122   0.018515   0.008283
     55      -0.003660   0.008476  -0.011648  -0.031136  -0.017112  -0.012530
     56      -0.002548  -0.001981   0.066938  -0.023062  -0.018008  -0.016813
     57       0.001803   0.021075   0.035272   0.014714   0.013005  -0.003107
     58       0.025325  -0.001931   0.000982   0.107653   0.062262   0.029476
     59       0.007402  -0.004859   0.074497   0.015550   0.003955  -0.006521
     60       0.006033   0.009973  -0.011822  -0.032246  -0.009758  -0.012315
     61       0.032768  -0.013563  -0.027419   0.103787   0.061718   0.032101
     62       0.035396  -0.033089   0.086139   0.170379   0.086724   0.044259
     63       0.002939   0.025846   0.028288   0.001099   0.008275  -0.008169
     64       0.032449   0.013690   0.065867   0.219671   0.123640   0.054909
     65       0.017261   0.025092   0.096047   0.047973   0.032109  -0.006799
     66       0.000586   0.057415   0.091155   0.051537   0.038952  -0.004528
     67       0.048994  -0.016867  -0.011465   0.198078   0.114863   0.059325
     68      -0.018969  -0.009392   0.056301  -0.109549  -0.071596  -0.039908
     69       0.018529   0.021445  -0.055404   0.046103   0.029504   0.001062
     70      -0.003808   0.003992   0.154788   0.041986   0.015794  -0.007600
     71      -0.013347  -0.006592  -0.057271  -0.112556  -0.064222  -0.022643
     72       0.032505   0.064845  -0.027457   0.242272   0.143638   0.028176
     73       0.005406  -0.011259   0.371704   0.101256   0.037801  -0.009781
     74      -0.013434  -0.019077   0.009656  -0.125886  -0.076062  -0.027729
     75       0.018109   0.002367  -0.121615  -0.071028  -0.035580  -0.016631
     76      -0.030231   0.015600   0.279785   0.162201   0.078634   0.020287
     77      -0.036665  -0.039753  -0.101175  -0.275356  -0.157928  -0.038893
     78       0.038698   0.019079  -0.222231  -0.061538  -0.023485  -0.020358
     79       0.012213   0.000115   0.029594  -0.047871  -0.029291  -0.025704
     80      -0.012408   0.035019  -0.224719  -0.041355  -0.012027  -0.004816
     81       0.000109   0.000897  -0.066752  -0.018755  -0.006381   0.003013
     82       0.003259   0.009444  -0.123601  -0.062751  -0.027799  -0.011916
     83       0.024862  -0.006511  -0.105488   0.060494   0.036872   0.024757
     84       0.009819   0.004108  -0.231136  -0.049706  -0.013148   0.010968
     85      -0.018214   0.011671   0.068748  -0.085570  -0.051030  -0.036871
     86       0.045421  -0.011007  -0.245524   0.106343   0.069199   0.050623
     87       0.001622  -0.000392  -0.041688   0.011778   0.008952   0.010265
     88       0.001777   0.016212  -0.267214  -0.166319  -0.075566  -0.028975
     89       0.029409  -0.006898  -0.109780   0.104024   0.061629   0.040359
     90      -0.005268   0.004426  -0.114927  -0.103830  -0.050592  -0.020095
     91       0.032436   0.004025  -0.321993   0.016034   0.025960   0.029920
     92       0.034463  -0.008317  -0.173542   0.084583   0.053728   0.038185
     93      -0.057887  -0.013194  -0.011532   0.003790   0.007757  -0.053873
     94      -0.002441  -0.083282   0.006376   0.000209  -0.018838   0.100990
     95       0.045519  -0.053076  -0.004926   0.030570  -0.018593  -0.063111
     96      -0.071445  -0.037990  -0.010723  -0.007897   0.011220   0.054655
     97      -0.026020  -0.063466   0.000157   0.001089  -0.015785   0.063606
     98       0.041307  -0.021104  -0.001242   0.022219  -0.022186  -0.060158
     99      -0.122252  -0.040061  -0.014416  -0.014670   0.019648   0.071459
    100       0.064183  -0.087835   0.004840   0.014885  -0.035290   0.062597
    101       0.021704  -0.136707  -0.001355   0.030294  -0.037312  -0.022317
    102      -0.178662  -0.046555  -0.012288  -0.020701   0.015144   0.117819
    103       0.098732  -0.153711   0.008531   0.008697  -0.030169   0.057851
    104       0.060225  -0.215864   0.006226   0.019922  -0.034461  -0.007924
    105      -0.061412  -0.062068  -0.014838   0.001716   0.006328   0.022890
    106       0.039778   0.076771  -0.004199   0.005551  -0.002444   0.029736
    107      -0.110341  -0.019625  -0.011792   0.003108   0.006125   0.011810
    108      -0.059657  -0.097023  -0.012003   0.002157  -0.001838   0.042719
    109       0.023479   0.162495  -0.011797   0.001560   0.020246  -0.007303
    110      -0.196276   0.031675  -0.018574  -0.021090   0.037514   0.078894
    111      -0.017097  -0.043596  -0.017245   0.022785  -0.003539  -0.065026
    112       0.032606   0.114331   0.000458  -0.012188   0.015461   0.002220
    113      -0.111191   0.030394  -0.008078  -0.013256   0.027471  -0.052953
    114       0.037690  -0.060144  -0.016180   0.040661  -0.020208  -0.108405
    115       0.004811   0.245325  -0.003796  -0.031965   0.053458  -0.068228
    116      -0.200249   0.143193  -0.012706  -0.049600   0.075372  -0.048256
    117      -0.029534   0.024142  -0.018734   0.015286   0.010292  -0.083470
    118       0.064330  -0.069981   0.010316   0.002106  -0.021852   0.064607
    119       0.047814  -0.099732   0.002431   0.022737  -0.021647  -0.083311
    120       0.027175   0.077639  -0.014109   0.022836   0.003843  -0.113377
    121       0.081225  -0.092661   0.011449  -0.002707  -0.016048   0.062179
    122       0.086311  -0.112212   0.003839   0.019975  -0.015681  -0.097843
    123      -0.007630  -0.011070  -0.004648   0.000371   0.001776   0.056581
    124      -0.055215   0.003953  -0.007829  -0.009320   0.019396  -0.000264
    125       0.026367   0.043680   0.002809  -0.008895   0.006486  -0.029454
    126       0.046817   0.082762   0.003489   0.005627   0.001542  -0.088556
    127       0.008258  -0.087266  -0.005554  -0.001375   0.016430  -0.060478
    128      -0.079645   0.102593  -0.005024  -0.024266   0.015387   0.130715
    129       0.101271   0.138005   0.009516   0.000404   0.017059  -0.231203
    130       0.101839  -0.042930   0.002649   0.046730  -0.038994  -0.229163
    131      -0.063216   0.142383  -0.002315  -0.051822   0.057451   0.052646
    132       0.076309   0.020319   0.004682  -0.020145   0.042497  -0.157018
    133       0.046572  -0.257739  -0.006757  -0.007539   0.029321  -0.080954
    134      -0.090701   0.057139  -0.007592   0.006239  -0.030870   0.210665
    135       0.038907   0.218614   0.006388   0.042521  -0.053322  -0.078363
    136      -0.055094  -0.097776  -0.009486  -0.029101   0.047239   0.044084
    137      -0.194794   0.188802  -0.009507  -0.043297   0.027356   0.315336
    138       0.077291  -0.007985   0.004660   0.010106  -0.006016  -0.008481
    139      -0.044968   0.118612  -0.013250   0.015797   0.010357  -0.176348
    140       0.118455  -0.028586   0.018003  -0.018992   0.008233  -0.000633
    141       0.239386  -0.067745   0.022189  -0.045399   0.055965   0.041895
    142      -0.017609   0.207376  -0.013280   0.014676   0.026412  -0.284144
    143       0.253611   0.016469   0.029140  -0.056833   0.065284  -0.074174
    144      -0.058477   0.040745  -0.011399   0.053231  -0.052050  -0.050244
    145      -0.107997   0.103585  -0.015243   0.082839  -0.074295  -0.234438
    146       0.241989  -0.096061   0.035913  -0.028439   0.010070   0.013806
    147       0.155724   0.019940   0.013648   0.042051  -0.036286  -0.147732
    148      -0.001009   0.151898  -0.013051  -0.027932   0.070861  -0.171133
    149      -0.004619  -0.098072   0.010869   0.021625  -0.058372   0.096044
    150       0.161104   0.085523   0.027730  -0.019016  -0.019758   0.142996
    151      -0.116999   0.017288  -0.015866  -0.003751   0.027100   0.016528
    152       0.071270   0.130709   0.018206  -0.016607  -0.004648   0.064931
    153       0.073915   0.224146  -0.021152   0.313419  -0.467997   0.202142
    154      -0.087748  -0.116503  -0.000737  -0.158553   0.250043  -0.091144
    155       0.086075   0.223837   0.029779  -0.025100  -0.012854   0.176032
    156       0.301753   0.105427   0.066720  -0.128067   0.082932   0.225067
    157      -0.134878   0.218125  -0.038064   0.248168  -0.339341   0.173635
    158      -0.122368   0.231166  -0.046260   0.283565  -0.368988   0.057853
    159       0.275348  -0.001079   0.077307  -0.287302   0.320362   0.150735
    160      -0.199529   0.003094  -0.019750  -0.073059   0.147367   0.000576
    161       0.253550   0.036843   0.079588  -0.298736   0.335284   0.082265
    162       0.006758   0.007033   0.025354  -0.030463  -0.020843  -0.011231
    163       0.005964   0.005063   0.007685  -0.004945  -0.002876  -0.007110
    164      -0.015505  -0.001942   0.044758  -0.006977  -0.003769  -0.002136
    165       0.010466   0.002545  -0.009254  -0.006716  -0.005282  -0.008158
    166      -0.020261  -0.003066   0.031326  -0.011231  -0.007742   0.001932
    167       0.009730   0.001100  -0.015435   0.005704   0.003990   0.000329
    168       0.006637  -0.005216  -0.035059   0.017147   0.011207   0.005457
    169      -0.021541  -0.004332   0.030453  -0.008282  -0.005661   0.004360
    170       0.014875   0.000841  -0.052358   0.010456   0.005873   0.004211
    171       0.003717  -0.008139  -0.046413   0.031288   0.020951   0.012313
    172      -0.026266  -0.007501   0.017407  -0.002619  -0.002281   0.010800
    173       0.012174  -0.000260  -0.055573   0.006743   0.002910   0.005714
    174       0.001284  -0.004424  -0.021823   0.010294   0.006763   0.007996
    175      -0.002402  -0.001208  -0.000213   0.000053  -0.000143   0.002271
    176       0.010467  -0.001283  -0.055272   0.012452   0.006940   0.006196
    177      -0.010015  -0.007706  -0.003529   0.010980   0.007960   0.014673
    178       0.000256  -0.001437  -0.007853   0.003487   0.002195   0.003715
    179      -0.007905  -0.002140  -0.011042  -0.002849  -0.003133   0.003368
    180       0.010870   0.005470  -0.019487  -0.006196  -0.005389  -0.004798
    181       0.018018   0.002213  -0.043418   0.009608   0.005596   0.000416
    182       0.021689  -0.003938  -0.092008   0.029390   0.018303   0.011915
    183       0.014188   0.014001  -0.005545  -0.025112  -0.018814  -0.014266
    184       0.030295   0.005790  -0.057942   0.010785   0.006218  -0.003659
    185       0.015823  -0.008028  -0.090832   0.034882   0.022278   0.016517
    186       0.008156  -0.001234  -0.028086   0.013501   0.008916   0.003626
    187       0.015064  -0.000053  -0.046805   0.014130   0.008683   0.003963
    188       0.030566   0.002111  -0.077381   0.017886   0.010741   0.001490
    189       0.009040  -0.001740  -0.033301   0.021489   0.014735   0.006878
    190       0.021498   0.002164  -0.043716   0.014200   0.009191   0.000077
    191       0.036094   0.004373  -0.072483   0.013697   0.008074  -0.003763
    192       0.008797  -0.004751  -0.029936   0.014518   0.009849   0.005164
    193      -0.004848  -0.004263  -0.017525   0.005879   0.003199   0.007861
    194       0.032746   0.004758  -0.071501   0.015732   0.009440  -0.001620
    195       0.015777  -0.009150  -0.056729   0.028315   0.019682   0.013322
    196      -0.010264  -0.005618  -0.005578   0.003567   0.001989   0.008805
    197       0.057280   0.008524  -0.129651   0.030236   0.018074  -0.002649
    198      -0.044436  -0.017822  -0.013597   0.010130  -0.002138  -0.098639
    199      -0.092103   0.113964   0.004266  -0.011267   0.000230   0.014426
    200      -0.116307   0.229077   0.037549  -0.013855   0.006119   0.019250
                 42         43         44         45         46         47    
      0       0.002722  -0.008134   0.001449  -0.018633  -0.000356   0.050189
      1      -0.002303  -0.004806   0.002239   0.072320   0.053248   0.013209
      2      -0.001683   0.001752   0.002620   0.104221   0.042854  -0.005132
      3       0.003346   0.003237   0.002512   0.045834   0.001414   0.035587
      4      -0.006885  -0.002746   0.000358   0.051145   0.044934   0.023568
      5      -0.002502  -0.002325   0.005173   0.097801   0.075154  -0.045680
      6       0.003138  -0.000959  -0.002686   0.019057  -0.076421   0.033835
      7       0.004352   0.000263  -0.001364   0.015196  -0.050526  -0.046148
      8      -0.001049   0.001804  -0.000253   0.016226   0.042702   0.008856
      9       0.013435  -0.000256  -0.000209   0.015398  -0.019903   0.019439
     10       0.031243   0.003477  -0.000524   0.039535  -0.102880  -0.108510
     11       0.029653   0.003044  -0.000616  -0.013374  -0.005954   0.032524
     12       0.001711  -0.003626   0.000742   0.063787  -0.036836   0.061660
     13       0.015160  -0.000609   0.002793   0.084317  -0.025692  -0.085048
     14      -0.001435  -0.000176   0.003020   0.050501   0.073308   0.026165
     15       0.000711  -0.003467   0.001735   0.063201  -0.028963   0.058170
     16       0.014138   0.000835  -0.002620   0.061177  -0.071460  -0.097223
     17      -0.004029  -0.000945   0.001688   0.015068   0.040752   0.035394
     18       0.008767  -0.004608   0.008321   0.109306   0.028309   0.077207
     19       0.012678   0.001099  -0.009995   0.072947  -0.091708  -0.118211
     20      -0.006975  -0.000808   0.002055   0.000562   0.029322   0.034459
     21      -0.004353  -0.001960  -0.006344   0.032579  -0.053627   0.033458
     22      -0.002818  -0.000639  -0.003373   0.021323  -0.027182  -0.015809
     23       0.004317   0.000366   0.003146   0.004463  -0.042187  -0.038564
     24       0.021240   0.026025  -0.194426  -0.000752   0.028567  -0.017286
     25       0.005061   0.010199  -0.080876  -0.016748   0.027297   0.034535
     26       0.007986   0.003024  -0.013394   0.004357  -0.043461  -0.056345
     27       0.048835   0.057305  -0.410537  -0.012988   0.089672  -0.039371
     28       0.017324   0.023661  -0.173791  -0.034656   0.050807   0.048728
     29       0.009839   0.005724  -0.032422  -0.009149  -0.039485  -0.034879
     30      -0.013175  -0.023372   0.180812  -0.012898   0.016529  -0.024565
     31      -0.009057  -0.011046   0.081837  -0.027160   0.014098   0.032593
     32       0.000429  -0.001561   0.013704   0.001868  -0.010105  -0.019746
     33      -0.031174  -0.052351   0.408758  -0.048026   0.066585  -0.015489
     34      -0.010957  -0.022364   0.180751  -0.030658  -0.007390  -0.029844
     35      -0.002421  -0.004214   0.032292  -0.003852   0.004177  -0.003013
     36      -0.001285  -0.001232  -0.000628   0.040812  -0.060817  -0.020408
     37      -0.008522  -0.002301   0.003798  -0.014364   0.012181   0.086243
     38      -0.003036  -0.000630  -0.001051  -0.003934   0.015467   0.032930
     39      -0.005992  -0.003465   0.005333   0.070843  -0.105168   0.000987
     40      -0.009898  -0.003179   0.006654  -0.001439  -0.011548   0.091570
     41      -0.005848  -0.001083  -0.001516  -0.001547   0.029369   0.050296
     42       0.022551   0.025615  -0.182587  -0.003232   0.019460  -0.036297
     43       0.001733   0.009772  -0.078478  -0.018944   0.050340   0.050108
     44      -0.000932   0.001515  -0.015377  -0.011329   0.019663   0.038622
     45       0.046842   0.055800  -0.395639  -0.026540   0.075117  -0.042961
     46       0.011695   0.023180  -0.174637  -0.019794   0.082609   0.035326
     47       0.000533   0.004160  -0.035410  -0.004709   0.030768   0.026455
     48      -0.011216  -0.023308   0.184889  -0.012559  -0.003956  -0.026383
     49      -0.011777  -0.011036   0.078283  -0.018173   0.036659   0.040560
     50       0.000496  -0.001974   0.018045  -0.012247  -0.016721   0.006200
     51      -0.023476  -0.051794   0.419756  -0.039118   0.017937  -0.067489
     52      -0.024150  -0.024646   0.179071  -0.046747   0.096207   0.106268
     53       0.001484  -0.003777   0.035822  -0.009739  -0.028049  -0.018379
     54       0.005678  -0.000316  -0.003148  -0.006245  -0.093637  -0.001307
     55      -0.006668   0.000313  -0.002242  -0.044612  -0.013965   0.051991
     56       0.000517   0.005547  -0.005515  -0.143578  -0.024004  -0.017507
     57      -0.004853   0.000103   0.003220   0.018314   0.079238   0.001005
     58       0.002960  -0.002738   0.004906   0.101291   0.035602  -0.013421
     59       0.003297   0.005732  -0.003869  -0.124051  -0.001807  -0.046586
     60      -0.009780   0.000717   0.005522   0.034943   0.143915   0.020090
     61       0.002689  -0.002848   0.006944   0.133323   0.066241  -0.014371
     62       0.020654   0.002841  -0.000520   0.004834  -0.066566  -0.126740
     63      -0.008843   0.000407   0.005294   0.026931   0.140748   0.006539
     64       0.009738  -0.004462   0.006689   0.147288   0.030743  -0.062068
     65      -0.006903   0.005639   0.005322  -0.059308   0.228806  -0.063373
     66      -0.011592  -0.000047   0.007734   0.035477   0.213755  -0.010249
     67       0.009581  -0.004632   0.010692   0.214459   0.083921  -0.062002
     68      -0.000269   0.008045  -0.013252  -0.265687  -0.137975   0.015455
     69      -0.005818   0.000089  -0.002035  -0.095820   0.027759   0.002070
     70       0.000839   0.005893  -0.006607  -0.145358  -0.050088   0.004089
     71      -0.002905  -0.000727  -0.003231  -0.028920  -0.071129   0.048356
     72      -0.009150  -0.004699  -0.003327  -0.224195   0.149193  -0.068538
     73       0.010528   0.016135  -0.011509  -0.290147  -0.079778  -0.073653
     74       0.000847   0.003452  -0.004711  -0.055340  -0.102261   0.034894
     75      -0.008159   0.003808  -0.000300  -0.040015  -0.003315   0.047762
     76       0.011374  -0.003493  -0.008837  -0.089064  -0.116615  -0.031083
     77       0.000558  -0.000205  -0.001023   0.147206  -0.194792   0.120909
     78      -0.017593   0.003926   0.001045  -0.108527   0.097138   0.051615
     79      -0.008067   0.009589  -0.004308  -0.157756   0.000395   0.043102
     80      -0.013429  -0.014418  -0.000251   0.007349   0.033483   0.069351
     81       0.004808  -0.000270   0.001603   0.024340  -0.000936  -0.051540
     82      -0.009044  -0.000994   0.002114   0.002177   0.062293   0.036383
     83       0.001219  -0.003803   0.003966   0.094453   0.005394   0.000289
     84       0.003965  -0.003141   0.009363   0.135219   0.101525  -0.100944
     85      -0.008435   0.006129  -0.007049  -0.179728  -0.013442   0.048390
     86       0.000853  -0.010878   0.010671   0.252740   0.038380   0.014761
     87       0.005858  -0.001277   0.001354   0.047274  -0.025325  -0.035079
     88      -0.012132   0.000873   0.006873  -0.005392   0.187504  -0.040963
     89       0.002841  -0.006328   0.006398   0.177561   0.000802   0.010464
     90       0.002236   0.003653   0.000754  -0.070713   0.051005  -0.099428
     91      -0.009091  -0.012125   0.012487   0.257431   0.107974   0.061478
     92       0.001202  -0.007500   0.007452   0.178412   0.022567   0.006953
     93      -0.008069  -0.000976  -0.001243   0.011605  -0.016800  -0.015919
     94       0.019195   0.002503   0.001446   0.018487  -0.045560  -0.046025
     95      -0.018719  -0.001501  -0.003331  -0.003185  -0.000843  -0.002953
     96      -0.006556   0.000568   0.000776  -0.013376  -0.000694  -0.025222
     97       0.054595   0.005354   0.008240   0.001993  -0.008396  -0.015128
     98       0.032685   0.002521   0.005092  -0.005982   0.016013   0.004423
     99       0.036944   0.004779   0.006071  -0.013212  -0.008348  -0.039513
    100      -0.049771  -0.003962  -0.003450  -0.003101   0.002058  -0.007482
    101      -0.070028  -0.006312  -0.006259  -0.004229   0.014641   0.016559
    102       0.075142   0.008192   0.009486   0.009967  -0.047993  -0.068597
    103      -0.114294  -0.009801  -0.009664  -0.007226   0.016186   0.010056
    104      -0.141158  -0.012813  -0.013330   0.000015   0.017889   0.029153
    105       0.002775   0.001469   0.003387  -0.025703   0.016296  -0.018396
    106       0.004146   0.000873  -0.000275  -0.013765   0.004586  -0.008190
    107       0.014913   0.001666   0.000111   0.007010  -0.024524  -0.021949
    108       0.002408   0.001568   0.004348  -0.025137   0.016461  -0.022109
    109       0.008459   0.001058  -0.002257  -0.015018   0.001520  -0.003649
    110       0.046360   0.005195   0.001834   0.008300  -0.045844  -0.046807
    111      -0.032798  -0.002533  -0.002951  -0.014066   0.009234  -0.005269
    112       0.037075   0.003342   0.005679  -0.015787   0.023881   0.006736
    113       0.048465   0.003785   0.005712   0.008315  -0.005286  -0.002638
    114      -0.065122  -0.005831  -0.007819  -0.009693   0.007209   0.001328
    115       0.077778   0.006189   0.010146  -0.014721   0.035582   0.021794
    116       0.118072   0.009964   0.015026   0.003105   0.005622  -0.000511
    117       0.005047   0.000465   0.000002  -0.010889   0.006556  -0.001720
    118      -0.051732  -0.004056  -0.002596  -0.007830   0.012266   0.001101
    119      -0.082838  -0.008076  -0.008396   0.004143   0.007996   0.015100
    120       0.016402   0.001250   0.000715  -0.021486   0.028264   0.012191
    121      -0.114868  -0.009769  -0.006635  -0.012076   0.025114   0.015552
    122      -0.160826  -0.015087  -0.013701  -0.006630   0.032802   0.037770
    123      -0.034781  -0.001780  -0.001603  -0.042768   0.064751   0.048979
    124       0.068505   0.006867   0.011386  -0.031657   0.065829   0.062075
    125       0.086025   0.007092   0.011299   0.007488  -0.009991  -0.028595
    126       0.065090   0.004780   0.009437   0.005126   0.014509   0.005948
    127       0.098280   0.009921   0.017765  -0.021367   0.054610   0.017353
    128       0.009492   0.001764   0.001446  -0.049742   0.071127   0.076481
    129       0.149733   0.010455   0.017487   0.054008  -0.051911  -0.050436
    130       0.213717   0.016852   0.033049   0.037751  -0.009978  -0.065895
    131       0.050603   0.004948   0.003436  -0.023578   0.028401   0.053273
    132       0.100239   0.007757   0.012797   0.026041  -0.028471  -0.042642
    133       0.109963   0.011417   0.021934  -0.018134   0.034700  -0.042940
    134      -0.030239  -0.001335  -0.000020  -0.076729   0.116038   0.098061
    135       0.062568   0.002593   0.009330   0.006774   0.035571   0.039644
    136       0.020454   0.005074   0.008679  -0.056243   0.100134   0.068811
    137      -0.129874  -0.008435  -0.014604  -0.107768   0.165961   0.191658
    138      -0.115245  -0.010495  -0.016322  -0.004759  -0.003443   0.013145
    139      -0.034528  -0.006235  -0.012314   0.043387  -0.091115  -0.054918
    140       0.089659   0.008110   0.013414   0.015108  -0.006652  -0.016596
    141      -0.106658  -0.008812  -0.013596  -0.033778   0.041561   0.076080
    142      -0.154133  -0.018956  -0.033776   0.102853  -0.216072  -0.171996
    143      -0.017225  -0.002823  -0.005166   0.050993  -0.094760  -0.083768
    144      -0.107981  -0.010878  -0.017593   0.012755  -0.035067  -0.024847
    145      -0.023404  -0.006637  -0.013175   0.086367  -0.136802  -0.084273
    146       0.087391   0.008310   0.014365   0.020652   0.003286   0.010963
    147      -0.212860  -0.022354  -0.036893   0.075489  -0.142625  -0.080102
    148      -0.069923  -0.009202  -0.017400   0.030065  -0.095548  -0.064174
    149       0.216612   0.021519   0.036615  -0.025876   0.105027   0.067340
    150       0.041522   0.004455   0.006459  -0.007176   0.025040   0.031696
    151      -0.115443  -0.009450  -0.015251  -0.038278   0.054924   0.076369
    152      -0.087866  -0.009092  -0.017182   0.043037  -0.093420  -0.068629
    153       0.253895   0.022628   0.041615  -0.007128   0.072819   0.048610
    154      -0.066346  -0.004097  -0.006955  -0.062335   0.098601   0.093250
    155      -0.300146  -0.028848  -0.052517   0.075945  -0.185681  -0.102645
    156       0.067552   0.006841   0.006939   0.025494  -0.030279  -0.004725
    157      -0.104605  -0.009886  -0.014364  -0.004312   0.009565   0.057850
    158      -0.114179  -0.012399  -0.017202   0.022837  -0.051738  -0.034780
    159      -0.086061  -0.006317  -0.016372   0.007751  -0.032759   0.003491
    160      -0.416454  -0.036540  -0.061386  -0.045333   0.013975   0.079265
    161      -0.075757  -0.007174  -0.019297   0.065183  -0.140878  -0.104556
    162      -0.013593   0.014248   0.004840  -0.018537   0.067506  -0.093399
    163      -0.009819  -0.000056   0.001409   0.042902   0.058224  -0.008582
    164       0.000602  -0.007889   0.001211   0.085774   0.024220   0.045212
    165      -0.016328   0.019740   0.005546  -0.029117   0.115275  -0.200884
    166       0.002032   0.006394   0.000797  -0.025562   0.001135  -0.034265
    167       0.002034  -0.010473  -0.001068   0.049510  -0.011698   0.081688
    168      -0.006406   0.181135   0.021482   0.009558  -0.047996   0.064482
    169       0.004104   0.038076   0.003992  -0.016480  -0.032082   0.020248
    170       0.006380  -0.069428  -0.010605  -0.063260  -0.017068  -0.029358
    171      -0.011964   0.402720   0.047870   0.050221  -0.141115   0.237869
    172       0.008275   0.086962   0.008408  -0.059994  -0.092522   0.053777
    173       0.013072  -0.152334  -0.021652  -0.121943  -0.015821  -0.098175
    174       0.023772  -0.189285  -0.024493  -0.014466  -0.059418   0.078125
    175       0.005965  -0.037479  -0.005426  -0.005444  -0.015414   0.019974
    176      -0.002009   0.076665   0.006885  -0.080749  -0.034820  -0.035108
    177       0.051785  -0.420568  -0.053684   0.016512  -0.129362   0.228724
    178       0.011202  -0.083195  -0.011427  -0.003977  -0.030872   0.047957
    179      -0.011085   0.166862   0.019285  -0.074464  -0.002364  -0.085958
    180      -0.011500   0.019119   0.002875  -0.068114   0.059994  -0.153604
    181      -0.001923   0.003127  -0.000724  -0.035440   0.000144  -0.032759
    182       0.011192  -0.004132  -0.004225  -0.078667  -0.090491   0.049287
    183      -0.027249   0.035484   0.006090  -0.117592   0.145574  -0.317076
    184      -0.008127   0.004743   0.000506  -0.028867   0.033127  -0.067661
    185       0.018596  -0.009708  -0.005704  -0.066219  -0.130539   0.114111
    186      -0.006678   0.171726   0.020020   0.026810  -0.056593   0.107167
    187       0.001153   0.033941   0.002097  -0.036101  -0.038168   0.017365
    188       0.001799  -0.067264  -0.008698  -0.043363   0.011045  -0.049226
    189      -0.011774   0.358114   0.041185   0.077059  -0.142623   0.287928
    190      -0.004721   0.067161   0.007228   0.018222  -0.019271   0.054478
    191      -0.000535  -0.142795  -0.016072  -0.023482   0.076297  -0.118000
    192       0.019385  -0.197463  -0.024565   0.014405  -0.010667   0.032334
    193       0.011513  -0.034334  -0.006501  -0.062937  -0.054569   0.004913
    194      -0.010914   0.074730   0.009122  -0.014599   0.011473  -0.019041
    195       0.050020  -0.459886  -0.059182   0.026622  -0.087398   0.171900
    196       0.017688  -0.085192  -0.012782  -0.050906  -0.064753   0.033959
    197      -0.024019   0.177302   0.021036  -0.056162   0.024566  -0.082880
    198      -0.023898  -0.002174  -0.001970   0.016549  -0.007305  -0.018254
    199      -0.163588  -0.009844  -0.004370   0.059580  -0.020948  -0.186777
    200      -0.318098  -0.021825  -0.003132   0.027913   0.160519  -0.034704
                 48         49         50         51         52         53    
      0       0.075116  -0.010588   0.054066  -0.001164   0.036575  -0.037124
      1       0.033846   0.006381  -0.081099  -0.009929  -0.007824   0.008034
      2      -0.035241  -0.016845   0.103038   0.035207   0.026532  -0.012534
      3       0.047572   0.014145  -0.049474  -0.021715  -0.011362   0.005020
      4       0.002998   0.035489  -0.128233  -0.018825  -0.024480   0.020251
      5       0.045717   0.010701  -0.180407  -0.038000  -0.041148   0.030646
      6      -0.119915  -0.032890  -0.057219  -0.018064   0.024778  -0.059570
      7       0.020642  -0.089636   0.094396  -0.097861  -0.039697   0.058733
      8      -0.004309  -0.002857   0.078453   0.047907   0.045391  -0.041378
      9       0.005861  -0.077882  -0.031140   0.048504  -0.027536   0.055068
     10       0.015247   0.035424  -0.021416  -0.008017  -0.044544  -0.023470
     11      -0.026826  -0.062869  -0.033585   0.020749  -0.081732  -0.031688
     12      -0.077086  -0.014465   0.022926   0.015069   0.027107  -0.023961
     13       0.098485  -0.086214   0.050401  -0.064102  -0.024669   0.031718
     14       0.023862   0.004496   0.125740   0.066332   0.047804  -0.022333
     15      -0.071602  -0.003975   0.041362   0.034665   0.004385   0.017457
     16       0.050522   0.022798   0.044527  -0.016229  -0.027971   0.043420
     17      -0.001307  -0.000156   0.069917   0.010828  -0.020885  -0.012315
     18      -0.015184  -0.036158   0.128914   0.060030   0.095408  -0.022448
     19       0.056012   0.064873   0.061638   0.004074   0.014516   0.120553
     20      -0.020384   0.001238   0.044216  -0.003695  -0.060380  -0.018235
     21      -0.106925   0.091282   0.041298   0.061660  -0.076051   0.178925
     22      -0.018178   0.056311   0.046192   0.011951  -0.055200   0.097915
     23      -0.003813   0.019588  -0.014432  -0.009459  -0.006503   0.013263
     24       0.028760  -0.005810   0.006597  -0.006135  -0.006209   0.015923
     25      -0.016808  -0.012483  -0.012380   0.004853   0.008122  -0.009561
     26       0.013301   0.015997  -0.018835  -0.020728  -0.002787  -0.000431
     27       0.116955  -0.089753  -0.020696  -0.052011   0.061261  -0.142149
     28      -0.005876  -0.060242  -0.058872  -0.007239   0.061464  -0.095110
     29      -0.004628  -0.001591  -0.052971  -0.018427   0.026808  -0.031987
     30       0.057544  -0.038928  -0.010808  -0.024247   0.029011  -0.068417
     31      -0.012594  -0.028861  -0.036546  -0.002860   0.030896  -0.050390
     32       0.009136   0.005549   0.001369  -0.011490  -0.003748  -0.009656
     33       0.130501  -0.141003  -0.059294  -0.065255   0.122091  -0.271997
     34       0.044902  -0.050825  -0.058759  -0.043525   0.058730  -0.127089
     35       0.008631  -0.008202  -0.002661  -0.009363   0.006989  -0.029212
     36      -0.046286   0.074696   0.045463   0.026317  -0.064076   0.125835
     37      -0.078466   0.001718  -0.018137   0.037402   0.003627   0.028500
     38      -0.020249  -0.003653   0.002478   0.011941  -0.000127   0.002602
     39      -0.109656   0.117129   0.066215   0.054186  -0.090757   0.175949
     40      -0.106951   0.021159  -0.012577   0.047751  -0.006998   0.046512
     41      -0.021833  -0.004783   0.016445   0.020794  -0.005287   0.020158
     42       0.050369  -0.032191  -0.018404  -0.033161   0.032282  -0.082737
     43      -0.000921  -0.030633  -0.006034   0.002186   0.020028  -0.029663
     44      -0.022736  -0.015555  -0.015623   0.009426   0.015465  -0.023211
     45       0.118985  -0.126843  -0.076888  -0.085096   0.127847  -0.298321
     46       0.049243  -0.064170  -0.000714  -0.024649   0.043949  -0.107549
     47       0.001419  -0.015912   0.007295   0.001227   0.007056  -0.025951
     48       0.030303  -0.008002  -0.004913  -0.004266  -0.002820   0.015479
     49       0.001281  -0.016051   0.008202   0.010358  -0.001352   0.016557
     50      -0.023013  -0.005984  -0.040687   0.000832   0.019829  -0.016063
     51       0.127249  -0.092039  -0.045248  -0.055697   0.068215  -0.143903
     52       0.006597  -0.079940  -0.013989   0.015470   0.044612  -0.066347
     53      -0.006288  -0.005266  -0.042363  -0.009832   0.021030  -0.024067
     54      -0.081436  -0.066298  -0.054568  -0.081262  -0.007549  -0.038284
     55      -0.071653   0.035700  -0.070819   0.028396   0.018206  -0.036820
     56       0.064377   0.029906  -0.023739  -0.001203  -0.024304   0.036124
     57       0.034044   0.024873   0.029619   0.036754   0.014579  -0.008137
     58      -0.003378  -0.019341   0.032447   0.002352   0.012562  -0.016782
     59       0.120019   0.026136   0.016078  -0.004620  -0.038893   0.071140
     60       0.058449   0.075586   0.047756   0.105210   0.036555  -0.012444
     61       0.014587  -0.007408   0.054624   0.026316   0.020710  -0.015084
     62       0.135229  -0.097530   0.081098  -0.124283  -0.074578   0.098192
     63       0.068275   0.061948   0.056862   0.087459   0.028683  -0.005269
     64       0.026923  -0.076008   0.084216  -0.051020  -0.005403   0.001652
     65       0.276041   0.125578   0.159004   0.147392  -0.000572   0.099023
     66       0.123845   0.080412   0.111619   0.120586   0.036364   0.004809
     67       0.058646  -0.053640   0.122124  -0.007142   0.008728   0.006367
     68      -0.004126   0.032653  -0.136372  -0.044045  -0.047917   0.037266
     69       0.022722   0.050270  -0.043054   0.025218  -0.005551   0.000826
     70      -0.003420   0.023072  -0.077271  -0.010599  -0.011420  -0.009342
     71      -0.089342  -0.003474  -0.080794  -0.019018   0.005064  -0.032253
     72       0.193742   0.143895  -0.001800   0.096638  -0.033905   0.077041
     73       0.140151   0.015040  -0.054085  -0.056255  -0.060827   0.060889
     74      -0.072790  -0.021857  -0.080576  -0.045919  -0.006422  -0.022359
     75      -0.049532   0.037726  -0.070667   0.021906   0.013168  -0.033273
     76      -0.064630  -0.080564  -0.050236  -0.100035  -0.019046  -0.031269
     77      -0.302607  -0.119123  -0.116303  -0.100760   0.041402  -0.127010
     78       0.038049   0.143609  -0.073679   0.115913   0.013620   0.001155
     79       0.009523   0.094891  -0.102002   0.058402   0.002965  -0.008690
     80      -0.104064   0.063307  -0.074145   0.067247   0.030114  -0.044736
     81       0.058634  -0.051611   0.047465  -0.059301  -0.025284   0.026394
     82      -0.000674   0.067203  -0.014056   0.076076   0.021973  -0.008733
     83      -0.030281  -0.018845   0.014731  -0.006165   0.005686  -0.008456
     84       0.168411  -0.062459   0.192818  -0.042589  -0.033578   0.085463
     85      -0.012144   0.087293  -0.095265   0.060982   0.009193  -0.014159
     86      -0.081306  -0.036903   0.028848   0.002724   0.026395  -0.036704
     87       0.002963  -0.065473   0.023162  -0.066019  -0.013059  -0.005015
     88       0.219111   0.095588   0.147745   0.103767  -0.015491   0.112304
     89      -0.091235  -0.049698   0.033672  -0.009363   0.027915  -0.045825
     90       0.210904  -0.014041   0.098386  -0.050256  -0.065258   0.115054
     91      -0.092835   0.029717   0.018885   0.086816   0.058548  -0.058675
     92      -0.056186  -0.030690   0.027032  -0.002669   0.016548  -0.022354
     93       0.003046  -0.006977   0.009616   0.002986  -0.077511  -0.000128
     94       0.005248   0.017397  -0.043954   0.017088   0.145293   0.029682
     95      -0.011028   0.004788  -0.012256  -0.065086   0.180559   0.112831
     96       0.016366   0.037222  -0.002588   0.019952  -0.012890  -0.067775
     97       0.007056   0.000251  -0.036937   0.030471   0.102801   0.028545
     98      -0.000914   0.010223  -0.004122  -0.036532   0.149924   0.082216
     99       0.020269   0.050750  -0.026289   0.046309   0.055896  -0.070940
    100       0.014041   0.006854   0.003079   0.023858  -0.059804  -0.062037
    101       0.007302  -0.008210   0.016847   0.022088  -0.084003  -0.040688
    102       0.020743   0.046052  -0.058489   0.073446   0.117676  -0.041441
    103       0.020993  -0.005009   0.038240   0.056002  -0.297248  -0.178061
    104       0.016162  -0.026631   0.052240   0.072129  -0.374714  -0.180183
    105       0.023507   0.045422  -0.010716   0.045802   0.016835  -0.082359
    106       0.000377   0.021192  -0.006714  -0.021257   0.066730   0.010695
    107      -0.001726   0.013519  -0.018781   0.009917   0.054000   0.011228
    108       0.029142   0.048722  -0.017224   0.055394   0.045285  -0.088429
    109      -0.012442   0.018442   0.007429  -0.040743  -0.005079   0.013318
    110      -0.002271   0.038730  -0.026377   0.028562  -0.001078  -0.064265
    111       0.005600   0.014565   0.006625  -0.003362  -0.008573   0.008550
    112       0.001516   0.012565   0.005771  -0.012845   0.025501  -0.004643
    113      -0.002931  -0.007630  -0.000693   0.009186  -0.009138   0.016226
    114       0.000737  -0.004497   0.012467  -0.041306   0.018883   0.078058
    115      -0.012769   0.000274   0.037281  -0.042880  -0.100232  -0.006971
    116      -0.006357   0.007897   0.013769   0.036394  -0.132276  -0.073441
    117       0.000233   0.002349   0.003558  -0.014767   0.008268   0.039682
    118       0.011098   0.014842   0.002453   0.036238  -0.040890  -0.079540
    119       0.001439  -0.021528   0.025612  -0.024723  -0.067996   0.017870
    120      -0.001558   0.013496   0.010596  -0.049324   0.140805   0.108479
    121       0.005451   0.021793   0.046208   0.053964  -0.315329  -0.213204
    122      -0.005625  -0.009072   0.082776  -0.014442  -0.377463  -0.133029
    123      -0.009986   0.000764   0.020938  -0.053081   0.038615   0.025606
    124      -0.024893  -0.034109   0.012745  -0.018343  -0.063740   0.023618
    125       0.006705   0.036200   0.008481   0.001554  -0.005530  -0.041962
    126      -0.019864   0.018980   0.027889  -0.029228  -0.037679  -0.018771
    127      -0.028349   0.040473   0.037821  -0.057107  -0.012482  -0.017577
    128       0.000030  -0.055090   0.001461  -0.011229  -0.042148   0.032188
    129      -0.017338   0.030455   0.020118   0.017102  -0.108989  -0.067033
    130      -0.033253   0.130368   0.063801  -0.051538  -0.023910  -0.102827
    131       0.004945  -0.084539  -0.019298   0.037194  -0.115776   0.018837
    132      -0.006275   0.038464   0.011976  -0.000806  -0.023664  -0.045231
    133      -0.012135   0.122819   0.040654  -0.076546   0.117068  -0.050946
    134      -0.006359  -0.019434   0.025581  -0.065753   0.038085   0.043983
    135      -0.039574   0.003453   0.049004  -0.045683  -0.105292  -0.013246
    136      -0.036785   0.007100   0.040649  -0.084825  -0.010503   0.021048
    137      -0.032663  -0.121546   0.025384  -0.076129  -0.093045   0.100034
    138       0.001598  -0.015204   0.001447  -0.022901   0.074953   0.044385
    139       0.035445  -0.014689  -0.028173   0.076999  -0.018084  -0.033011
    140      -0.018322   0.015087   0.010345  -0.001217  -0.044561  -0.019281
    141      -0.030535  -0.081704   0.005121  -0.031212   0.058351   0.120190
    142       0.069783   0.057683  -0.027240   0.100187   0.028868  -0.108807
    143      -0.007473   0.035083   0.014097   0.018161  -0.011644  -0.038561
    144       0.036015   0.015540  -0.017501   0.006949   0.088899  -0.007626
    145       0.056273  -0.022298  -0.070616   0.120498  -0.001257  -0.028016
    146      -0.046835  -0.026565   0.006881  -0.010677  -0.050270   0.046993
    147       0.036994  -0.017981  -0.044883   0.055015   0.127734   0.038357
    148       0.034106   0.002338  -0.005299   0.065325  -0.018066  -0.057070
    149      -0.043299  -0.007382   0.011958  -0.042910  -0.084871   0.019943
    150      -0.015794  -0.030773   0.001370  -0.010398  -0.034965   0.027991
    151      -0.011438  -0.061158   0.004502  -0.028891  -0.015168   0.069969
    152       0.038056   0.012264  -0.030927   0.055780   0.033719  -0.039684
    153      -0.036725  -0.016333   0.022923  -0.006985  -0.148461  -0.021840
    154      -0.032452  -0.030078   0.037499  -0.087106  -0.001216   0.073719
    155       0.081352  -0.041300  -0.091593   0.134476   0.091412  -0.010377
    156      -0.010648  -0.045293  -0.028566   0.045440  -0.072298   0.009751
    157       0.007167  -0.099027  -0.031348   0.050241  -0.082423   0.047058
    158       0.043697   0.008190  -0.015308   0.034351   0.040436  -0.031907
    159       0.001345  -0.048945  -0.029460   0.019245   0.017936   0.049495
    160       0.027063  -0.098716  -0.025552  -0.023663   0.122864   0.139225
    161       0.037751   0.011223  -0.051522   0.088549   0.022140  -0.051867
    162      -0.039754  -0.007017   0.022343   0.002198   0.011861  -0.015391
    163      -0.005398   0.032331  -0.146484  -0.027157  -0.030395   0.020944
    164       0.026746   0.015642  -0.013761   0.002979   0.003735  -0.000160
    165      -0.123526  -0.038067  -0.054774   0.025633  -0.009494   0.020816
    166      -0.036296  -0.022671   0.081699   0.024191   0.017945  -0.008777
    167       0.058036   0.033475  -0.048990  -0.021842  -0.007136  -0.000733
    168       0.033764   0.005740  -0.011822  -0.005294  -0.003833   0.003459
    169      -0.008867  -0.017347   0.122057   0.025188   0.028027  -0.019066
    170      -0.022502  -0.010161   0.034783   0.005749   0.004312  -0.003281
    171       0.140622   0.042100   0.014454  -0.028137   0.000821  -0.011151
    172       0.000140  -0.030004   0.216844   0.036058   0.044921  -0.033159
    173      -0.074761  -0.041790   0.102100   0.028106   0.016496  -0.007369
    174       0.046783   0.012614   0.030626  -0.009775   0.004088  -0.008857
    175       0.002719  -0.001047   0.041962   0.006718   0.010406  -0.008398
    176      -0.034823  -0.024697   0.077319   0.018492   0.012663  -0.006352
    177       0.143814   0.050925   0.069917  -0.033985   0.012950  -0.029975
    178       0.022655   0.007476   0.038062  -0.000947   0.008762  -0.010269
    179      -0.077152  -0.045710   0.122237   0.042757   0.026233  -0.009604
    180      -0.095448  -0.035880   0.011926   0.023128   0.000987   0.007945
    181      -0.020620  -0.007032  -0.007009   0.001214  -0.003864   0.004031
    182       0.023043  -0.004680   0.059729  -0.001739   0.005503  -0.007609
    183      -0.192908  -0.065766   0.024444   0.043571   0.004707   0.010523
    184      -0.029511  -0.000716  -0.073391  -0.009539  -0.018489   0.014895
    185       0.056919   0.002039   0.082494  -0.003774   0.010185  -0.012746
    186       0.069323   0.025805  -0.017549  -0.020453  -0.004539  -0.003427
    187       0.005959  -0.003594   0.026882   0.000179   0.002623  -0.003466
    188      -0.021651  -0.000811  -0.051679  -0.007205  -0.013951   0.011516
    189       0.187657   0.071415  -0.015094  -0.054715  -0.003630  -0.019909
    190       0.040235   0.023631  -0.055759  -0.021518  -0.012202   0.003679
    191      -0.057541  -0.002073  -0.128465  -0.007584  -0.028133   0.027515
    192       0.022846   0.012001  -0.049497  -0.009962  -0.011199   0.008985
    193      -0.013432  -0.024990   0.119554   0.022329   0.022353  -0.015102
    194       0.001733   0.012658  -0.074620  -0.017484  -0.017247   0.010619
    195       0.119188   0.049592  -0.057378  -0.041737  -0.014610  -0.001763
    196       0.004877  -0.018403   0.128888   0.019327   0.025314  -0.019569
    197      -0.032952   0.001790  -0.123161  -0.019790  -0.032489   0.025664
    198       0.003168  -0.015600   0.017562  -0.026155  -0.059173   0.038028
    199      -0.096771   0.393176   0.241425  -0.377171  -0.044301  -0.180112
    200      -0.299323   0.606410   0.450373  -0.647646   0.005574  -0.356982
                 54         55         56         57         58         59    
      0      -0.016578   0.016984   0.005909  -0.054272  -0.008494   0.008706
      1      -0.010642   0.015970   0.002671  -0.009979   0.018846  -0.008746
      2       0.000055   0.009405   0.003058   0.013288  -0.008072   0.009407
      3      -0.002042   0.010034  -0.000019  -0.001339  -0.005644  -0.009510
      4      -0.003862  -0.065339   0.000419  -0.007294   0.008123   0.013181
      5      -0.005017   0.006946  -0.000969   0.000188  -0.007633  -0.017575
      6      -0.016089   0.080673  -0.001734  -0.019669   0.001774  -0.002633
[truncated: 416,276 more chars]
