# Supplementary material for: A stereodivergent multicomponent approach for the synthesis of C–N atropisomeric peptide analogues
Source: Chem Sci. 2024 Sep 16;15(40):16743–51. doi: 10.1039/d4sc04700a (PMC11418089; doi:10.1039/d4sc04700a)
Supplement: SC-015-D4SC04700A-s001 [file SC-015-D4SC04700A-s001.zip › CompData/_1_2a/ImineZ2opt.out]

                                 *****************
                                 * O   R   C   A *
                                 *****************

                                            #,                                       
                                            ###                                      
                                            ####                                     
                                            #####                                    
                                            ######                                   
                                           ########,                                 
                                     ,,################,,,,,                         
                               ,,#################################,,                 
                          ,,##########################################,,             
                       ,#########################################, ''#####,          
                    ,#############################################,,   '####,        
                  ,##################################################,,,,####,       
                ,###########''''           ''''###############################       
              ,#####''   ,,,,##########,,,,          '''####'''          '####       
            ,##' ,,,,###########################,,,                        '##       
           ' ,,###''''                  '''############,,,                           
         ,,##''                                '''############,,,,        ,,,,,,###''
      ,#''                                            '''#######################'''  
     '                                                          ''''####''''         
             ,#######,   #######,   ,#######,      ##                                
            ,#'     '#,  ##    ##  ,#'     '#,    #''#        ######   ,####,        
            ##       ##  ##   ,#'  ##            #'  '#       #        #'  '#        
            ##       ##  #######   ##           ,######,      #####,   #    #        
            '#,     ,#'  ##    ##  '#,     ,#' ,#      #,         ##   #,  ,#        
             '#######'   ##     ##  '#######'  #'      '#     #####' # '####'        


                  #######################################################
                  #                        -***-                        #
                  #          Department of theory and spectroscopy      #
                  #    Directorship and core code : Frank Neese         #
                  #        Max Planck Institute fuer Kohlenforschung    #
                  #                Kaiser Wilhelm Platz 1               #
                  #                 D-45470 Muelheim/Ruhr               #
                  #                      Germany                        #
                  #                                                     #
                  #                  All rights reserved                #
                  #                        -***-                        #
                  #######################################################


                         Program Version 5.0.2 -  RELEASE  -


 With contributions from (in alphabetic order):
   Daniel Aravena         : Magnetic Suceptibility
   Michael Atanasov       : Ab Initio Ligand Field Theory (pilot matlab implementation)
   Alexander A. Auer      : GIAO ZORA, VPT2 properties, NMR spectrum
   Ute Becker             : Parallelization
   Giovanni Bistoni       : ED, misc. LED, open-shell LED, HFLD
   Martin Brehm           : Molecular dynamics
   Dmytro Bykov           : SCF Hessian
   Vijay G. Chilkuri      : MRCI spin determinant printing, contributions to CSF-ICE
   Dipayan Datta          : RHF DLPNO-CCSD density
   Achintya Kumar Dutta   : EOM-CC, STEOM-CC
   Dmitry Ganyushin       : Spin-Orbit,Spin-Spin,Magnetic field MRCI
   Miquel Garcia          : C-PCM and meta-GGA Hessian, CC/C-PCM, Gaussian charge scheme
   Yang Guo               : DLPNO-NEVPT2, F12-NEVPT2, CIM, IAO-localization
   Andreas Hansen         : Spin unrestricted coupled pair/coupled cluster methods
   Benjamin Helmich-Paris : MC-RPA, TRAH-SCF, COSX integrals
   Lee Huntington         : MR-EOM, pCC
   Robert Izsak           : Overlap fitted RIJCOSX, COSX-SCS-MP3, EOM
   Marcus Kettner         : VPT2
   Christian Kollmar      : KDIIS, OOCD, Brueckner-CCSD(T), CCSD density, CASPT2, CASPT2-K
   Simone Kossmann        : Meta GGA functionals, TD-DFT gradient, OOMP2, MP2 Hessian
   Martin Krupicka        : Initial AUTO-CI
   Lucas Lang             : DCDCAS
   Marvin Lechner         : AUTO-CI (C++ implementation), FIC-MRCC
   Dagmar Lenk            : GEPOL surface, SMD
   Dimitrios Liakos       : Extrapolation schemes; Compound Job, initial MDCI parallelization
   Dimitrios Manganas     : Further ROCIS development; embedding schemes
   Dimitrios Pantazis     : SARC Basis sets
   Anastasios Papadopoulos: AUTO-CI, single reference methods and gradients
   Taras Petrenko         : DFT Hessian,TD-DFT gradient, ASA, ECA, R-Raman, ABS, FL, XAS/XES, NRVS
   Peter Pinski           : DLPNO-MP2, DLPNO-MP2 Gradient
   Christoph Reimann      : Effective Core Potentials
   Marius Retegan         : Local ZFS, SOC
   Christoph Riplinger    : Optimizer, TS searches, QM/MM, DLPNO-CCSD(T), (RO)-DLPNO pert. Triples
   Tobias Risthaus        : Range-separated hybrids, TD-DFT gradient, RPA, STAB
   Michael Roemelt        : Original ROCIS implementation
   Masaaki Saitow         : Open-shell DLPNO-CCSD energy and density
   Barbara Sandhoefer     : DKH picture change effects
   Avijit Sen             : IP-ROCIS
   Kantharuban Sivalingam : CASSCF convergence, NEVPT2, FIC-MRCI
   Bernardo de Souza      : ESD, SOC TD-DFT
   Georgi Stoychev        : AutoAux, RI-MP2 NMR, DLPNO-MP2 response
   Willem Van den Heuvel  : Paramagnetic NMR
   Boris Wezisla          : Elementary symmetry handling
   Frank Wennmohs         : Technical directorship


 We gratefully acknowledge several colleagues who have allowed us to
 interface, adapt or use parts of their codes:
   Stefan Grimme, W. Hujo, H. Kruse, P. Pracht,  : VdW corrections, initial TS optimization,
                  C. Bannwarth, S. Ehlert          DFT functionals, gCP, sTDA/sTD-DF
   Ed Valeev, F. Pavosevic, A. Kumar             : LibInt (2-el integral package), F12 methods
   Garnet Chan, S. Sharma, J. Yang, R. Olivares  : DMRG
   Ulf Ekstrom                                   : XCFun DFT Library
   Mihaly Kallay                                 : mrcc  (arbitrary order and MRCC methods)
   Jiri Pittner, Ondrej Demel                    : Mk-CCSD
   Frank Weinhold                                : gennbo (NPA and NBO analysis)
   Christopher J. Cramer and Donald G. Truhlar   : smd solvation model
   Lars Goerigk                                  : TD-DFT with DH, B97 family of functionals
   V. Asgeirsson, H. Jonsson                     : NEB implementation
   FAccTs GmbH                                   : IRC, NEB, NEB-TS, DLPNO-Multilevel, CI-OPT
                                                   MM, QMMM, 2- and 3-layer-ONIOM, Crystal-QMMM,
                                                   LR-CPCM, SF, NACMEs, symmetry and pop. for TD-DFT,
                                                   nearIR, NL-DFT gradient (VV10), updates on ESD,
                                                   ML-optimized integration grids
   S Lehtola, MJT Oliveira, MAL Marques          : LibXC Library
   Liviu Ungur et al                             : ANISO software


 Your calculation uses the libint2 library for the computation of 2-el integrals
 For citations please refer to: http://libint.valeyev.net

 Your ORCA version has been built with support for libXC version: 5.1.0
 For citations please refer to: https://tddft.org/programs/libxc/

 This ORCA versions uses:
   CBLAS   interface :  Fast vector & matrix operations
   LAPACKE interface :  Fast linear algebra routines
   SCALAPACK package :  Parallel linear algebra routines
   Shared memory     :  Shared parallel matrices
   BLAS/LAPACK       :  OpenBLAS 0.3.15  USE64BITINT DYNAMIC_ARCH NO_AFFINITY Zen SINGLE_THREADED
        Core in use  :  Zen
   Copyright (c) 2011-2014, The OpenBLAS Project


Your calculation utilizes the atom-pairwise dispersion correction
with the Becke-Johnson damping scheme (D3BJ)
Cite in your paper:
S.Grimme, S.Ehrlich, L.Goerigk, J Comput Chem, (2011), 32, 1456–1465 
S.Grimme, J.Antony, S.Ehrlich and H.Krieg, J.Chem.Phys., 132, (2010), 154104 
   

Your calculation utilizes the SMD solvation module
Please cite in your paper:
A.V. Marenich, C.J. Cramer, D.G. Truhlar J. Phys. Chem. B, 113, (2009), 6378 

================================================================================

----- Orbital basis set information -----
Your calculation utilizes the basis: def2-TZVP
   F. Weigend and R. Ahlrichs, Phys. Chem. Chem. Phys. 7, 3297 (2005).

----- AuxJ basis set information -----
Your calculation utilizes the auxiliary basis: def2/J
   F. Weigend, Phys. Chem. Chem. Phys. 8, 1057 (2006).

================================================================================
                                        WARNINGS
                       Please study these warnings very carefully!
================================================================================


WARNING: Geometry Optimization
  ===> : Switching off AutoStart
         For restart on a previous wavefunction, please use MOREAD

INFO   : the flag for use of the SHARK integral package has been found!

================================================================================
                                       INPUT FILE
================================================================================
NAME = ImineZ2opt.inp
|  1> ! PBE0 D3 def2-tzvp Opt
|  2> %maxcore 2660
|  3> %geom
|  4> maxiter 50
|  5> MaxStep 0.15
|  6> end
|  7> %pal nprocs 20
|  8> end
|  9> %CPCM SMD TRUE
| 10>    SMDSOLVENT "2,2,2-TRIFLUOROETHANOL"
| 11> end
| 12> 
| 13> *xyz 0 1
| 14> O  3.603800  6.693400  3.730900
| 15> O  3.312800  8.718800  2.657500
| 16> N  3.644800  7.606100  5.892300
| 17> N  6.153100  8.543500  3.957300
| 18> C  4.242700  7.236800  4.818500
| 19> C  5.783800  7.303800  4.671500
| 20> H  6.180400  7.397000  5.683900
| 21> C  6.405500  6.030200  4.068800
| 22> C  6.716500  5.939800  2.704900
| 23> H  6.537300  6.780000  2.048600
| 24> C  7.255300  4.767000  2.183800
| 25> H  7.493800  4.703600  1.131900
| 26> C  7.483700  3.680200  3.024400
| 27> H  7.902900  2.770100  2.619600
| 28> C  7.176000  3.755900  4.380800
| 29> H  7.353500  2.907400  5.025900
| 30> C  6.635800  4.929100  4.901400
| 31> H  6.391100  4.979600  5.953000
| 32> C  2.226700  7.433500  6.202400
| 33> C  2.172700  7.371200  7.739500
| 34> H  2.701300  6.497600  8.122800
| 35> H  1.146500  7.316300  8.103100
| 36> H  2.627300  8.252400  8.195100
| 37> C  1.575500  6.137200  5.652800
| 38> H  1.352800  6.198400  4.588300
| 39> H  0.622200  5.938200  6.142500
| 40> H  2.211500  5.266900  5.816700
| 41> C  1.466000  8.681900  5.720500
| 42> H  1.932500  9.600400  6.079000
| 43> H  0.434600  8.679200  6.072600
| 44> H  1.433800  8.737200  4.633100
| 45> C  7.432700  9.130600  3.957300
| 46> C  7.666400  10.362600  3.285600
| 47> C  8.971000  10.896300  3.341600
| 48> H  9.227000  11.825300  2.858900
| 49> C  10.001400  10.252600  4.019900
| 50> H  10.990000  10.688600  4.041300
| 51> C  9.760100  9.049300  4.665500
| 52> H  10.557000  8.542600  5.190000
| 53> C  8.485700  8.496800  4.633100
| 54> H  8.336300  7.558600  5.141300
| 55> C  6.551300  11.125900  2.494000
| 56> C  6.058300  10.275900  1.297000
| 57> H  6.875600  10.053000  0.610000
| 58> H  5.286300  10.793800  0.726600
| 59> H  5.631400  9.320600  1.590200
| 60> C  5.370000  11.513400  3.421200
| 61> H  4.800700  10.664700  3.791100
| 62> H  4.645600  12.145800  2.906200
| 63> H  5.719800  12.067900  4.293000
| 64> C  7.040900  12.466000  1.875700
| 65> H  7.391700  13.161600  2.639400
| 66> H  6.243200  12.976400  1.333700
| 67> H  7.849200  12.314100  1.158900
| 68> C  3.298500  7.481600  2.661500
| 69> C  2.868300  6.677100  1.469600
| 70> C  3.049700  5.284300  1.414800
| 71> H  3.505300  4.745300  2.236100
| 72> C  2.653000  4.566900  0.289700
| 73> H  2.795400  3.496400  0.253700
| 74> C  2.076500  5.233200  -0.788000
| 75> H  1.769400  4.675300  -1.660700
| 76> C  1.896000  6.613100  -0.752100
| 77> H  1.450900  7.124600  -1.593500
| 78> C  2.292600  7.333600  0.371300
| 79> H  2.147100  8.406600  0.380000
| 80> H  5.396600  9.136400  3.638900
| 81> *
| 82> 
| 83>                          ****END OF INPUT****
================================================================================

                       *****************************
                       * Geometry Optimization Run *
                       *****************************

Geometry optimization settings:
Update method            Update   .... BFGS
Choice of coordinates    CoordSys .... Z-matrix Internals
Initial Hessian          InHess   .... Almoef's Model

Convergence Tolerances:
Energy Change            TolE     ....  5.0000e-06 Eh
Max. Gradient            TolMAXG  ....  3.0000e-04 Eh/bohr
RMS Gradient             TolRMSG  ....  1.0000e-04 Eh/bohr
Max. Displacement        TolMAXD  ....  4.0000e-03 bohr
RMS Displacement         TolRMSD  ....  2.0000e-03 bohr
Strict Convergence                ....  False
------------------------------------------------------------------------------
                        ORCA OPTIMIZATION COORDINATE SETUP
------------------------------------------------------------------------------

The optimization will be done in new redundant internal coordinates
Making redundant internal coordinates   ...  (new redundants) done
Evaluating the initial hessian          ...  (Almloef) done
Evaluating the coordinates              ...  done
Calculating the B-matrix                .... done
Calculating the G-matrix                .... done
Diagonalizing the G-matrix              .... done
Small eigenvalue found = 2.032e-03
Small eigenvalue found = 2.661e-03
Small eigenvalue found = 3.822e-03
Small eigenvalue found = 5.276e-03
Small eigenvalue found = 6.267e-03
Small eigenvalue found = 8.338e-03
Small eigenvalue found = 1.259e-02
Small eigenvalue found = 1.481e-02
Small eigenvalue found = 1.789e-02
Small eigenvalue found = 2.391e-02
Small eigenvalue found = 2.894e-02
The first mode is                       ....  163
The number of degrees of freedom        ....  195

    -----------------------------------------------------------------
                    Redundant Internal Coordinates


    -----------------------------------------------------------------
         Definition                    Initial Value    Approx d2E/dq
    -----------------------------------------------------------------
      1. B(C   4,O   0)                  1.3734         0.594687   
      2. B(C   4,N   2)                  1.2833         0.828085   
      3. B(C   5,N   3)                  1.4776         0.405607   
      4. B(C   5,C   4)                  1.5495         0.347693   
      5. B(H   6,C   5)                  1.0913         0.358387   
      6. B(C   7,C   5)                  1.5401         0.360008   
      7. B(C   8,C   7)                  1.4018         0.598234   
      8. B(H   9,C   8)                  1.0811         0.372067   
      9. B(C  10,C   8)                  1.3919         0.620512   
     10. B(H  11,C  10)                  1.0805         0.372943   
     11. B(C  12,C  10)                  1.3928         0.618389   
     12. B(H  13,C  12)                  1.0807         0.372640   
     13. B(C  14,C  12)                  1.3929         0.618126   
     14. B(H  15,C  14)                  1.0806         0.372805   
     15. B(C  16,C   7)                  1.3995         0.603303   
     16. B(C  16,C  14)                  1.3926         0.618936   
     17. B(H  17,C  16)                  1.0809         0.372376   
     18. B(C  18,N   2)                  1.4618         0.429802   
     19. B(C  19,C  18)                  1.5393         0.361015   
     20. B(H  20,C  19)                  1.0906         0.359243   
     21. B(H  21,C  19)                  1.0901         0.359975   
     22. B(H  22,C  19)                  1.0912         0.358499   
     23. B(C  23,C  18)                  1.5513         0.345464   
     24. B(H  24,C  23)                  1.0893         0.361072   
     25. B(H  25,C  23)                  1.0900         0.360047   
     26. B(H  26,C  23)                  1.0903         0.359687   
     27. B(C  27,C  18)                  1.5393         0.361049   
     28. B(H  28,C  27)                  1.0908         0.359078   
     29. B(H  29,C  27)                  1.0898         0.360302   
     30. B(H  30,C  27)                  1.0893         0.361052   
     31. B(C  31,N   3)                  1.4079         0.524065   
     32. B(C  32,C  31)                  1.4225         0.554399   
     33. B(C  33,C  32)                  1.4107         0.579138   
     34. B(H  34,C  33)                  1.0778         0.376655   
     35. B(C  35,C  33)                  1.3915         0.621451   
     36. B(H  36,C  35)                  1.0807         0.372633   
     37. B(C  37,C  35)                  1.3867         0.632401   
     38. B(H  38,C  37)                  1.0802         0.373261   
     39. B(C  39,C  37)                  1.3894         0.626201   
     40. B(C  39,C  31)                  1.4026         0.596590   
     41. B(H  40,C  39)                  1.0774         0.377150   
     42. B(C  41,C  32)                  1.5661         0.327163   
     43. B(C  42,C  41)                  1.5487         0.348820   
     44. B(H  43,C  42)                  1.0907         0.359171   
     45. B(H  44,C  42)                  1.0907         0.359215   
     46. B(H  45,C  42)                  1.0866         0.364559   
     47. B(C  46,C  41)                  1.5509         0.345951   
     48. B(H  47,C  46)                  1.0868         0.364305   
     49. B(H  47,H  28)                  3.8202         0.000003   
     50. B(H  48,C  46)                  1.0908         0.359004   
     51. B(H  49,C  46)                  1.0908         0.359031   
     52. B(C  50,C  41)                  1.5550         0.340856   
     53. B(H  51,C  50)                  1.0909         0.358854   
     54. B(H  52,C  50)                  1.0911         0.358588   
     55. B(H  53,C  50)                  1.0910         0.358814   
     56. B(C  54,O   1)                  1.2373         0.980654   
     57. B(C  54,O   0)                  1.3631         0.617686   
     58. B(C  55,C  54)                  1.5010         0.415613   
     59. B(C  56,C  55)                  1.4056         0.589928   
     60. B(H  57,C  56)                  1.0829         0.369645   
     61. B(H  57,H  13)                  4.8360         0.000000   
     62. B(C  58,C  56)                  1.3921         0.620043   
     63. B(H  59,C  58)                  1.0805         0.372849   
     64. B(C  60,C  58)                  1.3920         0.620156   
     65. B(H  61,C  60)                  1.0804         0.373087   
     66. B(C  62,C  60)                  1.3921         0.619953   
     67. B(H  63,C  62)                  1.0806         0.372750   
     68. B(C  64,C  62)                  1.3923         0.619589   
     69. B(C  64,C  55)                  1.4031         0.595444   
     70. B(H  65,H  45)                  3.8000         0.000003   
     71. B(H  65,C  64)                  1.0829         0.369677   
     72. B(H  66,N   3)                  1.0125         0.428717   
     73. A(C   4,O   0,C  54)          119.7792         0.424939   
     74. A(C   4,N   2,C  18)          126.5470         0.422547   
     75. A(C   5,N   3,H  66)          117.1645         0.333460   
     76. A(C  31,N   3,H  66)          115.7781         0.348057   
     77. A(C   5,N   3,C  31)          125.2423         0.385818   
     78. A(O   0,C   4,N   2)          124.0364         0.447984   
     79. A(N   2,C   4,C   5)          122.0255         0.409557   
     80. A(O   0,C   4,C   5)          113.8680         0.386414   
     81. A(H   6,C   5,C   7)          106.6768         0.322105   
     82. A(C   4,C   5,H   6)          106.0887         0.320276   
     83. A(N   3,C   5,H   6)          106.6140         0.326512   
     84. A(C   4,C   5,C   7)          113.7566         0.356678   
     85. A(N   3,C   5,C   7)          113.8145         0.363896   
     86. A(N   3,C   5,C   4)          109.3113         0.361739   
     87. A(C   5,C   7,C   8)          121.5771         0.391660   
     88. A(C   8,C   7,C  16)          119.4442         0.429178   
     89. A(C   5,C   7,C  16)          118.9631         0.392239   
     90. A(H   9,C   8,C  10)          119.4547         0.354919   
     91. A(C   7,C   8,C  10)          120.2966         0.431350   
     92. A(C   7,C   8,H   9)          120.2485         0.352727   
     93. A(H  11,C  10,C  12)          120.3706         0.354854   
     94. A(C   8,C  10,H  11)          119.9592         0.355060   
     95. A(C   8,C  10,C  12)          119.6702         0.433927   
     96. A(H  13,C  12,C  14)          119.7498         0.354779   
     97. A(C  10,C  12,C  14)          120.6022         0.433627   
     98. A(C  10,C  12,H  13)          119.6480         0.354805   
     99. A(H  15,C  14,C  16)          120.1377         0.354885   
    100. A(C  12,C  14,C  16)          119.7039         0.433696   
    101. A(C  12,C  14,H  15)          120.1582         0.354806   
    102. A(C  14,C  16,H  17)          119.3997         0.354815   
    103. A(C   7,C  16,H  17)          120.3173         0.353281   
    104. A(C   7,C  16,C  14)          120.2821         0.431807   
    105. A(N   2,C  18,C  19)          104.5152         0.367701   
    106. A(C  23,C  18,C  27)          111.0602         0.356464   
    107. A(C  19,C  18,C  27)          109.1539         0.359143   
    108. A(N   2,C  18,C  27)          108.4959         0.367707   
    109. A(C  19,C  18,C  23)          107.7720         0.356458   
    110. A(N   2,C  18,C  23)          115.5138         0.364938   
    111. A(C  18,C  19,H  21)          111.6005         0.322486   
    112. A(C  18,C  19,H  20)          111.4909         0.322378   
    113. A(H  21,C  19,H  22)          107.0730         0.290620   
    114. A(H  20,C  19,H  22)          107.3488         0.290527   
    115. A(C  18,C  19,H  22)          111.6922         0.322269   
    116. A(H  20,C  19,H  21)          107.3792         0.290715   
    117. A(H  25,C  23,H  26)          107.2708         0.290780   
    118. A(H  24,C  23,H  26)          108.1203         0.290910   
    119. A(C  18,C  23,H  26)          111.6467         0.320129   
    120. A(H  24,C  23,H  25)          105.6934         0.290956   
    121. A(C  18,C  23,H  25)          111.1315         0.320181   
    122. A(C  18,C  23,H  24)          112.6502         0.320330   
    123. A(H  29,C  27,H  30)          107.1375         0.290986   
    124. A(H  28,C  27,H  30)          107.3370         0.290830   
    125. A(C  18,C  27,H  30)          111.6114         0.322649   
    126. A(H  28,C  27,H  29)          107.4964         0.290735   
    127. A(C  18,C  27,H  29)          111.3790         0.322539   
    128. A(C  18,C  27,H  28)          111.6346         0.322359   
    129. A(N   3,C  31,C  39)          119.5988         0.415593   
    130. A(N   3,C  31,C  32)          120.6956         0.410216   
    131. A(C  32,C  31,C  39)          119.7047         0.422523   
    132. A(C  31,C  32,C  33)          117.4417         0.420289   
    133. A(C  33,C  32,C  41)          119.6142         0.383010   
    134. A(C  31,C  32,C  41)          122.9426         0.380120   
    135. A(H  34,C  33,C  35)          116.1795         0.355749   
    136. A(C  32,C  33,C  35)          121.9497         0.428962   
    137. A(C  32,C  33,H  34)          121.8707         0.351525   
    138. A(H  36,C  35,C  37)          120.0033         0.356155   
    139. A(C  33,C  35,C  37)          119.9679         0.435800   
    140. A(C  33,C  35,H  36)          120.0286         0.355101   
    141. A(C  35,C  37,H  38)          120.3122         0.356257   
    142. A(H  38,C  37,C  39)          120.0962         0.355662   
    143. A(C  35,C  37,C  39)          119.5916         0.436398   
    144. A(C  37,C  39,H  40)          117.5464         0.356288   
    145. A(C  31,C  39,H  40)          121.1088         0.353373   
    146. A(C  31,C  39,C  37)          121.3436         0.431844   
    147. A(C  46,C  41,C  50)          105.2017         0.353087   
    148. A(C  42,C  41,C  50)          105.4214         0.353581   
    149. A(C  32,C  41,C  50)          113.3807         0.349770   
    150. A(C  42,C  41,C  46)          110.9006         0.354471   
    151. A(C  32,C  41,C  46)          111.2183         0.350647   
    152. A(C  32,C  41,C  42)          110.4773         0.351137   
    153. A(H  44,C  42,H  45)          106.2892         0.291290   
    154. A(H  43,C  42,H  45)          106.5393         0.291284   
    155. A(C  41,C  42,H  45)          113.5174         0.321342   
    156. A(H  43,C  42,H  44)          107.3391         0.290609   
    157. A(C  41,C  42,H  44)          111.6495         0.320566   
    158. A(C  41,C  42,H  43)          111.1288         0.320560   
    159. A(H  48,C  46,H  49)          107.1923         0.290564   
    160. A(H  47,C  46,H  49)          107.0328         0.291234   
    161. A(C  41,C  46,H  49)          111.1348         0.320107   
    162. A(H  47,C  46,H  48)          105.3992         0.291231   
    163. A(C  41,C  46,H  48)          111.6180         0.320103   
    164. A(C  41,C  46,H  47)          114.0380         0.320871   
    165. A(H  52,C  50,H  53)          106.2848         0.290484   
    166. A(H  51,C  50,H  53)          108.0881         0.290518   
    167. A(C  41,C  50,H  53)          111.9961         0.319301   
    168. A(H  51,C  50,H  52)          106.5321         0.290489   
    169. A(C  41,C  50,H  52)          111.7440         0.319268   
    170. A(C  41,C  50,H  51)          111.8638         0.319306   
    171. A(O   1,C  54,C  55)          122.4588         0.435791   
    172. A(O   0,C  54,C  55)          112.1634         0.401342   
    173. A(O   0,C  54,O   1)          125.3198         0.465207   
    174. A(C  56,C  55,C  64)          119.0817         0.427098   
    175. A(C  54,C  55,C  64)          119.2355         0.401330   
    176. A(C  54,C  55,C  56)          121.6725         0.400673   
    177. A(H  57,C  56,C  58)          118.4485         0.354480   
    178. A(C  55,C  56,C  58)          120.3561         0.430210   
    179. A(C  55,C  56,H  57)          121.1936         0.351506   
    180. A(H  59,C  58,C  60)          120.1984         0.355010   
    181. A(C  56,C  58,C  60)          119.8058         0.434091   
    182. A(C  56,C  58,H  59)          119.9956         0.354999   
    183. A(H  61,C  60,C  62)          119.7256         0.355029   
    184. A(C  58,C  60,C  62)          120.5430         0.434080   
    185. A(C  58,C  60,H  61)          119.7311         0.355049   
    186. A(H  63,C  62,C  64)          120.0427         0.354939   
    187. A(C  60,C  62,C  64)          119.7904         0.434008   
    188. A(C  60,C  62,H  63)          120.1668         0.354975   
    189. A(C  62,C  64,H  65)          118.7504         0.354442   
    190. A(C  55,C  64,H  65)          120.8290         0.352064   
    191. A(C  55,C  64,C  62)          120.4206         0.430873   
    192. D(N   2,C   4,O   0,C  54)     98.6122         0.025800   
    193. D(C   5,C   4,O   0,C  54)    -84.3865         0.025800   
    194. D(O   0,C   4,N   2,C  18)      4.9055         0.053296   
    195. D(C   5,C   4,N   2,C  18)   -171.8597         0.053296   
    196. D(N   3,C   5,C   4,N   2)    -97.4739         0.009146   
    197. D(C   7,C   5,C   4,O   0)    -42.9828         0.009146   
    198. D(C   7,C   5,N   3,H  66)    126.0023         0.014039   
    199. D(H   6,C   5,N   3,H  66)   -116.6728         0.014039   
    200. D(C   4,C   5,N   3,C  31)    161.5504         0.014039   
    201. D(H   6,C   5,C   4,O   0)   -159.9363         0.009146   
    202. D(C   4,C   5,N   3,H  66)     -2.4054         0.014039   
    203. D(C   7,C   5,C   4,N   2)    134.0863         0.009146   
    204. D(H   6,C   5,C   4,N   2)     17.1327         0.009146   
    205. D(H   6,C   5,N   3,C  31)     47.2830         0.014039   
    206. D(N   3,C   5,C   4,O   0)     85.4571         0.009146   
    207. D(C   7,C   5,N   3,C  31)    -70.0419         0.014039   
    208. D(C  16,C   7,C   5,C   4)    -81.2459         0.009746   
    209. D(C  16,C   7,C   5,H   6)     35.3652         0.009746   
    210. D(C  16,C   7,C   5,N   3)    152.6537         0.009746   
    211. D(C   8,C   7,C   5,C   4)     97.3094         0.009746   
    212. D(C   8,C   7,C   5,H   6)   -146.0796         0.009746   
    213. D(C   8,C   7,C   5,N   3)    -28.7911         0.009746   
    214. D(C  10,C   8,C   7,C  16)     -0.2806         0.024664   
    215. D(C  10,C   8,C   7,C   5)   -178.8290         0.024664   
    216. D(H   9,C   8,C   7,C  16)    179.5613         0.024664   
    217. D(H   9,C   8,C   7,C   5)      1.0128         0.024664   
    218. D(C  12,C  10,C   8,H   9)   -179.7789         0.026646   
    219. D(H  11,C  10,C   8,H   9)      0.2119         0.026646   
    220. D(H  11,C  10,C   8,C   7)   -179.9450         0.026646   
    221. D(C  12,C  10,C   8,C   7)      0.0642         0.026646   
    222. D(H  13,C  12,C  10,C   8)   -179.9437         0.026453   
    223. D(C  14,C  12,C  10,C   8)      0.0960         0.026453   
    224. D(C  14,C  12,C  10,H  11)   -179.8948         0.026453   
    225. D(H  13,C  12,C  10,H  11)      0.0655         0.026453   
    226. D(C  16,C  14,C  12,H  13)   -179.9971         0.026429   
    227. D(C  16,C  14,C  12,C  10)     -0.0369         0.026429   
    228. D(H  15,C  14,C  12,H  13)     -0.1368         0.026429   
    229. D(H  15,C  14,C  12,C  10)    179.8235         0.026429   
    230. D(H  17,C  16,C  14,H  15)     -0.3740         0.026503   
    231. D(H  17,C  16,C  14,C  12)    179.4863         0.026503   
    232. D(C   7,C  16,C  14,H  15)    179.9567         0.026503   
    233. D(C   7,C  16,C  14,C  12)     -0.1829         0.026503   
    234. D(H  17,C  16,C   7,C   8)   -179.3261         0.025107   
    235. D(H  17,C  16,C   7,C   5)     -0.7395         0.025107   
    236. D(C  14,C  16,C   7,C   8)      0.3400         0.025107   
    237. D(C  14,C  16,C   7,C   5)    178.9266         0.025107   
    238. D(C  27,C  18,N   2,C   4)    -90.9603         0.014551   
    239. D(C  23,C  18,N   2,C   4)     34.4564         0.014551   
    240. D(C  19,C  18,N   2,C   4)    152.6809         0.014551   
    241. D(H  22,C  19,C  18,C  27)    -59.9435         0.010452   
    242. D(H  22,C  19,C  18,C  23)    179.3393         0.010452   
    243. D(H  22,C  19,C  18,N   2)     55.9579         0.010452   
    244. D(H  21,C  19,C  18,C  23)    -60.8371         0.010452   
    245. D(H  21,C  19,C  18,C  27)     59.8800         0.010452   
    246. D(H  21,C  19,C  18,N   2)    175.7815         0.010452   
    247. D(H  20,C  19,C  18,C  27)    179.9562         0.010452   
    248. D(H  20,C  19,C  18,C  23)     59.2391         0.010452   
    249. D(H  20,C  19,C  18,N   2)    -64.1423         0.010452   
    250. D(H  25,C  23,C  18,C  19)     47.7947         0.009636   
    251. D(H  25,C  23,C  18,N   2)    164.1933         0.009636   
    252. D(H  24,C  23,C  18,C  27)     46.6732         0.009636   
    253. D(H  24,C  23,C  18,C  19)    166.1871         0.009636   
    254. D(H  24,C  23,C  18,N   2)    -77.4143         0.009636   
    255. D(H  26,C  23,C  18,C  27)    168.5560         0.009636   
    256. D(H  26,C  23,C  18,C  19)    -71.9300         0.009636   
    257. D(H  26,C  23,C  18,N   2)     44.4686         0.009636   
    258. D(H  25,C  23,C  18,C  27)    -71.7192         0.009636   
    259. D(H  30,C  27,C  18,C  23)    -58.2915         0.010454   
    260. D(H  30,C  27,C  18,N   2)     69.6975         0.010454   
    261. D(H  29,C  27,C  18,C  23)     61.4080         0.010454   
    262. D(H  29,C  27,C  18,C  19)    -57.2769         0.010454   
    263. D(H  29,C  27,C  18,N   2)   -170.6030         0.010454   
    264. D(H  28,C  27,C  18,C  23)   -178.4199         0.010454   
    265. D(H  30,C  27,C  18,C  19)   -176.9764         0.010454   
    266. D(H  28,C  27,C  18,C  19)     62.8951         0.010454   
    267. D(H  28,C  27,C  18,N   2)    -50.4310         0.010454   
    268. D(C  39,C  31,N   3,H  66)    166.7877         0.021789   
    269. D(C  39,C  31,N   3,C   5)      2.6346         0.021789   
    270. D(C  32,C  31,N   3,H  66)    -12.8674         0.021789   
    271. D(C  32,C  31,N   3,C   5)   -177.0205         0.021789   
    272. D(C  41,C  32,C  31,C  39)    179.2437         0.021038   
    273. D(C  41,C  32,C  31,N   3)     -1.1015         0.021038   
    274. D(C  33,C  32,C  31,C  39)     -0.3150         0.021038   
    275. D(C  33,C  32,C  31,N   3)    179.3398         0.021038   
    276. D(C  35,C  33,C  32,C  41)   -179.3733         0.023040   
    277. D(C  35,C  33,C  32,C  31)      0.2007         0.023040   
    278. D(H  34,C  33,C  32,C  41)      0.4676         0.023040   
    279. D(H  34,C  33,C  32,C  31)   -179.9584         0.023040   
    280. D(C  37,C  35,C  33,H  34)   -179.7882         0.026732   
    281. D(C  37,C  35,C  33,C  32)      0.0613         0.026732   
    282. D(H  36,C  35,C  33,H  34)      0.0360         0.026732   
    283. D(H  36,C  35,C  33,C  32)    179.8854         0.026732   
    284. D(C  39,C  37,C  35,H  36)    179.9663         0.027743   
    285. D(C  39,C  37,C  35,C  33)     -0.2095         0.027743   
    286. D(H  38,C  37,C  35,H  36)     -0.0990         0.027743   
    287. D(H  38,C  37,C  35,C  33)    179.7252         0.027743   
    288. D(H  40,C  39,C  37,H  38)     -0.2414         0.027167   
    289. D(H  40,C  39,C  37,C  35)    179.6935         0.027167   
    290. D(C  31,C  39,C  37,H  38)   -179.8445         0.027167   
    291. D(C  31,C  39,C  37,C  35)      0.0904         0.027167   
    292. D(H  40,C  39,C  31,C  32)   -179.4116         0.024521   
    293. D(H  40,C  39,C  31,N   3)      0.9298         0.024521   
    294. D(C  37,C  39,C  31,C  32)      0.1774         0.024521   
    295. D(C  37,C  39,C  31,N   3)   -179.4811         0.024521   
    296. D(C  50,C  41,C  32,C  33)     -1.8568         0.008202   
    297. D(C  50,C  41,C  32,C  31)    178.5937         0.008202   
    298. D(C  46,C  41,C  32,C  33)   -120.1708         0.008202   
    299. D(C  46,C  41,C  32,C  31)     60.2798         0.008202   
    300. D(C  42,C  41,C  32,C  33)    116.2226         0.008202   
    301. D(C  42,C  41,C  32,C  31)    -63.3268         0.008202   
    302. D(H  45,C  42,C  41,C  46)    -63.4231         0.009809   
    303. D(H  45,C  42,C  41,C  32)     60.3669         0.009809   
    304. D(H  44,C  42,C  41,C  50)    -56.6614         0.009809   
    305. D(H  44,C  42,C  41,C  46)     56.6989         0.009809   
    306. D(H  44,C  42,C  41,C  32)   -179.5111         0.009809   
    307. D(H  43,C  42,C  41,C  50)     63.1500         0.009809   
    308. D(H  43,C  42,C  41,C  46)    176.5103         0.009809   
    309. D(H  45,C  42,C  41,C  50)   -176.7833         0.009809   
    310. D(H  43,C  42,C  41,C  32)    -59.6997         0.009809   
    311. D(H  49,C  46,C  41,C  32)     53.6768         0.009661   
    312. D(H  48,C  46,C  41,C  50)     50.1488         0.009661   
    313. D(H  48,C  46,C  41,C  42)    -63.3502         0.009661   
    314. D(H  48,C  46,C  41,C  32)    173.2849         0.009661   
    315. D(H  47,C  46,C  41,C  50)    169.4574         0.009661   
    316. D(H  47,C  46,C  41,C  42)     55.9584         0.009661   
    317. D(H  49,C  46,C  41,C  42)    177.0417         0.009661   
    318. D(H  47,C  46,C  41,C  32)    -67.4065         0.009661   
    319. D(H  49,C  46,C  41,C  50)    -69.4593         0.009661   
    320. D(H  53,C  50,C  41,C  46)   -177.2069         0.009403   
    321. D(H  53,C  50,C  41,C  42)    -59.9200         0.009403   
    322. D(H  53,C  50,C  41,C  32)     61.0524         0.009403   
    323. D(H  52,C  50,C  41,C  46)    -58.0829         0.009403   
    324. D(H  52,C  50,C  41,C  42)     59.2040         0.009403   
    325. D(H  52,C  50,C  41,C  32)   -179.8236         0.009403   
    326. D(H  51,C  50,C  41,C  46)     61.2663         0.009403   
    327. D(H  51,C  50,C  41,C  42)    178.5533         0.009403   
    328. D(H  51,C  50,C  41,C  32)    -60.4743         0.009403   
    329. D(C  55,C  54,O   0,C   4)    168.2052         0.027977   
    330. D(O   1,C  54,O   0,C   4)    -14.5186         0.027977   
    331. D(C  64,C  55,C  54,O   1)     -8.7294         0.011832   
    332. D(C  64,C  55,C  54,O   0)    168.6368         0.011832   
    333. D(C  56,C  55,C  54,O   1)    170.0859         0.011832   
    334. D(C  56,C  55,C  54,O   0)    -12.5480         0.011832   
    335. D(C  58,C  56,C  55,C  64)     -0.5123         0.023949   
    336. D(C  58,C  56,C  55,C  54)   -179.3293         0.023949   
    337. D(H  57,C  56,C  55,C  64)    178.9880         0.023949   
    338. D(H  57,C  56,C  55,C  54)      0.1710         0.023949   
    339. D(C  60,C  58,C  56,H  57)   -179.3610         0.026603   
    340. D(C  60,C  58,C  56,C  55)      0.1529         0.026603   
    341. D(H  59,C  58,C  56,H  57)      0.4727         0.026603   
    342. D(H  59,C  58,C  56,C  55)    179.9866         0.026603   
    343. D(C  62,C  60,C  58,H  59)   -179.6660         0.026614   
    344. D(C  62,C  60,C  58,C  56)      0.1674         0.026614   
    345. D(H  61,C  60,C  58,H  59)      0.1447         0.026614   
    346. D(H  61,C  60,C  58,C  56)    179.9780         0.026614   
    347. D(C  64,C  62,C  60,H  61)   -179.9307         0.026595   
    348. D(C  64,C  62,C  60,C  58)     -0.1201         0.026595   
    349. D(H  63,C  62,C  60,H  61)     -0.0191         0.026595   
    350. D(H  63,C  62,C  60,C  58)    179.7915         0.026595   
    351. D(H  65,C  64,C  62,C  60)    179.8144         0.026562   
    352. D(C  55,C  64,C  62,H  63)    179.8400         0.026562   
    353. D(C  55,C  64,C  62,C  60)     -0.2483         0.026562   
    354. D(H  65,C  64,C  55,C  56)   -179.5038         0.024422   
    355. D(H  65,C  64,C  55,C  54)     -0.6576         0.024422   
    356. D(C  62,C  64,C  55,C  56)      0.5602         0.024422   
    357. D(H  65,C  64,C  62,H  63)     -0.0973         0.026562   
    358. D(C  62,C  64,C  55,C  54)    179.4064         0.024422   
    -----------------------------------------------------------------

Number of atoms                         .... 67
Number of degrees of freedom            .... 358

         *************************************************************
         *                GEOMETRY OPTIMIZATION CYCLE   1            *
         *************************************************************
---------------------------------
CARTESIAN COORDINATES (ANGSTROEM)
---------------------------------
  O      3.603800    6.693400    3.730900
  O      3.312800    8.718800    2.657500
  N      3.644800    7.606100    5.892300
  N      6.153100    8.543500    3.957300
  C      4.242700    7.236800    4.818500
  C      5.783800    7.303800    4.671500
  H      6.180400    7.397000    5.683900
  C      6.405500    6.030200    4.068800
  C      6.716500    5.939800    2.704900
  H      6.537300    6.780000    2.048600
  C      7.255300    4.767000    2.183800
  H      7.493800    4.703600    1.131900
  C      7.483700    3.680200    3.024400
  H      7.902900    2.770100    2.619600
  C      7.176000    3.755900    4.380800
  H      7.353500    2.907400    5.025900
  C      6.635800    4.929100    4.901400
  H      6.391100    4.979600    5.953000
  C      2.226700    7.433500    6.202400
  C      2.172700    7.371200    7.739500
  H      2.701300    6.497600    8.122800
  H      1.146500    7.316300    8.103100
  H      2.627300    8.252400    8.195100
  C      1.575500    6.137200    5.652800
  H      1.352800    6.198400    4.588300
  H      0.622200    5.938200    6.142500
  H      2.211500    5.266900    5.816700
  C      1.466000    8.681900    5.720500
  H      1.932500    9.600400    6.079000
  H      0.434600    8.679200    6.072600
  H      1.433800    8.737200    4.633100
  C      7.432700    9.130600    3.957300
  C      7.666400   10.362600    3.285600
  C      8.971000   10.896300    3.341600
  H      9.227000   11.825300    2.858900
  C     10.001400   10.252600    4.019900
  H     10.990000   10.688600    4.041300
  C      9.760100    9.049300    4.665500
  H     10.557000    8.542600    5.190000
  C      8.485700    8.496800    4.633100
  H      8.336300    7.558600    5.141300
  C      6.551300   11.125900    2.494000
  C      6.058300   10.275900    1.297000
  H      6.875600   10.053000    0.610000
  H      5.286300   10.793800    0.726600
  H      5.631400    9.320600    1.590200
  C      5.370000   11.513400    3.421200
  H      4.800700   10.664700    3.791100
  H      4.645600   12.145800    2.906200
  H      5.719800   12.067900    4.293000
  C      7.040900   12.466000    1.875700
  H      7.391700   13.161600    2.639400
  H      6.243200   12.976400    1.333700
  H      7.849200   12.314100    1.158900
  C      3.298500    7.481600    2.661500
  C      2.868300    6.677100    1.469600
  C      3.049700    5.284300    1.414800
  H      3.505300    4.745300    2.236100
  C      2.653000    4.566900    0.289700
  H      2.795400    3.496400    0.253700
  C      2.076500    5.233200   -0.788000
  H      1.769400    4.675300   -1.660700
  C      1.896000    6.613100   -0.752100
  H      1.450900    7.124600   -1.593500
  C      2.292600    7.333600    0.371300
  H      2.147100    8.406600    0.380000
  H      5.396600    9.136400    3.638900

----------------------------
CARTESIAN COORDINATES (A.U.)
----------------------------
  NO LB      ZA    FRAG     MASS         X           Y           Z
   0 O     8.0000    0    15.999    6.810195   12.648693    7.050379
   1 O     8.0000    0    15.999    6.260285   16.476144    5.021947
   2 N     7.0000    0    14.007    6.887674   14.373446   11.134833
   3 N     7.0000    0    14.007   11.627674   16.144875    7.478213
   4 C     6.0000    0    12.011    8.017541   13.675570    9.105645
   5 C     6.0000    0    12.011   10.929798   13.802182    8.827856
   6 H     1.0000    0     1.008   11.679263   13.978304   10.741014
   7 C     6.0000    0    12.011   12.104641   11.395427    7.688918
   8 C     6.0000    0    12.011   12.692346   11.224595    5.111520
   9 H     1.0000    0     1.008   12.353707   12.812343    3.871293
  10 C     6.0000    0    12.011   13.710530    9.008324    4.126784
  11 H     1.0000    0     1.008   14.161230    8.888516    2.138981
  12 C     6.0000    0    12.011   14.142143    6.954570    5.715288
  13 H     1.0000    0     1.008   14.934317    5.234730    4.950327
  14 C     6.0000    0    12.011   13.560675    7.097622    8.278512
  15 H     1.0000    0     1.008   13.896101    5.494190    9.497575
  16 C     6.0000    0    12.011   12.539845    9.314649    9.262304
  17 H     1.0000    0     1.008   12.077429    9.410080   11.249540
  18 C     6.0000    0    12.011    4.207853   14.047279   11.720837
  19 C     6.0000    0    12.011    4.105808   13.929549   14.625535
  20 H     1.0000    0     1.008    5.104717   12.278685   15.349867
  21 H     1.0000    0     1.008    2.166571   13.825803   15.312640
  22 H     1.0000    0     1.008    4.964877   15.594776   15.486495
  23 C     6.0000    0    12.011    2.977264   11.597627   10.682244
  24 H     1.0000    0     1.008    2.556422   11.713278    8.670630
  25 H     1.0000    0     1.008    1.175788   11.221572   11.607643
  26 H     1.0000    0     1.008    4.179129    9.952999   10.991970
  27 C     6.0000    0    12.011    2.770339   16.406413   10.810178
  28 H     1.0000    0     1.008    3.651896   18.142127   11.487645
  29 H     1.0000    0     1.008    0.821275   16.401311   11.475551
  30 H     1.0000    0     1.008    2.709489   16.510915    8.755290
  31 C     6.0000    0    12.011   14.045767   17.254333    7.478213
  32 C     6.0000    0    12.011   14.487396   19.582476    6.208884
  33 C     6.0000    0    12.011   16.952733   20.591023    6.314709
  34 H     1.0000    0     1.008   17.436503   22.346578    5.402538
  35 C     6.0000    0    12.011   18.899907   19.374606    7.596510
  36 H     1.0000    0     1.008   20.768090   20.198527    7.636950
  37 C     6.0000    0    12.011   18.443916   17.100699    8.816517
  38 H     1.0000    0     1.008   19.949839   16.143174    9.807679
  39 C     6.0000    0    12.011   16.035649   16.056625    8.755290
  40 H     1.0000    0     1.008   15.753324   14.283684    9.715649
  41 C     6.0000    0    12.011   12.380163   21.024904    4.712977
  42 C     6.0000    0    12.011   11.448528   19.418637    2.450975
  43 H     1.0000    0     1.008   12.993001   18.997417    1.152733
  44 H     1.0000    0     1.008    9.989659   20.397326    1.373075
  45 H     1.0000    0     1.008   10.641804   17.613381    3.005042
  46 C     6.0000    0    12.011   10.147829   21.757173    6.465131
  47 H     1.0000    0     1.008    9.072008   20.153362    7.164141
  48 H     1.0000    0     1.008    8.778912   22.952236    5.491922
  49 H     1.0000    0     1.008   10.808856   22.805026    8.112594
  50 C     6.0000    0    12.011   13.305373   23.557326    3.544559
  51 H     1.0000    0     1.008   13.968289   24.871819    4.987743
  52 H     1.0000    0     1.008   11.797938   24.521842    2.520328
  53 H     1.0000    0     1.008   14.832838   23.270277    2.190004
  54 C     6.0000    0    12.011    6.233262   14.138175    5.029506
  55 C     6.0000    0    12.011    5.420301   12.617890    2.777142
  56 C     6.0000    0    12.011    5.763098    9.985880    2.673585
  57 H     1.0000    0     1.008    6.624057    8.967317    4.225617
  58 C     6.0000    0    12.011    5.013443    8.630190    0.547454
  59 H     1.0000    0     1.008    5.282540    6.607238    0.479424
  60 C     6.0000    0    12.011    3.924016    9.889315   -1.489104
  61 H     1.0000    0     1.008    3.343681    8.835037   -3.138268
  62 C     6.0000    0    12.011    3.582921   12.496948   -1.421263
  63 H     1.0000    0     1.008    2.741804   13.463543   -3.011279
  64 C     6.0000    0    12.011    4.332386   13.858496    0.701655
  65 H     1.0000    0     1.008    4.057431   15.886172    0.718096
  66 H     1.0000    0     1.008   10.198096   17.265294    6.876524

--------------------------------
INTERNAL COORDINATES (ANGSTROEM)
--------------------------------
 O      0   0   0     0.000000000000     0.00000000     0.00000000
 O      1   0   0     2.310652228268     0.00000000     0.00000000
 N      1   2   0     2.346561793348    95.11487901     0.00000000
 N      2   1   3     3.128500314847    69.11721852    68.24080771
 C      3   1   2     1.283321214661    29.01434957   269.97840779
 C      4   2   1     1.477606246603    91.19880282   350.39828131
 H      6   4   2     1.091298107760   106.61396476   222.65344320
 C      6   4   2     1.540069849065   113.81445623   105.32855334
 C      8   6   4     1.401826084077   121.57713851   331.20890012
 H      9   8   6     1.081100536490   120.24848160     1.01284637
 C      9   8   6     1.391873015041   120.29660320   181.17102026
 H     11   9   8     1.080460744312   119.95919755   180.05499819
 C     11   9   8     1.392806217677   119.67018070     0.06419065
 H     13  11   9     1.080682048523   119.64796386   180.05628670
 C     13  11   9     1.392921656088   120.60221134     0.09600351
 H     15  13  11     1.080561201413   120.15823047   179.82348586
 C     15  13  11     1.392565488586   119.70388635   359.96312968
 H     17  15  13     1.080875062160   119.39971243   179.48633658
 C      3   1   2     1.461834593926    97.61514726    93.95275487
 C     19   3   1     1.539309488050   104.51515024   155.07920005
 H     20  19   3     1.090648343876   111.49091939   295.85766547
 H     20  19   3     1.090094220698   111.60053019   175.78147359
 H     20  19   3     1.091213068104   111.69216448    55.95789615
 C     19   3   1     1.551294714102   115.51375932    36.85465782
 H     24  19   3     1.089266257625   112.65018008   282.58568721
 H     24  19   3     1.090040357051   111.13154049   164.19330524
 H     24  19   3     1.090312478146   111.64674641    44.46857438
 C     19   3   1     1.539283813986   108.49585378   271.43794233
 H     28  19   3     1.090773464107   111.63461119   309.56898356
 H     28  19   3     1.089847539796   111.37896786   189.39695102
 H     28  19   3     1.089281272216   111.61138947    69.69746817
 C      4   2   1     1.407857439516   143.30266658   164.06508933
 C     32   4   2     1.422540185724   120.69561390    10.74017550
 C     33  32   4     1.410656885993   117.44174812   179.33980251
 H     34  33  32     1.077764487261   121.87067903   180.04159320
 C     34  33  32     1.391461368490   121.94965429     0.20066507
 H     36  34  33     1.080686781635   120.02855389   179.88543203
 C     36  34  33     1.386706868808   119.96793438     0.06130491
 H     38  36  34     1.080229026642   120.31216713   179.72517134
 C     38  36  34     1.389388847659   119.59155444   359.79047004
 H     40  38  36     1.077407462384   117.54644772   179.69348625
 C     33  32   4     1.566111573292   122.94257548   358.89846110
 C     42  33  32     1.548663294587   110.47727020   296.67317145
 H     43  42  33     1.090702846792   111.12884062   300.30030011
 H     43  42  33     1.090669780456   111.64954863   180.48890685
 H     43  42  33     1.086649870013   113.51743286    60.36694830
 C     42  33  32     1.550911274058   111.21834238    60.27976662
 H     47  42  33     1.086839541975   114.03804038   292.59350297
 H     47  42  33     1.090830014255   111.61802261   173.28491451
 H     47  42  33     1.090809575499   111.13480931    53.67678658
 C     42  33  32     1.554950500820   113.38069184   178.59374493
 H     51  42  33     1.090943486162   111.86384993   299.52571618
 H     51  42  33     1.091145017860   111.74402389   180.17644058
 H     51  42  33     1.090974216011   111.99611037    61.05242536
 C      2   1   3     1.237289105262    28.77316793   194.43399077
 C     55   2   1     1.500972318199   122.45877738   177.01019599
 C     56  55   2     1.405631829463   121.67248216   170.08585227
 H     57  56  55     1.082878594303   121.19357801     0.17102255
 C     57  56  55     1.392078898626   120.35611591   180.67067672
 H     59  57  56     1.080529504456   119.99556033   179.98656765
 C     59  57  56     1.392029177137   119.80582254     0.15285436
 H     61  59  57     1.080355547956   119.73112789   179.97802940
 C     61  59  57     1.392118195413   120.54301438     0.16738893
 H     63  61  59     1.080601786043   120.16684193   179.79151325
 C     63  61  59     1.392278481483   119.79041859   359.87993831
 H     65  63  61     1.082854994909   118.75038739   179.81439003
 H      4   2   1     1.012522207164    32.67169470   205.98005092

---------------------------
INTERNAL COORDINATES (A.U.)
---------------------------
 O      0   0   0     0.000000000000     0.00000000     0.00000000
 O      1   0   0     4.366499902161     0.00000000     0.00000000
 N      1   2   0     4.434359145751    95.11487901     0.00000000
 N      2   1   3     5.912008804948    69.11721852    68.24080771
 C      3   1   2     2.425125637561    29.01434957   269.97840779
 C      4   2   1     2.792271139851    91.19880282   350.39828131
 H      6   4   2     2.062254554132   106.61396476   222.65344320
 C      6   4   2     2.910310241843   113.81445623   105.32855334
 C      8   6   4     2.649067386294   121.57713851   331.20890012
 H      9   8   6     2.042983937202   120.24848160     1.01284637
 C      9   8   6     2.630258811623   120.29660320   181.17102026
 H     11   9   8     2.041774905203   119.95919755   180.05499819
 C     11   9   8     2.632022309032   119.67018070     0.06419065
 H     13  11   9     2.042193109554   119.64796386   180.05628670
 C     13  11   9     2.632240456015   120.60221134     0.09600351
 H     15  13  11     2.041964741612   120.15823047   179.82348586
 C     15  13  11     2.631567396977   119.70388635   359.96312968
 H     17  15  13     2.042557852468   119.39971243   179.48633658
 C      3   1   2     2.762467035613    97.61514726    93.95275487
 C     19   3   1     2.908873367761   104.51515024   155.07920005
 H     20  19   3     2.061026678341   111.49091939   295.85766547
 H     20  19   3     2.059979537290   111.60053019   175.78147359
 H     20  19   3     2.062093852472   111.69216448    55.95789615
 C     19   3   1     2.931522162652   115.51375932    36.85465782
 H     24  19   3     2.058414913832   112.65018008   282.58568721
 H     24  19   3     2.059877749748   111.13154049   164.19330524
 H     24  19   3     2.060391984092   111.64674641    44.46857438
 C     19   3   1     2.908824850812   108.49585378   271.43794233
 H     28  19   3     2.061263121311   111.63461119   309.56898356
 H     28  19   3     2.059513377943   111.37896786   189.39695102
 H     28  19   3     2.058443287297   111.61138947    69.69746817
 C      4   2   1     2.660464996288   143.30266658   164.06508933
 C     32   4   2     2.688211365516   120.69561390    10.74017550
 C     33  32   4     2.665755183457   117.44174812   179.33980251
 H     34  33  32     2.036679717789   121.87067903   180.04159320
 C     34  33  32     2.629480912377   121.94965429     0.20066507
 H     36  34  33     2.042202053838   120.02855389   179.88543203
 C     36  34  33     2.620496210075   119.96793438     0.06130491
 H     38  36  34     2.041337022266   120.31216713   179.72517134
 C     38  36  34     2.625564415600   119.59155444   359.79047004
 H     40  38  36     2.036005038548   117.54644772   179.69348625
 C     33  32   4     2.959521968687   122.94257548   358.89846110
 C     42  33  32     2.926549500425   110.47727020   296.67317145
 H     43  42  33     2.061129673925   111.12884062   300.30030011
 H     43  42  33     2.061067187606   111.64954863   180.48890685
 H     43  42  33     2.053470657786   113.51743286    60.36694830
 C     42  33  32     2.930797565980   111.21834238    60.27976662
 H     47  42  33     2.053829085849   114.03804038   292.59350297
 H     47  42  33     2.061369985604   111.61802261   173.28491451
 H     47  42  33     2.061331361952   111.13480931    53.67678658
 C     42  33  32     2.938430598353   113.38069184   178.59374493
 H     51  42  33     2.061584416432   111.86384993   299.52571618
 H     51  42  33     2.061965256147   111.74402389   180.17644058
 H     51  42  33     2.061642487430   111.99611037    61.05242536
 C      2   1   3     2.338137557430    28.77316793   194.43399077
 C     55   2   1     2.836426615993   122.45877738   177.01019599
 C     56  55   2     2.656259202808   121.67248216   170.08585227
 H     57  56  55     2.046343979519   121.19357801     0.17102255
 C     57  56  55     2.630647875214   120.35611591   180.67067672
 H     59  57  56     2.041904843044   119.99556033   179.98656765
 C     59  57  56     2.630553915216   119.80582254     0.15285436
 H     61  59  57     2.041576112900   119.73112789   179.97802940
 C     61  59  57     2.630722135379   120.54301438     0.16738893
 H     63  61  59     2.042041435448   120.16684193   179.79151325
 C     63  61  59     2.631025032154   119.79041859   359.87993831
 H     65  63  61     2.046299383127   118.75038739   179.81439003
 H      4   2   1     1.913389676053    32.67169470   205.98005092

---------------------
BASIS SET INFORMATION
---------------------
There are 4 groups of distinct atoms

 Group   1 Type O   : 11s6p2d1f contracted to 5s3p2d1f pattern {62111/411/11/1}
 Group   2 Type N   : 11s6p2d1f contracted to 5s3p2d1f pattern {62111/411/11/1}
 Group   3 Type C   : 11s6p2d1f contracted to 5s3p2d1f pattern {62111/411/11/1}
 Group   4 Type H   : 5s1p contracted to 3s1p pattern {311/1}

Atom   0O    basis set group =>   1
Atom   1O    basis set group =>   1
Atom   2N    basis set group =>   2
Atom   3N    basis set group =>   2
Atom   4C    basis set group =>   3
Atom   5C    basis set group =>   3
Atom   6H    basis set group =>   4
Atom   7C    basis set group =>   3
Atom   8C    basis set group =>   3
Atom   9H    basis set group =>   4
Atom  10C    basis set group =>   3
Atom  11H    basis set group =>   4
Atom  12C    basis set group =>   3
Atom  13H    basis set group =>   4
Atom  14C    basis set group =>   3
Atom  15H    basis set group =>   4
Atom  16C    basis set group =>   3
Atom  17H    basis set group =>   4
Atom  18C    basis set group =>   3
Atom  19C    basis set group =>   3
Atom  20H    basis set group =>   4
Atom  21H    basis set group =>   4
Atom  22H    basis set group =>   4
Atom  23C    basis set group =>   3
Atom  24H    basis set group =>   4
Atom  25H    basis set group =>   4
Atom  26H    basis set group =>   4
Atom  27C    basis set group =>   3
Atom  28H    basis set group =>   4
Atom  29H    basis set group =>   4
Atom  30H    basis set group =>   4
Atom  31C    basis set group =>   3
Atom  32C    basis set group =>   3
Atom  33C    basis set group =>   3
Atom  34H    basis set group =>   4
Atom  35C    basis set group =>   3
Atom  36H    basis set group =>   4
Atom  37C    basis set group =>   3
Atom  38H    basis set group =>   4
Atom  39C    basis set group =>   3
Atom  40H    basis set group =>   4
Atom  41C    basis set group =>   3
Atom  42C    basis set group =>   3
Atom  43H    basis set group =>   4
Atom  44H    basis set group =>   4
Atom  45H    basis set group =>   4
Atom  46C    basis set group =>   3
Atom  47H    basis set group =>   4
Atom  48H    basis set group =>   4
Atom  49H    basis set group =>   4
Atom  50C    basis set group =>   3
Atom  51H    basis set group =>   4
Atom  52H    basis set group =>   4
Atom  53H    basis set group =>   4
Atom  54C    basis set group =>   3
Atom  55C    basis set group =>   3
Atom  56C    basis set group =>   3
Atom  57H    basis set group =>   4
Atom  58C    basis set group =>   3
Atom  59H    basis set group =>   4
Atom  60C    basis set group =>   3
Atom  61H    basis set group =>   4
Atom  62C    basis set group =>   3
Atom  63H    basis set group =>   4
Atom  64C    basis set group =>   3
Atom  65H    basis set group =>   4
Atom  66H    basis set group =>   4
---------------------------------
AUXILIARY/J BASIS SET INFORMATION
---------------------------------
There are 4 groups of distinct atoms

 Group   1 Type O   : 12s5p4d2f1g contracted to 6s4p3d1f1g pattern {711111/2111/211/2/1}
 Group   2 Type N   : 12s5p4d2f1g contracted to 6s4p3d1f1g pattern {711111/2111/211/2/1}
 Group   3 Type C   : 12s5p4d2f1g contracted to 6s4p3d1f1g pattern {711111/2111/211/2/1}
 Group   4 Type H   : 5s2p1d contracted to 3s1p1d pattern {311/2/1}

Atom   0O    basis set group =>   1
Atom   1O    basis set group =>   1
Atom   2N    basis set group =>   2
Atom   3N    basis set group =>   2
Atom   4C    basis set group =>   3
Atom   5C    basis set group =>   3
Atom   6H    basis set group =>   4
Atom   7C    basis set group =>   3
Atom   8C    basis set group =>   3
Atom   9H    basis set group =>   4
Atom  10C    basis set group =>   3
Atom  11H    basis set group =>   4
Atom  12C    basis set group =>   3
Atom  13H    basis set group =>   4
Atom  14C    basis set group =>   3
Atom  15H    basis set group =>   4
Atom  16C    basis set group =>   3
Atom  17H    basis set group =>   4
Atom  18C    basis set group =>   3
Atom  19C    basis set group =>   3
Atom  20H    basis set group =>   4
Atom  21H    basis set group =>   4
Atom  22H    basis set group =>   4
Atom  23C    basis set group =>   3
Atom  24H    basis set group =>   4
Atom  25H    basis set group =>   4
Atom  26H    basis set group =>   4
Atom  27C    basis set group =>   3
Atom  28H    basis set group =>   4
Atom  29H    basis set group =>   4
Atom  30H    basis set group =>   4
Atom  31C    basis set group =>   3
Atom  32C    basis set group =>   3
Atom  33C    basis set group =>   3
Atom  34H    basis set group =>   4
Atom  35C    basis set group =>   3
Atom  36H    basis set group =>   4
Atom  37C    basis set group =>   3
Atom  38H    basis set group =>   4
Atom  39C    basis set group =>   3
Atom  40H    basis set group =>   4
Atom  41C    basis set group =>   3
Atom  42C    basis set group =>   3
Atom  43H    basis set group =>   4
Atom  44H    basis set group =>   4
Atom  45H    basis set group =>   4
Atom  46C    basis set group =>   3
Atom  47H    basis set group =>   4
Atom  48H    basis set group =>   4
Atom  49H    basis set group =>   4
Atom  50C    basis set group =>   3
Atom  51H    basis set group =>   4
Atom  52H    basis set group =>   4
Atom  53H    basis set group =>   4
Atom  54C    basis set group =>   3
Atom  55C    basis set group =>   3
Atom  56C    basis set group =>   3
Atom  57H    basis set group =>   4
Atom  58C    basis set group =>   3
Atom  59H    basis set group =>   4
Atom  60C    basis set group =>   3
Atom  61H    basis set group =>   4
Atom  62C    basis set group =>   3
Atom  63H    basis set group =>   4
Atom  64C    basis set group =>   3
Atom  65H    basis set group =>   4
Atom  66H    basis set group =>   4


           ************************************************************
           *        Program running with 20 parallel MPI-processes    *
           *              working on a common directory               *
           ************************************************************
------------------------------------------------------------------------------
                           ORCA GTO INTEGRAL CALCULATION
                           -- RI-GTO INTEGRALS CHOSEN --
------------------------------------------------------------------------------
------------------------------------------------------------------------------
                   ___                                                        
                  /   \      - P O W E R E D   B Y -                         
                 /     \                                                     
                 |  |  |   _    _      __       _____    __    __             
                 |  |  |  | |  | |    /  \     |  _  \  |  |  /  |          
                  \  \/   | |  | |   /    \    | | | |  |  | /  /          
                 / \  \   | |__| |  /  /\  \   | |_| |  |  |/  /          
                |  |  |   |  __  | /  /__\  \  |    /   |      \           
                |  |  |   | |  | | |   __   |  |    \   |  |\   \          
                \     /   | |  | | |  |  |  |  | |\  \  |  | \   \       
                 \___/    |_|  |_| |__|  |__|  |_| \__\ |__|  \__/        
                                                                              
                      - O R C A' S   B I G   F R I E N D -                    
                                      &                                       
                       - I N T E G R A L  F E E D E R -                       
                                                                              
 v1 FN, 2020, v2 2021                                                         
------------------------------------------------------------------------------


Reading SHARK input file ImineZ2opt.SHARKINP.tmp ... ok
----------------------
SHARK INTEGRAL PACKAGE
----------------------

Number of atoms                             ...     67
Number of basis functions                   ...   1227
Number of shells                            ...    499
Maximum angular momentum                    ...      3
Integral batch strategy                     ... SHARK/LIBINT Hybrid
RI-J (if used) integral strategy            ... SPLIT-RIJ (Revised 2003 algorithm where possible)
Printlevel                                  ...      1
Contraction scheme used                     ... SEGMENTED contraction
Coulomb Range Separation                    ... NOT USED
Exchange Range Separation                   ... NOT USED
Finite Nucleus Model                        ... NOT USED
Auxiliary Coulomb fitting basis             ... AVAILABLE
   # of basis functions in Aux-J            ...   1991
   # of shells in Aux-J                     ...    665
   Maximum angular momentum in Aux-J        ...      4
Auxiliary J/K fitting basis                 ... NOT available
Auxiliary Correlation fitting basis         ... NOT available
Auxiliary 'external' fitting basis          ... NOT available
Integral threshold                          ...     2.500000e-11
Primitive cut-off                           ...     2.500000e-12
Primitive pair pre-selection threshold      ...     2.500000e-12

Calculating pre-screening integrals         ... done (  0.1 sec) Dimension = 499
Organizing shell pair data                  ... done (  0.7 sec)
Shell pair information
Total number of shell pairs                 ...    124750
Shell pairs after pre-screening             ...     78757
Total number of primitive shell pairs       ...    374508
Primitive shell pairs kept                  ...    150496
          la=0 lb=0:  22163 shell pairs
          la=1 lb=0:  23550 shell pairs
          la=1 lb=1:   6308 shell pairs
          la=2 lb=0:  10664 shell pairs
          la=2 lb=1:   5748 shell pairs
          la=2 lb=2:   1353 shell pairs
          la=3 lb=0:   4891 shell pairs
          la=3 lb=1:   2657 shell pairs
          la=3 lb=2:   1154 shell pairs
          la=3 lb=3:    269 shell pairs

Calculating one electron integrals          ... done (  0.2 sec)
Calculating RI/J V-Matrix + Cholesky decomp.... done (  1.8 sec)
Calculating Nuclear repulsion               ... done (  0.0 sec) ENN=   3479.056297146171 Eh

SHARK setup successfully completed in   6.3 seconds

Maximum memory used throughout the entire GTOINT-calculation: 114.5 MB
[1710175440.734174] [node056:1999911:0]          mpool.c:43   UCX  WARN  object 0xb011d40 was not returned to mpool ucp_requests
[1710175440.734191] [node056:1999911:0]          mpool.c:43   UCX  WARN  object 0xb011f00 was not returned to mpool ucp_requests
[1710175440.734196] [node056:1999911:0]          mpool.c:43   UCX  WARN  object 0xb0120c0 was not returned to mpool ucp_requests
[1710175440.734198] [node056:1999911:0]          mpool.c:43   UCX  WARN  object 0xb012280 was not returned to mpool ucp_requests
[1710175440.734202] [node056:1999911:0]          mpool.c:43   UCX  WARN  object 0xb012440 was not returned to mpool ucp_requests
[1710175440.734204] [node056:1999911:0]          mpool.c:43   UCX  WARN  object 0xb012600 was not returned to mpool ucp_requests
[1710175440.734207] [node056:1999911:0]          mpool.c:43   UCX  WARN  object 0xb0127c0 was not returned to mpool ucp_requests
[1710175440.734210] [node056:1999911:0]          mpool.c:43   UCX  WARN  object 0xb012980 was not returned to mpool ucp_requests
[1710175440.734213] [node056:1999911:0]          mpool.c:43   UCX  WARN  object 0xb012b40 was not returned to mpool ucp_requests
[1710175440.734216] [node056:1999911:0]          mpool.c:43   UCX  WARN  object 0xb012d00 was not returned to mpool ucp_requests
[1710175440.734219] [node056:1999911:0]          mpool.c:43   UCX  WARN  object 0xb012ec0 was not returned to mpool ucp_requests
[1710175440.734221] [node056:1999911:0]          mpool.c:43   UCX  WARN  object 0xb013080 was not returned to mpool ucp_requests
[1710175440.740693] [node056:1999924:0]          mpool.c:43   UCX  WARN  object 0xb20ab40 was not returned to mpool ucp_requests
[1710175440.740709] [node056:1999924:0]          mpool.c:43   UCX  WARN  object 0xb20ad00 was not returned to mpool ucp_requests
[1710175440.740713] [node056:1999924:0]          mpool.c:43   UCX  WARN  object 0xb20aec0 was not returned to mpool ucp_requests
[1710175440.740716] [node056:1999924:0]          mpool.c:43   UCX  WARN  object 0xb20b080 was not returned to mpool ucp_requests
[1710175440.740719] [node056:1999924:0]          mpool.c:43   UCX  WARN  object 0xb20b240 was not returned to mpool ucp_requests
[1710175440.740722] [node056:1999924:0]          mpool.c:43   UCX  WARN  object 0xb20b400 was not returned to mpool ucp_requests
[1710175440.740725] [node056:1999924:0]          mpool.c:43   UCX  WARN  object 0xb20b5c0 was not returned to mpool ucp_requests
[1710175440.740728] [node056:1999924:0]          mpool.c:43   UCX  WARN  object 0xb20b780 was not returned to mpool ucp_requests
[1710175440.740731] [node056:1999924:0]          mpool.c:43   UCX  WARN  object 0xb20b940 was not returned to mpool ucp_requests
[1710175440.740733] [node056:1999924:0]          mpool.c:43   UCX  WARN  object 0xb20bb00 was not returned to mpool ucp_requests
[1710175440.740737] [node056:1999924:0]          mpool.c:43   UCX  WARN  object 0xb20bcc0 was not returned to mpool ucp_requests
[1710175440.740739] [node056:1999924:0]          mpool.c:43   UCX  WARN  object 0xb20be80 was not returned to mpool ucp_requests
[1710175440.740841] [node056:1999884:0]          mpool.c:43   UCX  WARN  object 0xadacb40 was not returned to mpool ucp_requests
[1710175440.740854] [node056:1999884:0]          mpool.c:43   UCX  WARN  object 0xadacd00 was not returned to mpool ucp_requests
[1710175440.740858] [node056:1999884:0]          mpool.c:43   UCX  WARN  object 0xadacec0 was not returned to mpool ucp_requests
[1710175440.740861] [node056:1999884:0]          mpool.c:43   UCX  WARN  object 0xadad080 was not returned to mpool ucp_requests
[1710175440.740864] [node056:1999884:0]          mpool.c:43   UCX  WARN  object 0xadad240 was not returned to mpool ucp_requests
[1710175440.740867] [node056:1999884:0]          mpool.c:43   UCX  WARN  object 0xadad400 was not returned to mpool ucp_requests
[1710175440.740870] [node056:1999884:0]          mpool.c:43   UCX  WARN  object 0xadad5c0 was not returned to mpool ucp_requests
[1710175440.740873] [node056:1999884:0]          mpool.c:43   UCX  WARN  object 0xadad780 was not returned to mpool ucp_requests
[1710175440.740875] [node056:1999884:0]          mpool.c:43   UCX  WARN  object 0xadad940 was not returned to mpool ucp_requests
[1710175440.740879] [node056:1999884:0]          mpool.c:43   UCX  WARN  object 0xadadb00 was not returned to mpool ucp_requests
[1710175440.740882] [node056:1999884:0]          mpool.c:43   UCX  WARN  object 0xadadcc0 was not returned to mpool ucp_requests
[1710175440.740885] [node056:1999884:0]          mpool.c:43   UCX  WARN  object 0xadade80 was not returned to mpool ucp_requests
[1710175440.740888] [node056:1999884:0]          mpool.c:43   UCX  WARN  object 0xadae040 was not returned to mpool ucp_requests
[1710175440.742372] [node056:1999892:0]          mpool.c:43   UCX  WARN  object 0xab94a80 was not returned to mpool ucp_requests
[1710175440.742384] [node056:1999892:0]          mpool.c:43   UCX  WARN  object 0xab94c40 was not returned to mpool ucp_requests
[1710175440.742387] [node056:1999892:0]          mpool.c:43   UCX  WARN  object 0xab94e00 was not returned to mpool ucp_requests
[1710175440.742389] [node056:1999892:0]          mpool.c:43   UCX  WARN  object 0xab94fc0 was not returned to mpool ucp_requests
[1710175440.742391] [node056:1999892:0]          mpool.c:43   UCX  WARN  object 0xab95180 was not returned to mpool ucp_requests
[1710175440.742394] [node056:1999892:0]          mpool.c:43   UCX  WARN  object 0xab95340 was not returned to mpool ucp_requests
[1710175440.742396] [node056:1999892:0]          mpool.c:43   UCX  WARN  object 0xab95500 was not returned to mpool ucp_requests
[1710175440.742398] [node056:1999892:0]          mpool.c:43   UCX  WARN  object 0xab956c0 was not returned to mpool ucp_requests
[1710175440.742400] [node056:1999892:0]          mpool.c:43   UCX  WARN  object 0xab95880 was not returned to mpool ucp_requests
[1710175440.742403] [node056:1999892:0]          mpool.c:43   UCX  WARN  object 0xab95a40 was not returned to mpool ucp_requests
[1710175440.742405] [node056:1999892:0]          mpool.c:43   UCX  WARN  object 0xab95c00 was not returned to mpool ucp_requests
[1710175440.742407] [node056:1999892:0]          mpool.c:43   UCX  WARN  object 0xab95dc0 was not returned to mpool ucp_requests
[1710175440.742409] [node056:1999892:0]          mpool.c:43   UCX  WARN  object 0xab95f80 was not returned to mpool ucp_requests
[1710175440.742506] [node056:1999907:0]          mpool.c:43   UCX  WARN  object 0xae38c80 was not returned to mpool ucp_requests
[1710175440.742515] [node056:1999907:0]          mpool.c:43   UCX  WARN  object 0xae38e40 was not returned to mpool ucp_requests
[1710175440.742518] [node056:1999907:0]          mpool.c:43   UCX  WARN  object 0xae39000 was not returned to mpool ucp_requests
[1710175440.742521] [node056:1999907:0]          mpool.c:43   UCX  WARN  object 0xae391c0 was not returned to mpool ucp_requests
[1710175440.742523] [node056:1999907:0]          mpool.c:43   UCX  WARN  object 0xae39380 was not returned to mpool ucp_requests
[1710175440.742525] [node056:1999907:0]          mpool.c:43   UCX  WARN  object 0xae39540 was not returned to mpool ucp_requests
[1710175440.742527] [node056:1999907:0]          mpool.c:43   UCX  WARN  object 0xae39700 was not returned to mpool ucp_requests
[1710175440.742530] [node056:1999907:0]          mpool.c:43   UCX  WARN  object 0xae398c0 was not returned to mpool ucp_requests
[1710175440.742532] [node056:1999907:0]          mpool.c:43   UCX  WARN  object 0xae39a80 was not returned to mpool ucp_requests
[1710175440.742535] [node056:1999907:0]          mpool.c:43   UCX  WARN  object 0xae39c40 was not returned to mpool ucp_requests
[1710175440.742537] [node056:1999907:0]          mpool.c:43   UCX  WARN  object 0xae39e00 was not returned to mpool ucp_requests
[1710175440.742539] [node056:1999907:0]          mpool.c:43   UCX  WARN  object 0xae39fc0 was not returned to mpool ucp_requests
[1710175440.743349] [node056:1999920:0]          mpool.c:43   UCX  WARN  object 0xb273c00 was not returned to mpool ucp_requests
[1710175440.743360] [node056:1999920:0]          mpool.c:43   UCX  WARN  object 0xb273dc0 was not returned to mpool ucp_requests
[1710175440.743364] [node056:1999920:0]          mpool.c:43   UCX  WARN  object 0xb273f80 was not returned to mpool ucp_requests
[1710175440.743366] [node056:1999920:0]          mpool.c:43   UCX  WARN  object 0xb274140 was not returned to mpool ucp_requests
[1710175440.743369] [node056:1999920:0]          mpool.c:43   UCX  WARN  object 0xb274300 was not returned to mpool ucp_requests
[1710175440.743373] [node056:1999920:0]          mpool.c:43   UCX  WARN  object 0xb2744c0 was not returned to mpool ucp_requests
[1710175440.743375] [node056:1999920:0]          mpool.c:43   UCX  WARN  object 0xb274680 was not returned to mpool ucp_requests
[1710175440.743378] [node056:1999920:0]          mpool.c:43   UCX  WARN  object 0xb274840 was not returned to mpool ucp_requests
[1710175440.743380] [node056:1999920:0]          mpool.c:43   UCX  WARN  object 0xb274a00 was not returned to mpool ucp_requests
[1710175440.743383] [node056:1999920:0]          mpool.c:43   UCX  WARN  object 0xb274bc0 was not returned to mpool ucp_requests
[1710175440.743386] [node056:1999920:0]          mpool.c:43   UCX  WARN  object 0xb274d80 was not returned to mpool ucp_requests
[1710175440.743389] [node056:1999920:0]          mpool.c:43   UCX  WARN  object 0xb274f40 was not returned to mpool ucp_requests
[1710175440.748772] [node056:1999861:0]          mpool.c:43   UCX  WARN  object 0xaaa2c80 was not returned to mpool ucp_requests
[1710175440.748783] [node056:1999861:0]          mpool.c:43   UCX  WARN  object 0xaaa2e40 was not returned to mpool ucp_requests
[1710175440.748787] [node056:1999861:0]          mpool.c:43   UCX  WARN  object 0xaaa3000 was not returned to mpool ucp_requests
[1710175440.748789] [node056:1999861:0]          mpool.c:43   UCX  WARN  object 0xaaa31c0 was not returned to mpool ucp_requests
[1710175440.748791] [node056:1999861:0]          mpool.c:43   UCX  WARN  object 0xaaa3380 was not returned to mpool ucp_requests
[1710175440.748794] [node056:1999861:0]          mpool.c:43   UCX  WARN  object 0xaaa3540 was not returned to mpool ucp_requests
[1710175440.748796] [node056:1999861:0]          mpool.c:43   UCX  WARN  object 0xaaa3700 was not returned to mpool ucp_requests
[1710175440.748798] [node056:1999861:0]          mpool.c:43   UCX  WARN  object 0xaaa38c0 was not returned to mpool ucp_requests
[1710175440.748800] [node056:1999861:0]          mpool.c:43   UCX  WARN  object 0xaaa3a80 was not returned to mpool ucp_requests
[1710175440.748802] [node056:1999861:0]          mpool.c:43   UCX  WARN  object 0xaaa3c40 was not returned to mpool ucp_requests
[1710175440.748805] [node056:1999861:0]          mpool.c:43   UCX  WARN  object 0xaaa3e00 was not returned to mpool ucp_requests
[1710175440.748807] [node056:1999861:0]          mpool.c:43   UCX  WARN  object 0xaaa3fc0 was not returned to mpool ucp_requests
[1710175440.751140] [node056:1999888:0]          mpool.c:43   UCX  WARN  object 0xbc3fac0 was not returned to mpool ucp_requests
[1710175440.751151] [node056:1999888:0]          mpool.c:43   UCX  WARN  object 0xbc3fc80 was not returned to mpool ucp_requests
[1710175440.751154] [node056:1999888:0]          mpool.c:43   UCX  WARN  object 0xbc3fe40 was not returned to mpool ucp_requests
[1710175440.751156] [node056:1999888:0]          mpool.c:43   UCX  WARN  object 0xbc40000 was not returned to mpool ucp_requests
[1710175440.751159] [node056:1999888:0]          mpool.c:43   UCX  WARN  object 0xbc401c0 was not returned to mpool ucp_requests
[1710175440.751161] [node056:1999888:0]          mpool.c:43   UCX  WARN  object 0xbc40380 was not returned to mpool ucp_requests
[1710175440.751163] [node056:1999888:0]          mpool.c:43   UCX  WARN  object 0xbc40540 was not returned to mpool ucp_requests
[1710175440.751165] [node056:1999888:0]          mpool.c:43   UCX  WARN  object 0xbc40700 was not returned to mpool ucp_requests
[1710175440.751168] [node056:1999888:0]          mpool.c:43   UCX  WARN  object 0xbc408c0 was not returned to mpool ucp_requests
[1710175440.751170] [node056:1999888:0]          mpool.c:43   UCX  WARN  object 0xbc40a80 was not returned to mpool ucp_requests
[1710175440.751172] [node056:1999888:0]          mpool.c:43   UCX  WARN  object 0xbc40c40 was not returned to mpool ucp_requests
[1710175440.751175] [node056:1999888:0]          mpool.c:43   UCX  WARN  object 0xbc40e00 was not returned to mpool ucp_requests
[1710175440.751177] [node056:1999888:0]          mpool.c:43   UCX  WARN  object 0xbc40fc0 was not returned to mpool ucp_requests
[1710175440.753131] [node056:1999876:0]          mpool.c:43   UCX  WARN  object 0xbc89a00 was not returned to mpool ucp_requests
[1710175440.753145] [node056:1999876:0]          mpool.c:43   UCX  WARN  object 0xbc89bc0 was not returned to mpool ucp_requests
[1710175440.753148] [node056:1999876:0]          mpool.c:43   UCX  WARN  object 0xbc89d80 was not returned to mpool ucp_requests
[1710175440.753151] [node056:1999876:0]          mpool.c:43   UCX  WARN  object 0xbc89f40 was not returned to mpool ucp_requests
[1710175440.753153] [node056:1999876:0]          mpool.c:43   UCX  WARN  object 0xbc8a100 was not returned to mpool ucp_requests
[1710175440.753156] [node056:1999876:0]          mpool.c:43   UCX  WARN  object 0xbc8a2c0 was not returned to mpool ucp_requests
[1710175440.753158] [node056:1999876:0]          mpool.c:43   UCX  WARN  object 0xbc8a480 was not returned to mpool ucp_requests
[1710175440.753161] [node056:1999876:0]          mpool.c:43   UCX  WARN  object 0xbc8a640 was not returned to mpool ucp_requests
[1710175440.753163] [node056:1999876:0]          mpool.c:43   UCX  WARN  object 0xbc8a800 was not returned to mpool ucp_requests
[1710175440.753165] [node056:1999876:0]          mpool.c:43   UCX  WARN  object 0xbc8a9c0 was not returned to mpool ucp_requests
[1710175440.753168] [node056:1999876:0]          mpool.c:43   UCX  WARN  object 0xbc8ab80 was not returned to mpool ucp_requests
[1710175440.753170] [node056:1999876:0]          mpool.c:43   UCX  WARN  object 0xbc8ad40 was not returned to mpool ucp_requests
[1710175440.753173] [node056:1999876:0]          mpool.c:43   UCX  WARN  object 0xbc8af00 was not returned to mpool ucp_requests
[1710175440.756426] [node056:1999927:0]          mpool.c:43   UCX  WARN  object 0xb631c40 was not returned to mpool ucp_requests
[1710175440.756443] [node056:1999927:0]          mpool.c:43   UCX  WARN  object 0xb631e00 was not returned to mpool ucp_requests
[1710175440.756450] [node056:1999927:0]          mpool.c:43   UCX  WARN  object 0xb631fc0 was not returned to mpool ucp_requests
[1710175440.756454] [node056:1999927:0]          mpool.c:43   UCX  WARN  object 0xb632180 was not returned to mpool ucp_requests
[1710175440.756456] [node056:1999927:0]          mpool.c:43   UCX  WARN  object 0xb632340 was not returned to mpool ucp_requests
[1710175440.756462] [node056:1999927:0]          mpool.c:43   UCX  WARN  object 0xb632500 was not returned to mpool ucp_requests
[1710175440.756466] [node056:1999927:0]          mpool.c:43   UCX  WARN  object 0xb6326c0 was not returned to mpool ucp_requests
[1710175440.756471] [node056:1999927:0]          mpool.c:43   UCX  WARN  object 0xb632880 was not returned to mpool ucp_requests
[1710175440.756474] [node056:1999927:0]          mpool.c:43   UCX  WARN  object 0xb632a40 was not returned to mpool ucp_requests
[1710175440.756478] [node056:1999927:0]          mpool.c:43   UCX  WARN  object 0xb632c00 was not returned to mpool ucp_requests
[1710175440.756482] [node056:1999927:0]          mpool.c:43   UCX  WARN  object 0xb632dc0 was not returned to mpool ucp_requests
[1710175440.756485] [node056:1999927:0]          mpool.c:43   UCX  WARN  object 0xb632f80 was not returned to mpool ucp_requests
[1710175440.756634] [node056:1999868:0]          mpool.c:43   UCX  WARN  object 0xc12dac0 was not returned to mpool ucp_requests
[1710175440.756646] [node056:1999868:0]          mpool.c:43   UCX  WARN  object 0xc12dc80 was not returned to mpool ucp_requests
[1710175440.756652] [node056:1999868:0]          mpool.c:43   UCX  WARN  object 0xc12de40 was not returned to mpool ucp_requests
[1710175440.756655] [node056:1999868:0]          mpool.c:43   UCX  WARN  object 0xc12e000 was not returned to mpool ucp_requests
[1710175440.756660] [node056:1999868:0]          mpool.c:43   UCX  WARN  object 0xc12e1c0 was not returned to mpool ucp_requests
[1710175440.756663] [node056:1999868:0]          mpool.c:43   UCX  WARN  object 0xc12e380 was not returned to mpool ucp_requests
[1710175440.756666] [node056:1999868:0]          mpool.c:43   UCX  WARN  object 0xc12e540 was not returned to mpool ucp_requests
[1710175440.756670] [node056:1999868:0]          mpool.c:43   UCX  WARN  object 0xc12e700 was not returned to mpool ucp_requests
[1710175440.756673] [node056:1999868:0]          mpool.c:43   UCX  WARN  object 0xc12e8c0 was not returned to mpool ucp_requests
[1710175440.756676] [node056:1999868:0]          mpool.c:43   UCX  WARN  object 0xc12ea80 was not returned to mpool ucp_requests
[1710175440.756679] [node056:1999868:0]          mpool.c:43   UCX  WARN  object 0xc12ec40 was not returned to mpool ucp_requests
[1710175440.756683] [node056:1999868:0]          mpool.c:43   UCX  WARN  object 0xc12ee00 was not returned to mpool ucp_requests
[1710175440.756687] [node056:1999868:0]          mpool.c:43   UCX  WARN  object 0xc12efc0 was not returned to mpool ucp_requests
[1710175440.760787] [node056:1999895:0]          mpool.c:43   UCX  WARN  object 0xbfe1a80 was not returned to mpool ucp_requests
[1710175440.760803] [node056:1999895:0]          mpool.c:43   UCX  WARN  object 0xbfe1c40 was not returned to mpool ucp_requests
[1710175440.760806] [node056:1999895:0]          mpool.c:43   UCX  WARN  object 0xbfe1e00 was not returned to mpool ucp_requests
[1710175440.760808] [node056:1999895:0]          mpool.c:43   UCX  WARN  object 0xbfe1fc0 was not returned to mpool ucp_requests
[1710175440.760811] [node056:1999895:0]          mpool.c:43   UCX  WARN  object 0xbfe2180 was not returned to mpool ucp_requests
[1710175440.760813] [node056:1999895:0]          mpool.c:43   UCX  WARN  object 0xbfe2340 was not returned to mpool ucp_requests
[1710175440.760815] [node056:1999895:0]          mpool.c:43   UCX  WARN  object 0xbfe2500 was not returned to mpool ucp_requests
[1710175440.760818] [node056:1999895:0]          mpool.c:43   UCX  WARN  object 0xbfe26c0 was not returned to mpool ucp_requests
[1710175440.760820] [node056:1999895:0]          mpool.c:43   UCX  WARN  object 0xbfe2880 was not returned to mpool ucp_requests
[1710175440.760822] [node056:1999895:0]          mpool.c:43   UCX  WARN  object 0xbfe2a40 was not returned to mpool ucp_requests
[1710175440.760824] [node056:1999895:0]          mpool.c:43   UCX  WARN  object 0xbfe2c00 was not returned to mpool ucp_requests
[1710175440.760827] [node056:1999895:0]          mpool.c:43   UCX  WARN  object 0xbfe2dc0 was not returned to mpool ucp_requests
[1710175440.760829] [node056:1999895:0]          mpool.c:43   UCX  WARN  object 0xbfe2f80 was not returned to mpool ucp_requests
[1710175440.761461] [node056:1999915:0]          mpool.c:43   UCX  WARN  object 0xc294d40 was not returned to mpool ucp_requests
[1710175440.761472] [node056:1999915:0]          mpool.c:43   UCX  WARN  object 0xc294f00 was not returned to mpool ucp_requests
[1710175440.761475] [node056:1999915:0]          mpool.c:43   UCX  WARN  object 0xc2950c0 was not returned to mpool ucp_requests
[1710175440.761478] [node056:1999915:0]          mpool.c:43   UCX  WARN  object 0xc295280 was not returned to mpool ucp_requests
[1710175440.761480] [node056:1999915:0]          mpool.c:43   UCX  WARN  object 0xc295440 was not returned to mpool ucp_requests
[1710175440.761482] [node056:1999915:0]          mpool.c:43   UCX  WARN  object 0xc295600 was not returned to mpool ucp_requests
[1710175440.761484] [node056:1999915:0]          mpool.c:43   UCX  WARN  object 0xc2957c0 was not returned to mpool ucp_requests
[1710175440.761487] [node056:1999915:0]          mpool.c:43   UCX  WARN  object 0xc295980 was not returned to mpool ucp_requests
[1710175440.761489] [node056:1999915:0]          mpool.c:43   UCX  WARN  object 0xc295b40 was not returned to mpool ucp_requests
[1710175440.761491] [node056:1999915:0]          mpool.c:43   UCX  WARN  object 0xc295d00 was not returned to mpool ucp_requests
[1710175440.761494] [node056:1999915:0]          mpool.c:43   UCX  WARN  object 0xc295ec0 was not returned to mpool ucp_requests
[1710175440.761496] [node056:1999915:0]          mpool.c:43   UCX  WARN  object 0xc296080 was not returned to mpool ucp_requests
[1710175440.763798] [node056:1999899:0]          mpool.c:43   UCX  WARN  object 0xc450c40 was not returned to mpool ucp_requests
[1710175440.763809] [node056:1999899:0]          mpool.c:43   UCX  WARN  object 0xc450e00 was not returned to mpool ucp_requests
[1710175440.763812] [node056:1999899:0]          mpool.c:43   UCX  WARN  object 0xc450fc0 was not returned to mpool ucp_requests
[1710175440.763814] [node056:1999899:0]          mpool.c:43   UCX  WARN  object 0xc451180 was not returned to mpool ucp_requests
[1710175440.763816] [node056:1999899:0]          mpool.c:43   UCX  WARN  object 0xc451340 was not returned to mpool ucp_requests
[1710175440.763819] [node056:1999899:0]          mpool.c:43   UCX  WARN  object 0xc451500 was not returned to mpool ucp_requests
[1710175440.763821] [node056:1999899:0]          mpool.c:43   UCX  WARN  object 0xc4516c0 was not returned to mpool ucp_requests
[1710175440.763823] [node056:1999899:0]          mpool.c:43   UCX  WARN  object 0xc451880 was not returned to mpool ucp_requests
[1710175440.763825] [node056:1999899:0]          mpool.c:43   UCX  WARN  object 0xc451a40 was not returned to mpool ucp_requests
[1710175440.763827] [node056:1999899:0]          mpool.c:43   UCX  WARN  object 0xc451c00 was not returned to mpool ucp_requests
[1710175440.763830] [node056:1999899:0]          mpool.c:43   UCX  WARN  object 0xc451dc0 was not returned to mpool ucp_requests
[1710175440.763832] [node056:1999899:0]          mpool.c:43   UCX  WARN  object 0xc451f80 was not returned to mpool ucp_requests
[1710175440.778132] [node056:1999903:0]          mpool.c:43   UCX  WARN  object 0xbc57c80 was not returned to mpool ucp_requests
[1710175440.778150] [node056:1999903:0]          mpool.c:43   UCX  WARN  object 0xbc57e40 was not returned to mpool ucp_requests
[1710175440.778155] [node056:1999903:0]          mpool.c:43   UCX  WARN  object 0xbc58000 was not returned to mpool ucp_requests
[1710175440.778158] [node056:1999903:0]          mpool.c:43   UCX  WARN  object 0xbc581c0 was not returned to mpool ucp_requests
[1710175440.778164] [node056:1999903:0]          mpool.c:43   UCX  WARN  object 0xbc58380 was not returned to mpool ucp_requests
[1710175440.778167] [node056:1999903:0]          mpool.c:43   UCX  WARN  object 0xbc58540 was not returned to mpool ucp_requests
[1710175440.778171] [node056:1999903:0]          mpool.c:43   UCX  WARN  object 0xbc58700 was not returned to mpool ucp_requests
[1710175440.778173] [node056:1999903:0]          mpool.c:43   UCX  WARN  object 0xbc588c0 was not returned to mpool ucp_requests
[1710175440.778177] [node056:1999903:0]          mpool.c:43   UCX  WARN  object 0xbc58a80 was not returned to mpool ucp_requests
[1710175440.778181] [node056:1999903:0]          mpool.c:43   UCX  WARN  object 0xbc58c40 was not returned to mpool ucp_requests
[1710175440.778184] [node056:1999903:0]          mpool.c:43   UCX  WARN  object 0xbc58e00 was not returned to mpool ucp_requests
[1710175440.778187] [node056:1999903:0]          mpool.c:43   UCX  WARN  object 0xbc58fc0 was not returned to mpool ucp_requests
[1710175440.807304] [node056:1999880:0]          mpool.c:43   UCX  WARN  object 0xc58fb00 was not returned to mpool ucp_requests
[1710175440.807321] [node056:1999880:0]          mpool.c:43   UCX  WARN  object 0xc58fcc0 was not returned to mpool ucp_requests
[1710175440.807326] [node056:1999880:0]          mpool.c:43   UCX  WARN  object 0xc58fe80 was not returned to mpool ucp_requests
[1710175440.807328] [node056:1999880:0]          mpool.c:43   UCX  WARN  object 0xc590040 was not returned to mpool ucp_requests
[1710175440.807332] [node056:1999880:0]          mpool.c:43   UCX  WARN  object 0xc590200 was not returned to mpool ucp_requests
[1710175440.807334] [node056:1999880:0]          mpool.c:43   UCX  WARN  object 0xc5903c0 was not returned to mpool ucp_requests
[1710175440.807336] [node056:1999880:0]          mpool.c:43   UCX  WARN  object 0xc590580 was not returned to mpool ucp_requests
[1710175440.807338] [node056:1999880:0]          mpool.c:43   UCX  WARN  object 0xc590740 was not returned to mpool ucp_requests
[1710175440.807340] [node056:1999880:0]          mpool.c:43   UCX  WARN  object 0xc590900 was not returned to mpool ucp_requests
[1710175440.807342] [node056:1999880:0]          mpool.c:43   UCX  WARN  object 0xc590ac0 was not returned to mpool ucp_requests
[1710175440.807344] [node056:1999880:0]          mpool.c:43   UCX  WARN  object 0xc590c80 was not returned to mpool ucp_requests
[1710175440.807347] [node056:1999880:0]          mpool.c:43   UCX  WARN  object 0xc590e40 was not returned to mpool ucp_requests
[1710175440.807349] [node056:1999880:0]          mpool.c:43   UCX  WARN  object 0xc591000 was not returned to mpool ucp_requests
[1710175440.814827] [node056:1999865:0]          mpool.c:43   UCX  WARN  object 0xb6d2e40 was not returned to mpool ucp_requests
[1710175440.814838] [node056:1999865:0]          mpool.c:43   UCX  WARN  object 0xb6d3000 was not returned to mpool ucp_requests
[1710175440.814841] [node056:1999865:0]          mpool.c:43   UCX  WARN  object 0xb6d31c0 was not returned to mpool ucp_requests
[1710175440.814844] [node056:1999865:0]          mpool.c:43   UCX  WARN  object 0xb6d3380 was not returned to mpool ucp_requests
[1710175440.814846] [node056:1999865:0]          mpool.c:43   UCX  WARN  object 0xb6d3540 was not returned to mpool ucp_requests
[1710175440.814848] [node056:1999865:0]          mpool.c:43   UCX  WARN  object 0xb6d3700 was not returned to mpool ucp_requests
[1710175440.814851] [node056:1999865:0]          mpool.c:43   UCX  WARN  object 0xb6d38c0 was not returned to mpool ucp_requests
[1710175440.814853] [node056:1999865:0]          mpool.c:43   UCX  WARN  object 0xb6d3a80 was not returned to mpool ucp_requests
[1710175440.814855] [node056:1999865:0]          mpool.c:43   UCX  WARN  object 0xb6d3c40 was not returned to mpool ucp_requests
[1710175440.814857] [node056:1999865:0]          mpool.c:43   UCX  WARN  object 0xb6d3fc0 was not returned to mpool ucp_requests
[1710175440.815564] [node056:1999872:0]          mpool.c:43   UCX  WARN  object 0xacdaa00 was not returned to mpool ucp_requests
[1710175440.815575] [node056:1999872:0]          mpool.c:43   UCX  WARN  object 0xacdabc0 was not returned to mpool ucp_requests
[1710175440.815578] [node056:1999872:0]          mpool.c:43   UCX  WARN  object 0xacdad80 was not returned to mpool ucp_requests
[1710175440.815580] [node056:1999872:0]          mpool.c:43   UCX  WARN  object 0xacdaf40 was not returned to mpool ucp_requests
[1710175440.815583] [node056:1999872:0]          mpool.c:43   UCX  WARN  object 0xacdb100 was not returned to mpool ucp_requests
[1710175440.815585] [node056:1999872:0]          mpool.c:43   UCX  WARN  object 0xacdb2c0 was not returned to mpool ucp_requests
[1710175440.815587] [node056:1999872:0]          mpool.c:43   UCX  WARN  object 0xacdb480 was not returned to mpool ucp_requests
[1710175440.815589] [node056:1999872:0]          mpool.c:43   UCX  WARN  object 0xacdb640 was not returned to mpool ucp_requests
[1710175440.815592] [node056:1999872:0]          mpool.c:43   UCX  WARN  object 0xacdb800 was not returned to mpool ucp_requests
[1710175440.815594] [node056:1999872:0]          mpool.c:43   UCX  WARN  object 0xacdb9c0 was not returned to mpool ucp_requests
[1710175440.815596] [node056:1999872:0]          mpool.c:43   UCX  WARN  object 0xacdbb80 was not returned to mpool ucp_requests
[1710175440.815598] [node056:1999872:0]          mpool.c:43   UCX  WARN  object 0xacdbd40 was not returned to mpool ucp_requests
[1710175440.815600] [node056:1999872:0]          mpool.c:43   UCX  WARN  object 0xacdbf00 was not returned to mpool ucp_requests
[1710175440.817510] [node056:1999856:0]          mpool.c:43   UCX  WARN  object 0xbcffe80 was not returned to mpool ucp_requests
[1710175440.817521] [node056:1999856:0]          mpool.c:43   UCX  WARN  object 0xbd00040 was not returned to mpool ucp_requests
[1710175440.817524] [node056:1999856:0]          mpool.c:43   UCX  WARN  object 0xbd00200 was not returned to mpool ucp_requests
[1710175440.817527] [node056:1999856:0]          mpool.c:43   UCX  WARN  object 0xbd003c0 was not returned to mpool ucp_requests
[1710175440.817529] [node056:1999856:0]          mpool.c:43   UCX  WARN  object 0xbd00580 was not returned to mpool ucp_requests
[1710175440.817531] [node056:1999856:0]          mpool.c:43   UCX  WARN  object 0xbd00740 was not returned to mpool ucp_requests
[1710175440.817533] [node056:1999856:0]          mpool.c:43   UCX  WARN  object 0xbd00900 was not returned to mpool ucp_requests
[1710175440.817536] [node056:1999856:0]          mpool.c:43   UCX  WARN  object 0xbd00ac0 was not returned to mpool ucp_requests
[1710175440.817538] [node056:1999856:0]          mpool.c:43   UCX  WARN  object 0xbd00c80 was not returned to mpool ucp_requests
[1710175440.817540] [node056:1999856:0]          mpool.c:43   UCX  WARN  object 0xbd00e40 was not returned to mpool ucp_requests
[1710175440.817542] [node056:1999856:0]          mpool.c:43   UCX  WARN  object 0xbd01000 was not returned to mpool ucp_requests


           ************************************************************
           *        Program running with 20 parallel MPI-processes    *
           *              working on a common directory               *
           ************************************************************
-------------------------------------------------------------------------------
                                 ORCA SCF
-------------------------------------------------------------------------------

------------
SCF SETTINGS
------------
Hamiltonian:
 Density Functional     Method          .... DFT(GTOs)
 Exchange Functional    Exchange        .... PBE
   PBE kappa parameter   XKappa         ....  0.804000
   PBE mue parameter    XMuePBE         ....  0.219520
 Correlation Functional Correlation     .... PBE
   PBE beta parameter  CBetaPBE         ....  0.066725
 LDA part of GGA corr.  LDAOpt          .... PW91-LDA
 Gradients option       PostSCFGGA      .... off
 Hybrid DFT is turned on
   Fraction HF Exchange ScalHFX         ....  0.250000
   Scaling of DF-GGA-X  ScalDFX         ....  0.750000
   Scaling of DF-GGA-C  ScalDFC         ....  1.000000
   Scaling of DF-LDA-C  ScalLDAC        ....  1.000000
   Perturbative correction              ....  0.000000
   Density functional embedding theory  .... OFF
   NL short-range parameter             ....  6.900000
 RI-approximation to the Coulomb term is turned on
   Number of AuxJ basis functions       .... 1991
   RIJ-COSX (HFX calculated with COS-X)).... on


General Settings:
 Integral files         IntName         .... ImineZ2opt
 Hartree-Fock type      HFTyp           .... RHF
 Total Charge           Charge          ....    0
 Multiplicity           Mult            ....    1
 Number of Electrons    NEL             ....  238
 Basis Dimension        Dim             .... 1227
 Nuclear Repulsion      ENuc            ....   3479.0562971462 Eh

Convergence Acceleration:
 DIIS                   CNVDIIS         .... on
   Start iteration      DIISMaxIt       ....    12
   Startup error        DIISStart       ....  0.200000
   # of expansion vecs  DIISMaxEq       ....     5
   Bias factor          DIISBfac        ....   1.050
   Max. coefficient     DIISMaxC        ....  10.000
 Trust-Rad. Augm. Hess. CNVTRAH         .... auto
   Auto Start mean grad. ratio tolernc. ....  1.125000
   Auto Start start iteration           ....    20
   Auto Start num. interpolation iter.  ....    10
   Max. Number of Micro iterations      ....    16
   Max. Number of Macro iterations      .... Maxiter - #DIIS iter
   Number of Davidson start vectors     ....     2
   Converg. threshold I  (grad. norm)   ....   1.000e-05
   Converg. threshold II (energy diff.) ....   1.000e-08
   Grad. Scal. Fac. for Micro threshold ....   0.100
   Minimum threshold for Micro iter.    ....   0.010
   NR start threshold (gradient norm)   ....   0.001
   Initial trust radius                 ....   0.400
   Minimum AH scaling param. (alpha)    ....   1.000
   Maximum AH scaling param. (alpha)    .... 1000.000
   Orbital update algorithm             .... Taylor
   White noise on init. David. guess    .... on
   Maximum white noise                  ....   0.010
   Quad. conv. algorithm                .... NR
 SOSCF                  CNVSOSCF        .... on
   Start iteration      SOSCFMaxIt      ....   150
   Startup grad/error   SOSCFStart      ....  0.003300
 Level Shifting         CNVShift        .... on
   Level shift para.    LevelShift      ....    0.2500
   Turn off err/grad.   ShiftErr        ....    0.0010
 Zerner damping         CNVZerner       .... off
 Static damping         CNVDamp         .... on
   Fraction old density DampFac         ....    0.7000
   Max. Damping (<1)    DampMax         ....    0.9800
   Min. Damping (>=0)   DampMin         ....    0.0000
   Turn off err/grad.   DampErr         ....    0.1000
 Fernandez-Rico         CNVRico         .... off

SCF Procedure:
 Maximum # iterations   MaxIter         ....   125
 SCF integral mode      SCFMode         .... Direct
   Integral package                     .... SHARK and LIBINT hybrid scheme
 Reset frequency        DirectResetFreq ....    20
 Integral Threshold     Thresh          ....  2.500e-11 Eh
 Primitive CutOff       TCut            ....  2.500e-12 Eh

Convergence Tolerance:
 Convergence Check Mode ConvCheckMode   .... Total+1el-Energy
 Convergence forced     ConvForced      .... 0
 Energy Change          TolE            ....  1.000e-08 Eh
 1-El. energy change                    ....  1.000e-05 Eh
 Orbital Gradient       TolG            ....  1.000e-05
 Orbital Rotation angle TolX            ....  1.000e-05
 DIIS Error             TolErr          ....  5.000e-07


Diagonalization of the overlap matrix:
Smallest eigenvalue                        ... 4.560e-06
Time for diagonalization                   ...    1.267 sec
Threshold for overlap eigenvalues          ... 1.000e-08
Number of eigenvalues below threshold      ... 0
Time for construction of square roots      ...    1.025 sec
Total time needed                          ...    2.670 sec

Time for model grid setup =    0.826 sec

------------------------------
INITIAL GUESS: MODEL POTENTIAL
------------------------------
Loading Hartree-Fock densities                     ... done
Calculating cut-offs                               ... done
Initializing the effective Hamiltonian             ... done
Setting up the integral package (SHARK)            ... done
Starting the Coulomb interaction                   ... done (   2.2 sec)
Reading the grid                                   ... done
Mapping shells                                     ... done
Starting the XC term evaluation                    ... done (   0.4 sec)
  promolecular density results
     # of electrons  =    237.976664205
     EX              =   -187.727572204
     EC              =     -7.938617829
     EX+EC           =   -195.666190033
Transforming the Hamiltonian                       ... done (   0.9 sec)
Diagonalizing the Hamiltonian                      ... done (   0.6 sec)
Back transforming the eigenvectors                 ... done (   0.1 sec)
Now organizing SCF variables                       ... done
                      ------------------
                      INITIAL GUESS DONE (   5.4 sec)
                      ------------------
-------------------
DFT GRID GENERATION
-------------------

General Integration Accuracy     IntAcc      ... 4.388
Radial Grid Type                 RadialGrid  ... OptM3 with GC (2021)
Angular Grid (max. ang.)         AngularGrid ... 4 (Lebedev-302)
Angular grid pruning method      GridPruning ... 4 (adaptive)
Weight generation scheme         WeightScheme... Becke
Basis function cutoff            BFCut       ... 1.0000e-11
Integration weight cutoff        WCut        ... 1.0000e-14
Angular grids for H and He will be reduced by one unit
Partially contracted basis set               ... off
Rotationally invariant grid construction     ... off

Total number of grid points                  ...   303334
Total number of batches                      ...     4772
Average number of points per batch           ...       63
Average number of grid points per atom       ...     4527
Time for grid setup =    2.336 sec

--------------------
COSX GRID GENERATION
--------------------

GRIDX 1
-------
General Integration Accuracy     IntAcc      ... 3.816
Radial Grid Type                 RadialGrid  ... OptM3 with GC (2021)
Angular Grid (max. ang.)         AngularGrid ... 1 (Lebedev-50)
Angular grid pruning method      GridPruning ... 4 (adaptive)
Weight generation scheme         WeightScheme... Becke
Basis function cutoff            BFCut       ... 1.0000e-11
Integration weight cutoff        WCut        ... 1.0000e-14
Angular grids for H and He will be reduced by one unit
Partially contracted basis set               ... on
Rotationally invariant grid construction     ... off

Total number of grid points                  ...    38538
Total number of batches                      ...      631
Average number of points per batch           ...       61
Average number of grid points per atom       ...      575
UseSFitting                                  ... on

GRIDX 2
-------
General Integration Accuracy     IntAcc      ... 4.020
Radial Grid Type                 RadialGrid  ... OptM3 with GC (2021)
Angular Grid (max. ang.)         AngularGrid ... 2 (Lebedev-110)
Angular grid pruning method      GridPruning ... 4 (adaptive)
Weight generation scheme         WeightScheme... Becke
Basis function cutoff            BFCut       ... 1.0000e-11
Integration weight cutoff        WCut        ... 1.0000e-14
Angular grids for H and He will be reduced by one unit
Partially contracted basis set               ... on
Rotationally invariant grid construction     ... off

Total number of grid points                  ...    81498
Total number of batches                      ...     1304
Average number of points per batch           ...       62
Average number of grid points per atom       ...     1216
UseSFitting                                  ... on

GRIDX 3
-------
General Integration Accuracy     IntAcc      ... 4.338
Radial Grid Type                 RadialGrid  ... OptM3 with GC (2021)
Angular Grid (max. ang.)         AngularGrid ... 3 (Lebedev-194)
Angular grid pruning method      GridPruning ... 4 (adaptive)
Weight generation scheme         WeightScheme... Becke
Basis function cutoff            BFCut       ... 1.0000e-11
Integration weight cutoff        WCut        ... 1.0000e-14
Angular grids for H and He will be reduced by one unit
Partially contracted basis set               ... on
Rotationally invariant grid construction     ... off

Total number of grid points                  ...   176879
Total number of batches                      ...     2797
Average number of points per batch           ...       63
Average number of grid points per atom       ...     2640
UseSFitting                                  ... on

Time for X-Grid setup             =    6.362 sec


--------------------
CPCM SOLVATION MODEL
--------------------
CPCM parameters:
  Epsilon                                         ...      26.7260
  Refrac                                          ...       1.2907
  Rsolv                                           ...       1.3000
  Surface type                                    ... GAUSSIAN VDW
  Epsilon function type                           ...         CPCM
Solvent:                                     ... 2,2,2-TRIFLUOROETHANOL
SMD-CDS solvent descriptors:
  Soln                                       ...    1.2907
  Soln25                                     ... Unavailable
  Sola                                       ...    0.5700
  Solb                                       ...    0.2500
  Solg                                       ...   42.0200
  Solc                                       ...    0.0000
  Solh                                       ...    0.5000
Radii:
 Radius for O  used is    2.8724 Bohr (=   1.5200 Ang.)
 Radius for N  used is    3.5716 Bohr (=   1.8900 Ang.)
 Radius for C  used is    3.4960 Bohr (=   1.8500 Ang.)
 Radius for H  used is    2.2677 Bohr (=   1.2000 Ang.)
Calculating surface                               ...        done! (  0.0s)
GEPOL surface points                              ...         3848
GEPOL Volume                                      ...    3251.3749
GEPOL Surface-area                                ...    1808.2734
Calculating surface distance matrix               ...        done! (  0.2s)
Performing Cholesky decomposition & store         ...        done! (  1.0s)
Overall time for CPCM initialization              ...                 1.2s
--------------
SCF ITERATIONS
--------------
ITER       Energy         Delta-E        Max-DP      RMS-DP      [F,P]     Damp
               ***  Starting incremental Fock matrix formation  ***
  0  -1383.5145219392   0.000000000000 0.04973669  0.00050545  0.2590093 0.7000
  1  -1383.9108242186  -0.396302279437 0.02842844  0.00038736  0.1037485 0.7000
                               ***Turning on DIIS***
  2  -1384.0768834402  -0.166059221589 0.06573157  0.00074852  0.0385256 0.0000
  3  -1384.3269151419  -0.250031701618 0.03620779  0.00025664  0.0515506 0.0000
  4  -1384.3850855834  -0.058170441510 0.00939152  0.00010073  0.0203457 0.0000
  5  -1384.3881660977  -0.003080514307 0.00653439  0.00004448  0.0112040 0.0000
                      *** Initiating the SOSCF procedure ***
                           *** Shutting down DIIS ***
                      *** Re-Reading the Fockian *** 
                      *** Removing any level shift *** 
ITER      Energy       Delta-E        Grad      Rot      Max-DP    RMS-DP
  6  -1384.38850627  -0.0003401756  0.000293  0.000293  0.002270  0.000018
               *** Restarting incremental Fock matrix formation ***
  7  -1384.38848548   0.0000207942  0.000187  0.000662  0.005700  0.000044
  8  -1384.38848296   0.0000025231  0.000316  0.000397  0.000807  0.000007
  9  -1384.38849003  -0.0000070753  0.000028  0.000070  0.000813  0.000006
 10  -1384.38848994   0.0000000960  0.000037  0.000047  0.000085  0.000001
 11  -1384.38849015  -0.0000002118  0.000006  0.000020  0.000117  0.000001
 12  -1384.38849014   0.0000000045  0.000010  0.000014  0.000071  0.000000
                  ***Gradient check signals convergence***
              ***Rediagonalizing the Fockian in SOSCF/NRSCF***

               *****************************************************
               *                     SUCCESS                       *
               *           SCF CONVERGED AFTER  13 CYCLES          *
               *****************************************************

Old exchange energy                            =    -48.036466612 Eh
New exchange energy                            =    -48.036472532 Eh
Exchange energy change after final integration =     -0.000005920 Eh
Total energy after final integration           =  -1384.388495939 Eh
Final COS-X integration done in                =    32.984 sec

SMD CDS free energy correction energy :                -0.67297     Kcal/mol
Total Energy after SMD CDS correction =             -1384.389568392 Eh

----------------
TOTAL SCF ENERGY
----------------

Total Energy       :        -1384.38956839 Eh          -37671.15532 eV

Components:
Nuclear Repulsion  :         3479.05629715 Eh           94669.93477 eV
Electronic Energy  :        -4863.44586554 Eh         -132341.09009 eV
One Electron Energy:        -8801.20377240 Eh         -239492.93023 eV
Two Electron Energy:         3937.75790686 Eh          107151.84014 eV
Max COSX asymmetry :            0.00000209 Eh               0.00006 eV
CPCM Dielectric    :           -0.03123751 Eh              -0.85002 eV
SMD CDS (Gcds)     :           -0.00107245 Eh              -0.02918 eV

Virial components:
Potential Energy   :        -2761.20992324 Eh          -75136.34187 eV
Kinetic Energy     :         1376.82035485 Eh           37465.18655 eV
Virial Ratio       :            2.00549760


DFT components:
N(Alpha)           :      118.999874984378 electrons
N(Beta)            :      118.999874984378 electrons
N(Total)           :      237.999749968757 electrons
E(X)               :     -143.642699757549 Eh       
E(C)               :       -7.932481834564 Eh       
E(XC)              :     -151.575181592113 Eh       
DFET-embed. en.    :        0.000000000000 Eh       
CPCM Solvation Model Properties:
Surface-charge          :           -0.08170606
Charge-correction       :           -0.00027999 Eh              -0.00762 eV
Free-energy (cav+disp)  :           -0.00107245 Eh              -0.02918 eV

---------------
SCF CONVERGENCE
---------------

  Last Energy change         ...    1.2360e-07  Tolerance :   1.0000e-08
  Last MAX-Density change    ...    2.3315e-15  Tolerance :   1.0000e-07
  Last RMS-Density change    ...    1.0946e-17  Tolerance :   5.0000e-09
  Last Orbital Gradient      ...    2.3582e-06  Tolerance :   1.0000e-05
  Last Orbital Rotation      ...    5.6020e-06  Tolerance :   1.0000e-05

             **** THE GBW FILE WAS UPDATED (ImineZ2opt.gbw) ****
             **** DENSITY ImineZ2opt.scfp WAS UPDATED ****
             **** ENERGY FILE WAS UPDATED (ImineZ2opt.en.tmp) ****
             **** THE GBW FILE WAS UPDATED (ImineZ2opt.gbw) ****
             **** DENSITY ImineZ2opt.scfp WAS UPDATED ****
----------------
ORBITAL ENERGIES
----------------

  NO   OCC          E(Eh)            E(eV) 
   0   2.0000     -19.281996      -524.6898 
   1   2.0000     -19.218037      -522.9494 
   2   2.0000     -14.392723      -391.6459 
   3   2.0000     -14.391917      -391.6240 
   4   2.0000     -10.386425      -282.6290 
   5   2.0000     -10.342698      -281.4391 
   6   2.0000     -10.286328      -279.9052 
   7   2.0000     -10.270252      -279.4678 
   8   2.0000     -10.270205      -279.4665 
   9   2.0000     -10.257560      -279.1224 
  10   2.0000     -10.246275      -278.8153 
  11   2.0000     -10.243381      -278.7366 
  12   2.0000     -10.242813      -278.7211 
  13   2.0000     -10.242491      -278.7124 
  14   2.0000     -10.237824      -278.5853 
  15   2.0000     -10.234323      -278.4901 
  16   2.0000     -10.234056      -278.4828 
  17   2.0000     -10.234035      -278.4822 
  18   2.0000     -10.228532      -278.3325 
  19   2.0000     -10.227319      -278.2995 
  20   2.0000     -10.227159      -278.2952 
  21   2.0000     -10.226603      -278.2800 
  22   2.0000     -10.225537      -278.2510 
  23   2.0000     -10.219048      -278.0744 
  24   2.0000     -10.217959      -278.0448 
  25   2.0000     -10.214553      -277.9521 
  26   2.0000     -10.208494      -277.7872 
  27   2.0000     -10.203842      -277.6607 
  28   2.0000     -10.202361      -277.6204 
  29   2.0000     -10.202109      -277.6135 
  30   2.0000     -10.199633      -277.5461 
  31   2.0000     -10.198779      -277.5229 
  32   2.0000     -10.197900      -277.4990 
  33   2.0000      -1.166488       -31.7418 
  34   2.0000      -1.071173       -29.1481 
  35   2.0000      -0.964323       -26.2406 
  36   2.0000      -0.947898       -25.7936 
  37   2.0000      -0.896463       -24.3940 
  38   2.0000      -0.887415       -24.1478 
  39   2.0000      -0.869152       -23.6508 
  40   2.0000      -0.831511       -22.6266 
  41   2.0000      -0.827620       -22.5207 
  42   2.0000      -0.798280       -21.7223 
  43   2.0000      -0.793704       -21.5978 
  44   2.0000      -0.780819       -21.2472 
  45   2.0000      -0.771590       -20.9960 
  46   2.0000      -0.756738       -20.5919 
  47   2.0000      -0.751655       -20.4536 
  48   2.0000      -0.726311       -19.7639 
  49   2.0000      -0.706219       -19.2172 
  50   2.0000      -0.704813       -19.1789 
  51   2.0000      -0.701419       -19.0866 
  52   2.0000      -0.699962       -19.0469 
  53   2.0000      -0.692787       -18.8517 
  54   2.0000      -0.644081       -17.5263 
  55   2.0000      -0.634799       -17.2737 
  56   2.0000      -0.628400       -17.0996 
  57   2.0000      -0.627181       -17.0665 
  58   2.0000      -0.622301       -16.9337 
  59   2.0000      -0.610862       -16.6224 
  60   2.0000      -0.592219       -16.1151 
  61   2.0000      -0.575386       -15.6571 
  62   2.0000      -0.566139       -15.4054 
  63   2.0000      -0.547905       -14.9092 
  64   2.0000      -0.533943       -14.5293 
  65   2.0000      -0.531355       -14.4589 
  66   2.0000      -0.522322       -14.2131 
  67   2.0000      -0.507335       -13.8053 
  68   2.0000      -0.500452       -13.6180 
  69   2.0000      -0.494762       -13.4632 
  70   2.0000      -0.483261       -13.1502 
  71   2.0000      -0.475179       -12.9303 
  72   2.0000      -0.473566       -12.8864 
  73   2.0000      -0.468421       -12.7464 
  74   2.0000      -0.464254       -12.6330 
  75   2.0000      -0.457501       -12.4492 
  76   2.0000      -0.455816       -12.4034 
  77   2.0000      -0.452226       -12.3057 
  78   2.0000      -0.449274       -12.2254 
  79   2.0000      -0.447872       -12.1872 
  80   2.0000      -0.444058       -12.0834 
  81   2.0000      -0.439517       -11.9599 
  82   2.0000      -0.436026       -11.8649 
  83   2.0000      -0.434749       -11.8301 
  84   2.0000      -0.432521       -11.7695 
  85   2.0000      -0.430573       -11.7165 
  86   2.0000      -0.417850       -11.3703 
  87   2.0000      -0.406973       -11.0743 
  88   2.0000      -0.402489       -10.9523 
  89   2.0000      -0.400362       -10.8944 
  90   2.0000      -0.394140       -10.7251 
  91   2.0000      -0.388848       -10.5811 
  92   2.0000      -0.387235       -10.5372 
  93   2.0000      -0.380740       -10.3605 
  94   2.0000      -0.377629       -10.2758 
  95   2.0000      -0.375607       -10.2208 
  96   2.0000      -0.375347       -10.2137 
  97   2.0000      -0.370140       -10.0720 
  98   2.0000      -0.368144       -10.0177 
  99   2.0000      -0.364091        -9.9074 
 100   2.0000      -0.361080        -9.8255 
 101   2.0000      -0.358558        -9.7569 
 102   2.0000      -0.354539        -9.6475 
 103   2.0000      -0.352857        -9.6017 
 104   2.0000      -0.348269        -9.4769 
 105   2.0000      -0.338091        -9.1999 
 106   2.0000      -0.336948        -9.1688 
 107   2.0000      -0.325461        -8.8562 
 108   2.0000      -0.323371        -8.7994 
 109   2.0000      -0.320709        -8.7269 
 110   2.0000      -0.311713        -8.4821 
 111   2.0000      -0.306530        -8.3411 
 112   2.0000      -0.283115        -7.7040 
 113   2.0000      -0.279210        -7.5977 
 114   2.0000      -0.278050        -7.5661 
 115   2.0000      -0.270624        -7.3640 
 116   2.0000      -0.264603        -7.2002 
 117   2.0000      -0.257018        -6.9938 
 118   2.0000      -0.209433        -5.6990 
 119   0.0000      -0.065478        -1.7817 
 120   0.0000      -0.030147        -0.8203 
 121   0.0000      -0.018086        -0.4922 
 122   0.0000      -0.015813        -0.4303 
 123   0.0000      -0.003899        -0.1061 
 124   0.0000      -0.000890        -0.0242 
 125   0.0000       0.011877         0.3232 
 126   0.0000       0.034171         0.9299 
 127   0.0000       0.040097         1.0911 
 128   0.0000       0.056159         1.5282 
 129   0.0000       0.066392         1.8066 
 130   0.0000       0.069626         1.8946 
 131   0.0000       0.072015         1.9596 
 132   0.0000       0.082145         2.2353 
 133   0.0000       0.086440         2.3521 
 134   0.0000       0.088738         2.4147 
 135   0.0000       0.091150         2.4803 
 136   0.0000       0.094176         2.5627 
 137   0.0000       0.097540         2.6542 
 138   0.0000       0.104019         2.8305 
 139   0.0000       0.107435         2.9234 
 140   0.0000       0.108703         2.9580 
 141   0.0000       0.111701         3.0395 
 142   0.0000       0.112626         3.0647 
 143   0.0000       0.113821         3.0972 
 144   0.0000       0.117031         3.1846 
 145   0.0000       0.118762         3.2317 
 146   0.0000       0.120293         3.2733 
 147   0.0000       0.124966         3.4005 
 148   0.0000       0.126664         3.4467 
 149   0.0000       0.132432         3.6036 
 150   0.0000       0.135794         3.6951 
 151   0.0000       0.136849         3.7238 
 152   0.0000       0.142182         3.8690 
 153   0.0000       0.145195         3.9510 
 154   0.0000       0.147373         4.0102 
 155   0.0000       0.149881         4.0785 
 156   0.0000       0.151543         4.1237 
 157   0.0000       0.156387         4.2555 
 158   0.0000       0.157821         4.2945 
 159   0.0000       0.159080         4.3288 
 160   0.0000       0.162955         4.4342 
 161   0.0000       0.164892         4.4869 
 162   0.0000       0.167699         4.5633 
 163   0.0000       0.170490         4.6393 
 164   0.0000       0.174684         4.7534 
 165   0.0000       0.177066         4.8182 
 166   0.0000       0.179992         4.8978 
 167   0.0000       0.182413         4.9637 
 168   0.0000       0.185328         5.0430 
 169   0.0000       0.187525         5.1028 
 170   0.0000       0.189505         5.1567 
 171   0.0000       0.191594         5.2135 
 172   0.0000       0.193999         5.2790 
 173   0.0000       0.195488         5.3195 
 174   0.0000       0.196281         5.3411 
 175   0.0000       0.199974         5.4416 
 176   0.0000       0.206708         5.6248 
 177   0.0000       0.209935         5.7126 
 178   0.0000       0.213245         5.8027 
 179   0.0000       0.219143         5.9632 
 180   0.0000       0.220500         6.0001 
 181   0.0000       0.223429         6.0798 
 182   0.0000       0.228019         6.2047 
 183   0.0000       0.229686         6.2501 
 184   0.0000       0.232114         6.3161 
 185   0.0000       0.233451         6.3525 
 186   0.0000       0.236322         6.4306 
 187   0.0000       0.238022         6.4769 
 188   0.0000       0.239244         6.5102 
 189   0.0000       0.240455         6.5431 
 190   0.0000       0.245236         6.6732 
 191   0.0000       0.248342         6.7577 
 192   0.0000       0.250144         6.8068 
 193   0.0000       0.253771         6.9055 
 194   0.0000       0.258379         7.0309 
 195   0.0000       0.260927         7.1002 
 196   0.0000       0.262064         7.1311 
 197   0.0000       0.265040         7.2121 
 198   0.0000       0.269204         7.3254 
 199   0.0000       0.274918         7.4809 
 200   0.0000       0.277141         7.5414 
 201   0.0000       0.280895         7.6435 
 202   0.0000       0.284094         7.7306 
 203   0.0000       0.287590         7.8257 
 204   0.0000       0.289394         7.8748 
 205   0.0000       0.293738         7.9930 
 206   0.0000       0.296380         8.0649 
 207   0.0000       0.299022         8.1368 
 208   0.0000       0.300759         8.1841 
 209   0.0000       0.301190         8.1958 
 210   0.0000       0.304348         8.2817 
 211   0.0000       0.312172         8.4946 
 212   0.0000       0.315471         8.5844 
 213   0.0000       0.316999         8.6260 
 214   0.0000       0.319209         8.6861 
 215   0.0000       0.323907         8.8140 
 216   0.0000       0.327454         8.9105 
 217   0.0000       0.329461         8.9651 
 218   0.0000       0.337059         9.1718 
 219   0.0000       0.339287         9.2325 
 220   0.0000       0.341141         9.2829 
 221   0.0000       0.343298         9.3416 
 222   0.0000       0.347095         9.4449 
 223   0.0000       0.348517         9.4836 
 224   0.0000       0.353029         9.6064 
 225   0.0000       0.356906         9.7119 
 226   0.0000       0.358550         9.7566 
 227   0.0000       0.360373         9.8063 
 228   0.0000       0.364493         9.9183 
 229   0.0000       0.366397         9.9702 
 230   0.0000       0.370775        10.0893 
 231   0.0000       0.376800        10.2533 
 232   0.0000       0.379942        10.3388 
 233   0.0000       0.380535        10.3549 
 234   0.0000       0.382479        10.4078 
 235   0.0000       0.387768        10.5517 
 236   0.0000       0.389316        10.5938 
 237   0.0000       0.389774        10.6063 
 238   0.0000       0.393269        10.7014 
 239   0.0000       0.398209        10.8358 
 240   0.0000       0.402322        10.9477 
 241   0.0000       0.403871        10.9899 
 242   0.0000       0.409071        11.1314 
 243   0.0000       0.411924        11.2090 
 244   0.0000       0.415708        11.3120 
 245   0.0000       0.417898        11.3716 
 246   0.0000       0.423064        11.5122 
 247   0.0000       0.424897        11.5620 
 248   0.0000       0.426912        11.6169 
 249   0.0000       0.428074        11.6485 
 250   0.0000       0.431157        11.7324 
 251   0.0000       0.432655        11.7731 
 252   0.0000       0.433902        11.8071 
 253   0.0000       0.436608        11.8807 
 254   0.0000       0.439576        11.9615 
 255   0.0000       0.441850        12.0233 
 256   0.0000       0.443318        12.0633 
 257   0.0000       0.444292        12.0898 
 258   0.0000       0.449762        12.2386 
 259   0.0000       0.451619        12.2892 
 260   0.0000       0.454124        12.3574 
 261   0.0000       0.455320        12.3899 
 262   0.0000       0.459050        12.4914 
 263   0.0000       0.460156        12.5215 
 264   0.0000       0.462828        12.5942 
 265   0.0000       0.468407        12.7460 
 266   0.0000       0.469443        12.7742 
 267   0.0000       0.471372        12.8267 
 268   0.0000       0.473203        12.8765 
 269   0.0000       0.476057        12.9542 
 270   0.0000       0.479796        13.0559 
 271   0.0000       0.480788        13.0829 
 272   0.0000       0.481157        13.0930 
 273   0.0000       0.484039        13.1714 
 274   0.0000       0.488204        13.2847 
 275   0.0000       0.488463        13.2918 
 276   0.0000       0.490735        13.3536 
 277   0.0000       0.493225        13.4213 
 278   0.0000       0.495186        13.4747 
 279   0.0000       0.497645        13.5416 
 280   0.0000       0.498821        13.5736 
 281   0.0000       0.501968        13.6593 
 282   0.0000       0.502223        13.6662 
 283   0.0000       0.506352        13.7785 
 284   0.0000       0.507449        13.8084 
 285   0.0000       0.511439        13.9170 
 286   0.0000       0.512368        13.9423 
 287   0.0000       0.514618        14.0035 
 288   0.0000       0.516555        14.0562 
 289   0.0000       0.521460        14.1896 
 290   0.0000       0.525300        14.2941 
 291   0.0000       0.527885        14.3645 
 292   0.0000       0.530013        14.4224 
 293   0.0000       0.536382        14.5957 
 294   0.0000       0.537678        14.6310 
 295   0.0000       0.541636        14.7387 
 296   0.0000       0.543486        14.7890 
 297   0.0000       0.546850        14.8805 
 298   0.0000       0.550817        14.9885 
 299   0.0000       0.552845        15.0437 
 300   0.0000       0.556231        15.1358 
 301   0.0000       0.560786        15.2598 
 302   0.0000       0.566828        15.4242 
 303   0.0000       0.572778        15.5861 
 304   0.0000       0.578613        15.7449 
 305   0.0000       0.582215        15.8429 
 306   0.0000       0.592153        16.1133 
 307   0.0000       0.594012        16.1639 
 308   0.0000       0.598340        16.2816 
 309   0.0000       0.604317        16.4443 
 310   0.0000       0.609871        16.5954 
 311   0.0000       0.616681        16.7807 
 312   0.0000       0.622854        16.9487 
 313   0.0000       0.625389        17.0177 
 314   0.0000       0.628010        17.0890 
 315   0.0000       0.635189        17.2844 
 316   0.0000       0.641286        17.4503 
 317   0.0000       0.646490        17.5919 
 318   0.0000       0.647249        17.6125 
 319   0.0000       0.652959        17.7679 
 320   0.0000       0.653043        17.7702 
 321   0.0000       0.658323        17.9139 
 322   0.0000       0.666874        18.1466 
 323   0.0000       0.669000        18.2044 
 324   0.0000       0.671096        18.2614 
 325   0.0000       0.673514        18.3272 
 326   0.0000       0.681992        18.5579 
 327   0.0000       0.682895        18.5825 
 328   0.0000       0.685875        18.6636 
 329   0.0000       0.691910        18.8278 
 330   0.0000       0.692581        18.8461 
 331   0.0000       0.697189        18.9715 
 332   0.0000       0.702807        19.1243 
 333   0.0000       0.706385        19.2217 
 334   0.0000       0.710935        19.3455 
 335   0.0000       0.712911        19.3993 
 336   0.0000       0.715609        19.4727 
 337   0.0000       0.718591        19.5539 
 338   0.0000       0.723730        19.6937 
 339   0.0000       0.726070        19.7574 
 340   0.0000       0.730134        19.8680 
 341   0.0000       0.735181        20.0053 
 342   0.0000       0.736442        20.0396 
 343   0.0000       0.741219        20.1696 
 344   0.0000       0.745718        20.2920 
 345   0.0000       0.747126        20.3303 
 346   0.0000       0.751243        20.4424 
 347   0.0000       0.753710        20.5095 
 348   0.0000       0.756488        20.5851 
 349   0.0000       0.765580        20.8325 
 350   0.0000       0.766903        20.8685 
 351   0.0000       0.772146        21.0112 
 352   0.0000       0.776661        21.1340 
 353   0.0000       0.778908        21.1952 
 354   0.0000       0.784918        21.3587 
 355   0.0000       0.787835        21.4381 
 356   0.0000       0.793446        21.5908 
 357   0.0000       0.797462        21.7001 
 358   0.0000       0.800005        21.7692 
 359   0.0000       0.808276        21.9943 
 360   0.0000       0.814115        22.1532 
 361   0.0000       0.815555        22.1924 
 362   0.0000       0.817678        22.2501 
 363   0.0000       0.820977        22.3399 
 364   0.0000       0.822480        22.3808 
 365   0.0000       0.829170        22.5629 
 366   0.0000       0.833309        22.6755 
 367   0.0000       0.834350        22.7038 
 368   0.0000       0.841343        22.8941 
 369   0.0000       0.842285        22.9197 
 370   0.0000       0.843917        22.9642 
 371   0.0000       0.856709        23.3122 
 372   0.0000       0.860734        23.4218 
 373   0.0000       0.863845        23.5064 
 374   0.0000       0.870408        23.6850 
 375   0.0000       0.871892        23.7254 
 376   0.0000       0.873034        23.7565 
 377   0.0000       0.875581        23.8258 
 378   0.0000       0.877297        23.8725 
 379   0.0000       0.889655        24.2087 
 380   0.0000       0.892580        24.2883 
 381   0.0000       0.896865        24.4049 
 382   0.0000       0.906296        24.6616 
 383   0.0000       0.906548        24.6684 
 384   0.0000       0.912323        24.8256 
 385   0.0000       0.914629        24.8883 
 386   0.0000       0.916841        24.9485 
 387   0.0000       0.919841        25.0301 
 388   0.0000       0.923402        25.1270 
 389   0.0000       0.924629        25.1604 
 390   0.0000       0.932504        25.3747 
 391   0.0000       0.936511        25.4838 
 392   0.0000       0.940911        25.6035 
 393   0.0000       0.946286        25.7498 
 394   0.0000       0.949599        25.8399 
 395   0.0000       0.952109        25.9082 
 396   0.0000       0.961158        26.1544 
 397   0.0000       0.965134        26.2626 
 398   0.0000       0.973336        26.4858 
 399   0.0000       0.978078        26.6148 
 400   0.0000       0.980886        26.6913 
 401   0.0000       0.990940        26.9649 
 402   0.0000       0.995075        27.0774 
 403   0.0000       1.000983        27.2381 
 404   0.0000       1.004318        27.3289 
 405   0.0000       1.008439        27.4410 
 406   0.0000       1.014320        27.6010 
 407   0.0000       1.019899        27.7529 
 408   0.0000       1.021654        27.8006 
 409   0.0000       1.026382        27.9293 
 410   0.0000       1.035043        28.1649 
 411   0.0000       1.038806        28.2673 
 412   0.0000       1.045253        28.4428 
 413   0.0000       1.047452        28.5026 
 414   0.0000       1.051329        28.6081 
 415   0.0000       1.054365        28.6907 
 416   0.0000       1.058724        28.8094 
 417   0.0000       1.063326        28.9346 
 418   0.0000       1.072318        29.1792 
 419   0.0000       1.078529        29.3483 
 420   0.0000       1.084091        29.4996 
 421   0.0000       1.095841        29.8194 
 422   0.0000       1.097941        29.8765 
 423   0.0000       1.100791        29.9541 
 424   0.0000       1.109086        30.1798 
 425   0.0000       1.109719        30.1970 
 426   0.0000       1.118450        30.4346 
 427   0.0000       1.119091        30.4520 
 428   0.0000       1.124992        30.6126 
 429   0.0000       1.131935        30.8015 
 430   0.0000       1.137707        30.9586 
 431   0.0000       1.143173        31.1073 
 432   0.0000       1.145513        31.1710 
 433   0.0000       1.148668        31.2569 
 434   0.0000       1.152345        31.3569 
 435   0.0000       1.157097        31.4862 
 436   0.0000       1.160151        31.5693 
 437   0.0000       1.165831        31.7239 
 438   0.0000       1.169022        31.8107 
 439   0.0000       1.180652        32.1272 
 440   0.0000       1.181729        32.1565 
 441   0.0000       1.186860        32.2961 
 442   0.0000       1.187887        32.3241 
 443   0.0000       1.197287        32.5798 
 444   0.0000       1.201367        32.6909 
 445   0.0000       1.209539        32.9132 
 446   0.0000       1.210509        32.9396 
 447   0.0000       1.216755        33.1096 
 448   0.0000       1.222747        33.2726 
 449   0.0000       1.230299        33.4781 
 450   0.0000       1.231737        33.5173 
 451   0.0000       1.236226        33.6394 
 452   0.0000       1.238178        33.6925 
 453   0.0000       1.243135        33.8274 
 454   0.0000       1.249103        33.9898 
 455   0.0000       1.253076        34.0979 
 456   0.0000       1.257558        34.2199 
 457   0.0000       1.260670        34.3046 
 458   0.0000       1.263203        34.3735 
 459   0.0000       1.269617        34.5480 
 460   0.0000       1.273828        34.6626 
 461   0.0000       1.279672        34.8216 
 462   0.0000       1.280714        34.8500 
 463   0.0000       1.282651        34.9027 
 464   0.0000       1.287590        35.0371 
 465   0.0000       1.295443        35.2508 
 466   0.0000       1.297649        35.3108 
 467   0.0000       1.299372        35.3577 
 468   0.0000       1.307504        35.5790 
 469   0.0000       1.313602        35.7449 
 470   0.0000       1.319697        35.9108 
 471   0.0000       1.320712        35.9384 
 472   0.0000       1.325727        36.0749 
 473   0.0000       1.340126        36.4667 
 474   0.0000       1.345980        36.6260 
 475   0.0000       1.350058        36.7370 
 476   0.0000       1.354264        36.8514 
 477   0.0000       1.360569        37.0230 
 478   0.0000       1.365980        37.1702 
 479   0.0000       1.366823        37.1931 
 480   0.0000       1.372303        37.3423 
 481   0.0000       1.377056        37.4716 
 482   0.0000       1.383393        37.6440 
 483   0.0000       1.394737        37.9527 
 484   0.0000       1.401816        38.1454 
 485   0.0000       1.406022        38.2598 
 486   0.0000       1.411428        38.4069 
 487   0.0000       1.419778        38.6341 
 488   0.0000       1.428300        38.8660 
 489   0.0000       1.434024        39.0218 
 490   0.0000       1.439990        39.1841 
 491   0.0000       1.443410        39.2772 
 492   0.0000       1.446884        39.3717 
 493   0.0000       1.455054        39.5940 
 494   0.0000       1.462148        39.7871 
 495   0.0000       1.464802        39.8593 
 496   0.0000       1.471401        40.0388 
 497   0.0000       1.476520        40.1781 
 498   0.0000       1.481480        40.3131 
 499   0.0000       1.487478        40.4763 
 500   0.0000       1.488903        40.5151 
 501   0.0000       1.493730        40.6465 
 502   0.0000       1.498748        40.7830 
 503   0.0000       1.500461        40.8296 
 504   0.0000       1.510528        41.1036 
 505   0.0000       1.519301        41.3423 
 506   0.0000       1.525805        41.5193 
 507   0.0000       1.530741        41.6536 
 508   0.0000       1.536665        41.8148 
 509   0.0000       1.539427        41.8899 
 510   0.0000       1.541176        41.9375 
 511   0.0000       1.547260        42.1031 
 512   0.0000       1.555487        42.3269 
 513   0.0000       1.557396        42.3789 
 514   0.0000       1.562235        42.5106 
 515   0.0000       1.572832        42.7989 
 516   0.0000       1.576438        42.8971 
 517   0.0000       1.578579        42.9553 
 518   0.0000       1.585344        43.1394 
 519   0.0000       1.588933        43.2371 
 520   0.0000       1.590736        43.2861 
 521   0.0000       1.595068        43.4040 
 522   0.0000       1.598524        43.4981 
 523   0.0000       1.602408        43.6037 
 524   0.0000       1.604060        43.6487 
 525   0.0000       1.605490        43.6876 
 526   0.0000       1.608352        43.7655 
 527   0.0000       1.614049        43.9205 
 528   0.0000       1.618611        44.0446 
 529   0.0000       1.622507        44.1507 
 530   0.0000       1.624049        44.1926 
 531   0.0000       1.627009        44.2732 
 532   0.0000       1.632576        44.4247 
 533   0.0000       1.634275        44.4709 
 534   0.0000       1.637514        44.5590 
 535   0.0000       1.641373        44.6640 
 536   0.0000       1.642699        44.7001 
 537   0.0000       1.644359        44.7453 
 538   0.0000       1.649371        44.8817 
 539   0.0000       1.651543        44.9408 
 540   0.0000       1.653098        44.9831 
 541   0.0000       1.654976        45.0342 
 542   0.0000       1.658125        45.1199 
 543   0.0000       1.661257        45.2051 
 544   0.0000       1.662812        45.2474 
 545   0.0000       1.667465        45.3740 
 546   0.0000       1.672408        45.5085 
 547   0.0000       1.682217        45.7754 
 548   0.0000       1.685358        45.8609 
 549   0.0000       1.686643        45.8959 
 550   0.0000       1.693367        46.0788 
 551   0.0000       1.695900        46.1478 
 552   0.0000       1.698366        46.2149 
 553   0.0000       1.699720        46.2517 
 554   0.0000       1.707200        46.4553 
 555   0.0000       1.710951        46.5574 
 556   0.0000       1.713585        46.6290 
 557   0.0000       1.715381        46.6779 
 558   0.0000       1.723421        46.8967 
 559   0.0000       1.726082        46.9691 
 560   0.0000       1.729559        47.0637 
 561   0.0000       1.732846        47.1531 
 562   0.0000       1.734574        47.2002 
 563   0.0000       1.737083        47.2684 
 564   0.0000       1.743750        47.4498 
 565   0.0000       1.747283        47.5460 
 566   0.0000       1.751130        47.6507 
 567   0.0000       1.756241        47.7897 
 568   0.0000       1.758421        47.8491 
 569   0.0000       1.763329        47.9826 
 570   0.0000       1.767552        48.0975 
 571   0.0000       1.777103        48.3574 
 572   0.0000       1.780772        48.4573 
 573   0.0000       1.793313        48.7985 
 574   0.0000       1.796076        48.8737 
 575   0.0000       1.803561        49.0774 
 576   0.0000       1.804811        49.1114 
 577   0.0000       1.815599        49.4050 
 578   0.0000       1.821202        49.5574 
 579   0.0000       1.835175        49.9377 
 580   0.0000       1.836296        49.9681 
 581   0.0000       1.844866        50.2013 
 582   0.0000       1.858779        50.5799 
 583   0.0000       1.862242        50.6742 
 584   0.0000       1.869169        50.8627 
 585   0.0000       1.873650        50.9846 
 586   0.0000       1.878623        51.1199 
 587   0.0000       1.883007        51.2392 
 588   0.0000       1.888640        51.3925 
 589   0.0000       1.897103        51.6228 
 590   0.0000       1.900356        51.7113 
 591   0.0000       1.910309        51.9822 
 592   0.0000       1.911301        52.0091 
 593   0.0000       1.912277        52.0357 
 594   0.0000       1.925683        52.4005 
 595   0.0000       1.930789        52.5394 
 596   0.0000       1.932000        52.5724 
 597   0.0000       1.937076        52.7105 
 598   0.0000       1.953702        53.1629 
 599   0.0000       1.955941        53.2239 
 600   0.0000       1.959521        53.3213 
 601   0.0000       1.969326        53.5881 
 602   0.0000       1.972772        53.6819 
 603   0.0000       1.976893        53.7940 
 604   0.0000       1.987035        54.0700 
 605   0.0000       1.991172        54.1825 
 606   0.0000       1.999915        54.4205 
 607   0.0000       2.001935        54.4754 
 608   0.0000       2.012013        54.7496 
 609   0.0000       2.014439        54.8157 
 610   0.0000       2.022290        55.0293 
 611   0.0000       2.027166        55.1620 
 612   0.0000       2.029751        55.2323 
 613   0.0000       2.043172        55.5975 
 614   0.0000       2.047746        55.7220 
 615   0.0000       2.050088        55.7857 
 616   0.0000       2.055079        55.9215 
 617   0.0000       2.064791        56.1858 
 618   0.0000       2.066457        56.2312 
 619   0.0000       2.074825        56.4589 
 620   0.0000       2.074935        56.4619 
 621   0.0000       2.087744        56.8104 
 622   0.0000       2.095466        57.0205 
 623   0.0000       2.099567        57.1321 
 624   0.0000       2.101167        57.1756 
 625   0.0000       2.110578        57.4317 
 626   0.0000       2.118540        57.6484 
 627   0.0000       2.123716        57.7892 
 628   0.0000       2.129116        57.9362 
 629   0.0000       2.130704        57.9794 
 630   0.0000       2.132699        58.0337 
 631   0.0000       2.140391        58.2430 
 632   0.0000       2.147380        58.4332 
 633   0.0000       2.155708        58.6598 
 634   0.0000       2.160241        58.7831 
 635   0.0000       2.164049        58.8868 
 636   0.0000       2.169215        59.0273 
 637   0.0000       2.172120        59.1064 
 638   0.0000       2.174672        59.1758 
 639   0.0000       2.187986        59.5381 
 640   0.0000       2.192084        59.6496 
 641   0.0000       2.196759        59.7769 
 642   0.0000       2.203276        59.9542 
 643   0.0000       2.204742        59.9941 
 644   0.0000       2.210295        60.1452 
 645   0.0000       2.217298        60.3358 
 646   0.0000       2.223988        60.5178 
 647   0.0000       2.232881        60.7598 
 648   0.0000       2.236502        60.8583 
 649   0.0000       2.244279        61.0699 
 650   0.0000       2.247661        61.1620 
 651   0.0000       2.253249        61.3140 
 652   0.0000       2.258553        61.4583 
 653   0.0000       2.261138        61.5287 
 654   0.0000       2.268742        61.7356 
 655   0.0000       2.275988        61.9328 
 656   0.0000       2.276366        61.9431 
 657   0.0000       2.281122        62.0725 
 658   0.0000       2.284672        62.1691 
 659   0.0000       2.290957        62.3401 
 660   0.0000       2.298938        62.5573 
 661   0.0000       2.302583        62.6565 
 662   0.0000       2.312100        62.9154 
 663   0.0000       2.318472        63.0888 
 664   0.0000       2.328856        63.3714 
 665   0.0000       2.335674        63.5569 
 666   0.0000       2.345029        63.8115 
 667   0.0000       2.346741        63.8581 
 668   0.0000       2.350077        63.9488 
 669   0.0000       2.356094        64.1126 
 670   0.0000       2.358882        64.1884 
 671   0.0000       2.364630        64.3449 
 672   0.0000       2.369593        64.4799 
 673   0.0000       2.372511        64.5593 
 674   0.0000       2.379243        64.7425 
 675   0.0000       2.386110        64.9294 
 676   0.0000       2.389182        65.0129 
 677   0.0000       2.390899        65.0597 
 678   0.0000       2.398771        65.2739 
 679   0.0000       2.404626        65.4332 
 680   0.0000       2.408930        65.5503 
 681   0.0000       2.413827        65.6836 
 682   0.0000       2.418987        65.8240 
 683   0.0000       2.426469        66.0276 
 684   0.0000       2.429645        66.1140 
 685   0.0000       2.434858        66.2559 
 686   0.0000       2.440912        66.4206 
 687   0.0000       2.456430        66.8428 
 688   0.0000       2.461461        66.9798 
 689   0.0000       2.464615        67.0656 
 690   0.0000       2.473719        67.3133 
 691   0.0000       2.481165        67.5159 
 692   0.0000       2.482776        67.5598 
 693   0.0000       2.490076        67.7584 
 694   0.0000       2.499489        68.0146 
 695   0.0000       2.503727        68.1299 
 696   0.0000       2.507347        68.2284 
 697   0.0000       2.512777        68.3761 
 698   0.0000       2.516609        68.4804 
 699   0.0000       2.521745        68.6202 
 700   0.0000       2.527597        68.7794 
 701   0.0000       2.532491        68.9126 
 702   0.0000       2.535396        68.9916 
 703   0.0000       2.542226        69.1775 
 704   0.0000       2.545262        69.2601 
 705   0.0000       2.550321        69.3978 
 706   0.0000       2.556764        69.5731 
 707   0.0000       2.557531        69.5939 
 708   0.0000       2.562026        69.7163 
 709   0.0000       2.569287        69.9139 
 710   0.0000       2.572112        69.9907 
 711   0.0000       2.576698        70.1155 
 712   0.0000       2.582283        70.2675 
 713   0.0000       2.588644        70.4406 
 714   0.0000       2.595545        70.6284 
 715   0.0000       2.597162        70.6724 
 716   0.0000       2.599710        70.7417 
 717   0.0000       2.606633        70.9301 
 718   0.0000       2.610737        71.0418 
 719   0.0000       2.611110        71.0519 
 720   0.0000       2.618336        71.2485 
 721   0.0000       2.622993        71.3753 
 722   0.0000       2.623970        71.4018 
 723   0.0000       2.625942        71.4555 
 724   0.0000       2.636208        71.7349 
 725   0.0000       2.638856        71.8069 
 726   0.0000       2.644687        71.9656 
 727   0.0000       2.647211        72.0343 
 728   0.0000       2.651195        72.1427 
 729   0.0000       2.656757        72.2940 
 730   0.0000       2.659534        72.3696 
 731   0.0000       2.662518        72.4508 
 732   0.0000       2.668117        72.6032 
 733   0.0000       2.669062        72.6289 
 734   0.0000       2.674612        72.7799 
 735   0.0000       2.675428        72.8021 
 736   0.0000       2.680516        72.9406 
 737   0.0000       2.681921        72.9788 
 738   0.0000       2.687095        73.1196 
 739   0.0000       2.688410        73.1553 
 740   0.0000       2.690513        73.2126 
 741   0.0000       2.692903        73.2776 
 742   0.0000       2.699567        73.4589 
 743   0.0000       2.701619        73.5148 
 744   0.0000       2.702056        73.5267 
 745   0.0000       2.704888        73.6038 
 746   0.0000       2.707845        73.6842 
 747   0.0000       2.711815        73.7922 
 748   0.0000       2.719327        73.9967 
 749   0.0000       2.720406        74.0260 
 750   0.0000       2.723825        74.1191 
 751   0.0000       2.728611        74.2493 
 752   0.0000       2.732777        74.3626 
 753   0.0000       2.736009        74.4506 
 754   0.0000       2.738799        74.5265 
 755   0.0000       2.741521        74.6006 
 756   0.0000       2.745528        74.7096 
 757   0.0000       2.749721        74.8237 
 758   0.0000       2.753392        74.9236 
 759   0.0000       2.754351        74.9497 
 760   0.0000       2.761809        75.1527 
 761   0.0000       2.764753        75.2327 
 762   0.0000       2.769724        75.3680 
 763   0.0000       2.776114        75.5419 
 764   0.0000       2.778442        75.6053 
 765   0.0000       2.783553        75.7443 
 766   0.0000       2.787069        75.8400 
 767   0.0000       2.790330        75.9287 
 768   0.0000       2.794272        76.0360 
 769   0.0000       2.799034        76.1656 
 770   0.0000       2.811822        76.5136 
 771   0.0000       2.814133        76.5765 
 772   0.0000       2.818159        76.6860 
 773   0.0000       2.825401        76.8831 
 774   0.0000       2.828890        76.9780 
 775   0.0000       2.830953        77.0341 
 776   0.0000       2.836742        77.1917 
 777   0.0000       2.842568        77.3502 
 778   0.0000       2.843375        77.3722 
 779   0.0000       2.850677        77.5709 
 780   0.0000       2.855798        77.7102 
 781   0.0000       2.859968        77.8237 
 782   0.0000       2.861477        77.8647 
 783   0.0000       2.867256        78.0220 
 784   0.0000       2.868171        78.0469 
 785   0.0000       2.871516        78.1379 
 786   0.0000       2.874443        78.2176 
 787   0.0000       2.877347        78.2966 
 788   0.0000       2.884299        78.4858 
 789   0.0000       2.887027        78.5600 
 790   0.0000       2.891474        78.6810 
 791   0.0000       2.894786        78.7711 
 792   0.0000       2.898521        78.8728 
 793   0.0000       2.902128        78.9709 
 794   0.0000       2.913987        79.2936 
 795   0.0000       2.916465        79.3610 
 796   0.0000       2.918160        79.4072 
 797   0.0000       2.919566        79.4454 
 798   0.0000       2.928600        79.6913 
 799   0.0000       2.936360        79.9024 
 800   0.0000       2.938043        79.9482 
 801   0.0000       2.944088        80.1127 
 802   0.0000       2.949762        80.2671 
 803   0.0000       2.956340        80.4461 
 804   0.0000       2.958663        80.5093 
 805   0.0000       2.967930        80.7615 
 806   0.0000       2.969933        80.8160 
 807   0.0000       2.972755        80.8928 
 808   0.0000       2.984309        81.2072 
 809   0.0000       2.992064        81.4182 
 810   0.0000       2.999782        81.6282 
 811   0.0000       3.001547        81.6763 
 812   0.0000       3.010431        81.9180 
 813   0.0000       3.014827        82.0376 
 814   0.0000       3.017642        82.1142 
 815   0.0000       3.022532        82.2473 
 816   0.0000       3.026532        82.3561 
 817   0.0000       3.035794        82.6082 
 818   0.0000       3.039996        82.7225 
 819   0.0000       3.043645        82.8218 
 820   0.0000       3.049754        82.9880 
 821   0.0000       3.060628        83.2839 
 822   0.0000       3.064803        83.3975 
 823   0.0000       3.066551        83.4451 
 824   0.0000       3.073833        83.6433 
 825   0.0000       3.080099        83.8138 
 826   0.0000       3.087340        84.0108 
 827   0.0000       3.094349        84.2015 
 828   0.0000       3.099881        84.3521 
 829   0.0000       3.106318        84.5272 
 830   0.0000       3.109714        84.6196 
 831   0.0000       3.114432        84.7480 
 832   0.0000       3.118667        84.8632 
 833   0.0000       3.125112        85.0386 
 834   0.0000       3.130750        85.1920 
 835   0.0000       3.132065        85.2278 
 836   0.0000       3.137357        85.3718 
 837   0.0000       3.140527        85.4581 
 838   0.0000       3.146720        85.6266 
 839   0.0000       3.150520        85.7300 
 840   0.0000       3.158508        85.9474 
 841   0.0000       3.163611        86.0862 
 842   0.0000       3.164559        86.1120 
 843   0.0000       3.168063        86.2074 
 844   0.0000       3.172962        86.3407 
 845   0.0000       3.174997        86.3961 
 846   0.0000       3.179600        86.5213 
 847   0.0000       3.180543        86.5470 
 848   0.0000       3.182143        86.5905 
 849   0.0000       3.186069        86.6974 
 850   0.0000       3.192996        86.8859 
 851   0.0000       3.197559        87.0100 
 852   0.0000       3.198898        87.0464 
 853   0.0000       3.203962        87.1842 
 854   0.0000       3.206499        87.2533 
 855   0.0000       3.212368        87.4130 
 856   0.0000       3.217725        87.5588 
 857   0.0000       3.220123        87.6240 
 858   0.0000       3.223744        87.7225 
 859   0.0000       3.228397        87.8492 
 860   0.0000       3.231307        87.9283 
 861   0.0000       3.241798        88.2138 
 862   0.0000       3.246079        88.3303 
 863   0.0000       3.250512        88.4509 
 864   0.0000       3.254346        88.5553 
 865   0.0000       3.255924        88.5982 
 866   0.0000       3.257186        88.6325 
 867   0.0000       3.262471        88.7764 
 868   0.0000       3.266536        88.8870 
 869   0.0000       3.269325        88.9629 
 870   0.0000       3.273315        89.0714 
 871   0.0000       3.275633        89.1345 
 872   0.0000       3.281438        89.2925 
 873   0.0000       3.283252        89.3418 
 874   0.0000       3.288891        89.4953 
 875   0.0000       3.292571        89.5954 
 876   0.0000       3.298132        89.7467 
 877   0.0000       3.304867        89.9300 
 878   0.0000       3.307808        90.0100 
 879   0.0000       3.311307        90.1052 
 880   0.0000       3.315341        90.2150 
 881   0.0000       3.316967        90.2593 
 882   0.0000       3.324440        90.4626 
 883   0.0000       3.326365        90.5150 
 884   0.0000       3.328330        90.5685 
 885   0.0000       3.330327        90.6228 
 886   0.0000       3.337160        90.8087 
 887   0.0000       3.340515        90.9000 
 888   0.0000       3.349341        91.1402 
 889   0.0000       3.352343        91.2219 
 890   0.0000       3.354104        91.2698 
 891   0.0000       3.355420        91.3056 
 892   0.0000       3.362091        91.4871 
 893   0.0000       3.363883        91.5359 
 894   0.0000       3.368376        91.6582 
 895   0.0000       3.370144        91.7063 
 896   0.0000       3.371251        91.7364 
 897   0.0000       3.375612        91.8551 
 898   0.0000       3.378906        91.9447 
 899   0.0000       3.381912        92.0265 
 900   0.0000       3.384006        92.0835 
 901   0.0000       3.385254        92.1174 
 902   0.0000       3.388357        92.2019 
 903   0.0000       3.390495        92.2601 
 904   0.0000       3.392185        92.3060 
 905   0.0000       3.395808        92.4046 
 906   0.0000       3.397496        92.4506 
 907   0.0000       3.402043        92.5743 
 908   0.0000       3.406231        92.6883 
 909   0.0000       3.410044        92.7920 
 910   0.0000       3.412468        92.8580 
 911   0.0000       3.414314        92.9082 
 912   0.0000       3.419384        93.0462 
 913   0.0000       3.424579        93.1875 
 914   0.0000       3.427514        93.2674 
 915   0.0000       3.431502        93.3759 
 916   0.0000       3.436706        93.5175 
 917   0.0000       3.440509        93.6210 
 918   0.0000       3.442805        93.6835 
 919   0.0000       3.445819        93.7655 
 920   0.0000       3.453175        93.9657 
 921   0.0000       3.461392        94.1893 
 922   0.0000       3.469395        94.4070 
 923   0.0000       3.471187        94.4558 
 924   0.0000       3.474333        94.5414 
 925   0.0000       3.479702        94.6875 
 926   0.0000       3.483099        94.7799 
 927   0.0000       3.487904        94.9107 
 928   0.0000       3.494045        95.0778 
 929   0.0000       3.496017        95.1315 
 930   0.0000       3.500121        95.2431 
 931   0.0000       3.504329        95.3576 
 932   0.0000       3.507568        95.4458 
 933   0.0000       3.511982        95.5659 
 934   0.0000       3.521276        95.8188 
 935   0.0000       3.527435        95.9864 
 936   0.0000       3.531153        96.0876 
 937   0.0000       3.534107        96.1680 
 938   0.0000       3.537396        96.2574 
 939   0.0000       3.543615        96.4267 
 940   0.0000       3.549008        96.5734 
 941   0.0000       3.551028        96.6284 
 942   0.0000       3.559060        96.8470 
 943   0.0000       3.564147        96.9854 
 944   0.0000       3.568375        97.1004 
 945   0.0000       3.574728        97.2733 
 946   0.0000       3.578540        97.3770 
 947   0.0000       3.582420        97.4826 
 948   0.0000       3.594106        97.8006 
 949   0.0000       3.598597        97.9228 
 950   0.0000       3.599862        97.9572 
 951   0.0000       3.610804        98.2550 
 952   0.0000       3.614026        98.3426 
 953   0.0000       3.621467        98.5451 
 954   0.0000       3.624863        98.6375 
 955   0.0000       3.632694        98.8506 
 956   0.0000       3.640537        99.0640 
 957   0.0000       3.645142        99.1894 
 958   0.0000       3.648654        99.2849 
 959   0.0000       3.657297        99.5201 
 960   0.0000       3.659459        99.5789 
 961   0.0000       3.662857        99.6714 
 962   0.0000       3.668004        99.8115 
 963   0.0000       3.675796       100.0235 
 964   0.0000       3.680748       100.1583 
 965   0.0000       3.683656       100.2374 
 966   0.0000       3.693523       100.5059 
 967   0.0000       3.706226       100.8515 
 968   0.0000       3.714999       101.0903 
 969   0.0000       3.719801       101.2209 
 970   0.0000       3.721763       101.2743 
 971   0.0000       3.727374       101.4270 
 972   0.0000       3.731204       101.5312 
 973   0.0000       3.738729       101.7360 
 974   0.0000       3.744702       101.8985 
 975   0.0000       3.754641       102.1690 
 976   0.0000       3.757895       102.2575 
 977   0.0000       3.764267       102.4309 
 978   0.0000       3.779437       102.8437 
 979   0.0000       3.779964       102.8580 
 980   0.0000       3.787341       103.0588 
 981   0.0000       3.794078       103.2421 
 982   0.0000       3.808126       103.6244 
 983   0.0000       3.811787       103.7240 
 984   0.0000       3.825902       104.1081 
 985   0.0000       3.828833       104.1879 
 986   0.0000       3.832413       104.2853 
 987   0.0000       3.855101       104.9026 
 988   0.0000       3.859092       105.0112 
 989   0.0000       3.866407       105.2103 
 990   0.0000       3.875994       105.4712 
 991   0.0000       3.878672       105.5440 
 992   0.0000       3.890108       105.8552 
 993   0.0000       3.896547       106.0304 
 994   0.0000       3.908978       106.3687 
 995   0.0000       3.910970       106.4229 
 996   0.0000       3.918245       106.6209 
 997   0.0000       3.932099       106.9978 
 998   0.0000       3.947427       107.4150 
 999   0.0000       3.958297       107.7107 
 1000   0.0000       3.962786       107.8329 
 1001   0.0000       3.969590       108.0180 
 1002   0.0000       3.973229       108.1170 
 1003   0.0000       3.980774       108.3224 
 1004   0.0000       3.984957       108.4362 
 1005   0.0000       4.011638       109.1622 
 1006   0.0000       4.016797       109.3026 
 1007   0.0000       4.024856       109.5219 
 1008   0.0000       4.026659       109.5710 
 1009   0.0000       4.037219       109.8583 
 1010   0.0000       4.042472       110.0013 
 1011   0.0000       4.048366       110.1616 
 1012   0.0000       4.052998       110.2877 
 1013   0.0000       4.061988       110.5323 
 1014   0.0000       4.065766       110.6351 
 1015   0.0000       4.080664       111.0405 
 1016   0.0000       4.082438       111.0888 
 1017   0.0000       4.092297       111.3571 
 1018   0.0000       4.102160       111.6254 
 1019   0.0000       4.106491       111.7433 
 1020   0.0000       4.115177       111.9797 
 1021   0.0000       4.120131       112.1145 
 1022   0.0000       4.123038       112.1936 
 1023   0.0000       4.130817       112.4053 
 1024   0.0000       4.136923       112.5714 
 1025   0.0000       4.141472       112.6952 
 1026   0.0000       4.149041       112.9011 
 1027   0.0000       4.154051       113.0375 
 1028   0.0000       4.159786       113.1935 
 1029   0.0000       4.164238       113.3147 
 1030   0.0000       4.168036       113.4180 
 1031   0.0000       4.170050       113.4728 
 1032   0.0000       4.181805       113.7927 
 1033   0.0000       4.185453       113.8920 
 1034   0.0000       4.194121       114.1278 
 1035   0.0000       4.195493       114.1652 
 1036   0.0000       4.200914       114.3127 
 1037   0.0000       4.208042       114.5066 
 1038   0.0000       4.214574       114.6844 
 1039   0.0000       4.217140       114.7542 
 1040   0.0000       4.220781       114.8533 
 1041   0.0000       4.225426       114.9797 
 1042   0.0000       4.226936       115.0208 
 1043   0.0000       4.230935       115.1296 
 1044   0.0000       4.234619       115.2298 
 1045   0.0000       4.238135       115.3255 
 1046   0.0000       4.242371       115.4408 
 1047   0.0000       4.244816       115.5073 
 1048   0.0000       4.248782       115.6152 
 1049   0.0000       4.252714       115.7222 
 1050   0.0000       4.262518       115.9890 
 1051   0.0000       4.262954       116.0009 
 1052   0.0000       4.265858       116.0799 
 1053   0.0000       4.284044       116.5748 
 1054   0.0000       4.288062       116.6841 
 1055   0.0000       4.299426       116.9933 
 1056   0.0000       4.318815       117.5209 
 1057   0.0000       4.326285       117.7242 
 1058   0.0000       4.330504       117.8390 
 1059   0.0000       4.339526       118.0845 
 1060   0.0000       4.341563       118.1399 
 1061   0.0000       4.346483       118.2738 
 1062   0.0000       4.350873       118.3933 
 1063   0.0000       4.359065       118.6162 
 1064   0.0000       4.370476       118.9267 
 1065   0.0000       4.378123       119.1348 
 1066   0.0000       4.385470       119.3347 
 1067   0.0000       4.395716       119.6135 
 1068   0.0000       4.405942       119.8918 
 1069   0.0000       4.413021       120.0844 
 1070   0.0000       4.423615       120.3727 
 1071   0.0000       4.430594       120.5626 
 1072   0.0000       4.434818       120.6775 
 1073   0.0000       4.440167       120.8231 
 1074   0.0000       4.442434       120.8848 
 1075   0.0000       4.447005       121.0092 
 1076   0.0000       4.451605       121.1343 
 1077   0.0000       4.461630       121.4071 
 1078   0.0000       4.481267       121.9415 
 1079   0.0000       4.486190       122.0754 
 1080   0.0000       4.489951       122.1778 
 1081   0.0000       4.499595       122.4402 
 1082   0.0000       4.501102       122.4812 
 1083   0.0000       4.516909       122.9113 
 1084   0.0000       4.522980       123.0765 
 1085   0.0000       4.528479       123.2262 
 1086   0.0000       4.547397       123.7410 
 1087   0.0000       4.561065       124.1129 
 1088   0.0000       4.576397       124.5301 
 1089   0.0000       4.584735       124.7570 
 1090   0.0000       4.603364       125.2639 
 1091   0.0000       4.621335       125.7529 
 1092   0.0000       4.631985       126.0427 
 1093   0.0000       4.635465       126.1374 
 1094   0.0000       4.646752       126.4445 
 1095   0.0000       4.652413       126.5986 
 1096   0.0000       4.661736       126.8523 
 1097   0.0000       4.669050       127.0513 
 1098   0.0000       4.684549       127.4731 
 1099   0.0000       4.688822       127.5893 
 1100   0.0000       4.706295       128.0648 
 1101   0.0000       4.720068       128.4396 
 1102   0.0000       4.731896       128.7614 
 1103   0.0000       4.740999       129.0091 
 1104   0.0000       4.748716       129.2191 
 1105   0.0000       4.751590       129.2973 
 1106   0.0000       4.763547       129.6227 
 1107   0.0000       4.765092       129.6647 
 1108   0.0000       4.781132       130.1012 
 1109   0.0000       4.801273       130.6493 
 1110   0.0000       4.806212       130.7837 
 1111   0.0000       4.848637       131.9381 
 1112   0.0000       4.865974       132.4099 
 1113   0.0000       4.882192       132.8512 
 1114   0.0000       4.886620       132.9717 
 1115   0.0000       4.890431       133.0754 
 1116   0.0000       4.896370       133.2370 
 1117   0.0000       4.899128       133.3120 
 1118   0.0000       4.912643       133.6798 
 1119   0.0000       4.923482       133.9748 
 1120   0.0000       4.931219       134.1853 
 1121   0.0000       4.946664       134.6056 
 1122   0.0000       4.962130       135.0264 
 1123   0.0000       4.967563       135.1743 
 1124   0.0000       4.983581       135.6101 
 1125   0.0000       4.990250       135.7916 
 1126   0.0000       4.993807       135.8884 
 1127   0.0000       5.017777       136.5407 
 1128   0.0000       5.030987       136.9001 
 1129   0.0000       5.044549       137.2692 
 1130   0.0000       5.075468       138.1105 
 1131   0.0000       5.084472       138.3555 
 1132   0.0000       5.120326       139.3311 
 1133   0.0000       5.129413       139.5784 
 1134   0.0000       5.149284       140.1192 
 1135   0.0000       5.153021       140.2208 
 1136   0.0000       5.167123       140.6046 
 1137   0.0000       5.173355       140.7741 
 1138   0.0000       5.186756       141.1388 
 1139   0.0000       5.196116       141.3935 
 1140   0.0000       5.216964       141.9608 
 1141   0.0000       5.232258       142.3770 
 1142   0.0000       5.237629       142.5231 
 1143   0.0000       5.250699       142.8788 
 1144   0.0000       5.260349       143.1414 
 1145   0.0000       5.265170       143.2726 
 1146   0.0000       5.293194       144.0351 
 1147   0.0000       5.317276       144.6904 
 1148   0.0000       5.317676       144.7013 
 1149   0.0000       5.334362       145.1554 
 1150   0.0000       5.352913       145.6602 
 1151   0.0000       5.355723       145.7366 
 1152   0.0000       5.377591       146.3317 
 1153   0.0000       5.388103       146.6177 
 1154   0.0000       5.416438       147.3888 
 1155   0.0000       5.449257       148.2818 
 1156   0.0000       5.462058       148.6301 
 1157   0.0000       5.475469       148.9951 
 1158   0.0000       5.477483       149.0499 
 1159   0.0000       5.498774       149.6293 
 1160   0.0000       5.508066       149.8821 
 1161   0.0000       5.527038       150.3984 
 1162   0.0000       5.551655       151.0682 
 1163   0.0000       5.579083       151.8146 
 1164   0.0000       5.613856       152.7608 
 1165   0.0000       5.648313       153.6984 
 1166   0.0000       5.657986       153.9616 
 1167   0.0000       5.669029       154.2621 
 1168   0.0000       5.678921       154.5313 
 1169   0.0000       5.703033       155.1874 
 1170   0.0000       5.753669       156.5653 
 1171   0.0000       5.820509       158.3841 
 1172   0.0000       5.849676       159.1778 
 1173   0.0000       5.879289       159.9836 
 1174   0.0000       5.944507       161.7583 
 1175   0.0000       6.006460       163.4441 
 1176   0.0000       6.049128       164.6051 
 1177   0.0000       6.071689       165.2191 
 1178   0.0000       6.177875       168.1085 
 1179   0.0000       6.224503       169.3773 
 1180   0.0000       6.301923       171.4840 
 1181   0.0000       6.428844       174.9377 
 1182   0.0000       6.464366       175.9044 
 1183   0.0000       6.490562       176.6172 
 1184   0.0000       6.571330       178.8150 
 1185   0.0000       6.731962       183.1860 
 1186   0.0000       6.787750       184.7041 
 1187   0.0000       6.868630       186.9049 
 1188   0.0000       6.929239       188.5542 
 1189   0.0000       7.070280       192.3921 
 1190   0.0000       7.122142       193.8033 
 1191   0.0000       7.167814       195.0461 
 1192   0.0000       7.353775       200.1064 
 1193   0.0000       7.510634       204.3747 
 1194   0.0000      22.193069       603.9041 
 1195   0.0000      22.259417       605.7095 
 1196   0.0000      22.342677       607.9751 
 1197   0.0000      22.499270       612.2362 
 1198   0.0000      22.522161       612.8592 
 1199   0.0000      22.534689       613.2001 
 1200   0.0000      22.544293       613.4614 
 1201   0.0000      22.548001       613.5623 
 1202   0.0000      22.605659       615.1313 
 1203   0.0000      22.650373       616.3480 
 1204   0.0000      22.663151       616.6957 
 1205   0.0000      22.686070       617.3193 
 1206   0.0000      22.696753       617.6100 
 1207   0.0000      22.719555       618.2305 
 1208   0.0000      22.791303       620.1829 
 1209   0.0000      22.796171       620.3153 
 1210   0.0000      22.810932       620.7170 
 1211   0.0000      22.866820       622.2378 
 1212   0.0000      22.874246       622.4399 
 1213   0.0000      22.880126       622.5999 
 1214   0.0000      22.897591       623.0751 
 1215   0.0000      22.941802       624.2782 
 1216   0.0000      22.990536       625.6043 
 1217   0.0000      23.039985       626.9499 
 1218   0.0000      23.201898       631.3557 
 1219   0.0000      23.249996       632.6646 
 1220   0.0000      23.315869       634.4570 
 1221   0.0000      23.430004       637.5628 
 1222   0.0000      23.478389       638.8794 
 1223   0.0000      32.886863       894.8970 
 1224   0.0000      32.961044       896.9156 
 1225   0.0000      44.229330      1203.5413 
 1226   0.0000      44.574461      1212.9327 

                    ********************************
                    * MULLIKEN POPULATION ANALYSIS *
                    ********************************

-----------------------
MULLIKEN ATOMIC CHARGES
-----------------------
   0 O :   -0.229231
   1 O :   -0.452789
   2 N :   -0.223267
   3 N :   -0.212300
   4 C :    0.075185
   5 C :    0.202904
   6 H :    0.124481
   7 C :    0.086646
   8 C :   -0.213161
   9 H :    0.161954
  10 C :   -0.158731
  11 H :    0.157321
  12 C :   -0.150820
  13 H :    0.157196
  14 C :   -0.152709
  15 H :    0.158615
  16 C :   -0.280311
  17 H :    0.152486
  18 C :    0.210469
  19 C :   -0.407018
  20 H :    0.136330
  21 H :    0.135685
  22 H :    0.132467
  23 C :   -0.451398
  24 H :    0.146328
  25 H :    0.148757
  26 H :    0.145347
  27 C :   -0.454613
  28 H :    0.143039
  29 H :    0.145074
  30 H :    0.143535
  31 C :    0.213890
  32 C :   -0.030595
  33 C :   -0.196532
  34 H :    0.159330
  35 C :   -0.231865
  36 H :    0.147947
  37 C :   -0.191750
  38 H :    0.151517
  39 C :   -0.326847
  40 H :    0.159152
  41 C :    0.086698
  42 C :   -0.434309
  43 H :    0.137783
  44 H :    0.140405
  45 H :    0.141117
  46 C :   -0.440441
  47 H :    0.145451
  48 H :    0.142752
  49 H :    0.144626
  50 C :   -0.464316
  51 H :    0.144147
  52 H :    0.152798
  53 H :    0.144868
  54 C :    0.492525
  55 C :    0.078617
  56 C :   -0.235879
  57 H :    0.172159
  58 C :   -0.139094
  59 H :    0.165068
  60 C :   -0.128229
  61 H :    0.165067
  62 C :   -0.143158
  63 H :    0.166082
  64 C :   -0.231481
  65 H :    0.163607
  66 H :    0.201421
Sum of atomic charges:    0.0000000

--------------------------------
MULLIKEN REDUCED ORBITAL CHARGES
--------------------------------
  0 O s       :     3.761637  s :     3.761637
      pz      :     1.261619  p :     4.424395
      px      :     1.623772
      py      :     1.539004
      dz2     :     0.008303  d :     0.041005
      dxz     :     0.007335
      dyz     :     0.014064
      dx2y2   :     0.005281
      dxy     :     0.006022
      f0      :     0.000390  f :     0.002195
      f+1     :     0.000488
      f-1     :     0.000443
      f+2     :     0.000339
      f-2     :     0.000377
      f+3     :     0.000078
      f-3     :     0.000079
  1 O s       :     3.869447  s :     3.869447
      pz      :     1.764595  p :     4.552408
      px      :     1.476651
      py      :     1.311162
      dz2     :     0.003182  d :     0.029166
      dxz     :     0.000255
      dyz     :     0.007558
      dx2y2   :     0.008277
      dxy     :     0.009895
      f0      :     0.000230  f :     0.001767
      f+1     :     0.000060
      f-1     :     0.000289
      f+2     :     0.000304
      f-2     :     0.000010
      f+3     :     0.000534
      f-3     :     0.000341
  2 N s       :     3.543411  s :     3.543411
      pz      :     1.293292  p :     3.614306
      px      :     1.161804
      py      :     1.159210
      dz2     :     0.016886  d :     0.061699
      dxz     :     0.012893
      dyz     :     0.010503
      dx2y2   :     0.010714
      dxy     :     0.010702
      f0      :     0.000730  f :     0.003850
      f+1     :     0.000689
      f-1     :     0.000337
      f+2     :     0.000681
      f-2     :     0.000522
      f+3     :     0.000461
      f-3     :     0.000431
  3 N s       :     3.399749  s :     3.399749
      pz      :     1.544725  p :     3.749540
      px      :     1.018597
      py      :     1.186218
      dz2     :     0.007922  d :     0.059213
      dxz     :     0.010089
      dyz     :     0.008948
      dx2y2   :     0.014478
      dxy     :     0.017777
      f0      :     0.000677  f :     0.003798
      f+1     :     0.000381
      f-1     :     0.000565
      f+2     :     0.000510
      f-2     :     0.000526
      f+3     :     0.000535
      f-3     :     0.000605
  4 C s       :     3.176811  s :     3.176811
      pz      :     0.821077  p :     2.516028
      px      :     0.849383
      py      :     0.845568
      dz2     :     0.064751  d :     0.213104
      dxz     :     0.053115
      dyz     :     0.038503
      dx2y2   :     0.031537
      dxy     :     0.025198
      f0      :     0.004587  f :     0.018871
      f+1     :     0.002752
      f-1     :     0.002380
      f+2     :     0.004297
      f-2     :     0.002339
      f+3     :     0.001113
      f-3     :     0.001405
  5 C s       :     3.064084  s :     3.064084
      pz      :     0.900121  p :     2.568729
      px      :     0.879141
      py      :     0.789467
      dz2     :     0.040432  d :     0.154465
      dxz     :     0.018238
      dyz     :     0.023678
      dx2y2   :     0.040606
      dxy     :     0.031511
      f0      :     0.000846  f :     0.009817
      f+1     :     0.001010
      f-1     :     0.002070
      f+2     :     0.001484
      f-2     :     0.001048
      f+3     :     0.001653
      f-3     :     0.001705
  6 H s       :     0.853053  s :     0.853053
      pz      :     0.013030  p :     0.022465
      px      :     0.005406
      py      :     0.004030
  7 C s       :     3.227043  s :     3.227043
      pz      :     0.819788  p :     2.540045
      px      :     0.931506
      py      :     0.788751
      dz2     :     0.034333  d :     0.136703
      dxz     :     0.023687
      dyz     :     0.041637
      dx2y2   :     0.016979
      dxy     :     0.020067
      f0      :     0.001302  f :     0.009563
      f+1     :     0.001266
      f-1     :     0.002749
      f+2     :     0.000930
      f-2     :     0.001212
      f+3     :     0.001038
      f-3     :     0.001067
  8 C s       :     3.223203  s :     3.223203
      pz      :     0.934379  p :     2.885698
      px      :     0.964661
      py      :     0.986658
      dz2     :     0.019622  d :     0.097050
      dxz     :     0.018113
      dyz     :     0.034559
      dx2y2   :     0.014083
      dxy     :     0.010673
      f0      :     0.000997  f :     0.007211
      f+1     :     0.001181
      f-1     :     0.001809
      f+2     :     0.000837
      f-2     :     0.000608
      f+3     :     0.000628
      f-3     :     0.001151
  9 H s       :     0.815253  s :     0.815253
      pz      :     0.007428  p :     0.022792
      px      :     0.004836
      py      :     0.010528
 10 C s       :     3.199937  s :     3.199937
      pz      :     0.983747  p :     2.858086
      px      :     0.957166
      py      :     0.917173
      dz2     :     0.026409  d :     0.093550
      dxz     :     0.009207
      dyz     :     0.020988
      dx2y2   :     0.018468
      dxy     :     0.018479
      f0      :     0.000867  f :     0.007158
      f+1     :     0.000497
      f-1     :     0.001598
      f+2     :     0.000858
      f-2     :     0.001104
      f+3     :     0.000911
      f-3     :     0.001323
 11 H s       :     0.820521  s :     0.820521
      pz      :     0.013370  p :     0.022158
      px      :     0.004996
      py      :     0.003791
 12 C s       :     3.183084  s :     3.183084
      pz      :     0.930749  p :     2.867146
      px      :     0.965546
      py      :     0.970851
      dz2     :     0.025610  d :     0.093447
      dxz     :     0.019251
      dyz     :     0.029184
      dx2y2   :     0.008183
      dxy     :     0.011219
      f0      :     0.001132  f :     0.007143
      f+1     :     0.001083
      f-1     :     0.001926
      f+2     :     0.000663
      f-2     :     0.000916
      f+3     :     0.000820
      f-3     :     0.000603
 13 H s       :     0.820644  s :     0.820644
      pz      :     0.005136  p :     0.022160
      px      :     0.006055
      py      :     0.010969
 14 C s       :     3.186708  s :     3.186708
      pz      :     0.945723  p :     2.864882
      px      :     0.957515
      py      :     0.961643
      dz2     :     0.019781  d :     0.093939
      dxz     :     0.017450
      dyz     :     0.034045
      dx2y2   :     0.012775
      dxy     :     0.009888
      f0      :     0.000999  f :     0.007181
      f+1     :     0.001191
      f-1     :     0.001809
      f+2     :     0.000815
      f-2     :     0.000573
      f+3     :     0.000636
      f-3     :     0.001158
 15 H s       :     0.819213  s :     0.819213
      pz      :     0.007314  p :     0.022172
      px      :     0.004779
      py      :     0.010079
 16 C s       :     3.274200  s :     3.274200
      pz      :     0.994815  p :     2.903137
      px      :     0.958737
      py      :     0.949585
      dz2     :     0.026929  d :     0.095758
      dxz     :     0.009459
      dyz     :     0.021709
      dx2y2   :     0.018005
      dxy     :     0.019655
      f0      :     0.000854  f :     0.007215
      f+1     :     0.000495
      f-1     :     0.001612
      f+2     :     0.000855
      f-2     :     0.001083
      f+3     :     0.000959
      f-3     :     0.001357
 17 H s       :     0.825247  s :     0.825247
      pz      :     0.013397  p :     0.022267
      px      :     0.005058
      py      :     0.003812
 18 C s       :     3.036159  s :     3.036159
      pz      :     0.900006  p :     2.537039
      px      :     0.733739
      py      :     0.903294
      dz2     :     0.042912  d :     0.203697
      dxz     :     0.038997
      dyz     :     0.037120
      dx2y2   :     0.044031
      dxy     :     0.040636
      f0      :     0.001641  f :     0.012636
      f+1     :     0.002286
      f-1     :     0.002031
      f+2     :     0.001446
      f-2     :     0.000952
      f+3     :     0.001662
      f-3     :     0.002619
 19 C s       :     3.258718  s :     3.258718
      pz      :     0.918681  p :     3.087953
      px      :     1.084486
      py      :     1.084786
      dz2     :     0.008309  d :     0.056893
      dxz     :     0.015418
      dyz     :     0.019140
      dx2y2   :     0.007616
      dxy     :     0.006409
      f0      :     0.001179  f :     0.003453
      f+1     :     0.000750
      f-1     :     0.000808
      f+2     :     0.000025
      f-2     :     0.000007
      f+3     :     0.000658
      f-3     :     0.000027
 20 H s       :     0.842439  s :     0.842439
      pz      :     0.005585  p :     0.021232
      px      :     0.006271
      py      :     0.009376
 21 H s       :     0.843121  s :     0.843121
      pz      :     0.005353  p :     0.021194
      px      :     0.011261
      py      :     0.004581
 22 H s       :     0.846325  s :     0.846325
      pz      :     0.005958  p :     0.021208
      px      :     0.005825
      py      :     0.009425
 23 C s       :     3.268333  s :     3.268333
      pz      :     1.080831  p :     3.123584
      px      :     1.066985
      py      :     0.975768
      dz2     :     0.015737  d :     0.056191
      dxz     :     0.007864
      dyz     :     0.006937
      dx2y2   :     0.013020
      dxy     :     0.012633
      f0      :     0.000729  f :     0.003290
      f+1     :     0.000276
      f-1     :     0.000456
      f+2     :     0.000199
      f-2     :     0.000275
      f+3     :     0.000741
      f-3     :     0.000614
 24 H s       :     0.832013  s :     0.832013
      pz      :     0.012346  p :     0.021658
      px      :     0.004955
      py      :     0.004357
 25 H s       :     0.829643  s :     0.829643
      pz      :     0.006044  p :     0.021600
      px      :     0.010747
      py      :     0.004809
 26 H s       :     0.833504  s :     0.833504
      pz      :     0.004637  p :     0.021149
      px      :     0.006765
      py      :     0.009747
 27 C s       :     3.284884  s :     3.284884
      pz      :     1.077987  p :     3.109318
      px      :     1.043801
      py      :     0.987531
      dz2     :     0.016589  d :     0.057027
      dxz     :     0.005089
      dyz     :     0.008642
      dx2y2   :     0.018034
      dxy     :     0.008673
      f0      :     0.000937  f :     0.003385
      f+1     :     0.000157
      f-1     :     0.000359
      f+2     :     0.000179
      f-2     :     0.000286
      f+3     :     0.000880
      f-3     :     0.000585
 28 H s       :     0.835704  s :     0.835704
      pz      :     0.005236  p :     0.021257
      px      :     0.005656
      py      :     0.010365
 29 H s       :     0.833562  s :     0.833562
      pz      :     0.005241  p :     0.021365
      px      :     0.011766
      py      :     0.004358
 30 H s       :     0.834919  s :     0.834919
      pz      :     0.012609  p :     0.021545
      px      :     0.004497
      py      :     0.004439
 31 C s       :     2.964698  s :     2.964698
      pz      :     0.899414  p :     2.637377
      px      :     0.825029
      py      :     0.912934
      dz2     :     0.020008  d :     0.171195
      dxz     :     0.044506
      dyz     :     0.022760
      dx2y2   :     0.035668
      dxy     :     0.048254
      f0      :     0.001303  f :     0.012841
      f+1     :     0.001424
      f-1     :     0.001770
      f+2     :     0.001603
      f-2     :     0.001860
      f+3     :     0.003021
      f-3     :     0.001861
 32 C s       :     3.341174  s :     3.341174
      pz      :     0.936645  p :     2.555551
      px      :     0.756390
      py      :     0.862516
      dz2     :     0.016521  d :     0.124860
      dxz     :     0.025550
      dyz     :     0.016678
      dx2y2   :     0.033403
      dxy     :     0.032708
      f0      :     0.000912  f :     0.009010
      f+1     :     0.000775
      f-1     :     0.001383
      f+2     :     0.001294
      f-2     :     0.001424
      f+3     :     0.001904
      f-3     :     0.001318
 33 C s       :     3.208870  s :     3.208870
      pz      :     0.990300  p :     2.881965
      px      :     0.909552
      py      :     0.982112
      dz2     :     0.010574  d :     0.098367
      dxz     :     0.024739
      dyz     :     0.010754
      dx2y2   :     0.029622
      dxy     :     0.022678
      f0      :     0.000873  f :     0.007330
      f+1     :     0.001019
      f-1     :     0.000674
      f+2     :     0.001145
      f-2     :     0.000976
      f+3     :     0.001769
      f-3     :     0.000873
 34 H s       :     0.817554  s :     0.817554
      pz      :     0.006745  p :     0.023116
      px      :     0.004518
      py      :     0.011852
 35 C s       :     3.210479  s :     3.210479
      pz      :     0.996364  p :     2.920824
      px      :     0.965099
      py      :     0.959361
      dz2     :     0.017714  d :     0.093349
      dxz     :     0.010623
      dyz     :     0.015906
      dx2y2   :     0.024597
      dxy     :     0.024510
      f0      :     0.000362  f :     0.007213
      f+1     :     0.001063
      f-1     :     0.001548
      f+2     :     0.001005
      f-2     :     0.000978
      f+3     :     0.001220
      f-3     :     0.001037
 36 H s       :     0.829805  s :     0.829805
      pz      :     0.004730  p :     0.022248
      px      :     0.011918
      py      :     0.005600
 37 C s       :     3.214598  s :     3.214598
      pz      :     0.963591  p :     2.873933
      px      :     0.961985
      py      :     0.948356
      dz2     :     0.008914  d :     0.095964
      dxz     :     0.022005
      dyz     :     0.013360
      dx2y2   :     0.022841
      dxy     :     0.028844
      f0      :     0.000853  f :     0.007256
      f+1     :     0.000306
      f-1     :     0.001382
      f+2     :     0.000914
      f-2     :     0.001227
      f+3     :     0.001608
      f-3     :     0.000965
 38 H s       :     0.826442  s :     0.826442
      pz      :     0.006747  p :     0.022041
      px      :     0.009171
      py      :     0.006123
 39 C s       :     3.310462  s :     3.310462
      pz      :     1.016446  p :     2.918366
      px      :     0.905775
      py      :     0.996145
      dz2     :     0.010050  d :     0.090668
      dxz     :     0.021573
      dyz     :     0.010325
      dx2y2   :     0.026414
      dxy     :     0.022308
      f0      :     0.000896  f :     0.007351
      f+1     :     0.001023
      f-1     :     0.000666
      f+2     :     0.001220
      f-2     :     0.001000
      f+3     :     0.001707
      f-3     :     0.000840
 40 H s       :     0.817519  s :     0.817519
      pz      :     0.007166  p :     0.023329
      px      :     0.004155
      py      :     0.012008
 41 C s       :     3.003606  s :     3.003606
      pz      :     0.889867  p :     2.722813
      px      :     0.909033
      py      :     0.923914
      dz2     :     0.034030  d :     0.177334
      dxz     :     0.039028
      dyz     :     0.037063
      dx2y2   :     0.029789
      dxy     :     0.037424
      f0      :     0.000915  f :     0.009549
      f+1     :     0.001487
      f-1     :     0.001322
      f+2     :     0.001728
      f-2     :     0.001808
      f+3     :     0.001118
      f-3     :     0.001171
 42 C s       :     3.261701  s :     3.261701
      pz      :     0.993893  p :     3.110353
      px      :     1.068426
      py      :     1.048034
      dz2     :     0.010299  d :     0.059011
      dxz     :     0.019179
      dyz     :     0.008896
      dx2y2   :     0.009483
      dxy     :     0.011153
      f0      :     0.000483  f :     0.003244
      f+1     :     0.000308
      f-1     :     0.000419
      f+2     :     0.000789
      f-2     :     0.000916
      f+3     :     0.000174
      f-3     :     0.000155
 43 H s       :     0.840939  s :     0.840939
      pz      :     0.007821  p :     0.021278
      px      :     0.008470
      py      :     0.004987
 44 H s       :     0.838179  s :     0.838179
      pz      :     0.006922  p :     0.021416
      px      :     0.008483
      py      :     0.006012
 45 H s       :     0.836112  s :     0.836112
      pz      :     0.005280  p :     0.022772
      px      :     0.006081
      py      :     0.011411
 46 C s       :     3.268835  s :     3.268835
      pz      :     1.032816  p :     3.110049
      px      :     0.999046
      py      :     1.078187
      dz2     :     0.011372  d :     0.058340
      dxz     :     0.011911
      dyz     :     0.013015
      dx2y2   :     0.006251
      dxy     :     0.015791
      f0      :     0.000160  f :     0.003218
      f+1     :     0.000656
      f-1     :     0.000190
      f+2     :     0.000470
      f-2     :     0.001188
      f+3     :     0.000382
      f-3     :     0.000173
 47 H s       :     0.831537  s :     0.831537
      pz      :     0.005950  p :     0.023012
      px      :     0.007790
      py      :     0.009272
 48 H s       :     0.835681  s :     0.835681
      pz      :     0.005897  p :     0.021567
      px      :     0.008248
      py      :     0.007423
 49 H s       :     0.834026  s :     0.834026
      pz      :     0.009670  p :     0.021347
      px      :     0.004946
      py      :     0.006731
 50 C s       :     3.293139  s :     3.293139
      pz      :     1.057885  p :     3.107648
      px      :     1.083818
      py      :     0.965945
      dz2     :     0.004450  d :     0.060132
      dxz     :     0.016140
      dyz     :     0.015928
      dx2y2   :     0.011108
      dxy     :     0.012506
      f0      :     0.000055  f :     0.003397
      f+1     :     0.000179
      f-1     :     0.000596
      f+2     :     0.000902
      f-2     :     0.000846
      f+3     :     0.000303
      f-3     :     0.000517
 51 H s       :     0.834732  s :     0.834732
      pz      :     0.007937  p :     0.021121
      px      :     0.005397
      py      :     0.007788
 52 H s       :     0.825806  s :     0.825806
      pz      :     0.006593  p :     0.021396
      px      :     0.008383
      py      :     0.006421
 53 H s       :     0.833975  s :     0.833975
      pz      :     0.007817  p :     0.021158
      px      :     0.008918
      py      :     0.004423
 54 C s       :     3.064844  s :     3.064844
      pz      :     0.715182  p :     2.161996
      px      :     0.746746
      py      :     0.700068
      dz2     :     0.042447  d :     0.257294
      dxz     :     0.028043
      dyz     :     0.095376
      dx2y2   :     0.025049
      dxy     :     0.066379
      f0      :     0.005064  f :     0.023341
      f+1     :     0.001677
      f-1     :     0.003241
      f+2     :     0.005227
      f-2     :     0.002113
      f+3     :     0.004003
      f-3     :     0.002016
 55 C s       :     3.264470  s :     3.264470
      pz      :     0.780564  p :     2.519212
      px      :     0.959415
      py      :     0.779233
      dz2     :     0.025470  d :     0.128015
      dxz     :     0.014456
      dyz     :     0.042739
      dx2y2   :     0.020091
      dxy     :     0.025259
      f0      :     0.001901  f :     0.009687
      f+1     :     0.001065
      f-1     :     0.001287
      f+2     :     0.002272
      f-2     :     0.000912
      f+3     :     0.001431
      f-3     :     0.000820
 56 C s       :     3.262918  s :     3.262918
      pz      :     0.987130  p :     2.865952
      px      :     0.942649
      py      :     0.936172
      dz2     :     0.019907  d :     0.099747
      dxz     :     0.012567
      dyz     :     0.031799
      dx2y2   :     0.014120
      dxy     :     0.021354
      f0      :     0.001359  f :     0.007262
      f+1     :     0.000763
      f-1     :     0.000793
      f+2     :     0.001525
      f-2     :     0.000774
      f+3     :     0.001311
      f-3     :     0.000738
 57 H s       :     0.805347  s :     0.805347
      pz      :     0.010149  p :     0.022494
      px      :     0.006110
      py      :     0.006235
 58 C s       :     3.179537  s :     3.179537
      pz      :     0.921558  p :     2.860066
      px      :     0.954123
      py      :     0.984385
      dz2     :     0.029832  d :     0.092320
      dxz     :     0.017427
      dyz     :     0.019713
      dx2y2   :     0.016351
      dxy     :     0.008996
      f0      :     0.001558  f :     0.007172
      f+1     :     0.000897
      f-1     :     0.000988
      f+2     :     0.001591
      f-2     :     0.000922
      f+3     :     0.000477
      f-3     :     0.000738
 59 H s       :     0.812706  s :     0.812706
      pz      :     0.003779  p :     0.022227
      px      :     0.004593
      py      :     0.013855
 60 C s       :     3.186021  s :     3.186021
      pz      :     0.971280  p :     2.840354
      px      :     0.925702
      py      :     0.943372
      dz2     :     0.018171  d :     0.094723
      dxz     :     0.008713
      dyz     :     0.032533
      dx2y2   :     0.014582
      dxy     :     0.020724
      f0      :     0.001248  f :     0.007132
      f+1     :     0.000703
      f-1     :     0.000848
      f+2     :     0.001694
      f-2     :     0.000578
      f+3     :     0.001344
      f-3     :     0.000716
 61 H s       :     0.812808  s :     0.812808
      pz      :     0.010585  p :     0.022125
      px      :     0.005072
      py      :     0.006469
 62 C s       :     3.177733  s :     3.177733
      pz      :     0.964483  p :     2.865419
      px      :     0.964215
      py      :     0.936721
      dz2     :     0.017858  d :     0.092835
      dxz     :     0.010816
      dyz     :     0.031373
      dx2y2   :     0.014021
      dxy     :     0.018767
      f0      :     0.001322  f :     0.007172
      f+1     :     0.000798
      f-1     :     0.000754
      f+2     :     0.001547
      f-2     :     0.000749
      f+3     :     0.001282
      f-3     :     0.000719
 63 H s       :     0.811681  s :     0.811681
      pz      :     0.010091  p :     0.022237
      px      :     0.006191
      py      :     0.005955
 64 C s       :     3.254186  s :     3.254186
      pz      :     0.936586  p :     2.872801
      px      :     0.927212
      py      :     1.009004
      dz2     :     0.031410  d :     0.097257
      dxz     :     0.018959
      dyz     :     0.020107
      dx2y2   :     0.018126
      dxy     :     0.008655
      f0      :     0.001576  f :     0.007237
      f+1     :     0.000923
      f-1     :     0.001034
      f+2     :     0.001543
      f-2     :     0.000974
      f+3     :     0.000461
      f-3     :     0.000726
 65 H s       :     0.813908  s :     0.813908
      pz      :     0.003841  p :     0.022485
      px      :     0.004416
      py      :     0.014229
 66 H s       :     0.753570  s :     0.753570
      pz      :     0.014372  p :     0.045009
      px      :     0.016241
      py      :     0.014397


                     *******************************
                     * LOEWDIN POPULATION ANALYSIS *
                     *******************************

----------------------
LOEWDIN ATOMIC CHARGES
----------------------
   0 O :    0.352508
   1 O :    0.054157
   2 N :    0.175516
   3 N :    0.129226
   4 C :   -0.293143
   5 C :   -0.194799
   6 H :    0.173791
   7 C :   -0.131659
   8 C :   -0.112030
   9 H :    0.158486
  10 C :   -0.146497
  11 H :    0.154620
  12 C :   -0.148943
  13 H :    0.153289
  14 C :   -0.146054
  15 H :    0.154503
  16 C :   -0.112145
  17 H :    0.159680
  18 C :   -0.385585
  19 C :   -0.277311
  20 H :    0.125537
  21 H :    0.127254
  22 H :    0.123903
  23 C :   -0.270694
  24 H :    0.125409
  25 H :    0.131544
  26 H :    0.129161
  27 C :   -0.265574
  28 H :    0.129126
  29 H :    0.132361
  30 H :    0.125656
  31 C :   -0.179953
  32 C :   -0.076622
  33 C :   -0.128431
  34 H :    0.158272
  35 C :   -0.191686
  36 H :    0.148452
  37 C :   -0.165892
  38 H :    0.151998
  39 C :   -0.146703
  40 H :    0.158759
  41 C :   -0.287901
  42 C :   -0.273072
  43 H :    0.127805
  44 H :    0.128452
  45 H :    0.117855
  46 C :   -0.269349
  47 H :    0.115229
  48 H :    0.130568
  49 H :    0.130005
  50 C :   -0.273240
  51 H :    0.125992
  52 H :    0.128960
  53 H :    0.125750
  54 C :   -0.370294
  55 C :   -0.129701
  56 C :   -0.088867
  57 H :    0.162643
  58 C :   -0.134912
  59 H :    0.158162
  60 C :   -0.119938
  61 H :    0.158023
  62 C :   -0.134181
  63 H :    0.158210
  64 C :   -0.083101
  65 H :    0.162303
  66 H :    0.175113

-------------------------------
LOEWDIN REDUCED ORBITAL CHARGES
-------------------------------
  0 O s       :     3.216444  s :     3.216444
      pz      :     1.294304  p :     4.314999
      px      :     1.497071
      py      :     1.523624
      dz2     :     0.028076  d :     0.109284
      dxz     :     0.022977
      dyz     :     0.035984
      dx2y2   :     0.010549
      dxy     :     0.011700
      f0      :     0.001318  f :     0.006765
      f+1     :     0.001009
      f-1     :     0.001416
      f+2     :     0.001315
      f-2     :     0.001051
      f+3     :     0.000312
      f-3     :     0.000344
  1 O s       :     3.414611  s :     3.414611
      pz      :     1.608080  p :     4.462977
      px      :     1.379775
      py      :     1.475122
      dz2     :     0.008696  d :     0.062837
      dxz     :     0.000359
      dyz     :     0.016342
      dx2y2   :     0.024003
      dxy     :     0.013437
      f0      :     0.000619  f :     0.005417
      f+1     :     0.000092
      f-1     :     0.001061
      f+2     :     0.000986
      f-2     :     0.000027
      f+3     :     0.001076
      f-3     :     0.001556
  2 N s       :     3.042179  s :     3.042179
      pz      :     1.303930  p :     3.566444
      px      :     1.184676
      py      :     1.077838
      dz2     :     0.048097  d :     0.200503
      dxz     :     0.057963
      dyz     :     0.024143
      dx2y2   :     0.032977
      dxy     :     0.037323
      f0      :     0.002986  f :     0.015358
      f+1     :     0.002865
      f-1     :     0.002109
      f+2     :     0.002488
      f-2     :     0.001623
      f+3     :     0.001572
      f-3     :     0.001715
  3 N s       :     2.928814  s :     2.928814
      pz      :     1.418628  p :     3.724643
      px      :     1.134611
      py      :     1.171404
      dz2     :     0.022951  d :     0.204332
      dxz     :     0.034229
      dyz     :     0.027174
      dx2y2   :     0.049484
      dxy     :     0.070493
      f0      :     0.001694  f :     0.012985
      f+1     :     0.001200
      f-1     :     0.001821
      f+2     :     0.001853
      f-2     :     0.001727
      f+3     :     0.002546
      f-3     :     0.002145
  4 C s       :     2.749394  s :     2.749394
      pz      :     0.907917  p :     2.687735
      px      :     0.947036
      py      :     0.832782
      dz2     :     0.212883  d :     0.746306
      dxz     :     0.192546
      dyz     :     0.149622
      dx2y2   :     0.107300
      dxy     :     0.083955
      f0      :     0.024207  f :     0.109708
      f+1     :     0.016749
      f-1     :     0.015524
      f+2     :     0.023338
      f-2     :     0.016108
      f+3     :     0.006446
      f-3     :     0.007336
  5 C s       :     2.734754  s :     2.734754
      pz      :     0.987605  p :     2.855454
      px      :     0.961883
      py      :     0.905966
      dz2     :     0.125383  d :     0.543407
      dxz     :     0.065891
      dyz     :     0.104830
      dx2y2   :     0.146530
      dxy     :     0.100772
      f0      :     0.005084  f :     0.061184
      f+1     :     0.006916
      f-1     :     0.011172
      f+2     :     0.008921
      f-2     :     0.008188
      f+3     :     0.009970
      f-3     :     0.010932
  6 H s       :     0.766268  s :     0.766268
      pz      :     0.034553  p :     0.059941
      px      :     0.014626
      py      :     0.010762
  7 C s       :     2.716928  s :     2.716928
      pz      :     1.036960  p :     2.857868
      px      :     0.862857
      py      :     0.958051
      dz2     :     0.130999  d :     0.502844
      dxz     :     0.083683
      dyz     :     0.156796
      dx2y2   :     0.063328
      dxy     :     0.068037
      f0      :     0.008143  f :     0.054019
      f+1     :     0.005994
      f-1     :     0.017309
      f+2     :     0.006237
      f-2     :     0.006759
      f+3     :     0.004860
      f-3     :     0.004718
  8 C s       :     2.761025  s :     2.761025
      pz      :     1.017364  p :     2.926278
      px      :     0.903516
      py      :     1.005397
      dz2     :     0.088163  d :     0.382650
      dxz     :     0.063710
      dyz     :     0.142053
      dx2y2   :     0.050724
      dxy     :     0.038000
      f0      :     0.007586  f :     0.042077
      f+1     :     0.006600
      f-1     :     0.011727
      f+2     :     0.003541
      f-2     :     0.004103
      f+3     :     0.003897
      f-3     :     0.004624
  9 H s       :     0.778977  s :     0.778977
      pz      :     0.020368  p :     0.062537
      px      :     0.014050
      py      :     0.028119
 10 C s       :     2.767333  s :     2.767333
      pz      :     0.994970  p :     2.947802
      px      :     0.906311
      py      :     1.046521
      dz2     :     0.113092  d :     0.388660
      dxz     :     0.031237
      dyz     :     0.093900
      dx2y2   :     0.075561
      dxy     :     0.074871
      f0      :     0.004657  f :     0.042702
      f+1     :     0.002261
      f-1     :     0.011933
      f+2     :     0.006327
      f-2     :     0.007531
      f+3     :     0.005112
      f-3     :     0.004882
 11 H s       :     0.784300  s :     0.784300
      pz      :     0.035534  p :     0.061080
      px      :     0.014247
      py      :     0.011299
 12 C s       :     2.767437  s :     2.767437
      pz      :     1.053402  p :     2.949414
      px      :     0.899865
      py      :     0.996147
      dz2     :     0.113477  d :     0.389585
      dxz     :     0.072442
      dyz     :     0.127249
      dx2y2   :     0.033895
      dxy     :     0.042522
      f0      :     0.007754  f :     0.042507
      f+1     :     0.005386
      f-1     :     0.013410
      f+2     :     0.004841
      f-2     :     0.005158
      f+3     :     0.003585
      f-3     :     0.002373
 13 H s       :     0.785734  s :     0.785734
      pz      :     0.014692  p :     0.060977
      px      :     0.016884
      py      :     0.029401
 14 C s       :     2.767317  s :     2.767317
      pz      :     1.037921  p :     2.948142
      px      :     0.908345
      py      :     1.001876
      dz2     :     0.088012  d :     0.387982
      dxz     :     0.065821
      dyz     :     0.146526
      dx2y2   :     0.049727
      dxy     :     0.037896
      f0      :     0.007644  f :     0.042614
      f+1     :     0.006753
      f-1     :     0.012070
      f+2     :     0.003507
      f-2     :     0.004129
      f+3     :     0.003911
      f-3     :     0.004601
 15 H s       :     0.784408  s :     0.784408
      pz      :     0.020263  p :     0.061088
      px      :     0.013671
      py      :     0.027155
 16 C s       :     2.760480  s :     2.760480
      pz      :     0.991769  p :     2.926049
      px      :     0.903126
      py      :     1.031155
      dz2     :     0.110801  d :     0.383543
      dxz     :     0.031805
      dyz     :     0.093938
      dx2y2   :     0.073544
      dxy     :     0.073457
      f0      :     0.004482  f :     0.042073
      f+1     :     0.002287
      f-1     :     0.011622
      f+2     :     0.006365
      f-2     :     0.007392
      f+3     :     0.005068
      f-3     :     0.004856
 17 H s       :     0.778862  s :     0.778862
      pz      :     0.035722  p :     0.061458
      px      :     0.014576
      py      :     0.011161
 18 C s       :     2.710240  s :     2.710240
      pz      :     0.995504  p :     2.891189
      px      :     0.885763
      py      :     1.009921
      dz2     :     0.165818  d :     0.701794
      dxz     :     0.118180
      dyz     :     0.117027
      dx2y2   :     0.158115
      dxy     :     0.142653
      f0      :     0.009443  f :     0.082363
      f+1     :     0.015297
      f-1     :     0.012359
      f+2     :     0.010728
      f-2     :     0.007950
      f+3     :     0.010860
      f-3     :     0.015725
 19 C s       :     2.834972  s :     2.834972
      pz      :     1.003719  p :     3.158700
      px      :     1.080422
      py      :     1.074559
      dz2     :     0.056264  d :     0.260240
      dxz     :     0.062212
      dyz     :     0.077959
      dx2y2   :     0.034720
      dxy     :     0.029084
      f0      :     0.005284  f :     0.023399
      f+1     :     0.004903
      f-1     :     0.005429
      f+2     :     0.002373
      f-2     :     0.002608
      f+3     :     0.002721
      f-3     :     0.000082
 20 H s       :     0.811498  s :     0.811498
      pz      :     0.015402  p :     0.062965
      px      :     0.019195
      py      :     0.028369
 21 H s       :     0.809982  s :     0.809982
      pz      :     0.014888  p :     0.062764
      px      :     0.033839
      py      :     0.014037
 22 H s       :     0.813349  s :     0.813349
      pz      :     0.016411  p :     0.062748
      px      :     0.017763
      py      :     0.028574
 23 C s       :     2.832322  s :     2.832322
      pz      :     1.072649  p :     3.165442
      px      :     1.066603
      py      :     1.026190
      dz2     :     0.069570  d :     0.250278
      dxz     :     0.034682
      dyz     :     0.032630
      dx2y2   :     0.053998
      dxy     :     0.059398
      f0      :     0.003065  f :     0.022652
      f+1     :     0.001388
      f-1     :     0.003624
      f+2     :     0.004008
      f-2     :     0.003166
      f+3     :     0.003951
      f-3     :     0.003451
 24 H s       :     0.810375  s :     0.810375
      pz      :     0.036367  p :     0.064216
      px      :     0.014818
      py      :     0.013030
 25 H s       :     0.805093  s :     0.805093
      pz      :     0.018711  p :     0.063362
      px      :     0.030806
      py      :     0.013846
 26 H s       :     0.807473  s :     0.807473
      pz      :     0.014477  p :     0.063367
      px      :     0.021371
      py      :     0.027519
 27 C s       :     2.829905  s :     2.829905
      pz      :     1.070364  p :     3.157683
      px      :     1.058006
      py      :     1.029313
      dz2     :     0.073439  d :     0.254693
      dxz     :     0.022119
      dyz     :     0.038947
      dx2y2   :     0.074349
      dxy     :     0.045839
      f0      :     0.003849  f :     0.023292
      f+1     :     0.001285
      f-1     :     0.002621
      f+2     :     0.003612
      f-2     :     0.004123
      f+3     :     0.004572
      f-3     :     0.003229
 28 H s       :     0.807711  s :     0.807711
      pz      :     0.016336  p :     0.063162
      px      :     0.017752
      py      :     0.029074
 29 H s       :     0.804459  s :     0.804459
      pz      :     0.016270  p :     0.063180
      px      :     0.033815
      py      :     0.013095
 30 H s       :     0.810356  s :     0.810356
      pz      :     0.037159  p :     0.063988
      px      :     0.013739
      py      :     0.013090
 31 C s       :     2.703183  s :     2.703183
      pz      :     0.908427  p :     2.784059
      px      :     0.914297
      py      :     0.961335
      dz2     :     0.076256  d :     0.619563
      dxz     :     0.142574
      dyz     :     0.082314
      dx2y2   :     0.156765
      dxy     :     0.161653
      f0      :     0.007941  f :     0.073148
      f+1     :     0.007758
      f-1     :     0.006036
      f+2     :     0.009886
      f-2     :     0.010813
      f+3     :     0.019091
      f-3     :     0.011622
 32 C s       :     2.715411  s :     2.715411
      pz      :     0.900142  p :     2.841829
      px      :     0.984252
      py      :     0.957434
      dz2     :     0.057820  d :     0.469930
      dxz     :     0.091261
      dyz     :     0.069750
      dx2y2   :     0.125216
      dxy     :     0.125883
      f0      :     0.004689  f :     0.049452
      f+1     :     0.004800
      f-1     :     0.005484
      f+2     :     0.007785
      f-2     :     0.006494
      f+3     :     0.011856
      f-3     :     0.008344
 33 C s       :     2.759239  s :     2.759239
      pz      :     0.929343  p :     2.933253
      px      :     1.033598
      py      :     0.970312
      dz2     :     0.038569  d :     0.394313
      dxz     :     0.092758
      dyz     :     0.043743
      dx2y2   :     0.122399
      dxy     :     0.096844
      f0      :     0.004488  f :     0.041625
      f+1     :     0.005370
      f-1     :     0.002269
      f+2     :     0.005621
      f-2     :     0.006348
      f+3     :     0.011307
      f-3     :     0.006223
 34 H s       :     0.778840  s :     0.778840
      pz      :     0.018695  p :     0.062888
      px      :     0.012652
      py      :     0.031541
 35 C s       :     2.763202  s :     2.763202
      pz      :     0.972258  p :     2.990214
      px      :     0.995581
      py      :     1.022375
      dz2     :     0.066856  d :     0.395054
      dxz     :     0.045102
      dyz     :     0.069293
      dx2y2   :     0.103447
      dxy     :     0.110357
      f0      :     0.003137  f :     0.043216
      f+1     :     0.005156
      f-1     :     0.005011
      f+2     :     0.006982
      f-2     :     0.006749
      f+3     :     0.009242
      f-3     :     0.006940
 36 H s       :     0.790216  s :     0.790216
      pz      :     0.013771  p :     0.061332
      px      :     0.031646
      py      :     0.015915
 37 C s       :     2.764864  s :     2.764864
      pz      :     0.924174  p :     2.952101
      px      :     1.016587
      py      :     1.011341
      dz2     :     0.035959  d :     0.404976
      dxz     :     0.082026
      dyz     :     0.059123
      dx2y2   :     0.100555
      dxy     :     0.127314
      f0      :     0.004585  f :     0.043950
      f+1     :     0.002512
      f-1     :     0.005518
      f+2     :     0.006728
      f-2     :     0.005759
      f+3     :     0.011225
      f-3     :     0.007623
 38 H s       :     0.787279  s :     0.787279
      pz      :     0.018700  p :     0.060723
      px      :     0.024796
      py      :     0.017227
 39 C s       :     2.755269  s :     2.755269
      pz      :     0.954973  p :     2.974793
      px      :     1.041173
      py      :     0.978647
      dz2     :     0.035588  d :     0.374781
      dxz     :     0.085336
      dyz     :     0.042706
      dx2y2   :     0.116656
      dxy     :     0.094495
      f0      :     0.004663  f :     0.041860
      f+1     :     0.005402
      f-1     :     0.002097
      f+2     :     0.005601
      f-2     :     0.006446
      f+3     :     0.011124
      f-3     :     0.006529
 40 H s       :     0.776956  s :     0.776956
      pz      :     0.020165  p :     0.064285
      px      :     0.012137
      py      :     0.031983
 41 C s       :     2.701708  s :     2.701708
      pz      :     0.977819  p :     2.919341
      px      :     0.964446
      py      :     0.977075
      dz2     :     0.102360  d :     0.604064
      dxz     :     0.139424
      dyz     :     0.134379
      dx2y2   :     0.106151
      dxy     :     0.121749
      f0      :     0.008302  f :     0.062789
      f+1     :     0.009499
      f-1     :     0.009435
      f+2     :     0.009604
      f-2     :     0.009002
      f+3     :     0.008116
      f-3     :     0.008830
 42 C s       :     2.826042  s :     2.826042
      pz      :     1.031543  p :     3.160627
      px      :     1.070396
      py      :     1.058688
      dz2     :     0.046386  d :     0.263290
      dxz     :     0.080674
      dyz     :     0.047878
      dx2y2   :     0.038812
      dxy     :     0.049541
      f0      :     0.005247  f :     0.023113
      f+1     :     0.002280
      f-1     :     0.003394
      f+2     :     0.003840
      f-2     :     0.003567
      f+3     :     0.002380
      f-3     :     0.002405
 43 H s       :     0.809238  s :     0.809238
      pz      :     0.021831  p :     0.062958
      px      :     0.026302
      py      :     0.014825
 44 H s       :     0.808432  s :     0.808432
      pz      :     0.019260  p :     0.063116
      px      :     0.025005
      py      :     0.018851
 45 H s       :     0.815545  s :     0.815545
      pz      :     0.016213  p :     0.066600
      px      :     0.017903
      py      :     0.032484
 46 C s       :     2.827040  s :     2.827040
      pz      :     1.054817  p :     3.155483
      px      :     1.034132
      py      :     1.066535
      dz2     :     0.042129  d :     0.263721
      dxz     :     0.058856
      dyz     :     0.060294
      dx2y2   :     0.028379
      dxy     :     0.074064
      f0      :     0.003153  f :     0.023104
      f+1     :     0.004403
      f-1     :     0.002184
      f+2     :     0.002770
      f-2     :     0.004268
      f+3     :     0.003975
      f-3     :     0.002351
 47 H s       :     0.817811  s :     0.817811
      pz      :     0.016974  p :     0.066960
      px      :     0.020508
      py      :     0.029479
 48 H s       :     0.806269  s :     0.806269
      pz      :     0.018535  p :     0.063163
      px      :     0.022915
      py      :     0.021712
 49 H s       :     0.806878  s :     0.806878
      pz      :     0.027880  p :     0.063116
      px      :     0.015457
      py      :     0.019779
 50 C s       :     2.830861  s :     2.830861
      pz      :     1.062162  p :     3.156580
      px      :     1.073920
      py      :     1.020499
      dz2     :     0.017993  d :     0.262930
      dxz     :     0.070232
      dyz     :     0.070271
      dx2y2   :     0.049127
      dxy     :     0.055307
      f0      :     0.002596  f :     0.022868
      f+1     :     0.001667
      f-1     :     0.004871
      f+2     :     0.003051
      f-2     :     0.002992
      f+3     :     0.003197
      f-3     :     0.004494
 51 H s       :     0.810844  s :     0.810844
      pz      :     0.024949  p :     0.063164
      px      :     0.016202
      py      :     0.022012
 52 H s       :     0.808087  s :     0.808087
      pz      :     0.019221  p :     0.062953
      px      :     0.026046
      py      :     0.017686
 53 H s       :     0.811084  s :     0.811084
      pz      :     0.023296  p :     0.063166
      px      :     0.026386
      py      :     0.013483
 54 C s       :     2.751884  s :     2.751884
      pz      :     0.873431  p :     2.578920
      px      :     0.737770
      py      :     0.967719
      dz2     :     0.153403  d :     0.898298
      dxz     :     0.081137
      dyz     :     0.330761
      dx2y2   :     0.147674
      dxy     :     0.185323
      f0      :     0.030804  f :     0.141192
      f+1     :     0.010977
      f-1     :     0.020891
      f+2     :     0.030566
      f-2     :     0.012742
      f+3     :     0.019723
      f-3     :     0.015488
 55 C s       :     2.713034  s :     2.713034
      pz      :     0.955363  p :     2.880601
      px      :     0.906065
      py      :     1.019172
      dz2     :     0.101549  d :     0.482895
      dxz     :     0.054799
      dyz     :     0.160753
      dx2y2   :     0.078889
      dxy     :     0.086905
      f0      :     0.010806  f :     0.053172
      f+1     :     0.006047
      f-1     :     0.007900
      f+2     :     0.010963
      f-2     :     0.005828
      f+3     :     0.006898
      f-3     :     0.004728
 56 C s       :     2.764064  s :     2.764064
      pz      :     0.998747  p :     2.902034
      px      :     0.879419
      py      :     1.023868
      dz2     :     0.073891  d :     0.380877
      dxz     :     0.043870
      dyz     :     0.127856
      dx2y2   :     0.060314
      dxy     :     0.074945
      f0      :     0.008396  f :     0.041892
      f+1     :     0.004699
      f-1     :     0.005899
      f+2     :     0.007807
      f-2     :     0.003951
      f+3     :     0.005963
      f-3     :     0.005177
 57 H s       :     0.775188  s :     0.775188
      pz      :     0.027398  p :     0.062169
      px      :     0.017213
      py      :     0.017558
 58 C s       :     2.767115  s :     2.767115
      pz      :     1.035590  p :     2.944246
      px      :     0.912005
      py      :     0.996651
      dz2     :     0.123300  d :     0.381138
      dxz     :     0.072057
      dyz     :     0.088572
      dx2y2   :     0.066913
      dxy     :     0.030296
      f0      :     0.008234  f :     0.042413
      f+1     :     0.005972
      f-1     :     0.007558
      f+2     :     0.008401
      f-2     :     0.006774
      f+3     :     0.002282
      f-3     :     0.003192
 59 H s       :     0.780546  s :     0.780546
      pz      :     0.011196  p :     0.061291
      px      :     0.013199
      py      :     0.036896
 60 C s       :     2.769046  s :     2.769046
      pz      :     0.988808  p :     2.918360
      px      :     0.880001
      py      :     1.049550
      dz2     :     0.075852  d :     0.389813
      dxz     :     0.035403
      dyz     :     0.136766
      dx2y2   :     0.065203
      dxy     :     0.076589
      f0      :     0.008129  f :     0.042718
      f+1     :     0.004664
      f-1     :     0.005964
      f+2     :     0.008582
      f-2     :     0.004057
      f+3     :     0.006683
      f-3     :     0.004637
 61 H s       :     0.781037  s :     0.781037
      pz      :     0.028537  p :     0.060939
      px      :     0.014311
      py      :     0.018091
 62 C s       :     2.767027  s :     2.767027
      pz      :     0.993230  p :     2.943879
      px      :     0.901203
      py      :     1.049446
      dz2     :     0.072025  d :     0.380886
      dxz     :     0.040826
      dyz     :     0.135402
      dx2y2   :     0.062451
      dxy     :     0.070182
      f0      :     0.008402  f :     0.042388
      f+1     :     0.004715
      f-1     :     0.006012
      f+2     :     0.008296
      f-2     :     0.003967
      f+3     :     0.005784
      f-3     :     0.005212
 63 H s       :     0.780524  s :     0.780524
      pz      :     0.027232  p :     0.061266
      px      :     0.017235
      py      :     0.016799
 64 C s       :     2.762839  s :     2.762839
      pz      :     1.014027  p :     2.897933
      px      :     0.882263
      py      :     1.001643
      dz2     :     0.122459  d :     0.380365
      dxz     :     0.072771
      dyz     :     0.087978
      dx2y2   :     0.067800
      dxy     :     0.029357
      f0      :     0.008032  f :     0.041965
      f+1     :     0.005709
      f-1     :     0.007734
      f+2     :     0.008073
      f-2     :     0.006987
      f+3     :     0.002180
      f-3     :     0.003250
 65 H s       :     0.775730  s :     0.775730
      pz      :     0.011124  p :     0.061967
      px      :     0.012763
      py      :     0.038080
 66 H s       :     0.703894  s :     0.703894
      pz      :     0.038178  p :     0.120993
      px      :     0.043170
      py      :     0.039646


                      *****************************
                      * MAYER POPULATION ANALYSIS *
                      *****************************

  NA   - Mulliken gross atomic population
  ZA   - Total nuclear charge
  QA   - Mulliken gross atomic charge
  VA   - Mayer's total valence
  BVA  - Mayer's bonded valence
  FA   - Mayer's free valence

  ATOM       NA         ZA         QA         VA         BVA        FA
  0 O      8.2292     8.0000    -0.2292     2.1595     2.1595     0.0000
  1 O      8.4528     8.0000    -0.4528     2.0371     2.0371     0.0000
  2 N      7.2233     7.0000    -0.2233     3.0550     3.0550     0.0000
  3 N      7.2123     7.0000    -0.2123     3.1164     3.1164    -0.0000
  4 C      5.9248     6.0000     0.0752     4.1919     4.1919     0.0000
  5 C      5.7971     6.0000     0.2029     3.7330     3.7330    -0.0000
  6 H      0.8755     1.0000     0.1245     1.0070     1.0070    -0.0000
  7 C      5.9134     6.0000     0.0866     3.6134     3.6134    -0.0000
  8 C      6.2132     6.0000    -0.2132     3.8838     3.8838     0.0000
  9 H      0.8380     1.0000     0.1620     0.9698     0.9698     0.0000
 10 C      6.1587     6.0000    -0.1587     3.9018     3.9018     0.0000
 11 H      0.8427     1.0000     0.1573     0.9628     0.9628     0.0000
 12 C      6.1508     6.0000    -0.1508     3.8723     3.8723     0.0000
 13 H      0.8428     1.0000     0.1572     0.9596     0.9596    -0.0000
 14 C      6.1527     6.0000    -0.1527     3.8793     3.8793     0.0000
 15 H      0.8414     1.0000     0.1586     0.9612     0.9612     0.0000
 16 C      6.2803     6.0000    -0.2803     3.9716     3.9716     0.0000
 17 H      0.8475     1.0000     0.1525     0.9706     0.9706     0.0000
 18 C      5.7895     6.0000     0.2105     3.8537     3.8537    -0.0000
 19 C      6.4070     6.0000    -0.4070     3.8399     3.8399     0.0000
 20 H      0.8637     1.0000     0.1363     0.9767     0.9767    -0.0000
 21 H      0.8643     1.0000     0.1357     0.9747     0.9747     0.0000
 22 H      0.8675     1.0000     0.1325     0.9832     0.9832    -0.0000
 23 C      6.4514     6.0000    -0.4514     3.8706     3.8706    -0.0000
 24 H      0.8537     1.0000     0.1463     0.9751     0.9751    -0.0000
 25 H      0.8512     1.0000     0.1488     0.9674     0.9674    -0.0000
 26 H      0.8547     1.0000     0.1453     0.9743     0.9743     0.0000
 27 C      6.4546     6.0000    -0.4546     3.8897     3.8897     0.0000
 28 H      0.8570     1.0000     0.1430     0.9754     0.9754    -0.0000
 29 H      0.8549     1.0000     0.1451     0.9696     0.9696     0.0000
 30 H      0.8565     1.0000     0.1435     0.9812     0.9812    -0.0000
 31 C      5.7861     6.0000     0.2139     3.8969     3.8969     0.0000
 32 C      6.0306     6.0000    -0.0306     3.6724     3.6724    -0.0000
 33 C      6.1965     6.0000    -0.1965     3.8066     3.8066     0.0000
 34 H      0.8407     1.0000     0.1593     0.9602     0.9602     0.0000
 35 C      6.2319     6.0000    -0.2319     3.9236     3.9236     0.0000
 36 H      0.8521     1.0000     0.1479     0.9626     0.9626    -0.0000
 37 C      6.1918     6.0000    -0.1918     3.8868     3.8868     0.0000
 38 H      0.8485     1.0000     0.1515     0.9621     0.9621     0.0000
 39 C      6.3268     6.0000    -0.3268     3.9117     3.9117     0.0000
 40 H      0.8408     1.0000     0.1592     0.9723     0.9723     0.0000
 41 C      5.9133     6.0000     0.0867     3.9168     3.9168     0.0000
 42 C      6.4343     6.0000    -0.4343     3.8635     3.8635     0.0000
 43 H      0.8622     1.0000     0.1378     0.9720     0.9720     0.0000
 44 H      0.8596     1.0000     0.1404     0.9717     0.9717    -0.0000
 45 H      0.8589     1.0000     0.1411     0.9843     0.9843     0.0000
 46 C      6.4404     6.0000    -0.4404     3.8660     3.8660     0.0000
 47 H      0.8545     1.0000     0.1455     0.9851     0.9851     0.0000
 48 H      0.8572     1.0000     0.1428     0.9706     0.9706     0.0000
 49 H      0.8554     1.0000     0.1446     0.9708     0.9708     0.0000
 50 C      6.4643     6.0000    -0.4643     3.8741     3.8741     0.0000
 51 H      0.8559     1.0000     0.1441     0.9674     0.9674     0.0000
 52 H      0.8472     1.0000     0.1528     0.9694     0.9694     0.0000
 53 H      0.8551     1.0000     0.1449     0.9681     0.9681    -0.0000
 54 C      5.5075     6.0000     0.4925     3.9466     3.9466     0.0000
 55 C      5.9214     6.0000     0.0786     3.6374     3.6374     0.0000
 56 C      6.2359     6.0000    -0.2359     3.9475     3.9475     0.0000
 57 H      0.8278     1.0000     0.1722     0.9700     0.9700     0.0000
 58 C      6.1391     6.0000    -0.1391     3.8958     3.8958    -0.0000
 59 H      0.8349     1.0000     0.1651     0.9608     0.9608    -0.0000
 60 C      6.1282     6.0000    -0.1282     3.9066     3.9066     0.0000
 61 H      0.8349     1.0000     0.1651     0.9580     0.9580     0.0000
 62 C      6.1432     6.0000    -0.1432     3.9021     3.9021    -0.0000
 63 H      0.8339     1.0000     0.1661     0.9599     0.9599    -0.0000
 64 C      6.2315     6.0000    -0.2315     3.9638     3.9638     0.0000
 65 H      0.8364     1.0000     0.1636     0.9795     0.9795     0.0000
 66 H      0.7986     1.0000     0.2014     0.9951     0.9951     0.0000

  Mayer bond orders larger than 0.100000
B(  0-O ,  4-C ) :   0.9121 B(  0-O , 54-C ) :   1.0973 B(  1-O , 54-C ) :   1.8011 
B(  2-N ,  4-C ) :   2.1075 B(  2-N , 18-C ) :   0.8864 B(  3-N ,  5-C ) :   0.9579 
B(  3-N , 31-C ) :   1.1449 B(  3-N , 66-H ) :   0.8862 B(  4-C ,  5-C ) :   0.9251 
B(  5-C ,  6-H ) :   0.9715 B(  5-C ,  7-C ) :   0.8590 B(  7-C ,  8-C ) :   1.3342 
B(  7-C , 16-C ) :   1.3666 B(  8-C ,  9-H ) :   0.9687 B(  8-C , 10-C ) :   1.4077 
B( 10-C , 11-H ) :   0.9776 B( 10-C , 12-C ) :   1.3847 B( 12-C , 13-H ) :   0.9708 
B( 12-C , 14-C ) :   1.3821 B( 14-C , 15-H ) :   0.9751 B( 14-C , 16-C ) :   1.4155 
B( 16-C , 17-H ) :   0.9819 B( 18-C , 19-C ) :   0.9627 B( 18-C , 23-C ) :   0.9568 
B( 18-C , 27-C ) :   0.9602 B( 19-C , 20-H ) :   0.9698 B( 19-C , 21-H ) :   0.9675 
B( 19-C , 22-H ) :   0.9679 B( 23-C , 24-H ) :   0.9658 B( 23-C , 25-H ) :   0.9587 
B( 23-C , 26-H ) :   0.9674 B( 27-C , 28-H ) :   0.9647 B( 27-C , 29-H ) :   0.9628 
B( 27-C , 30-H ) :   0.9633 B( 31-C , 32-C ) :   1.2963 B( 31-C , 39-C ) :   1.3403 
B( 32-C , 33-C ) :   1.3108 B( 32-C , 41-C ) :   0.9867 B( 33-C , 34-H ) :   0.9703 
B( 33-C , 35-C ) :   1.4066 B( 35-C , 36-H ) :   0.9857 B( 35-C , 37-C ) :   1.3927 
B( 37-C , 38-H ) :   0.9801 B( 37-C , 39-C ) :   1.3940 B( 39-C , 40-H ) :   0.9776 
B( 41-C , 42-C ) :   0.9779 B( 41-C , 46-C ) :   0.9626 B( 41-C , 50-C ) :   0.9475 
B( 42-C , 43-H ) :   0.9676 B( 42-C , 44-H ) :   0.9635 B( 42-C , 45-H ) :   0.9547 
B( 46-C , 47-H ) :   0.9483 B( 46-C , 48-H ) :   0.9596 B( 46-C , 49-H ) :   0.9677 
B( 50-C , 51-H ) :   0.9688 B( 50-C , 52-H ) :   0.9661 B( 50-C , 53-H ) :   0.9683 
B( 54-C , 55-C ) :   0.9791 B( 55-C , 56-C ) :   1.3357 B( 55-C , 64-C ) :   1.3246 
B( 56-C , 57-H ) :   0.9609 B( 56-C , 58-C ) :   1.4323 B( 58-C , 59-H ) :   0.9697 
B( 58-C , 60-C ) :   1.3864 B( 60-C , 61-H ) :   0.9646 B( 60-C , 62-C ) :   1.3863 
B( 62-C , 63-H ) :   0.9682 B( 62-C , 64-C ) :   1.4382 B( 64-C , 65-H ) :   0.9640 


-------
TIMINGS
-------

Total SCF time: 0 days 0 hours 6 min 4 sec 

Total time                  ....     364.500 sec
Sum of individual times     ....     348.876 sec  ( 95.7%)

Fock matrix formation       ....     317.672 sec  ( 87.2%)
  Split-RI-J                ....      38.526 sec  ( 12.1% of F)
  Chain of spheres X        ....     179.792 sec  ( 56.6% of F)
  XC integration            ....      33.061 sec  ( 10.4% of F)
    Basis function eval.    ....       2.565 sec  (  7.8% of XC)
    Density eval.           ....       7.228 sec  ( 21.9% of XC)
    XC-Functional eval.     ....       0.549 sec  (  1.7% of XC)
    XC-Potential eval.      ....       4.097 sec  ( 12.4% of XC)
Diagonalization             ....       4.090 sec  (  1.1%)
Density matrix formation    ....       1.051 sec  (  0.3%)
Population analysis         ....       1.760 sec  (  0.5%)
Initial guess               ....       4.554 sec  (  1.2%)
Orbital Transformation      ....       0.000 sec  (  0.0%)
Orbital Orthonormalization  ....       0.000 sec  (  0.0%)
DIIS solution               ....       5.342 sec  (  1.5%)
SOSCF solution              ....       4.882 sec  (  1.3%)
Grid generation             ....       9.524 sec  (  2.6%)

Maximum memory used throughout the entire SCF-calculation: 399.6 MB
[1710175811.519085] [node056:2000921:0]          mpool.c:43   UCX  WARN  object 0x147f3040 was not returned to mpool ucp_requests
[1710175811.519104] [node056:2000921:0]          mpool.c:43   UCX  WARN  object 0x147f3580 was not returned to mpool ucp_requests
[1710175811.519110] [node056:2000921:0]          mpool.c:43   UCX  WARN  object 0x147f3740 was not returned to mpool ucp_requests
[1710175811.519113] [node056:2000921:0]          mpool.c:43   UCX  WARN  object 0x147f3900 was not returned to mpool ucp_requests
[1710175811.519118] [node056:2000921:0]          mpool.c:43   UCX  WARN  object 0x147f3ac0 was not returned to mpool ucp_requests
[1710175811.519121] [node056:2000921:0]          mpool.c:43   UCX  WARN  object 0x147f3c80 was not returned to mpool ucp_requests
[1710175811.519124] [node056:2000921:0]          mpool.c:43   UCX  WARN  object 0x147f3e40 was not returned to mpool ucp_requests
[1710175811.519128] [node056:2000921:0]          mpool.c:43   UCX  WARN  object 0x147f4000 was not returned to mpool ucp_requests
[1710175811.519131] [node056:2000921:0]          mpool.c:43   UCX  WARN  object 0x147f41c0 was not returned to mpool ucp_requests
[1710175811.521476] [node056:2000919:0]          mpool.c:43   UCX  WARN  object 0x13850080 was not returned to mpool ucp_requests
[1710175811.521494] [node056:2000919:0]          mpool.c:43   UCX  WARN  object 0x138505c0 was not returned to mpool ucp_requests
[1710175811.521500] [node056:2000919:0]          mpool.c:43   UCX  WARN  object 0x13850780 was not returned to mpool ucp_requests
[1710175811.521504] [node056:2000919:0]          mpool.c:43   UCX  WARN  object 0x13850940 was not returned to mpool ucp_requests
[1710175811.521506] [node056:2000919:0]          mpool.c:43   UCX  WARN  object 0x13850b00 was not returned to mpool ucp_requests
[1710175811.521509] [node056:2000919:0]          mpool.c:43   UCX  WARN  object 0x13850cc0 was not returned to mpool ucp_requests
[1710175811.521513] [node056:2000919:0]          mpool.c:43   UCX  WARN  object 0x13850e80 was not returned to mpool ucp_requests
[1710175811.521516] [node056:2000919:0]          mpool.c:43   UCX  WARN  object 0x13851040 was not returned to mpool ucp_requests
[1710175811.521518] [node056:2000919:0]          mpool.c:43   UCX  WARN  object 0x13851200 was not returned to mpool ucp_requests
[1710175811.522364] [node056:2000872:0]          mpool.c:43   UCX  WARN  object 0x12adbf80 was not returned to mpool ucp_requests
[1710175811.522377] [node056:2000872:0]          mpool.c:43   UCX  WARN  object 0x12adc300 was not returned to mpool ucp_requests
[1710175811.522381] [node056:2000872:0]          mpool.c:43   UCX  WARN  object 0x12adc680 was not returned to mpool ucp_requests
[1710175811.522384] [node056:2000872:0]          mpool.c:43   UCX  WARN  object 0x12adc840 was not returned to mpool ucp_requests
[1710175811.522388] [node056:2000872:0]          mpool.c:43   UCX  WARN  object 0x12adca00 was not returned to mpool ucp_requests
[1710175811.522390] [node056:2000872:0]          mpool.c:43   UCX  WARN  object 0x12adcbc0 was not returned to mpool ucp_requests
[1710175811.522393] [node056:2000872:0]          mpool.c:43   UCX  WARN  object 0x12adcd80 was not returned to mpool ucp_requests
[1710175811.522395] [node056:2000872:0]          mpool.c:43   UCX  WARN  object 0x12adcf40 was not returned to mpool ucp_requests
[1710175811.523807] [node056:2000899:0]          mpool.c:43   UCX  WARN  object 0x13d66280 was not returned to mpool ucp_requests
[1710175811.523820] [node056:2000899:0]          mpool.c:43   UCX  WARN  object 0x13d66440 was not returned to mpool ucp_requests
[1710175811.523823] [node056:2000899:0]          mpool.c:43   UCX  WARN  object 0x13d66600 was not returned to mpool ucp_requests
[1710175811.523825] [node056:2000899:0]          mpool.c:43   UCX  WARN  object 0x13d667c0 was not returned to mpool ucp_requests
[1710175811.523828] [node056:2000899:0]          mpool.c:43   UCX  WARN  object 0x13d66980 was not returned to mpool ucp_requests
[1710175811.523830] [node056:2000899:0]          mpool.c:43   UCX  WARN  object 0x13d66b40 was not returned to mpool ucp_requests
[1710175811.523832] [node056:2000899:0]          mpool.c:43   UCX  WARN  object 0x13d66d00 was not returned to mpool ucp_requests
[1710175811.523834] [node056:2000899:0]          mpool.c:43   UCX  WARN  object 0x13d66ec0 was not returned to mpool ucp_requests
[1710175811.525631] [node056:2000927:0]          mpool.c:43   UCX  WARN  object 0x13a10000 was not returned to mpool ucp_requests
[1710175811.525643] [node056:2000927:0]          mpool.c:43   UCX  WARN  object 0x13a10540 was not returned to mpool ucp_requests
[1710175811.525647] [node056:2000927:0]          mpool.c:43   UCX  WARN  object 0x13a108c0 was not returned to mpool ucp_requests
[1710175811.525650] [node056:2000927:0]          mpool.c:43   UCX  WARN  object 0x13a10a80 was not returned to mpool ucp_requests
[1710175811.525654] [node056:2000927:0]          mpool.c:43   UCX  WARN  object 0x13a10c40 was not returned to mpool ucp_requests
[1710175811.525656] [node056:2000927:0]          mpool.c:43   UCX  WARN  object 0x13a10e00 was not returned to mpool ucp_requests
[1710175811.525658] [node056:2000927:0]          mpool.c:43   UCX  WARN  object 0x13a10fc0 was not returned to mpool ucp_requests
[1710175811.526197] [node056:2000917:0]          mpool.c:43   UCX  WARN  object 0x130e3e40 was not returned to mpool ucp_requests
[1710175811.526208] [node056:2000917:0]          mpool.c:43   UCX  WARN  object 0x130e4380 was not returned to mpool ucp_requests
[1710175811.526213] [node056:2000917:0]          mpool.c:43   UCX  WARN  object 0x130e4540 was not returned to mpool ucp_requests
[1710175811.526216] [node056:2000917:0]          mpool.c:43   UCX  WARN  object 0x130e4700 was not returned to mpool ucp_requests
[1710175811.526219] [node056:2000917:0]          mpool.c:43   UCX  WARN  object 0x130e48c0 was not returned to mpool ucp_requests
[1710175811.526221] [node056:2000917:0]          mpool.c:43   UCX  WARN  object 0x130e4a80 was not returned to mpool ucp_requests
[1710175811.526224] [node056:2000917:0]          mpool.c:43   UCX  WARN  object 0x130e4c40 was not returned to mpool ucp_requests
[1710175811.526226] [node056:2000917:0]          mpool.c:43   UCX  WARN  object 0x130e4e00 was not returned to mpool ucp_requests
[1710175811.526229] [node056:2000917:0]          mpool.c:43   UCX  WARN  object 0x130e4fc0 was not returned to mpool ucp_requests
[1710175811.526862] [node056:2000930:0]          mpool.c:43   UCX  WARN  object 0x13d41000 was not returned to mpool ucp_requests
[1710175811.526873] [node056:2000930:0]          mpool.c:43   UCX  WARN  object 0x13d41700 was not returned to mpool ucp_requests
[1710175811.526876] [node056:2000930:0]          mpool.c:43   UCX  WARN  object 0x13d418c0 was not returned to mpool ucp_requests
[1710175811.526878] [node056:2000930:0]          mpool.c:43   UCX  WARN  object 0x13d41a80 was not returned to mpool ucp_requests
[1710175811.526881] [node056:2000930:0]          mpool.c:43   UCX  WARN  object 0x13d41e00 was not returned to mpool ucp_requests
[1710175811.526883] [node056:2000930:0]          mpool.c:43   UCX  WARN  object 0x13d41fc0 was not returned to mpool ucp_requests
[1710175811.526885] [node056:2000930:0]          mpool.c:43   UCX  WARN  object 0x13d42180 was not returned to mpool ucp_requests
[1710175811.528167] [node056:2000933:0]          mpool.c:43   UCX  WARN  object 0x138580c0 was not returned to mpool ucp_requests
[1710175811.528179] [node056:2000933:0]          mpool.c:43   UCX  WARN  object 0x13858600 was not returned to mpool ucp_requests
[1710175811.528182] [node056:2000933:0]          mpool.c:43   UCX  WARN  object 0x138587c0 was not returned to mpool ucp_requests
[1710175811.528184] [node056:2000933:0]          mpool.c:43   UCX  WARN  object 0x13858b40 was not returned to mpool ucp_requests
[1710175811.528187] [node056:2000933:0]          mpool.c:43   UCX  WARN  object 0x13858d00 was not returned to mpool ucp_requests
[1710175811.528189] [node056:2000933:0]          mpool.c:43   UCX  WARN  object 0x13858ec0 was not returned to mpool ucp_requests
[1710175811.528191] [node056:2000933:0]          mpool.c:43   UCX  WARN  object 0x13859080 was not returned to mpool ucp_requests
[1710175811.528410] [node056:2000914:0]          mpool.c:43   UCX  WARN  object 0x14671240 was not returned to mpool ucp_requests
[1710175811.528422] [node056:2000914:0]          mpool.c:43   UCX  WARN  object 0x14671400 was not returned to mpool ucp_requests
[1710175811.528425] [node056:2000914:0]          mpool.c:43   UCX  WARN  object 0x146715c0 was not returned to mpool ucp_requests
[1710175811.528427] [node056:2000914:0]          mpool.c:43   UCX  WARN  object 0x14671780 was not returned to mpool ucp_requests
[1710175811.528430] [node056:2000914:0]          mpool.c:43   UCX  WARN  object 0x14671940 was not returned to mpool ucp_requests
[1710175811.528432] [node056:2000914:0]          mpool.c:43   UCX  WARN  object 0x14671b00 was not returned to mpool ucp_requests
[1710175811.528434] [node056:2000914:0]          mpool.c:43   UCX  WARN  object 0x14671cc0 was not returned to mpool ucp_requests
[1710175811.528437] [node056:2000914:0]          mpool.c:43   UCX  WARN  object 0x14671e80 was not returned to mpool ucp_requests
[1710175811.528752] [node056:2000893:0]          mpool.c:43   UCX  WARN  object 0x14166300 was not returned to mpool ucp_requests
[1710175811.528764] [node056:2000893:0]          mpool.c:43   UCX  WARN  object 0x141664c0 was not returned to mpool ucp_requests
[1710175811.528767] [node056:2000893:0]          mpool.c:43   UCX  WARN  object 0x14166680 was not returned to mpool ucp_requests
[1710175811.528769] [node056:2000893:0]          mpool.c:43   UCX  WARN  object 0x14166840 was not returned to mpool ucp_requests
[1710175811.528772] [node056:2000893:0]          mpool.c:43   UCX  WARN  object 0x14166a00 was not returned to mpool ucp_requests
[1710175811.528774] [node056:2000893:0]          mpool.c:43   UCX  WARN  object 0x14166bc0 was not returned to mpool ucp_requests
[1710175811.528776] [node056:2000893:0]          mpool.c:43   UCX  WARN  object 0x14166d80 was not returned to mpool ucp_requests
[1710175811.528779] [node056:2000893:0]          mpool.c:43   UCX  WARN  object 0x14166f40 was not returned to mpool ucp_requests
[1710175811.538653] [node056:2000896:0]          mpool.c:43   UCX  WARN  object 0x13e734c0 was not returned to mpool ucp_requests
[1710175811.538671] [node056:2000896:0]          mpool.c:43   UCX  WARN  object 0x13e73680 was not returned to mpool ucp_requests
[1710175811.538674] [node056:2000896:0]          mpool.c:43   UCX  WARN  object 0x13e73840 was not returned to mpool ucp_requests
[1710175811.538677] [node056:2000896:0]          mpool.c:43   UCX  WARN  object 0x13e73a00 was not returned to mpool ucp_requests
[1710175811.538681] [node056:2000896:0]          mpool.c:43   UCX  WARN  object 0x13e73bc0 was not returned to mpool ucp_requests
[1710175811.538683] [node056:2000896:0]          mpool.c:43   UCX  WARN  object 0x13e73d80 was not returned to mpool ucp_requests
[1710175811.538686] [node056:2000896:0]          mpool.c:43   UCX  WARN  object 0x13e73f40 was not returned to mpool ucp_requests
[1710175811.538690] [node056:2000896:0]          mpool.c:43   UCX  WARN  object 0x13e74100 was not returned to mpool ucp_requests
[1710175811.542421] [node056:2000907:0]          mpool.c:43   UCX  WARN  object 0x13c99240 was not returned to mpool ucp_requests
[1710175811.542432] [node056:2000907:0]          mpool.c:43   UCX  WARN  object 0x13c99400 was not returned to mpool ucp_requests
[1710175811.542436] [node056:2000907:0]          mpool.c:43   UCX  WARN  object 0x13c995c0 was not returned to mpool ucp_requests
[1710175811.542439] [node056:2000907:0]          mpool.c:43   UCX  WARN  object 0x13c99780 was not returned to mpool ucp_requests
[1710175811.542442] [node056:2000907:0]          mpool.c:43   UCX  WARN  object 0x13c99940 was not returned to mpool ucp_requests
[1710175811.542445] [node056:2000907:0]          mpool.c:43   UCX  WARN  object 0x13c99b00 was not returned to mpool ucp_requests
[1710175811.542448] [node056:2000907:0]          mpool.c:43   UCX  WARN  object 0x13c99cc0 was not returned to mpool ucp_requests
[1710175811.542451] [node056:2000907:0]          mpool.c:43   UCX  WARN  object 0x13c99e80 was not returned to mpool ucp_requests
[1710175811.543834] [node056:2000890:0]          mpool.c:43   UCX  WARN  object 0x12c0e500 was not returned to mpool ucp_requests
[1710175811.543847] [node056:2000890:0]          mpool.c:43   UCX  WARN  object 0x12c0e6c0 was not returned to mpool ucp_requests
[1710175811.543852] [node056:2000890:0]          mpool.c:43   UCX  WARN  object 0x12c0e880 was not returned to mpool ucp_requests
[1710175811.543855] [node056:2000890:0]          mpool.c:43   UCX  WARN  object 0x12c0ea40 was not returned to mpool ucp_requests
[1710175811.543858] [node056:2000890:0]          mpool.c:43   UCX  WARN  object 0x12c0ec00 was not returned to mpool ucp_requests
[1710175811.543861] [node056:2000890:0]          mpool.c:43   UCX  WARN  object 0x12c0edc0 was not returned to mpool ucp_requests
[1710175811.543863] [node056:2000890:0]          mpool.c:43   UCX  WARN  object 0x12c0ef80 was not returned to mpool ucp_requests
[1710175811.543866] [node056:2000890:0]          mpool.c:43   UCX  WARN  object 0x12c0f140 was not returned to mpool ucp_requests
[1710175811.544604] [node056:2000902:0]          mpool.c:43   UCX  WARN  object 0x13f732c0 was not returned to mpool ucp_requests
[1710175811.544616] [node056:2000902:0]          mpool.c:43   UCX  WARN  object 0x13f73480 was not returned to mpool ucp_requests
[1710175811.544619] [node056:2000902:0]          mpool.c:43   UCX  WARN  object 0x13f73640 was not returned to mpool ucp_requests
[1710175811.544621] [node056:2000902:0]          mpool.c:43   UCX  WARN  object 0x13f73800 was not returned to mpool ucp_requests
[1710175811.544623] [node056:2000902:0]          mpool.c:43   UCX  WARN  object 0x13f739c0 was not returned to mpool ucp_requests
[1710175811.544626] [node056:2000902:0]          mpool.c:43   UCX  WARN  object 0x13f73b80 was not returned to mpool ucp_requests
[1710175811.544628] [node056:2000902:0]          mpool.c:43   UCX  WARN  object 0x13f73d40 was not returned to mpool ucp_requests
[1710175811.544630] [node056:2000902:0]          mpool.c:43   UCX  WARN  object 0x13f73f00 was not returned to mpool ucp_requests
[1710175811.544929] [node056:2000909:0]          mpool.c:43   UCX  WARN  object 0x12f14300 was not returned to mpool ucp_requests
[1710175811.544940] [node056:2000909:0]          mpool.c:43   UCX  WARN  object 0x12f144c0 was not returned to mpool ucp_requests
[1710175811.544943] [node056:2000909:0]          mpool.c:43   UCX  WARN  object 0x12f14680 was not returned to mpool ucp_requests
[1710175811.544945] [node056:2000909:0]          mpool.c:43   UCX  WARN  object 0x12f14840 was not returned to mpool ucp_requests
[1710175811.544948] [node056:2000909:0]          mpool.c:43   UCX  WARN  object 0x12f14a00 was not returned to mpool ucp_requests
[1710175811.544951] [node056:2000909:0]          mpool.c:43   UCX  WARN  object 0x12f14bc0 was not returned to mpool ucp_requests
[1710175811.544953] [node056:2000909:0]          mpool.c:43   UCX  WARN  object 0x12f14d80 was not returned to mpool ucp_requests
[1710175811.544955] [node056:2000909:0]          mpool.c:43   UCX  WARN  object 0x12f14f40 was not returned to mpool ucp_requests
[1710175811.549875] [node056:2000870:0]          mpool.c:43   UCX  WARN  object 0x13c394c0 was not returned to mpool ucp_requests
[1710175811.549886] [node056:2000870:0]          mpool.c:43   UCX  WARN  object 0x13c39680 was not returned to mpool ucp_requests
[1710175811.549889] [node056:2000870:0]          mpool.c:43   UCX  WARN  object 0x13c39840 was not returned to mpool ucp_requests
[1710175811.549892] [node056:2000870:0]          mpool.c:43   UCX  WARN  object 0x13c39a00 was not returned to mpool ucp_requests
[1710175811.549894] [node056:2000870:0]          mpool.c:43   UCX  WARN  object 0x13c39bc0 was not returned to mpool ucp_requests
[1710175811.549896] [node056:2000870:0]          mpool.c:43   UCX  WARN  object 0x13c39d80 was not returned to mpool ucp_requests
[1710175811.549898] [node056:2000870:0]          mpool.c:43   UCX  WARN  object 0x13c39f40 was not returned to mpool ucp_requests
[1710175811.549901] [node056:2000870:0]          mpool.c:43   UCX  WARN  object 0x13c3a100 was not returned to mpool ucp_requests
[1710175811.550387] [node056:2000924:0]          mpool.c:43   UCX  WARN  object 0x13f06fc0 was not returned to mpool ucp_requests
[1710175811.550398] [node056:2000924:0]          mpool.c:43   UCX  WARN  object 0x13f07340 was not returned to mpool ucp_requests
[1710175811.550402] [node056:2000924:0]          mpool.c:43   UCX  WARN  object 0x13f07500 was not returned to mpool ucp_requests
[1710175811.550405] [node056:2000924:0]          mpool.c:43   UCX  WARN  object 0x13f076c0 was not returned to mpool ucp_requests
[1710175811.550408] [node056:2000924:0]          mpool.c:43   UCX  WARN  object 0x13f07880 was not returned to mpool ucp_requests
[1710175811.550410] [node056:2000924:0]          mpool.c:43   UCX  WARN  object 0x13f07a40 was not returned to mpool ucp_requests
[1710175811.550413] [node056:2000924:0]          mpool.c:43   UCX  WARN  object 0x13f07c00 was not returned to mpool ucp_requests
[1710175811.550415] [node056:2000924:0]          mpool.c:43   UCX  WARN  object 0x13f07dc0 was not returned to mpool ucp_requests
[1710175811.551179] [node056:2000936:0]          mpool.c:43   UCX  WARN  object 0x13a88c40 was not returned to mpool ucp_requests
[1710175811.551190] [node056:2000936:0]          mpool.c:43   UCX  WARN  object 0x13a89500 was not returned to mpool ucp_requests
[1710175811.551193] [node056:2000936:0]          mpool.c:43   UCX  WARN  object 0x13a896c0 was not returned to mpool ucp_requests
[1710175811.551196] [node056:2000936:0]          mpool.c:43   UCX  WARN  object 0x13a89880 was not returned to mpool ucp_requests
[1710175811.551199] [node056:2000936:0]          mpool.c:43   UCX  WARN  object 0x13a89a40 was not returned to mpool ucp_requests
[1710175811.551202] [node056:2000936:0]          mpool.c:43   UCX  WARN  object 0x13a89c00 was not returned to mpool ucp_requests
[1710175811.551204] [node056:2000936:0]          mpool.c:43   UCX  WARN  object 0x13a89dc0 was not returned to mpool ucp_requests
[1710175811.556983] [node056:2000905:0]          mpool.c:43   UCX  WARN  object 0x13e91240 was not returned to mpool ucp_requests
[1710175811.556998] [node056:2000905:0]          mpool.c:43   UCX  WARN  object 0x13e91400 was not returned to mpool ucp_requests
[1710175811.557004] [node056:2000905:0]          mpool.c:43   UCX  WARN  object 0x13e915c0 was not returned to mpool ucp_requests
[1710175811.557007] [node056:2000905:0]          mpool.c:43   UCX  WARN  object 0x13e91780 was not returned to mpool ucp_requests
[1710175811.557011] [node056:2000905:0]          mpool.c:43   UCX  WARN  object 0x13e91940 was not returned to mpool ucp_requests
[1710175811.557014] [node056:2000905:0]          mpool.c:43   UCX  WARN  object 0x13e91b00 was not returned to mpool ucp_requests
[1710175811.557018] [node056:2000905:0]          mpool.c:43   UCX  WARN  object 0x13e91cc0 was not returned to mpool ucp_requests
[1710175811.557022] [node056:2000905:0]          mpool.c:43   UCX  WARN  object 0x13e91e80 was not returned to mpool ucp_requests


-------------------------------------------------------------------------------
                          DFT DISPERSION CORRECTION                            
                                                                               
                              DFTD3 V3.1  Rev 1                                
                          USING Becke-Johnson damping                          
-------------------------------------------------------------------------------
The PBE0 functional is recognized
Active option DFTDOPT                   ...         4   

molecular C6(AA) [au] = 45529.522241 


            DFT-D V3
 parameters
 s6 scaling factor         :     1.0000 
 a1 scaling factor         :     0.4145 
 s8 scaling factor         :     1.2177 
 a2 scaling factor         :     4.8593 
 ad hoc parameters k1-k3   :    16.0000     1.3333    -4.0000 

 Edisp/kcal,au: -53.268338680720  -0.084888492047 
 E6   /kcal   : -34.285978703 
 E8   /kcal   : -18.982359977 
 % E8         :  35.635351970 

-------------------------   ----------------
Dispersion correction           -0.084888492
-------------------------   ----------------


-------------------------   --------------------
FINAL SINGLE POINT ENERGY     -1384.474456883590
-------------------------   --------------------


           ************************************************************
           *        Program running with 20 parallel MPI-processes    *
           *              working on a common directory               *
           ************************************************************
------------------------------------------------------------------------------
                         ORCA SCF GRADIENT CALCULATION
------------------------------------------------------------------------------

 ... reading COSX grid (gridx3)
Gradient of the Kohn-Sham DFT energy:
Kohn-Sham wavefunction type      ... RKS
Hartree-Fock exchange scaling    ...    0.250
Number of operators              ...    1
Number of atoms                  ...   67
Basis set dimensions             ... 1227
Integral neglect threshold       ... 2.5e-11
Integral primitive cutoff        ... 2.5e-12
SHARK Integral package           ... ON

Nuc. rep. gradient       (SHARK) ... done (  0.1 sec)
HCore & Overlap gradient (SHARK) ... done (  1.1 sec)
RI-J gradient            (SHARK) ... done (  5.7 sec)
COSX-gradient                    ... done ( 44.0 sec)
Exchange-correlation gradient    ... done
Dispersion correction            ... done

------------------
CARTESIAN GRADIENT
------------------

   1   O   :    0.003202446   -0.007038036    0.022277388
   2   O   :   -0.005029727    0.048283425   -0.010663532
   3   N   :   -0.029577779    0.020972586    0.035312675
   4   N   :   -0.006516306    0.000985444    0.003796410
   5   C   :    0.005092187   -0.020947227   -0.037920421
   6   C   :   -0.006308336   -0.017336938    0.003728882
   7   H   :    0.003571508    0.002999426   -0.004089335
   8   C   :    0.008127612   -0.003313398    0.003400956
   9   C   :    0.001063118    0.004016299   -0.008612213
  10   H   :    0.000832276   -0.003098982   -0.000385421
  11   C   :    0.002425178   -0.001059123   -0.010760622
  12   H   :   -0.000604692    0.000281267    0.002390989
  13   C   :    0.001079515   -0.002152032   -0.000771343
  14   H   :   -0.001235956    0.002416795    0.000877950
  15   C   :    0.002028811   -0.008005658    0.006269891
  16   H   :   -0.000408157    0.001740636   -0.001610389
  17   C   :   -0.000997260   -0.001438754    0.009381744
  18   H   :    0.000783795   -0.001982562   -0.002994651
  19   C   :    0.011836728    0.000964304   -0.005040945
  20   C   :    0.000959413   -0.001838615    0.001790116
  21   H   :   -0.001529162    0.002034018    0.001548419
  22   H   :    0.002697374    0.000729198    0.002257340
  23   H   :   -0.001515228   -0.001710799    0.002030612
  24   C   :   -0.003789531   -0.008737204    0.003456292
  25   H   :   -0.002108533   -0.000956611    0.001484953
  26   H   :    0.000242084   -0.003209457   -0.004565903
  27   H   :   -0.002509564    0.000067769   -0.000941433
  28   C   :   -0.002558961    0.003532464    0.001236979
  29   H   :   -0.002107882    0.000196959   -0.001977219
  30   H   :    0.001065248    0.002884004   -0.002437234
  31   H   :   -0.001449509    0.001511898    0.002444065
  32   C   :    0.020670966    0.009182417   -0.003032293
  33   C   :   -0.001990878   -0.015851807    0.009184328
  34   C   :    0.009807806    0.014163674   -0.005516542
  35   H   :    0.004947727   -0.003241808    0.003306348
  36   C   :    0.001266664    0.002614322   -0.001000332
  37   H   :   -0.002116306   -0.001786903    0.000498694
  38   C   :    0.007768228   -0.004590098    0.005177938
  39   H   :   -0.001360939    0.002100723   -0.001767914
  40   C   :   -0.006044706   -0.004311678    0.002034172
  41   H   :    0.003990901    0.003287268   -0.001113668
  42   C   :    0.002782291   -0.005590773    0.004553837
  43   C   :   -0.001678523    0.001246100   -0.005993984
  44   H   :   -0.002895328   -0.001581347    0.000074529
  45   H   :    0.000810793   -0.003936109   -0.001056047
  46   H   :    0.000264079    0.002431870   -0.002371686
  47   C   :   -0.004613954    0.003406195    0.002243879
  48   H   :    0.001839635   -0.000146861   -0.002164625
  49   H   :   -0.001408175   -0.000843896    0.004118012
  50   H   :   -0.002186155   -0.000458709   -0.000682149
  51   C   :   -0.005585043    0.009441135   -0.007187979
  52   H   :   -0.001311917   -0.000237008   -0.001880168
  53   H   :    0.004336886    0.004346344   -0.001255885
  54   H   :   -0.002223292    0.001246402   -0.000159009
  55   C   :    0.010778824   -0.025110161    0.013943579
  56   C   :   -0.003457032    0.002425643   -0.004561332
  57   C   :    0.002284269   -0.002408814    0.002641599
  58   H   :   -0.000123383   -0.002565362   -0.001803885
  59   C   :    0.000383723   -0.010662809   -0.002006259
  60   H   :   -0.000578079    0.001936574   -0.000335956
  61   C   :   -0.001257018   -0.001806411   -0.003432496
  62   H   :    0.000852726    0.001519819    0.002356220
  63   C   :   -0.004788902    0.002859265   -0.009760795
  64   H   :    0.000813904   -0.001401626    0.001158828
  65   C   :   -0.000593459    0.003768568    0.000628794
  66   H   :   -0.001053393   -0.000639839   -0.003074054
  67   H   :   -0.005212621    0.009932069   -0.002881395

Difference to translation invariance:
           :   -0.0001189727   -0.0004725315   -0.0002026963

Difference to rotation invariance:
           :    0.0014851986   -0.0007780490   -0.0054999447

Norm of the cartesian gradient     ...    0.1106193870
RMS gradient                       ...    0.0078024900
MAX gradient                       ...    0.0482834246

-------
TIMINGS
-------

Total SCF gradient time            ...       74.046 sec

One electron gradient       ....       1.095 sec  (  1.5%)
RI-J Coulomb gradient       ....       5.711 sec  (  7.7%)
COSX gradient               ....      44.047 sec  ( 59.5%)
XC gradient                 ....       8.399 sec  ( 11.3%)
CPCM gradient               ....       2.357 sec  (  3.2%)
   A-Matrix (El+Nuc)        ....       0.589 sec  (  0.8%)
   Potential                ....       1.768 sec  (  2.4%)

Maximum memory used throughout the entire SCFGRAD-calculation: 251.4 MB
------------------------------------------------------------------------------
                         ORCA GEOMETRY RELAXATION STEP
------------------------------------------------------------------------------

Reading the OPT-File                    .... done
Getting information on internals        .... done
Copying old internal coords+grads       .... done
Making the new internal coordinates     .... (new redundants).... done
Validating the new internal coordinates .... (new redundants).... done
Calculating the B-matrix                .... done
Calculating the G,G- and P matrices     .... done
Transforming gradient to internals      .... done
Projecting the internal gradient        .... done
Number of atoms                         ....  67
Number of internal coordinates          .... 358
Current Energy                          .... -1384.474456884 Eh
Current gradient norm                   ....     0.110619387 Eh/bohr
Maximum allowed component of the step   ....  0.150
Current trust radius                    ....  0.300
Evaluating the initial hessian          ....  (Almloef) done
Projecting the Hessian                  .... done
Forming the augmented Hessian           .... done
Diagonalizing the augmented Hessian     .... done
Last element of RFO vector              ....  0.949445983
Lowest eigenvalues of augmented Hessian:
 -0.026211693  0.000575912  0.001060494  0.001319772  0.008801621
Length of the computed step             ....  0.330645925
Warning: the length of the step is outside the trust region - taking restricted step instead
The input lambda is                     ....    -0.026212
   iter:   1  x=   -0.033778  g=    2.554277 f(x)=     0.019327
   iter:   2  x=   -0.035887  g=    1.700164 f(x)=     0.003586
   iter:   3  x=   -0.035998  g=    1.542916 f(x)=     0.000170
   iter:   4  x=   -0.035998  g=    1.535352 f(x)=     0.000000
   iter:   5  x=   -0.035998  g=    1.535334 f(x)=     0.000000
   iter:   6  x=   -0.035998  g=    1.535334 f(x)=    -0.000000
The output lambda is                    ....    -0.035998 (6 iterations)
The final length of the internal step   ....  0.300000000
Converting the step to cartesian space:
 Initial RMS(Int)=    0.0158554927
Transforming coordinates:
 Iter   0:  RMS(Cart)=    0.1253937794 RMS(Int)=    1.2402053598
 Iter   1:  RMS(Cart)=    0.0090724565 RMS(Int)=    0.0020180489
 Iter   2:  RMS(Cart)=    0.0005583230 RMS(Int)=    0.0001416910
 Iter   3:  RMS(Cart)=    0.0000380670 RMS(Int)=    0.0000093407
 Iter   4:  RMS(Cart)=    0.0000031130 RMS(Int)=    0.0000009179
 Iter   5:  RMS(Cart)=    0.0000002603 RMS(Int)=    0.0000000703
 Iter   6:  RMS(Cart)=    0.0000000223 RMS(Int)=    0.0000000075
done
Storing new coordinates                 .... done

                                .--------------------.
          ----------------------|Geometry convergence|-------------------------
          Item                value                   Tolerance       Converged
          ---------------------------------------------------------------------
          RMS gradient        0.0059122111            0.0001000000      NO
          MAX gradient        0.0498292874            0.0003000000      NO
          RMS step            0.0158554927            0.0020000000      NO
          MAX step            0.0766287438            0.0040000000      NO
          ........................................................
          Max(Bonds)      0.0315      Max(Angles)    2.03
          Max(Dihed)        4.39      Max(Improp)    0.00
          ---------------------------------------------------------------------

The optimization has not yet converged - more geometry cycles are needed


    ---------------------------------------------------------------------------
                         Redundant Internal Coordinates
                            (Angstroem and degrees)

        Definition                    Value    dE/dq     Step     New-Value
    ----------------------------------------------------------------------------
     1. B(C   4,O   0)                1.3734 -0.010981  0.0092    1.3827   
     2. B(C   4,N   2)                1.2833  0.049829 -0.0305    1.2528   
     3. B(C   5,N   3)                1.4776  0.023455 -0.0280    1.4496   
     4. B(C   5,C   4)                1.5495  0.022773 -0.0315    1.5180   
     5. B(H   6,C   5)                1.0913 -0.002235  0.0030    1.0943   
     6. B(C   7,C   5)                1.5401  0.015908 -0.0216    1.5185   
     7. B(C   8,C   7)                1.4018  0.012492 -0.0106    1.3912   
     8. B(H   9,C   8)                1.0811 -0.002308  0.0030    1.0841   
     9. B(C  10,C   8)                1.3919  0.003316 -0.0028    1.3890   
    10. B(H  11,C  10)                1.0805 -0.002480  0.0032    1.0837   
    11. B(C  12,C  10)                1.3928  0.004078 -0.0033    1.3895   
    12. B(H  13,C  12)                1.0807 -0.003660  0.0044    1.0851   
    13. B(C  14,C  12)                1.3929  0.004894 -0.0038    1.3891   
    14. B(H  15,C  14)                1.0806 -0.002400  0.0031    1.0837   
    15. B(C  16,C   7)                1.3995  0.009555 -0.0081    1.3914   
    16. B(C  16,C  14)                1.3926  0.004164 -0.0034    1.3892   
    17. B(H  17,C  16)                1.0809 -0.003181  0.0041    1.0850   
    18. B(C  18,N   2)                1.4618  0.001811 -0.0020    1.4599   
    19. B(C  19,C  18)                1.5393  0.007650 -0.0102    1.5291   
    20. B(H  20,C  19)                1.0906 -0.001825  0.0024    1.0931   
    21. B(H  21,C  19)                1.0901 -0.001828  0.0024    1.0925   
    22. B(H  22,C  19)                1.0912 -0.001154  0.0015    1.0928   
    23. B(C  23,C  18)                1.5513  0.014319 -0.0199    1.5314   
    24. B(H  24,C  23)                1.0893 -0.001083  0.0014    1.0907   
    25. B(H  25,C  23)                1.0900 -0.001680  0.0022    1.0923   
    26. B(H  26,C  23)                1.0903 -0.001657  0.0022    1.0925   
    27. B(C  27,C  18)                1.5393  0.009298 -0.0124    1.5269   
    28. B(H  28,C  27)                1.0908 -0.001508  0.0020    1.0927   
    29. B(H  29,C  27)                1.0898 -0.001803  0.0024    1.0923   
    30. B(H  30,C  27)                1.0893 -0.002326  0.0031    1.0924   
    31. B(C  31,N   3)                1.4079  0.027206 -0.0255    1.3824   
    32. B(C  32,C  31)                1.4225  0.003520 -0.0031    1.4195   
    33. B(C  33,C  32)                1.4107  0.016999 -0.0148    1.3959   
    34. B(H  34,C  33)                1.0778 -0.003088  0.0040    1.0817   
    35. B(C  35,C  33)                1.3915  0.002140 -0.0018    1.3896   
    36. B(H  36,C  35)                1.0807 -0.002642  0.0034    1.0841   
    37. B(C  37,C  35)                1.3867  0.003769 -0.0030    1.3837   
    38. B(H  38,C  37)                1.0802 -0.002855  0.0037    1.0839   
    39. B(C  39,C  37)                1.3894  0.005301 -0.0041    1.3853   
    40. B(C  39,C  31)                1.4026  0.003539 -0.0028    1.3997   
    41. B(H  40,C  39)                1.0774 -0.003954  0.0051    1.0825   
    42. B(C  41,C  32)                1.5661  0.019338 -0.0284    1.5377   
    43. B(C  42,C  41)                1.5487  0.009657 -0.0134    1.5352   
    44. B(H  43,C  42)                1.0907 -0.001898  0.0025    1.0932   
    45. B(H  44,C  42)                1.0907 -0.001884  0.0025    1.0932   
    46. B(H  45,C  42)                1.0866 -0.002655  0.0034    1.0900   
    47. B(C  46,C  41)                1.5509  0.007152 -0.0100    1.5409   
    48. B(H  47,C  46)                1.0868 -0.001881  0.0024    1.0892   
    49. B(H  47,H  28)                3.8202 -0.000357  0.0039    3.8241   
    50. B(H  48,C  46)                1.0908 -0.001491  0.0020    1.0928   
    51. B(H  49,C  46)                1.0908 -0.001477  0.0020    1.0928   
    52. B(C  50,C  41)                1.5550  0.015441 -0.0217    1.5333   
    53. B(H  51,C  50)                1.0909 -0.001888  0.0025    1.0935   
    54. B(H  52,C  50)                1.0911 -0.000503  0.0007    1.0918   
    55. B(H  53,C  50)                1.0910 -0.001721  0.0023    1.0933   
    56. B(C  54,O   1)                1.2373  0.048260 -0.0251    1.2122   
    57. B(C  54,O   0)                1.3631  0.020631 -0.0168    1.3463   
    58. B(C  55,C  54)                1.5010  0.019831 -0.0232    1.4778   
    59. B(C  56,C  55)                1.4056  0.011799 -0.0100    1.3957   
    60. B(H  57,C  56)                1.0829  0.000646 -0.0005    1.0823   
    61. B(H  57,H  13)                4.8360  0.001213 -0.0124    4.8237   
    62. B(C  58,C  56)                1.3921  0.007129 -0.0058    1.3863   
    63. B(H  59,C  58)                1.0805 -0.001984  0.0026    1.0831   
    64. B(C  60,C  58)                1.3920  0.003432 -0.0026    1.3894   
    65. B(H  61,C  60)                1.0804 -0.002937  0.0038    1.0842   
    66. B(C  62,C  60)                1.3921  0.003004 -0.0023    1.3898   
    67. B(H  63,C  62)                1.0806 -0.001907  0.0025    1.0831   
    68. B(C  64,C  62)                1.3923  0.007736 -0.0062    1.3860   
    69. B(C  64,C  55)                1.4031  0.010277 -0.0087    1.3944   
    70. B(H  65,H  45)                3.8000  0.000476 -0.0095    3.7905   
    71. B(H  65,C  64)                1.0829 -0.000461  0.0006    1.0834   
    72. B(H  66,N   3)                1.0125  0.010621 -0.0121    1.0004   
    73. A(C   4,O   0,C  54)          119.78  0.003829   -0.27    119.51   
    74. A(C   4,N   2,C  18)          126.55  0.009342   -1.17    125.37   
    75. A(C   5,N   3,H  66)          117.16 -0.002130    0.28    117.45   
    76. A(C  31,N   3,H  66)          115.78 -0.010180    1.49    117.27   
    77. A(C   5,N   3,C  31)          125.24  0.012691   -1.89    123.36   
    78. A(O   0,C   4,N   2)          124.04 -0.001825    0.25    124.28   
    79. A(N   2,C   4,C   5)          122.03  0.006666   -0.81    121.21   
    80. A(O   0,C   4,C   5)          113.87 -0.004815    0.51    114.38   
    81. A(H   6,C   5,C   7)          106.68 -0.001958    0.84    107.52   
    82. A(C   4,C   5,H   6)          106.09  0.001567   -0.24    105.85   
    83. A(N   3,C   5,H   6)          106.61 -0.003856    1.62    108.24   
    84. A(C   4,C   5,C   7)          113.76  0.003098   -1.46    112.30   
    85. A(N   3,C   5,C   7)          113.81  0.001745   -0.51    113.31   
    86. A(N   3,C   5,C   4)          109.31 -0.001110    0.01    109.32   
    87. A(C   5,C   7,C   8)          121.58  0.001380   -0.20    121.38   
    88. A(C   8,C   7,C  16)          119.44 -0.001416    0.15    119.60   
    89. A(C   5,C   7,C  16)          118.96  0.000020    0.06    119.02   
    90. A(H   9,C   8,C  10)          119.45 -0.002420    0.37    119.82   
    91. A(C   7,C   8,C  10)          120.30  0.000296   -0.06    120.23   
    92. A(C   7,C   8,H   9)          120.25  0.002123   -0.30    119.95   
    93. A(H  11,C  10,C  12)          120.37  0.001042   -0.14    120.23   
    94. A(C   8,C  10,H  11)          119.96  0.000724   -0.10    119.86   
    95. A(C   8,C  10,C  12)          119.67 -0.001766    0.24    119.91   
    96. A(H  13,C  12,C  14)          119.75 -0.001685    0.19    119.94   
    97. A(C  10,C  12,C  14)          120.60  0.004259   -0.49    120.11   
    98. A(C  10,C  12,H  13)          119.65 -0.002574    0.30    119.95   
    99. A(H  15,C  14,C  16)          120.14  0.000729   -0.11    120.03   
   100. A(C  12,C  14,C  16)          119.70 -0.001047    0.15    119.86   
   101. A(C  12,C  14,H  15)          120.16  0.000316   -0.05    120.11   
   102. A(C  14,C  16,H  17)          119.40 -0.001628    0.26    119.66   
   103. A(C   7,C  16,H  17)          120.32  0.001947   -0.26    120.05   
   104. A(C   7,C  16,C  14)          120.28 -0.000323    0.00    120.29   
   105. A(N   2,C  18,C  19)          104.52 -0.001605    0.69    105.21   
   106. A(C  23,C  18,C  27)          111.06  0.000546   -0.37    110.69   
   107. A(C  19,C  18,C  27)          109.15  0.000218    0.17    109.32   
   108. A(N   2,C  18,C  27)          108.50  0.000062   -0.19    108.30   
   109. A(C  19,C  18,C  23)          107.77 -0.001188    0.46    108.23   
   110. A(N   2,C  18,C  23)          115.51  0.001775   -0.65    114.87   
   111. A(C  18,C  19,H  21)          111.60  0.003040   -0.50    111.10   
   112. A(C  18,C  19,H  20)          111.49  0.002135   -0.39    111.10   
   113. A(H  21,C  19,H  22)          107.07 -0.003331    0.62    107.69   
   114. A(H  20,C  19,H  22)          107.35 -0.002453    0.39    107.74   
   115. A(C  18,C  19,H  22)          111.69  0.002624   -0.42    111.27   
   116. A(H  20,C  19,H  21)          107.38 -0.002599    0.40    107.78   
   117. A(H  25,C  23,H  26)          107.27 -0.003477    0.43    107.70   
   118. A(H  24,C  23,H  26)          108.12 -0.001282    0.22    108.34   
   119. A(C  18,C  23,H  26)          111.65  0.001714   -0.37    111.28   
   120. A(H  24,C  23,H  25)          105.69 -0.004428    0.90    106.59   
   121. A(C  18,C  23,H  25)          111.13  0.006352   -1.05    110.08   
   122. A(C  18,C  23,H  24)          112.65  0.000468   -0.02    112.63   
   123. A(H  29,C  27,H  30)          107.14 -0.003104    0.56    107.69   
   124. A(H  28,C  27,H  30)          107.34 -0.002295    0.42    107.76   
   125. A(C  18,C  27,H  30)          111.61  0.001612   -0.24    111.37   
   126. A(H  28,C  27,H  29)          107.50 -0.003026    0.44    107.93   
   127. A(C  18,C  27,H  29)          111.38  0.003857   -0.66    110.72   
   128. A(C  18,C  27,H  28)          111.63  0.002379   -0.42    111.22   
   129. A(N   3,C  31,C  39)          119.60  0.007938   -1.06    118.54   
   130. A(N   3,C  31,C  32)          120.70 -0.008625    1.17    121.86   
   131. A(C  32,C  31,C  39)          119.70  0.000680   -0.10    119.60   
   132. A(C  31,C  32,C  33)          117.44  0.000518   -0.10    117.34   
   133. A(C  33,C  32,C  41)          119.61  0.007561   -1.05    118.57   
   134. A(C  31,C  32,C  41)          122.94 -0.008076    1.14    124.08   
   135. A(H  34,C  33,C  35)          116.18 -0.003632    0.59    116.77   
   136. A(C  32,C  33,C  35)          121.95 -0.004994    0.62    122.57   
   137. A(C  32,C  33,H  34)          121.87  0.008626   -1.21    120.66   
   138. A(H  36,C  35,C  37)          120.00 -0.002710    0.37    120.37   
   139. A(C  33,C  35,C  37)          119.97  0.003503   -0.46    119.51   
   140. A(C  33,C  35,H  36)          120.03 -0.000793    0.09    120.12   
   141. A(C  35,C  37,H  38)          120.31 -0.001297    0.17    120.48   
   142. A(H  38,C  37,C  39)          120.10  0.001031   -0.17    119.93   
   143. A(C  35,C  37,C  39)          119.59  0.000266   -0.01    119.59   
   144. A(C  37,C  39,H  40)          117.55 -0.003591    0.50    118.05   
   145. A(C  31,C  39,H  40)          121.11  0.003569   -0.55    120.56   
   146. A(C  31,C  39,C  37)          121.34  0.000023    0.04    121.39   
   147. A(C  46,C  41,C  50)          105.20  0.000265    0.01    105.21   
   148. A(C  42,C  41,C  50)          105.42 -0.003904    0.88    106.30   
   149. A(C  32,C  41,C  50)          113.38  0.005682   -2.03    111.35   
   150. A(C  42,C  41,C  46)          110.90  0.000875    0.45    111.35   
   151. A(C  32,C  41,C  46)          111.22 -0.003724    0.93    112.15   
   152. A(C  32,C  41,C  42)          110.48  0.000848   -0.23    110.25   
   153. A(H  44,C  42,H  45)          106.29 -0.003301    0.65    106.94   
   154. A(H  43,C  42,H  45)          106.54 -0.002228    0.42    106.95   
   155. A(C  41,C  42,H  45)          113.52  0.001001   -0.14    113.38   
   156. A(H  43,C  42,H  44)          107.34 -0.002889    0.36    107.70   
   157. A(C  41,C  42,H  44)          111.65  0.004175   -0.70    110.95   
   158. A(C  41,C  42,H  43)          111.13  0.002538   -0.47    110.66   
   159. A(H  48,C  46,H  49)          107.19 -0.003293    0.32    107.51   
   160. A(H  47,C  46,H  49)          107.03  0.000754    0.02    107.05   
   161. A(C  41,C  46,H  49)          111.13  0.002390   -0.43    110.70   
   162. A(H  47,C  46,H  48)          105.40 -0.001109    0.28    105.68   
   163. A(C  41,C  46,H  48)          111.62  0.006234   -1.09    110.53   
   164. A(C  41,C  46,H  47)          114.04 -0.005290    0.95    114.99   
   165. A(H  52,C  50,H  53)          106.28 -0.004359    0.71    107.00   
   166. A(H  51,C  50,H  53)          108.09 -0.000182    0.10    108.19   
   167. A(C  41,C  50,H  53)          112.00 -0.000008    0.01    112.01   
   168. A(H  51,C  50,H  52)          106.53 -0.004020    0.63    107.16   
   169. A(C  41,C  50,H  52)          111.74  0.008383   -1.41    110.33   
   170. A(C  41,C  50,H  51)          111.86 -0.000386    0.06    111.92   
   171. A(O   1,C  54,C  55)          122.46 -0.012344    1.53    123.99   
   172. A(O   0,C  54,C  55)          112.16 -0.002633    0.22    112.39   
   173. A(O   0,C  54,O   1)          125.32  0.014898   -1.68    123.64   
   174. A(C  56,C  55,C  64)          119.08 -0.005508    0.65    119.73   
   175. A(C  54,C  55,C  64)          119.24  0.003435   -0.36    118.87   
   176. A(C  54,C  55,C  56)          121.67  0.002065   -0.28    121.39   
   177. A(H  57,C  56,C  58)          118.45 -0.004429    0.64    119.08   
   178. A(C  55,C  56,C  58)          120.36  0.001938   -0.28    120.08   
   179. A(C  55,C  56,H  57)          121.19  0.002489   -0.36    120.84   
   180. A(H  59,C  58,C  60)          120.20 -0.000347    0.04    120.24   
   181. A(C  56,C  58,C  60)          119.81 -0.000300    0.07    119.87   
   182. A(C  56,C  58,H  59)          120.00  0.000646   -0.11    119.89   
   183. A(H  61,C  60,C  62)          119.73 -0.001028    0.11    119.83   
   184. A(C  58,C  60,C  62)          120.54  0.002059   -0.21    120.33   
   185. A(C  58,C  60,H  61)          119.73 -0.001032    0.11    119.84   
   186. A(H  63,C  62,C  64)          120.04  0.000848   -0.14    119.91   
   187. A(C  60,C  62,C  64)          119.79 -0.000495    0.10    119.89   
   188. A(C  60,C  62,H  63)          120.17 -0.000353    0.04    120.21   
   189. A(C  62,C  64,H  65)          118.75 -0.004162    0.59    119.34   
   190. A(C  55,C  64,H  65)          120.83  0.001861   -0.26    120.56   
   191. A(C  55,C  64,C  62)          120.42  0.002301   -0.32    120.10   
   192. D(N   2,C   4,O   0,C  54)     98.61  0.000151   -0.39     98.22   
   193. D(C   5,C   4,O   0,C  54)    -84.39  0.000909   -1.53    -85.91   
   194. D(O   0,C   4,N   2,C  18)      4.91  0.006264   -4.39      0.52   
   195. D(C   5,C   4,N   2,C  18)   -171.86  0.005802   -3.21   -175.07   
   196. D(N   3,C   5,C   4,N   2)    -97.47  0.003280   -1.90    -99.38   
   197. D(C   7,C   5,C   4,O   0)    -42.98 -0.001080    1.01    -41.97   
   198. D(C   7,C   5,N   3,H  66)    126.00  0.003378   -1.86    124.15   
   199. D(H   6,C   5,N   3,H  66)   -116.67 -0.000557   -0.05   -116.72   
   200. D(C   4,C   5,N   3,C  31)    161.55 -0.001420    0.29    161.84   
   201. D(H   6,C   5,C   4,O   0)   -159.94 -0.001386    0.94   -159.00   
   202. D(C   4,C   5,N   3,H  66)     -2.41 -0.001270    0.52     -1.89   
   203. D(C   7,C   5,C   4,N   2)    134.09 -0.000615   -0.06    134.02   
   204. D(H   6,C   5,C   4,N   2)     17.13 -0.000921   -0.14     16.99   
   205. D(H   6,C   5,N   3,C  31)     47.28 -0.000706   -0.28     47.01   
   206. D(N   3,C   5,C   4,O   0)     85.46  0.002816   -0.83     84.63   
   207. D(C   7,C   5,N   3,C  31)    -70.04  0.003228   -2.09    -72.13   
   208. D(C  16,C   7,C   5,C   4)    -81.25  0.000577   -0.75    -81.99   
   209. D(C  16,C   7,C   5,H   6)     35.37  0.002960   -1.31     34.05   
   210. D(C  16,C   7,C   5,N   3)    152.65 -0.002074    0.95    153.60   
   211. D(C   8,C   7,C   5,C   4)     97.31 -0.000186   -0.25     97.06   
   212. D(C   8,C   7,C   5,H   6)   -146.08  0.002197   -0.82   -146.90   
   213. D(C   8,C   7,C   5,N   3)    -28.79 -0.002836    1.44    -27.35   
   214. D(C  10,C   8,C   7,C  16)     -0.28  0.000461   -0.28     -0.56   
   215. D(C  10,C   8,C   7,C   5)   -178.83  0.001207   -0.78   -179.61   
   216. D(H   9,C   8,C   7,C  16)    179.56 -0.000270    0.24    179.80   
   217. D(H   9,C   8,C   7,C   5)      1.01  0.000476   -0.26      0.75   
   218. D(C  12,C  10,C   8,H   9)   -179.78  0.000599   -0.42   -180.20   
   219. D(H  11,C  10,C   8,H   9)      0.21  0.000248   -0.19      0.02   
   220. D(H  11,C  10,C   8,C   7)   -179.95 -0.000470    0.32   -179.62   
   221. D(C  12,C  10,C   8,C   7)      0.06 -0.000118    0.10      0.16   
   222. D(H  13,C  12,C  10,C   8)   -179.94 -0.000618    0.41   -179.53   
   223. D(C  14,C  12,C  10,C   8)      0.10 -0.000301    0.17      0.27   
   224. D(C  14,C  12,C  10,H  11)   -179.89  0.000051   -0.06   -179.95   
   225. D(H  13,C  12,C  10,H  11)      0.07 -0.000265    0.18      0.25   
   226. D(C  16,C  14,C  12,H  13)   -180.00  0.000700   -0.49   -180.49   
   227. D(C  16,C  14,C  12,C  10)     -0.04  0.000383   -0.25     -0.28   
   228. D(H  15,C  14,C  12,H  13)     -0.14  0.000197   -0.12     -0.26   
   229. D(H  15,C  14,C  12,C  10)    179.82 -0.000120    0.12    179.95   
   230. D(H  17,C  16,C  14,H  15)     -0.37 -0.000238    0.19     -0.19   
   231. D(H  17,C  16,C  14,C  12)    179.49 -0.000741    0.56    180.04   
   232. D(C   7,C  16,C  14,H  15)    179.96  0.000459   -0.31    179.64   
   233. D(C   7,C  16,C  14,C  12)     -0.18 -0.000045    0.06     -0.12   
   234. D(H  17,C  16,C   7,C   8)   -179.33  0.000335   -0.30   -179.63   
   235. D(H  17,C  16,C   7,C   5)     -0.74 -0.000370    0.18     -0.56   
   236. D(C  14,C  16,C   7,C   8)      0.34 -0.000380    0.20      0.54   
   237. D(C  14,C  16,C   7,C   5)    178.93 -0.001086    0.68    179.61   
   238. D(C  27,C  18,N   2,C   4)    -90.96 -0.000954    0.56    -90.40   
   239. D(C  23,C  18,N   2,C   4)     34.46  0.001159   -0.58     33.88   
   240. D(C  19,C  18,N   2,C   4)    152.68 -0.000427    0.10    152.79   
   241. D(H  22,C  19,C  18,C  27)    -59.94  0.000347   -0.09    -60.03   
   242. D(H  22,C  19,C  18,C  23)    179.34  0.000268   -0.01    179.33   
   243. D(H  22,C  19,C  18,N   2)     55.96 -0.000304    0.12     56.08   
   244. D(H  21,C  19,C  18,C  23)    -60.84 -0.000101    0.14    -60.69   
   245. D(H  21,C  19,C  18,C  27)     59.88 -0.000022    0.07     59.95   
   246. D(H  21,C  19,C  18,N   2)    175.78 -0.000673    0.28    176.06   
   247. D(H  20,C  19,C  18,C  27)    179.96  0.000209   -0.03    179.93   
   248. D(H  20,C  19,C  18,C  23)     59.24  0.000130    0.05     59.29   
   249. D(H  20,C  19,C  18,N   2)    -64.14 -0.000442    0.18    -63.96   
   250. D(H  25,C  23,C  18,C  19)     47.79  0.001170   -0.39     47.40   
   251. D(H  25,C  23,C  18,N   2)    164.19 -0.000615    0.41    164.61   
   252. D(H  24,C  23,C  18,C  27)     46.67  0.000347   -0.25     46.42   
   253. D(H  24,C  23,C  18,C  19)    166.19  0.000191    0.02    166.21   
   254. D(H  24,C  23,C  18,N   2)    -77.41 -0.001593    0.83    -76.59   
   255. D(H  26,C  23,C  18,C  27)    168.56  0.000279   -0.26    168.30   
   256. D(H  26,C  23,C  18,C  19)    -71.93  0.000124    0.02    -71.91   
   257. D(H  26,C  23,C  18,N   2)     44.47 -0.001661    0.83     45.30   
   258. D(H  25,C  23,C  18,C  27)    -71.72  0.001325   -0.67    -72.39   
   259. D(H  30,C  27,C  18,C  23)    -58.29 -0.001177    0.48    -57.82   
   260. D(H  30,C  27,C  18,N   2)     69.70  0.001563   -0.78     68.92   
   261. D(H  29,C  27,C  18,C  23)     61.41 -0.001410    0.57     61.98   
   262. D(H  29,C  27,C  18,C  19)    -57.28 -0.000414    0.12    -57.15   
   263. D(H  29,C  27,C  18,N   2)   -170.60  0.001330   -0.68   -171.28   
   264. D(H  28,C  27,C  18,C  23)   -178.42 -0.000994    0.40   -178.02   
   265. D(H  30,C  27,C  18,C  19)   -176.98 -0.000181    0.03   -176.95   
   266. D(H  28,C  27,C  18,C  19)     62.90  0.000002   -0.06     62.84   
   267. D(H  28,C  27,C  18,N   2)    -50.43  0.001746   -0.86    -51.29   
   268. D(C  39,C  31,N   3,H  66)    166.79 -0.000762    0.93    167.72   
   269. D(C  39,C  31,N   3,C   5)      2.63 -0.001700    1.32      3.95   
   270. D(C  32,C  31,N   3,H  66)    -12.87  0.000669   -0.44    -13.30   
   271. D(C  32,C  31,N   3,C   5)   -177.02 -0.000269   -0.05   -177.07   
   272. D(C  41,C  32,C  31,C  39)    179.24  0.000006   -0.09    179.15   
   273. D(C  41,C  32,C  31,N   3)     -1.10 -0.001402    1.27      0.17   
   274. D(C  33,C  32,C  31,C  39)     -0.31 -0.000628    0.61      0.29   
   275. D(C  33,C  32,C  31,N   3)    179.34 -0.002035    1.97    181.31   
   276. D(C  35,C  33,C  32,C  41)   -179.37  0.000067    0.06   -179.32   
   277. D(C  35,C  33,C  32,C  31)      0.20  0.000608   -0.61     -0.41   
   278. D(H  34,C  33,C  32,C  41)      0.47 -0.000228    0.31      0.78   
   279. D(H  34,C  33,C  32,C  31)   -179.96  0.000312   -0.35   -180.31   
   280. D(C  37,C  35,C  33,H  34)   -179.79  0.000103   -0.06   -179.85   
   281. D(C  37,C  35,C  33,C  32)      0.06 -0.000158    0.18      0.24   
   282. D(H  36,C  35,C  33,H  34)      0.04  0.000062   -0.04     -0.01   
   283. D(H  36,C  35,C  33,C  32)    179.89 -0.000199    0.20    180.08   
   284. D(C  39,C  37,C  35,H  36)    179.97 -0.000247    0.24    180.21   
   285. D(C  39,C  37,C  35,C  33)     -0.21 -0.000286    0.26      0.05   
   286. D(H  38,C  37,C  35,H  36)     -0.10  0.000044   -0.03     -0.13   
   287. D(H  38,C  37,C  35,C  33)    179.73  0.000006   -0.01    179.71   
   288. D(H  40,C  39,C  37,H  38)     -0.24  0.000282   -0.25     -0.49   
   289. D(H  40,C  39,C  37,C  35)    179.69  0.000571   -0.52    179.18   
   290. D(C  31,C  39,C  37,H  38)   -179.84 -0.000033    0.02   -179.82   
   291. D(C  31,C  39,C  37,C  35)      0.09  0.000256   -0.25     -0.16   
   292. D(H  40,C  39,C  31,C  32)   -179.41 -0.000086    0.08   -179.33   
   293. D(H  40,C  39,C  31,N   3)      0.93  0.001364   -1.28     -0.35   
   294. D(C  37,C  39,C  31,C  32)      0.18  0.000212   -0.20     -0.02   
   295. D(C  37,C  39,C  31,N   3)   -179.48  0.001662   -1.55   -181.03   
   296. D(C  50,C  41,C  32,C  33)     -1.86 -0.000709    1.77     -0.09   
   297. D(C  50,C  41,C  32,C  31)    178.59 -0.001324    2.47    181.07   
   298. D(C  46,C  41,C  32,C  33)   -120.17 -0.002270    2.47   -117.71   
   299. D(C  46,C  41,C  32,C  31)     60.28 -0.002885    3.17     63.45   
   300. D(C  42,C  41,C  32,C  33)    116.22 -0.001370    1.39    117.62   
   301. D(C  42,C  41,C  32,C  31)    -63.33 -0.001984    2.10    -61.22   
   302. D(H  45,C  42,C  41,C  46)    -63.42  0.001063   -0.64    -64.06   
   303. D(H  45,C  42,C  41,C  32)     60.37 -0.002491    0.71     61.07   
   304. D(H  44,C  42,C  41,C  50)    -56.66  0.001911   -1.10    -57.76   
   305. D(H  44,C  42,C  41,C  46)     56.70  0.000539   -0.40     56.30   
   306. D(H  44,C  42,C  41,C  32)   -179.51 -0.003015    0.94   -178.57   
   307. D(H  43,C  42,C  41,C  50)     63.15  0.002778   -1.43     61.72   
   308. D(H  43,C  42,C  41,C  46)    176.51  0.001406   -0.74    175.77   
   309. D(H  45,C  42,C  41,C  50)   -176.78  0.002436   -1.33   -178.12   
   310. D(H  43,C  42,C  41,C  32)    -59.70 -0.002148    0.61    -59.09   
   311. D(H  49,C  46,C  41,C  32)     53.68  0.001030   -0.47     53.20   
   312. D(H  48,C  46,C  41,C  50)     50.15 -0.002293    0.83     50.98   
   313. D(H  48,C  46,C  41,C  42)    -63.35  0.001712   -0.41    -63.76   
   314. D(H  48,C  46,C  41,C  32)    173.28  0.002648   -1.09    172.19   
   315. D(H  47,C  46,C  41,C  50)    169.46 -0.002891    1.06    170.52   
   316. D(H  47,C  46,C  41,C  42)     55.96  0.001115   -0.17     55.79   
   317. D(H  49,C  46,C  41,C  42)    177.04  0.000094    0.21    177.25   
   318. D(H  47,C  46,C  41,C  32)    -67.41  0.002050   -0.86    -68.27   
   319. D(H  49,C  46,C  41,C  50)    -69.46 -0.003911    1.45    -68.01   
   320. D(H  53,C  50,C  41,C  46)   -177.21 -0.000290   -0.35   -177.56   
   321. D(H  53,C  50,C  41,C  42)    -59.92 -0.000930    0.55    -59.37   
   322. D(H  53,C  50,C  41,C  32)     61.05  0.000804   -0.32     60.73   
   323. D(H  52,C  50,C  41,C  46)    -58.08 -0.000117   -0.40    -58.49   
   324. D(H  52,C  50,C  41,C  42)     59.20 -0.000758    0.51     59.71   
   325. D(H  52,C  50,C  41,C  32)   -179.82  0.000977   -0.37   -180.20   
   326. D(H  51,C  50,C  41,C  46)     61.27  0.000229   -0.53     60.74   
   327. D(H  51,C  50,C  41,C  42)    178.55 -0.000411    0.38    178.93   
   328. D(H  51,C  50,C  41,C  32)    -60.47  0.001323   -0.50    -60.97   
   329. D(C  55,C  54,O   0,C   4)    168.21 -0.002145    1.45    169.66   
   330. D(O   1,C  54,O   0,C   4)    -14.52 -0.004421    3.24    -11.28   
   331. D(C  64,C  55,C  54,O   1)     -8.73  0.000040   -0.44     -9.17   
   332. D(C  64,C  55,C  54,O   0)    168.64 -0.001315    1.19    169.83   
   333. D(C  56,C  55,C  54,O   1)    170.09 -0.000439   -0.06    170.03   
   334. D(C  56,C  55,C  54,O   0)    -12.55 -0.001793    1.57    -10.98   
   335. D(C  58,C  56,C  55,C  64)     -0.51 -0.000502    0.48     -0.03   
   336. D(C  58,C  56,C  55,C  54)   -179.33 -0.000128    0.11   -179.22   
   337. D(H  57,C  56,C  55,C  64)    178.99 -0.000773    0.60    179.59   
   338. D(H  57,C  56,C  55,C  54)      0.17 -0.000399    0.23      0.40   
   339. D(C  60,C  58,C  56,H  57)   -179.36  0.000520   -0.38   -179.75   
   340. D(C  60,C  58,C  56,C  55)      0.15  0.000289   -0.27     -0.12   
   341. D(H  59,C  58,C  56,H  57)      0.47  0.000366   -0.26      0.21   
   342. D(H  59,C  58,C  56,C  55)    179.99  0.000136   -0.15    179.84   
   343. D(C  62,C  60,C  58,H  59)   -179.67  0.000240   -0.19   -179.85   
   344. D(C  62,C  60,C  58,C  56)      0.17  0.000089   -0.07      0.10   
   345. D(H  61,C  60,C  58,H  59)      0.14  0.000036   -0.01      0.13   
   346. D(H  61,C  60,C  58,C  56)    179.98 -0.000116    0.11    180.09   
   347. D(C  64,C  62,C  60,H  61)   -179.93  0.000003    0.01   -179.92   
   348. D(C  64,C  62,C  60,C  58)     -0.12 -0.000201    0.18      0.06   
   349. D(H  63,C  62,C  60,H  61)     -0.02 -0.000050    0.06      0.04   
   350. D(H  63,C  62,C  60,C  58)    179.79 -0.000254    0.23    180.03   
   351. D(H  65,C  64,C  62,C  60)    179.81 -0.000187    0.22    180.03   
   352. D(C  55,C  64,C  62,H  63)    179.84 -0.000016   -0.01    179.83   
   353. D(C  55,C  64,C  62,C  60)     -0.25 -0.000070    0.04     -0.21   
   354. D(H  65,C  64,C  55,C  56)   -179.50  0.000508   -0.54   -180.05   
   355. D(H  65,C  64,C  55,C  54)     -0.66  0.000129   -0.18     -0.84   
   356. D(C  62,C  64,C  55,C  56)      0.56  0.000392   -0.37      0.19   
   357. D(H  65,C  64,C  62,H  63)     -0.10 -0.000133    0.16      0.07   
   358. D(C  62,C  64,C  55,C  54)    179.41  0.000014   -0.00    179.40   
    ----------------------------------------------------------------------------

         *************************************************************
         *                GEOMETRY OPTIMIZATION CYCLE   2            *
         *************************************************************
---------------------------------
CARTESIAN COORDINATES (ANGSTROEM)
---------------------------------
  O      3.636536    6.653343    3.733146
  O      3.303524    8.636450    2.710254
  N      3.690086    7.563106    5.878333
  N      6.100304    8.552091    3.954678
  C      4.270011    7.227125    4.820042
  C      5.777188    7.339420    4.679953
  H      6.165869    7.435724    5.698353
  C      6.393964    6.092328    4.071613
  C      6.685945    6.017373    2.713468
  H      6.484167    6.865395    2.068950
  C      7.242478    4.861691    2.180478
  H      7.473182    4.812044    1.122815
  C      7.505664    3.775101    3.005630
  H      7.947417    2.874790    2.591254
  C      7.208117    3.840926    4.360905
  H      7.412626    2.993191    5.004223
  C      6.651928    4.998060    4.891419
  H      6.421448    5.046282    5.950557
  C      2.265125    7.400417    6.149672
  C      2.157371    7.280147    7.670235
  H      2.665169    6.381863    8.030899
  H      1.113408    7.223229    7.987312
  H      2.609396    8.141009    8.168951
  C      1.628314    6.155908    5.524412
  H      1.447965    6.269168    4.454695
  H      0.657696    5.959549    5.985314
  H      2.252753    5.272340    5.676076
  C      1.542901    8.664772    5.690095
  H      2.012331    9.560801    6.103681
  H      0.499309    8.652536    6.012257
  H      1.553268    8.755610    4.601545
  C      7.353023    9.136099    3.968578
  C      7.616306   10.357679    3.295726
  C      8.921556   10.849765    3.347211
  H      9.182797   11.773709    2.849007
  C      9.940945   10.196297    4.029104
  H     10.940791   10.615064    4.044314
  C      9.670114    9.007827    4.684132
  H     10.454355    8.482550    5.216988
  C      8.387621    8.485203    4.650565
  H      8.206551    7.547421    5.159999
  C      6.562788   11.147251    2.501183
  C      6.029465   10.299252    1.337878
  H      6.842792   10.009403    0.667302
  H      5.297471   10.859011    0.749724
  H      5.541147    9.379929    1.661203
  C      5.416522   11.652379    3.398900
  H      4.769802   10.873832    3.801953
  H      4.758747   12.322433    2.839764
  H      5.810888   12.213492    4.249673
  C      7.167008   12.408388    1.872404
  H      7.561524   13.092690    2.628560
  H      6.406348   12.953580    1.310059
  H      7.973080   12.171442    1.172856
  C      3.282276    7.424669    2.688104
  C      2.844191    6.627223    1.523544
  C      3.032334    5.245067    1.476821
  H      3.500444    4.720746    2.299906
  C      2.625445    4.525642    0.363832
  H      2.775328    3.453506    0.329767
  C      2.027600    5.182844   -0.704378
  H      1.708314    4.619479   -1.573900
  C      1.837083    6.558966   -0.663964
  H      1.370459    7.069188   -1.497618
  C      2.246259    7.280550    0.446448
  H      2.092875    8.352831    0.468667
  H      5.337387    9.112300    3.630673

----------------------------
CARTESIAN COORDINATES (A.U.)
----------------------------
  NO LB      ZA    FRAG     MASS         X           Y           Z
   0 O     8.0000    0    15.999    6.872056   12.572996    7.054623
   1 O     8.0000    0    15.999    6.242755   16.320525    5.121638
   2 N     7.0000    0    14.007    6.973252   14.292200   11.108439
   3 N     7.0000    0    14.007   11.527905   16.161109    7.473258
   4 C     6.0000    0    12.011    8.069152   13.657287    9.108560
   5 C     6.0000    0    12.011   10.917303   13.869495    8.843830
   6 H     1.0000    0     1.008   11.651804   14.051482   10.768326
   7 C     6.0000    0    12.011   12.082841   11.512832    7.694234
   8 C     6.0000    0    12.011   12.634605   11.371188    5.127711
   9 H     1.0000    0     1.008   12.253301   12.973717    3.909749
  10 C     6.0000    0    12.011   13.686300    9.187265    4.120507
  11 H     1.0000    0     1.008   14.122268    9.093445    2.121813
  12 C     6.0000    0    12.011   14.183649    7.133906    5.679817
  13 H     1.0000    0     1.008   15.018442    5.432565    4.896761
  14 C     6.0000    0    12.011   13.621368    7.258298    8.240917
  15 H     1.0000    0     1.008   14.007833    5.656311    9.456612
  16 C     6.0000    0    12.011   12.570322    9.444966    9.243442
  17 H     1.0000    0     1.008   12.134778    9.536091   11.244923
  18 C     6.0000    0    12.011    4.280465   13.984761   11.621196
  19 C     6.0000    0    12.011    4.076841   13.757484   14.494643
  20 H     1.0000    0     1.008    5.036439   12.059973   15.176200
  21 H     1.0000    0     1.008    2.104036   13.649925   15.093832
  22 H     1.0000    0     1.008    4.931044   15.384278   15.437079
  23 C     6.0000    0    12.011    3.077067   11.632981   10.439626
  24 H     1.0000    0     1.008    2.736257   11.847011    8.418154
  25 H     1.0000    0     1.008    1.242866   11.261916   11.310605
  26 H     1.0000    0     1.008    4.257086    9.963279   10.726228
  27 C     6.0000    0    12.011    2.915661   16.374047   10.752720
  28 H     1.0000    0     1.008    3.802754   18.067295   11.534286
  29 H     1.0000    0     1.008    0.943558   16.350924   11.361520
  30 H     1.0000    0     1.008    2.935252   16.545705    8.695661
  31 C     6.0000    0    12.011   13.895200   17.264724    7.499526
  32 C     6.0000    0    12.011   14.392733   19.573176    6.228019
  33 C     6.0000    0    12.011   16.859297   20.503084    6.325312
  34 H     1.0000    0     1.008   17.352971   22.249086    5.383842
  35 C     6.0000    0    12.011   18.785663   19.268209    7.613903
  36 H     1.0000    0     1.008   20.675099   20.059564    7.642646
  37 C     6.0000    0    12.011   18.273868   17.022326    8.851727
  38 H     1.0000    0     1.008   19.755868   16.029696    9.858678
  39 C     6.0000    0    12.011   15.850307   16.034710    8.788294
  40 H     1.0000    0     1.008   15.508134   14.262559    9.750985
  41 C     6.0000    0    12.011   12.401872   21.065251    4.726550
  42 C     6.0000    0    12.011   11.394038   19.462765    2.528222
  43 H     1.0000    0     1.008   12.931002   18.915030    1.261018
  44 H     1.0000    0     1.008   10.010770   20.520557    1.416773
  45 H     1.0000    0     1.008   10.471250   17.725497    3.139219
  46 C     6.0000    0    12.011   10.235744   22.019806    6.422990
  47 H     1.0000    0     1.008    9.013619   20.548565    7.184651
  48 H     1.0000    0     1.008    8.992729   23.286023    5.366376
  49 H     1.0000    0     1.008   10.980987   23.080155    8.030717
  50 C     6.0000    0    12.011   13.543683   23.448455    3.538331
  51 H     1.0000    0     1.008   14.289209   24.741599    4.967258
  52 H     1.0000    0     1.008   12.106243   24.478719    2.475653
  53 H     1.0000    0     1.008   15.066938   23.000692    2.216377
  54 C     6.0000    0    12.011    6.202604   14.030592    5.079781
  55 C     6.0000    0    12.011    5.374741   12.523637    2.879082
  56 C     6.0000    0    12.011    5.730281    9.911741    2.790787
  57 H     1.0000    0     1.008    6.614881    8.920918    4.346192
  58 C     6.0000    0    12.011    4.961373    8.552224    0.687542
  59 H     1.0000    0     1.008    5.244610    6.526181    0.623169
  60 C     6.0000    0    12.011    3.831608    9.794156   -1.331081
  61 H     1.0000    0     1.008    3.228245    8.729550   -2.974240
  62 C     6.0000    0    12.011    3.471584   12.394650   -1.254711
  63 H     1.0000    0     1.008    2.589792   13.358829   -2.830087
  64 C     6.0000    0    12.011    4.244814   13.758245    0.843664
  65 H     1.0000    0     1.008    3.954961   15.784563    0.885652
  66 H     1.0000    0     1.008   10.086200   17.219752    6.860977

--------------------------------
INTERNAL COORDINATES (ANGSTROEM)
--------------------------------
 O      0   0   0     0.000000000000     0.00000000     0.00000000
 O      1   0   0     2.256084539977     0.00000000     0.00000000
 N      1   2   0     2.330742961579    94.44976728     0.00000000
 N      2   1   3     3.062301403618    69.92396754    67.54847539
 C      3   1   2     1.252667438263    29.35187360   271.32727841
 C      4   2   1     1.449481806461    91.30595109   348.93269783
 H      6   4   2     1.094296780680   108.23164874   223.12710118
 C      6   4   2     1.518462496866   113.33453198   103.97960125
 C      8   6   4     1.391197755541   121.37310249   332.66204592
 H      9   8   6     1.084093197189   119.94632580     0.75377922
 C      9   8   6     1.389031290632   120.23272502   180.39706828
 H     11   9   8     1.083670191137   119.86243258   180.37683518
 C     11   9   8     1.389539446061   119.90994213     0.15986147
 H     13  11   9     1.085086489606   119.94407607   180.46683632
 C     13  11   9     1.389114526089   120.11514901     0.26379836
 H     15  13  11     1.083667986306   120.11217315   179.94897664
 C     15  13  11     1.389155352945   119.85628958   359.71810122
 H     17  15  13     1.084997490206   119.66091190   180.04447869
 C      3   1   2     1.459660134883    96.03628301    91.73380987
 C     19   3   1     1.529113037650   105.21323498   153.04096673
 H     20  19   3     1.093092175923   111.10042061   296.02847916
 H     20  19   3     1.092537059590   111.10206600   176.04779524
 H     20  19   3     1.092761555889   111.26718920    56.06769520
 C     19   3   1     1.531430455599   114.87375920    34.13559262
 H     24  19   3     1.090709536348   112.63123607   283.41841431
 H     24  19   3     1.092285054416   110.07908291   164.61458112
 H     24  19   3     1.092528627207   111.27656559    45.29970316
 C     19   3   1     1.526896681837   108.27103706   269.85711430
 H     28  19   3     1.092833405902   111.21355049   308.72726946
 H     28  19   3     1.092255736810   110.72441901   188.72246193
 H     28  19   3     1.092381780246   111.36454903    68.92570827
 C      4   2   1     1.382231061124   145.10156126   163.26076235
 C     32   4   2     1.419262913063   121.80425223     9.75853183
 C     33  32   4     1.395878235037   117.34855647   181.31989222
 H     34  33  32     1.081724266173   120.66016834   179.69273338
 C     34  33  32     1.389658754544   122.56484671   359.59639591
 H     36  34  33     1.084108351600   120.11788965   180.08251736
 C     36  34  33     1.383788936359   119.50947892     0.23699710
 H     38  36  34     1.083921086972   120.48445941   179.71580354
 C     38  36  34     1.385297939516   119.58647690     0.04858861
 H     40  38  36     1.082471432036   118.05343355   179.18172718
 C     33  32   4     1.537733186673   124.04285626     0.17717876
 C     42  33  32     1.535191567314   110.23760838   298.77795892
 H     43  42  33     1.093244371897   110.65838355   300.90566407
 H     43  42  33     1.093192967660   110.94446079   181.42903473
 H     43  42  33     1.090022589744   113.37407987    61.06981394
 C     42  33  32     1.541095683552   112.14171042    63.45361731
 H     47  42  33     1.089419380623   115.01285493   291.72945156
 H     47  42  33     1.092827870884   110.52539866   172.19110254
 H     47  42  33     1.092788114866   110.69476057    53.19950512
 C     42  33  32     1.533268512455   111.36089639   181.05587832
 H     51  42  33     1.093473295276   111.92106252   299.02112804
 H     51  42  33     1.091819702288   110.32764949   179.79656356
 H     51  42  33     1.093280729167   112.00495041    60.72188665
 C      2   1   3     1.212169285537    29.79026291   196.56970237
 C     55   2   1     1.477849519791   123.98813090   178.90566538
 C     56  55   2     1.395684907666   121.38513345   170.01091451
 H     57  56  55     1.082362291664   120.83520904     0.40103462
 C     57  56  55     1.386317405973   120.08125803   180.78071032
 H     59  57  56     1.083097817271   119.88950430   179.83930652
 C     59  57  56     1.389390393534   119.87254903   359.88239028
 H     61  59  57     1.084155004260   119.83821563   180.08791228
 C     61  59  57     1.389835126923   120.32972081     0.10266641
 H     63  61  59     1.083070595517   120.20640164   180.02525905
 C     63  61  59     1.386045629081   119.88744081     0.06067838
 H     65  63  61     1.083423552650   119.33323322   180.03262198
 H      4   2   1     1.000428463463    32.48795030   203.66287671

---------------------------
INTERNAL COORDINATES (A.U.)
---------------------------
 O      0   0   0     0.000000000000     0.00000000     0.00000000
 O      1   0   0     4.263381915530     0.00000000     0.00000000
 N      1   2   0     4.404465885948    94.44976728     0.00000000
 N      2   1   3     5.786910992361    69.92396754    67.54847539
 C      3   1   2     2.367198395197    29.35187360   271.32727841
 C      4   2   1     2.739123650312    91.30595109   348.93269783
 H      6   4   2     2.067921224717   108.23164874   223.12710118
 C      6   4   2     2.869478263708   113.33453198   103.97960125
 C      8   6   4     2.628982756098   121.37310249   332.66204592
 H      9   8   6     2.048639246334   119.94632580     0.75377922
 C      9   8   6     2.624888730742   120.23272502   180.39706828
 H     11   9   8     2.047839880743   119.86243258   180.37683518
 C     11   9   8     2.625849005336   119.90994213     0.15986147
 H     13  11   9     2.050516296974   119.94407607   180.46683632
 C     13  11   9     2.625046022959   120.11514901     0.26379836
 H     15  13  11     2.047835714217   120.11217315   179.94897664
 C     15  13  11     2.625123174537   119.85628958   359.71810122
 H     17  15  13     2.050348112482   119.66091190   180.04447869
 C      3   1   2     2.758357903531    96.03628301    91.73380987
 C     19   3   1     2.889604868968   105.21323498   153.04096673
 H     20  19   3     2.065644851626   111.10042061   296.02847916
 H     20  19   3     2.064595833785   111.10206600   176.04779524
 H     20  19   3     2.065020070307   111.26718920    56.06769520
 C     19   3   1     2.893984154228   114.87375920    34.13559262
 H     24  19   3     2.061142315354   112.63123607   283.41841431
 H     24  19   3     2.064119613022   110.07908291   164.61458112
 H     24  19   3     2.064579898891   111.27656559    45.29970316
 C     19   3   1     2.885416563465   108.27103706   269.85711430
 H     28  19   3     2.065155847156   111.21355049   308.72726946
 H     28  19   3     2.064064210776   110.72441901   188.72246193
 H     28  19   3     2.064302398350   111.36454903    68.92570827
 C      4   2   1     2.612038159324   145.10156126   163.26076235
 C     32   4   2     2.682018217721   121.80425223     9.75853183
 C     33  32   4     2.637827580522   117.34855647   181.31989222
 H     34  33  32     2.044162615484   120.66016834   179.69273338
 C     34  33  32     2.626074465694   122.56484671   359.59639591
 H     36  34  33     2.048667884021   120.11788965   180.08251736
 C     36  34  33     2.614982116869   119.50947892     0.23699710
 H     38  36  34     2.048314005160   120.48445941   179.71580354
 C     38  36  34     2.617833719570   119.58647690     0.04858861
 H     40  38  36     2.045574554342   118.05343355   179.18172718
 C     33  32   4     2.905894589853   124.04285626     0.17717876
 C     42  33  32     2.901091625329   110.23760838   298.77795892
 H     43  42  33     2.065932460336   110.65838355   300.90566407
 H     43  42  33     2.065835320407   110.94446079   181.42903473
 H     43  42  33     2.059844174404   113.37407987    61.06981394
 C     42  33  32     2.912248788081   112.14171042    63.45361731
 H     47  42  33     2.058704274363   115.01285493   291.72945156
 H     47  42  33     2.065145387487   110.52539866   172.19110254
 H     47  42  33     2.065070259501   110.69476057    53.19950512
 C     42  33  32     2.897457578306   111.36089639   181.05587832
 H     51  42  33     2.066365062828   111.92106252   299.02112804
 H     51  42  33     2.063240224944   110.32764949   179.79656356
 H     51  42  33     2.066001165619   112.00495041    60.72188665
 C      2   1   3     2.290667977616    29.79026291   196.56970237
 C     55   2   1     2.792730859553   123.98813090   178.90566538
 C     56  55   2     2.637462244735   121.38513345   170.01091451
 H     57  56  55     2.045368308929   120.83520904     0.40103462
 C     57  56  55     2.619760231977   120.08125803   180.78071032
 H     59  57  56     2.046758250890   119.88950430   179.83930652
 C     59  57  56     2.625567336880   119.87254903   359.88239028
 H     61  59  57     2.048756044772   119.83821563   180.08791228
 C     61  59  57     2.626407761189   120.32972081     0.10266641
 H     63  61  59     2.046706809229   120.20640164   180.02525905
 C     63  61  59     2.619246648082   119.88744081     0.06067838
 H     65  63  61     2.047373801548   119.33323322   180.03262198
 H      4   2   1     1.890535812525    32.48795030   203.66287671


           ************************************************************
           *        Program running with 20 parallel MPI-processes    *
           *              working on a common directory               *
           ************************************************************
------------------------------------------------------------------------------
                   ___                                                        
                  /   \      - P O W E R E D   B Y -                         
                 /     \                                                     
                 |  |  |   _    _      __       _____    __    __             
                 |  |  |  | |  | |    /  \     |  _  \  |  |  /  |          
                  \  \/   | |  | |   /    \    | | | |  |  | /  /          
                 / \  \   | |__| |  /  /\  \   | |_| |  |  |/  /          
                |  |  |   |  __  | /  /__\  \  |    /   |      \           
                |  |  |   | |  | | |   __   |  |    \   |  |\   \          
                \     /   | |  | | |  |  |  |  | |\  \  |  | \   \       
                 \___/    |_|  |_| |__|  |__|  |_| \__\ |__|  \__/        
                                                                              
                      - O R C A' S   B I G   F R I E N D -                    
                                      &                                       
                       - I N T E G R A L  F E E D E R -                       
                                                                              
 v1 FN, 2020, v2 2021                                                         
------------------------------------------------------------------------------


Reading SHARK input file ImineZ2opt.SHARKINP.tmp ... ok
----------------------
SHARK INTEGRAL PACKAGE
----------------------

Number of atoms                             ...     67
Number of basis functions                   ...   1227
Number of shells                            ...    499
Maximum angular momentum                    ...      3
Integral batch strategy                     ... SHARK/LIBINT Hybrid
RI-J (if used) integral strategy            ... SPLIT-RIJ (Revised 2003 algorithm where possible)
Printlevel                                  ...      1
Contraction scheme used                     ... SEGMENTED contraction
Coulomb Range Separation                    ... NOT USED
Exchange Range Separation                   ... NOT USED
Finite Nucleus Model                        ... NOT USED
Auxiliary Coulomb fitting basis             ... AVAILABLE
   # of basis functions in Aux-J            ...   1991
   # of shells in Aux-J                     ...    665
   Maximum angular momentum in Aux-J        ...      4
Auxiliary J/K fitting basis                 ... NOT available
Auxiliary Correlation fitting basis         ... NOT available
Auxiliary 'external' fitting basis          ... NOT available
Integral threshold                          ...     2.500000e-11
Primitive cut-off                           ...     2.500000e-12
Primitive pair pre-selection threshold      ...     2.500000e-12

Calculating pre-screening integrals         ... done (  0.1 sec) Dimension = 499
Organizing shell pair data                  ... done (  0.7 sec)
Shell pair information
Total number of shell pairs                 ...    124750
Shell pairs after pre-screening             ...     79452
Total number of primitive shell pairs       ...    374508
Primitive shell pairs kept                  ...    152102
          la=0 lb=0:  22356 shell pairs
          la=1 lb=0:  23722 shell pairs
          la=1 lb=1:   6350 shell pairs
          la=2 lb=0:  10763 shell pairs
          la=2 lb=1:   5801 shell pairs
          la=2 lb=2:   1364 shell pairs
          la=3 lb=0:   4950 shell pairs
          la=3 lb=1:   2687 shell pairs
          la=3 lb=2:   1181 shell pairs
          la=3 lb=3:    278 shell pairs

Calculating one electron integrals          ... done (  0.2 sec)
Calculating RI/J V-Matrix + Cholesky decomp.... done (  1.4 sec)
Calculating Nuclear repulsion               ... done (  0.0 sec) ENN=   3512.072134948176 Eh

SHARK setup successfully completed in   4.7 seconds

Maximum memory used throughout the entire GTOINT-calculation: 115.3 MB
[1710175902.722215] [node056:2003223:0]          mpool.c:43   UCX  WARN  object 0xaef7800 was not returned to mpool ucp_requests
[1710175902.722234] [node056:2003223:0]          mpool.c:43   UCX  WARN  object 0xaef79c0 was not returned to mpool ucp_requests
[1710175902.722252] [node056:2003223:0]          mpool.c:43   UCX  WARN  object 0xaef7b80 was not returned to mpool ucp_requests
[1710175902.722256] [node056:2003223:0]          mpool.c:43   UCX  WARN  object 0xaef7d40 was not returned to mpool ucp_requests
[1710175902.722259] [node056:2003223:0]          mpool.c:43   UCX  WARN  object 0xaef7f00 was not returned to mpool ucp_requests
[1710175902.722263] [node056:2003223:0]          mpool.c:43   UCX  WARN  object 0xaef80c0 was not returned to mpool ucp_requests
[1710175902.722268] [node056:2003223:0]          mpool.c:43   UCX  WARN  object 0xaef8280 was not returned to mpool ucp_requests
[1710175902.726430] [node056:2003228:0]          mpool.c:43   UCX  WARN  object 0xb3d8cc0 was not returned to mpool ucp_requests
[1710175902.726442] [node056:2003228:0]          mpool.c:43   UCX  WARN  object 0xb3d8e80 was not returned to mpool ucp_requests
[1710175902.726447] [node056:2003228:0]          mpool.c:43   UCX  WARN  object 0xb3d9040 was not returned to mpool ucp_requests
[1710175902.726452] [node056:2003228:0]          mpool.c:43   UCX  WARN  object 0xb3d9200 was not returned to mpool ucp_requests
[1710175902.726456] [node056:2003228:0]          mpool.c:43   UCX  WARN  object 0xb3d93c0 was not returned to mpool ucp_requests
[1710175902.726460] [node056:2003228:0]          mpool.c:43   UCX  WARN  object 0xb3d9580 was not returned to mpool ucp_requests
[1710175902.726464] [node056:2003228:0]          mpool.c:43   UCX  WARN  object 0xb3d9740 was not returned to mpool ucp_requests
[1710175902.726468] [node056:2003228:0]          mpool.c:43   UCX  WARN  object 0xb3d9900 was not returned to mpool ucp_requests
[1710175902.726471] [node056:2003228:0]          mpool.c:43   UCX  WARN  object 0xb3d9ac0 was not returned to mpool ucp_requests
[1710175902.726475] [node056:2003228:0]          mpool.c:43   UCX  WARN  object 0xb3d9c80 was not returned to mpool ucp_requests
[1710175902.726479] [node056:2003228:0]          mpool.c:43   UCX  WARN  object 0xb3d9e40 was not returned to mpool ucp_requests
[1710175902.726482] [node056:2003228:0]          mpool.c:43   UCX  WARN  object 0xb3da000 was not returned to mpool ucp_requests
[1710175902.728669] [node056:2003230:0]          mpool.c:43   UCX  WARN  object 0xc684bc0 was not returned to mpool ucp_requests
[1710175902.728680] [node056:2003230:0]          mpool.c:43   UCX  WARN  object 0xc684d80 was not returned to mpool ucp_requests
[1710175902.728684] [node056:2003230:0]          mpool.c:43   UCX  WARN  object 0xc684f40 was not returned to mpool ucp_requests
[1710175902.728688] [node056:2003230:0]          mpool.c:43   UCX  WARN  object 0xc685100 was not returned to mpool ucp_requests
[1710175902.728692] [node056:2003230:0]          mpool.c:43   UCX  WARN  object 0xc6852c0 was not returned to mpool ucp_requests
[1710175902.728695] [node056:2003230:0]          mpool.c:43   UCX  WARN  object 0xc685480 was not returned to mpool ucp_requests
[1710175902.728699] [node056:2003230:0]          mpool.c:43   UCX  WARN  object 0xc685640 was not returned to mpool ucp_requests
[1710175902.728702] [node056:2003230:0]          mpool.c:43   UCX  WARN  object 0xc685800 was not returned to mpool ucp_requests
[1710175902.728706] [node056:2003230:0]          mpool.c:43   UCX  WARN  object 0xc6859c0 was not returned to mpool ucp_requests
[1710175902.728709] [node056:2003230:0]          mpool.c:43   UCX  WARN  object 0xc685b80 was not returned to mpool ucp_requests
[1710175902.728712] [node056:2003230:0]          mpool.c:43   UCX  WARN  object 0xc685d40 was not returned to mpool ucp_requests
[1710175902.728716] [node056:2003230:0]          mpool.c:43   UCX  WARN  object 0xc685f00 was not returned to mpool ucp_requests
[1710175902.722271] [node056:2003223:0]          mpool.c:43   UCX  WARN  object 0xaef8440 was not returned to mpool ucp_requests
[1710175902.722276] [node056:2003223:0]          mpool.c:43   UCX  WARN  object 0xaef8600 was not returned to mpool ucp_requests
[1710175902.722278] [node056:2003223:0]          mpool.c:43   UCX  WARN  object 0xaef87c0 was not returned to mpool ucp_requests
[1710175902.722282] [node056:2003223:0]          mpool.c:43   UCX  WARN  object 0xaef8980 was not returned to mpool ucp_requests
[1710175902.722285] [node056:2003223:0]          mpool.c:43   UCX  WARN  object 0xaef8b40 was not returned to mpool ucp_requests
[1710175902.722289] [node056:2003223:0]          mpool.c:43   UCX  WARN  object 0xaef8d00 was not returned to mpool ucp_requests
[1710175902.722291] [node056:2003223:0]          mpool.c:43   UCX  WARN  object 0xaef8ec0 was not returned to mpool ucp_requests
[1710175902.728858] [node056:2003213:0]          mpool.c:43   UCX  WARN  object 0xc23ec80 was not returned to mpool ucp_requests
[1710175902.728876] [node056:2003213:0]          mpool.c:43   UCX  WARN  object 0xc23ee40 was not returned to mpool ucp_requests
[1710175902.728882] [node056:2003213:0]          mpool.c:43   UCX  WARN  object 0xc23f000 was not returned to mpool ucp_requests
[1710175902.728886] [node056:2003213:0]          mpool.c:43   UCX  WARN  object 0xc23f1c0 was not returned to mpool ucp_requests
[1710175902.728889] [node056:2003213:0]          mpool.c:43   UCX  WARN  object 0xc23f380 was not returned to mpool ucp_requests
[1710175902.728892] [node056:2003213:0]          mpool.c:43   UCX  WARN  object 0xc23f540 was not returned to mpool ucp_requests
[1710175902.728895] [node056:2003213:0]          mpool.c:43   UCX  WARN  object 0xc23f700 was not returned to mpool ucp_requests
[1710175902.728898] [node056:2003213:0]          mpool.c:43   UCX  WARN  object 0xc23f8c0 was not returned to mpool ucp_requests
[1710175902.728900] [node056:2003213:0]          mpool.c:43   UCX  WARN  object 0xc23fa80 was not returned to mpool ucp_requests
[1710175902.728903] [node056:2003213:0]          mpool.c:43   UCX  WARN  object 0xc23fc40 was not returned to mpool ucp_requests
[1710175902.728906] [node056:2003213:0]          mpool.c:43   UCX  WARN  object 0xc23fe00 was not returned to mpool ucp_requests
[1710175902.728909] [node056:2003213:0]          mpool.c:43   UCX  WARN  object 0xc23ffc0 was not returned to mpool ucp_requests
[1710175902.728912] [node056:2003213:0]          mpool.c:43   UCX  WARN  object 0xc240180 was not returned to mpool ucp_requests
[1710175902.724937] [node056:2003214:0]          mpool.c:43   UCX  WARN  object 0xabbf980 was not returned to mpool ucp_requests
[1710175902.724951] [node056:2003214:0]          mpool.c:43   UCX  WARN  object 0xabbfb40 was not returned to mpool ucp_requests
[1710175902.724956] [node056:2003214:0]          mpool.c:43   UCX  WARN  object 0xabbfd00 was not returned to mpool ucp_requests
[1710175902.724959] [node056:2003214:0]          mpool.c:43   UCX  WARN  object 0xabbfec0 was not returned to mpool ucp_requests
[1710175902.724963] [node056:2003214:0]          mpool.c:43   UCX  WARN  object 0xabc0080 was not returned to mpool ucp_requests
[1710175902.724966] [node056:2003214:0]          mpool.c:43   UCX  WARN  object 0xabc0240 was not returned to mpool ucp_requests
[1710175902.724970] [node056:2003214:0]          mpool.c:43   UCX  WARN  object 0xabc0400 was not returned to mpool ucp_requests
[1710175902.724972] [node056:2003214:0]          mpool.c:43   UCX  WARN  object 0xabc05c0 was not returned to mpool ucp_requests
[1710175902.724977] [node056:2003214:0]          mpool.c:43   UCX  WARN  object 0xabc0780 was not returned to mpool ucp_requests
[1710175902.724979] [node056:2003214:0]          mpool.c:43   UCX  WARN  object 0xabc0940 was not returned to mpool ucp_requests
[1710175902.724983] [node056:2003214:0]          mpool.c:43   UCX  WARN  object 0xabc0b00 was not returned to mpool ucp_requests
[1710175902.724985] [node056:2003214:0]          mpool.c:43   UCX  WARN  object 0xabc0cc0 was not returned to mpool ucp_requests
[1710175902.724990] [node056:2003214:0]          mpool.c:43   UCX  WARN  object 0xabc0e80 was not returned to mpool ucp_requests
[1710175902.733414] [node056:2003215:0]          mpool.c:43   UCX  WARN  object 0xaf00c00 was not returned to mpool ucp_requests
[1710175902.733425] [node056:2003215:0]          mpool.c:43   UCX  WARN  object 0xaf00dc0 was not returned to mpool ucp_requests
[1710175902.733429] [node056:2003215:0]          mpool.c:43   UCX  WARN  object 0xaf00f80 was not returned to mpool ucp_requests
[1710175902.733432] [node056:2003215:0]          mpool.c:43   UCX  WARN  object 0xaf01140 was not returned to mpool ucp_requests
[1710175902.733435] [node056:2003215:0]          mpool.c:43   UCX  WARN  object 0xaf01300 was not returned to mpool ucp_requests
[1710175902.733438] [node056:2003215:0]          mpool.c:43   UCX  WARN  object 0xaf014c0 was not returned to mpool ucp_requests
[1710175902.733441] [node056:2003215:0]          mpool.c:43   UCX  WARN  object 0xaf01680 was not returned to mpool ucp_requests
[1710175902.733443] [node056:2003215:0]          mpool.c:43   UCX  WARN  object 0xaf01840 was not returned to mpool ucp_requests
[1710175902.733446] [node056:2003215:0]          mpool.c:43   UCX  WARN  object 0xaf01a00 was not returned to mpool ucp_requests
[1710175902.733450] [node056:2003215:0]          mpool.c:43   UCX  WARN  object 0xaf01bc0 was not returned to mpool ucp_requests
[1710175902.733452] [node056:2003215:0]          mpool.c:43   UCX  WARN  object 0xaf01d80 was not returned to mpool ucp_requests
[1710175902.733456] [node056:2003215:0]          mpool.c:43   UCX  WARN  object 0xaf01f40 was not returned to mpool ucp_requests
[1710175902.733458] [node056:2003215:0]          mpool.c:43   UCX  WARN  object 0xaf02100 was not returned to mpool ucp_requests
[1710175902.723381] [node056:2003218:0]          mpool.c:43   UCX  WARN  object 0xc2f3a40 was not returned to mpool ucp_requests
[1710175902.723393] [node056:2003218:0]          mpool.c:43   UCX  WARN  object 0xc2f3c00 was not returned to mpool ucp_requests
[1710175902.723398] [node056:2003218:0]          mpool.c:43   UCX  WARN  object 0xc2f3dc0 was not returned to mpool ucp_requests
[1710175902.723400] [node056:2003218:0]          mpool.c:43   UCX  WARN  object 0xc2f3f80 was not returned to mpool ucp_requests
[1710175902.723405] [node056:2003218:0]          mpool.c:43   UCX  WARN  object 0xc2f4140 was not returned to mpool ucp_requests
[1710175902.723407] [node056:2003218:0]          mpool.c:43   UCX  WARN  object 0xc2f4300 was not returned to mpool ucp_requests
[1710175902.723411] [node056:2003218:0]          mpool.c:43   UCX  WARN  object 0xc2f44c0 was not returned to mpool ucp_requests
[1710175902.723413] [node056:2003218:0]          mpool.c:43   UCX  WARN  object 0xc2f4680 was not returned to mpool ucp_requests
[1710175902.723417] [node056:2003218:0]          mpool.c:43   UCX  WARN  object 0xc2f4840 was not returned to mpool ucp_requests
[1710175902.723420] [node056:2003218:0]          mpool.c:43   UCX  WARN  object 0xc2f4a00 was not returned to mpool ucp_requests
[1710175902.723424] [node056:2003218:0]          mpool.c:43   UCX  WARN  object 0xc2f4bc0 was not returned to mpool ucp_requests
[1710175902.723426] [node056:2003218:0]          mpool.c:43   UCX  WARN  object 0xc2f4d80 was not returned to mpool ucp_requests
[1710175902.723430] [node056:2003218:0]          mpool.c:43   UCX  WARN  object 0xc2f4f40 was not returned to mpool ucp_requests
[1710175902.727663] [node056:2003221:0]          mpool.c:43   UCX  WARN  object 0xb393900 was not returned to mpool ucp_requests
[1710175902.727674] [node056:2003221:0]          mpool.c:43   UCX  WARN  object 0xb393ac0 was not returned to mpool ucp_requests
[1710175902.727678] [node056:2003221:0]          mpool.c:43   UCX  WARN  object 0xb393c80 was not returned to mpool ucp_requests
[1710175902.727682] [node056:2003221:0]          mpool.c:43   UCX  WARN  object 0xb393e40 was not returned to mpool ucp_requests
[1710175902.727685] [node056:2003221:0]          mpool.c:43   UCX  WARN  object 0xb394000 was not returned to mpool ucp_requests
[1710175902.727689] [node056:2003221:0]          mpool.c:43   UCX  WARN  object 0xb3941c0 was not returned to mpool ucp_requests
[1710175902.727692] [node056:2003221:0]          mpool.c:43   UCX  WARN  object 0xb394380 was not returned to mpool ucp_requests
[1710175902.727696] [node056:2003221:0]          mpool.c:43   UCX  WARN  object 0xb394540 was not returned to mpool ucp_requests
[1710175902.727699] [node056:2003221:0]          mpool.c:43   UCX  WARN  object 0xb394700 was not returned to mpool ucp_requests
[1710175902.727702] [node056:2003221:0]          mpool.c:43   UCX  WARN  object 0xb3948c0 was not returned to mpool ucp_requests
[1710175902.727706] [node056:2003221:0]          mpool.c:43   UCX  WARN  object 0xb394a80 was not returned to mpool ucp_requests
[1710175902.727709] [node056:2003221:0]          mpool.c:43   UCX  WARN  object 0xb394c40 was not returned to mpool ucp_requests
[1710175902.727714] [node056:2003221:0]          mpool.c:43   UCX  WARN  object 0xb394e00 was not returned to mpool ucp_requests
[1710175902.727717] [node056:2003221:0]          mpool.c:43   UCX  WARN  object 0xb394fc0 was not returned to mpool ucp_requests
[1710175902.724051] [node056:2003226:0]          mpool.c:43   UCX  WARN  object 0xc17cbc0 was not returned to mpool ucp_requests
[1710175902.724069] [node056:2003226:0]          mpool.c:43   UCX  WARN  object 0xc17cd80 was not returned to mpool ucp_requests
[1710175902.724075] [node056:2003226:0]          mpool.c:43   UCX  WARN  object 0xc17cf40 was not returned to mpool ucp_requests
[1710175902.724079] [node056:2003226:0]          mpool.c:43   UCX  WARN  object 0xc17d100 was not returned to mpool ucp_requests
[1710175902.724083] [node056:2003226:0]          mpool.c:43   UCX  WARN  object 0xc17d2c0 was not returned to mpool ucp_requests
[1710175902.724087] [node056:2003226:0]          mpool.c:43   UCX  WARN  object 0xc17d480 was not returned to mpool ucp_requests
[1710175902.724090] [node056:2003226:0]          mpool.c:43   UCX  WARN  object 0xc17d640 was not returned to mpool ucp_requests
[1710175902.724094] [node056:2003226:0]          mpool.c:43   UCX  WARN  object 0xc17d800 was not returned to mpool ucp_requests
[1710175902.724098] [node056:2003226:0]          mpool.c:43   UCX  WARN  object 0xc17d9c0 was not returned to mpool ucp_requests
[1710175902.724101] [node056:2003226:0]          mpool.c:43   UCX  WARN  object 0xc17db80 was not returned to mpool ucp_requests
[1710175902.724104] [node056:2003226:0]          mpool.c:43   UCX  WARN  object 0xc17dd40 was not returned to mpool ucp_requests
[1710175902.724108] [node056:2003226:0]          mpool.c:43   UCX  WARN  object 0xc17df00 was not returned to mpool ucp_requests
[1710175902.734846] [node056:2003216:0]          mpool.c:43   UCX  WARN  object 0xbf38b80 was not returned to mpool ucp_requests
[1710175902.734858] [node056:2003216:0]          mpool.c:43   UCX  WARN  object 0xbf38d40 was not returned to mpool ucp_requests
[1710175902.734862] [node056:2003216:0]          mpool.c:43   UCX  WARN  object 0xbf38f00 was not returned to mpool ucp_requests
[1710175902.734866] [node056:2003216:0]          mpool.c:43   UCX  WARN  object 0xbf390c0 was not returned to mpool ucp_requests
[1710175902.734869] [node056:2003216:0]          mpool.c:43   UCX  WARN  object 0xbf39280 was not returned to mpool ucp_requests
[1710175902.734873] [node056:2003216:0]          mpool.c:43   UCX  WARN  object 0xbf39440 was not returned to mpool ucp_requests
[1710175902.734876] [node056:2003216:0]          mpool.c:43   UCX  WARN  object 0xbf39600 was not returned to mpool ucp_requests
[1710175902.734880] [node056:2003216:0]          mpool.c:43   UCX  WARN  object 0xbf397c0 was not returned to mpool ucp_requests
[1710175902.734883] [node056:2003216:0]          mpool.c:43   UCX  WARN  object 0xbf39980 was not returned to mpool ucp_requests
[1710175902.734887] [node056:2003216:0]          mpool.c:43   UCX  WARN  object 0xbf39b40 was not returned to mpool ucp_requests
[1710175902.734890] [node056:2003216:0]          mpool.c:43   UCX  WARN  object 0xbf39d00 was not returned to mpool ucp_requests
[1710175902.734894] [node056:2003216:0]          mpool.c:43   UCX  WARN  object 0xbf39ec0 was not returned to mpool ucp_requests
[1710175902.734897] [node056:2003216:0]          mpool.c:43   UCX  WARN  object 0xbf3a080 was not returned to mpool ucp_requests
[1710175902.735638] [node056:2003224:0]          mpool.c:43   UCX  WARN  object 0xb08fcc0 was not returned to mpool ucp_requests
[1710175902.735650] [node056:2003224:0]          mpool.c:43   UCX  WARN  object 0xb08fe80 was not returned to mpool ucp_requests
[1710175902.735655] [node056:2003224:0]          mpool.c:43   UCX  WARN  object 0xb090040 was not returned to mpool ucp_requests
[1710175902.735658] [node056:2003224:0]          mpool.c:43   UCX  WARN  object 0xb090200 was not returned to mpool ucp_requests
[1710175902.735662] [node056:2003224:0]          mpool.c:43   UCX  WARN  object 0xb0903c0 was not returned to mpool ucp_requests
[1710175902.735665] [node056:2003224:0]          mpool.c:43   UCX  WARN  object 0xb090580 was not returned to mpool ucp_requests
[1710175902.735669] [node056:2003224:0]          mpool.c:43   UCX  WARN  object 0xb090740 was not returned to mpool ucp_requests
[1710175902.735672] [node056:2003224:0]          mpool.c:43   UCX  WARN  object 0xb090900 was not returned to mpool ucp_requests
[1710175902.735676] [node056:2003224:0]          mpool.c:43   UCX  WARN  object 0xb090ac0 was not returned to mpool ucp_requests
[1710175902.735679] [node056:2003224:0]          mpool.c:43   UCX  WARN  object 0xb090c80 was not returned to mpool ucp_requests
[1710175902.735682] [node056:2003224:0]          mpool.c:43   UCX  WARN  object 0xb090e40 was not returned to mpool ucp_requests
[1710175902.735686] [node056:2003224:0]          mpool.c:43   UCX  WARN  object 0xb091000 was not returned to mpool ucp_requests
[1710175902.736777] [node056:2003222:0]          mpool.c:43   UCX  WARN  object 0xb9ff980 was not returned to mpool ucp_requests
[1710175902.736788] [node056:2003222:0]          mpool.c:43   UCX  WARN  object 0xb9ffb40 was not returned to mpool ucp_requests
[1710175902.736793] [node056:2003222:0]          mpool.c:43   UCX  WARN  object 0xb9ffd00 was not returned to mpool ucp_requests
[1710175902.736796] [node056:2003222:0]          mpool.c:43   UCX  WARN  object 0xb9ffec0 was not returned to mpool ucp_requests
[1710175902.736800] [node056:2003222:0]          mpool.c:43   UCX  WARN  object 0xba00080 was not returned to mpool ucp_requests
[1710175902.736803] [node056:2003222:0]          mpool.c:43   UCX  WARN  object 0xba00240 was not returned to mpool ucp_requests
[1710175902.736807] [node056:2003222:0]          mpool.c:43   UCX  WARN  object 0xba00400 was not returned to mpool ucp_requests
[1710175902.736811] [node056:2003222:0]          mpool.c:43   UCX  WARN  object 0xba005c0 was not returned to mpool ucp_requests
[1710175902.736814] [node056:2003222:0]          mpool.c:43   UCX  WARN  object 0xba00780 was not returned to mpool ucp_requests
[1710175902.736817] [node056:2003222:0]          mpool.c:43   UCX  WARN  object 0xba00940 was not returned to mpool ucp_requests
[1710175902.736821] [node056:2003222:0]          mpool.c:43   UCX  WARN  object 0xba00b00 was not returned to mpool ucp_requests
[1710175902.736824] [node056:2003222:0]          mpool.c:43   UCX  WARN  object 0xba00cc0 was not returned to mpool ucp_requests
[1710175902.736827] [node056:2003222:0]          mpool.c:43   UCX  WARN  object 0xba00e80 was not returned to mpool ucp_requests
[1710175902.736831] [node056:2003222:0]          mpool.c:43   UCX  WARN  object 0xba01040 was not returned to mpool ucp_requests
[1710175902.737500] [node056:2003231:0]          mpool.c:43   UCX  WARN  object 0xaca3c80 was not returned to mpool ucp_requests
[1710175902.737511] [node056:2003231:0]          mpool.c:43   UCX  WARN  object 0xaca3e40 was not returned to mpool ucp_requests
[1710175902.737517] [node056:2003231:0]          mpool.c:43   UCX  WARN  object 0xaca4000 was not returned to mpool ucp_requests
[1710175902.737521] [node056:2003231:0]          mpool.c:43   UCX  WARN  object 0xaca41c0 was not returned to mpool ucp_requests
[1710175902.737526] [node056:2003231:0]          mpool.c:43   UCX  WARN  object 0xaca4380 was not returned to mpool ucp_requests
[1710175902.737530] [node056:2003231:0]          mpool.c:43   UCX  WARN  object 0xaca4540 was not returned to mpool ucp_requests
[1710175902.737533] [node056:2003231:0]          mpool.c:43   UCX  WARN  object 0xaca4700 was not returned to mpool ucp_requests
[1710175902.737537] [node056:2003231:0]          mpool.c:43   UCX  WARN  object 0xaca48c0 was not returned to mpool ucp_requests
[1710175902.737540] [node056:2003231:0]          mpool.c:43   UCX  WARN  object 0xaca4a80 was not returned to mpool ucp_requests
[1710175902.737544] [node056:2003231:0]          mpool.c:43   UCX  WARN  object 0xaca4c40 was not returned to mpool ucp_requests
[1710175902.737547] [node056:2003231:0]          mpool.c:43   UCX  WARN  object 0xaca4e00 was not returned to mpool ucp_requests
[1710175902.737550] [node056:2003231:0]          mpool.c:43   UCX  WARN  object 0xaca4fc0 was not returned to mpool ucp_requests
[1710175902.737607] [node056:2003217:0]          mpool.c:43   UCX  WARN  object 0xc5a7b80 was not returned to mpool ucp_requests
[1710175902.737619] [node056:2003217:0]          mpool.c:43   UCX  WARN  object 0xc5a7d40 was not returned to mpool ucp_requests
[1710175902.737623] [node056:2003217:0]          mpool.c:43   UCX  WARN  object 0xc5a7f00 was not returned to mpool ucp_requests
[1710175902.737626] [node056:2003217:0]          mpool.c:43   UCX  WARN  object 0xc5a80c0 was not returned to mpool ucp_requests
[1710175902.737629] [node056:2003217:0]          mpool.c:43   UCX  WARN  object 0xc5a8280 was not returned to mpool ucp_requests
[1710175902.737632] [node056:2003217:0]          mpool.c:43   UCX  WARN  object 0xc5a8440 was not returned to mpool ucp_requests
[1710175902.737634] [node056:2003217:0]          mpool.c:43   UCX  WARN  object 0xc5a8600 was not returned to mpool ucp_requests
[1710175902.737637] [node056:2003217:0]          mpool.c:43   UCX  WARN  object 0xc5a87c0 was not returned to mpool ucp_requests
[1710175902.737640] [node056:2003217:0]          mpool.c:43   UCX  WARN  object 0xc5a8980 was not returned to mpool ucp_requests
[1710175902.737642] [node056:2003217:0]          mpool.c:43   UCX  WARN  object 0xc5a8b40 was not returned to mpool ucp_requests
[1710175902.737645] [node056:2003217:0]          mpool.c:43   UCX  WARN  object 0xc5a8d00 was not returned to mpool ucp_requests
[1710175902.737648] [node056:2003217:0]          mpool.c:43   UCX  WARN  object 0xc5a8ec0 was not returned to mpool ucp_requests
[1710175902.737651] [node056:2003217:0]          mpool.c:43   UCX  WARN  object 0xc5a9080 was not returned to mpool ucp_requests
[1710175902.740540] [node056:2003227:0]          mpool.c:43   UCX  WARN  object 0xa7cbb40 was not returned to mpool ucp_requests
[1710175902.740553] [node056:2003227:0]          mpool.c:43   UCX  WARN  object 0xa7cbd00 was not returned to mpool ucp_requests
[1710175902.740557] [node056:2003227:0]          mpool.c:43   UCX  WARN  object 0xa7cbec0 was not returned to mpool ucp_requests
[1710175902.740561] [node056:2003227:0]          mpool.c:43   UCX  WARN  object 0xa7cc080 was not returned to mpool ucp_requests
[1710175902.740565] [node056:2003227:0]          mpool.c:43   UCX  WARN  object 0xa7cc240 was not returned to mpool ucp_requests
[1710175902.740568] [node056:2003227:0]          mpool.c:43   UCX  WARN  object 0xa7cc400 was not returned to mpool ucp_requests
[1710175902.740571] [node056:2003227:0]          mpool.c:43   UCX  WARN  object 0xa7cc5c0 was not returned to mpool ucp_requests
[1710175902.740573] [node056:2003227:0]          mpool.c:43   UCX  WARN  object 0xa7cc780 was not returned to mpool ucp_requests
[1710175902.740576] [node056:2003227:0]          mpool.c:43   UCX  WARN  object 0xa7cc940 was not returned to mpool ucp_requests
[1710175902.740579] [node056:2003227:0]          mpool.c:43   UCX  WARN  object 0xa7ccb00 was not returned to mpool ucp_requests
[1710175902.740581] [node056:2003227:0]          mpool.c:43   UCX  WARN  object 0xa7cccc0 was not returned to mpool ucp_requests
[1710175902.740584] [node056:2003227:0]          mpool.c:43   UCX  WARN  object 0xa7cce80 was not returned to mpool ucp_requests
[1710175902.741428] [node056:2003225:0]          mpool.c:43   UCX  WARN  object 0xc325b80 was not returned to mpool ucp_requests
[1710175902.741439] [node056:2003225:0]          mpool.c:43   UCX  WARN  object 0xc325d40 was not returned to mpool ucp_requests
[1710175902.741443] [node056:2003225:0]          mpool.c:43   UCX  WARN  object 0xc325f00 was not returned to mpool ucp_requests
[1710175902.741446] [node056:2003225:0]          mpool.c:43   UCX  WARN  object 0xc3260c0 was not returned to mpool ucp_requests
[1710175902.741449] [node056:2003225:0]          mpool.c:43   UCX  WARN  object 0xc326280 was not returned to mpool ucp_requests
[1710175902.741452] [node056:2003225:0]          mpool.c:43   UCX  WARN  object 0xc326440 was not returned to mpool ucp_requests
[1710175902.741455] [node056:2003225:0]          mpool.c:43   UCX  WARN  object 0xc326600 was not returned to mpool ucp_requests
[1710175902.741457] [node056:2003225:0]          mpool.c:43   UCX  WARN  object 0xc3267c0 was not returned to mpool ucp_requests
[1710175902.741460] [node056:2003225:0]          mpool.c:43   UCX  WARN  object 0xc326980 was not returned to mpool ucp_requests
[1710175902.741463] [node056:2003225:0]          mpool.c:43   UCX  WARN  object 0xc326b40 was not returned to mpool ucp_requests
[1710175902.741465] [node056:2003225:0]          mpool.c:43   UCX  WARN  object 0xc326d00 was not returned to mpool ucp_requests
[1710175902.741468] [node056:2003225:0]          mpool.c:43   UCX  WARN  object 0xc326ec0 was not returned to mpool ucp_requests
[1710175902.741770] [node056:2003219:0]          mpool.c:43   UCX  WARN  object 0xad63980 was not returned to mpool ucp_requests
[1710175902.741782] [node056:2003219:0]          mpool.c:43   UCX  WARN  object 0xad63b40 was not returned to mpool ucp_requests
[1710175902.741786] [node056:2003219:0]          mpool.c:43   UCX  WARN  object 0xad63d00 was not returned to mpool ucp_requests
[1710175902.741789] [node056:2003219:0]          mpool.c:43   UCX  WARN  object 0xad63ec0 was not returned to mpool ucp_requests
[1710175902.741792] [node056:2003219:0]          mpool.c:43   UCX  WARN  object 0xad64080 was not returned to mpool ucp_requests
[1710175902.741795] [node056:2003219:0]          mpool.c:43   UCX  WARN  object 0xad64240 was not returned to mpool ucp_requests
[1710175902.741797] [node056:2003219:0]          mpool.c:43   UCX  WARN  object 0xad64400 was not returned to mpool ucp_requests
[1710175902.741800] [node056:2003219:0]          mpool.c:43   UCX  WARN  object 0xad645c0 was not returned to mpool ucp_requests
[1710175902.741803] [node056:2003219:0]          mpool.c:43   UCX  WARN  object 0xad64780 was not returned to mpool ucp_requests
[1710175902.741805] [node056:2003219:0]          mpool.c:43   UCX  WARN  object 0xad64940 was not returned to mpool ucp_requests
[1710175902.741808] [node056:2003219:0]          mpool.c:43   UCX  WARN  object 0xad64b00 was not returned to mpool ucp_requests
[1710175902.741810] [node056:2003219:0]          mpool.c:43   UCX  WARN  object 0xad64cc0 was not returned to mpool ucp_requests
[1710175902.741813] [node056:2003219:0]          mpool.c:43   UCX  WARN  object 0xad64e80 was not returned to mpool ucp_requests
[1710175902.764754] [node056:2003229:0]          mpool.c:43   UCX  WARN  object 0xbd6ae00 was not returned to mpool ucp_requests
[1710175902.764769] [node056:2003229:0]          mpool.c:43   UCX  WARN  object 0xbd6afc0 was not returned to mpool ucp_requests
[1710175902.764772] [node056:2003229:0]          mpool.c:43   UCX  WARN  object 0xbd6b180 was not returned to mpool ucp_requests
[1710175902.764775] [node056:2003229:0]          mpool.c:43   UCX  WARN  object 0xbd6b340 was not returned to mpool ucp_requests
[1710175902.764777] [node056:2003229:0]          mpool.c:43   UCX  WARN  object 0xbd6b500 was not returned to mpool ucp_requests
[1710175902.764780] [node056:2003229:0]          mpool.c:43   UCX  WARN  object 0xbd6b6c0 was not returned to mpool ucp_requests
[1710175902.764782] [node056:2003229:0]          mpool.c:43   UCX  WARN  object 0xbd6b880 was not returned to mpool ucp_requests
[1710175902.764784] [node056:2003229:0]          mpool.c:43   UCX  WARN  object 0xbd6ba40 was not returned to mpool ucp_requests
[1710175902.764787] [node056:2003229:0]          mpool.c:43   UCX  WARN  object 0xbd6bc00 was not returned to mpool ucp_requests
[1710175902.764789] [node056:2003229:0]          mpool.c:43   UCX  WARN  object 0xbd6bdc0 was not returned to mpool ucp_requests
[1710175902.764792] [node056:2003229:0]          mpool.c:43   UCX  WARN  object 0xbd6bf80 was not returned to mpool ucp_requests
[1710175902.764794] [node056:2003229:0]          mpool.c:43   UCX  WARN  object 0xbd6c140 was not returned to mpool ucp_requests
[1710175902.767231] [node056:2003220:0]          mpool.c:43   UCX  WARN  object 0xa96b940 was not returned to mpool ucp_requests
[1710175902.767305] [node056:2003220:0]          mpool.c:43   UCX  WARN  object 0xa96bb00 was not returned to mpool ucp_requests
[1710175902.767308] [node056:2003220:0]          mpool.c:43   UCX  WARN  object 0xa96bcc0 was not returned to mpool ucp_requests
[1710175902.767310] [node056:2003220:0]          mpool.c:43   UCX  WARN  object 0xa96be80 was not returned to mpool ucp_requests
[1710175902.767313] [node056:2003220:0]          mpool.c:43   UCX  WARN  object 0xa96c040 was not returned to mpool ucp_requests
[1710175902.767315] [node056:2003220:0]          mpool.c:43   UCX  WARN  object 0xa96c200 was not returned to mpool ucp_requests
[1710175902.767317] [node056:2003220:0]          mpool.c:43   UCX  WARN  object 0xa96c3c0 was not returned to mpool ucp_requests
[1710175902.767320] [node056:2003220:0]          mpool.c:43   UCX  WARN  object 0xa96c580 was not returned to mpool ucp_requests
[1710175902.767322] [node056:2003220:0]          mpool.c:43   UCX  WARN  object 0xa96c740 was not returned to mpool ucp_requests
[1710175902.767324] [node056:2003220:0]          mpool.c:43   UCX  WARN  object 0xa96c900 was not returned to mpool ucp_requests
[1710175902.767327] [node056:2003220:0]          mpool.c:43   UCX  WARN  object 0xa96cac0 was not returned to mpool ucp_requests
[1710175902.767329] [node056:2003220:0]          mpool.c:43   UCX  WARN  object 0xa96cc80 was not returned to mpool ucp_requests
[1710175902.767331] [node056:2003220:0]          mpool.c:43   UCX  WARN  object 0xa96ce40 was not returned to mpool ucp_requests
[1710175902.767333] [node056:2003220:0]          mpool.c:43   UCX  WARN  object 0xa96d000 was not returned to mpool ucp_requests


           ************************************************************
           *        Program running with 20 parallel MPI-processes    *
           *              working on a common directory               *
           ************************************************************

Diagonalization of the overlap matrix:
Smallest eigenvalue                        ... 4.191e-06
Time for diagonalization                   ...    0.831 sec
Threshold for overlap eigenvalues          ... 1.000e-08
Number of eigenvalues below threshold      ... 0
Time for construction of square roots      ...    0.840 sec
Total time needed                          ...    1.864 sec

-------------------
DFT GRID GENERATION
-------------------

General Integration Accuracy     IntAcc      ... 4.388
Radial Grid Type                 RadialGrid  ... OptM3 with GC (2021)
Angular Grid (max. ang.)         AngularGrid ... 4 (Lebedev-302)
Angular grid pruning method      GridPruning ... 4 (adaptive)
Weight generation scheme         WeightScheme... Becke
Basis function cutoff            BFCut       ... 1.0000e-11
Integration weight cutoff        WCut        ... 1.0000e-14
Angular grids for H and He will be reduced by one unit
Partially contracted basis set               ... off
Rotationally invariant grid construction     ... off

Total number of grid points                  ...   303102
Total number of batches                      ...     4773
Average number of points per batch           ...       63
Average number of grid points per atom       ...     4524
Time for grid setup =    2.677 sec

--------------------
COSX GRID GENERATION
--------------------

GRIDX 1
-------
General Integration Accuracy     IntAcc      ... 3.816
Radial Grid Type                 RadialGrid  ... OptM3 with GC (2021)
Angular Grid (max. ang.)         AngularGrid ... 1 (Lebedev-50)
Angular grid pruning method      GridPruning ... 4 (adaptive)
Weight generation scheme         WeightScheme... Becke
Basis function cutoff            BFCut       ... 1.0000e-11
Integration weight cutoff        WCut        ... 1.0000e-14
Angular grids for H and He will be reduced by one unit
Partially contracted basis set               ... on
Rotationally invariant grid construction     ... off

Total number of grid points                  ...    38502
Total number of batches                      ...      631
Average number of points per batch           ...       61
Average number of grid points per atom       ...      575
UseSFitting                                  ... on

GRIDX 2
-------
General Integration Accuracy     IntAcc      ... 4.020
Radial Grid Type                 RadialGrid  ... OptM3 with GC (2021)
Angular Grid (max. ang.)         AngularGrid ... 2 (Lebedev-110)
Angular grid pruning method      GridPruning ... 4 (adaptive)
Weight generation scheme         WeightScheme... Becke
Basis function cutoff            BFCut       ... 1.0000e-11
Integration weight cutoff        WCut        ... 1.0000e-14
Angular grids for H and He will be reduced by one unit
Partially contracted basis set               ... on
Rotationally invariant grid construction     ... off

Total number of grid points                  ...    81382
Total number of batches                      ...     1302
Average number of points per batch           ...       62
Average number of grid points per atom       ...     1215
UseSFitting                                  ... on

GRIDX 3
-------
General Integration Accuracy     IntAcc      ... 4.338
Radial Grid Type                 RadialGrid  ... OptM3 with GC (2021)
Angular Grid (max. ang.)         AngularGrid ... 3 (Lebedev-194)
Angular grid pruning method      GridPruning ... 4 (adaptive)
Weight generation scheme         WeightScheme... Becke
Basis function cutoff            BFCut       ... 1.0000e-11
Integration weight cutoff        WCut        ... 1.0000e-14
Angular grids for H and He will be reduced by one unit
Partially contracted basis set               ... on
Rotationally invariant grid construction     ... off

Total number of grid points                  ...   176611
Total number of batches                      ...     2792
Average number of points per batch           ...       63
Average number of grid points per atom       ...     2636
UseSFitting                                  ... on

Time for X-Grid setup             =    7.973 sec


--------------------
CPCM SOLVATION MODEL
--------------------
CPCM parameters:
  Epsilon                                         ...      26.7260
  Refrac                                          ...       1.2907
  Rsolv                                           ...       1.3000
  Surface type                                    ... GAUSSIAN VDW
  Epsilon function type                           ...         CPCM
Solvent:                                     ... 2,2,2-TRIFLUOROETHANOL
SMD-CDS solvent descriptors:
  Soln                                       ...    1.2907
  Soln25                                     ... Unavailable
  Sola                                       ...    0.5700
  Solb                                       ...    0.2500
  Solg                                       ...   42.0200
  Solc                                       ...    0.0000
  Solh                                       ...    0.5000
Radii:
 Radius for O  used is    2.8724 Bohr (=   1.5200 Ang.)
 Radius for N  used is    3.5716 Bohr (=   1.8900 Ang.)
 Radius for C  used is    3.4960 Bohr (=   1.8500 Ang.)
 Radius for H  used is    2.2677 Bohr (=   1.2000 Ang.)
Calculating surface                               ...        done! (  0.0s)
GEPOL surface points                              ...         3793
GEPOL Volume                                      ...    3222.1307
GEPOL Surface-area                                ...    1775.7688
Calculating surface distance matrix               ...        done! (  0.2s)
Performing Cholesky decomposition & store         ...        done! (  0.9s)
Overall time for CPCM initialization              ...                 1.1s
--------------
SCF ITERATIONS
--------------
ITER       Energy         Delta-E        Max-DP      RMS-DP      [F,P]     Damp
               ***  Starting incremental Fock matrix formation  ***
  0  -1384.3835192169   0.000000000000 0.03518854  0.00010303  0.0330884 0.7000
                      *** Initiating the SOSCF procedure ***
                      *** Re-Reading the Fockian *** 
                      *** Removing any level shift *** 
ITER      Energy       Delta-E        Grad      Rot      Max-DP    RMS-DP
  1  -1384.38828954  -0.0047703183  0.000954  0.000954  0.111470  0.000308
               *** Restarting incremental Fock matrix formation ***
  2  -1384.40087049  -0.0125809504  0.001267  0.005675  0.016395  0.000060
  3  -1384.40113728  -0.0002667906  0.001537  0.003053  0.013109  0.000036
  4  -1384.40130179  -0.0001645111  0.000626  0.001236  0.006007  0.000017
  5  -1384.40132324  -0.0000214478  0.000225  0.000428  0.001451  0.000007
  6  -1384.40133175  -0.0000085134  0.000112  0.000218  0.001713  0.000004
  7  -1384.40133278  -0.0000010328  0.000080  0.000119  0.000258  0.000002
  8  -1384.40133361  -0.0000008247  0.000028  0.000090  0.000574  0.000002
  9  -1384.40133367  -0.0000000617  0.000024  0.000056  0.000246  0.000001
 10  -1384.40133370  -0.0000000349  0.000011  0.000023  0.000156  0.000001
 11  -1384.40133382  -0.0000001218  0.000006  0.000012  0.000125  0.000001
 12  -1384.40133382   0.0000000039  0.000003  0.000005  0.000319  0.000001
                  ***Gradient check signals convergence***
              ***Rediagonalizing the Fockian in SOSCF/NRSCF***

               *****************************************************
               *                     SUCCESS                       *
               *           SCF CONVERGED AFTER  13 CYCLES          *
               *****************************************************

Old exchange energy                            =    -48.091119100 Eh
New exchange energy                            =    -48.091121167 Eh
Exchange energy change after final integration =     -0.000002067 Eh
Total energy after final integration           =  -1384.401335735 Eh
Final COS-X integration done in                =    33.385 sec

SMD CDS free energy correction energy :                -0.71748     Kcal/mol
Total Energy after SMD CDS correction =             -1384.402479108 Eh
Total Energy       :        -1384.40247911 Eh          -37671.50664 eV
  Last Energy change         ...    1.5345e-07  Tolerance :   1.0000e-08
  Last MAX-Density change    ...    2.5535e-15  Tolerance :   1.0000e-07
             **** THE GBW FILE WAS UPDATED (ImineZ2opt.gbw) ****
             **** DENSITY ImineZ2opt.scfp WAS UPDATED ****
             **** ENERGY FILE WAS UPDATED (ImineZ2opt.en.tmp) ****
             **** THE GBW FILE WAS UPDATED (ImineZ2opt.gbw) ****
             **** DENSITY ImineZ2opt.scfp WAS UPDATED ****
Total SCF time: 0 days 0 hours 6 min 21 sec 

Maximum memory used throughout the entire SCF-calculation: 392.4 MB
[1710176287.225976] [node056:2003782:0]          mpool.c:43   UCX  WARN  object 0x13241300 was not returned to mpool ucp_requests
[1710176287.225994] [node056:2003782:0]          mpool.c:43   UCX  WARN  object 0x132414c0 was not returned to mpool ucp_requests
[1710176287.226000] [node056:2003782:0]          mpool.c:43   UCX  WARN  object 0x13241680 was not returned to mpool ucp_requests
[1710176287.226003] [node056:2003782:0]          mpool.c:43   UCX  WARN  object 0x13241840 was not returned to mpool ucp_requests
[1710176287.226006] [node056:2003782:0]          mpool.c:43   UCX  WARN  object 0x13241bc0 was not returned to mpool ucp_requests
[1710176287.226009] [node056:2003782:0]          mpool.c:43   UCX  WARN  object 0x13241d80 was not returned to mpool ucp_requests
[1710176287.226012] [node056:2003782:0]          mpool.c:43   UCX  WARN  object 0x13241f40 was not returned to mpool ucp_requests
[1710176287.230453] [node056:2003793:0]          mpool.c:43   UCX  WARN  object 0x13ec7400 was not returned to mpool ucp_requests
[1710176287.230467] [node056:2003793:0]          mpool.c:43   UCX  WARN  object 0x13ec75c0 was not returned to mpool ucp_requests
[1710176287.230473] [node056:2003793:0]          mpool.c:43   UCX  WARN  object 0x13ec7780 was not returned to mpool ucp_requests
[1710176287.230476] [node056:2003793:0]          mpool.c:43   UCX  WARN  object 0x13ec7940 was not returned to mpool ucp_requests
[1710176287.230486] [node056:2003793:0]          mpool.c:43   UCX  WARN  object 0x13ec7b00 was not returned to mpool ucp_requests
[1710176287.230490] [node056:2003793:0]          mpool.c:43   UCX  WARN  object 0x13ec7cc0 was not returned to mpool ucp_requests
[1710176287.230493] [node056:2003793:0]          mpool.c:43   UCX  WARN  object 0x13ec7e80 was not returned to mpool ucp_requests
[1710176287.230497] [node056:2003793:0]          mpool.c:43   UCX  WARN  object 0x13ec8040 was not returned to mpool ucp_requests
[1710176287.241898] [node056:2003777:0]          mpool.c:43   UCX  WARN  object 0x14551500 was not returned to mpool ucp_requests
[1710176287.241910] [node056:2003777:0]          mpool.c:43   UCX  WARN  object 0x145516c0 was not returned to mpool ucp_requests
[1710176287.241913] [node056:2003777:0]          mpool.c:43   UCX  WARN  object 0x14551880 was not returned to mpool ucp_requests
[1710176287.241916] [node056:2003777:0]          mpool.c:43   UCX  WARN  object 0x14551c00 was not returned to mpool ucp_requests
[1710176287.241918] [node056:2003777:0]          mpool.c:43   UCX  WARN  object 0x14551dc0 was not returned to mpool ucp_requests
[1710176287.241921] [node056:2003777:0]          mpool.c:43   UCX  WARN  object 0x14551f80 was not returned to mpool ucp_requests
[1710176287.241923] [node056:2003777:0]          mpool.c:43   UCX  WARN  object 0x14552140 was not returned to mpool ucp_requests
[1710176287.238023] [node056:2003779:0]          mpool.c:43   UCX  WARN  object 0x142452c0 was not returned to mpool ucp_requests
[1710176287.238041] [node056:2003779:0]          mpool.c:43   UCX  WARN  object 0x14245480 was not returned to mpool ucp_requests
[1710176287.238044] [node056:2003779:0]          mpool.c:43   UCX  WARN  object 0x14245640 was not returned to mpool ucp_requests
[1710176287.238047] [node056:2003779:0]          mpool.c:43   UCX  WARN  object 0x142459c0 was not returned to mpool ucp_requests
[1710176287.238050] [node056:2003779:0]          mpool.c:43   UCX  WARN  object 0x14245b80 was not returned to mpool ucp_requests
[1710176287.238052] [node056:2003779:0]          mpool.c:43   UCX  WARN  object 0x14245d40 was not returned to mpool ucp_requests
[1710176287.238054] [node056:2003779:0]          mpool.c:43   UCX  WARN  object 0x14245f00 was not returned to mpool ucp_requests
[1710176287.239139] [node056:2003783:0]          mpool.c:43   UCX  WARN  object 0x12b2f380 was not returned to mpool ucp_requests
[1710176287.239151] [node056:2003783:0]          mpool.c:43   UCX  WARN  object 0x12b2f540 was not returned to mpool ucp_requests
[1710176287.239154] [node056:2003783:0]          mpool.c:43   UCX  WARN  object 0x12b2f700 was not returned to mpool ucp_requests
[1710176287.239156] [node056:2003783:0]          mpool.c:43   UCX  WARN  object 0x12b2f8c0 was not returned to mpool ucp_requests
[1710176287.239159] [node056:2003783:0]          mpool.c:43   UCX  WARN  object 0x12b2fc40 was not returned to mpool ucp_requests
[1710176287.239161] [node056:2003783:0]          mpool.c:43   UCX  WARN  object 0x12b2fe00 was not returned to mpool ucp_requests
[1710176287.239163] [node056:2003783:0]          mpool.c:43   UCX  WARN  object 0x12b2ffc0 was not returned to mpool ucp_requests
[1710176287.245019] [node056:2003784:0]          mpool.c:43   UCX  WARN  object 0x139434c0 was not returned to mpool ucp_requests
[1710176287.245031] [node056:2003784:0]          mpool.c:43   UCX  WARN  object 0x13943680 was not returned to mpool ucp_requests
[1710176287.245035] [node056:2003784:0]          mpool.c:43   UCX  WARN  object 0x13943a00 was not returned to mpool ucp_requests
[1710176287.245039] [node056:2003784:0]          mpool.c:43   UCX  WARN  object 0x13943bc0 was not returned to mpool ucp_requests
[1710176287.245042] [node056:2003784:0]          mpool.c:43   UCX  WARN  object 0x13943d80 was not returned to mpool ucp_requests
[1710176287.245045] [node056:2003784:0]          mpool.c:43   UCX  WARN  object 0x13943f40 was not returned to mpool ucp_requests
[1710176287.245048] [node056:2003784:0]          mpool.c:43   UCX  WARN  object 0x13944100 was not returned to mpool ucp_requests
[1710176287.234438] [node056:2003785:0]          mpool.c:43   UCX  WARN  object 0x137a1400 was not returned to mpool ucp_requests
[1710176287.234455] [node056:2003785:0]          mpool.c:43   UCX  WARN  object 0x137a15c0 was not returned to mpool ucp_requests
[1710176287.234459] [node056:2003785:0]          mpool.c:43   UCX  WARN  object 0x137a1940 was not returned to mpool ucp_requests
[1710176287.234463] [node056:2003785:0]          mpool.c:43   UCX  WARN  object 0x137a1b00 was not returned to mpool ucp_requests
[1710176287.234466] [node056:2003785:0]          mpool.c:43   UCX  WARN  object 0x137a1cc0 was not returned to mpool ucp_requests
[1710176287.234469] [node056:2003785:0]          mpool.c:43   UCX  WARN  object 0x137a1e80 was not returned to mpool ucp_requests
[1710176287.234473] [node056:2003785:0]          mpool.c:43   UCX  WARN  object 0x137a2040 was not returned to mpool ucp_requests
[1710176287.241854] [node056:2003786:0]          mpool.c:43   UCX  WARN  object 0x13496380 was not returned to mpool ucp_requests
[1710176287.241865] [node056:2003786:0]          mpool.c:43   UCX  WARN  object 0x13496540 was not returned to mpool ucp_requests
[1710176287.241869] [node056:2003786:0]          mpool.c:43   UCX  WARN  object 0x134968c0 was not returned to mpool ucp_requests
[1710176287.241872] [node056:2003786:0]          mpool.c:43   UCX  WARN  object 0x13496a80 was not returned to mpool ucp_requests
[1710176287.241874] [node056:2003786:0]          mpool.c:43   UCX  WARN  object 0x13496c40 was not returned to mpool ucp_requests
[1710176287.241877] [node056:2003786:0]          mpool.c:43   UCX  WARN  object 0x13496e00 was not returned to mpool ucp_requests
[1710176287.241880] [node056:2003786:0]          mpool.c:43   UCX  WARN  object 0x13496fc0 was not returned to mpool ucp_requests
[1710176287.232212] [node056:2003788:0]          mpool.c:43   UCX  WARN  object 0x13000240 was not returned to mpool ucp_requests
[1710176287.232222] [node056:2003788:0]          mpool.c:43   UCX  WARN  object 0x13000400 was not returned to mpool ucp_requests
[1710176287.232227] [node056:2003788:0]          mpool.c:43   UCX  WARN  object 0x130005c0 was not returned to mpool ucp_requests
[1710176287.232230] [node056:2003788:0]          mpool.c:43   UCX  WARN  object 0x13000940 was not returned to mpool ucp_requests
[1710176287.232234] [node056:2003788:0]          mpool.c:43   UCX  WARN  object 0x13000b00 was not returned to mpool ucp_requests
[1710176287.232237] [node056:2003788:0]          mpool.c:43   UCX  WARN  object 0x13000e80 was not returned to mpool ucp_requests
[1710176287.232249] [node056:2003788:0]          mpool.c:43   UCX  WARN  object 0x13001040 was not returned to mpool ucp_requests
[1710176287.242149] [node056:2003789:0]          mpool.c:43   UCX  WARN  object 0x12a3c280 was not returned to mpool ucp_requests
[1710176287.242159] [node056:2003789:0]          mpool.c:43   UCX  WARN  object 0x12a3c440 was not returned to mpool ucp_requests
[1710176287.242162] [node056:2003789:0]          mpool.c:43   UCX  WARN  object 0x12a3c980 was not returned to mpool ucp_requests
[1710176287.242165] [node056:2003789:0]          mpool.c:43   UCX  WARN  object 0x12a3cb40 was not returned to mpool ucp_requests
[1710176287.242167] [node056:2003789:0]          mpool.c:43   UCX  WARN  object 0x12a3cd00 was not returned to mpool ucp_requests
[1710176287.242169] [node056:2003789:0]          mpool.c:43   UCX  WARN  object 0x12a3cec0 was not returned to mpool ucp_requests
[1710176287.242171] [node056:2003789:0]          mpool.c:43   UCX  WARN  object 0x12a3d080 was not returned to mpool ucp_requests
[1710176287.239095] [node056:2003790:0]          mpool.c:43   UCX  WARN  object 0x134eb200 was not returned to mpool ucp_requests
[1710176287.239108] [node056:2003790:0]          mpool.c:43   UCX  WARN  object 0x134eb580 was not returned to mpool ucp_requests
[1710176287.239112] [node056:2003790:0]          mpool.c:43   UCX  WARN  object 0x134eb900 was not returned to mpool ucp_requests
[1710176287.239115] [node056:2003790:0]          mpool.c:43   UCX  WARN  object 0x134ebac0 was not returned to mpool ucp_requests
[1710176287.239118] [node056:2003790:0]          mpool.c:43   UCX  WARN  object 0x134ebc80 was not returned to mpool ucp_requests
[1710176287.239120] [node056:2003790:0]          mpool.c:43   UCX  WARN  object 0x134ebe40 was not returned to mpool ucp_requests
[1710176287.239123] [node056:2003790:0]          mpool.c:43   UCX  WARN  object 0x134ec000 was not returned to mpool ucp_requests
[1710176287.232039] [node056:2003794:0]          mpool.c:43   UCX  WARN  object 0x1434c3c0 was not returned to mpool ucp_requests
[1710176287.232050] [node056:2003794:0]          mpool.c:43   UCX  WARN  object 0x1434c580 was not returned to mpool ucp_requests
[1710176287.232054] [node056:2003794:0]          mpool.c:43   UCX  WARN  object 0x1434c740 was not returned to mpool ucp_requests
[1710176287.232058] [node056:2003794:0]          mpool.c:43   UCX  WARN  object 0x1434c900 was not returned to mpool ucp_requests
[1710176287.232061] [node056:2003794:0]          mpool.c:43   UCX  WARN  object 0x1434cac0 was not returned to mpool ucp_requests
[1710176287.232065] [node056:2003794:0]          mpool.c:43   UCX  WARN  object 0x1434cc80 was not returned to mpool ucp_requests
[1710176287.232068] [node056:2003794:0]          mpool.c:43   UCX  WARN  object 0x1434ce40 was not returned to mpool ucp_requests
[1710176287.232071] [node056:2003794:0]          mpool.c:43   UCX  WARN  object 0x1434d000 was not returned to mpool ucp_requests
[1710176287.247869] [node056:2003792:0]          mpool.c:43   UCX  WARN  object 0x12d6a300 was not returned to mpool ucp_requests
[1710176287.247880] [node056:2003792:0]          mpool.c:43   UCX  WARN  object 0x12d6a4c0 was not returned to mpool ucp_requests
[1710176287.247884] [node056:2003792:0]          mpool.c:43   UCX  WARN  object 0x12d6a680 was not returned to mpool ucp_requests
[1710176287.247888] [node056:2003792:0]          mpool.c:43   UCX  WARN  object 0x12d6a840 was not returned to mpool ucp_requests
[1710176287.247891] [node056:2003792:0]          mpool.c:43   UCX  WARN  object 0x12d6aa00 was not returned to mpool ucp_requests
[1710176287.247894] [node056:2003792:0]          mpool.c:43   UCX  WARN  object 0x12d6abc0 was not returned to mpool ucp_requests
[1710176287.247897] [node056:2003792:0]          mpool.c:43   UCX  WARN  object 0x12d6ad80 was not returned to mpool ucp_requests
[1710176287.247902] [node056:2003792:0]          mpool.c:43   UCX  WARN  object 0x12d6af40 was not returned to mpool ucp_requests
[1710176287.250940] [node056:2003780:0]          mpool.c:43   UCX  WARN  object 0x1433f340 was not returned to mpool ucp_requests
[1710176287.250952] [node056:2003780:0]          mpool.c:43   UCX  WARN  object 0x1433f500 was not returned to mpool ucp_requests
[1710176287.250956] [node056:2003780:0]          mpool.c:43   UCX  WARN  object 0x1433f6c0 was not returned to mpool ucp_requests
[1710176287.250958] [node056:2003780:0]          mpool.c:43   UCX  WARN  object 0x1433fa40 was not returned to mpool ucp_requests
[1710176287.250961] [node056:2003780:0]          mpool.c:43   UCX  WARN  object 0x1433fc00 was not returned to mpool ucp_requests
[1710176287.250963] [node056:2003780:0]          mpool.c:43   UCX  WARN  object 0x1433fdc0 was not returned to mpool ucp_requests
[1710176287.250965] [node056:2003780:0]          mpool.c:43   UCX  WARN  object 0x1433ff80 was not returned to mpool ucp_requests
[1710176287.251586] [node056:2003778:0]          mpool.c:43   UCX  WARN  object 0x1438c180 was not returned to mpool ucp_requests
[1710176287.251597] [node056:2003778:0]          mpool.c:43   UCX  WARN  object 0x1438c880 was not returned to mpool ucp_requests
[1710176287.251600] [node056:2003778:0]          mpool.c:43   UCX  WARN  object 0x1438ca40 was not returned to mpool ucp_requests
[1710176287.251602] [node056:2003778:0]          mpool.c:43   UCX  WARN  object 0x1438cc00 was not returned to mpool ucp_requests
[1710176287.251605] [node056:2003778:0]          mpool.c:43   UCX  WARN  object 0x1438cdc0 was not returned to mpool ucp_requests
[1710176287.251607] [node056:2003778:0]          mpool.c:43   UCX  WARN  object 0x1438cf80 was not returned to mpool ucp_requests
[1710176287.251609] [node056:2003778:0]          mpool.c:43   UCX  WARN  object 0x1438d140 was not returned to mpool ucp_requests
[1710176287.251922] [node056:2003781:0]          mpool.c:43   UCX  WARN  object 0x1346e240 was not returned to mpool ucp_requests
[1710176287.251934] [node056:2003781:0]          mpool.c:43   UCX  WARN  object 0x1346e400 was not returned to mpool ucp_requests
[1710176287.251937] [node056:2003781:0]          mpool.c:43   UCX  WARN  object 0x1346e5c0 was not returned to mpool ucp_requests
[1710176287.251940] [node056:2003781:0]          mpool.c:43   UCX  WARN  object 0x1346e780 was not returned to mpool ucp_requests
[1710176287.251942] [node056:2003781:0]          mpool.c:43   UCX  WARN  object 0x1346eb00 was not returned to mpool ucp_requests
[1710176287.251944] [node056:2003781:0]          mpool.c:43   UCX  WARN  object 0x1346ecc0 was not returned to mpool ucp_requests
[1710176287.251947] [node056:2003781:0]          mpool.c:43   UCX  WARN  object 0x1346ee80 was not returned to mpool ucp_requests
[1710176287.256184] [node056:2003791:0]          mpool.c:43   UCX  WARN  object 0x145d81c0 was not returned to mpool ucp_requests
[1710176287.256202] [node056:2003791:0]          mpool.c:43   UCX  WARN  object 0x145d8540 was not returned to mpool ucp_requests
[1710176287.256206] [node056:2003791:0]          mpool.c:43   UCX  WARN  object 0x145d8700 was not returned to mpool ucp_requests
[1710176287.256208] [node056:2003791:0]          mpool.c:43   UCX  WARN  object 0x145d88c0 was not returned to mpool ucp_requests
[1710176287.256210] [node056:2003791:0]          mpool.c:43   UCX  WARN  object 0x145d8c40 was not returned to mpool ucp_requests
[1710176287.256213] [node056:2003791:0]          mpool.c:43   UCX  WARN  object 0x145d8e00 was not returned to mpool ucp_requests
[1710176287.256215] [node056:2003791:0]          mpool.c:43   UCX  WARN  object 0x145d8fc0 was not returned to mpool ucp_requests
[1710176287.258941] [node056:2003787:0]          mpool.c:43   UCX  WARN  object 0x142ac3c0 was not returned to mpool ucp_requests
[1710176287.258953] [node056:2003787:0]          mpool.c:43   UCX  WARN  object 0x142ac740 was not returned to mpool ucp_requests
[1710176287.258957] [node056:2003787:0]          mpool.c:43   UCX  WARN  object 0x142ac900 was not returned to mpool ucp_requests
[1710176287.258962] [node056:2003787:0]          mpool.c:43   UCX  WARN  object 0x142acac0 was not returned to mpool ucp_requests
[1710176287.258965] [node056:2003787:0]          mpool.c:43   UCX  WARN  object 0x142acc80 was not returned to mpool ucp_requests
[1710176287.258967] [node056:2003787:0]          mpool.c:43   UCX  WARN  object 0x142ace40 was not returned to mpool ucp_requests
[1710176287.258969] [node056:2003787:0]          mpool.c:43   UCX  WARN  object 0x142ad000 was not returned to mpool ucp_requests
[1710176287.268500] [node056:2003795:0]          mpool.c:43   UCX  WARN  object 0x149b74c0 was not returned to mpool ucp_requests
[1710176287.268512] [node056:2003795:0]          mpool.c:43   UCX  WARN  object 0x149b7680 was not returned to mpool ucp_requests
[1710176287.268517] [node056:2003795:0]          mpool.c:43   UCX  WARN  object 0x149b7840 was not returned to mpool ucp_requests
[1710176287.268520] [node056:2003795:0]          mpool.c:43   UCX  WARN  object 0x149b7a00 was not returned to mpool ucp_requests
[1710176287.268524] [node056:2003795:0]          mpool.c:43   UCX  WARN  object 0x149b7bc0 was not returned to mpool ucp_requests
[1710176287.268528] [node056:2003795:0]          mpool.c:43   UCX  WARN  object 0x149b7d80 was not returned to mpool ucp_requests
[1710176287.268531] [node056:2003795:0]          mpool.c:43   UCX  WARN  object 0x149b7f40 was not returned to mpool ucp_requests
[1710176287.268535] [node056:2003795:0]          mpool.c:43   UCX  WARN  object 0x149b8100 was not returned to mpool ucp_requests


-------------------------------------------------------------------------------
                          DFT DISPERSION CORRECTION                            
                                                                               
                              DFTD3 V3.1  Rev 1                                
                          USING Becke-Johnson damping                          
-------------------------------------------------------------------------------
-------------------------   ----------------
Dispersion correction           -0.086376276
-------------------------   ----------------


-------------------------   --------------------
FINAL SINGLE POINT ENERGY     -1384.488855384374
-------------------------   --------------------


           ************************************************************
           *        Program running with 20 parallel MPI-processes    *
           *              working on a common directory               *
           ************************************************************
------------------------------------------------------------------------------
                         ORCA SCF GRADIENT CALCULATION
------------------------------------------------------------------------------

 ... reading COSX grid (gridx3)
Gradient of the Kohn-Sham DFT energy:
Kohn-Sham wavefunction type      ... RKS
Hartree-Fock exchange scaling    ...    0.250
Number of operators              ...    1
Number of atoms                  ...   67
Basis set dimensions             ... 1227
Integral neglect threshold       ... 2.5e-11
Integral primitive cutoff        ... 2.5e-12
SHARK Integral package           ... ON

Nuc. rep. gradient       (SHARK) ... done (  0.1 sec)
HCore & Overlap gradient (SHARK) ... done (  1.2 sec)
RI-J gradient            (SHARK) ... done (  5.5 sec)
COSX-gradient                    ... done ( 42.9 sec)
Exchange-correlation gradient    ... done
Dispersion correction            ... done

------------------
CARTESIAN GRADIENT
------------------

   1   O   :   -0.002599593    0.000793859    0.010698766
   2   O   :   -0.002663516    0.007356139   -0.004382680
   3   N   :   -0.006657047    0.006646388    0.006465546
   4   N   :   -0.004185070   -0.001536425    0.002629685
   5   C   :   -0.001027401   -0.007524221   -0.012175575
   6   C   :   -0.005194168   -0.010165321    0.001308294
   7   H   :    0.002956863    0.002077936   -0.001889171
   8   C   :    0.003498163    0.000202047    0.001300686
   9   C   :   -0.000260690    0.001862971   -0.000685600
  10   H   :    0.000172117   -0.000921996   -0.000839688
  11   C   :    0.000994075   -0.000533886   -0.003481074
  12   H   :   -0.000090676    0.000126844    0.000439255
  13   C   :   -0.000597791    0.001172523    0.001140680
  14   H   :    0.000167324   -0.000224064   -0.000143916
  15   C   :    0.001011700   -0.002536024    0.001368889
  16   H   :   -0.000035030    0.000255504   -0.000377169
  17   C   :   -0.000810962    0.001693012    0.002231168
  18   H   :    0.000083357   -0.001187043   -0.000417626
  19   C   :    0.007099024    0.000255069   -0.004547265
  20   C   :    0.000608080   -0.000913807   -0.002014204
  21   H   :   -0.000486841    0.000428642    0.000960193
  22   H   :    0.000446286    0.000361953    0.001624356
  23   H   :   -0.000660899   -0.000451742    0.001216650
  24   C   :    0.001803224   -0.000876012    0.003004275
  25   H   :   -0.000233322    0.000436152   -0.001451851
  26   H   :   -0.000476530   -0.001522448   -0.002478242
  27   H   :   -0.000455914   -0.000118107   -0.000370130
  28   C   :   -0.000128022   -0.001717243    0.002315650
  29   H   :   -0.000455885    0.000533008   -0.000884451
  30   H   :   -0.000167075    0.001654661   -0.001125393
  31   H   :   -0.000609843    0.000574943   -0.000245339
  32   C   :    0.007880853    0.005446506   -0.001236677
  33   C   :   -0.002416206   -0.007886158    0.003728562
  34   C   :   -0.000230235    0.005690273   -0.004784361
  35   H   :    0.002536300    0.000796845    0.000122139
  36   C   :   -0.002485541    0.000841576   -0.001053802
  37   H   :   -0.000031082   -0.000526105    0.000444386
  38   C   :    0.001918828   -0.002220711    0.002028570
  39   H   :    0.000169551    0.000699135   -0.000560796
  40   C   :   -0.005764858    0.000010241   -0.000992629
  41   H   :    0.001439122   -0.000587349    0.000556804
  42   C   :    0.002658062   -0.003500133    0.002562724
  43   C   :    0.001568722    0.002879824   -0.000748061
  44   H   :   -0.000886819   -0.001039180   -0.000308818
  45   H   :    0.000011569   -0.001562060   -0.000724202
  46   H   :   -0.000310950   -0.000073480   -0.000057594
  47   C   :   -0.000318350    0.002692811   -0.001082673
  48   H   :   -0.000114876    0.002619621   -0.000826439
  49   H   :   -0.001148038   -0.000142279    0.001942346
  50   H   :   -0.000946664   -0.000128541    0.000216210
  51   C   :   -0.002868760    0.000484765   -0.000102391
  52   H   :    0.000256084    0.000054458    0.000229792
  53   H   :    0.002332701    0.001806064   -0.000520020
  54   H   :   -0.000042888    0.000189744   -0.000430340
  55   C   :    0.003609001   -0.003823321    0.006862384
  56   C   :   -0.000703349    0.002143884   -0.001861598
  57   C   :    0.000582845    0.001927837    0.000756515
  58   H   :   -0.000298990   -0.001563911   -0.001213436
  59   C   :    0.000299436   -0.003303393   -0.000044141
  60   H   :   -0.000188751    0.000333888   -0.000071501
  61   C   :    0.000054303    0.000314432    0.000056313
  62   H   :    0.000051957    0.000110904    0.000207625
  63   C   :   -0.001531948    0.001099409   -0.002758502
  64   H   :    0.000208843   -0.000282346    0.000181034
  65   C   :    0.000858477   -0.000324348    0.002344824
  66   H   :   -0.001032710   -0.000222229   -0.002174308
  67   H   :    0.003464276    0.000620686   -0.000038681

Difference to translation invariance:
           :   -0.0003761494   -0.0002193292   -0.0001560241

Difference to rotation invariance:
           :    0.0007330713   -0.0024373699    0.0015810706

Norm of the cartesian gradient     ...    0.0375427591
RMS gradient                       ...    0.0026480621
MAX gradient                       ...    0.0121755750

-------
TIMINGS
-------

Total SCF gradient time            ...       74.627 sec

One electron gradient       ....       1.154 sec  (  1.5%)
RI-J Coulomb gradient       ....       5.499 sec  (  7.4%)
COSX gradient               ....      42.876 sec  ( 57.5%)
XC gradient                 ....       7.964 sec  ( 10.7%)
CPCM gradient               ....       2.320 sec  (  3.1%)
   A-Matrix (El+Nuc)        ....       0.607 sec  (  0.8%)
   Potential                ....       1.713 sec  (  2.3%)

Maximum memory used throughout the entire SCFGRAD-calculation: 255.2 MB
------------------------------------------------------------------------------
                         ORCA GEOMETRY RELAXATION STEP
------------------------------------------------------------------------------

Reading the OPT-File                    .... done
Getting information on internals        .... done
Copying old internal coords+grads       .... done
Making the new internal coordinates     .... (new redundants).... done
Validating the new internal coordinates .... (new redundants).... done
Calculating the B-matrix                .... done
Calculating the G,G- and P matrices     .... done
Transforming gradient to internals      .... done
Projecting the internal gradient        .... done
Number of atoms                         ....  67
Number of internal coordinates          .... 358
Current Energy                          .... -1384.488855384 Eh
Current gradient norm                   ....     0.037542759 Eh/bohr
Maximum allowed component of the step   ....  0.150
Current trust radius                    ....  0.300
Updating the Hessian (BFGS)             .... done
Forming the augmented Hessian           .... done
Diagonalizing the augmented Hessian     .... done
Last element of RFO vector              ....  0.947053657
Lowest eigenvalues of augmented Hessian:
 -0.006832805  0.000580978  0.001055897  0.001300011  0.009035691
Length of the computed step             ....  0.339025497
Warning: the length of the step is outside the trust region - taking restricted step instead
The input lambda is                     ....    -0.006833
   iter:   1  x=   -0.009532  g=    9.238035 f(x)=     0.024938
   iter:   2  x=   -0.010270  g=    6.180278 f(x)=     0.004560
   iter:   3  x=   -0.010308  g=    5.615299 f(x)=     0.000214
   iter:   4  x=   -0.010308  g=    5.588352 f(x)=     0.000001
   iter:   5  x=   -0.010308  g=    5.588287 f(x)=     0.000000
   iter:   6  x=   -0.010308  g=    5.588287 f(x)=     0.000000
The output lambda is                    ....    -0.010308 (6 iterations)
The final length of the internal step   ....  0.300000000
Converting the step to cartesian space:
 Initial RMS(Int)=    0.0158554927
Transforming coordinates:
 Iter   0:  RMS(Cart)=    0.1642946265 RMS(Int)=    1.1474331125
 Iter   1:  RMS(Cart)=    0.0195583643 RMS(Int)=    0.4696050565
 Iter   2:  RMS(Cart)=    0.0010741727 RMS(Int)=    0.0002904255
 Iter   3:  RMS(Cart)=    0.0003059603 RMS(Int)=    0.0000585140
 Iter   4:  RMS(Cart)=    0.0000197461 RMS(Int)=    0.0000062623
 Iter   5:  RMS(Cart)=    0.0000044987 RMS(Int)=    0.0000008267
 Iter   6:  RMS(Cart)=    0.0000004067 RMS(Int)=    0.0000001186
 Iter   7:  RMS(Cart)=    0.0000000624 RMS(Int)=    0.0000000117
done
Storing new coordinates                 .... done

                                .--------------------.
          ----------------------|Geometry convergence|-------------------------
          Item                value                   Tolerance       Converged
          ---------------------------------------------------------------------
          Energy change      -0.0143985008            0.0000050000      NO
          RMS gradient        0.0019205800            0.0001000000      NO
          MAX gradient        0.0166039379            0.0003000000      NO
          RMS step            0.0158554927            0.0020000000      NO
          MAX step            0.0682304360            0.0040000000      NO
          ........................................................
          Max(Bonds)      0.0231      Max(Angles)    2.26
          Max(Dihed)        3.91      Max(Improp)    0.00
          ---------------------------------------------------------------------

The optimization has not yet converged - more geometry cycles are needed


    ---------------------------------------------------------------------------
                         Redundant Internal Coordinates
                            (Angstroem and degrees)

        Definition                    Value    dE/dq     Step     New-Value
    ----------------------------------------------------------------------------
     1. B(C   4,O   0)                1.3827 -0.008116  0.0099    1.3926   
     2. B(C   4,N   2)                1.2527  0.003105 -0.0105    1.2421   
     3. B(C   5,N   3)                1.4495  0.004129 -0.0138    1.4357   
     4. B(C   5,C   4)                1.5178  0.002002 -0.0137    1.5041   
     5. B(H   6,C   5)                1.0943 -0.000520  0.0016    1.0959   
     6. B(C   7,C   5)                1.5185  0.000770 -0.0074    1.5110   
     7. B(C   8,C   7)                1.3912  0.002514 -0.0053    1.3859   
     8. B(H   9,C   8)                1.0841 -0.000254  0.0011    1.0852   
     9. B(C  10,C   8)                1.3890  0.000578 -0.0017    1.3874   
    10. B(H  11,C  10)                1.0837 -0.000456  0.0015    1.0852   
    11. B(C  12,C  10)                1.3895  0.000796 -0.0018    1.3877   
    12. B(H  13,C  12)                1.0851 -0.000441  0.0009    1.0860   
    13. B(C  14,C  12)                1.3891  0.000791 -0.0017    1.3874   
    14. B(H  15,C  14)                1.0837 -0.000431  0.0014    1.0851   
    15. B(C  16,C   7)                1.3914  0.001498 -0.0037    1.3877   
    16. B(C  16,C  14)                1.3892  0.001099 -0.0020    1.3871   
    17. B(H  17,C  16)                1.0850 -0.000476  0.0018    1.0868   
    18. B(C  18,N   2)                1.4597 -0.007496  0.0088    1.4684   
    19. B(C  19,C  18)                1.5291  0.001845 -0.0055    1.5236   
    20. B(H  20,C  19)                1.0931 -0.000259  0.0010    1.0941   
    21. B(H  21,C  19)                1.0925  0.000018  0.0006    1.0931   
    22. B(H  22,C  19)                1.0928 -0.000064  0.0005    1.0932   
    23. B(C  23,C  18)                1.5314  0.001923 -0.0081    1.5233   
    24. B(H  24,C  23)                1.0907  0.001500 -0.0021    1.0886   
    25. B(H  25,C  23)                1.0923 -0.000354  0.0011    1.0934   
    26. B(H  26,C  23)                1.0925 -0.000212  0.0009    1.0934   
    27. B(C  27,C  18)                1.5269  0.001577 -0.0055    1.5214   
    28. B(H  28,C  27)                1.0928  0.000199  0.0006    1.0934   
    29. B(H  29,C  27)                1.0923 -0.000196  0.0009    1.0932   
    30. B(H  30,C  27)                1.0924  0.000282  0.0003    1.0927   
    31. B(C  31,N   3)                1.3822  0.004447 -0.0124    1.3699   
    32. B(C  32,C  31)                1.4193  0.000845 -0.0025    1.4167   
    33. B(C  33,C  32)                1.3959  0.002568 -0.0065    1.3894   
    34. B(H  34,C  33)                1.0817  0.001245 -0.0009    1.0808   
    35. B(C  35,C  33)                1.3897 -0.000381  0.0000    1.3897   
    36. B(H  36,C  35)                1.0841 -0.000219  0.0012    1.0853   
    37. B(C  37,C  35)                1.3838  0.001453 -0.0019    1.3819   
    38. B(H  38,C  37)                1.0839 -0.000494  0.0017    1.0856   
    39. B(C  39,C  37)                1.3853  0.000926 -0.0018    1.3835   
    40. B(C  39,C  31)                1.3997 -0.002091  0.0012    1.4009   
    41. B(H  40,C  39)                1.0825  0.000522  0.0004    1.0829   
    42. B(C  41,C  32)                1.5377  0.002493 -0.0109    1.5268   
    43. B(C  42,C  41)                1.5352  0.001652 -0.0058    1.5294   
    44. B(H  43,C  42)                1.0932 -0.000194  0.0009    1.0942   
    45. B(H  44,C  42)                1.0932 -0.000417  0.0013    1.0945   
    46. B(H  45,C  42)                1.0900  0.000575  0.0001    1.0901   
    47. B(C  46,C  41)                1.5411  0.004286 -0.0086    1.5325   
    48. B(H  47,C  46)                1.0894 -0.001407  0.0038    1.0933   
    49. B(H  47,H  28)                3.8243  0.000789 -0.0062    3.8181   
    50. B(H  48,C  46)                1.0928 -0.000388  0.0011    1.0939   
    51. B(H  49,C  46)                1.0928 -0.000238  0.0009    1.0937   
    52. B(C  50,C  41)                1.5333  0.002314 -0.0093    1.5240   
    53. B(H  51,C  50)                1.0935  0.000285  0.0002    1.0936   
    54. B(H  52,C  50)                1.0918 -0.000451  0.0009    1.0927   
    55. B(H  53,C  50)                1.0933  0.000204  0.0002    1.0935   
    56. B(C  54,O   1)                1.2122  0.007228 -0.0109    1.2013   
    57. B(C  54,O   0)                1.3463  0.003084 -0.0077    1.3386   
    58. B(C  55,C  54)                1.4778  0.003319 -0.0108    1.4671   
    59. B(C  56,C  55)                1.3957  0.002357 -0.0045    1.3911   
    60. B(H  57,C  56)                1.0824  0.000417  0.0000    1.0824   
    61. B(H  57,H  13)                4.8237  0.001117 -0.0127    4.8110   
    62. B(C  58,C  56)                1.3863  0.001380 -0.0028    1.3836   
    63. B(H  59,C  58)                1.0831 -0.000351  0.0012    1.0843   
    64. B(C  60,C  58)                1.3894  0.000658 -0.0012    1.3882   
    65. B(H  61,C  60)                1.0842 -0.000245  0.0013    1.0855   
    66. B(C  62,C  60)                1.3898  0.000460 -0.0009    1.3889   
    67. B(H  63,C  62)                1.0831 -0.000371  0.0012    1.0843   
    68. B(C  64,C  62)                1.3860  0.001757 -0.0033    1.3828   
    69. B(C  64,C  55)                1.3945  0.001507 -0.0039    1.3905   
    70. B(H  65,H  45)                3.7905  0.000724 -0.0231    3.7674   
    71. B(H  65,C  64)                1.0834 -0.000016  0.0002    1.0836   
    72. B(H  66,N   3)                1.0004 -0.002283  0.0001    1.0005   
    73. A(C   4,O   0,C  54)          119.54  0.001445   -0.20    119.34   
    74. A(C   4,N   2,C  18)          125.39 -0.016604    2.26    127.64   
    75. A(C   5,N   3,H  66)          117.42  0.000368   -0.30    117.12   
    76. A(C  31,N   3,H  66)          117.25 -0.003981    0.85    118.09   
    77. A(C   5,N   3,C  31)          123.40  0.003760   -0.74    122.66   
    78. A(O   0,C   4,N   2)          124.28 -0.006201    1.29    125.58   
    79. A(N   2,C   4,C   5)          121.19  0.004072   -0.58    120.61   
    80. A(O   0,C   4,C   5)          114.40  0.002188   -0.76    113.64   
    81. A(H   6,C   5,C   7)          107.51 -0.001241    0.79    108.30   
    82. A(C   4,C   5,H   6)          105.86  0.002558   -0.55    105.31   
    83. A(N   3,C   5,H   6)          108.23 -0.002207    1.75    109.98   
    84. A(C   4,C   5,C   7)          112.31  0.002397   -1.76    110.55   
    85. A(N   3,C   5,C   7)          113.33  0.002279   -0.19    113.15   
    86. A(N   3,C   5,C   4)          109.23 -0.003858    0.18    109.41   
    87. A(C   5,C   7,C   8)          121.37 -0.000455   -0.10    121.27   
    88. A(C   8,C   7,C  16)          119.60  0.000772   -0.05    119.55   
    89. A(C   5,C   7,C  16)          119.02 -0.000323    0.14    119.16   
    90. A(H   9,C   8,C  10)          119.82 -0.001091    0.29    120.11   
    91. A(C   7,C   8,C  10)          120.23 -0.000250    0.01    120.25   
    92. A(C   7,C   8,H   9)          119.95  0.001343   -0.31    119.64   
    93. A(H  11,C  10,C  12)          120.23  0.000670   -0.13    120.10   
    94. A(C   8,C  10,H  11)          119.86  0.000470   -0.08    119.78   
    95. A(C   8,C  10,C  12)          119.91 -0.001139    0.21    120.12   
    96. A(H  13,C  12,C  14)          119.94 -0.000736    0.16    120.10   
    97. A(C  10,C  12,C  14)          120.12  0.002013   -0.38    119.73   
    98. A(C  10,C  12,H  13)          119.94 -0.001276    0.22    120.16   
    99. A(H  15,C  14,C  16)          120.03  0.000499   -0.10    119.93   
   100. A(C  12,C  14,C  16)          119.86 -0.000691    0.14    119.99   
   101. A(C  12,C  14,H  15)          120.11  0.000193   -0.03    120.08   
   102. A(C  14,C  16,H  17)          119.66 -0.000761    0.23    119.89   
   103. A(C   7,C  16,H  17)          120.05  0.001464   -0.30    119.76   
   104. A(C   7,C  16,C  14)          120.29 -0.000702    0.07    120.35   
   105. A(N   2,C  18,C  19)          105.21  0.000814   -0.17    105.04   
   106. A(C  23,C  18,C  27)          110.69  0.000569   -0.15    110.54   
   107. A(C  19,C  18,C  27)          109.34 -0.000160   -0.25    109.09   
   108. A(N   2,C  18,C  27)          108.27  0.000065   -0.16    108.11   
   109. A(C  19,C  18,C  23)          108.23  0.000740   -0.31    107.92   
   110. A(N   2,C  18,C  23)          114.87 -0.001972    0.97    115.85   
   111. A(C  18,C  19,H  21)          111.10  0.001768   -0.47    110.63   
   112. A(C  18,C  19,H  20)          111.10  0.000996   -0.32    110.78   
   113. A(H  21,C  19,H  22)          107.69 -0.001819    0.57    108.26   
   114. A(H  20,C  19,H  22)          107.74 -0.001187    0.33    108.06   
   115. A(C  18,C  19,H  22)          111.27  0.001328   -0.36    110.91   
   116. A(H  20,C  19,H  21)          107.78 -0.001332    0.34    108.11   
   117. A(H  25,C  23,H  26)          107.69 -0.001437    0.17    107.87   
   118. A(H  24,C  23,H  26)          108.34 -0.000035    0.23    108.57   
   119. A(C  18,C  23,H  26)          111.28  0.000364   -0.19    111.09   
   120. A(H  24,C  23,H  25)          106.59 -0.001630    0.60    107.20   
   121. A(C  18,C  23,H  25)          110.08  0.004004   -1.14    108.94   
   122. A(C  18,C  23,H  24)          112.63 -0.001409    0.38    113.01   
   123. A(H  29,C  27,H  30)          107.69 -0.001567    0.48    108.18   
   124. A(H  28,C  27,H  30)          107.75 -0.001147    0.40    108.15   
   125. A(C  18,C  27,H  30)          111.36  0.000191   -0.06    111.30   
   126. A(H  28,C  27,H  29)          107.94 -0.001185    0.28    108.21   
   127. A(C  18,C  27,H  29)          110.72  0.002633   -0.71    110.02   
   128. A(C  18,C  27,H  28)          111.21  0.000865   -0.31    110.90   
   129. A(N   3,C  31,C  39)          118.58 -0.002895    0.43    119.00   
   130. A(N   3,C  31,C  32)          121.80  0.001686   -0.32    121.48   
   131. A(C  32,C  31,C  39)          119.61  0.001201   -0.12    119.49   
   132. A(C  31,C  32,C  33)          117.35  0.000844   -0.16    117.19   
   133. A(C  33,C  32,C  41)          118.60 -0.009102    1.42    120.02   
   134. A(C  31,C  32,C  41)          124.04  0.008261   -1.26    122.78   
   135. A(H  34,C  33,C  35)          116.77 -0.000894    0.37    117.14   
   136. A(C  32,C  33,C  35)          122.56 -0.003026    0.57    123.14   
   137. A(C  32,C  33,H  34)          120.66  0.003920   -0.94    119.72   
   138. A(H  36,C  35,C  37)          120.37 -0.001718    0.37    120.74   
   139. A(C  33,C  35,C  37)          119.51  0.002139   -0.44    119.07   
   140. A(C  33,C  35,H  36)          120.12 -0.000421    0.07    120.19   
   141. A(C  35,C  37,H  38)          120.48 -0.000603    0.15    120.64   
   142. A(H  38,C  37,C  39)          119.93  0.000967   -0.21    119.72   
   143. A(C  35,C  37,C  39)          119.59 -0.000366    0.06    119.65   
   144. A(C  37,C  39,H  40)          118.05 -0.001207    0.37    118.43   
   145. A(C  31,C  39,H  40)          120.57  0.001998   -0.45    120.11   
   146. A(C  31,C  39,C  37)          121.38 -0.000796    0.08    121.46   
   147. A(C  46,C  41,C  50)          105.21 -0.001530    0.81    106.02   
   148. A(C  42,C  41,C  50)          106.29  0.001083    0.20    106.49   
   149. A(C  32,C  41,C  50)          111.36 -0.001716    0.56    111.92   
   150. A(C  42,C  41,C  46)          111.35 -0.000072   -0.38    110.97   
   151. A(C  32,C  41,C  46)          112.14  0.002160   -0.76    111.38   
   152. A(C  32,C  41,C  42)          110.24 -0.000074   -0.35    109.89   
   153. A(H  44,C  42,H  45)          106.95 -0.001351    0.48    107.43   
   154. A(H  43,C  42,H  45)          106.95 -0.000866    0.33    107.29   
   155. A(C  41,C  42,H  45)          113.37 -0.000131    0.08    113.46   
   156. A(H  43,C  42,H  44)          107.69 -0.001332    0.23    107.93   
   157. A(C  41,C  42,H  44)          110.94  0.001995   -0.61    110.33   
   158. A(C  41,C  42,H  43)          110.66  0.001435   -0.44    110.22   
   159. A(H  48,C  46,H  49)          107.50 -0.001426    0.34    107.84   
   160. A(H  47,C  46,H  49)          107.05 -0.001235    0.20    107.24   
   161. A(C  41,C  46,H  49)          110.69  0.000466   -0.25    110.44   
   162. A(H  47,C  46,H  48)          105.67 -0.002450    0.57    106.24   
   163. A(C  41,C  46,H  48)          110.53  0.002435   -0.77    109.75   
   164. A(C  41,C  46,H  47)          115.01  0.001802    0.01    115.02   
   165. A(H  52,C  50,H  53)          107.00 -0.001836    0.48    107.47   
   166. A(H  51,C  50,H  53)          108.19  0.000055    0.18    108.37   
   167. A(C  41,C  50,H  53)          112.00 -0.000371    0.12    112.12   
   168. A(H  51,C  50,H  52)          107.16 -0.001499    0.36    107.52   
   169. A(C  41,C  50,H  52)          110.33  0.004341   -1.30    109.03   
   170. A(C  41,C  50,H  51)          111.92 -0.000852    0.21    112.13   
   171. A(O   1,C  54,C  55)          123.99 -0.005458    1.22    125.21   
   172. A(O   0,C  54,C  55)          112.37 -0.000911    0.07    112.43   
   173. A(O   0,C  54,O   1)          123.64  0.006371   -1.26    122.38   
   174. A(C  56,C  55,C  64)          119.73 -0.001461    0.40    120.13   
   175. A(C  54,C  55,C  64)          118.88  0.001445   -0.32    118.55   
   176. A(C  54,C  55,C  56)          121.39  0.000012   -0.08    121.31   
   177. A(H  57,C  56,C  58)          119.08 -0.002663    0.61    119.69   
   178. A(C  55,C  56,C  58)          120.08  0.000805   -0.23    119.85   
   179. A(C  55,C  56,H  57)          120.84  0.001857   -0.38    120.46   
   180. A(H  59,C  58,C  60)          120.24  0.000101   -0.01    120.23   
   181. A(C  56,C  58,C  60)          119.87 -0.000454    0.10    119.97   
   182. A(C  56,C  58,H  59)          119.89  0.000353   -0.09    119.80   
   183. A(H  61,C  60,C  62)          119.83 -0.000325    0.07    119.90   
   184. A(C  58,C  60,C  62)          120.33  0.000694   -0.14    120.19   
   185. A(C  58,C  60,H  61)          119.84 -0.000369    0.07    119.91   
   186. A(H  63,C  62,C  64)          119.91  0.000354   -0.09    119.81   
   187. A(C  60,C  62,C  64)          119.89 -0.000419    0.09    119.98   
   188. A(C  60,C  62,H  63)          120.21  0.000065    0.00    120.21   
   189. A(C  62,C  64,H  65)          119.33 -0.002383    0.59    119.93   
   190. A(C  55,C  64,H  65)          120.57  0.001549   -0.37    120.19   
   191. A(C  55,C  64,C  62)          120.10  0.000835   -0.22    119.88   
   192. D(N   2,C   4,O   0,C  54)     98.21 -0.001381    1.91    100.12   
   193. D(C   5,C   4,O   0,C  54)    -85.92 -0.000240    1.04    -84.88   
   194. D(O   0,C   4,N   2,C  18)      0.50  0.000891   -2.30     -1.80   
   195. D(C   5,C   4,N   2,C  18)   -175.11 -0.000211   -1.37   -176.48   
   196. D(N   3,C   5,C   4,N   2)    -99.33  0.003044   -3.01   -102.34   
   197. D(C   7,C   5,C   4,O   0)    -41.97  0.000622   -0.74    -42.72   
   198. D(C   7,C   5,N   3,H  66)    124.15  0.001927   -2.73    121.42   
   199. D(H   6,C   5,N   3,H  66)   -116.71  0.000286   -0.72   -117.43   
   200. D(C   4,C   5,N   3,C  31)    161.83  0.000035   -1.09    160.74   
   201. D(H   6,C   5,C   4,O   0)   -159.01 -0.000701   -0.40   -159.41   
   202. D(C   4,C   5,N   3,H  66)     -1.89  0.000102   -0.37     -2.26   
   203. D(C   7,C   5,C   4,N   2)    134.04  0.001258   -1.52    132.52   
   204. D(H   6,C   5,C   4,N   2)     17.00 -0.000065   -1.18     15.83   
   205. D(H   6,C   5,N   3,C  31)     47.01  0.000219   -1.44     45.57   
   206. D(N   3,C   5,C   4,O   0)     84.65  0.002408   -2.23     82.43   
   207. D(C   7,C   5,N   3,C  31)    -72.14  0.001860   -3.45    -75.59   
   208. D(C  16,C   7,C   5,C   4)    -82.00 -0.001461    0.03    -81.97   
   209. D(C  16,C   7,C   5,H   6)     34.05  0.002208   -1.12     32.93   
   210. D(C  16,C   7,C   5,N   3)    153.62  0.000003    1.44    155.06   
   211. D(C   8,C   7,C   5,C   4)     97.05 -0.001870   -0.35     96.70   
   212. D(C   8,C   7,C   5,H   6)   -146.90  0.001799   -1.50   -148.40   
   213. D(C   8,C   7,C   5,N   3)    -27.34 -0.000406    1.07    -26.27   
   214. D(C  10,C   8,C   7,C  16)     -0.56  0.000211    0.05     -0.51   
   215. D(C  10,C   8,C   7,C   5)   -179.60  0.000633    0.43   -179.18   
   216. D(H   9,C   8,C   7,C  16)    179.80 -0.000200    0.20    180.00   
   217. D(H   9,C   8,C   7,C   5)      0.75  0.000222    0.58      1.33   
   218. D(C  12,C  10,C   8,H   9)    179.80  0.000418   -0.16    179.64   
   219. D(H  11,C  10,C   8,H   9)      0.02  0.000163   -0.11     -0.09   
   220. D(H  11,C  10,C   8,C   7)   -179.62 -0.000256    0.04   -179.58   
   221. D(C  12,C  10,C   8,C   7)      0.16 -0.000002   -0.01      0.15   
   222. D(H  13,C  12,C  10,C   8)   -179.53 -0.000461    0.19   -179.35   
   223. D(C  14,C  12,C  10,C   8)      0.26 -0.000234    0.02      0.28   
   224. D(C  14,C  12,C  10,H  11)   -179.95  0.000021   -0.04   -179.99   
   225. D(H  13,C  12,C  10,H  11)      0.25 -0.000206    0.13      0.38   
   226. D(C  16,C  14,C  12,H  13)    179.52  0.000482   -0.23    179.28   
   227. D(C  16,C  14,C  12,C  10)     -0.28  0.000256   -0.06     -0.34   
   228. D(H  15,C  14,C  12,H  13)     -0.25  0.000168   -0.06     -0.32   
   229. D(H  15,C  14,C  12,C  10)    179.95 -0.000058    0.11    180.06   
   230. D(H  17,C  16,C  14,H  15)     -0.19 -0.000169    0.12     -0.06   
   231. D(H  17,C  16,C  14,C  12)   -179.96 -0.000483    0.29   -179.66   
   232. D(C   7,C  16,C  14,H  15)    179.65  0.000268   -0.07    179.58   
   233. D(C   7,C  16,C  14,C  12)     -0.12 -0.000046    0.10     -0.02   
   234. D(H  17,C  16,C   7,C   8)   -179.63  0.000244   -0.29   -179.91   
   235. D(H  17,C  16,C   7,C   5)     -0.56 -0.000169   -0.66     -1.22   
   236. D(C  14,C  16,C   7,C   8)      0.54 -0.000190   -0.10      0.44   
   237. D(C  14,C  16,C   7,C   5)    179.61 -0.000604   -0.47    179.14   
   238. D(C  27,C  18,N   2,C   4)    -90.39 -0.000191    2.02    -88.37   
   239. D(C  23,C  18,N   2,C   4)     33.89 -0.000802    2.43     36.32   
   240. D(C  19,C  18,N   2,C   4)    152.80 -0.000450    2.46    155.26   
   241. D(H  22,C  19,C  18,C  27)    -60.02  0.000251    0.03    -59.99   
   242. D(H  22,C  19,C  18,C  23)    179.33 -0.000791    0.54    179.87   
   243. D(H  22,C  19,C  18,N   2)     56.07  0.000677   -0.35     55.71   
   244. D(H  21,C  19,C  18,C  23)    -60.69 -0.001014    0.70    -59.99   
   245. D(H  21,C  19,C  18,C  27)     59.96  0.000028    0.20     60.16   
   246. D(H  21,C  19,C  18,N   2)    176.05  0.000454   -0.19    175.86   
   247. D(H  20,C  19,C  18,C  27)    179.94  0.000192    0.08    180.02   
   248. D(H  20,C  19,C  18,C  23)     59.29 -0.000850    0.59     59.88   
   249. D(H  20,C  19,C  18,N   2)    -63.97  0.000618   -0.30    -64.27   
   250. D(H  25,C  23,C  18,C  19)     47.41  0.000713   -1.17     46.24   
   251. D(H  25,C  23,C  18,N   2)    164.61  0.001049   -1.02    163.60   
   252. D(H  24,C  23,C  18,C  27)     46.41 -0.000149   -0.35     46.06   
   253. D(H  24,C  23,C  18,C  19)    166.21  0.000456   -0.93    165.28   
   254. D(H  24,C  23,C  18,N   2)    -76.58  0.000791   -0.78    -77.36   
   255. D(H  26,C  23,C  18,C  27)    168.29 -0.000940    0.09    168.38   
   256. D(H  26,C  23,C  18,C  19)    -71.91 -0.000335   -0.49    -72.40   
   257. D(H  26,C  23,C  18,N   2)     45.30  0.000000   -0.34     44.96   
   258. D(H  25,C  23,C  18,C  27)    -72.39  0.000109   -0.58    -72.98   
   259. D(H  30,C  27,C  18,C  23)    -57.82  0.001116   -0.85    -58.66   
   260. D(H  30,C  27,C  18,N   2)     68.93 -0.000955    0.19     69.12   
   261. D(H  29,C  27,C  18,C  23)     61.98  0.001024   -0.76     61.22   
   262. D(H  29,C  27,C  18,C  19)    -57.15 -0.000136   -0.13    -57.29   
   263. D(H  29,C  27,C  18,N   2)   -171.28 -0.001047    0.28   -171.00   
   264. D(H  28,C  27,C  18,C  23)   -178.01  0.001857   -1.10   -179.12   
   265. D(H  30,C  27,C  18,C  19)   -176.95 -0.000043   -0.22   -177.17   
   266. D(H  28,C  27,C  18,C  19)     62.85  0.000698   -0.48     62.37   
   267. D(H  28,C  27,C  18,N   2)    -51.27 -0.000214   -0.07    -51.34   
   268. D(C  39,C  31,N   3,H  66)    167.72  0.001684   -2.21    165.52   
   269. D(C  39,C  31,N   3,C   5)      3.98  0.001098   -1.33      2.65   
   270. D(C  32,C  31,N   3,H  66)    -13.29  0.001123   -1.03    -14.32   
   271. D(C  32,C  31,N   3,C   5)   -177.04  0.000537   -0.15   -177.19   
   272. D(C  41,C  32,C  31,C  39)    179.15  0.000971   -1.42    177.73   
   273. D(C  41,C  32,C  31,N   3)      0.18  0.001579   -2.60     -2.42   
   274. D(C  33,C  32,C  31,C  39)      0.29  0.000925   -1.47     -1.18   
   275. D(C  33,C  32,C  31,N   3)   -178.68  0.001532   -2.65   -181.33   
   276. D(C  35,C  33,C  32,C  41)   -179.33 -0.000977    1.28   -178.04   
   277. D(C  35,C  33,C  32,C  31)     -0.40 -0.000735    1.33      0.93   
   278. D(H  34,C  33,C  32,C  41)      0.77 -0.000449    0.44      1.21   
   279. D(H  34,C  33,C  32,C  31)    179.69 -0.000207    0.49    180.18   
   280. D(C  37,C  35,C  33,H  34)   -179.86 -0.000361    0.39   -179.47   
   281. D(C  37,C  35,C  33,C  32)      0.24  0.000143   -0.41     -0.17   
   282. D(H  36,C  35,C  33,H  34)     -0.01 -0.000204    0.26      0.25   
   283. D(H  36,C  35,C  33,C  32)   -179.92  0.000300   -0.54   -180.45   
   284. D(C  39,C  37,C  35,H  36)   -179.80  0.000114   -0.26   -180.06   
   285. D(C  39,C  37,C  35,C  33)      0.05  0.000273   -0.39     -0.34   
   286. D(H  38,C  37,C  35,H  36)     -0.13 -0.000211    0.33      0.20   
   287. D(H  38,C  37,C  35,C  33)    179.72 -0.000052    0.20    179.91   
   288. D(H  40,C  39,C  37,H  38)     -0.49 -0.000253    0.43     -0.05   
   289. D(H  40,C  39,C  37,C  35)    179.18 -0.000582    1.02    180.20   
   290. D(C  31,C  39,C  37,H  38)   -179.82  0.000252   -0.37   -180.19   
   291. D(C  31,C  39,C  37,C  35)     -0.15 -0.000076    0.21      0.06   
   292. D(H  40,C  39,C  31,C  32)   -179.34  0.000004   -0.09   -179.43   
   293. D(H  40,C  39,C  31,N   3)     -0.33 -0.000539    1.08      0.75   
   294. D(C  37,C  39,C  31,C  32)     -0.03 -0.000537    0.74      0.72   
   295. D(C  37,C  39,C  31,N   3)    178.98 -0.001079    1.92    180.90   
   296. D(C  50,C  41,C  32,C  33)     -0.10  0.000299   -2.97     -3.07   
   297. D(C  50,C  41,C  32,C  31)   -178.94  0.000143   -3.02   -181.96   
   298. D(C  46,C  41,C  32,C  33)   -117.70  0.001956   -3.84   -121.54   
   299. D(C  46,C  41,C  32,C  31)     63.45  0.001800   -3.89     59.56   
   300. D(C  42,C  41,C  32,C  33)    117.62  0.000528   -2.57    115.05   
   301. D(C  42,C  41,C  32,C  31)    -61.22  0.000373   -2.62    -63.84   
   302. D(H  45,C  42,C  41,C  46)    -64.06 -0.000991    0.13    -63.93   
   303. D(H  45,C  42,C  41,C  32)     61.07  0.001701   -1.36     59.71   
   304. D(H  44,C  42,C  41,C  50)    -57.76 -0.000144   -0.51    -58.27   
   305. D(H  44,C  42,C  41,C  46)     56.30 -0.001382    0.37     56.67   
   306. D(H  44,C  42,C  41,C  32)   -178.57  0.001310   -1.12   -179.69   
   307. D(H  43,C  42,C  41,C  50)     61.71  0.000422   -0.92     60.80   
   308. D(H  43,C  42,C  41,C  46)    175.78 -0.000817   -0.04    175.74   
   309. D(H  45,C  42,C  41,C  50)   -178.12  0.000247   -0.75   -178.87   
   310. D(H  43,C  42,C  41,C  32)    -59.09  0.001876   -1.53    -60.62   
   311. D(H  49,C  46,C  41,C  32)     53.20 -0.001287    1.35     54.55   
   312. D(H  48,C  46,C  41,C  50)     50.98  0.000642    0.34     51.32   
   313. D(H  48,C  46,C  41,C  42)    -63.75  0.000253   -0.16    -63.91   
   314. D(H  48,C  46,C  41,C  32)    172.19 -0.001209    1.10    173.29   
   315. D(H  47,C  46,C  41,C  50)    170.52  0.000521    0.51    171.03   
   316. D(H  47,C  46,C  41,C  42)     55.79  0.000132    0.02     55.81   
   317. D(H  49,C  46,C  41,C  42)    177.26  0.000175    0.09    177.35   
   318. D(H  47,C  46,C  41,C  32)    -68.27 -0.001330    1.27    -67.00   
   319. D(H  49,C  46,C  41,C  50)    -68.01  0.000564    0.58    -67.43   
   320. D(H  53,C  50,C  41,C  46)   -177.56  0.000053   -0.14   -177.70
[truncated: 2,757,946 more chars]
