# Supplementary material for: A stereodivergent multicomponent approach for the synthesis of C–N atropisomeric peptide analogues
Source: Chem Sci. 2024 Sep 16;15(40):16743–51. doi: 10.1039/d4sc04700a (PMC11418089; doi:10.1039/d4sc04700a)
Supplement: SC-015-D4SC04700A-s001 [file SC-015-D4SC04700A-s001.zip › CompData/_1_2a/ImineZ2opt.xyz]

67
Coordinates from ORCA-job ImineZ2opt
  O   3.77870055978655      6.85433210633852      3.67045378306249
  O   3.18580925529144      8.94507619418558      3.13788130557991
  N   3.66233598434363      7.28267223196816      5.98176523554734
  N   6.08756125005010      8.56246636502975      3.92374862598195
  C   4.29546824266495      7.26401870686817      4.91065665918711
  C   5.78770430137635      7.50296847987233      4.85227652883322
  H   6.08312957389070      7.75691841854622      5.87612334841193
  C   6.44303024007351      6.18238375226291      4.47565893493496
  C   6.68945331173237      5.85664753851000      3.14768987459892
  H   6.45123609801546      6.57363894121687      2.37018787536109
  C   7.24117088137966      4.62641101711151      2.82142381968170
  H   7.43186894762656      4.38095192300064      1.78232012811790
  C   7.55014583514641      3.71227224422831      3.82003724119401
  H   7.98452496648216      2.75209143738925      3.56442730217783
  C   7.30567672961502      4.03523337963456      5.14820929746135
  H   7.54987807000778      3.32916222346692      5.93426535603589
  C   6.75391234451877      5.26584907318471      5.47323663223402
  H   6.56764312854699      5.52125048076964      6.51181998297254
  C   2.25238111717442      6.94689415081133      6.20052722236327
  C   2.16890808902943      6.48531031851552      7.65288614290600
  H   2.74738216385171      5.56952114762720      7.80162138731406
  H   1.13144825252617      6.28281261616851      7.92799041136187
  H   2.56410148511343      7.25175137219374      8.32333398745394
  C   1.70437963012929      5.83842429279620      5.30387407832318
  H   1.51177938580268      6.17196957060786      4.28485781574054
  H   0.75734322350770      5.48751363012090      5.72088756765807
  H   2.38987039974674      4.98801898277278      5.26719824044550
  C   1.43811528704728      8.22531183368858      6.02996294978006
  H   1.81943141926171      9.01843327819145      6.67767000595840
  H   0.39718907411248      8.03270939005553      6.30055976201486
  H   1.46693470077976      8.57770062463913      4.99757159880684
  C   7.33637918620606      9.15165642933433      3.86316366697786
  C   7.59364266909005     10.25638520808417      3.00565680027340
  C   8.88954077150003     10.76288449310906      2.99643295963250
  H   9.11593226677552     11.60475242344092      2.35624694109310
  C   9.92236259526286     10.23807548005528      3.76420789104455
  H   10.91446272802287     10.67154659727700      3.70908798798722
  C   9.65801868841148      9.16219311491747      4.59020580428691
  H   10.43841375308158      8.72893603305196      5.20672063376761
  C   8.37993042293078      8.63189277547537      4.63955259264230
  H   8.19117678961394      7.79536646755996      5.29863469748481
  C   6.51808003823618     10.88719632643439      2.11499103668401
  C   5.93334936722259      9.84595348353633      1.14876343463747
  H   6.70618278546682      9.51785273128592      0.44804425984316
  H   5.12206657805090     10.29348796535670      0.56830883264397
  H   5.54579170157698      8.95815814183653      1.64322990423872
  C   5.42523455858441     11.54733351402070      2.97025009483917
  H   4.93767658697337     10.88994039452371      3.69067587911098
  H   4.64159226709567     11.95052307683091      2.32277220000180
  H   5.85319197824015     12.37715649641670      3.53896621331326
  C   7.08332711992531     12.00332140579201      1.23647723197957
  H   7.47969041867882     12.83352866791229      1.82593302823441
  H   6.27701323239955     12.39813204159663      0.61297184409546
  H   7.87107090945585     11.64310213521913      0.57004780870820
  C   3.27714481250744      7.77683236622332      2.83650252901764
  C   2.86880253405664      7.20552975069166      1.54276960549349
  C   3.02429881165399      5.84995937830882      1.25811143541104
  H   3.44686747383286      5.18412800454060      1.99988654364967
  C   2.63766920828455      5.36098645769570      0.02179034545809
  H   2.75813809376316      4.30752398605846     -0.20257941799894
  C   2.09911290124831      6.21892429089214     -0.92855805172043
  H   1.79860256540030      5.83221674159713     -1.89598609077890
  C   1.94494188096129      7.57057572937729     -0.64555751757192
  H   1.52591169660371      8.23824841074271     -1.38932988010619
  C   2.32954478491158      8.06520245104045      0.58785958187383
  H   2.21651159627776      9.11678112581422      0.82261624051665
  H   5.30691227906506      9.15250018217663      3.69620983173448
