# Supplementary material for: A stereodivergent multicomponent approach for the synthesis of C–N atropisomeric peptide analogues
Source: Chem Sci. 2024 Sep 16;15(40):16743–51. doi: 10.1039/d4sc04700a (PMC11418089; doi:10.1039/d4sc04700a)
Supplement: SC-015-D4SC04700A-s001 [file SC-015-D4SC04700A-s001.zip › CompData/_1_2a/ImineZ2_single_point.out]

                                 *****************
                                 * O   R   C   A *
                                 *****************

                                            #,                                       
                                            ###                                      
                                            ####                                     
                                            #####                                    
                                            ######                                   
                                           ########,                                 
                                     ,,################,,,,,                         
                               ,,#################################,,                 
                          ,,##########################################,,             
                       ,#########################################, ''#####,          
                    ,#############################################,,   '####,        
                  ,##################################################,,,,####,       
                ,###########''''           ''''###############################       
              ,#####''   ,,,,##########,,,,          '''####'''          '####       
            ,##' ,,,,###########################,,,                        '##       
           ' ,,###''''                  '''############,,,                           
         ,,##''                                '''############,,,,        ,,,,,,###''
      ,#''                                            '''#######################'''  
     '                                                          ''''####''''         
             ,#######,   #######,   ,#######,      ##                                
            ,#'     '#,  ##    ##  ,#'     '#,    #''#        ######   ,####,        
            ##       ##  ##   ,#'  ##            #'  '#       #        #'  '#        
            ##       ##  #######   ##           ,######,      #####,   #    #        
            '#,     ,#'  ##    ##  '#,     ,#' ,#      #,         ##   #,  ,#        
             '#######'   ##     ##  '#######'  #'      '#     #####' # '####'        


                  #######################################################
                  #                        -***-                        #
                  #          Department of theory and spectroscopy      #
                  #    Directorship and core code : Frank Neese         #
                  #        Max Planck Institute fuer Kohlenforschung    #
                  #                Kaiser Wilhelm Platz 1               #
                  #                 D-45470 Muelheim/Ruhr               #
                  #                      Germany                        #
                  #                                                     #
                  #                  All rights reserved                #
                  #                        -***-                        #
                  #######################################################


                         Program Version 5.0.2 -  RELEASE  -


 With contributions from (in alphabetic order):
   Daniel Aravena         : Magnetic Suceptibility
   Michael Atanasov       : Ab Initio Ligand Field Theory (pilot matlab implementation)
   Alexander A. Auer      : GIAO ZORA, VPT2 properties, NMR spectrum
   Ute Becker             : Parallelization
   Giovanni Bistoni       : ED, misc. LED, open-shell LED, HFLD
   Martin Brehm           : Molecular dynamics
   Dmytro Bykov           : SCF Hessian
   Vijay G. Chilkuri      : MRCI spin determinant printing, contributions to CSF-ICE
   Dipayan Datta          : RHF DLPNO-CCSD density
   Achintya Kumar Dutta   : EOM-CC, STEOM-CC
   Dmitry Ganyushin       : Spin-Orbit,Spin-Spin,Magnetic field MRCI
   Miquel Garcia          : C-PCM and meta-GGA Hessian, CC/C-PCM, Gaussian charge scheme
   Yang Guo               : DLPNO-NEVPT2, F12-NEVPT2, CIM, IAO-localization
   Andreas Hansen         : Spin unrestricted coupled pair/coupled cluster methods
   Benjamin Helmich-Paris : MC-RPA, TRAH-SCF, COSX integrals
   Lee Huntington         : MR-EOM, pCC
   Robert Izsak           : Overlap fitted RIJCOSX, COSX-SCS-MP3, EOM
   Marcus Kettner         : VPT2
   Christian Kollmar      : KDIIS, OOCD, Brueckner-CCSD(T), CCSD density, CASPT2, CASPT2-K
   Simone Kossmann        : Meta GGA functionals, TD-DFT gradient, OOMP2, MP2 Hessian
   Martin Krupicka        : Initial AUTO-CI
   Lucas Lang             : DCDCAS
   Marvin Lechner         : AUTO-CI (C++ implementation), FIC-MRCC
   Dagmar Lenk            : GEPOL surface, SMD
   Dimitrios Liakos       : Extrapolation schemes; Compound Job, initial MDCI parallelization
   Dimitrios Manganas     : Further ROCIS development; embedding schemes
   Dimitrios Pantazis     : SARC Basis sets
   Anastasios Papadopoulos: AUTO-CI, single reference methods and gradients
   Taras Petrenko         : DFT Hessian,TD-DFT gradient, ASA, ECA, R-Raman, ABS, FL, XAS/XES, NRVS
   Peter Pinski           : DLPNO-MP2, DLPNO-MP2 Gradient
   Christoph Reimann      : Effective Core Potentials
   Marius Retegan         : Local ZFS, SOC
   Christoph Riplinger    : Optimizer, TS searches, QM/MM, DLPNO-CCSD(T), (RO)-DLPNO pert. Triples
   Tobias Risthaus        : Range-separated hybrids, TD-DFT gradient, RPA, STAB
   Michael Roemelt        : Original ROCIS implementation
   Masaaki Saitow         : Open-shell DLPNO-CCSD energy and density
   Barbara Sandhoefer     : DKH picture change effects
   Avijit Sen             : IP-ROCIS
   Kantharuban Sivalingam : CASSCF convergence, NEVPT2, FIC-MRCI
   Bernardo de Souza      : ESD, SOC TD-DFT
   Georgi Stoychev        : AutoAux, RI-MP2 NMR, DLPNO-MP2 response
   Willem Van den Heuvel  : Paramagnetic NMR
   Boris Wezisla          : Elementary symmetry handling
   Frank Wennmohs         : Technical directorship


 We gratefully acknowledge several colleagues who have allowed us to
 interface, adapt or use parts of their codes:
   Stefan Grimme, W. Hujo, H. Kruse, P. Pracht,  : VdW corrections, initial TS optimization,
                  C. Bannwarth, S. Ehlert          DFT functionals, gCP, sTDA/sTD-DF
   Ed Valeev, F. Pavosevic, A. Kumar             : LibInt (2-el integral package), F12 methods
   Garnet Chan, S. Sharma, J. Yang, R. Olivares  : DMRG
   Ulf Ekstrom                                   : XCFun DFT Library
   Mihaly Kallay                                 : mrcc  (arbitrary order and MRCC methods)
   Jiri Pittner, Ondrej Demel                    : Mk-CCSD
   Frank Weinhold                                : gennbo (NPA and NBO analysis)
   Christopher J. Cramer and Donald G. Truhlar   : smd solvation model
   Lars Goerigk                                  : TD-DFT with DH, B97 family of functionals
   V. Asgeirsson, H. Jonsson                     : NEB implementation
   FAccTs GmbH                                   : IRC, NEB, NEB-TS, DLPNO-Multilevel, CI-OPT
                                                   MM, QMMM, 2- and 3-layer-ONIOM, Crystal-QMMM,
                                                   LR-CPCM, SF, NACMEs, symmetry and pop. for TD-DFT,
                                                   nearIR, NL-DFT gradient (VV10), updates on ESD,
                                                   ML-optimized integration grids
   S Lehtola, MJT Oliveira, MAL Marques          : LibXC Library
   Liviu Ungur et al                             : ANISO software


 Your calculation uses the libint2 library for the computation of 2-el integrals
 For citations please refer to: http://libint.valeyev.net

 Your ORCA version has been built with support for libXC version: 5.1.0
 For citations please refer to: https://tddft.org/programs/libxc/

 This ORCA versions uses:
   CBLAS   interface :  Fast vector & matrix operations
   LAPACKE interface :  Fast linear algebra routines
   SCALAPACK package :  Parallel linear algebra routines
   Shared memory     :  Shared parallel matrices
   BLAS/LAPACK       :  OpenBLAS 0.3.15  USE64BITINT DYNAMIC_ARCH NO_AFFINITY Zen SINGLE_THREADED
        Core in use  :  Zen
   Copyright (c) 2011-2014, The OpenBLAS Project


Your calculation utilizes the DFT-NL dispersion correction.
Cite in your paper:
Vydrov, O. A.; Van Voorhis, T. J. Chem. Phys. 2010, 133, 244103
Hujo, W.; Grimme, S. J. Chem. Theory Comput. 2011, 7, 3866 
   

Your calculation utilizes the SMD solvation module
Please cite in your paper:
A.V. Marenich, C.J. Cramer, D.G. Truhlar J. Phys. Chem. B, 113, (2009), 6378 

================================================================================

----- Orbital basis set information -----
Your calculation utilizes the basis: def2-QZVPP
   F. Weigend and R. Ahlrichs, Phys. Chem. Chem. Phys. 7, 3297 (2005).

----- AuxJ basis set information -----
Your calculation utilizes the auxiliary basis: def2/J
   F. Weigend, Phys. Chem. Chem. Phys. 8, 1057 (2006).

================================================================================
                                        WARNINGS
                       Please study these warnings very carefully!
================================================================================


INFO   : the flag for use of the SHARK integral package has been found!

================================================================================
                                       INPUT FILE
================================================================================
NAME = ImineZ2Aa.inp
|  1> ! wB97M-V def2-QZVPP
|  2> %maxcore 2660
|  3> %pal nprocs 20
|  4> end
|  5> %CPCM SMD TRUE
|  6>    SMDSOLVENT "2,2,2-TRIFLUOROETHANOL"
|  7> end
|  8> 
|  9> *xyz 0 1
| 10> O  3.778701  6.854332  3.670454
| 11> O  3.185809  8.945076  3.137881
| 12> N  3.662336  7.282672  5.981765
| 13> N  6.087561  8.562466  3.923749
| 14> C  4.295468  7.264019  4.910657
| 15> C  5.787704  7.502968  4.852277
| 16> H  6.083130  7.756918  5.876123
| 17> C  6.443030  6.182384  4.475659
| 18> C  6.689453  5.856648  3.147690
| 19> H  6.451236  6.573639  2.370188
| 20> C  7.241171  4.626411  2.821424
| 21> H  7.431869  4.380952  1.782320
| 22> C  7.550146  3.712272  3.820037
| 23> H  7.984525  2.752091  3.564427
| 24> C  7.305677  4.035233  5.148209
| 25> H  7.549878  3.329162  5.934265
| 26> C  6.753912  5.265849  5.473237
| 27> H  6.567643  5.521250  6.511820
| 28> C  2.252381  6.946894  6.200527
| 29> C  2.168908  6.485310  7.652886
| 30> H  2.747382  5.569521  7.801621
| 31> H  1.131448  6.282813  7.927990
| 32> H  2.564101  7.251751  8.323334
| 33> C  1.704380  5.838424  5.303874
| 34> H  1.511779  6.171970  4.284858
| 35> H  0.757343  5.487514  5.720888
| 36> H  2.389870  4.988019  5.267198
| 37> C  1.438115  8.225312  6.029963
| 38> H  1.819431  9.018433  6.677670
| 39> H  0.397189  8.032709  6.300560
| 40> H  1.466935  8.577701  4.997572
| 41> C  7.336379  9.151656  3.863164
| 42> C  7.593643  10.256385  3.005657
| 43> C  8.889541  10.762884  2.996433
| 44> H  9.115932  11.604752  2.356247
| 45> C  9.922363  10.238075  3.764208
| 46> H  10.914463  10.671547  3.709088
| 47> C  9.658019  9.162193  4.590206
| 48> H  10.438414  8.728936  5.206721
| 49> C  8.379930  8.631893  4.639553
| 50> H  8.191177  7.795366  5.298635
| 51> C  6.518080  10.887196  2.114991
| 52> C  5.933349  9.845953  1.148763
| 53> H  6.706183  9.517853  0.448044
| 54> H  5.122067  10.293488  0.568309
| 55> H  5.545792  8.958158  1.643230
| 56> C  5.425235  11.547334  2.970250
| 57> H  4.937677  10.889940  3.690676
| 58> H  4.641592  11.950523  2.322772
| 59> H  5.853192  12.377156  3.538966
| 60> C  7.083327  12.003321  1.236477
| 61> H  7.479690  12.833529  1.825933
| 62> H  6.277013  12.398132  0.612972
| 63> H  7.871071  11.643102  0.570048
| 64> C  3.277145  7.776832  2.836503
| 65> C  2.868803  7.205530  1.542770
| 66> C  3.024299  5.849959  1.258111
| 67> H  3.446867  5.184128  1.999887
| 68> C  2.637669  5.360986  0.021790
| 69> H  2.758138  4.307524  -0.202579
| 70> C  2.099113  6.218924  -0.928558
| 71> H  1.798603  5.832217  -1.895986
| 72> C  1.944942  7.570576  -0.645558
| 73> H  1.525912  8.238248  -1.389330
| 74> C  2.329545  8.065202  0.587860
| 75> H  2.216512  9.116781  0.822616
| 76> H  5.306912  9.152500  3.696210
| 77> *
| 78> 
| 79>                          ****END OF INPUT****
================================================================================

                       ****************************
                       * Single Point Calculation *
                       ****************************

---------------------------------
CARTESIAN COORDINATES (ANGSTROEM)
---------------------------------
  O      3.778701    6.854332    3.670454
  O      3.185809    8.945076    3.137881
  N      3.662336    7.282672    5.981765
  N      6.087561    8.562466    3.923749
  C      4.295468    7.264019    4.910657
  C      5.787704    7.502968    4.852277
  H      6.083130    7.756918    5.876123
  C      6.443030    6.182384    4.475659
  C      6.689453    5.856648    3.147690
  H      6.451236    6.573639    2.370188
  C      7.241171    4.626411    2.821424
  H      7.431869    4.380952    1.782320
  C      7.550146    3.712272    3.820037
  H      7.984525    2.752091    3.564427
  C      7.305677    4.035233    5.148209
  H      7.549878    3.329162    5.934265
  C      6.753912    5.265849    5.473237
  H      6.567643    5.521250    6.511820
  C      2.252381    6.946894    6.200527
  C      2.168908    6.485310    7.652886
  H      2.747382    5.569521    7.801621
  H      1.131448    6.282813    7.927990
  H      2.564101    7.251751    8.323334
  C      1.704380    5.838424    5.303874
  H      1.511779    6.171970    4.284858
  H      0.757343    5.487514    5.720888
  H      2.389870    4.988019    5.267198
  C      1.438115    8.225312    6.029963
  H      1.819431    9.018433    6.677670
  H      0.397189    8.032709    6.300560
  H      1.466935    8.577701    4.997572
  C      7.336379    9.151656    3.863164
  C      7.593643   10.256385    3.005657
  C      8.889541   10.762884    2.996433
  H      9.115932   11.604752    2.356247
  C      9.922363   10.238075    3.764208
  H     10.914463   10.671547    3.709088
  C      9.658019    9.162193    4.590206
  H     10.438414    8.728936    5.206721
  C      8.379930    8.631893    4.639553
  H      8.191177    7.795366    5.298635
  C      6.518080   10.887196    2.114991
  C      5.933349    9.845953    1.148763
  H      6.706183    9.517853    0.448044
  H      5.122067   10.293488    0.568309
  H      5.545792    8.958158    1.643230
  C      5.425235   11.547334    2.970250
  H      4.937677   10.889940    3.690676
  H      4.641592   11.950523    2.322772
  H      5.853192   12.377156    3.538966
  C      7.083327   12.003321    1.236477
  H      7.479690   12.833529    1.825933
  H      6.277013   12.398132    0.612972
  H      7.871071   11.643102    0.570048
  C      3.277145    7.776832    2.836503
  C      2.868803    7.205530    1.542770
  C      3.024299    5.849959    1.258111
  H      3.446867    5.184128    1.999887
  C      2.637669    5.360986    0.021790
  H      2.758138    4.307524   -0.202579
  C      2.099113    6.218924   -0.928558
  H      1.798603    5.832217   -1.895986
  C      1.944942    7.570576   -0.645558
  H      1.525912    8.238248   -1.389330
  C      2.329545    8.065202    0.587860
  H      2.216512    9.116781    0.822616
  H      5.306912    9.152500    3.696210

----------------------------
CARTESIAN COORDINATES (A.U.)
----------------------------
  NO LB      ZA    FRAG     MASS         X           Y           Z
   0 O     8.0000    0    15.999    7.140710   12.952810    6.936153
   1 O     8.0000    0    15.999    6.020307   16.903744    5.929736
   2 N     7.0000    0    14.007    6.920812   13.762256   11.303898
   3 N     7.0000    0    14.007   11.503823   16.180716    7.414811
   4 C     6.0000    0    12.011    8.117258   13.727007    9.279797
   5 C     6.0000    0    12.011   10.937176   14.178555    9.169475
   6 H     1.0000    0     1.008   11.495450   14.658451   11.104263
   7 C     6.0000    0    12.011   12.175562   11.683013    8.457770
   8 C     6.0000    0    12.011   12.641234   11.067461    5.948272
   9 H     1.0000    0     1.008   12.191069   12.422377    4.479006
  10 C     6.0000    0    12.011   13.683830    8.742650    5.331719
  11 H     1.0000    0     1.008   14.044197    8.278799    3.368097
  12 C     6.0000    0    12.011   14.267708    7.015177    7.218824
  13 H     1.0000    0     1.008   15.088566    5.200698    6.735791
  14 C     6.0000    0    12.011   13.805729    7.625485    9.728705
  15 H     1.0000    0     1.008   14.267202    6.291204   11.214136
  16 C     6.0000    0    12.011   12.763044    9.951012   10.342919
  17 H     1.0000    0     1.008   12.411047   10.433650   12.305556
  18 C     6.0000    0    12.011    4.256383   13.127727   11.717298
  19 C     6.0000    0    12.011    4.098642   12.255460   14.461859
  20 H     1.0000    0     1.008    5.191800   10.524869   14.742927
  21 H     1.0000    0     1.008    2.138127   11.872796   14.981730
  22 H     1.0000    0     1.008    4.845449   13.703823   15.728822
  23 C     6.0000    0    12.011    3.220811   11.033022   10.022869
  24 H     1.0000    0     1.008    2.856848   11.663333    8.097208
  25 H     1.0000    0     1.008    1.431171   10.369899   10.810912
  26 H     1.0000    0     1.008    4.516200    9.425990    9.953562
  27 C     6.0000    0    12.011    2.717643   15.543587   11.394979
  28 H     1.0000    0     1.008    3.438226   17.042369   12.618968
  29 H     1.0000    0     1.008    0.750578   15.179620   11.906333
  30 H     1.0000    0     1.008    2.772105   16.209506    9.444042
  31 C     6.0000    0    12.011   13.863747   17.294124    7.300322
  32 C     6.0000    0    12.011   14.349906   19.381759    5.679869
  33 C     6.0000    0    12.011   16.798798   20.338903    5.662438
  34 H     1.0000    0     1.008   17.226615   21.929803    4.452662
  35 C     6.0000    0    12.011   18.750549   19.347158    7.113322
  36 H     1.0000    0     1.008   20.625346   20.166301    7.009161
  37 C     6.0000    0    12.011   18.251011   17.314036    8.674232
  38 H     1.0000    0     1.008   19.725744   16.495298    9.839277
  39 C     6.0000    0    12.011   15.835773   16.311914    8.767485
  40 H     1.0000    0     1.008   15.479081   14.731107   10.012969
  41 C     6.0000    0    12.011   12.317386   20.573819    3.996754
  42 C     6.0000    0    12.011   11.212405   18.606155    2.170847
  43 H     1.0000    0     1.008   12.672849   17.986136    0.846680
  44 H     1.0000    0     1.008    9.679304   19.451873    1.073948
  45 H     1.0000    0     1.008   10.480028   16.928465    3.105255
  46 C     6.0000    0    12.011   10.252208   21.821299    5.612959
  47 H     1.0000    0     1.008    9.330857   20.579004    6.974367
  48 H     1.0000    0     1.008    8.771338   22.583216    4.389403
  49 H     1.0000    0     1.008   11.060930   23.389435    6.687677
  50 C     6.0000    0    12.011   13.385548   22.682989    2.336603
  51 H     1.0000    0     1.008   14.134566   24.251855    3.450513
  52 H     1.0000    0     1.008   11.861836   23.429074    1.158349
  53 H     1.0000    0     1.008   14.874169   22.002274    1.077235
  54 C     6.0000    0    12.011    6.192907   14.696083    5.360214
  55 C     6.0000    0    12.011    5.421252   13.616478    2.915413
  56 C     6.0000    0    12.011    5.715097   11.054820    2.377485
  57 H     1.0000    0     1.008    6.513635    9.796582    3.779239
  58 C     6.0000    0    12.011    4.984472   10.130795    0.041177
  59 H     1.0000    0     1.008    5.212125    8.140041   -0.382819
  60 C     6.0000    0    12.011    3.966749   11.752063   -1.754720
  61 H     1.0000    0     1.008    3.398867   11.021293   -3.582894
  62 C     6.0000    0    12.011    3.675408   14.306315   -1.219928
  63 H     1.0000    0     1.008    2.883556   15.568033   -2.625453
  64 C     6.0000    0    12.011    4.402202   15.241023    1.110894
  65 H     1.0000    0     1.008    4.188601   17.228219    1.554519
  66 H     1.0000    0     1.008   10.028610   17.295718    6.984825

--------------------------------
INTERNAL COORDINATES (ANGSTROEM)
--------------------------------
 O      0   0   0     0.000000000000     0.00000000     0.00000000
 O      1   0   0     2.237490870938     0.00000000     0.00000000
 N      1   2   0     2.353545093587    92.89974338     0.00000000
 N      1   2   3     2.883177868010    71.30781213   280.39637071
 C      3   1   2     1.244377921492    29.16784558   271.39840490
 C      4   1   2     1.440352206662    56.91559124   140.30237107
 H      6   4   1     1.095457783619   112.07652668   214.40919887
 C      6   4   1     1.521589755899   112.90391135    91.58972480
 C      8   6   4     1.389363128050   121.09410330   329.78292114
 H      9   8   6     1.084127664611   119.43599756     2.74433903
 C      9   8   6     1.387200537215   120.21639340   182.45912193
 H     11   9   8     1.084598068734   119.73348860   180.10607840
 C     11   9   8     1.388648114432   120.20953639     0.03001442
 H     13  11   9     1.084421108473   120.16515496   180.20699112
 C     13  11   9     1.388563920411   119.70708654   359.93587956
 H     15  13  11     1.084460428314   120.14787697   180.37774599
 C     15  13  11     1.387264774823   120.02990526     0.06335428
 H     17  15  13     1.085624455809   120.07125869   180.34215716
 C      3   1   2     1.465802435512    98.76796605    89.24406321
 C     19   3   1     1.526228749456   105.30213321   152.03384900
 H     20  19   3     1.093354362237   110.72189979   295.62273786
 H     20  19   3     1.092250199096   110.34651496   175.80789200
 H     20  19   3     1.092295671709   110.61518552    55.59819121
 C     19   3   1     1.527415280567   115.07082663    32.44835029
 H     24  19   3     1.089376742717   112.97658651   284.23686783
 H     24  19   3     1.092665357584   108.66177883   164.92704546
 H     24  19   3     1.092899964819   111.06092870    46.45235229
 C     19   3   1     1.525278262999   107.74726861   268.62090576
 H     28  19   3     1.092688048048   110.84162753   305.90045666
 H     28  19   3     1.092632412797   109.45979214   186.53361136
 H     28  19   3     1.091256054555   111.24464847    66.70695674
 C      4   1   2     1.382158382910   166.47004844   230.06792450
 C     32   4   6     1.421945563018   121.40529079   184.29964991
 C     33  32   4     1.391394245202   117.08542914   181.23603681
 H     34  33  32     1.081588058783   118.83004741   180.15167805
 C     34  33  32     1.389828845862   123.43603663     0.58577173
 H     36  34  33     1.084065772536   120.06676749   179.54935209
 C     36  34  33     1.381909014467   118.81799560   359.56982033
 H     38  36  34     1.084812762323   120.86547295   180.24535555
 C     38  36  34     1.384617170315   119.73923382   359.90499067
 H     40  38  36     1.081570247123   118.62209516   180.52103610
 C     33  32   4     1.532332929962   122.91266429     1.15101471
 C     42  33  32     1.536129511270   110.71673174   301.33797829
 H     43  42  33     1.093585441800   109.71824420   294.59507500
 H     43  42  33     1.093340251644   109.81180165   176.18506788
 H     43  42  33     1.087601951250   113.76465784    54.85843991
 C     42  33  32     1.536736909868   110.64112083    65.79602665
 H     47  42  33     1.090363836559   115.25929309   303.63671837
 H     47  42  33     1.093565490336   109.78342809   182.70038529
 H     47  42  33     1.093247288672   109.70632239    64.19331146
 C     42  33  32     1.528733474099   112.02746520   183.35474115
 H     51  42  33     1.092614903326   112.26298483   297.60284706
 H     51  42  33     1.093058313788   108.58807510   178.87224810
 H     51  42  33     1.092897959344   112.10411349    60.08692261
 C      2   1   3     1.209944216613    30.35333614   202.06320317
 C     55   2   1     1.472030651670   124.93891014   180.27112782
 C     56  55   2     1.393837324919   121.73512528   178.94436522
 H     57  56  55     1.082647804857   120.11485226     0.54272542
 C     57  56  55     1.384581874311   119.64776742   180.64938764
 H     59  57  56     1.083806446542   119.80709308   179.95210902
 C     59  57  56     1.388978580859   120.07128134     0.05910191
 H     61  59  57     1.084327210363   119.84244564   179.93124710
 C     61  59  57     1.389539789407   120.29848181     0.00000000
 H     63  61  59     1.083775266588   120.15830676   179.90352718
 C     63  61  59     1.383435690666   119.90214869     0.00000000
 H     65  63  61     1.083376772811   120.74558914   179.93125851
 H      4   1   2     1.004652665790    72.89023874     4.21900800

---------------------------
INTERNAL COORDINATES (A.U.)
---------------------------
 O      0   0   0     0.000000000000     0.00000000     0.00000000
 O      1   0   0     4.228244973221     0.00000000     0.00000000
 N      1   2   0     4.447555670713    92.89974338     0.00000000
 N      1   2   3     5.448416565921    71.30781213   280.39637071
 C      3   1   2     2.351533478718    29.16784558   271.39840490
 C      4   1   2     2.721871206981    56.91559124   140.30237107
 H      6   4   1     2.070115202313   112.07652668   214.40919887
 C      6   4   1     2.875387926829   112.90391135    91.58972480
 C      8   6   4     2.625515812583   121.09410330   329.78292114
 H      9   8   6     2.048704380322   119.43599756     2.74433903
 C      9   8   6     2.621429108164   120.21639340   182.45912193
 H     11   9   8     2.049593315287   119.73348860   180.10607840
 C     11   9   8     2.624164632662   120.20953639     0.03001442
 H     13  11   9     2.049258908857   120.16515496   180.20699112
 C     13  11   9     2.624005529020   119.70708654   359.93587956
 H     15  13  11     2.049333212588   120.14787697   180.37774599
 C     15  13  11     2.621550499652   120.02990526     0.06335428
 H     17  15  13     2.051532905767   120.07125869   180.34215716
 C      3   1   2     2.769965169553    98.76796605    89.24406321
 C     19   3   1     2.884154354189   105.30213321   152.03384900
 H     20  19   3     2.066140311955   110.72189979   295.62273786
 H     20  19   3     2.064053746012   110.34651496   175.80789200
 H     20  19   3     2.064139676797   110.61518552    55.59819121
 C     19   3   1     2.886396573038   115.07082663    32.44835029
 H     24  19   3     2.058623700399   112.97658651   284.23686783
 H     24  19   3     2.064838281858   108.66177883   164.92704546
 H     24  19   3     2.065281625280   111.06092870    46.45235229
 C     19   3   1     2.882358195090   107.74726861   268.62090576
 H     28  19   3     2.064881160619   110.84162753   305.90045666
 H     28  19   3     2.064776025231   109.45979214   186.53361136
 H     28  19   3     2.062175085092   111.24464847    66.70695674
 C      4   1   2     2.611900817404   166.47004844   230.06792450
 C     32   4   6     2.687087691448   121.40529079   184.29964991
 C     33  32   4     2.629354067746   117.08542914   181.23603681
 H     34  33  32     2.043905220819   118.83004741   180.15167805
 C     34  33  32     2.626395891703   123.43603663     0.58577173
 H     36  34  33     2.048587421251   120.06676749   179.54935209
 C     36  34  33     2.611429579339   118.81799560   359.56982033
 H     38  36  34     2.049999027373   120.86547295   180.24535555
 C     38  36  34     2.616547252220   119.73923382   359.90499067
 H     40  38  36     2.043871561660   118.62209516   180.52103610
 C     33  32   4     2.895689583617   122.91266429     1.15101471
 C     42  33  32     2.902864082534   110.71673174   301.33797829
 H     43  42  33     2.066576989045   109.71824420   294.59507500
 H     43  42  33     2.066113646800   109.81180165   176.18506788
 H     43  42  33     2.055269830581   113.76465784    54.85843991
 C     42  33  32     2.904011899539   110.64112083    65.79602665
 H     47  42  33     2.060489037428   115.25929309   303.63671837
 H     47  42  33     2.066539286243   109.78342809   182.70038529
 H     47  42  33     2.065937972242   109.70632239    64.19331146
 C     42  33  32     2.888887597805   112.02746520   183.35474115
 H     51  42  33     2.064742937126   112.26298483   297.60284706
 H     51  42  33     2.065580861466   108.58807510   178.87224810
 H     51  42  33     2.065277835481   112.10411349    60.08692261
 C      2   1   3     2.286463206721    30.35333614   202.06320317
 C     55   2   1     2.781734792395   124.93891014   180.27112782
 C     56  55   2     2.633970819335   121.73512528   178.94436522
 H     57  56  55     2.045907850670   120.11485226     0.54272542
 C     57  56  55     2.616480552439   119.64776742   180.64938764
 H     59  57  56     2.048097366143   119.80709308   179.95210902
 C     59  57  56     2.624789123705   120.07128134     0.05910191
 H     61  59  57     2.049081467144   119.84244564   179.93124710
 C     61  59  57     2.625849654166   120.29848181     0.00000000
 H     63  61  59     2.048038444569   120.15830676   179.90352718
 C     63  61  59     2.614314579251   119.90214869     0.00000000
 H     65  63  61     2.047285400464   120.74558914   179.93125851
 H      4   1   2     1.898518398056    72.89023874     4.21900800

---------------------
BASIS SET INFORMATION
---------------------
There are 4 groups of distinct atoms

 Group   1 Type O   : 15s8p3d2f1g contracted to 7s4p3d2f1g pattern {8211111/5111/111/11/1}
 Group   2 Type N   : 15s8p3d2f1g contracted to 7s4p3d2f1g pattern {8211111/5111/111/11/1}
 Group   3 Type C   : 15s8p3d2f1g contracted to 7s4p3d2f1g pattern {8211111/5111/111/11/1}
 Group   4 Type H   : 7s3p2d1f contracted to 4s3p2d1f pattern {4111/111/11/1}

Atom   0O    basis set group =>   1
Atom   1O    basis set group =>   1
Atom   2N    basis set group =>   2
Atom   3N    basis set group =>   2
Atom   4C    basis set group =>   3
Atom   5C    basis set group =>   3
Atom   6H    basis set group =>   4
Atom   7C    basis set group =>   3
Atom   8C    basis set group =>   3
Atom   9H    basis set group =>   4
Atom  10C    basis set group =>   3
Atom  11H    basis set group =>   4
Atom  12C    basis set group =>   3
Atom  13H    basis set group =>   4
Atom  14C    basis set group =>   3
Atom  15H    basis set group =>   4
Atom  16C    basis set group =>   3
Atom  17H    basis set group =>   4
Atom  18C    basis set group =>   3
Atom  19C    basis set group =>   3
Atom  20H    basis set group =>   4
Atom  21H    basis set group =>   4
Atom  22H    basis set group =>   4
Atom  23C    basis set group =>   3
Atom  24H    basis set group =>   4
Atom  25H    basis set group =>   4
Atom  26H    basis set group =>   4
Atom  27C    basis set group =>   3
Atom  28H    basis set group =>   4
Atom  29H    basis set group =>   4
Atom  30H    basis set group =>   4
Atom  31C    basis set group =>   3
Atom  32C    basis set group =>   3
Atom  33C    basis set group =>   3
Atom  34H    basis set group =>   4
Atom  35C    basis set group =>   3
Atom  36H    basis set group =>   4
Atom  37C    basis set group =>   3
Atom  38H    basis set group =>   4
Atom  39C    basis set group =>   3
Atom  40H    basis set group =>   4
Atom  41C    basis set group =>   3
Atom  42C    basis set group =>   3
Atom  43H    basis set group =>   4
Atom  44H    basis set group =>   4
Atom  45H    basis set group =>   4
Atom  46C    basis set group =>   3
Atom  47H    basis set group =>   4
Atom  48H    basis set group =>   4
Atom  49H    basis set group =>   4
Atom  50C    basis set group =>   3
Atom  51H    basis set group =>   4
Atom  52H    basis set group =>   4
Atom  53H    basis set group =>   4
Atom  54C    basis set group =>   3
Atom  55C    basis set group =>   3
Atom  56C    basis set group =>   3
Atom  57H    basis set group =>   4
Atom  58C    basis set group =>   3
Atom  59H    basis set group =>   4
Atom  60C    basis set group =>   3
Atom  61H    basis set group =>   4
Atom  62C    basis set group =>   3
Atom  63H    basis set group =>   4
Atom  64C    basis set group =>   3
Atom  65H    basis set group =>   4
Atom  66H    basis set group =>   4
---------------------------------
AUXILIARY/J BASIS SET INFORMATION
---------------------------------
There are 4 groups of distinct atoms

 Group   1 Type O   : 12s5p4d2f1g contracted to 6s4p3d1f1g pattern {711111/2111/211/2/1}
 Group   2 Type N   : 12s5p4d2f1g contracted to 6s4p3d1f1g pattern {711111/2111/211/2/1}
 Group   3 Type C   : 12s5p4d2f1g contracted to 6s4p3d1f1g pattern {711111/2111/211/2/1}
 Group   4 Type H   : 5s2p1d contracted to 3s1p1d pattern {311/2/1}

Atom   0O    basis set group =>   1
Atom   1O    basis set group =>   1
Atom   2N    basis set group =>   2
Atom   3N    basis set group =>   2
Atom   4C    basis set group =>   3
Atom   5C    basis set group =>   3
Atom   6H    basis set group =>   4
Atom   7C    basis set group =>   3
Atom   8C    basis set group =>   3
Atom   9H    basis set group =>   4
Atom  10C    basis set group =>   3
Atom  11H    basis set group =>   4
Atom  12C    basis set group =>   3
Atom  13H    basis set group =>   4
Atom  14C    basis set group =>   3
Atom  15H    basis set group =>   4
Atom  16C    basis set group =>   3
Atom  17H    basis set group =>   4
Atom  18C    basis set group =>   3
Atom  19C    basis set group =>   3
Atom  20H    basis set group =>   4
Atom  21H    basis set group =>   4
Atom  22H    basis set group =>   4
Atom  23C    basis set group =>   3
Atom  24H    basis set group =>   4
Atom  25H    basis set group =>   4
Atom  26H    basis set group =>   4
Atom  27C    basis set group =>   3
Atom  28H    basis set group =>   4
Atom  29H    basis set group =>   4
Atom  30H    basis set group =>   4
Atom  31C    basis set group =>   3
Atom  32C    basis set group =>   3
Atom  33C    basis set group =>   3
Atom  34H    basis set group =>   4
Atom  35C    basis set group =>   3
Atom  36H    basis set group =>   4
Atom  37C    basis set group =>   3
Atom  38H    basis set group =>   4
Atom  39C    basis set group =>   3
Atom  40H    basis set group =>   4
Atom  41C    basis set group =>   3
Atom  42C    basis set group =>   3
Atom  43H    basis set group =>   4
Atom  44H    basis set group =>   4
Atom  45H    basis set group =>   4
Atom  46C    basis set group =>   3
Atom  47H    basis set group =>   4
Atom  48H    basis set group =>   4
Atom  49H    basis set group =>   4
Atom  50C    basis set group =>   3
Atom  51H    basis set group =>   4
Atom  52H    basis set group =>   4
Atom  53H    basis set group =>   4
Atom  54C    basis set group =>   3
Atom  55C    basis set group =>   3
Atom  56C    basis set group =>   3
Atom  57H    basis set group =>   4
Atom  58C    basis set group =>   3
Atom  59H    basis set group =>   4
Atom  60C    basis set group =>   3
Atom  61H    basis set group =>   4
Atom  62C    basis set group =>   3
Atom  63H    basis set group =>   4
Atom  64C    basis set group =>   3
Atom  65H    basis set group =>   4
Atom  66H    basis set group =>   4


           ************************************************************
           *        Program running with 20 parallel MPI-processes    *
           *              working on a common directory               *
           ************************************************************
------------------------------------------------------------------------------
                           ORCA GTO INTEGRAL CALCULATION
                           -- RI-GTO INTEGRALS CHOSEN --
------------------------------------------------------------------------------
------------------------------------------------------------------------------
                   ___                                                        
                  /   \      - P O W E R E D   B Y -                         
                 /     \                                                     
                 |  |  |   _    _      __       _____    __    __             
                 |  |  |  | |  | |    /  \     |  _  \  |  |  /  |          
                  \  \/   | |  | |   /    \    | | | |  |  | /  /          
                 / \  \   | |__| |  /  /\  \   | |_| |  |  |/  /          
                |  |  |   |  __  | /  /__\  \  |    /   |      \           
                |  |  |   | |  | | |   __   |  |    \   |  |\   \          
                \     /   | |  | | |  |  |  |  | |\  \  |  | \   \       
                 \___/    |_|  |_| |__|  |__|  |_| \__\ |__|  \__/        
                                                                              
                      - O R C A' S   B I G   F R I E N D -                    
                                      &                                       
                       - I N T E G R A L  F E E D E R -                       
                                                                              
 v1 FN, 2020, v2 2021                                                         
------------------------------------------------------------------------------


Reading SHARK input file ImineZ2Aa.SHARKINP.tmp ... ok
----------------------
SHARK INTEGRAL PACKAGE
----------------------

Number of atoms                             ...     67
Number of basis functions                   ...   2901
Number of shells                            ...    901
Maximum angular momentum                    ...      4
Integral batch strategy                     ... SHARK/LIBINT Hybrid
RI-J (if used) integral strategy            ... SPLIT-RIJ (Revised 2003 algorithm where possible)
Printlevel                                  ...      1
Contraction scheme used                     ... SEGMENTED contraction
Coulomb Range Separation                    ... NOT USED
Exchange Range Separation                   ... Long Range
   Mu parameter                             ...  0.300000
   Scaling (regular/separated)              ...  0.150000  0.850000
Finite Nucleus Model                        ... NOT USED
Auxiliary Coulomb fitting basis             ... AVAILABLE
   # of basis functions in Aux-J            ...   1991
   # of shells in Aux-J                     ...    665
   Maximum angular momentum in Aux-J        ...      4
Auxiliary J/K fitting basis                 ... NOT available
Auxiliary Correlation fitting basis         ... NOT available
Auxiliary 'external' fitting basis          ... NOT available
Integral threshold                          ...     1.000000e-10
Primitive cut-off                           ...     1.000000e-11
Primitive pair pre-selection threshold      ...     1.000000e-11

Calculating pre-screening integrals         ... done (  0.7 sec) Dimension = 901
Organizing shell pair data                  ... done (  3.5 sec)
Shell pair information
Total number of shell pairs                 ...    406351
Shell pairs after pre-screening             ...    207199
Total number of primitive shell pairs       ...    980791
Primitive shell pairs kept                  ...    338265
          la=0 lb=0:  34630 shell pairs
          la=1 lb=0:  48921 shell pairs
          la=1 lb=1:  17177 shell pairs
          la=2 lb=0:  28987 shell pairs
          la=2 lb=1:  21214 shell pairs
          la=2 lb=2:   6161 shell pairs
          la=3 lb=0:  16218 shell pairs
          la=3 lb=1:  11977 shell pairs
          la=3 lb=2:   6682 shell pairs
          la=3 lb=3:   1862 shell pairs
          la=4 lb=0:   5557 shell pairs
          la=4 lb=1:   4085 shell pairs
          la=4 lb=2:   2277 shell pairs
          la=4 lb=3:   1230 shell pairs
          la=4 lb=4:    221 shell pairs

Calculating one electron integrals          ... done (  0.9 sec)
Calculating RI/J V-Matrix + Cholesky decomp.... done (  2.9 sec)
Calculating Nuclear repulsion               ... done (  0.0 sec) ENN=   3530.890958152230 Eh

SHARK setup successfully completed in  13.4 seconds

Maximum memory used throughout the entire GTOINT-calculation: 358.9 MB
[1720884557.365536] [node107:326663:0]          mpool.c:43   UCX  WARN  object 0xc07fcc0 was not returned to mpool ucp_requests
[1720884557.365559] [node107:326663:0]          mpool.c:43   UCX  WARN  object 0xc07fe80 was not returned to mpool ucp_requests
[1720884557.365563] [node107:326663:0]          mpool.c:43   UCX  WARN  object 0xc080040 was not returned to mpool ucp_requests
[1720884557.365565] [node107:326663:0]          mpool.c:43   UCX  WARN  object 0xc080200 was not returned to mpool ucp_requests
[1720884557.365568] [node107:326663:0]          mpool.c:43   UCX  WARN  object 0xc0803c0 was not returned to mpool ucp_requests
[1720884557.365570] [node107:326663:0]          mpool.c:43   UCX  WARN  object 0xc080580 was not returned to mpool ucp_requests
[1720884557.365573] [node107:326663:0]          mpool.c:43   UCX  WARN  object 0xc080740 was not returned to mpool ucp_requests
[1720884557.365575] [node107:326663:0]          mpool.c:43   UCX  WARN  object 0xc080900 was not returned to mpool ucp_requests
[1720884557.365577] [node107:326663:0]          mpool.c:43   UCX  WARN  object 0xc080ac0 was not returned to mpool ucp_requests
[1720884557.365580] [node107:326663:0]          mpool.c:43   UCX  WARN  object 0xc080c80 was not returned to mpool ucp_requests
[1720884557.365583] [node107:326663:0]          mpool.c:43   UCX  WARN  object 0xc080e40 was not returned to mpool ucp_requests
[1720884557.365585] [node107:326663:0]          mpool.c:43   UCX  WARN  object 0xc081000 was not returned to mpool ucp_requests
[1720884557.371330] [node107:326666:0]          mpool.c:43   UCX  WARN  object 0xa994ec0 was not returned to mpool ucp_requests
[1720884557.371349] [node107:326666:0]          mpool.c:43   UCX  WARN  object 0xa995080 was not returned to mpool ucp_requests
[1720884557.371353] [node107:326666:0]          mpool.c:43   UCX  WARN  object 0xa995240 was not returned to mpool ucp_requests
[1720884557.371355] [node107:326666:0]          mpool.c:43   UCX  WARN  object 0xa995400 was not returned to mpool ucp_requests
[1720884557.371358] [node107:326666:0]          mpool.c:43   UCX  WARN  object 0xa9955c0 was not returned to mpool ucp_requests
[1720884557.371360] [node107:326666:0]          mpool.c:43   UCX  WARN  object 0xa995780 was not returned to mpool ucp_requests
[1720884557.371363] [node107:326666:0]          mpool.c:43   UCX  WARN  object 0xa995940 was not returned to mpool ucp_requests
[1720884557.371365] [node107:326666:0]          mpool.c:43   UCX  WARN  object 0xa995b00 was not returned to mpool ucp_requests
[1720884557.371367] [node107:326666:0]          mpool.c:43   UCX  WARN  object 0xa995cc0 was not returned to mpool ucp_requests
[1720884557.371370] [node107:326666:0]          mpool.c:43   UCX  WARN  object 0xa995e80 was not returned to mpool ucp_requests
[1720884557.371372] [node107:326666:0]          mpool.c:43   UCX  WARN  object 0xa996040 was not returned to mpool ucp_requests
[1720884557.371375] [node107:326666:0]          mpool.c:43   UCX  WARN  object 0xa996200 was not returned to mpool ucp_requests
[1720884557.376104] [node107:326665:0]          mpool.c:43   UCX  WARN  object 0xbd58b80 was not returned to mpool ucp_requests
[1720884557.376121] [node107:326665:0]          mpool.c:43   UCX  WARN  object 0xbd58d40 was not returned to mpool ucp_requests
[1720884557.376127] [node107:326665:0]          mpool.c:43   UCX  WARN  object 0xbd58f00 was not returned to mpool ucp_requests
[1720884557.376132] [node107:326665:0]          mpool.c:43   UCX  WARN  object 0xbd590c0 was not returned to mpool ucp_requests
[1720884557.376136] [node107:326665:0]          mpool.c:43   UCX  WARN  object 0xbd59280 was not returned to mpool ucp_requests
[1720884557.376139] [node107:326665:0]          mpool.c:43   UCX  WARN  object 0xbd59440 was not returned to mpool ucp_requests
[1720884557.376144] [node107:326665:0]          mpool.c:43   UCX  WARN  object 0xbd59600 was not returned to mpool ucp_requests
[1720884557.376147] [node107:326665:0]          mpool.c:43   UCX  WARN  object 0xbd597c0 was not returned to mpool ucp_requests
[1720884557.376151] [node107:326665:0]          mpool.c:43   UCX  WARN  object 0xbd59980 was not returned to mpool ucp_requests
[1720884557.376155] [node107:326665:0]          mpool.c:43   UCX  WARN  object 0xbd59b40 was not returned to mpool ucp_requests
[1720884557.376158] [node107:326665:0]          mpool.c:43   UCX  WARN  object 0xbd59d00 was not returned to mpool ucp_requests
[1720884557.376161] [node107:326665:0]          mpool.c:43   UCX  WARN  object 0xbd59ec0 was not returned to mpool ucp_requests
[1720884557.377588] [node107:326658:0]          mpool.c:43   UCX  WARN  object 0xbd96dc0 was not returned to mpool ucp_requests
[1720884557.377601] [node107:326658:0]          mpool.c:43   UCX  WARN  object 0xbd96f80 was not returned to mpool ucp_requests
[1720884557.377604] [node107:326658:0]          mpool.c:43   UCX  WARN  object 0xbd97140 was not returned to mpool ucp_requests
[1720884557.377607] [node107:326658:0]          mpool.c:43   UCX  WARN  object 0xbd97300 was not returned to mpool ucp_requests
[1720884557.377609] [node107:326658:0]          mpool.c:43   UCX  WARN  object 0xbd974c0 was not returned to mpool ucp_requests
[1720884557.377612] [node107:326658:0]          mpool.c:43   UCX  WARN  object 0xbd97680 was not returned to mpool ucp_requests
[1720884557.377614] [node107:326658:0]          mpool.c:43   UCX  WARN  object 0xbd97840 was not returned to mpool ucp_requests
[1720884557.377616] [node107:326658:0]          mpool.c:43   UCX  WARN  object 0xbd97a00 was not returned to mpool ucp_requests
[1720884557.377619] [node107:326658:0]          mpool.c:43   UCX  WARN  object 0xbd97bc0 was not returned to mpool ucp_requests
[1720884557.377621] [node107:326658:0]          mpool.c:43   UCX  WARN  object 0xbd97d80 was not returned to mpool ucp_requests
[1720884557.377624] [node107:326658:0]          mpool.c:43   UCX  WARN  object 0xbd97f40 was not returned to mpool ucp_requests
[1720884557.377626] [node107:326658:0]          mpool.c:43   UCX  WARN  object 0xbd98100 was not returned to mpool ucp_requests
[1720884557.499420] [node107:326661:0]          mpool.c:43   UCX  WARN  object 0xaedcb80 was not returned to mpool ucp_requests
[1720884557.499443] [node107:326661:0]          mpool.c:43   UCX  WARN  object 0xaedcd40 was not returned to mpool ucp_requests
[1720884557.499448] [node107:326661:0]          mpool.c:43   UCX  WARN  object 0xaedcf00 was not returned to mpool ucp_requests
[1720884557.499452] [node107:326661:0]          mpool.c:43   UCX  WARN  object 0xaedd0c0 was not returned to mpool ucp_requests
[1720884557.499454] [node107:326661:0]          mpool.c:43   UCX  WARN  object 0xaedd280 was not returned to mpool ucp_requests
[1720884557.499457] [node107:326661:0]          mpool.c:43   UCX  WARN  object 0xaedd440 was not returned to mpool ucp_requests
[1720884557.499459] [node107:326661:0]          mpool.c:43   UCX  WARN  object 0xaedd600 was not returned to mpool ucp_requests
[1720884557.499462] [node107:326661:0]          mpool.c:43   UCX  WARN  object 0xaedd7c0 was not returned to mpool ucp_requests
[1720884557.499464] [node107:326661:0]          mpool.c:43   UCX  WARN  object 0xaedd980 was not returned to mpool ucp_requests
[1720884557.499467] [node107:326661:0]          mpool.c:43   UCX  WARN  object 0xaeddb40 was not returned to mpool ucp_requests
[1720884557.499469] [node107:326661:0]          mpool.c:43   UCX  WARN  object 0xaeddd00 was not returned to mpool ucp_requests
[1720884557.499471] [node107:326661:0]          mpool.c:43   UCX  WARN  object 0xaeddec0 was not returned to mpool ucp_requests
[1720884557.534896] [node107:326633:0]          mpool.c:43   UCX  WARN  object 0xbfa5100 was not returned to mpool ucp_requests
[1720884557.534925] [node107:326633:0]          mpool.c:43   UCX  WARN  object 0xbfa52c0 was not returned to mpool ucp_requests
[1720884557.534928] [node107:326633:0]          mpool.c:43   UCX  WARN  object 0xbfa5480 was not returned to mpool ucp_requests
[1720884557.534931] [node107:326633:0]          mpool.c:43   UCX  WARN  object 0xbfa5640 was not returned to mpool ucp_requests
[1720884557.534933] [node107:326633:0]          mpool.c:43   UCX  WARN  object 0xbfa5800 was not returned to mpool ucp_requests
[1720884557.534936] [node107:326633:0]          mpool.c:43   UCX  WARN  object 0xbfa59c0 was not returned to mpool ucp_requests
[1720884557.534938] [node107:326633:0]          mpool.c:43   UCX  WARN  object 0xbfa5b80 was not returned to mpool ucp_requests
[1720884557.534940] [node107:326633:0]          mpool.c:43   UCX  WARN  object 0xbfa5d40 was not returned to mpool ucp_requests
[1720884557.534943] [node107:326633:0]          mpool.c:43   UCX  WARN  object 0xbfa5f00 was not returned to mpool ucp_requests
[1720884557.534945] [node107:326633:0]          mpool.c:43   UCX  WARN  object 0xbfa60c0 was not returned to mpool ucp_requests
[1720884557.534948] [node107:326633:0]          mpool.c:43   UCX  WARN  object 0xbfa6280 was not returned to mpool ucp_requests
[1720884557.536553] [node107:326635:0]          mpool.c:43   UCX  WARN  object 0xc1e4ec0 was not returned to mpool ucp_requests
[1720884557.536573] [node107:326635:0]          mpool.c:43   UCX  WARN  object 0xc1e5080 was not returned to mpool ucp_requests
[1720884557.536577] [node107:326635:0]          mpool.c:43   UCX  WARN  object 0xc1e5240 was not returned to mpool ucp_requests
[1720884557.536579] [node107:326635:0]          mpool.c:43   UCX  WARN  object 0xc1e5400 was not returned to mpool ucp_requests
[1720884557.536582] [node107:326635:0]          mpool.c:43   UCX  WARN  object 0xc1e55c0 was not returned to mpool ucp_requests
[1720884557.536584] [node107:326635:0]          mpool.c:43   UCX  WARN  object 0xc1e5780 was not returned to mpool ucp_requests
[1720884557.536586] [node107:326635:0]          mpool.c:43   UCX  WARN  object 0xc1e5940 was not returned to mpool ucp_requests
[1720884557.536589] [node107:326635:0]          mpool.c:43   UCX  WARN  object 0xc1e5b00 was not returned to mpool ucp_requests
[1720884557.536591] [node107:326635:0]          mpool.c:43   UCX  WARN  object 0xc1e5cc0 was not returned to mpool ucp_requests
[1720884557.540572] [node107:326631:0]          mpool.c:43   UCX  WARN  object 0xb62d080 was not returned to mpool ucp_requests
[1720884557.540592] [node107:326631:0]          mpool.c:43   UCX  WARN  object 0xb62d240 was not returned to mpool ucp_requests
[1720884557.540596] [node107:326631:0]          mpool.c:43   UCX  WARN  object 0xb62d400 was not returned to mpool ucp_requests
[1720884557.540598] [node107:326631:0]          mpool.c:43   UCX  WARN  object 0xb62d5c0 was not returned to mpool ucp_requests
[1720884557.540600] [node107:326631:0]          mpool.c:43   UCX  WARN  object 0xb62d780 was not returned to mpool ucp_requests
[1720884557.540603] [node107:326631:0]          mpool.c:43   UCX  WARN  object 0xb62d940 was not returned to mpool ucp_requests
[1720884557.540606] [node107:326631:0]          mpool.c:43   UCX  WARN  object 0xb62db00 was not returned to mpool ucp_requests
[1720884557.540608] [node107:326631:0]          mpool.c:43   UCX  WARN  object 0xb62dcc0 was not returned to mpool ucp_requests
[1720884557.540610] [node107:326631:0]          mpool.c:43   UCX  WARN  object 0xb62de80 was not returned to mpool ucp_requests
[1720884557.540616] [node107:326643:0]          mpool.c:43   UCX  WARN  object 0xbc4c080 was not returned to mpool ucp_requests
[1720884557.540628] [node107:326643:0]          mpool.c:43   UCX  WARN  object 0xbc4c240 was not returned to mpool ucp_requests
[1720884557.540631] [node107:326643:0]          mpool.c:43   UCX  WARN  object 0xbc4c400 was not returned to mpool ucp_requests
[1720884557.540634] [node107:326643:0]          mpool.c:43   UCX  WARN  object 0xbc4c5c0 was not returned to mpool ucp_requests
[1720884557.543004] [node107:326649:0]          mpool.c:43   UCX  WARN  object 0xa831880 was not returned to mpool ucp_requests
[1720884557.543022] [node107:326649:0]          mpool.c:43   UCX  WARN  object 0xa831a40 was not returned to mpool ucp_requests
[1720884557.543026] [node107:326649:0]          mpool.c:43   UCX  WARN  object 0xa831c00 was not returned to mpool ucp_requests
[1720884557.543028] [node107:326649:0]          mpool.c:43   UCX  WARN  object 0xa831dc0 was not returned to mpool ucp_requests
[1720884557.543031] [node107:326649:0]          mpool.c:43   UCX  WARN  object 0xa831f80 was not returned to mpool ucp_requests
[1720884557.543033] [node107:326649:0]          mpool.c:43   UCX  WARN  object 0xa832140 was not returned to mpool ucp_requests
[1720884557.543036] [node107:326649:0]          mpool.c:43   UCX  WARN  object 0xa832300 was not returned to mpool ucp_requests
[1720884557.543038] [node107:326649:0]          mpool.c:43   UCX  WARN  object 0xa8324c0 was not returned to mpool ucp_requests
[1720884557.543040] [node107:326649:0]          mpool.c:43   UCX  WARN  object 0xa832680 was not returned to mpool ucp_requests
[1720884557.543043] [node107:326649:0]          mpool.c:43   UCX  WARN  object 0xa832840 was not returned to mpool ucp_requests
[1720884557.543045] [node107:326649:0]          mpool.c:43   UCX  WARN  object 0xa832a00 was not returned to mpool ucp_requests
[1720884557.543047] [node107:326649:0]          mpool.c:43   UCX  WARN  object 0xa832bc0 was not returned to mpool ucp_requests
[1720884557.543050] [node107:326649:0]          mpool.c:43   UCX  WARN  object 0xa832d80 was not returned to mpool ucp_requests
[1720884557.543052] [node107:326649:0]          mpool.c:43   UCX  WARN  object 0xa832f40 was not returned to mpool ucp_requests
[1720884557.545764] [node107:326647:0]          mpool.c:43   UCX  WARN  object 0xbcbeb40 was not returned to mpool ucp_requests
[1720884557.545777] [node107:326647:0]          mpool.c:43   UCX  WARN  object 0xbcbed00 was not returned to mpool ucp_requests
[1720884557.545781] [node107:326647:0]          mpool.c:43   UCX  WARN  object 0xbcbeec0 was not returned to mpool ucp_requests
[1720884557.545783] [node107:326647:0]          mpool.c:43   UCX  WARN  object 0xbcbf080 was not returned to mpool ucp_requests
[1720884557.545786] [node107:326647:0]          mpool.c:43   UCX  WARN  object 0xbcbf240 was not returned to mpool ucp_requests
[1720884557.545788] [node107:326647:0]          mpool.c:43   UCX  WARN  object 0xbcbf400 was not returned to mpool ucp_requests
[1720884557.545791] [node107:326647:0]          mpool.c:43   UCX  WARN  object 0xbcbf5c0 was not returned to mpool ucp_requests
[1720884557.545793] [node107:326647:0]          mpool.c:43   UCX  WARN  object 0xbcbf780 was not returned to mpool ucp_requests
[1720884557.545795] [node107:326647:0]          mpool.c:43   UCX  WARN  object 0xbcbf940 was not returned to mpool ucp_requests
[1720884557.545798] [node107:326647:0]          mpool.c:43   UCX  WARN  object 0xbcbfb00 was not returned to mpool ucp_requests
[1720884557.545800] [node107:326647:0]          mpool.c:43   UCX  WARN  object 0xbcbfcc0 was not returned to mpool ucp_requests
[1720884557.545802] [node107:326647:0]          mpool.c:43   UCX  WARN  object 0xbcbfe80 was not returned to mpool ucp_requests
[1720884557.545805] [node107:326647:0]          mpool.c:43   UCX  WARN  object 0xbcc0040 was not returned to mpool ucp_requests
[1720884557.548536] [node107:326652:0]          mpool.c:43   UCX  WARN  object 0xb89fc00 was not returned to mpool ucp_requests
[1720884557.548558] [node107:326652:0]          mpool.c:43   UCX  WARN  object 0xb89fdc0 was not returned to mpool ucp_requests
[1720884557.548563] [node107:326652:0]          mpool.c:43   UCX  WARN  object 0xb89ff80 was not returned to mpool ucp_requests
[1720884557.548567] [node107:326652:0]          mpool.c:43   UCX  WARN  object 0xb8a0140 was not returned to mpool ucp_requests
[1720884557.548571] [node107:326652:0]          mpool.c:43   UCX  WARN  object 0xb8a0300 was not returned to mpool ucp_requests
[1720884557.548575] [node107:326652:0]          mpool.c:43   UCX  WARN  object 0xb8a04c0 was not returned to mpool ucp_requests
[1720884557.548577] [node107:326652:0]          mpool.c:43   UCX  WARN  object 0xb8a0680 was not returned to mpool ucp_requests
[1720884557.548579] [node107:326652:0]          mpool.c:43   UCX  WARN  object 0xb8a0840 was not returned to mpool ucp_requests
[1720884557.548582] [node107:326652:0]          mpool.c:43   UCX  WARN  object 0xb8a0a00 was not returned to mpool ucp_requests
[1720884557.548584] [node107:326652:0]          mpool.c:43   UCX  WARN  object 0xb8a0bc0 was not returned to mpool ucp_requests
[1720884557.548586] [node107:326652:0]          mpool.c:43   UCX  WARN  object 0xb8a0d80 was not returned to mpool ucp_requests
[1720884557.548589] [node107:326652:0]          mpool.c:43   UCX  WARN  object 0xb8a0f40 was not returned to mpool ucp_requests
[1720884557.550104] [node107:326637:0]          mpool.c:43   UCX  WARN  object 0xaee69c0 was not returned to mpool ucp_requests
[1720884557.550118] [node107:326637:0]          mpool.c:43   UCX  WARN  object 0xaee6b80 was not returned to mpool ucp_requests
[1720884557.550123] [node107:326637:0]          mpool.c:43   UCX  WARN  object 0xaee6d40 was not returned to mpool ucp_requests
[1720884557.550126] [node107:326637:0]          mpool.c:43   UCX  WARN  object 0xaee6f00 was not returned to mpool ucp_requests
[1720884557.550128] [node107:326637:0]          mpool.c:43   UCX  WARN  object 0xaee70c0 was not returned to mpool ucp_requests
[1720884557.550131] [node107:326637:0]          mpool.c:43   UCX  WARN  object 0xaee7280 was not returned to mpool ucp_requests
[1720884557.550133] [node107:326637:0]          mpool.c:43   UCX  WARN  object 0xaee7440 was not returned to mpool ucp_requests
[1720884557.550136] [node107:326637:0]          mpool.c:43   UCX  WARN  object 0xaee7600 was not returned to mpool ucp_requests
[1720884557.550138] [node107:326637:0]          mpool.c:43   UCX  WARN  object 0xaee77c0 was not returned to mpool ucp_requests
[1720884557.550141] [node107:326637:0]          mpool.c:43   UCX  WARN  object 0xaee7980 was not returned to mpool ucp_requests
[1720884557.550144] [node107:326637:0]          mpool.c:43   UCX  WARN  object 0xaee7b40 was not returned to mpool ucp_requests
[1720884557.550147] [node107:326637:0]          mpool.c:43   UCX  WARN  object 0xaee7d00 was not returned to mpool ucp_requests
[1720884557.550150] [node107:326637:0]          mpool.c:43   UCX  WARN  object 0xaee7ec0 was not returned to mpool ucp_requests
[1720884557.550116] [node107:326640:0]          mpool.c:43   UCX  WARN  object 0xafd4d40 was not returned to mpool ucp_requests
[1720884557.550128] [node107:326640:0]          mpool.c:43   UCX  WARN  object 0xafd4f00 was not returned to mpool ucp_requests
[1720884557.550131] [node107:326640:0]          mpool.c:43   UCX  WARN  object 0xafd50c0 was not returned to mpool ucp_requests
[1720884557.550134] [node107:326640:0]          mpool.c:43   UCX  WARN  object 0xafd5280 was not returned to mpool ucp_requests
[1720884557.550136] [node107:326640:0]          mpool.c:43   UCX  WARN  object 0xafd5440 was not returned to mpool ucp_requests
[1720884557.550139] [node107:326640:0]          mpool.c:43   UCX  WARN  object 0xafd5600 was not returned to mpool ucp_requests
[1720884557.550141] [node107:326640:0]          mpool.c:43   UCX  WARN  object 0xafd57c0 was not returned to mpool ucp_requests
[1720884557.550143] [node107:326640:0]          mpool.c:43   UCX  WARN  object 0xafd5980 was not returned to mpool ucp_requests
[1720884557.550145] [node107:326640:0]          mpool.c:43   UCX  WARN  object 0xafd5b40 was not returned to mpool ucp_requests
[1720884557.550148] [node107:326640:0]          mpool.c:43   UCX  WARN  object 0xafd5d00 was not returned to mpool ucp_requests
[1720884557.550150] [node107:326640:0]          mpool.c:43   UCX  WARN  object 0xafd5ec0 was not returned to mpool ucp_requests
[1720884557.550153] [node107:326640:0]          mpool.c:43   UCX  WARN  object 0xafd6080 was not returned to mpool ucp_requests
[1720884557.550155] [node107:326640:0]          mpool.c:43   UCX  WARN  object 0xafd6240 was not returned to mpool ucp_requests
[1720884557.550042] [node107:326654:0]          mpool.c:43   UCX  WARN  object 0xa9b1c80 was not returned to mpool ucp_requests
[1720884557.550055] [node107:326654:0]          mpool.c:43   UCX  WARN  object 0xa9b1e40 was not returned to mpool ucp_requests
[1720884557.550058] [node107:326654:0]          mpool.c:43   UCX  WARN  object 0xa9b2000 was not returned to mpool ucp_requests
[1720884557.550061] [node107:326654:0]          mpool.c:43   UCX  WARN  object 0xa9b21c0 was not returned to mpool ucp_requests
[1720884557.550063] [node107:326654:0]          mpool.c:43   UCX  WARN  object 0xa9b2380 was not returned to mpool ucp_requests
[1720884557.550066] [node107:326654:0]          mpool.c:43   UCX  WARN  object 0xa9b2540 was not returned to mpool ucp_requests
[1720884557.550068] [node107:326654:0]          mpool.c:43   UCX  WARN  object 0xa9b2700 was not returned to mpool ucp_requests
[1720884557.550070] [node107:326654:0]          mpool.c:43   UCX  WARN  object 0xa9b28c0 was not returned to mpool ucp_requests
[1720884557.550072] [node107:326654:0]          mpool.c:43   UCX  WARN  object 0xa9b2a80 was not returned to mpool ucp_requests
[1720884557.550075] [node107:326654:0]          mpool.c:43   UCX  WARN  object 0xa9b2c40 was not returned to mpool ucp_requests
[1720884557.550077] [node107:326654:0]          mpool.c:43   UCX  WARN  object 0xa9b2e00 was not returned to mpool ucp_requests
[1720884557.550080] [node107:326654:0]          mpool.c:43   UCX  WARN  object 0xa9b2fc0 was not returned to mpool ucp_requests
[1720884557.550211] [node107:326645:0]          mpool.c:43   UCX  WARN  object 0xbbe77c0 was not returned to mpool ucp_requests
[1720884557.550222] [node107:326645:0]          mpool.c:43   UCX  WARN  object 0xbbe7980 was not returned to mpool ucp_requests
[1720884557.550227] [node107:326645:0]          mpool.c:43   UCX  WARN  object 0xbbe7b40 was not returned to mpool ucp_requests
[1720884557.550230] [node107:326645:0]          mpool.c:43   UCX  WARN  object 0xbbe7d00 was not returned to mpool ucp_requests
[1720884557.550234] [node107:326645:0]          mpool.c:43   UCX  WARN  object 0xbbe7ec0 was not returned to mpool ucp_requests
[1720884557.550237] [node107:326645:0]          mpool.c:43   UCX  WARN  object 0xbbe8080 was not returned to mpool ucp_requests
[1720884557.550240] [node107:326645:0]          mpool.c:43   UCX  WARN  object 0xbbe8240 was not returned to mpool ucp_requests
[1720884557.550244] [node107:326645:0]          mpool.c:43   UCX  WARN  object 0xbbe8400 was not returned to mpool ucp_requests
[1720884557.550247] [node107:326645:0]          mpool.c:43   UCX  WARN  object 0xbbe85c0 was not returned to mpool ucp_requests
[1720884557.550251] [node107:326645:0]          mpool.c:43   UCX  WARN  object 0xbbe8780 was not returned to mpool ucp_requests
[1720884557.550254] [node107:326645:0]          mpool.c:43   UCX  WARN  object 0xbbe8940 was not returned to mpool ucp_requests
[1720884557.550257] [node107:326645:0]          mpool.c:43   UCX  WARN  object 0xbbe8b00 was not returned to mpool ucp_requests
[1720884557.550260] [node107:326645:0]          mpool.c:43   UCX  WARN  object 0xbbe8cc0 was not returned to mpool ucp_requests
[1720884557.550264] [node107:326645:0]          mpool.c:43   UCX  WARN  object 0xbbe8e80 was not returned to mpool ucp_requests
[1720884557.552345] [node107:326642:0]          mpool.c:43   UCX  WARN  object 0xc500b40 was not returned to mpool ucp_requests
[1720884557.552357] [node107:326642:0]          mpool.c:43   UCX  WARN  object 0xc500d00 was not returned to mpool ucp_requests
[1720884557.552360] [node107:326642:0]          mpool.c:43   UCX  WARN  object 0xc500ec0 was not returned to mpool ucp_requests
[1720884557.552363] [node107:326642:0]          mpool.c:43   UCX  WARN  object 0xc501080 was not returned to mpool ucp_requests
[1720884557.552365] [node107:326642:0]          mpool.c:43   UCX  WARN  object 0xc501240 was not returned to mpool ucp_requests
[1720884557.552368] [node107:326642:0]          mpool.c:43   UCX  WARN  object 0xc501400 was not returned to mpool ucp_requests
[1720884557.552370] [node107:326642:0]          mpool.c:43   UCX  WARN  object 0xc5015c0 was not returned to mpool ucp_requests
[1720884557.552373] [node107:326642:0]          mpool.c:43   UCX  WARN  object 0xc501780 was not returned to mpool ucp_requests
[1720884557.552375] [node107:326642:0]          mpool.c:43   UCX  WARN  object 0xc501940 was not returned to mpool ucp_requests
[1720884557.552377] [node107:326642:0]          mpool.c:43   UCX  WARN  object 0xc501b00 was not returned to mpool ucp_requests
[1720884557.552379] [node107:326642:0]          mpool.c:43   UCX  WARN  object 0xc501cc0 was not returned to mpool ucp_requests
[1720884557.552382] [node107:326642:0]          mpool.c:43   UCX  WARN  object 0xc501e80 was not returned to mpool ucp_requests
[1720884557.552384] [node107:326642:0]          mpool.c:43   UCX  WARN  object 0xc502040 was not returned to mpool ucp_requests
[1720884557.552346] [node107:326650:0]          mpool.c:43   UCX  WARN  object 0xaa52b40 was not returned to mpool ucp_requests
[1720884557.552360] [node107:326650:0]          mpool.c:43   UCX  WARN  object 0xaa52d00 was not returned to mpool ucp_requests
[1720884557.552363] [node107:326650:0]          mpool.c:43   UCX  WARN  object 0xaa52ec0 was not returned to mpool ucp_requests
[1720884557.552366] [node107:326650:0]          mpool.c:43   UCX  WARN  object 0xaa53080 was not returned to mpool ucp_requests
[1720884557.552368] [node107:326650:0]          mpool.c:43   UCX  WARN  object 0xaa53240 was not returned to mpool ucp_requests
[1720884557.552370] [node107:326650:0]          mpool.c:43   UCX  WARN  object 0xaa53400 was not returned to mpool ucp_requests
[1720884557.552373] [node107:326650:0]          mpool.c:43   UCX  WARN  object 0xaa535c0 was not returned to mpool ucp_requests
[1720884557.552375] [node107:326650:0]          mpool.c:43   UCX  WARN  object 0xaa53780 was not returned to mpool ucp_requests
[1720884557.552378] [node107:326650:0]          mpool.c:43   UCX  WARN  object 0xaa53940 was not returned to mpool ucp_requests
[1720884557.552380] [node107:326650:0]          mpool.c:43   UCX  WARN  object 0xaa53b00 was not returned to mpool ucp_requests
[1720884557.552382] [node107:326650:0]          mpool.c:43   UCX  WARN  object 0xaa53cc0 was not returned to mpool ucp_requests
[1720884557.552385] [node107:326650:0]          mpool.c:43   UCX  WARN  object 0xaa53e80 was not returned to mpool ucp_requests
[1720884557.552387] [node107:326650:0]          mpool.c:43   UCX  WARN  object 0xaa54040 was not returned to mpool ucp_requests
[1720884557.552239] [node107:326656:0]          mpool.c:43   UCX  WARN  object 0xb520c00 was not returned to mpool ucp_requests
[1720884557.552257] [node107:326656:0]          mpool.c:43   UCX  WARN  object 0xb520dc0 was not returned to mpool ucp_requests
[1720884557.552261] [node107:326656:0]          mpool.c:43   UCX  WARN  object 0xb520f80 was not returned to mpool ucp_requests
[1720884557.552263] [node107:326656:0]          mpool.c:43   UCX  WARN  object 0xb521140 was not returned to mpool ucp_requests
[1720884557.552265] [node107:326656:0]          mpool.c:43   UCX  WARN  object 0xb521300 was not returned to mpool ucp_requests
[1720884557.552268] [node107:326656:0]          mpool.c:43   UCX  WARN  object 0xb5214c0 was not returned to mpool ucp_requests
[1720884557.552271] [node107:326656:0]          mpool.c:43   UCX  WARN  object 0xb521680 was not returned to mpool ucp_requests
[1720884557.552273] [node107:326656:0]          mpool.c:43   UCX  WARN  object 0xb521840 was not returned to mpool ucp_requests
[1720884557.552276] [node107:326656:0]          mpool.c:43   UCX  WARN  object 0xb521a00 was not returned to mpool ucp_requests
[1720884557.552278] [node107:326656:0]          mpool.c:43   UCX  WARN  object 0xb521bc0 was not returned to mpool ucp_requests
[1720884557.552280] [node107:326656:0]          mpool.c:43   UCX  WARN  object 0xb521d80 was not returned to mpool ucp_requests
[1720884557.552283] [node107:326656:0]          mpool.c:43   UCX  WARN  object 0xb521f40 was not returned to mpool ucp_requests


           ************************************************************
           *        Program running with 20 parallel MPI-processes    *
           *              working on a common directory               *
           ************************************************************
-------------------------------------------------------------------------------
                                 ORCA SCF
-------------------------------------------------------------------------------

------------
SCF SETTINGS
------------
Hamiltonian:
 Density Functional     Method          .... DFT(GTOs)
 Exchange Functional    Exchange        .... WB97M-V
 Correlation Functional Correlation     .... WB97M-V
 Gradients option       PostSCFGGA      .... off
 Hybrid DFT is turned on
   Fraction HF Exchange ScalHFX         ....  0.150000
   Scaling of DF-GGA-X  ScalDFX         ....  0.000000
   Scaling of DF-GGA-C  ScalDFC         ....  1.000000
   Scaling of DF-LDA-C  ScalLDAC        ....  1.000000
   Perturbative correction              ....  0.000000
   Density functional embedding theory  .... OFF
 Long-range corrected/Screened/Range-Separated Hybrid DFT is turned on
   Amount of maximum screened exact exchange              ....  0.850000
   Range separation parameter mu (erf(mu*r12)/r12)        ....  0.300000
   NL short-range parameter             ....  6.000000
   NL long-range parameter              ....  0.010000
 RI-approximation to the Coulomb term is turned on
   Number of AuxJ basis functions       .... 1991
   RIJ-COSX (HFX calculated with COS-X)).... on


General Settings:
 Integral files         IntName         .... ImineZ2Aa
 Hartree-Fock type      HFTyp           .... RHF
 Total Charge           Charge          ....    0
 Multiplicity           Mult            ....    1
 Number of Electrons    NEL             ....  238
 Basis Dimension        Dim             .... 2901
 Nuclear Repulsion      ENuc            ....   3530.8909581522 Eh

Convergence Acceleration:
 DIIS                   CNVDIIS         .... on
   Start iteration      DIISMaxIt       ....    12
   Startup error        DIISStart       ....  0.200000
   # of expansion vecs  DIISMaxEq       ....     5
   Bias factor          DIISBfac        ....   1.050
   Max. coefficient     DIISMaxC        ....  10.000
 Trust-Rad. Augm. Hess. CNVTRAH         .... auto
   Auto Start mean grad. ratio tolernc. ....  1.125000
   Auto Start start iteration           ....    20
   Auto Start num. interpolation iter.  ....    10
   Max. Number of Micro iterations      ....    16
   Max. Number of Macro iterations      .... Maxiter - #DIIS iter
   Number of Davidson start vectors     ....     2
   Converg. threshold I  (grad. norm)   ....   5.000e-05
   Converg. threshold II (energy diff.) ....   1.000e-06
   Grad. Scal. Fac. for Micro threshold ....   0.100
   Minimum threshold for Micro iter.    ....   0.010
   NR start threshold (gradient norm)   ....   0.001
   Initial trust radius                 ....   0.400
   Minimum AH scaling param. (alpha)    ....   1.000
   Maximum AH scaling param. (alpha)    .... 1000.000
   Orbital update algorithm             .... Taylor
   White noise on init. David. guess    .... on
   Maximum white noise                  ....   0.010
   Quad. conv. algorithm                .... NR
 SOSCF                  CNVSOSCF        .... on
   Start iteration      SOSCFMaxIt      ....   150
   Startup grad/error   SOSCFStart      ....  0.003300
 Level Shifting         CNVShift        .... on
   Level shift para.    LevelShift      ....    0.2500
   Turn off err/grad.   ShiftErr        ....    0.0010
 Zerner damping         CNVZerner       .... off
 Static damping         CNVDamp         .... on
   Fraction old density DampFac         ....    0.7000
   Max. Damping (<1)    DampMax         ....    0.9800
   Min. Damping (>=0)   DampMin         ....    0.0000
   Turn off err/grad.   DampErr         ....    0.1000
 Fernandez-Rico         CNVRico         .... off

SCF Procedure:
 Maximum # iterations   MaxIter         ....   125
 SCF integral mode      SCFMode         .... Direct
   Integral package                     .... SHARK and LIBINT hybrid scheme
 Reset frequency        DirectResetFreq ....    20
 Integral Threshold     Thresh          ....  1.000e-10 Eh
 Primitive CutOff       TCut            ....  1.000e-11 Eh

Convergence Tolerance:
 Convergence Check Mode ConvCheckMode   .... Total+1el-Energy
 Convergence forced     ConvForced      .... 0
 Energy Change          TolE            ....  1.000e-06 Eh
 1-El. energy change                    ....  1.000e-03 Eh
 Orbital Gradient       TolG            ....  5.000e-05
 Orbital Rotation angle TolX            ....  5.000e-05
 DIIS Error             TolErr          ....  1.000e-06


Diagonalization of the overlap matrix:
Smallest eigenvalue                        ... 2.847e-06
Time for diagonalization                   ...    3.303 sec
Threshold for overlap eigenvalues          ... 1.000e-08
Number of eigenvalues below threshold      ... 0
Time for construction of square roots      ...    1.993 sec
Total time needed                          ...    5.588 sec

Time for model grid setup =    1.652 sec

------------------------------
INITIAL GUESS: MODEL POTENTIAL
------------------------------
Loading Hartree-Fock densities                     ... done
Calculating cut-offs                               ... done
Initializing the effective Hamiltonian             ... done
Setting up the integral package (SHARK)            ... done
Starting the Coulomb interaction                   ... done (   4.2 sec)
Reading the grid                                   ... done
Mapping shells                                     ... done
Starting the XC term evaluation                    ... done (   1.3 sec)
  promolecular density results
     # of electrons  =    237.974773223
     EX              =   -187.875434970
     EC              =     -7.972500891
     EX+EC           =   -195.847935861
Transforming the Hamiltonian                       ... done (   1.1 sec)
Diagonalizing the Hamiltonian                      ... done (   1.7 sec)
Back transforming the eigenvectors                 ... done (   0.4 sec)
Now organizing SCF variables                       ... done
                      ------------------
                      INITIAL GUESS DONE (  11.5 sec)
                      ------------------
-------------------
DFT GRID GENERATION
-------------------

General Integration Accuracy     IntAcc      ... 4.388
Radial Grid Type                 RadialGrid  ... OptM3 with GC (2021)
Angular Grid (max. ang.)         AngularGrid ... 4 (Lebedev-302)
Angular grid pruning method      GridPruning ... 4 (adaptive)
Weight generation scheme         WeightScheme... Becke
Basis function cutoff            BFCut       ... 1.0000e-10
Integration weight cutoff        WCut        ... 1.0000e-14
Angular grids for H and He will be reduced by one unit
Partially contracted basis set               ... off
Rotationally invariant grid construction     ... off

Total number of grid points                  ...   309805
Total number of batches                      ...     4875
Average number of points per batch           ...       63
Average number of grid points per atom       ...     4624
Time for grid setup =    4.526 sec

--------------------
COSX GRID GENERATION
--------------------

GRIDX 1
-------
General Integration Accuracy     IntAcc      ... 3.816
Radial Grid Type                 RadialGrid  ... OptM3 with GC (2021)
Angular Grid (max. ang.)         AngularGrid ... 1 (Lebedev-50)
Angular grid pruning method      GridPruning ... 4 (adaptive)
Weight generation scheme         WeightScheme... Becke
Basis function cutoff            BFCut       ... 1.0000e-10
Integration weight cutoff        WCut        ... 1.0000e-14
Angular grids for H and He will be reduced by one unit
Partially contracted basis set               ... on
Rotationally invariant grid construction     ... off

Total number of grid points                  ...    39312
Total number of batches                      ...      641
Average number of points per batch           ...       61
Average number of grid points per atom       ...      587
UseSFitting                                  ... on

GRIDX 2
-------
General Integration Accuracy     IntAcc      ... 4.020
Radial Grid Type                 RadialGrid  ... OptM3 with GC (2021)
Angular Grid (max. ang.)         AngularGrid ... 2 (Lebedev-110)
Angular grid pruning method      GridPruning ... 4 (adaptive)
Weight generation scheme         WeightScheme... Becke
Basis function cutoff            BFCut       ... 1.0000e-10
Integration weight cutoff        WCut        ... 1.0000e-14
Angular grids for H and He will be reduced by one unit
Partially contracted basis set               ... on
Rotationally invariant grid construction     ... off

Total number of grid points                  ...    87916
Total number of batches                      ...     1408
Average number of points per batch           ...       62
Average number of grid points per atom       ...     1312
UseSFitting                                  ... on

GRIDX 3
-------
General Integration Accuracy     IntAcc      ... 4.338
Radial Grid Type                 RadialGrid  ... OptM3 with GC (2021)
Angular Grid (max. ang.)         AngularGrid ... 3 (Lebedev-194)
Angular grid pruning method      GridPruning ... 4 (adaptive)
Weight generation scheme         WeightScheme... Becke
Basis function cutoff            BFCut       ... 1.0000e-10
Integration weight cutoff        WCut        ... 1.0000e-14
Angular grids for H and He will be reduced by one unit
Partially contracted basis set               ... on
Rotationally invariant grid construction     ... off

Total number of grid points                  ...   189271
Total number of batches                      ...     2991
Average number of points per batch           ...       63
Average number of grid points per atom       ...     2825
UseSFitting                                  ... on

Time for X-Grid setup             =   19.464 sec


--------------------
CPCM SOLVATION MODEL
--------------------
CPCM parameters:
  Epsilon                                         ...      26.7260
  Refrac                                          ...       1.2907
  Rsolv                                           ...       1.3000
  Surface type                                    ... GAUSSIAN VDW
  Epsilon function type                           ...         CPCM
Solvent:                                     ... 2,2,2-TRIFLUOROETHANOL
SMD-CDS solvent descriptors:
  Soln                                       ...    1.2907
  Soln25                                     ... Unavailable
  Sola                                       ...    0.5700
  Solb                                       ...    0.2500
  Solg                                       ...   42.0200
  Solc                                       ...    0.0000
  Solh                                       ...    0.5000
Radii:
 Radius for O  used is    2.8724 Bohr (=   1.5200 Ang.)
 Radius for N  used is    3.5716 Bohr (=   1.8900 Ang.)
 Radius for C  used is    3.4960 Bohr (=   1.8500 Ang.)
 Radius for H  used is    2.2677 Bohr (=   1.2000 Ang.)
Calculating surface                               ...        done! (  0.0s)
GEPOL surface points                              ...         3818
GEPOL Volume                                      ...    3174.4955
GEPOL Surface-area                                ...    1753.5033
Calculating surface distance matrix               ...        done! (  0.2s)
Performing Cholesky decomposition & store         ...        done! (  1.1s)
Overall time for CPCM initialization              ...                 1.3s
--------------
SCF ITERATIONS
--------------
ITER       Energy         Delta-E        Max-DP      RMS-DP      [F,P]     Damp
               ***  Starting incremental Fock matrix formation  ***
  0  -1385.5018441424   0.000000000000 0.04572517  0.00018048  0.2918629 0.7000
  1  -1385.8807677589  -0.378923616481 0.03213506  0.00014902  0.1413235 0.7000
                               ***Turning on DIIS***
  2  -1386.0786990896  -0.197931330770 0.07914470  0.00036990  0.0878232 0.0000
  3  -1386.4100514034  -0.331352313818 0.01547046  0.00009624  0.0636689 0.0000
  4  -1386.4541201457  -0.044068742302 0.00958506  0.00003997  0.0139322 0.0000
  5  -1386.4552165428  -0.001096397077 0.00275923  0.00001488  0.0121994 0.0000
                      *** Initiating the SOSCF procedure ***
                           *** Shutting down DIIS ***
                      *** Re-Reading the Fockian *** 
                      *** Removing any level shift *** 
ITER      Energy       Delta-E        Grad      Rot      Max-DP    RMS-DP
  6  -1386.45551946  -0.0003029196  0.000369  0.000369  0.002028  0.000007
               *** Restarting incremental Fock matrix formation ***
  7  -1386.45553104  -0.0000115786  0.000269  0.000728  0.019672  0.000147
  8  -1386.45554631  -0.0000152685  0.000196  0.000446  0.006973  0.000052
  9  -1386.45554845  -0.0000021356  0.000084  0.000096  0.005376  0.000040
 10  -1386.45555055  -0.0000021058  0.000027  0.000081  0.001208  0.000007
                 **** Energy Check signals convergence ****
              ***Rediagonalizing the Fockian in SOSCF/NRSCF***

               *****************************************************
               *                     SUCCESS                       *
               *           SCF CONVERGED AFTER  11 CYCLES          *
               *****************************************************

Old exchange energy                            =    -60.466561276 Eh
New exchange energy                            =    -60.466538627 Eh
Exchange energy change after final integration =      0.000022649 Eh
Total energy after final integration           =  -1386.455528013 Eh
Final COS-X integration done in                =   202.058 sec

------------------
NL GRID GENERATION
------------------

General Integration Accuracy     IntAcc      ... 4.004
Radial Grid Type                 RadialGrid  ... OptM3 with GC (2021)
Angular Grid (max. ang.)         AngularGrid ... 2 (Lebedev-110)
Angular grid pruning method      GridPruning ... 4 (adaptive)
Weight generation scheme         WeightScheme... Becke
Basis function cutoff            BFCut       ... 1.0000e-10
Integration weight cutoff        WCut        ... 1.0000e-14
Angular grids for H and He will be reduced by one unit
Partially contracted basis set               ... off
Rotationally invariant grid construction     ... off

Total number of grid points                  ...    97913
Total number of batches                      ...     1569
Average number of points per batch           ...       62
Average number of grid points per atom       ...     1461
Final grid set up in    1.2 sec

-------------------------------------------------------------------------------
                    post-SCF DFT-NL dispersion correction                      
-------------------------------------------------------------------------------

SCF Energy:   -1386.455528013 
NL    Energy:  0.862600961 
SC+NL Energy: -1385.592927053 
NL done in:    6.9 sec
-------------------------------------------------------------------------------

SMD CDS free energy correction energy :                -0.64107     Kcal/mol
Total Energy after SMD CDS correction =             -1385.593948666 Eh

----------------
TOTAL SCF ENERGY
----------------

Total Energy       :        -1385.59394867 Eh          -37703.92817 eV

Components:
Nuclear Repulsion  :         3530.89095815 Eh           96080.42761 eV
Electronic Energy  :        -4916.48490682 Eh         -133784.35578 eV
One Electron Energy:        -8903.35740398 Eh         -242272.67187 eV
Two Electron Energy:         3986.87249716 Eh          108488.31609 eV
Max COSX asymmetry :            0.00000091 Eh               0.00002 eV
CPCM Dielectric    :           -0.02892321 Eh              -0.78704 eV
SMD CDS (Gcds)     :           -0.00102161 Eh              -0.02780 eV

Virial components:
Potential Energy   :        -2767.00690301 Eh          -75294.08571 eV
Kinetic Energy     :         1381.41295435 Eh           37590.15753 eV
Virial Ratio       :            2.00302661


DFT components:
N(Alpha)           :      118.999931310969 electrons
N(Beta)            :      118.999931310969 electrons
N(Total)           :      237.999862621939 electrons
E(X)               :     -134.036236541389 Eh       
E(C)               :       -7.496560229842 Eh       
NL Energy, E(C,NL) :        0.862600960688 Eh       
E(XC)              :     -140.670195810542 Eh       
DFET-embed. en.    :        0.000000000000 Eh       
CPCM Solvation Model Properties:
Surface-charge          :           -0.08867664
Charge-correction       :           -0.00011877 Eh              -0.00323 eV
Free-energy (cav+disp)  :           -0.00102161 Eh              -0.02780 eV

---------------
SCF CONVERGENCE
---------------

  Last Energy change         ...   -1.1103e-07  Tolerance :   1.0000e-06
  Last MAX-Density change    ...    2.3315e-15  Tolerance :   1.0000e-05
  Last RMS-Density change    ...    3.9621e-18  Tolerance :   1.0000e-06
  Last Orbital Gradient      ...    1.1222e-05  Tolerance :   5.0000e-05
  Last Orbital Rotation      ...    2.3475e-05  Tolerance :   5.0000e-05

             **** THE GBW FILE WAS UPDATED (ImineZ2Aa.gbw) ****
             **** DENSITY ImineZ2Aa.scfp WAS UPDATED ****
             **** ENERGY FILE WAS UPDATED (ImineZ2Aa.en.tmp) ****
             **** THE GBW FILE WAS UPDATED (ImineZ2Aa.gbw) ****
             **** DENSITY ImineZ2Aa.scfp WAS UPDATED ****
----------------
ORBITAL ENERGIES
----------------

  NO   OCC          E(Eh)            E(eV) 
   0   2.0000     -19.397599      -527.8355 
   1   2.0000     -19.338795      -526.2354 
   2   2.0000     -14.509770      -394.8309 
   3   2.0000     -14.508202      -394.7882 
   4   2.0000     -10.502843      -285.7969 
   5   2.0000     -10.458486      -284.5899 
   6   2.0000     -10.398321      -282.9527 
   7   2.0000     -10.389026      -282.6998 
   8   2.0000     -10.387996      -282.6717 
   9   2.0000     -10.370987      -282.2089 
  10   2.0000     -10.362000      -281.9644 
  11   2.0000     -10.361220      -281.9431 
  12   2.0000     -10.359270      -281.8901 
  13   2.0000     -10.358871      -281.8792 
  14   2.0000     -10.358536      -281.8701 
  15   2.0000     -10.354351      -281.7562 
  16   2.0000     -10.354292      -281.7546 
  17   2.0000     -10.348315      -281.5920 
  18   2.0000     -10.347617      -281.5730 
  19   2.0000     -10.347178      -281.5610 
  20   2.0000     -10.347015      -281.5566 
  21   2.0000     -10.346121      -281.5323 
  22   2.0000     -10.345315      -281.5103 
  23   2.0000     -10.340130      -281.3692 
  24   2.0000     -10.337526      -281.2984 
  25   2.0000     -10.334252      -281.2093 
  26   2.0000     -10.330965      -281.1198 
  27   2.0000     -10.324888      -280.9545 
  28   2.0000     -10.323360      -280.9129 
  29   2.0000     -10.323286      -280.9109 
  30   2.0000     -10.321549      -280.8636 
  31   2.0000     -10.320012      -280.8218 
  32   2.0000     -10.318967      -280.7934 
  33   2.0000      -1.270709       -34.5778 
  34   2.0000      -1.177721       -32.0474 
  35   2.0000      -1.079744       -29.3813 
  36   2.0000      -1.061541       -28.8860 
  37   2.0000      -1.001459       -27.2511 
  38   2.0000      -0.992259       -27.0007 
  39   2.0000      -0.975847       -26.5541 
  40   2.0000      -0.939005       -25.5516 
  41   2.0000      -0.937025       -25.4977 
  42   2.0000      -0.902992       -24.5717 
  43   2.0000      -0.898793       -24.4574 
  44   2.0000      -0.882697       -24.0194 
  45   2.0000      -0.871684       -23.7197 
  46   2.0000      -0.858979       -23.3740 
  47   2.0000      -0.854352       -23.2481 
  48   2.0000      -0.823361       -22.4048 
  49   2.0000      -0.807053       -21.9610 
  50   2.0000      -0.804899       -21.9024 
  51   2.0000      -0.802611       -21.8402 
  52   2.0000      -0.801492       -21.8097 
  53   2.0000      -0.792758       -21.5721 
  54   2.0000      -0.743177       -20.2229 
  55   2.0000      -0.735590       -20.0164 
  56   2.0000      -0.727315       -19.7912 
  57   2.0000      -0.725211       -19.7340 
  58   2.0000      -0.718471       -19.5506 
  59   2.0000      -0.710543       -19.3349 
  60   2.0000      -0.687916       -18.7192 
  61   2.0000      -0.676143       -18.3988 
  62   2.0000      -0.665101       -18.0983 
  63   2.0000      -0.643124       -17.5003 
  64   2.0000      -0.630670       -17.1614 
  65   2.0000      -0.630428       -17.1548 
  66   2.0000      -0.618351       -16.8262 
  67   2.0000      -0.602284       -16.3890 
  68   2.0000      -0.598699       -16.2914 
  69   2.0000      -0.592436       -16.1210 
  70   2.0000      -0.579621       -15.7723 
  71   2.0000      -0.573551       -15.6071 
  72   2.0000      -0.566671       -15.4199 
  73   2.0000      -0.562481       -15.3059 
  74   2.0000      -0.561538       -15.2802 
  75   2.0000      -0.553678       -15.0664 
  76   2.0000      -0.550135       -14.9699 
  77   2.0000      -0.547586       -14.9006 
  78   2.0000      -0.545898       -14.8546 
  79   2.0000      -0.543767       -14.7967 
  80   2.0000      -0.536642       -14.6028 
  81   2.0000      -0.535303       -14.5663 
  82   2.0000      -0.527250       -14.3472 
  83   2.0000      -0.526461       -14.3257 
  84   2.0000      -0.522360       -14.2141 
  85   2.0000      -0.520408       -14.1610 
  86   2.0000      -0.509135       -13.8543 
  87   2.0000      -0.502940       -13.6857 
  88   2.0000      -0.497858       -13.5474 
  89   2.0000      -0.493492       -13.4286 
  90   2.0000      -0.490030       -13.3344 
  91   2.0000      -0.482836       -13.1386 
  92   2.0000      -0.478392       -13.0177 
  93   2.0000      -0.471281       -12.8242 
  94   2.0000      -0.469266       -12.7694 
  95   2.0000      -0.464672       -12.6444 
  96   2.0000      -0.461913       -12.5693 
  97   2.0000      -0.460513       -12.5312 
  98   2.0000      -0.456002       -12.4084 
  99   2.0000      -0.453794       -12.3484 
 100   2.0000      -0.448518       -12.2048 
 101   2.0000      -0.446169       -12.1409 
 102   2.0000      -0.441576       -12.0159 
 103   2.0000      -0.439569       -11.9613 
 104   2.0000      -0.434378       -11.8200 
 105   2.0000      -0.426367       -11.6020 
 106   2.0000      -0.423589       -11.5264 
 107   2.0000      -0.414801       -11.2873 
 108   2.0000      -0.409768       -11.1503 
 109   2.0000      -0.409062       -11.1311 
 110   2.0000      -0.398782       -10.8514 
 111   2.0000      -0.394331       -10.7303 
 112   2.0000      -0.368155       -10.0180 
 113   2.0000      -0.359463        -9.7815 
 114   2.0000      -0.357684        -9.7331 
 115   2.0000      -0.348361        -9.4794 
 116   2.0000      -0.342687        -9.3250 
 117   2.0000      -0.333593        -9.0775 
 118   2.0000      -0.288420        -7.8483 
 119   0.0000       0.011266         0.3066 
 120   0.0000       0.044875         1.2211 
 121   0.0000       0.055545         1.5115 
 122   0.0000       0.058271         1.5856 
 123   0.0000       0.059822         1.6278 
 124   0.0000       0.070643         1.9223 
 125   0.0000       0.071845         1.9550 
 126   0.0000       0.073504         2.0001 
 127   0.0000       0.078205         2.1281 
 128   0.0000       0.080473         2.1898 
 129   0.0000       0.089014         2.4222 
 130   0.0000       0.090562         2.4643 
 131   0.0000       0.092614         2.5201 
 132   0.0000       0.094715         2.5773 
 133   0.0000       0.096817         2.6345 
 134   0.0000       0.098557         2.6819 
 135   0.0000       0.104502         2.8436 
 136   0.0000       0.109328         2.9750 
 137   0.0000       0.113093         3.0774 
 138   0.0000       0.114370         3.1122 
 139   0.0000       0.116323         3.1653 
 140   0.0000       0.116938         3.1820 
 141   0.0000       0.121575         3.3082 
 142   0.0000       0.123660         3.3650 
 143   0.0000       0.125220         3.4074 
 144   0.0000       0.129757         3.5309 
 145   0.0000       0.131896         3.5891 
 146   0.0000       0.136199         3.7062 
 147   0.0000       0.138803         3.7770 
 148   0.0000       0.141903         3.8614 
 149   0.0000       0.145320         3.9544 
 150   0.0000       0.149557         4.0696 
 151   0.0000       0.151303         4.1172 
 152   0.0000       0.156461         4.2575 
 153   0.0000       0.159315         4.3352 
 154   0.0000       0.163798         4.4572 
 155   0.0000       0.167388         4.5549 
 156   0.0000       0.170644         4.6435 
 157   0.0000       0.175111         4.7650 
 158   0.0000       0.176837         4.8120 
 159   0.0000       0.181297         4.9333 
 160   0.0000       0.184803         5.0288 
 161   0.0000       0.185529         5.0485 
 162   0.0000       0.187907         5.1132 
 163   0.0000       0.189931         5.1683 
 164   0.0000       0.193054         5.2533 
 165   0.0000       0.197208         5.3663 
 166   0.0000       0.199288         5.4229 
 167   0.0000       0.201341         5.4788 
 168   0.0000       0.202219         5.5027 
 169   0.0000       0.204335         5.5602 
 170   0.0000       0.208904         5.6846 
 171   0.0000       0.211761         5.7623 
 172   0.0000       0.215499         5.8640 
 173   0.0000       0.218037         5.9331 
 174   0.0000       0.221401         6.0246 
 175   0.0000       0.221855         6.0370 
 176   0.0000       0.222525         6.0552 
 177   0.0000       0.226471         6.1626 
 178   0.0000       0.227028         6.1777 
 179   0.0000       0.230966         6.2849 
 180   0.0000       0.235023         6.3953 
 181   0.0000       0.235970         6.4211 
 182   0.0000       0.238428         6.4880 
 183   0.0000       0.241179         6.5628 
 184   0.0000       0.245278         6.6744 
 185   0.0000       0.246154         6.6982 
 186   0.0000       0.248359         6.7582 
 187   0.0000       0.249671         6.7939 
 188   0.0000       0.255307         6.9473 
 189   0.0000       0.262539         7.1440 
 190   0.0000       0.264823         7.2062 
 191   0.0000       0.265638         7.2284 
 192   0.0000       0.268950         7.3185 
 193   0.0000       0.270786         7.3685 
 194   0.0000       0.274866         7.4795 
 195   0.0000       0.276776         7.5315 
 196   0.0000       0.281490         7.6597 
 197   0.0000       0.284468         7.7408 
 198   0.0000       0.286901         7.8070 
 199   0.0000       0.287860         7.8331 
 200   0.0000       0.291662         7.9365 
 201   0.0000       0.294475         8.0131 
 202   0.0000       0.296615         8.0713 
 203   0.0000       0.300319         8.1721 
 204   0.0000       0.300983         8.1902 
 205   0.0000       0.304126         8.2757 
 206   0.0000       0.305156         8.3037 
 207   0.0000       0.309330         8.4173 
 208   0.0000       0.313698         8.5362 
 209   0.0000       0.314967         8.5707 
 210   0.0000       0.315342         8.5809 
 211   0.0000       0.320587         8.7236 
 212   0.0000       0.322192         8.7673 
 213   0.0000       0.324033         8.8174 
 214   0.0000       0.327149         8.9022 
 215   0.0000       0.330111         8.9828 
 216   0.0000       0.331428         9.0186 
 217   0.0000       0.334290         9.0965 
 218   0.0000       0.335673         9.1341 
 219   0.0000       0.336223         9.1491 
 220   0.0000       0.339887         9.2488 
 221   0.0000       0.341689         9.2978 
 222   0.0000       0.343945         9.3592 
 223   0.0000       0.345599         9.4042 
 224   0.0000       0.348025         9.4702 
 225   0.0000       0.348602         9.4859 
 226   0.0000       0.351104         9.5540 
 227   0.0000       0.352913         9.6032 
 228   0.0000       0.354707         9.6521 
 229   0.0000       0.356670         9.7055 
 230   0.0000       0.358136         9.7454 
 231   0.0000       0.360584         9.8120 
 232   0.0000       0.360838         9.8189 
 233   0.0000       0.363887         9.9019 
 234   0.0000       0.365548         9.9471 
 235   0.0000       0.368813        10.0359 
 236   0.0000       0.369626        10.0580 
 237   0.0000       0.371102        10.0982 
 238   0.0000       0.373864        10.1734 
 239   0.0000       0.375379        10.2146 
 240   0.0000       0.377587        10.2747 
 241   0.0000       0.379522        10.3273 
 242   0.0000       0.383106        10.4248 
 243   0.0000       0.383546        10.4368 
 244   0.0000       0.385088        10.4788 
 245   0.0000       0.389553        10.6003 
 246   0.0000       0.390890        10.6367 
 247   0.0000       0.391187        10.6447 
 248   0.0000       0.395157        10.7528 
 249   0.0000       0.396940        10.8013 
 250   0.0000       0.397937        10.8284 
 251   0.0000       0.401025        10.9125 
 252   0.0000       0.402477        10.9520 
 253   0.0000       0.403134        10.9698 
 254   0.0000       0.405729        11.0405 
 255   0.0000       0.408598        11.1185 
 256   0.0000       0.409996        11.1566 
 257   0.0000       0.412720        11.2307 
 258   0.0000       0.414013        11.2659 
 259   0.0000       0.418257        11.3813 
 260   0.0000       0.420711        11.4481 
 261   0.0000       0.421923        11.4811 
 262   0.0000       0.423172        11.5151 
 263   0.0000       0.424336        11.5468 
 264   0.0000       0.426827        11.6145 
 265   0.0000       0.428306        11.6548 
 266   0.0000       0.428987        11.6733 
 267   0.0000       0.431573        11.7437 
 268   0.0000       0.434658        11.8277 
 269   0.0000       0.435022        11.8376 
 270   0.0000       0.438217        11.9245 
 271   0.0000       0.438589        11.9346 
 272   0.0000       0.444626        12.0989 
 273   0.0000       0.447040        12.1646 
 274   0.0000       0.448305        12.1990 
 275   0.0000       0.452039        12.3006 
 276   0.0000       0.454310        12.3624 
 277   0.0000       0.455970        12.4076 
 278   0.0000       0.460365        12.5272 
 279   0.0000       0.463417        12.6102 
 280   0.0000       0.464417        12.6374 
 281   0.0000       0.465648        12.6709 
 282   0.0000       0.469261        12.7693 
 283   0.0000       0.470295        12.7974 
 284   0.0000       0.474687        12.9169 
 285   0.0000       0.478758        13.0277 
 286   0.0000       0.482028        13.1167 
 287   0.0000       0.483528        13.1575 
 288   0.0000       0.487989        13.2788 
 289   0.0000       0.489254        13.3133 
 290   0.0000       0.490623        13.3505 
 291   0.0000       0.491823        13.3832 
 292   0.0000       0.495184        13.4746 
 293   0.0000       0.498576        13.5669 
 294   0.0000       0.502555        13.6752 
 295   0.0000       0.504357        13.7243 
 296   0.0000       0.509516        13.8646 
 297   0.0000       0.512386        13.9427 
 298   0.0000       0.515190        14.0190 
 299   0.0000       0.517611        14.0849 
 300   0.0000       0.518811        14.1176 
 301   0.0000       0.525060        14.2876 
 302   0.0000       0.526363        14.3231 
 303   0.0000       0.529299        14.4029 
 304   0.0000       0.531586        14.4652 
 305   0.0000       0.534108        14.5338 
 306   0.0000       0.537850        14.6356 
 307   0.0000       0.538846        14.6627 
 308   0.0000       0.541079        14.7235 
 309   0.0000       0.545047        14.8315 
 310   0.0000       0.546052        14.8588 
 311   0.0000       0.549995        14.9661 
 312   0.0000       0.553167        15.0525 
 313   0.0000       0.554507        15.0889 
 314   0.0000       0.559243        15.2178 
 315   0.0000       0.562795        15.3144 
 316   0.0000       0.565127        15.3779 
 317   0.0000       0.567159        15.4332 
 318   0.0000       0.570752        15.5310 
 319   0.0000       0.574072        15.6213 
 320   0.0000       0.578468        15.7409 
 321   0.0000       0.581352        15.8194 
 322   0.0000       0.583640        15.8817 
 323   0.0000       0.588748        16.0207 
 324   0.0000       0.595018        16.1913 
 325   0.0000       0.596855        16.2413 
 326   0.0000       0.600666        16.3450 
 327   0.0000       0.604309        16.4441 
 328   0.0000       0.606548        16.5050 
 329   0.0000       0.608988        16.5714 
 330   0.0000       0.613980        16.7072 
 331   0.0000       0.615689        16.7538 
 332   0.0000       0.618327        16.8255 
 333   0.0000       0.623465        16.9654 
 334   0.0000       0.625746        17.0274 
 335   0.0000       0.627397        17.0724 
 336   0.0000       0.628715        17.1082 
 337   0.0000       0.629954        17.1419 
 338   0.0000       0.634841        17.2749 
 339   0.0000       0.638086        17.3632 
 340   0.0000       0.639349        17.3976 
 341   0.0000       0.647656        17.6236 
 342   0.0000       0.648533        17.6475 
 343   0.0000       0.649947        17.6859 
 344   0.0000       0.653361        17.7789 
 345   0.0000       0.654572        17.8118 
 346   0.0000       0.656781        17.8719 
 347   0.0000       0.658495        17.9186 
 348   0.0000       0.661162        17.9911 
 349   0.0000       0.665687        18.1143 
 350   0.0000       0.670945        18.2573 
 351   0.0000       0.675045        18.3689 
 352   0.0000       0.677820        18.4444 
 353   0.0000       0.678529        18.4637 
 354   0.0000       0.680096        18.5063 
 355   0.0000       0.685471        18.6526 
 356   0.0000       0.687420        18.7056 
 357   0.0000       0.690487        18.7891 
 358   0.0000       0.693387        18.8680 
 359   0.0000       0.699849        19.0439 
 360   0.0000       0.702767        19.1233 
 361   0.0000       0.705161        19.1884 
 362   0.0000       0.707738        19.2585 
 363   0.0000       0.709543        19.3076 
 364   0.0000       0.709895        19.3172 
 365   0.0000       0.713231        19.4080 
 366   0.0000       0.715794        19.4778 
 367   0.0000       0.716099        19.4861 
 368   0.0000       0.722447        19.6588 
 369   0.0000       0.723906        19.6985 
 370   0.0000       0.727183        19.7876 
 371   0.0000       0.729451        19.8494 
 372   0.0000       0.731591        19.9076 
 373   0.0000       0.734495        19.9866 
 374   0.0000       0.737832        20.0774 
 375   0.0000       0.740512        20.1503 
 376   0.0000       0.742999        20.2180 
 377   0.0000       0.745289        20.2804 
 378   0.0000       0.749885        20.4054 
 379   0.0000       0.752583        20.4788 
 380   0.0000       0.757076        20.6011 
 381   0.0000       0.759408        20.6646 
 382   0.0000       0.761727        20.7276 
 383   0.0000       0.764978        20.8161 
 384   0.0000       0.766330        20.8529 
 385   0.0000       0.771796        21.0016 
 386   0.0000       0.773130        21.0379 
 387   0.0000       0.776260        21.1231 
 388   0.0000       0.778491        21.1838 
 389   0.0000       0.780001        21.2249 
 390   0.0000       0.782321        21.2880 
 391   0.0000       0.786257        21.3951 
 392   0.0000       0.787463        21.4279 
 393   0.0000       0.792523        21.5656 
 394   0.0000       0.796442        21.6723 
 395   0.0000       0.798384        21.7251 
 396   0.0000       0.801257        21.8033 
 397   0.0000       0.802878        21.8474 
 398   0.0000       0.804434        21.8898 
 399   0.0000       0.808253        21.9937 
 400   0.0000       0.810607        22.0577 
 401   0.0000       0.814504        22.1638 
 402   0.0000       0.817407        22.2428 
 403   0.0000       0.819582        22.3020 
 404   0.0000       0.821680        22.3590 
 405   0.0000       0.823992        22.4220 
 406   0.0000       0.827553        22.5189 
 407   0.0000       0.827930        22.5291 
 408   0.0000       0.830668        22.6036 
 409   0.0000       0.832554        22.6550 
 410   0.0000       0.836579        22.7645 
 411   0.0000       0.840485        22.8708 
 412   0.0000       0.842624        22.9290 
 413   0.0000       0.843808        22.9612 
 414   0.0000       0.845360        23.0034 
 415   0.0000       0.847386        23.0585 
 416   0.0000       0.851749        23.1773 
 417   0.0000       0.853914        23.2362 
 418   0.0000       0.857259        23.3272 
 419   0.0000       0.859238        23.3811 
 420   0.0000       0.860406        23.4128 
 421   0.0000       0.863043        23.4846 
 422   0.0000       0.868118        23.6227 
 423   0.0000       0.869386        23.6572 
 424   0.0000       0.871278        23.7087 
 425   0.0000       0.872059        23.7299 
 426   0.0000       0.873965        23.7818 
 427   0.0000       0.876549        23.8521 
 428   0.0000       0.882249        24.0072 
 429   0.0000       0.884298        24.0630 
 430   0.0000       0.886872        24.1330 
 431   0.0000       0.890740        24.2383 
 432   0.0000       0.891663        24.2634 
 433   0.0000       0.894516        24.3410 
 434   0.0000       0.895671        24.3724 
 435   0.0000       0.896374        24.3916 
 436   0.0000       0.900570        24.5058 
 437   0.0000       0.901986        24.5443 
 438   0.0000       0.905549        24.6412 
 439   0.0000       0.907593        24.6969 
 440   0.0000       0.909347        24.7446 
 441   0.0000       0.909838        24.7579 
 442   0.0000       0.914035        24.8721 
 443   0.0000       0.914907        24.8959 
 444   0.0000       0.917811        24.9749 
 445   0.0000       0.920616        25.0512 
 446   0.0000       0.924863        25.1668 
 447   0.0000       0.925699        25.1896 
 448   0.0000       0.926263        25.2049 
 449   0.0000       0.928079        25.2543 
 450   0.0000       0.930631        25.3238 
 451   0.0000       0.933342        25.3975 
 452   0.0000       0.935336        25.4518 
 453   0.0000       0.936486        25.4831 
 454   0.0000       0.940554        25.5938 
 455   0.0000       0.944779        25.7087 
 456   0.0000       0.946033        25.7429 
 457   0.0000       0.949073        25.8256 
 458   0.0000       0.950910        25.8756 
 459   0.0000       0.953675        25.9508 
 460   0.0000       0.956423        26.0256 
 461   0.0000       0.957688        26.0600 
 462   0.0000       0.962205        26.1829 
 463   0.0000       0.963642        26.2220 
 464   0.0000       0.966046        26.2875 
 465   0.0000       0.969139        26.3716 
 466   0.0000       0.970653        26.4128 
 467   0.0000       0.971802        26.4441 
 468   0.0000       0.972855        26.4727 
 469   0.0000       0.976935        26.5838 
 470   0.0000       0.979099        26.6426 
 471   0.0000       0.980616        26.6839 
 472   0.0000       0.981741        26.7145 
 473   0.0000       0.986562        26.8457 
 474   0.0000       0.987759        26.8783 
 475   0.0000       0.990682        26.9578 
 476   0.0000       0.991993        26.9935 
 477   0.0000       0.995097        27.0780 
 478   0.0000       0.995578        27.0911 
 479   0.0000       0.998252        27.1638 
 480   0.0000       0.999189        27.1893 
 481   0.0000       1.002724        27.2855 
 482   0.0000       1.003023        27.2936 
 483   0.0000       1.004347        27.3297 
 484   0.0000       1.007613        27.4185 
 485   0.0000       1.012535        27.5525 
 486   0.0000       1.013743        27.5853 
 487   0.0000       1.015248        27.6263 
 488   0.0000       1.019245        27.7351 
 489   0.0000       1.020359        27.7654 
 490   0.0000       1.023022        27.8379 
 491   0.0000       1.026260        27.9260 
 492   0.0000       1.028007        27.9735 
 493   0.0000       1.028605        27.9898 
 494   0.0000       1.031311        28.0634 
 495   0.0000       1.035771        28.1848 
 496   0.0000       1.036516        28.2050 
 497   0.0000       1.039305        28.2809 
 498   0.0000       1.040427        28.3115 
 499   0.0000       1.045734        28.4559 
 500   0.0000       1.047185        28.4953 
 501   0.0000       1.048331        28.5265 
 502   0.0000       1.052352        28.6360 
 503   0.0000       1.054062        28.6825 
 504   0.0000       1.057089        28.7649 
 505   0.0000       1.059318        28.8255 
 506   0.0000       1.062537        28.9131 
 507   0.0000       1.063642        28.9432 
 508   0.0000       1.065881        29.0041 
 509   0.0000       1.068725        29.0815 
 510   0.0000       1.071196        29.1487 
 511   0.0000       1.074397        29.2358 
 512   0.0000       1.076490        29.2928 
 513   0.0000       1.079084        29.3634 
 514   0.0000       1.082436        29.4546 
 515   0.0000       1.086466        29.5642 
 516   0.0000       1.087345        29.5882 
 517   0.0000       1.088296        29.6140 
 518   0.0000       1.089321        29.6419 
 519   0.0000       1.091949        29.7134 
 520   0.0000       1.099092        29.9078 
 521   0.0000       1.099985        29.9321 
 522   0.0000       1.103619        30.0310 
 523   0.0000       1.104691        30.0602 
 524   0.0000       1.105544        30.0834 
 525   0.0000       1.107435        30.1348 
 526   0.0000       1.109816        30.1996 
 527   0.0000       1.113469        30.2990 
 528   0.0000       1.115953        30.3666 
 529   0.0000       1.119766        30.4704 
 530   0.0000       1.121861        30.5274 
 531   0.0000       1.126420        30.6515 
 532   0.0000       1.129443        30.7337 
 533   0.0000       1.130322        30.7576 
 534   0.0000       1.135108        30.8879 
 535   0.0000       1.137693        30.9582 
 536   0.0000       1.139331        31.0028 
 537   0.0000       1.143677        31.1210 
 538   0.0000       1.146645        31.2018 
 539   0.0000       1.149604        31.2823 
 540   0.0000       1.152732        31.3674 
 541   0.0000       1.155276        31.4367 
 542   0.0000       1.156521        31.4705 
 543   0.0000       1.159592        31.5541 
 544   0.0000       1.162466        31.6323 
 545   0.0000       1.164393        31.6847 
 546   0.0000       1.166189        31.7336 
 547   0.0000       1.170194        31.8426 
 548   0.0000       1.175834        31.9961 
 549   0.0000       1.180669        32.1276 
 550   0.0000       1.181083        32.1389 
 551   0.0000       1.186153        32.2769 
 552   0.0000       1.187047        32.3012 
 553   0.0000       1.190266        32.3888 
 554   0.0000       1.193658        32.4811 
 555   0.0000       1.195372        32.5277 
 556   0.0000       1.197041        32.5732 
 557   0.0000       1.200897        32.6781 
 558   0.0000       1.202314        32.7166 
 559   0.0000       1.208514        32.8853 
 560   0.0000       1.209243        32.9052 
 561   0.0000       1.211750        32.9734 
 562   0.0000       1.216332        33.0981 
 563   0.0000       1.221155        33.2293 
 564   0.0000       1.224557        33.3219 
 565   0.0000       1.226195        33.3665 
 566   0.0000       1.228827        33.4381 
 567   0.0000       1.230655        33.4878 
 568   0.0000       1.235385        33.6165 
 569   0.0000       1.236710        33.6526 
 570   0.0000       1.240271        33.7495 
 571   0.0000       1.240368        33.7521 
 572   0.0000       1.242136        33.8002 
 573   0.0000       1.244601        33.8673 
 574   0.0000       1.251240        34.0480 
 575   0.0000       1.253369        34.1059 
 576   0.0000       1.260741        34.3065 
 577   0.0000       1.264771        34.4162 
 578   0.0000       1.264979        34.4218 
 579   0.0000       1.266939        34.4752 
 580   0.0000       1.270497        34.5720 
 581   0.0000       1.274583        34.6832 
 582   0.0000       1.275721        34.7141 
 583   0.0000       1.279902        34.8279 
 584   0.0000       1.283399        34.9230 
 585   0.0000       1.288825        35.0707 
 586   0.0000       1.292055        35.1586 
 587   0.0000       1.296127        35.2694 
 588   0.0000       1.298090        35.3228 
 589   0.0000       1.300729        35.3946 
 590   0.0000       1.301727        35.4218 
 591   0.0000       1.305711        35.5302 
 592   0.0000       1.307014        35.5657 
 593   0.0000       1.312167        35.7059 
 594   0.0000       1.317082        35.8396 
 595   0.0000       1.322336        35.9826 
 596   0.0000       1.323925        36.0258 
 597   0.0000       1.326417        36.0936 
 598   0.0000       1.330417        36.2025 
 599   0.0000       1.335405        36.3382 
 600   0.0000       1.336772        36.3754 
 601   0.0000       1.339115        36.4392 
 602   0.0000       1.345928        36.6246 
 603   0.0000       1.348942        36.7066 
 604   0.0000       1.352894        36.8141 
 605   0.0000       1.357451        36.9381 
 606   0.0000       1.358558        36.9682 
 607   0.0000       1.361068        37.0365 
 608   0.0000       1.362176        37.0667 
 609   0.0000       1.365222        37.1496 
 610   0.0000       1.367926        37.2232 
 611   0.0000       1.369261        37.2595 
 612   0.0000       1.378039        37.4983 
 613   0.0000       1.380370        37.5618 
 614   0.0000       1.383955        37.6593 
 615   0.0000       1.386182        37.7199 
 616   0.0000       1.387893        37.7665 
 617   0.0000       1.390916        37.8488 
 618   0.0000       1.394411        37.9439 
 619   0.0000       1.397952        38.0402 
 620   0.0000       1.406351        38.2688 
 621   0.0000       1.409340        38.3501 
 622   0.0000       1.411555        38.4104 
 623   0.0000       1.414749        38.4973 
 624   0.0000       1.419314        38.6215 
 625   0.0000       1.422756        38.7152 
 626   0.0000       1.425518        38.7903 
 627   0.0000       1.427322        38.8394 
 628   0.0000       1.432082        38.9689 
 629   0.0000       1.435068        39.0502 
 630   0.0000       1.437955        39.1287 
 631   0.0000       1.441239        39.2181 
 632   0.0000       1.447392        39.3855 
 633   0.0000       1.450001        39.4565 
 634   0.0000       1.454593        39.5815 
 635   0.0000       1.454851        39.5885 
 636   0.0000       1.455767        39.6134 
 637   0.0000       1.463796        39.8319 
 638   0.0000       1.465552        39.8797 
 639   0.0000       1.466943        39.9176 
 640   0.0000       1.473797        40.1041 
 641   0.0000       1.479416        40.2570 
 642   0.0000       1.482100        40.3300 
 643   0.0000       1.485048        40.4102 
 644   0.0000       1.488462        40.5031 
 645   0.0000       1.490029        40.5457 
 646   0.0000       1.492725        40.6191 
 647   0.0000       1.498037        40.7636 
 648   0.0000       1.502409        40.8826 
 649   0.0000       1.508911        41.0596 
 650   0.0000       1.511771        41.1374 
 651   0.0000       1.512163        41.1480 
 652   0.0000       1.516157        41.2567 
 653   0.0000       1.519282        41.3418 
 654   0.0000       1.523612        41.4596 
 655   0.0000       1.525266        41.5046 
 656   0.0000       1.529243        41.6128 
 657   0.0000       1.533236        41.7215 
 658   0.0000       1.535517        41.7835 
 659   0.0000       1.542348        41.9694 
 660   0.0000       1.544023        42.0150 
 661   0.0000       1.548547        42.1381 
 662   0.0000       1.558922        42.4204 
 663   0.0000       1.560841        42.4726 
 664   0.0000       1.565266        42.5930 
 665   0.0000       1.566774        42.6341 
 666   0.0000       1.571081        42.7513 
 667   0.0000       1.574226        42.8369 
 668   0.0000       1.575768        42.8788 
 669   0.0000       1.580114        42.9971 
 670   0.0000       1.586048        43.1586 
 671   0.0000       1.589068        43.2407 
 672   0.0000       1.592244        43.3272 
 673   0.0000       1.598180        43.4887 
 674   0.0000       1.601688        43.5842 
 675   0.0000       1.603005        43.6200 
 676   0.0000       1.609614        43.7998 
 677   0.0000       1.611507        43.8513 
 678   0.0000       1.615012        43.9467 
 679   0.0000       1.621052        44.1111 
 680   0.0000       1.621579        44.1254 
 681   0.0000       1.626090        44.2482 
 682   0.0000       1.629069        44.3292 
 683   0.0000       1.633117        44.4394 
 684   0.0000       1.636791        44.5394 
 685   0.0000       1.638730        44.5921 
 686   0.0000       1.644163        44.7400 
 687   0.0000       1.647400        44.8280 
 688   0.0000       1.651484        44.9392 
 689   0.0000       1.655904        45.0594 
 690   0.0000       1.657893        45.1136 
 691   0.0000       1.661148        45.2021 
 692   0.0000       1.666358        45.3439 
 693   0.0000       1.673032        45.5255 
 694   0.0000       1.676331        45.6153 
 695   0.0000       1.677567        45.6489 
 696   0.0000       1.680259        45.7222 
 697   0.0000       1.685816        45.8734 
 698   0.0000       1.689596        45.9762 
 699   0.0000       1.690726        46.0070 
 700   0.0000       1.695559        46.1385 
 701   0.0000       1.699820        46.2544 
 702   0.0000       1.702156        46.3180 
 703   0.0000       1.704441        46.3802 
 704   0.0000       1.710432        46.5432 
 705   0.0000       1.716761        46.7154 
 706   0.0000       1.718155        46.7534 
 707   0.0000       1.720023        46.8042 
 708   0.0000       1.728744        47.0415 
 709   0.0000       1.731623        47.1198 
 710   0.0000       1.732465        47.1428 
 711   0.0000       1.735518        47.2258 
 712   0.0000       1.736715        47.2584 
 713   0.0000       1.747074        47.5403 
 714   0.0000       1.750323        47.6287 
 715   0.0000       1.750910        47.6447 
 716   0.0000       1.760095        47.8946 
 717   0.0000       1.764267        48.0082 
 718   0.0000       1.765485        48.0413 
 719   0.0000       1.766636        48.0726 
 720   0.0000       1.770199        48.1696 
 721   0.0000       1.773729        48.2656 
 722   0.0000       1.776765        48.3482 
 723   0.0000       1.782256        48.4977 
 724   0.0000       1.784067        48.5469 
 725   0.0000       1.786534        48.6141 
 726   0.0000       1.790926        48.7336 
 727   0.0000       1.793037        48.7910 
 728   0.0000       1.793656        48.8079 
 729   0.0000       1.798027        48.9268 
 730   0.0000       1.802150        49.0390 
 731   0.0000       1.805300        49.1247 
 732   0.0000       1.810517        49.2667 
 733   0.0000       1.812332        49.3161 
 734   0.0000       1.816183        49.4209 
 735   0.0000       1.822251        49.5860 
 736   0.0000       1.825835        49.6835 
 737   0.0000       1.827428        49.7268 
 738   0.0000       1.830444        49.8089 
 739   0.0000       1.836250        49.9669 
 740   0.0000       1.840927        50.0942 
 741   0.0000       1.848139        50.2904 
 742   0.0000       1.851972        50.3947 
 743   0.0000       1.855214        50.4829 
 744   0.0000       1.856895        50.5287 
 745   0.0000       1.864616        50.7388 
 746   0.0000       1.870718        50.9048 
 747   0.0000       1.872171        50.9444 
 748   0.0000       1.872600        50.9560 
 749   0.0000       1.875647        51.0389 
 750   0.0000       1.878513        51.1169 
 751   0.0000       1.881053        51.1860 
 752   0.0000       1.883957        51.2651 
 753   0.0000       1.889325        51.4112 
 754   0.0000       1.890423        51.4410 
 755   0.0000       1.893717        51.5307 
 756   0.0000       1.895148        51.5696 
 757   0.0000       1.897715        51.6395 
 758   0.0000       1.899829        51.6970 
 759   0.0000       1.906037        51.8659 
 760   0.0000       1.907426        51.9037 
 761   0.0000       1.912594        52.0443 
 762   0.0000       1.913598        52.0716 
 763   0.0000       1.919731        52.2385 
 764   0.0000       1.922136        52.3040 
 765   0.0000       1.925921        52.4070 
 766   0.0000       1.926588        52.4251 
 767   0.0000       1.928534        52.4781 
 768   0.0000       1.932729        52.5922 
 769   0.0000       1.934975        52.6533 
 770   0.0000       1.937192        52.7137 
 771   0.0000       1.946001        52.9534 
 772   0.0000       1.948393        53.0185 
 773   0.0000       1.952505        53.1304 
 774   0.0000       1.955954        53.2242 
 775   0.0000       1.958667        53.2980 
 776   0.0000       1.961827        53.3840 
 777   0.0000       1.967955        53.5508 
 778   0.0000       1.970975        53.6329 
 779   0.0000       1.971982        53.6604 
 780   0.0000       1.976093        53.7722 
 781   0.0000       1.980661        53.8965 
 782   0.0000       1.981149        53.9098 
 783   0.0000       1.986536        54.0564 
 784   0.0000       1.988896        54.1206 
 785   0.0000       1.989716        54.1429 
 786   0.0000       1.996452        54.3262 
 787   0.0000       1.998201        54.3738 
 788   0.0000       2.001133        54.4536 
 789   0.0000       2.006835        54.6088 
 790   0.0000       2.010481        54.7080 
 791   0.0000       2.011607        54.7386 
 792   0.0000       2.015324        54.8398 
 793   0.0000       2.018103        54.9154 
 794   0.0000       2.021683        55.0128 
 795   0.0000       2.025320        55.1118 
 796   0.0000       2.026623        55.1472 
 797   0.0000       2.029534        55.2264 
 798   0.0000       2.031629        55.2834 
 799   0.0000       2.036316        55.4110 
 800   0.0000       2.037760        55.4503 
 801   0.0000       2.039588        55.5000 
 802   0.0000       2.043343        55.6022 
 803   0.0000       2.045290        55.6552 
 804   0.0000       2.047390        55.7123 
 805   0.0000       2.048194        55.7342 
 806   0.0000       2.054713        55.9116 
 807   0.0000       2.055047        55.9207 
 808   0.0000       2.058157        56.0053 
 809   0.0000       2.062511        56.1238 
 810   0.0000       2.066343        56.2280 
 811   0.0000       2.067714        56.2653 
 812   0.0000       2.070796        56.3492 
 813   0.0000       2.074493        56.4498 
 814   0.0000       2.074944        56.4621 
 815   0.0000       2.078387        56.5558 
 816   0.0000       2.082073        56.6561 
 817   0.0000       2.084012        56.7089 
 818   0.0000       2.085643        56.7532 
 819   0.0000       2.088063        56.8191 
 820   0.0000       2.090701        56.8909 
 821   0.0000       2.093573        56.9690 
 822   0.0000       2.095053        57.0093 
 823   0.0000       2.095773        57.0289 
 824   0.0000       2.099841        57.1396 
 825   0.0000       2.103778        57.2467 
 826   0.0000       2.107283        57.3421 
 827   0.0000       2.110318        57.4247 
 828   0.0000       2.111430        57.4549 
 829   0.0000       2.115631        57.5692 
 830   0.0000       2.116325        57.5881 
 831   0.0000       2.120842        57.7110 
 832   0.0000       2.128184        57.9108 
 833   0.0000       2.129807        57.9550 
 834   0.0000       2.131924        58.0126 
 835   0.0000       2.134012        58.0694 
 836   0.0000       2.137302        58.1589 
 837   0.0000       2.139593        58.2213 
 838   0.0000       2.145078        58.3705 
 839   0.0000       2.147621        58.4397 
 840   0.0000       2.151706        58.5509 
 841   0.0000       2.154396        58.6241 
 842   0.0000       2.155574        58.6562 
 843   0.0000       2.157767        58.7158 
 844   0.0000       2.160553        58.7916 
 845   0.0000       2.163592        58.8743 
 846   0.0000       2.168435        59.0061 
 847   0.0000       2.170117        59.0519 
 848   0.0000       2.172431        59.1149 
 849   0.0000       2.173948        59.1561 
 850   0.0000       2.177583        59.2550 
 851   0.0000       2.179033        59.2945 
 852   0.0000       2.184003        59.4297 
 853   0.0000       2.187443        59.5234 
 854   0.0000       2.189702        59.5848 
 855   0.0000       2.193558        59.6898 
 856   0.0000       2.194931        59.7271 
 857   0.0000       2.196979        59.7829 
 858   0.0000       2.199120        59.8411 
 859   0.0000       2.203461        59.9592 
 860   0.0000       2.207362        60.0654 
 861   0.0000       2.209489        60.1233 
 862   0.0000       2.213777        60.2399 
 863   0.0000       2.215337        60.2824 
 864   0.0000       2.217389        60.3382 
 865   0.0000       2.221498        60.4500 
 866   0.0000       2.222649        60.4814 
 867   0.0000       2.224940        60.5437 
 868   0.0000       2.228069        60.6288 
 869   0.0000       2.228850        60.6501 
 870   0.0000       2.230448        60.6936 
 871   0.0000       2.232266        60.7430 
 872   0.0000       2.236998        60.8718 
 873   0.0000       2.239007        60.9265 
 874   0.0000       2.241579        60.9965 
 875   0.0000       2.245804        61.1114 
 876   0.0000       2.247071        61.1459 
 877   0.0000       2.247713        61.1634 
 878   0.0000       2.251371        61.2629 
 879   0.0000       2.253145        61.3112 
 880   0.0000       2.256308        61.3973 
 881   0.0000       2.260066        61.4995 
 882   0.0000       2.262218        61.5581 
 883   0.0000       2.265456        61.6462 
 884   0.0000       2.270278        61.7774 
 885   0.0000       2.270572        61.7854 
 886   0.0000       2.271925        61.8222 
 887   0.0000       2.275166        61.9104 
 888   0.0000       2.276405        61.9441 
 889   0.0000       2.278868        62.0112 
 890   0.0000       2.282251        62.1032 
 891   0.0000       2.283339        62.1328 
 892   0.0000       2.288697        62.2786 
 893   0.0000       2.294044        62.4241 
 894   0.0000       2.298266        62.5390 
 895   0.0000       2.299671        62.5772 
 896   0.0000       2.301238        62.6199 
 897   0.0000       2.302456        62.6530 
 898   0.0000       2.306426        62.7611 
 899   0.0000       2.306700        62.7685 
 900   0.0000       2.312072        62.9147 
 901   0.0000       2.313779        62.9611 
 902   0.0000       2.315926        63.0195 
 903   0.0000       2.317459        63.0613 
 904   0.0000       2.321921        63.1827 
 905   0.0000       2.323079        63.2142 
 906   0.0000       2.325257        63.2735 
 907   0.0000       2.327759        63.3415 
 908   0.0000       2.332877        63.4808 
 909   0.0000       2.336707        63.5850 
 910   0.0000       2.337054        63.5945 
 911   0.0000       2.338225        63.6263 
 912   0.0000       2.341362        63.7117 
 913   0.0000       2.344128        63.7870 
 914   0.0000       2.347157        63.8694 
 915   0.0000       2.349502        63.9332 
 916   0.0000       2.353077        64.0305 
 917   0.0000       2.356401        64.1209 
 918   0.0000       2.357554        64.1523 
 919   0.0000       2.359646        64.2092 
 920   0.0000       2.363777        64.3217 
 921   0.0000       2.365405        64.3659 
 922   0.0000       2.367804        64.4312 
 923   0.0000       2.368389        64.4471 
 924   0.0000       2.373894        64.5969 
 925   0.0000       2.375755        64.6476 
 926   0.0000       2.379567        64.7513 
 927   0.0000       2.380759        64.7837 
 928   0.0000       2.386578        64.9421 
 929   0.0000       2.387821        64.9759 
 930   0.0000       2.391205        65.0680 
 931   0.0000       2.392309        65.0980 
 932   0.0000       2.395232        65.1776 
 933   0.0000       2.401086        65.3369 
 934   0.0000       2.403501        65.4026 
 935   0.0000       2.407407        65.5089 
 936   0.0000       2.411427        65.6183 
 937   0.0000       2.412218        65.6398 
 938   0.0000       2.415705        65.7347 
 939   0.0000       2.419182        65.8293 
 940   0.0000       2.421367        65.8887 
 941   0.0000       2.423641        65.9506 
 942   0.0000       2.425732        66.0075 
 943   0.0000       2.431890        66.1751 
 944   0.0000       2.432305        66.1864 
 945   0.0000       2.435224        66.2658 
 946   0.0000       2.436499        66.3005 
 947   0.0000       2.438408        66.3524 
 948   0.0000       2.440456        66.4082 
 949   0.0000       2.447909        66.6110 
 950   0.0000       2.448853        66.6367 
 951   0.0000       2.452018        66.7228 
 952   0.0000       2.456695        66.8501 
 953   0.0000       2.458245        66.8923 
 954   0.0000       2.464424        67.0604 
 955   0.0000       2.465551        67.0911 
 956   0.0000       2.466831        67.1259 
 957   0.0000       2.469041        67.1860 
 958   0.0000       2.471295        67.2473 
 959   0.0000       2.473947        67.3195 
 960   0.0000       2.477500        67.4162 
 961   0.0000       2.479128        67.4605 
 962   0.0000       2.481982        67.5382 
 963   0.0000       2.485365        67.6302 
 964   0.0000       2.493501        67.8516 
 965   0.0000       2.496249        67.9264 
 966   0.0000       2.498361        67.9839 
 967   0.0000       2.500545        68.0433 
 968   0.0000       2.503042        68.1112 
 969   0.0000       2.504464        68.1499 
 970   0.0000       2.512779        68.3762 
 971   0.0000       2.513561        68.3975 
 972   0.0000       2.515749        68.4570 
 973   0.0000       2.518947        68.5440 
 974   0.0000       2.520542        68.5874 
 975   0.0000       2.523762        68.6751 
 976   0.0000       2.525327        68.7176 
 977   0.0000       2.530162        68.8492 
 978   0.0000       2.531650        68.8897 
 979   0.0000       2.534498        68.9672 
 980   0.0000       2.535747        69.0012 
 981   0.0000       2.538340        69.0717 
 982   0.0000       2.539948        69.1155 
 983   0.0000       2.542438        69.1833 
 984   0.0000       2.544347        69.2352 
 985   0.0000       2.545621        69.2699 
 986   0.0000       2.548342        69.3439 
 987   0.0000       2.550457        69.4015 
 988   0.0000       2.552426        69.4550 
 989   0.0000       2.553588        69.4867 
 990   0.0000       2.557134        69.5832 
 991   0.0000       2.563753        69.7633 
 992   0.0000       2.567263        69.8588 
 993   0.0000       2.573882        70.0389 
 994   0.0000       2.574603        70.0585 
 995   0.0000       2.577423        70.1352 
 996   0.0000       2.581096        70.2352 
 997   0.0000       2.584445        70.3263 
 998   0.0000       2.586126        70.3721 
 999   0.0000       2.589827        70.4728 
 1000   0.0000       2.593183        70.5641 
 1001   0.0000       2.595557        70.6287 
 1002   0.0000       2.602049        70.8054 
 1003   0.0000       2.603111        70.8342 
 1004   0.0000       2.609703        71.0136 
 1005   0.0000       2.611095        71.0515 
 1006   0.0000       2.614594        71.1467 
 1007   0.0000       2.615536        71.1724 
 1008   0.0000       2.618178        71.2442 
 1009   0.0000       2.622240        71.3548 
 1010   0.0000       2.623145        71.3794 
 1011   0.0000       2.629951        71.5646 
 1012   0.0000       2.632270        71.6277 
 1013   0.0000       2.636302        71.7374 
 1014   0.0000       2.638176        71.7884 
 1015   0.0000       2.639181        71.8158 
 1016   0.0000       2.640093        71.8406 
 1017   0.0000       2.647137        72.0323 
 1018   0.0000       2.648698        72.0747 
 1019   0.0000       2.649463        72.0955 
 1020   0.0000       2.653858        72.2151 
 1021   0.0000       2.656045        72.2747 
 1022   0.0000       2.658302        72.3361 
 1023   0.0000       2.661289        72.4174 
 1024   0.0000       2.667784        72.5941 
 1025   0.0000       2.668415        72.6113 
 1026   0.0000       2.669983        72.6539 
 1027   0.0000       2.675467        72.8031 
 1028   0.0000       2.677011        72.8452 
 1029   0.0000       2.678847        72.8951 
 1030   0.0000       2.684398        73.0462 
 1031   0.0000       2.687666        73.1351 
 1032   0.0000       2.692391        73.2637 
 1033   0.0000       2.693213        73.2860 
 1034   0.0000       2.696384        73.3723 
 1035   0.0000       2.698910        73.4411 
 1036   0.0000       2.699939        73.4691 
 1037   0.0000       2.703633        73.5696 
 1038   0.0000       2.707570        73.6767 
 1039   0.0000       2.708771        73.7094 
 1040   0.0000       2.710320        73.7516 
 1041   0.0000       2.711843        73.7930 
 1042   0.0000       2.713761        73.8452 
 1043   0.0000       2.716563        73.9214 
 1044   0.0000       2.720644        74.0325 
 1045   0.0000       2.721149        74.0462 
 1046   0.0000       2.724678        74.1423 
 1047   0.0000       2.727081        74.2077 
 1048   0.0000       2.731008        74.3145 
 1049   0.0000       2.732682        74.3601 
 1050   0.0000       2.735553        74.4382 
 1051   0.0000       2.739084        74.5343 
 1052   0.0000       2.741135        74.5901 
 1053   0.0000       2.741850        74.6095 
 1054   0.0000       2.743617        74.6576 
 1055   0.0000       2.747581        74.7655 
 1056   0.0000       2.752839        74.9086 
 1057   0.0000       2.753472        74.9258 
 1058   0.0000       2.758059        75.0506 
 1059   0.0000       2.760188        75.1085 
 1060   0.0000       2.760376        75.1136 
 1061   0.0000       2.766459        75.2792 
 1062   0.0000       2.767897        75.3183 
 1063   0.0000       2.772237        75.4364 
 1064   0.0000       2.774202        75.4899 
 1065   0.0000       2.776250        75.5456 
 1066   0.0000       2.780860        75.6710 
 1067   0.0000       2.783801        75.7511 
 1068   0.0000       2.786149        75.8150 
 1069   0.0000       2.787597        75.8544 
 1070   0.0000       2.790392        75.9304 
 1071   0.0000       2.796310        76.0915 
 1072   0.0000       2.797628        76.1273 
 1073   0.0000       2.800126        76.1953 
 1074   0.0000       2.802869        76.2699 
 1075   0.0000       2.806056        76.3567 
 1076   0.0000       2.808019        76.4101 
 1077   0.0000       2.810191        76.4692 
 1078   0.0000       2.815405        76.6111 
 1079   0.0000       2.816109        76.6302 
 1080   0.0000       2.818568        76.6971 
 1081   0.0000       2.822235        76.7969 
 1082   0.0000       2.823142        76.8216 
 1083   0.0000       2.827324        76.9354 
 1084   0.0000       2.829685        76.9996 
 1085   0.0000       2.833879        77.1138 
 1086   0.0000       2.836495        77.1850 
 1087   0.0000       2.838163        77.2303 
 1088   0.0000       2.840475        77.2933 
 1089   0.0000       2.842898        77.3592 
 1090   0.0000       2.845588        77.4324 
 1091   0.0000       2.848440        77.5100 
 1092   0.0000       2.849997        77.5524 
 1093   0.0000       2.854544        77.6761 
 1094   0.0000       2.855631        77.7057 
 1095   0.0000       2.860077        77.8267 
 1096   0.0000       2.862331        77.8880 
 1097   0.0000       2.865904        77.9852 
 1098   0.0000       2.867758        78.0357 
 1099   0.0000       2.869177        78.0743 
 1100   0.0000       2.871413        78.1351 
 1101   0.0000       2.878320        78.3231 
 1102   0.0000       2.880950        78.3946 
 1103   0.0000       2.882168        78.4278 
 1104   0.0000       2.887582        78.5751 
 1105   0.0000       2.890814        78.6630 
 1106   0.0000       2.892402        78.7063 
 1107   0.0000       2.894745        78.7700 
 1108   0.0000       2.898765        78.8794 
 1109   0.0000       2.900827        78.9355 
 1110   0.0000       2.903563        79.0100 
 1111   0.0000       2.904814        79.0440 
 1112   0.0000       2.910307        79.1935 
 1113   0.0000       2.911068        79.2142 
 1114   0.0000       2.914328        79.3029 
 1115   0.0000       2.915367        79.3312 
 1116   0.0000       2.919271        79.4374 
 1117   0.0000       2.921330        79.4934 
 1118   0.0000       2.922332        79.5207 
 1119   0.0000       2.928117        79.6781 
 1120   0.0000       2.931048        79.7579 
 1121   0.0000       2.935209        79.8711 
 1122   0.0000       2.941092        80.0312 
 1123   0.0000       2.941631        80.0458 
 1124   0.0000       2.946322        80.1735 
 1125   0.0000       2.948704        80.2383 
 1126   0.0000       2.951769        80.3217 
 1127   0.0000       2.953630        80.3724 
 1128   0.0000       2.957485        80.4773 
 1129   0.0000       2.963463        80.6399 
 1130   0.0000       2.965224        80.6879 
 1131   0.0000       2.970932        80.8432 
 1132   0.0000       2.973319        80.9081 
 1133   0.0000       2.979770        81.0837 
 1134   0.0000       2.982845        81.1673 
 1135   0.0000       2.984419        81.2102 
 1136   0.0000       2.987145        81.2844 
 1137   0.0000       2.990797        81.3837 
 1138   0.0000       2.993190        81.4488 
 1139   0.0000       2.997694        81.5714 
 1140   0.0000       2.999097        81.6096 
 1141   0.0000       3.001256        81.6683 
 1142   0.0000       3.007022        81.8252 
 1143   0.0000       3.009441        81.8910 
 1144   0.0000       3.012727        81.9805 
 1145   0.0000       3.018436        82.1358 
 1146   0.0000       3.020808        82.2004 
 1147   0.0000       3.024873        82.3110 
 1148   0.0000       3.026753        82.3621 
 1149   0.0000       3.028870        82.4198 
 1150   0.0000       3.031623        82.4946 
 1151   0.0000       3.037214        82.6468 
 1152   0.0000       3.038518        82.6823 
 1153   0.0000       3.042178        82.7819 
 1154   0.0000       3.049954        82.9935 
 1155   0.0000       3.052773        83.0702 
 1156   0.0000       3.053862        83.0998 
 1157   0.0000       3.055053        83.1322 
 1158   0.0000       3.060382        83.2772 
 1159   0.0000       3.062086        83.3236 
 1160   0.0000       3.066820        83.4524 
 1161   0.0000       3.068835        83.5072 
 1162   0.0000       3.071192        83.5714 
 1163   0.0000       3.073702        83.6397 
 1164   0.0000       3.077489        83.7427 
 1165   0.0000       3.083637        83.9100 
 1166   0.0000       3.087224        84.0076 
 1167   0.0000       3.091435        84.1222 
 1168   0.0000       3.092627        84.1547 
 1169   0.0000       3.098616        84.3176 
 1170   0.0000       3.099571        84.3436 
 1171   0.0000       3.100896        84.3797 
 1172   0.0000       3.103771        84.4579 
 1173   0.0000       3.107889        84.5700 
 1174   0.0000       3.109854        84.6234 
 1175   0.0000       3.113096        84.7117 
 1176   0.0000       3.115613        84.7801 
 1177   0.0000       3.117904        84.8425 
 1178   0.0000       3.120765        84.9203 
 1179   0.0000       3.122665        84.9720 
 1180   0.0000       3.129646        85.1620 
 1181   0.0000       3.131280        85.2065 
 1182   0.0000       3.135238        85.3142 
 1183   0.0000       3.137303        85.3704 
 1184   0.0000       3.141415        85.4823 
 1185   0.0000       3.144562        85.5679 
 1186   0.0000       3.146962        85.6332 
 1187   0.0000       3.154760        85.8454 
 1188   0.0000       3.156729        85.8990 
 1189   0.0000       3.159379        85.9711 
 1190   0.0000       3.162444        86.0545 
 1191   0.0000       3.167609        86.1950 
 1192   0.0000       3.174125        86.3723 
 1193   0.0000       3.179123        86.5083 
 1194   0.0000       3.181296        86.5675 
 1195   0.0000       3.188870        86.7736 
 1196   0.0000       3.191689        86.8503 
 1197   0.0000       3.193353        86.8956 
 1198   0.0000       3.199271        87.0566 
 1199   0.0000       3.202096        87.1335 
 1200   0.0000       3.204683        87.2038 
 1201   0.0000       3.209386        87.3318 
 1202   0.0000       3.213452        87.4425 
 1203   0.0000       3.220044        87.6218 
 1204   0.0000       3.223080        87.7045 
 1205   0.0000       3.228488        87.8516 
 1206   0.0000       3.231042        87.9211 
 1207   0.0000       3.232090        87.9497 
 1208   0.0000       3.238541        88.1252 
 1209   0.0000       3.243201        88.2520 
 1210   0.0000       3.247967        88.3817 
 1211   0.0000       3.250484        88.4502 
 1212   0.0000       3.259669        88.7001 
 1213   0.0000       3.263206        88.7963 
 1214   0.0000       3.268022        88.9274 
 1215   0.0000       3.272004        89.0358 
 1216   0.0000       3.273380        89.0732 
 1217   0.0000       3.276575        89.1601 
 1218   0.0000       3.277953        89.1976 
 1219   0.0000       3.287856        89.4671 
 1220   0.0000       3.288390        89.4816 
 1221   0.0000       3.291368        89.5627 
 1222   0.0000       3.292302        89.5881 
 1223   0.0000       3.296393        89.6994 
 1224   0.0000       3.298150        89.7472 
 1225   0.0000       3.303921        89.9042 
 1226   0.0000       3.308528        90.0296 
 1227   0.0000       3.310437        90.0816 
 1228   0.0000       3.314194        90.1838 
 1229   0.0000       3.320370        90.3519 
 1230   0.0000       3.326730        90.5249 
 1231   0.0000       3.329104        90.5895 
 1232   0.0000       3.331070        90.6430 
 1233   0.0000       3.335025        90.7506 
 1234   0.0000       3.341590        90.9293 
 1235   0.0000       3.350633        91.1754 
 1236   0.0000       3.352635        91.2298 
 1237   0.0000       3.355199        91.2996 
 1238   0.0000       3.357462        91.3612 
 1239   0.0000       3.359899        91.4275 
 1240   0.0000       3.363200        91.5173 
 1241   0.0000       3.371385        91.7401 
 1242   0.0000       3.374719        91.8308 
 1243   0.0000       3.376596        91.8818 
 1244   0.0000       3.382024        92.0295 
 1245   0.0000       3.384195        92.0886 
 1246   0.0000       3.388604        92.2086 
 1247   0.0000       3.389857        92.2427 
 1248   0.0000       3.394800        92.3772 
 1249   0.0000       3.401334        92.5550 
 1250   0.0000       3.402577        92.5888 
 1251   0.0000       3.410707        92.8101 
 1252   0.0000       3.412882        92.8692 
 1253   0.0000       3.419757        93.0563 
 1254   0.0000       3.420951        93.0888 
 1255   0.0000       3.424615        93.1885 
 1256   0.0000       3.431249        93.3690 
 1257   0.0000       3.434164        93.4484 
 1258   0.0000       3.438337        93.5619 
 1259   0.0000       3.438905        93.5774 
 1260   0.0000       3.441210        93.6401 
 1261   0.0000       3.447770        93.8186 
 1262   0.0000       3.450554        93.8944 
 1263   0.0000       3.452891        93.9580 
 1264   0.0000       3.454442        94.0002 
 1265   0.0000       3.461299        94.1867 
 1266   0.0000       3.465471        94.3003 
 1267   0.0000       3.466945        94.3404 
 1268   0.0000       3.471057        94.4522 
 1269   0.0000       3.471672        94.4690 
 1270   0.0000       3.473099        94.5078 
 1271   0.0000       3.475250        94.5664 
 1272   0.0000       3.478868        94.6648 
 1273   0.0000       3.478919        94.6662 
 1274   0.0000       3.486586        94.8748 
 1275   0.0000       3.488525        94.9276 
 1276   0.0000       3.492786        95.0435 
 1277   0.0000       3.497080        95.1604 
 1278   0.0000       3.500673        95.2581 
 1279   0.0000       3.503799        95.3432 
 1280   0.0000       3.504755        95.3692 
 1281   0.0000       3.505331        95.3849 
 1282   0.0000       3.509372        95.4949 
 1283   0.0000       3.514208        95.6265 
 1284   0.0000       3.516156        95.6795 
 1285   0.0000       3.518904        95.7543 
 1286   0.0000       3.520945        95.8098 
 1287   0.0000       3.526098        95.9500 
 1288   0.0000       3.531088        96.0858 
 1289   0.0000       3.536092        96.2219 
 1290   0.0000       3.540364        96.3382 
 1291   0.0000       3.543274        96.4174 
 1292   0.0000       3.543983        96.4367 
 1293   0.0000       3.547593        96.5349 
 1294   0.0000       3.550357        96.6101 
 1295   0.0000       3.553739        96.7022 
 1296   0.0000       3.557348        96.8004 
 1297   0.0000       3.561307        96.9081 
 1298   0.0000       3.566126        97.0392 
 1299   0.0000       3.567711        97.0823 
 1300   0.0000       3.571450        97.1841 
 1301   0.0000       3.572983        97.2258 
 1302   0.0000       3.577634        97.3524 
 1303   0.0000       3.579413        97.4008 
 1304   0.0000       3.582377        97.4814 
 1305   0.0000       3.585437        97.5647 
 1306   0.0000       3.587888        97.6314 
 1307   0.0000       3.593659        97.7884 
 1308   0.0000       3.597958        97.9054 
 1309   0.0000       3.601823        98.0106 
 1310   0.0000       3.603096        98.0452 
 1311   0.0000       3.609931        98.2312 
 1312   0.0000       3.613841        98.3376 
 1313   0.0000       3.617528        98.4379 
 1314   0.0000       3.622547        98.5745 
 1315   0.0000       3.623126        98.5903 
 1316   0.0000       3.630313        98.7859 
 1317   0.0000       3.630783        98.7986 
 1318   0.0000       3.640415        99.0607 
 1319   0.0000       3.640713        99.0688 
 1320   0.0000       3.648013        99.2675 
 1321   0.0000       3.654013        99.4308 
 1322   0.0000       3.655248        99.4644 
 1323   0.0000       3.657547        99.5269 
 1324   0.0000       3.661852        99.6441 
 1325   0.0000       3.664827        99.7250 
 1326   0.0000       3.668374        99.8215 
 1327   0.0000       3.673142        99.9513 
 1328   0.0000       3.678545       100.0983 
 1329   0.0000       3.679525       100.1250 
 1330   0.0000       3.686391       100.3118 
 1331   0.0000       3.689366       100.3928 
 1332   0.0000       3.695399       100.5569 
 1333   0.0000       3.697214       100.6063 
 1334   0.0000       3.703084       100.7660 
 1335   0.0000       3.707678       100.8910 
 1336   0.0000       3.712153       101.0128 
 1337   0.0000       3.714787       101.0845 
 1338   0.0000       3.723095       101.3106 
 1339   0.0000       3.726652       101.4074 
 1340   0.0000       3.727672       101.4351 
 1341   0.0000       3.736782       101.6830 
 1342   0.0000       3.744544       101.8942 
 1343   0.0000       3.745775       101.9277 
 1344   0.0000       3.751557       102.0851 
 1345   0.0000       3.754652       102.1693 
 1346   0.0000       3.766280       102.4857 
 1347   0.0000       3.769505       102.5734 
 1348   0.0000       3.772862       102.6648 
 1349   0.0000       3.774484       102.7089 
 1350   0.0000       3.781091       102.8887 
 1351   0.0000       3.784001       102.9679 
 1352   0.0000       3.793890       103.2370 
 1353   0.0000       3.796395       103.3051 
 1354   0.0000       3.799353       103.3857 
 1355   0.0000       3.803050       103.4862 
 1356   0.0000       3.808338       103.6301 
 1357   0.0000       3.814046       103.7855 
 1358   0.0000       3.816054       103.8401 
 1359   0.0000       3.823816       104.0513 
 1360   0.0000       3.824858       104.0797 
 1361   0.0000       3.827705       104.1571 
 1362   0.0000       3.830629       104.2367 
 1363   0.0000       3.836644       104.4004 
 1364   0.0000       3.846509       104.6688 
 1365   0.0000       3.849014       104.7370 
 1366   0.0000       3.855538       104.9145 
 1367   0.0000       3.855933       104.9253 
 1368   0.0000       3.864171       105.1494 
 1369   0.0000       3.864745       105.1651 
 1370   0.0000       3.872007       105.3627 
 1371   0.0000       3.874447       105.4291 
 1372   0.0000       3.878466       105.5384 
 1373   0.0000       3.881844       105.6303 
 1374   0.0000       3.889553       105.8401 
 1375   0.0000       3.894612       105.9778 
 1376   0.0000       3.900889       106.1486 
 1377   0.0000       3.901888       106.1758 
 1378   0.0000       3.909182       106.3742 
 1379   0.0000       3.911738       106.4438 
 1380   0.0000       3.919130       106.6449 
 1381   0.0000       3.921634       106.7131 
 1382   0.0000       3.924585       106.7934 
 1383   0.0000       3.928434       106.8981 
 1384   0.0000       3.936277       107.1115 
 1385   0.0000       3.939533       107.2001 
 1386   0.0000       3.942228       107.2735 
 1387   0.0000       3.946752       107.3966 
 1388   0.0000       3.951207       107.5178 
 1389   0.0000       3.956693       107.6671 
 1390   0.0000       3.958356       107.7124 
 1391   0.0000       3.967353       107.9572 
 1392   0.0000       3.972452       108.0959 
 1393   0.0000       3.979565       108.2895 
 1394   0.0000       3.982665       108.3738 
 1395   0.0000       3.989559       108.5614 
 1396   0.0000       3.991754       108.6212 
 1397   0.0000       3.992234       108.6342 
 1398   0.0000       3.994693       108.7011 
 1399   0.0000       4.004619       108.9712 
 1400   0.0000       4.008217       109.0691 
 1401   0.0000       4.014535       109.2410 
 1402   0.0000       4.015403       109.2647 
 1403   0.0000       4.016122       109.2842 
 1404   0.0000       4.021192       109.4222 
 1405   0.0000       4.031934       109.7145 
 1406   0.0000       4.033821       109.7658 
 1407   0.0000       4.041472       109.9740 
 1408   0.0000       4.043186       110.0207 
 1409   0.0000       4.049582       110.1947 
 1410   0.0000       4.055140       110.3460 
 1411   0.0000       4.058835       110.4465 
 1412   0.0000       4.060555       110.4933 
 1413   0.0000       4.070351       110.7599 
 1414   0.0000       4.072729       110.8246 
 1415   0.0000       4.077642       110.9583 
 1416   0.0000       4.082104       111.0797 
 1417   0.0000       4.085304       111.1668 
 1418   0.0000       4.092422       111.3605 
 1419   0.0000       4.095661       111.4486 
 1420   0.0000       4.099344       111.5488 
 1421   0.0000       4.100316       111.5753 
 1422   0.0000       4.105778       111.7239 
 1423   0.0000       4.113874       111.9442 
 1424   0.0000       4.117235       112.0357 
 1425   0.0000       4.119862       112.1071 
 1426   0.0000       4.130199       112.3884 
 1427   0.0000       4.135453       112.5314 
 1428   0.0000       4.137340       112.5827 
 1429   0.0000       4.146506       112.8322 
 1430   0.0000       4.151424       112.9660 
 1431   0.0000       4.159521       113.1863 
 1432   0.0000       4.163240       113.2875 
 1433   0.0000       4.169388       113.4548 
 1434   0.0000       4.170531       113.4859 
 1435   0.0000       4.177003       113.6620 
 1436   0.0000       4.185735       113.8996 
 1437   0.0000       4.189032       113.9894 
 1438   0.0000       4.201495       114.3285 
 1439   0.0000       4.209237       114.5392 
 1440   0.0000       4.214006       114.6689 
 1441   0.0000       4.219809       114.8268 
 1442   0.0000       4.229852       115.1001 
 1443   0.0000       4.235231       115.2465 
 1444   0.0000       4.240272       115.3837 
 1445   0.0000       4.242346       115.4401 
 1446   0.0000       4.254873       115.7810 
 1447   0.0000       4.263462       116.0147 
 1448   0.0000       4.266961       116.1099 
 1449   0.0000       4.269308       116.1738 
 1450   0.0000       4.285870       116.6244 
 1451   0.0000       4.291984       116.7908 
 1452   0.0000       4.296442       116.9121 
 1453   0.0000       4.303765       117.1114 
 1454   0.0000       4.315043       117.4183 
 1455   0.0000       4.318803       117.5206 
 1456   0.0000       4.325408       117.7003 
 1457   0.0000       4.336412       117.9998 
 1458   0.0000       4.342528       118.1662 
 1459   0.0000       4.351598       118.4130 
 1460   0.0000       4.356648       118.5504 
 1461   0.0000       4.364681       118.7690 
 1462   0.0000       4.378840       119.1543 
 1463   0.0000       4.384443       119.3068 
 1464   0.0000       4.389041       119.4319 
 1465   0.0000       4.391289       119.4930 
 1466   0.0000       4.402557       119.7997 
 1467   0.0000       4.403345       119.8211 
 1468   0.0000       4.418454       120.2323 
 1469   0.0000       4.419961       120.2733 
 1470   0.0000       4.432486       120.6141 
 1471   0.0000       4.436376       120.7199 
 1472   0.0000       4.448315       121.0448 
 1473   0.0000       4.468550       121.5954 
 1474   0.0000       4.475672       121.7892 
 1475   0.0000       4.483723       122.0083 
 1476   0.0000       4.490576       122.1948 
 1477   0.0000       4.502393       122.5164 
 1478   0.0000       4.507589       122.6577 
 1479   0.0000       4.513865       122.8285 
 1480   0.0000       4.520363       123.0053 
 1481   0.0000       4.520810       123.0175 
 1482   0.0000       4.540319       123.5484 
 1483   0.0000       4.551736       123.8590 
 1484   0.0000       4.556474       123.9879 
 1485   0.0000       4.569945       124.3545 
 1486   0.0000       4.573299       124.4458 
 1487   0.0000       4.584558       124.7522 
 1488   0.0000       4.586808       124.8134 
 1489   0.0000       4.592584       124.9706 
 1490   0.0000       4.598796       125.1396 
 1491   0.0000       4.601696       125.2185 
 1492   0.0000       4.611849       125.4948 
 1493   0.0000       4.622066       125.7728 
 1494   0.0000       4.624759       125.8461 
 1495   0.0000       4.630897       126.0131 
 1496   0.0000       4.640818       126.2831 
 1497   0.0000       4.647117       126.4545 
 1498   0.0000       4.653427       126.6262 
 1499   0.0000       4.664467       126.9266 
 1500   0.0000       4.680489       127.3626 
 1501   0.0000       4.684218       127.4640 
 1502   0.0000       4.693905       127.7276 
 1503   0.0000       4.694264       127.7374 
 1504   0.0000       4.700360       127.9033 
 1505   0.0000       4.709863       128.1619 
 1506   0.0000       4.721766       128.4858 
 1507   0.0000       4.729259       128.6897 
 1508   0.0000       4.738264       128.9347 
 1509   0.0000       4.745187       129.1231 
 1510   0.0000       4.751110       129.2843 
 1511   0.0000       4.763647       129.6254 
 1512   0.0000       4.782882       130.1488 
 1513   0.0000       4.799364       130.5973 
 1514   0.0000       4.800950       130.6405 
 1515   0.0000       4.809712       130.8789 
 1516   0.0000       4.813883       130.9924 
 1517   0.0000       4.825551       131.3099 
 1518   0.0000       4.828702       131.3957 
 1519   0.0000       4.835383       131.5775 
 1520   0.0000       4.840442       131.7151 
 1521   0.0000       4.846436       131.8782 
 1522   0.0000       4.855413       132.1225 
 1523   0.0000       4.859066       132.2219 
 1524   0.0000       4.866599       132.4269 
 1525   0.0000       4.871375       132.5569 
 1526   0.0000       4.891511       133.1048 
 1527   0.0000       4.896142       133.2308 
 1528   0.0000       4.907985       133.5531 
 1529   0.0000       4.909622       133.5976 
 1530   0.0000       4.917710       133.8177 
 1531   0.0000       4.933574       134.2494 
 1532   0.0000       4.936786       134.3368 
 1533   0.0000       4.941327       134.4604 
 1534   0.0000       4.946781       134.6087 
 1535   0.0000       4.960462       134.9810 
 1536   0.0000       4.966562       135.1470 
 1537   0.0000       4.972193       135.3002 
 1538   0.0000       4.982141       135.5709 
 1539   0.0000       4.985662       135.6668 
 1540   0.0000       4.992309       135.8476 
 1541   0.0000       4.996746       135.9684 
 1542   0.0000       5.001668       136.1023 
 1543   0.0000       5.004607       136.1823 
 1544   0.0000       5.013405       136.4217 
 1545   0.0000       5.015149       136.4691 
 1546   0.0000       5.020799       136.6229 
 1547   0.0000       5.033159       136.9592 
 1548   0.0000       5.037947       137.0895 
 1549   0.0000       5.045904       137.3060 
 1550   0.0000       5.048641       137.3805 
 1551   0.0000       5.054870       137.5500 
 1552   0.0000       5.061831       137.7394 
 1553   0.0000       5.066755       137.8734 
 1554   0.0000       5.080491       138.2472 
 1555   0.0000       5.084415       138.3540 
 1556   0.0000       5.105048       138.9154 
 1557   0.0000       5.106632       138.9585 
 1558   0.0000       5.116107       139.2164 
 1559   0.0000       5.131465       139.6343 
 1560   0.0000       5.131969       139.6480 
 1561   0.0000       5.134187       139.7083 
 1562   0.0000       5.140704       139.8857 
 1563   0.0000       5.146406       140.0408 
 1564   0.0000       5.154724       140.2672 
 1565   0.0000       5.161243       140.4446 
 1566   0.0000       5.163204       140.4979 
 1567   0.0000       5.174248       140.7985 
 1568   0.0000       5.180224       140.9611 
 1569   0.0000       5.182775       141.0305 
 1570   0.0000       5.185446       141.1032 
 1571   0.0000       5.193766       141.3296 
 1572   0.0000       5.201207       141.5320 
 1573   0.0000       5.210130       141.7748 
 1574   0.0000       5.218195       141.9943 
 1575   0.0000       5.221714       142.0901 
 1576   0.0000       5.228001       142.2611 
 1577   0.0000       5.229980       142.3150 
 1578   0.0000       5.233518       142.4113 
 1579   0.0000       5.238503       142.5469 
 1580   0.0000       5.240217       142.5935 
 1581   0.0000       5.248848       142.8284 
 1582   0.0000       5.249686       142.8512 
 1583   0.0000       5.257942       143.0759 
 1584   0.0000       5.260587       143.1478 
 1585   0.0000       5.264549       143.2557 
 1586   0.0000       5.268714       143.3690 
 1587   0.0000       5.278621       143.6386 
 1588   0.0000       5.283303       143.7660 
 1589   0.0000       5.290045       143.9495 
 1590   0.0000       5.299256       144.2001 
 1591   0.0000       5.301837       144.2703 
 1592   0.0000       5.307842       144.4337 
 1593   0.0000       5.316471       144.6685 
 1594   0.0000       5.323507       144.8600 
 1595   0.0000       5.324500       144.8870 
 1596   0.0000       5.335178       145.1776 
 1597   0.0000       5.340229       145.3150 
 1598   0.0000       5.349542       145.5684 
 1599   0.0000       5.350114       145.5840 
 1600   0.0000       5.355875       145.7408 
 1601   0.0000       5.361148       145.8842 
 1602   0.0000       5.367658       146.0614 
 1603   0.0000       5.374860       146.2574 
 1604   0.0000       5.379329       146.3790 
 1605   0.0000       5.383225       146.4850 
 1606   0.0000       5.387226       146.5939 
 1607   0.0000       5.394030       146.7790 
 1608   0.0000       5.401413       146.9799 
 1609   0.0000       5.403688       147.0418 
 1610   0.0000       5.409319       147.1950 
 1611   0.0000       5.414143       147.3263 
 1612   0.0000       5.418100       147.4340 
 1613   0.0000       5.432088       147.8146 
 1614   0.0000       5.434218       147.8726 
 1615   0.0000       5.437137       147.9520 
 1616   0.0000       5.442104       148.0872 
 1617   0.0000       5.445710       148.1853 
 1618   0.0000       5.449175       148.2796 
 1619   0.0000       5.454503       148.4246 
 1620   0.0000       5.464512       148.6969 
 1621   0.0000       5.470187       148.8514 
 1622   0.0000       5.479137       149.0949 
 1623   0.0000       5.481841       149.1685 
 1624   0.0000       5.485090       149.2569 
 1625   0.0000       5.492314       149.4535 
 1626   0.0000       5.494932       149.5247 
 1627   0.0000       5.504302       149.7797 
 1628   0.0000       5.505238       149.8051 
 1629   0.0000       5.509133       149.9111 
 1630   0.0000       5.520510       150.2207 
 1631   0.0000       5.523748       150.3088 
 1632   0.0000       5.527503       150.4110 
 1633   0.0000       5.531770       150.5271 
 1634   0.0000       5.534698       150.6068 
 1635   0.0000       5.539030       150.7247 
 1636   0.0000       5.540309       150.7595 
 1637   0.0000       5.546061       150.9160 
 1638   0.0000       5.550738       151.0433 
 1639   0.0000       5.557392       151.2243 
 1640   0.0000       5.559235       151.2745 
 1641   0.0000       5.561602       151.3389 
 1642   0.0000       5.562967       151.3760 
 1643   0.0000       5.570653       151.5852 
 1644   0.0000       5.572962       151.6480 
 1645   0.0000       5.578733       151.8050 
 1646   0.0000       5.582126       151.8974 
 1647   0.0000       5.585260       151.9827 
 1648   0.0000       5.589602       152.1008 
 1649   0.0000       5.595943       152.2733 
 1650   0.0000       5.602319       152.4468 
 1651   0.0000       5.605563       152.5351 
 1652   0.0000       5.607638       152.5916 
 1653   0.0000       5.611232       152.6894 
 1654   0.0000       5.616006       152.8193 
 1655   0.0000       5.617033       152.8472 
 1656   0.0000       5.619364       152.9107 
 1657   0.0000       5.623526       153.0239 
 1658   0.0000       5.628180       153.1506 
 1659   0.0000       5.630243       153.2067 
 1660   0.0000       5.637264       153.3977 
 1661   0.0000       5.639546       153.4598 
 1662   0.0000       5.646218       153.6414 
 1663   0.0000       5.649337       153.7263 
 1664   0.0000       5.650636       153.7616 
 1665   0.0000       5.657688       153.9535 
 1666   0.0000       5.658984       153.9888 
 1667   0.0000       5.662861       154.0943 
 1668   0.0000       5.670079       154.2907 
 1669   0.0000       5.675297       154.4327 
 1670   0.0000       5.682979       154.6417 
 1671   0.0000       5.686870       154.7476 
 1672   0.0000       5.687125       154.7545 
 1673   0.0000       5.694666       154.9598 
 1674   0.0000       5.696170       155.0007 
 1675   0.0000       5.698286       155.0582 
 1676   0.0000       5.709022       155.3504 
 1677   0.0000       5.715408       155.5242 
 1678   0.0000       5.718961       155.6208 
 1679   0.0000       5.720437       155.6610 
 1680   0.0000       5.726929       155.8376 
 1681   0.0000       5.731161       155.9528 
 1682   0.0000       5.734794       156.0517 
 1683   0.0000       5.741791       156.2421 
 1684   0.0000       5.744573       156.3178 
 1685   0.0000       5.748184       156.4160 
 1686   0.0000       5.751962       156.5189 
 1687   0.0000       5.757835       156.6787 
 1688   0.0000       5.763128       156.8227 
 1689   0.0000       5.768584       156.9711 
 1690   0.0000       5.771652       157.0546 
 1691   0.0000       5.780638       157.2991 
 1692   0.0000       5.787045       157.4735 
 1693   0.0000       5.790860       157.5773 
 1694   0.0000       5.792542       157.6231 
 1695   0.0000       5.798793       157.7932 
 1696   0.0000       5.802835       157.9032 
 1697   0.0000       5.813476       158.1927 
 1698   0.0000       5.817512       158.3025 
 1699   0.0000       5.823954       158.4778 
 1700   0.0000       5.827577       158.5764 
 1701   0.0000       5.831117       158.6728 
 1702   0.0000       5.835223       158.7845 
 1703   0.0000       5.842161       158.9733 
 1704   0.0000       5.844726       159.0431 
 1705   0.0000       5.849533       159.1739 
 1706   0.0000       5.855101       159.3254 
 1707   0.0000       5.857162       159.3815 
 1708   0.0000       5.862472       159.5260 
 1709   0.0000       5.866518       159.6361 
 1710   0.0000       5.868443       159.6885 
 1711   0.0000       5.870931       159.7562 
 1712   0.0000       5.875961       159.8930 
 1713   0.0000       5.879160       159.9801 
 1714   0.0000       5.881616       160.0469 
 1715   0.0000       5.884481       160.1249 
 1716   0.0000       5.889601       160.2642 
 1717   0.0000       5.894777       160.4050 
 1718   0.0000       5.896174       160.4431 
 1719   0.0000       5.901057       160.5759 
 1720   0.0000       5.905192       160.6884 
 1721   0.0000       5.908202       160.7704 
 1722   0.0000       5.909240       160.7986 
 1723   0.0000       5.915206       160.9609 
 1724   0.0000       5.919325       161.0730 
 1725   0.0000       5.922847       161.1689 
 1726   0.0000       5.928456       161.3215 
 1727   0.0000       5.929569       161.3518 
 1728   0.0000       5.933303       161.4534 
 1729   0.0000       5.935481       161.5127 
 1730   0.0000       5.937865       161.5775 
 1731   0.0000       5.940300       161.6438 
 1732   0.0000       5.944967       161.7708 
 1733   0.0000       5.950517       161.9218 
 1734   0.0000       5.952510       161.9760 
 1735   0.0000       5.957351       162.1078 
 1736   0.0000       5.958954       162.1514 
 1737   0.0000       5.963118       162.2647 
 1738   0.0000       5.966337       162.3523 
 1739   0.0000       5.968248       162.4043 
 1740   0.0000       5.971771       162.5001 
 1741   0.0000       5.977678       162.6609 
 1742   0.0000       5.980939       162.7496 
 1743   0.0000       5.985726       162.8799 
 1744   0.0000       5.987450       162.9268 
 1745   0.0000       5.989615       162.9857 
 1746   0.0000       5.991862       163.0469 
 1747   0.0000       5.994916       163.1300 
 1748   0.0000       6.001482       163.3086 
 1749   0.0000       6.001884       163.3196 
 1750   0.0000       6.003273       163.3574 
 1751   0.0000       6.006491       163.4449 
 1752   0.0000       6.006995       163.4587 
 1753   0.0000       6.009226       163.5194 
 1754   0.0000       6.015461       163.6890 
 1755   0.0000       6.019456       163.7977 
 1756   0.0000       6.022635       163.8842 
 1757   0.0000       6.024364       163.9313 
 1758   0.0000       6.027672       164.0213 
 1759   0.0000       6.029819       164.0797 
 1760   0.0000       6.031498       164.1254 
 1761   0.0000       6.033985       164.1931 
 1762   0.0000       6.041115       164.3871 
 1763   0.0000       6.043477       164.4514 
 1764   0.0000       6.047638       164.5646 
 1765   0.0000       6.050030       164.6297 
 1766   0.0000       6.052230       164.6896 
 1767   0.0000       6.055457       164.7774 
 1768   0.0000       6.057906       164.8440 
 1769   0.0000       6.060726       164.9207 
 1770   0.0000       6.061676       164.9466 
 1771   0.0000       6.063065       164.9844 
 1772   0.0000       6.065813       165.0592 
 1773   0.0000       6.067045       165.0927 
 1774   0.0000       6.072045       165.2287 
 1775   0.0000       6.073007       165.2549 
 1776   0.0000       6.078414       165.4021 
 1777   0.0000       6.081708       165.4917 
 1778   0.0000       6.084878       165.5779 
 1779   0.0000       6.085673       165.5996 
 1780   0.0000       6.091100       165.7473 
 1781   0.0000       6.093322       165.8077 
 1782   0.0000       6.097571       165.9233 
 1783   0.0000       6.100191       165.9946 
 1784   0.0000       6.102630       166.0610 
 1785   0.0000       6.107963       166.2061 
 1786   0.0000       6.109621       166.2512 
 1787   0.0000       6.112135       166.3196 
 1788   0.0000       6.118363       166.4891 
 1789   0.0000       6.121919       166.5859 
 1790   0.0000       6.123872       166.6390 
 1791   0.0000       6.126232       166.7032 
 1792   0.0000       6.128455       166.7637 
 1793   0.0000       6.134529       166.9290 
 1794   0.0000       6.136430       166.9807 
 1795   0.0000       6.138481       167.0366 
 1796   0.0000       6.142398       167.1432 
 1797   0.0000       6.146274       167.2486 
 1798   0.0000       6.149542       167.3376 
 1799   0.0000       6.152611       167.4210 
 1800   0.0000       6.154699       167.4779 
 1801   0.0000       6.157409       167.5516 
 1802   0.0000       6.158595       167.5839 
 1803   0.0000       6.163466       167.7164 
 1804   0.0000       6.165623       167.7751 
 1805   0.0000       6.169842       167.8899 
 1806   0.0000       6.173283       167.9836 
 1807   0.0000       6.175387       168.0408 
 1808   0.0000       6.177939       168.1103 
 1809   0.0000       6.180853       168.1896 
 1810   0.0000       6.182122       168.2241 
 1811   0.0000       6.184643       168.2927 
 1812   0.0000       6.188882       168.4080 
 1813   0.0000       6.190926       168.4637 
 1814   0.0000       6.194974       168.5738 
 1815   0.0000       6.198168       168.6607 
 1816   0.0000       6.199419       168.6948 
 1817   0.0000       6.200825       168.7330 
 1818   0.0000       6.206440       168.8858 
 1819   0.0000       6.208340       168.9375 
 1820   0.0000       6.212927       169.0623 
 1821   0.0000       6.213429       169.0760 
 1822   0.0000       6.218193       169.2056 
 1823   0.0000       6.220653       169.2726 
 1824   0.0000       6.224115       169.3668 
 1825   0.0000       6.227784       169.4666 
 1826   0.0000       6.229426       169.5113 
 1827   0.0000       6.231294       169.5621 
 1828   0.0000       6.235794       169.6846 
 1829   0.0000       6.238473       169.7575 
 1830   0.0000       6.240643       169.8165 
 1831   0.0000       6.243132       169.8842 
 1832   0.0000       6.247126       169.9929 
 1833   0.0000       6.249787       170.0653 
 1834   0.0000       6.251215       170.1042 
 1835   0.0000       6.258049       170.2902 
 1836   0.0000       6.261070       170.3724 
 1837   0.0000       6.261528       170.3848 
 1838   0.0000       6.264433       170.4639 
 1839   0.0000       6.266986       170.5333 
 1840   0.0000       6.272396       170.6806 
 1841   0.0000       6.273212       170.7028 
 1842   0.0000       6.274636       170.7415 
 1843   0.0000       6.279387       170.8708 
 1844   0.0000       6.281465       170.9273 
 1845   0.0000       6.284475       171.0093 
 1846   0.0000       6.286433       171.0625 
 1847   0.0000       6.288709       171.1245 
 1848   0.0000       6.289744       171.1526 
 1849   0.0000       6.294166       171.2730 
 1850   0.0000       6.296402       171.3338 
 1851   0.0000       6.298990       171.4042 
 1852   0.0000       6.302019       171.4867 
 1853   0.0000       6.306109       171.5979 
 1854   0.0000       6.307203       171.6277 
 1855   0.0000       6.310509       171.7177 
 1856   0.0000       6.314539       171.8274 
 1857   0.0000       6.316718       171.8866 
 1858   0.0000       6.320318       171.9846 
 1859   0.0000       6.322876       172.0542 
 1860   0.0000       6.324271       172.0922 
 1861   0.0000       6.327772       172.1874 
 1862   0.0000       6.329665       172.2390 
 1863   0.0000       6.331156       172.2795 
 1864   0.0000       6.335330       172.3931 
 1865   0.0000       6.336516       172.4254 
 1866   0.0000       6.341896       172.5718 
 1867   0.0000       6.343333       172.6109 
 1868   0.0000       6.344317       172.6376 
 1869   0.0000       6.346627       172.7005 
 1870   0.0000       6.349645       172.7826 
 1871   0.0000       6.353717       172.8934 
 1872   0.0000       6.356237       172.9620 
 1873   0.0000       6.358961       173.0361 
 1874   0.0000       6.362927       173.1440 
 1875   0.0000       6.364166       173.1778 
 1876   0.0000       6.370734       173.3565 
 1877   0.0000       6.372916       173.4159 
 1878   0.0000       6.375457       173.4850 
 1879   0.0000       6.378839       173.5770 
 1880   0.0000       6.380058       173.6102 
 1881   0.0000       6.383351       173.6998 
 1882   0.0000       6.385793       173.7663 
 1883   0.0000       6.389584       173.8694 
 1884   0.0000       6.393467       173.9751 
 1885   0.0000       6.395036       174.0178 
 1886   0.0000       6.396029       174.0448 
 1887   0.0000       6.397506       174.0850 
 1888   0.0000       6.401029       174.1808 
 1889   0.0000       6.406103       174.3189 
 1890   0.0000       6.409051       174.3991 
 1891   0.0000       6.411875       174.4760 
 1892   0.0000       6.412541       174.4941 
 1893   0.0000       6.416562       174.6035 
 1894   0.0000       6.422338       174.7607 
 1895   0.0000       6.424458       174.8184 
 1896   0.0000       6.428358       174.9245 
 1897   0.0000       6.431041       174.9975 
 1898   0.0000       6.431980       175.0231 
 1899   0.0000       6.435348       175.1147 
 1900   0.0000       6.436365       175.1424 
 1901   0.0000       6.440421       175.2528 
 1902   0.0000       6.443763       175.3437 
 1903   0.0000       6.444421       175.3616 
 1904   0.0000       6.448017       175.4595 
 1905   0.0000       6.448301       175.4672 
 1906   0.0000       6.453043       175.5962 
 1907   0.0000       6.457134       175.7075 
 1908   0.0000       6.460615       175.8023 
 1909   0.0000       6.463299       175.8753 
 1910   0.0000       6.466059       175.9504 
 1911   0.0000       6.471543       176.0996 
 1912   0.0000       6.473326       176.1481 
 1913   0.0000       6.474728       176.1863 
 1914   0.0000       6.477463       176.2607 
 1915   0.0000       6.481901       176.3815 
 1916   0.0000       6.482240       176.3907 
 1917   0.0000       6.493693       176.7024 
 1918   0.0000       6.494954       176.7367 
 1919   0.0000       6.497005       176.7925 
 1920   0.0000       6.501842       176.9241 
 1921   0.0000       6.504178       176.9877 
 1922   0.0000       6.505944       177.0357 
 1923   0.0000       6.513627       177.2448 
 1924   0.0000       6.514861       177.2784 
 1925   0.0000       6.516900       177.3339 
 1926   0.0000       6.519066       177.3928 
 1927   0.0000       6.525423       177.5658 
 1928   0.0000       6.527006       177.6089 
 1929   0.0000       6.528605       177.6524 
 1930   0.0000       6.532863       177.7682 
 1931   0.0000       6.535627       177.8434 
 1932   0.0000       6.539012       177.9356 
 1933   0.0000       6.543447       178.0562 
 1934   0.0000       6.546950       178.1516 
 1935   0.0000       6.549055       178.2088 
 1936   0.0000       6.554048       178.3447 
 1937   0.0000       6.557009       178.4253 
 1938   0.0000       6.560399       178.5175 
 1939   0.0000       6.563166       178.5928 
 1940   0.0000       6.566751       178.6904 
 1941   0.0000       6.571222       178.8120 
 1942   0.0000       6.574373       178.8978 
 1943   0.0000       6.577769       178.9902 
 1944   0.0000       6.581842       179.1010 
 1945   0.0000       6.586797       179.2359 
 1946   0.0000       6.590782       179.3443 
 1947   0.0000       6.592678       179.3959 
 1948   0.0000       6.594526       179.4462 
 1949   0.0000       6.598289       179.5486 
 1950   0.0000       6.604407       179.7151 
 1951   0.0000       6.609012       179.8404 
 1952   0.0000       6.613071       179.9508 
 1953   0.0000       6.616375       180.0407 
 1954   0.0000       6.622404       180.2048 
 1955   0.0000       6.625096       180.2780 
 1956   0.0000       6.629934       180.4097 
 1957   0.0000       6.630566       180.4269 
 1958   0.0000       6.637611       180.6186 
 1959   0.0000       6.638800       180.6509 
 1960   0.0000       6.647917       180.8990 
 1961   0.0000       6.648606       180.9178 
 1962   0.0000       6.650708       180.9750 
 1963   0.0000       6.652782       181.0314 
 1964   0.0000       6.653589       181.0534 
 1965   0.0000       6.658145       181.1773 
 1966   0.0000       6.663254       181.3163 
 1967   0.0000       6.663968       181.3358 
 1968   0.0000       6.667173       181.4230 
 1969   0.0000       6.675435       181.6478 
 1970   0.0000       6.678431       181.7294 
 1971   0.0000       6.679304       181.7531 
 1972   0.0000       6.682531       181.8409 
 1973   0.0000       6.685411       181.9193 
 1974   0.0000       6.686606       181.9518 
 1975   0.0000       6.688609       182.0063 
 1976   0.0000       6.694572       182.1686 
 1977   0.0000       6.696450       182.2197 
 1978   0.0000       6.701601       182.3598 
 1979   0.0000       6.702647       182.3883 
 1980   0.0000       6.706264       182.4867 
 1981   0.0000       6.711366       182.6256 
 1982   0.0000       6.715126       182.7279 
 1983   0.0000       6.717945       182.8046 
 1984   0.0000       6.719306       182.8416 
 1985   0.0000       6.724127       182.9728 
 1986   0.0000       6.726427       183.0354 
 1987   0.0000       6.731409       183.1710 
 1988   0.0000       6.733774       183.2353 
 1989   0.0000       6.737607       183.3396 
 1990   0.0000       6.739461       183.3901 
 1991   0.0000       6.741934       183.4573 
 1992   0.0000       6.746684       183.5866 
 1993   0.0000       6.751087       183.7064 
 1994   0.0000       6.753832       183.7811 
 1995   0.0000       6.757085       183.8696 
 1996   0.0000       6.762992       184.0304 
 1997   0.0000       6.763984       184.0574 
 1998   0.0000       6.766422       184.1237 
 1999   0.0000       6.768594       184.1828 
 2000   0.0000       6.770683       184.2397 
 2001   0.0000       6.775245       184.3638 
 2002   0.0000       6.777604       184.4280 
 2003   0.0000       6.779615       184.4827 
 2004   0.0000       6.784911       184.6268 
 2005   0.0000       6.789429       184.7498 
 2006   0.0000       6.794318       184.8828 
 2007   0.0000       6.796801       184.9504 
 2008   0.0000       6.800452       185.0497 
 2009   0.0000       6.805988       185.2003 
 2010   0.0000       6.806581       185.2165 
 2011   0.0000       6.812981       185.3906 
 2012   0.0000       6.816852       185.4960 
 2013   0.0000       6.819470       185.5672 
 2014   0.0000       6.820725       185.6014 
 2015   0.0000       6.822532       185.6505 
 2016   0.0000       6.823873       185.6870 
 2017   0.0000       6.831429       185.8926 
 2018   0.0000       6.834250       185.9694 
 2019   0.0000       6.838384       186.0819 
 2020   0.0000       6.843597       186.2237 
 2021   0.0000       6.847574       186.3320 
 2022   0.0000       6.853478       186.4926 
 2023   0.0000       6.854220       186.5128 
 2024   0.0000       6.855417       186.5454 
 2025   0.0000       6.863737       186.7718 
 2026   0.0000       6.866427       186.8450 
 2027   0.0000       6.868765       186.9086 
 2028   0.0000       6.870425       186.9538 
 2029   0.0000       6.874270       187.0584 
 2030   0.0000       6.887279       187.4124 
 2031   0.0000       6.887463       187.4174 
 2032   0.0000       6.893465       187.5807 
 2033   0.0000       6.896652       187.6674 
 2034   0.0000       6.899160       187.7357 
 2035   0.0000       6.901067       187.7876 
 2036   0.0000       6.904986       187.8942 
 2037   0.0000       6.912269       188.0924 
 2038   0.0000       6.915530       188.1812 
 2039   0.0000       6.921090       188.3324 
 2040   0.0000       6.931468       188.6148 
 2041   0.0000       6.938737       188.8126 
 2042   0.0000       6.943896       188.9530 
 2043   0.0000       6.945135       188.9867 
 2044   0.0000       6.955327       189.2641 
 2045   0.0000       6.956613       189.2991 
 2046   0.0000       6.961036       189.4194 
 2047   0.0000       6.969927       189.6613 
 2048   0.0000       6.976820       189.8489 
 2049   0.0000       6.984865       190.0678 
 2050   0.0000       6.986548       190.1136 
 2051   0.0000       6.992665       190.2801 
 2052   0.0000       6.995627       190.3607 
 2053   0.0000       6.998239       190.4318 
 2054   0.0000       7.001226       190.5130 
 2055   0.0000       7.006793       190.6645 
 2056   0.0000       7.009638       190.7420 
 2057   0.0000       7.013583       190.8493 
 2058   0.0000       7.016011       190.9154 
 2059   0.0000       7.020746       191.0442 
 2060   0.0000       7.024310       191.1412 
 2061   0.0000       7.028187       191.2467 
 2062   0.0000       7.036216       191.4652 
 2063   0.0000       7.039573       191.5565 
 2064   0.0000       7.042644       191.6401 
 2065   0.0000       7.045025       191.7049 
 2066   0.0000       7.049368       191.8231 
 2067   0.0000       7.051343       191.8768 
 2068   0.0000       7.056741       192.0237 
 2069   0.0000       7.061524       192.1538 
 2070   0.0000       7.063357       192.2037 
 2071   0.0000       7.069572       192.3728 
 2072   0.0000       7.074713       192.5127 
 2073   0.0000       7.075659       192.5385 
 2074   0.0000       7.082161       192.7154 
 2075   0.0000       7.086180       192.8248 
 2076   0.0000       7.088585       192.8902 
 2077   0.0000       7.095184       193.0698 
 2078   0.0000       7.102602       193.2716 
 2079   0.0000       7.104674       193.3280 
 2080   0.0000       7.110141       193.4768 
 2081   0.0000       7.113883       193.5786 
 2082   0.0000       7.118300       193.6988 
 2083   0.0000       7.123028       193.8275 
 2084   0.0000       7.127220       193.9415 
 2085   0.0000       7.130042       194.0183 
 2086   0.0000       7.135753       194.1737 
 2087   0.0000       7.141096       194.3191 
 2088   0.0000       7.145565       194.4407 
 2089   0.0000       7.146130       194.4561 
 2090   0.0000       7.148566       194.5224 
 2091   0.0000       7.151277       194.5961 
 2092   0.0000       7.155608       194.7140 
 2093   0.0000       7.158876       194.8029 
 2094   0.0000       7.163328       194.9241 
 2095   0.0000       7.166873       195.0205 
 2096   0.0000       7.173383       195.1977 
 2097   0.0000       7.182147       195.4361 
 2098   0.0000       7.183345       195.4687 
 2099   0.0000       7.189369       195.6327 
 2100   0.0000       7.192725       195.7240 
 2101   0.0000       7.197026       195.8410 
 2102   0.0000       7.197944       195.8660 
 2103   0.0000       7.204635       196.0481 
 2104   0.0000       7.210369       196.2041 
 2105   0.0000       7.217639       196.4019 
 2106   0.0000       7.218477       196.4247 
 2107   0.0000       7.225758       196.6229 
 2108   0.0000       7.232085       196.7950 
 2109   0.0000       7.236307       196.9099 
 2110   0.0000       7.240633       197.0276 
 2111   0.0000       7.243171       197.0967 
 2112   0.0000       7.246796       197.1954 
 2113   0.0000       7.253132       197.3677 
 2114   0.0000       7.255287       197.4264 
 2115   0.0000       7.257132       197.4766 
 2116   0.0000       7.263415       197.6476 
 2117   0.0000       7.265247       197.6974 
 2118   0.0000       7.268990       197.7993 
 2119   0.0000       7.280400       198.1098 
 2120   0.0000       7.283512       198.1944 
 2121   0.0000       7.289377       198.3540 
 2122   0.0000       7.302801       198.7193 
 2123   0.0000       7.303980       198.7514 
 2124   0.0000       7.305125       198.7826 
 2125   0.0000       7.310532       198.9297 
 2126   0.0000       7.315025       199.0519 
 2127   0.0000       7.320637       199.2047 
 2128   0.0000       7.322624       199.2587 
 2129   0.0000       7.329261       199.4393 
 2130   0.0000       7.335449       199.6077 
 2131   0.0000       7.343817       199.8354 
 2132   0.0000       7.349567       199.9919 
 2133   0.0000       7.353126       200.0887 
 2134   0.0000       7.355886       200.1638 
 2135   0.0000       7.357992       200.2211 
 2136   0.0000       7.365935       200.4373 
 2137   0.0000       7.371969       200.6015 
 2138   0.0000       7.378068       200.7674 
 2139   0.0000       7.387089       201.0129 
 2140   0.0000       7.390427       201.1037 
 2141   0.0000       7.400060       201.3659 
 2142   0.0000       7.401711       201.4108 
 2143   0.0000       7.408088       201.5843 
 2144   0.0000       7.409069       201.6110 
 2145   0.0000       7.417231       201.8331 
 2146   0.0000       7.425747       202.0649 
 2147   0.0000       7.431315       202.2164 
 2148   0.0000       7.434750       202.3098 
 2149   0.0000       7.444203       202.5671 
 2150   0.0000       7.446493       202.6294 
 2151   0.0000       7.447092       202.6457 
 2152   0.0000       7.451868       202.7756 
 2153   0.0000       7.460168       203.0015 
 2154   0.0000       7.466223       203.1662 
 2155   0.0000       7.471408       203.3073 
 2156   0.0000       7.472992       203.3505 
 2157   0.0000       7.475326       203.4140 
 2158   0.0000       7.481201       203.5738 
 2159   0.0000       7.484648       203.6676 
 2160   0.0000       7.486200       203.7098 
 2161   0.0000       7.489738       203.8061 
 2162   0.0000       7.494178       203.9269 
 2163   0.0000       7.496027       203.9773 
 2164   0.0000       7.502527       204.1541 
 2165   0.0000       7.505150       204.2255 
 2166   0.0000       7.507178       204.2807 
 2167   0.0000       7.512178       204.4168 
 2168   0.0000       7.516319       204.5294 
 2169   0.0000       7.519460       204.6149 
 2170   0.0000       7.521776       204.6779 
 2171   0.0000       7.525543       204.7804 
 2172   0.0000       7.532496       204.9696 
 2173   0.0000       7.534052       205.0120 
 2174   0.0000       7.539271       205.1540 
 2175   0.0000       7.544446       205.2948 
 2176   0.0000       7.545676       205.3283 
 2177   0.0000       7.549940       205.4443 
 2178   0.0000       7.554530       205.5692 
 2179   0.0000       7.559800       205.7126 
 2180   0.0000       7.562967       205.7988 
 2181   0.0000       7.565732       205.8740 
 2182   0.0000       7.570493       206.0036 
 2183   0.0000       7.575271       206.1336 
 2184   0.0000       7.575764       206.1470 
 2185   0.0000       7.580189       206.2674 
 2186   0.0000       7.586581       206.4414 
 2187   0.0000       7.591186       206.5667 
 2188   0.0000       7.594037       206.6442 
 2189   0.0000       7.595308       206.6788 
 2190   0.0000       7.602017       206.8614 
 2191   0.0000       7.603679       206.9066 
 2192   0.0000       7.609325       207.0602 
 2193   0.0000       7.615032       207.2155 
 2194   0.0000       7.619436       207.3354 
 2195   0.0000       7.626579       207.5298 
 2196   0.0000       7.631072       207.6520 
 2197   0.0000       7.634607       207.7482 
 2198   0.0000       7.638467       207.8533 
 2199   0.0000       7.639892       207.8920 
 2200   0.0000       7.649674       208.1582 
 2201   0.0000       7.652410       208.2327 
 2202   0.0000       7.655882       208.3272 
 2203   0.0000       7.658846       208.4078 
 2204   0.0000       7.661278       208.4740 
 2205   0.0000       7.664604       208.5645 
 2206   0.0000       7.673340       208.8022 
 2207   0.0000       7.676253       208.8815 
 2208   0.0000       7.678958       208.9551 
 2209   0.0000       7.687242       209.1805 
 2210   0.0000       7.689391       209.2390 
 2211   0.0000       7.690578       209.2713 
 2212   0.0000       7.702347       209.5915 
 2213   0.0000       7.703147       209.6133 
 2214   0.0000       7.706686       209.7096 
 2215   0.0000       7.710952       209.8257 
 2216   0.0000       7.716623       209.9800 
 2217   0.0000       7.717880       210.0142 
 2218   0.0000       7.722895       210.1507 
 2219   0.0000       7.726912       210.2600 
 2220   0.0000       7.730707       210.3632 
 2221   0.0000       7.732768       210.4193 
 2222   0.0000       7.735354       210.4897 
 2223   0.0000       7.740349       210.6256 
 2224   0.0000       7.741825       210.6658 
 2225   0.0000       7.751157       210.9197 
 2226   0.0000       7.753217       210.9758 
 2227   0.0000       7.758508       211.1197 
 2228   0.0000       7.761405       211.1986 
 2229   0.0000       7.768604       211.3945 
 2230   0.0000       7.773016       211.5145 
 2231   0.0000       7.776398       211.6066 
 2232   0.0000       7.784238       211.8199 
 2233   0.0000       7.784941       211.8390 
 2234   0.0000       7.785362       211.8505 
 2235   0.0000       7.788711       211.9416 
 2236   0.0000       7.793510       212.0722 
 2237   0.0000       7.796190       212.1451 
 2238   0.0000       7.800681       212.2673 
 2239   0.0000       7.802876       212.3271 
 2240   0.0000       7.812746       212.5956 
 2241   0.0000       7.821792       212.8418 
 2242   0.0000       7.825435       212.9409 
 2243   0.0000       7.828033       213.0116 
 2244   0.0000       7.833381       213.1571 
 2245   0.0000       7.838969       213.3092 
 2246   0.0000       7.841805       213.3864 
 2247   0.0000       7.848419       213.5663 
 2248   0.0000       7.850911       213.6342 
 2249   0.0000       7.853160       213.6953 
 2250   0.0000       7.863044       213.9643 
 2251   0.0000       7.867020       214.0725 
 2252   0.0000       7.868998       214.1263 
 2253   0.0000       7.871912       214.2056 
 2254   0.0000       7.873556       214.2504 
 2255   0.0000       7.877891       214.3683 
 2256   0.0000       7.882804       214.5020 
 2257   0.0000       7.888392       214.6541 
 2258   0.0000       7.894638       214.8240 
 2259   0.0000       7.898232       214.9218 
 2260   0.0000       7.899132       214.9463 
 2261   0.0000       7.905508       215.1198 
 2262   0.0000       7.914892       215.3752 
 2263   0.0000       7.916303       215.4136 
 2264   0.0000       7.923105       215.5987 
 2265   0.0000       7.925447       215.6624 
 2266   0.0000       7.927389       215.7152 
 2267   0.0000       7.931280       215.8211 
 2268   0.0000       7.935845       215.9453 
 2269   0.0000       7.939569       216.0467 
 2270   0.0000       7.944890       216.1915 
 2271   0.0000       7.947532       216.2634 
 2272   0.0000       7.954005       216.4395 
 2273   0.0000       7.956229       216.5000 
 2274   0.0000       7.958502       216.5618 
 2275   0.0000       7.963345       216.6936 
 2276   0.0000       7.968784       216.8416 
 2277   0.0000       7.972036       216.9301 
 2278   0.0000       7.973938       216.9819 
 2279   0.0000       7.976806       217.0599 
 2280   0.0000       7.983073       217.2305 
 2281   0.0000       7.985434       217.2947 
 2282   0.0000       7.986910       217.3349 
 2283   0.0000       7.992622       217.4903 
 2284   0.0000       7.992943       217.4990 
 2285   0.0000       7.997391       217.6201 
 2286   0.0000       8.003397       217.7835 
 2287   0.0000       8.006097       217.8570 
 2288   0.0000       8.010017       217.9637 
 2289   0.0000       8.012154       218.0218 
 2290   0.0000       8.019561       218.2234 
 2291   0.0000       8.021201       218.2680 
 2292   0.0000       8.023053       218.3184 
 2293   0.0000       8.024847       218.3672 
 2294   0.0000       8.032093       218.5644 
 2295   0.0000       8.036700       218.6897 
 2296   0.0000       8.039653       218.7701 
 2297   0.0000       8.043905       218.8858 
 2298   0.0000       8.046322       218.9516 
 2299   0.0000       8.050733       219.0716 
 2300   0.0000       8.052556       219.1212 
 2301   0.0000       8.056381       219.2253 
 2302   0.0000       8.065184       219.4648 
 2303   0.0000       8.073283       219.6852 
 2304   0.0000       8.077383       219.7968 
 2305   0.0000       8.079110       219.8438 
 2306   0.0000       8.084130       219.9804 
 2307   0.0000       8.090265       220.1473 
 2308   0.0000       8.096247       220.3101 
 2309   0.0000       8.104772       220.5421 
 2310   0.0000       8.109873       220.6809 
 2311   0.0000       8.115959       220.8465 
 2312   0.0000       8.121430       220.9954 
 2313   0.0000       8.126410       221.1309 
 2314   0.0000       8.129483       221.2145 
 2315   0.0000       8.133045       221.3114 
 2316   0.0000       8.137284       221.4268 
 2317   0.0000       8.140971       221.5271 
 2318   0.0000       8.147440       221.7031 
 2319   0.0000       8.148410       221.7295 
 2320   0.0000       8.152434       221.8390 
 2321   0.0000       8.155625       221.9258 
 2322   0.0000       8.158377       222.0007 
 2323   0.0000       8.161695       222.0910 
 2324   0.0000       8.164262       222.1609 
 2325   0.0000       8.167796       222.2570 
 2326   0.0000       8.170350       222.3265 
 2327   0.0000       8.175206       222.4587 
 2328   0.0000       8.179192       222.5671 
 2329   0.0000       8.180960       222.6152 
 2330   0.0000       8.185928       222.7504 
 2331   0.0000       8.186186       222.7574 
 2332   0.0000       8.191122       222.8918 
 2333   0.0000       8.192641       222.9331 
 2334   0.0000       8.195235       223.0037 
 2335   0.0000       8.198134       223.0826 
 2336   0.0000       8.199707       223.1254 
 2337   0.0000       8.206813       223.3187 
 2338   0.0000       8.209747       223.3986 
 2339   0.0000       8.211227       223.4389 
 2340   0.0000       8.212048       223.4612 
 2341   0.0000       8.217417       223.6073 
 2342   0.0000       8.218958       223.6492 
 2343   0.0000       8.225805       223.8355 
 2344   0.0000       8.231699       223.9959 
 2345   0.0000       8.235284       224.0935 
 2346   0.0000       8.239066       224.1964 
 2347   0.0000       8.244259       224.3377 
 2348   0.0000       8.253765       224.5964 
 2349   0.0000       8.256825       224.6796 
 2350   0.0000       8.259192       224.7440 
 2351   0.0000       8.264804       224.8968 
 2352   0.0000       8.271718       225.0849 
 2353   0.0000       8.271990       225.0923 
 2354   0.0000       8.276246       225.2081 
 2355   0.0000       8.283627       225.4089 
 2356   0.0000       8.284347       225.4285 
 2357   0.0000       8.294496       225.7047 
 2358   0.0000       8.301493       225.8951 
 2359   0.0000       8.302674       225.9273 
 2360   0.0000       8.305943       226.0162 
 2361   0.0000       8.311399       226.1647 
 2362   0.0000       8.317887       226.3412 
 2363   0.0000       8.322988       226.4800 
 2364   0.0000       8.324634       226.5248 
 2365   0.0000       8.331469       226.7108 
 2366   0.0000       8.335121       226.8102 
 2367   0.0000       8.339416       226.9271 
 2368   0.0000       8.346269       227.1135 
 2369   0.0000       8.349721       227.2075 
 2370   0.0000       8.353488       227.3100 
 2371   0.0000       8.356151       227.3824 
 2372   0.0000       8.360591       227.5032 
 2373   0.0000       8.363479       227.5818 
 2374   0.0000       8.367922       227.7027 
 2375   0.0000       8.372366       227.8237 
 2376   0.0000       8.374230       227.8744 
 2377   0.0000       8.377579       227.9655 
 2378   0.0000       8.379506       228.0179 
 2379   0.0000       8.382333       228.0949 
 2380   0.0000       8.383353       228.1226 
 2381   0.0000       8.385473       228.1803 
 2382   0.0000       8.391786       228.3521 
 2383   0.0000       8.394448       228.4245 
 2384   0.0000       8.398635       228.5385 
 2385   0.0000       8.400973       228.6021 
 2386   0.0000       8.406205       228.7445 
 2387   0.0000       8.409391       228.8311 
 2388   0.0000       8.411048       228.8763 
 2389   0.0000       8.412049       228.9035 
 2390   0.0000       8.415244       228.9904 
 2391   0.0000       8.418293       229.0734 
 2392   0.0000       8.424043       229.2299 
 2393   0.0000       8.427633       229.3275 
 2394   0.0000       8.434394       229.5115 
 2395   0.0000       8.435534       229.5425 
 2396   0.0000       8.438266       229.6169 
 2397   0.0000       8.441078       229.6934 
 2398   0.0000       8.442520       229.7327 
 2399   0.0000       8.444226       229.7791 
 2400   0.0000       8.447010       229.8548 
 2401   0.0000       8.450721       229.9558 
 2402   0.0000       8.453741       230.0380 
 2403   0.0000       8.458601       230.1702 
 2404   0.0000       8.464243       230.3238 
 2405   0.0000       8.469240       230.4597 
 2406   0.0000       8.470006       230.4806 
 2407   0.0000       8.477304       230.6792 
 2408   0.0000       8.478565       230.7135 
 2409   0.0000       8.482206       230.8126 
 2410   0.0000       8.483169       230.8388 
 2411   0.0000       8.486918       230.9408 
 2412   0.0000       8.489784       231.0188 
 2413   0.0000       8.495166       231.1652 
 2414   0.0000       8.498253       231.2492 
 2415   0.0000       8.505808       231.4548 
 2416   0.0000       8.506931       231.4854 
 2417   0.0000       8.511133       231.5997 
 2418   0.0000       8.513695       231.6694 
 2419   0.0000       8.514152       231.6818 
 2420   0.0000       8.517627       231.7764 
 2421   0.0000       8.518996       231.8137 
 2422   0.0000       8.523256       231.9296 
 2423   0.0000       8.528699       232.0777 
 2424   0.0000       8.530875       232.1369 
 2425   0.0000       8.535744       232.2694 
 2426   0.0000       8.537956       232.3296 
 2427   0.0000       8.541175       232.4172 
 2428   0.0000       8.543607       232.4834 
 2429   0.0000       8.547381       232.5861 
 2430   0.0000       8.550559       232.6725 
 2431   0.0000       8.553655       232.7568 
 2432   0.0000       8.554807       232.7881 
 2433   0.0000       8.560327       232.9383 
 2434   0.0000       8.561401       232.9676 
 2435   0.0000       8.566573       233.1083 
 2436   0.0000       8.569936       233.1998 
 2437   0.0000       8.572394       233.2667 
 2438   0.0000       8.575053       233.3391 
 2439   0.0000       8.579647       233.4641 
 2440   0.0000       8.583642       233.5728 
 2441   0.0000       8.586263       233.6441 
 2442   0.0000       8.594707       233.8739 
 2443   0.0000       8.600812       234.0400 
 2444   0.0000       8.605935       234.1794 
 2445   0.0000       8.610625       234.3070 
 2446   0.0000       8.613154       234.3758 
 2447   0.0000       8.615169       234.4307 
 2448   0.0000       8.619421       234.5464 
 2449   0.0000       8.625085       234.7005 
 2450   0.0000       8.625511       234.7121 
 2451   0.0000       8.629357       234.8168 
 2452   0.0000       8.634544       234.9579 
 2453   0.0000       8.637842       235.0476 
 2454   0.0000       8.640490       235.1197 
 2455   0.0000       8.646735       235.2896 
 2456   0.0000       8.647904       235.3214 
 2457   0.0000       8.648316       235.3326 
 2458   0.0000       8.654737       235.5074 
 2459   0.0000       8.656514       235.5557 
 2460   0.0000       8.662591       235.7211 
 2461   0.0000       8.665706       235.8059 
 2462   0.0000       8.667331       235.8501 
 2463   0.0000       8.671622       235.9668 
 2464   0.0000       8.675929       236.0840 
 2465   0.0000       8.682662       236.2673 
 2466   0.0000       8.686892       236.3824 
 2467   0.0000       8.690523       236.4811 
 2468   0.0000       8.692543       236.5361 
 2469   0.0000       8.700821       236.7614 
 2470   0.0000       8.704809       236.8699 
 2471   0.0000       8.706489       236.9156 
 2472   0.0000       8.713615       237.1095 
 2473   0.0000       8.718534       237.2434 
 2474   0.0000       8.723024       237.3655 
 2475   0.0000       8.730555       237.5705 
 2476   0.0000       8.731881       237.6066 
 2477   0.0000       8.737378       237.7561 
 2478   0.0000       8.738632       237.7903 
 2479   0.0000       8.746629       238.0079 
 2480   0.0000       8.748871       238.0689 
 2481   0.0000       8.755344       238.2450 
 2482   0.0000       8.757654       238.3079 
 2483   0.0000       8.758119       238.3205 
 2484   0.0000       8.765501       238.5214 
 2485   0.0000       8.769317       238.6252 
 2486   0.0000       8.774970       238.7791 
 2487   0.0000       8.776556       238.8222 
 2488   0.0000       8.781955       238.9691 
 2489   0.0000       8.783448       239.0098 
 2490   0.0000       8.788155       239.1379 
 2491   0.0000       8.792265       239.2497 
 2492   0.0000       8.798000       239.4058 
 2493   0.0000       8.799244       239.4396 
 2494   0.0000       8.810238       239.7388 
 2495   0.0000       8.818732       239.9699 
 2496   0.0000       8.823608       240.1026 
 2497   0.0000       8.828402       240.2330 
 2498   0.0000       8.830802       240.2983 
 2499   0.0000       8.834462       240.3979 
 2500   0.0000       8.839587       240.5374 
 2501   0.0000       8.842742       240.6232 
 2502   0.0000       8.851123       240.8513 
 2503   0.0000       8.854744       240.9498 
 2504   0.0000       8.858132       241.0420 
 2505   0.0000       8.863007       241.1747 
 2506   0.0000       8.866259       241.2632 
 2507   0.0000       8.870197       241.3703 
 2508   0.0000       8.875617       241.5178 
 2509   0.0000       8.886487       241.8136 
 2510   0.0000       8.894706       242.0373 
 2511   0.0000       8.903308       242.2713 
 2512   0.0000       8.905258       242.3244 
 2513   0.0000       8.906493       242.3580 
 2514   0.0000       8.910055       242.4549 
 2515   0.0000       8.911257       242.4876 
 2516   0.0000       8.918907       242.6958 
 2517   0.0000       8.924391       242.8450 
 2518   0.0000       8.928461       242.9558 
 2519   0.0000       8.931553       243.0399 
 2520   0.0000       8.936213       243.1667 
 2521   0.0000       8.941618       243.3138 
 2522   0.0000       8.946211       243.4388 
 2523   0.0000       8.952781       243.6176 
 2524   0.0000       8.953305       243.6318 
 2525   0.0000       8.954875       243.6745 
 2526   0.0000       8.958029       243.7604 
 2527   0.0000       8.962012       243.8687 
 2528   0.0000       8.966310       243.9857 
 2529   0.0000       8.971838       244.1361 
 2530   0.0000       8.978555       244.3189 
 2531   0.0000       8.981308       244.3938 
 2532   0.0000       8.987534       244.5632 
 2533   0.0000       8.992176       244.6895 
 2534   0.0000       8.994887       244.7633 
 2535   0.0000       9.003395       244.9948 
 2536   0.0000       9.004911       245.0361 
 2537   0.0000       9.005852       245.0617 
 2538   0.0000       9.011456       245.2142 
 2539   0.0000       9.020404       245.4577 
 2540   0.0000       9.023201       245.5338 
 2541   0.0000       9.028113       245.6675 
 2542   0.0000       9.036568       245.8975 
 2543   0.0000       9.039160       245.9680 
 2544   0.0000       9.044363       246.1096 
 2545   0.0000       9.053192       246.3499 
 2546   0.0000       9.057042       246.4546 
 2547   0.0000       9.062101       246.5923 
 2548   0.0000       9.066122       246.7017 
 2549   0.0000       9.070228       246.8134 
 2550   0.0000       9.075168       246.9479 
 2551   0.0000       9.077904       247.0223 
 2552   0.0000       9.085212       247.2212 
 2553   0.0000       9.089162       247.3287 
 2554   0.0000       9.093982       247.4598 
 2555   0.0000       9.100556       247.6387 
 2556   0.0000       9.103915       247.7301 
 2557   0.0000       9.105447       247.7718 
 2558   0.0000       9.111910       247.9477 
 2559   0.0000       9.116338       248.0682 
 2560   0.0000       9.117092       248.0887 
 2561   0.0000       9.118617       248.1302 
 2562   0.0000       9.125630       248.3210 
 2563   0.0000       9.133190       248.5267 
 2564   0.0000       9.134913       248.5736 
 2565   0.0000       9.143398       248.8045 
 2566   0.0000       9.154084       249.0953 
 2567   0.0000       9.158422       249.2133 
 2568   0.0000       9.162974       249.3372 
 2569   0.0000       9.172241       249.5894 
 2570   0.0000       9.180903       249.8251 
 2571   0.0000       9.186058       249.9653 
 2572   0.0000       9.207341       250.5445 
 2573   0.0000       9.210367       250.6268 
 2574   0.0000       9.218215       250.8404 
 2575   0.0000       9.231304       251.1966 
 2576   0.0000       9.242903       251.5122 
 2577   0.0000       9.261492       252.0180 
 2578   0.0000       9.285340       252.6670 
 2579   0.0000       9.289677       252.7850 
 2580   0.0000       9.295114       252.9329 
 2581   0.0000       9.305955       253.2279 
 2582   0.0000       9.309830       253.3333 
 2583   0.0000       9.350244       254.4331 
 2584   0.0000       9.353137       254.5118 
 2585   0.0000       9.372488       255.0384 
 2586   0.0000       9.387015       255.4337 
 2587   0.0000       9.391218       255.5480 
 2588   0.0000       9.401645       255.8318 
 2589   0.0000       9.406116       255.9534 
 2590   0.0000       9.413491       256.1541 
 2591   0.0000       9.423507       256.4267 
 2592   0.0000       9.451343       257.1841 
 2593   0.0000       9.455035       257.2846 
 2594   0.0000       9.471887       257.7432 
 2595   0.0000       9.472986       257.7730 
 2596   0.0000       9.479866       257.9603 
 2597   0.0000       9.500674       258.5265 
 2598   0.0000       9.511984       258.8342 
 2599   0.0000       9.516937       258.9690 
 2600   0.0000       9.540442       259.6086 
 2601   0.0000       9.550496       259.8822 
 2602   0.0000       9.553956       259.9764 
 2603   0.0000       9.560712       260.1602 
 2604   0.0000       9.570305       260.4212 
 2605   0.0000       9.573959       260.5207 
 2606   0.0000       9.577309       260.6118 
 2607   0.0000       9.597006       261.1478 
 2608   0.0000       9.602753       261.3042 
 2609   0.0000       9.620340       261.7827 
 2610   0.0000       9.634434       262.1663 
 2611   0.0000       9.647888       262.5324 
 2612   0.0000       9.655094       262.7285 
 2613   0.0000       9.668564       263.0950 
 2614   0.0000       9.686754       263.5900 
 2615   0.0000       9.690107       263.6812 
 2616   0.0000       9.701207       263.9833 
 2617   0.0000       9.708291       264.1760 
 2618   0.0000       9.710532       264.2370 
 2619   0.0000       9.714137       264.3351 
 2620   0.0000       9.729491       264.7529 
 2621   0.0000       9.732296       264.8292 
 2622   0.0000       9.734772       264.8966 
 2623   0.0000       9.738506       264.9982 
 2624   0.0000       9.744064       265.1495 
 2625   0.0000       9.745144       265.1788 
 2626   0.0000       9.749362       265.2936 
 2627   0.0000       9.757326       265.5103 
 2628   0.0000       9.773600       265.9532 
 2629   0.0000       9.775206       265.9969 
 2630   0.0000       9.786502       266.3043 
 2631   0.0000       9.788621       266.3619 
 2632   0.0000       9.791381       266.4370 
 2633   0.0000       9.796346       266.5721 
 2634   0.0000       9.799427       266.6560 
 2635   0.0000       9.804093       266.7829 
 2636   0.0000       9.806760       266.8555 
 2637   0.0000       9.814243       267.0591 
 2638   0.0000       9.818998       267.1885 
 2639   0.0000       9.819413       267.1998 
 2640   0.0000       9.827167       267.4108 
 2641   0.0000       9.831673       267.5334 
 2642   0.0000       9.837975       267.7049 
 2643   0.0000       9.844592       267.8850 
 2644   0.0000       9.847091       267.9530 
 2645   0.0000       9.849919       268.0299 
 2646   0.0000       9.858747       268.2701 
 2647   0.0000       9.868592       268.5380 
 2648   0.0000       9.873713       268.6774 
 2649   0.0000       9.874717       268.7047 
 2650   0.0000       9.879014       268.8216 
 2651   0.0000       9.882242       268.9095 
 2652   0.0000       9.885527       268.9989 
 2653   0.0000       9.888784       269.0875 
 2654   0.0000       9.897560       269.3263 
 2655   0.0000       9.900007       269.3929 
 2656   0.0000       9.904840       269.5244 
 2657   0.0000       9.908122       269.6137 
 2658   0.0000       9.911075       269.6941 
 2659   0.0000       9.923399       270.0294 
 2660   0.0000       9.926999       270.1274 
 2661   0.0000       9.934287       270.3257 
 2662   0.0000       9.941070       270.5103 
 2663   0.0000       9.949369       270.7361 
 2664   0.0000       9.961074       271.0546 
 2665   0.0000       9.970598       271.3138 
 2666   0.0000       9.973481       271.3922 
 2667   0.0000       9.977336       271.4971 
 2668   0.0000       9.981885       271.6209 
 2669   0.0000       9.991472       271.8818 
 2670   0.0000       9.993809       271.9454 
 2671   0.0000       9.996491       272.0184 
 2672   0.0000       9.999931       272.1119 
 2673   0.0000      10.013075       272.4696 
 2674   0.0000      10.019894       272.6552 
 2675   0.0000      10.025314       272.8027 
 2676   0.0000      10.029392       272.9136 
 2677   0.0000      10.037108       273.1236 
 2678   0.0000      10.040689       273.2210 
 2679   0.0000      10.052809       273.5508 
 2680   0.0000      10.064032       273.8562 
 2681   0.0000      10.070882       274.0426 
 2682   0.0000      10.080657       274.3086 
 2683   0.0000      10.082213       274.3510 
 2684   0.0000      10.092474       274.6302 
 2685   0.0000      10.108324       275.0615 
 2686   0.0000      10.113810       275.2108 
 2687   0.0000      10.121044       275.4076 
 2688   0.0000      10.125170       275.5199 
 2689   0.0000      10.130495       275.6648 
 2690   0.0000      10.141078       275.9528 
 2691   0.0000      10.153290       276.2851 
 2692   0.0000      10.169406       276.7236 
 2693   0.0000      10.177855       276.9535 
 2694   0.0000      10.192752       277.3589 
 2695   0.0000      10.201365       277.5933 
 2696   0.0000      10.206682       277.7379 
 2697   0.0000      10.214423       277.9486 
 2698   0.0000      10.222052       278.1562 
 2699   0.0000      10.235484       278.5217 
 2700   0.0000      10.241265       278.6790 
 2701   0.0000      10.249901       278.9140 
 2702   0.0000      10.258262       279.1415 
 2703   0.0000      10.264737       279.3177 
 2704   0.0000      10.274219       279.5757 
 2705   0.0000      10.292545       280.0744 
 2706   0.0000      10.300045       280.2785 
 2707   0.0000      10.336843       281.2798 
 2708   0.0000      10.343430       281.4590 
 2709   0.0000      10.354667       281.7648 
 2710   0.0000      10.373743       282.2839 
 2711   0.0000      10.382632       282.5258 
 2712   0.0000      10.386086       282.6198 
 2713   0.0000      10.389784       282.7204 
 2714   0.0000      10.392721       282.8003 
 2715   0.0000      10.402114       283.0559 
 2716   0.0000      10.404998       283.1344 
 2717   0.0000      10.408850       283.2392 
 2718   0.0000      10.413533       283.3666 
 2719   0.0000      10.417982       283.4877 
 2720   0.0000      10.423919       283.6493 
 2721   0.0000      10.425098       283.6813 
 2722   0.0000      10.427846       283.7561 
 2723   0.0000      10.441624       284.1310 
 2724   0.0000      10.442941       284.1669 
 2725   0.0000      10.453271       284.4480 
 2726   0.0000      10.463645       284.7303 
 2727   0.0000      10.467435       284.8334 
 2728   0.0000      10.472289       284.9655 
 2729   0.0000      10.480603       285.1917 
 2730   0.0000      10.493060       285.5307 
 2731   0.0000      10.537064       286.7281 
 2732   0.0000      10.552577       287.1502 
 2733   0.0000      10.570992       287.6513 
 2734   0.0000      10.581165       287.9281 
 2735   0.0000      10.588525       288.1284 
 2736   0.0000      10.605305       288.5850 
 2737   0.0000      10.620406       288.9960 
 2738   0.0000      10.630477       289.2700 
 2739   0.0000      10.638998       289.5019 
 2740   0.0000      10.657901       290.0162 
 2741   0.0000      10.673422       290.4386 
 2742   0.0000      10.696307       291.0613 
 2743   0.0000      10.711055       291.4626 
 2744   0.0000      10.734750       292.1074 
 2745   0.0000      10.739683       292.2416 
 2746   0.0000      10.750603       292.5388 
 2747   0.0000      10.761197       292.8270 
 2748   0.0000      10.768270       293.0195 
 2749   0.0000      10.791436       293.6499 
 2750   0.0000      10.794034       293.7206 
 2751   0.0000      10.832615       294.7704 
 2752   0.0000      10.839084       294.9465 
 2753   0.0000      10.849696       295.2352 
 2754   0.0000      10.871501       295.8286 
 2755   0.0000      10.881650       296.1048 
 2756   0.0000      10.905353       296.7498 
 2757   0.0000      10.926383       297.3220 
 2758   0.0000      10.948929       297.9355 
 2759   0.0000      10.977347       298.7088 
 2760   0.0000      11.100361       302.0562 
 2761   0.0000      11.128043       302.8094 
 2762   0.0000      11.171329       303.9873 
 2763   0.0000      11.221691       305.3577 
 2764   0.0000      11.240540       305.8706 
 2765   0.0000      11.381471       309.7056 
 2766   0.0000      11.477301       312.3132 
 2767   0.0000      11.489481       312.6447 
 2768   0.0000      11.593904       315.4862 
 2769   0.0000      11.607216       315.8484 
 2770   0.0000      11.626624       316.3765 
 2771   0.0000      11.654522       317.1357 
 2772   0.0000      11.714971       318.7806 
 2773   0.0000      11.752821       319.8105 
 2774   0.0000      11.861821       322.7766 
 2775   0.0000      11.872342       323.0629 
 2776   0.0000      11.888640       323.5063 
 2777   0.0000      11.984139       326.1050 
 2778   0.0000      12.042015       327.6799 
 2779   0.0000      12.086579       328.8925 
 2780   0.0000      12.104538       329.3812 
 2781   0.0000      12.168885       331.1322 
 2782   0.0000      12.176073       331.3278 
 2783   0.0000      12.184398       331.5543 
 2784   0.0000      12.195413       331.8540 
 2785   0.0000      12.207507       332.1832 
 2786   0.0000      12.221773       332.5714 
 2787   0.0000      12.256962       333.5289 
 2788   0.0000      12.259280       333.5920 
 2789   0.0000      12.281704       334.2022 
 2790   0.0000      12.304396       334.8196 
 2791   0.0000      12.346556       335.9669 
 2792   0.0000      12.347710       335.9983 
 2793   0.0000      12.361077       336.3620 
 2794   0.0000      12.367469       336.5359 
 2795   0.0000      12.386846       337.0632 
 2796   0.0000      12.398283       337.3744 
 2797   0.0000      12.405433       337.5690 
 2798   0.0000      12.450282       338.7894 
 2799   0.0000      12.463183       339.1405 
 2800   0.0000      12.506249       340.3123 
 2801   0.0000      12.541031       341.2588 
 2802   0.0000      12.568534       342.0072 
 2803   0.0000      12.578148       342.2688 
 2804   0.0000      12.608551       343.0961 
 2805   0.0000      12.615014       343.2720 
 2806   0.0000      12.704589       345.7095 
 2807   0.0000      12.719301       346.1098 
 2808   0.0000      12.744880       346.8058 
 2809   0.0000      12.784771       347.8913 
 2810   0.0000      12.799119       348.2817 
 2811   0.0000      12.863149       350.0241 
 2812   0.0000      12.904606       351.1522 
 2813   0.0000      12.933660       351.9428 
 2814   0.0000      12.986215       353.3729 
 2815   0.0000      13.021938       354.3449 
 2816   0.0000      13.079061       355.8993 
 2817   0.0000      13.124870       357.1459 
 2818   0.0000      13.138522       357.5174 
 2819   0.0000      13.151176       357.8617 
 2820   0.0000      13.162614       358.1729 
 2821   0.0000      13.267862       361.0369 
 2822   0.0000      13.311209       362.2164 
 2823   0.0000      13.332572       362.7977 
 2824   0.0000      13.346997       363.1902 
 2825   0.0000      13.352507       363.3402 
 2826   0.0000      13.388041       364.3071 
 2827   0.0000      13.390786       364.3818 
 2828   0.0000      13.683227       372.3395 
 2829   0.0000      13.800405       375.5281 
 2830   0.0000      13.965472       380.0198 
 2831   0.0000      14.587607       396.9490 
 2832   0.0000      14.774574       402.0366 
 2833   0.0000      15.134068       411.8189 
 2834   0.0000      15.361690       418.0128 
 2835   0.0000      28.151419       766.0391 
 2836   0.0000      28.297189       770.0057 
 2837   0.0000      28.358726       771.6802 
 2838   0.0000      28.629252       779.0416 
 2839   0.0000      28.731143       781.8142 
 2840   0.0000      28.735880       781.9430 
 2841   0.0000      28.766335       782.7718 
 2842   0.0000      28.778214       783.0950 
 2843   0.0000      28.791322       783.4517 
 2844   0.0000      28.798880       783.6574 
 2845   0.0000      28.875947       785.7545 
 2846   0.0000      29.054497       790.6131 
 2847   0.0000      29.086362       791.4801 
 2848   0.0000      29.137277       792.8656 
 2849   0.0000      29.150274       793.2193 
 2850   0.0000      29.164785       793.6142 
 2851   0.0000      29.231247       795.4227 
 2852   0.0000      29.241573       795.7036 
 2853   0.0000      29.257835       796.1462 
 2854   0.0000      29.315720       797.7213 
 2855   0.0000      29.371517       799.2396 
 2856   0.0000      29.400379       800.0250 
 2857   0.0000      29.418151       800.5086 
 2858   0.0000      29.427467       800.7621 
 2859   0.0000      29.441113       801.1334 
 2860   0.0000      29.489795       802.4581 
 2861   0.0000      29.567957       804.5850 
 2862   0.0000      29.587314       805.1117 
 2863   0.0000      29.592607       805.2558 
 2864   0.0000      38.229719      1040.2835 
 2865   0.0000      38.640767      1051.4687 
 2866   0.0000      48.695580      1325.0741 
 2867   0.0000      48.893490      1330.4595 
 2868   0.0000     148.980832      4053.9745 
 2869   0.0000     149.135798      4058.1914 
 2870   0.0000     149.199171      4059.9158 
 2871   0.0000     149.446393      4066.6431 
 2872   0.0000     149.540012      4069.1906 
 2873   0.0000     149.559334      4069.7164 
 2874   0.0000     149.565761      4069.8913 
 2875   0.0000     149.592313      4070.6138 
 2876   0.0000     149.608513      4071.0546 
 2877   0.0000     149.624167      4071.4806 
 2878   0.0000     149.689752      4073.2652 
 2879   0.0000     149.847066      4077.5460 
 2880   0.0000     149.920032      4079.5315 
 2881   0.0000     149.924776      4079.6606 
 2882   0.0000     149.937863      4080.0167 
 2883   0.0000     149.970340      4080.9004 
 2884   0.0000     150.017937      4082.1956 
 2885   0.0000     150.030302      4082.5321 
 2886   0.0000     150.040414      4082.8072 
 2887   0.0000     150.185802      4086.7634 
 2888   0.0000     150.243893      4088.3442 
 2889   0.0000     150.257409      4088.7120 
 2890   0.0000     150.268380      4089.0105 
 2891   0.0000     150.276610      4089.2345 
 2892   0.0000     150.288160      4089.5488 
 2893   0.0000     150.332821      4090.7640 
 2894   0.0000     150.375373      4091.9219 
 2895   0.0000     150.397560      4092.5257 
 2896   0.0000     150.401739      4092.6394 
 2897   0.0000     199.629180      5432.1862 
 2898   0.0000     200.085193      5444.5949 
 2899   0.0000     256.139555      6969.9116 
 2900   0.0000     256.375929      6976.3437 

                    ********************************
                    * MULLIKEN POPULATION ANALYSIS *
                    ********************************

-----------------------
MULLIKEN ATOMIC CHARGES
-----------------------
   0 O :   -0.400776
   1 O :   -0.444832
   2 N :   -0.368121
   3 N :   -0.462031
   4 C :    0.166964
   5 C :    0.438751
   6 H :    0.034218
   7 C :    0.087645
   8 C :   -0.204448
   9 H :    0.121001
  10 C :   -0.125894
  11 H :    0.145423
  12 C :   -0.134296
  13 H :    0.136580
  14 C :   -0.144068
  15 H :    0.142203
  16 C :   -0.163420
  17 H :    0.122110
  18 C :    0.051121
  19 C :   -0.299685
  20 H :    0.121964
  21 H :    0.097692
  22 H :    0.107612
  23 C :   -0.286855
  24 H :    0.089704
  25 H :    0.114103
  26 H :    0.125090
  27 C :   -0.261108
  28 H :    0.115031
  29 H :    0.120279
  30 H :    0.094967
  31 C :    0.140756
  32 C :    0.028066
  33 C :   -0.076364
  34 H :    0.089300
  35 C :   -0.180453
  36 H :    0.126318
  37 C :   -0.136842
  38 H :    0.135090
  39 C :   -0.125328
  40 H :    0.059632
  41 C :   -0.141449
  42 C :   -0.163937
  43 H :    0.102314
  44 H :    0.079402
  45 H :    0.025446
  46 C :   -0.224985
  47 H :    0.054818
  48 H :    0.100777
  49 H :    0.109749
  50 C :   -0.242638
  51 H :    0.097569
  52 H :    0.103279
  53 H :    0.101058
  54 C :    0.411098
  55 C :    0.073720
  56 C :   -0.118215
  57 H :    0.113180
  58 C :   -0.129121
  59 H :    0.150056
  60 C :   -0.084604
  61 H :    0.146236
  62 C :   -0.126096
  63 H :    0.145690
  64 C :   -0.089971
  65 H :    0.126621
  66 H :    0.182905
Sum of atomic charges:   -0.0000000

--------------------------------
MULLIKEN REDUCED ORBITAL CHARGES
--------------------------------
  0 O s       :     3.852732  s :     3.852732
      pz      :     1.309586  p :     4.500142
      px      :     1.625987
      py      :     1.564569
      dz2     :     0.009266  d :     0.042606
      dxz     :     0.006613
      dyz     :     0.013089
      dx2y2   :     0.006587
      dxy     :     0.007051
      f0      :     0.000876  f :     0.005049
      f+1     :     0.000987
      f-1     :     0.000962
      f+2     :     0.000730
      f-2     :     0.000872
      f+3     :     0.000298
      f-3     :     0.000325
      g0      :     0.000030  g :     0.000246
      g+1     :     0.000027
      g-1     :     0.000039
      g+2     :     0.000029
      g-2     :     0.000047
      g+3     :     0.000037
      g-3     :     0.000024
      g+4     :     0.000007
      g-4     :     0.000006
  1 O s       :     3.815261  s :     3.815261
      pz      :     1.730566  p :     4.591306
      px      :     1.497825
      py      :     1.362915
      dz2     :     0.004047  d :     0.034433
      dxz     :     0.001230
      dyz     :     0.009056
      dx2y2   :     0.009077
      dxy     :     0.011024
      f0      :     0.000372  f :     0.003632
      f+1     :     0.000083
      f-1     :     0.000700
      f+2     :     0.000554
      f-2     :     0.000257
      f+3     :     0.000999
      f-3     :     0.000667
      g0      :     0.000013  g :     0.000200
      g+1     :     0.000002
      g-1     :     0.000026
      g+2     :     0.000025
      g-2     :     0.000003
      g+3     :     0.000017
      g-3     :     0.000026
      g+4     :     0.000041
      g-4     :     0.000046
  2 N s       :     3.647063  s :     3.647063
      pz      :     1.330357  p :     3.647509
      px      :     1.174453
      py      :     1.142699
      dz2     :     0.015661  d :     0.064885
      dxz     :     0.012860
      dyz     :     0.015608
      dx2y2   :     0.008620
      dxy     :     0.012137
      f0      :     0.001511  f :     0.008118
      f+1     :     0.001182
      f-1     :     0.000882
      f+2     :     0.001042
      f-2     :     0.001446
      f+3     :     0.000939
      f-3     :     0.001116
      g0      :     0.000068  g :     0.000546
      g+1     :     0.000132
      g-1     :     0.000035
      g+2     :     0.000086
      g-2     :     0.000099
      g+3     :     0.000014
      g-3     :     0.000034
      g+4     :     0.000031
      g-4     :     0.000046
  3 N s       :     3.647584  s :     3.647584
      pz      :     1.469448  p :     3.745256
      px      :     1.069331
      py      :     1.206477
      dz2     :     0.011664  d :     0.060355
      dxz     :     0.010458
      dyz     :     0.009257
      dx2y2   :     0.011514
      dxy     :     0.017462
      f0      :     0.001127  f :     0.008334
      f+1     :     0.000640
      f-1     :     0.001222
      f+2     :     0.001171
      f-2     :     0.001401
      f+3     :     0.001552
      f-3     :     0.001220
      g0      :     0.000043  g :     0.000502
      g+1     :     0.000028
      g-1     :     0.000042
      g+2     :     0.000055
      g-2     :     0.000059
      g+3     :     0.000035
      g-3     :     0.000069
      g+4     :     0.000075
      g-4     :     0.000096
  4 C s       :     3.217773  s :     3.217773
      pz      :     0.681362  p :     2.396684
      px      :     0.839957
      py      :     0.875365
      dz2     :     0.057051  d :     0.186134
      dxz     :     0.036711
      dyz     :     0.042125
      dx2y2   :     0.024940
      dxy     :     0.025307
      f0      :     0.008830  f :     0.029252
      f+1     :     0.003669
      f-1     :     0.003771
      f+2     :     0.004994
      f-2     :     0.004368
      f+3     :     0.001474
      f-3     :     0.002145
      g0      :     0.000573  g :     0.003194
      g+1     :     0.000722
      g-1     :     0.000292
      g+2     :     0.000491
      g-2     :     0.000569
      g+3     :     0.000165
      g-3     :     0.000175
      g+4     :     0.000097
      g-4     :     0.000108
  5 C s       :     3.205789  s :     3.205789
      pz      :     0.732790  p :     2.212755
      px      :     0.730651
      py      :     0.749314
      dz2     :     0.039774  d :     0.120601
      dxz     :     0.012559
      dyz     :     0.016653
      dx2y2   :     0.034566
      dxy     :     0.017050
      f0      :     0.002667  f :     0.020340
      f+1     :     0.001521
      f-1     :     0.004348
      f+2     :     0.002692
      f-2     :     0.002278
      f+3     :     0.002791
      f-3     :     0.004042
      g0      :     0.000166  g :     0.001763
      g+1     :     0.000095
      g-1     :     0.000268
      g+2     :     0.000224
      g-2     :     0.000156
      g+3     :     0.000236
      g-3     :     0.000147
      g+4     :     0.000219
      g-4     :     0.000252
  6 H s       :     0.943311  s :     0.943311
      pz      :    -0.001075  p :     0.017322
      px      :     0.007982
      py      :     0.010415
      dz2     :     0.001048  d :     0.004778
      dxz     :     0.001353
      dyz     :     0.001740
      dx2y2   :     0.000387
      dxy     :     0.000251
      f0      :     0.000092  f :     0.000371
      f+1     :     0.000069
      f-1     :     0.000110
      f+2     :     0.000064
      f-2     :     0.000026
      f+3     :     0.000004
      f-3     :     0.000006
  7 C s       :     3.232433  s :     3.232433
      pz      :     0.850764  p :     2.542516
      px      :     0.878506
      py      :     0.813246
      dz2     :     0.034738  d :     0.117340
      dxz     :     0.026926
      dyz     :     0.029071
      dx2y2   :     0.014517
      dxy     :     0.012088
      f0      :     0.003703  f :     0.018498
      f+1     :     0.002087
      f-1     :     0.004036
      f+2     :     0.002118
      f-2     :     0.002615
      f+3     :     0.001584
      f-3     :     0.002355
      g0      :     0.000258  g :     0.001568
      g+1     :     0.000154
      g-1     :     0.000345
      g+2     :     0.000211
      g-2     :     0.000191
      g+3     :     0.000124
      g-3     :     0.000120
      g+4     :     0.000072
      g-4     :     0.000092
  8 C s       :     3.292986  s :     3.292986
      pz      :     0.911711  p :     2.793513
      px      :     0.952032
      py      :     0.929770
      dz2     :     0.013684  d :     0.103214
      dxz     :     0.020603
      dyz     :     0.045836
      dx2y2   :     0.012420
      dxy     :     0.010671
      f0      :     0.002597  f :     0.013485
      f+1     :     0.001968
      f-1     :     0.002838
      f+2     :     0.001484
      f-2     :     0.001580
      f+3     :     0.000881
      f-3     :     0.002138
      g0      :     0.000208  g :     0.001249
      g+1     :     0.000168
      g-1     :     0.000264
      g+2     :     0.000147
      g-2     :     0.000135
      g+3     :     0.000080
      g-3     :     0.000046
      g+4     :     0.000130
      g-4     :     0.000071
  9 H s       :     0.851881  s :     0.851881
      pz      :     0.007045  p :     0.023749
      px      :     0.009417
      py      :     0.007287
      dz2     :     0.001207  d :     0.003075
      dxz     :     0.000586
      dyz     :     0.000299
      dx2y2   :     0.000444
      dxy     :     0.000539
      f0      :     0.000060  f :     0.000295
      f+1     :     0.000029
      f-1     :     0.000063
      f+2     :     0.000038
      f-2     :     0.000058
      f+3     :     0.000020
      f-3     :     0.000028
 10 C s       :     3.172269  s :     3.172269
      pz      :     0.951129  p :     2.816311
      px      :     0.946425
      py      :     0.918757
      dz2     :     0.042585  d :     0.123461
      dxz     :     0.013399
      dyz     :     0.028794
      dx2y2   :     0.020477
      dxy     :     0.018207
      f0      :     0.002448  f :     0.012581
      f+1     :     0.000970
      f-1     :     0.002414
      f+2     :     0.001490
      f-2     :     0.001938
      f+3     :     0.001097
      f-3     :     0.002224
      g0      :     0.000158  g :     0.001272
      g+1     :     0.000065
      g-1     :     0.000256
      g+2     :     0.000155
      g-2     :     0.000165
      g+3     :     0.000142
      g-3     :     0.000135
      g+4     :     0.000122
      g-4     :     0.000074
 11 H s       :     0.828644  s :     0.828644
      pz      :     0.005794  p :     0.022756
      px      :     0.009726
      py      :     0.007235
      dz2     :     0.000564  d :     0.002891
      dxz     :     0.001053
      dyz     :     0.000996
      dx2y2   :     0.000143
      dxy     :     0.000135
      f0      :     0.000061  f :     0.000286
      f+1     :     0.000095
      f-1     :     0.000079
      f+2     :     0.000026
      f-2     :     0.000022
      f+3     :     0.000001
      f-3     :     0.000002
 12 C s       :     3.194886  s :     3.194886
      pz      :     0.894299  p :     2.799833
      px      :     0.952086
      py      :     0.953448
      dz2     :     0.048975  d :     0.125868
      dxz     :     0.022847
      dyz     :     0.030544
      dx2y2   :     0.010743
      dxy     :     0.012759
      f0      :     0.002612  f :     0.012457
      f+1     :     0.001901
      f-1     :     0.002723
      f+2     :     0.001515
      f-2     :     0.001777
      f+3     :     0.001064
      f-3     :     0.000864
      g0      :     0.000236  g :     0.001252
      g+1     :     0.000142
      g-1     :     0.000312
      g+2     :     0.000176
      g-2     :     0.000155
      g+3     :     0.000086
      g-3     :     0.000090
      g+4     :     0.000017
      g-4     :     0.000039
 13 H s       :     0.836675  s :     0.836675
      pz      :     0.007079  p :     0.023522
      px      :     0.009759
      py      :     0.006685
      dz2     :     0.000294  d :     0.002939
      dxz     :     0.000269
      dyz     :     0.000905
      dx2y2   :     0.000799
      dxy     :     0.000672
      f0      :     0.000026  f :     0.000285
      f+1     :     0.000011
      f-1     :     0.000043
      f+2     :     0.000035
      f-2     :     0.000037
      f+3     :     0.000022
      f-3     :     0.000109
 14 C s       :     3.186740  s :     3.186740
      pz      :     0.925107  p :     2.816540
      px      :     0.947397
      py      :     0.944036
      dz2     :     0.016351  d :     0.127016
      dxz     :     0.023652
      dyz     :     0.064492
      dx2y2   :     0.011732
      dxy     :     0.010789
      f0      :     0.002381  f :     0.012501
      f+1     :     0.001913
      f-1     :     0.002648
      f+2     :     0.001230
      f-2     :     0.001310
      f+3     :     0.000985
      f-3     :     0.002034
      g0      :     0.000233  g :     0.001270
      g+1     :     0.000168
      g-1     :     0.000267
      g+2     :     0.000141
      g-2     :     0.000133
      g+3     :     0.000084
      g-3     :     0.000044
      g+4     :     0.000132
      g-4     :     0.000069
 15 H s       :     0.831688  s :     0.831688
      pz      :     0.006510  p :     0.022936
      px      :     0.009494
      py      :     0.006931
      dz2     :     0.000959  d :     0.002889
      dxz     :     0.000616
      dyz     :     0.000329
      dx2y2   :     0.000478
      dxy     :     0.000507
      f0      :     0.000059  f :     0.000284
      f+1     :     0.000029
      f-1     :     0.000048
      f+2     :     0.000042
      f-2     :     0.000056
      f+3     :     0.000020
      f-3     :     0.000029
 16 C s       :     3.219391  s :     3.219391
      pz      :     0.971444  p :     2.816400
      px      :     0.952251
      py      :     0.892704
      dz2     :     0.036698  d :     0.112987
      dxz     :     0.013642
      dyz     :     0.025286
      dx2y2   :     0.019477
      dxy     :     0.017885
      f0      :     0.002420  f :     0.013401
      f+1     :     0.001006
      f-1     :     0.002771
      f+2     :     0.001622
      f-2     :     0.001998
      f+3     :     0.001214
      f-3     :     0.002370
      g0      :     0.000159  g :     0.001241
      g+1     :     0.000057
      g-1     :     0.000228
      g+2     :     0.000154
      g-2     :     0.000163
      g+3     :     0.000142
      g-3     :     0.000137
      g+4     :     0.000124
      g-4     :     0.000076
 17 H s       :     0.848723  s :     0.848723
      pz      :     0.007147  p :     0.025632
      px      :     0.010129
      py      :     0.008356
      dz2     :     0.000720  d :     0.003233
      dxz     :     0.001107
      dyz     :     0.001107
      dx2y2   :     0.000152
      dxy     :     0.000146
      f0      :     0.000074  f :     0.000303
      f+1     :     0.000098
      f-1     :     0.000080
      f+2     :     0.000026
      f-2     :     0.000022
      f+3     :     0.000001
      f-3     :     0.000002
 18 C s       :     3.253104  s :     3.253104
      pz      :     0.919041  p :     2.530182
      px      :     0.689874
      py      :     0.921267
      dz2     :     0.033919  d :     0.139447
      dxz     :     0.020190
      dyz     :     0.025782
      dx2y2   :     0.028330
      dxy     :     0.031225
      f0      :     0.003785  f :     0.024169
      f+1     :     0.003684
      f-1     :     0.003441
      f+2     :     0.003172
      f-2     :     0.002662
      f+3     :     0.002739
      f-3     :     0.004685
      g0      :     0.000259  g :     0.001978
      g+1     :     0.000219
      g-1     :     0.000257
      g+2     :     0.000179
      g-2     :     0.000174
      g+3     :     0.000207
      g-3     :     0.000108
      g+4     :     0.000286
      g-4     :     0.000290
 19 C s       :     3.176338  s :     3.176338
      pz      :     0.969197  p :     3.043248
      px      :     1.037911
      py      :     1.036139
      dz2     :     0.016742  d :     0.072655
      dxz     :     0.011921
      dyz     :     0.017305
      dx2y2   :     0.011689
      dxy     :     0.014998
      f0      :     0.001776  f :     0.006671
      f+1     :     0.000923
      f-1     :     0.001683
      f+2     :     0.000435
      f-2     :     0.000542
      f+3     :     0.001143
      f-3     :     0.000170
      g0      :     0.000174  g :     0.000774
      g+1     :     0.000089
      g-1     :     0.000187
      g+2     :     0.000064
      g-2     :     0.000085
      g+3     :     0.000075
      g-3     :     0.000018
      g+4     :     0.000029
      g-4     :     0.000052
 20 H s       :     0.847610  s :     0.847610
      pz      :     0.008824  p :     0.026270
      px      :     0.009514
      py      :     0.007932
      dz2     :     0.000216  d :     0.003779
      dxz     :     0.000392
      dyz     :     0.001179
      dx2y2   :     0.001510
      dxy     :     0.000483
      f0      :     0.000051  f :     0.000377
      f+1     :     0.000019
      f-1     :     0.000030
      f+2     :     0.000028
      f-2     :     0.000066
      f+3     :     0.000022
      f-3     :     0.000160
 21 H s       :     0.871153  s :     0.871153
      pz      :     0.008246  p :     0.026849
      px      :     0.008577
      py      :     0.010026
      dz2     :     0.000373  d :     0.003922
      dxz     :     0.001370
      dyz     :     0.000200
      dx2y2   :     0.000487
      dxy     :     0.001492
      f0      :     0.000034  f :     0.000384
      f+1     :     0.000069
      f-1     :     0.000012
      f+2     :     0.000062
      f-2     :     0.000038
      f+3     :     0.000044
      f-3     :     0.000124
 22 H s       :     0.860660  s :     0.860660
      pz      :     0.007717  p :     0.027357
      px      :     0.010586
      py      :     0.009053
      dz2     :     0.001294  d :     0.003986
      dxz     :     0.000593
      dyz     :     0.000586
      dx2y2   :     0.000859
      dxy     :     0.000653
      f0      :     0.000043  f :     0.000385
      f+1     :     0.000034
      f-1     :     0.000100
      f+2     :     0.000076
      f-2     :     0.000047
      f+3     :     0.000012
      f-3     :     0.000073
 23 C s       :     3.175188  s :     3.175188
      pz      :     0.989340  p :     3.036600
      px      :     1.043234
      py      :     1.004027
      dz2     :     0.018056  d :     0.067840
      dxz     :     0.010817
      dyz     :     0.010613
      dx2y2   :     0.011658
      dxy     :     0.016695
      f0      :     0.001104  f :     0.006471
      f+1     :     0.000726
      f-1     :     0.001107
      f+2     :     0.000515
      f-2     :     0.000908
      f+3     :     0.000920
      f-3     :     0.001192
      g0      :     0.000092  g :     0.000756
      g+1     :     0.000073
      g-1     :     0.000115
      g+2     :     0.000031
      g-2     :     0.000099
      g+3     :     0.000111
      g-3     :     0.000077
      g+4     :     0.000068
      g-4     :     0.000089
 24 H s       :     0.878359  s :     0.878359
      pz      :     0.008879  p :     0.027614
      px      :     0.009503
      py      :     0.009231
      dz2     :     0.001007  d :     0.003940
      dxz     :     0.001586
      dyz     :     0.000880
      dx2y2   :     0.000156
      dxy     :     0.000311
      f0      :     0.000112  f :     0.000384
      f+1     :     0.000130
      f-1     :     0.000056
      f+2     :     0.000024
      f-2     :     0.000055
      f+3     :     0.000004
      f-3     :     0.000002
 25 H s       :     0.855430  s :     0.855430
      pz      :     0.008694  p :     0.026058
      px      :     0.007665
      py      :     0.009699
      dz2     :     0.000810  d :     0.004012
      dxz     :     0.000707
      dyz     :     0.000365
      dx2y2   :     0.000843
      dxy     :     0.001287
      f0      :     0.000010  f :     0.000397
      f+1     :     0.000107
      f-1     :     0.000027
      f+2     :     0.000030
      f-2     :     0.000052
      f+3     :     0.000094
      f-3     :     0.000077
 26 H s       :     0.845066  s :     0.845066
      pz      :     0.010623  p :     0.025607
      px      :     0.009215
      py      :     0.005769
      dz2     :     0.000147  d :     0.003852
      dxz     :     0.000677
      dyz     :     0.001086
      dx2y2   :     0.001515
      dxy     :     0.000428
      f0      :     0.000066  f :     0.000385
      f+1     :     0.000008
      f-1     :     0.000016
      f+2     :     0.000014
      f-2     :     0.000106
      f+3     :     0.000062
      f-3     :     0.000113
 27 C s       :     3.170456  s :     3.170456
      pz      :     1.021469  p :     3.011936
      px      :     1.020628
      py      :     0.969839
      dz2     :     0.014455  d :     0.071352
      dxz     :     0.007376
      dyz     :     0.019749
      dx2y2   :     0.018055
      dxy     :     0.011716
      f0      :     0.001099  f :     0.006605
      f+1     :     0.000442
      f-1     :     0.001105
      f+2     :     0.000350
      f-2     :     0.000840
      f+3     :     0.001351
      f-3     :     0.001418
      g0      :     0.000073  g :     0.000760
      g+1     :     0.000031
      g-1     :     0.000126
      g+2     :     0.000066
      g-2     :     0.000075
      g+3     :     0.000105
      g-3     :     0.000010
      g+4     :     0.000138
      g-4     :     0.000136
 28 H s       :     0.854012  s :     0.854012
      pz      :     0.009711  p :     0.026718
      px      :     0.009540
      py      :     0.007467
      dz2     :     0.001297  d :     0.003864
      dxz     :     0.000359
      dyz     :     0.000540
      dx2y2   :     0.000933
      dxy     :     0.000735
      f0      :     0.000046  f :     0.000376
      f+1     :     0.000022
      f-1     :     0.000105
      f+2     :     0.000062
      f-2     :     0.000032
      f+3     :     0.000032
      f-3     :     0.000076
 29 H s       :     0.850646  s :     0.850646
      pz      :     0.009013  p :     0.024919
      px      :     0.006897
      py      :     0.009009
      dz2     :     0.000439  d :     0.003777
      dxz     :     0.001180
      dyz     :     0.000151
      dx2y2   :     0.000677
      dxy     :     0.001330
      f0      :     0.000029  f :     0.000380
      f+1     :     0.000084
      f-1     :     0.000008
      f+2     :     0.000067
      f-2     :     0.000025
      f+3     :     0.000060
      f-3     :     0.000108
 30 H s       :     0.869113  s :     0.869113
      pz      :     0.011009  p :     0.031489
      px      :     0.011288
      py      :     0.009193
      dz2     :     0.000655  d :     0.004047
      dxz     :     0.001615
      dyz     :     0.001331
      dx2y2   :     0.000214
      dxy     :     0.000233
      f0      :     0.000082  f :     0.000383
      f+1     :     0.000122
      f-1     :     0.000088
      f+2     :     0.000035
      f-2     :     0.000051
      f+3     :     0.000003
      f-3     :     0.000003
 31 C s       :     3.274241  s :     3.274241
      pz      :     0.903391  p :     2.432037
      px      :     0.715027
      py      :     0.813620
      dz2     :     0.023315  d :     0.127238
      dxz     :     0.036399
      dyz     :     0.011982
      dx2y2   :     0.023992
      dxy     :     0.031551
      f0      :     0.002806  f :     0.023684
      f+1     :     0.002666
      f-1     :     0.002742
      f+2     :     0.002468
      f-2     :     0.004583
      f+3     :     0.006155
      f-3     :     0.002266
      g0      :     0.000135  g :     0.002044
      g+1     :     0.000220
      g-1     :     0.000124
      g+2     :     0.000228
      g-2     :     0.000221
      g+3     :     0.000173
      g-3     :     0.000332
      g+4     :     0.000308
      g-4     :     0.000303
 32 C s       :     3.303402  s :     3.303402
      pz      :     0.880081  p :     2.554870
      px      :     0.850296
      py      :     0.824494
      dz2     :     0.016983  d :     0.093824
      dxz     :     0.023721
      dyz     :     0.011005
      dx2y2   :     0.016686
      dxy     :     0.025429
      f0      :     0.001773  f :     0.018358
      f+1     :     0.001448
      f-1     :     0.002719
      f+2     :     0.003378
      f-2     :     0.003117
      f+3     :     0.003817
      f-3     :     0.002106
      g0      :     0.000095  g :     0.001479
      g+1     :     0.000135
      g-1     :     0.000125
      g+2     :     0.000154
      g-2     :     0.000151
      g+3     :     0.000151
      g-3     :     0.000250
      g+4     :     0.000226
      g-4     :     0.000193
 33 C s       :     3.209559  s :     3.209559
      pz      :     0.930285  p :     2.739991
      px      :     0.870769
      py      :     0.938937
      dz2     :     0.011850  d :     0.111955
      dxz     :     0.030733
      dyz     :     0.012584
      dx2y2   :     0.032385
      dxy     :     0.024403
      f0      :     0.001456  f :     0.013616
      f+1     :     0.001593
      f-1     :     0.001199
      f+2     :     0.002691
      f-2     :     0.001969
      f+3     :     0.003536
      f-3     :     0.001173
      g0      :     0.000074  g :     0.001243
      g+1     :     0.000166
      g-1     :     0.000038
      g+2     :     0.000122
      g-2     :     0.000119
      g+3     :     0.000139
      g-3     :     0.000186
      g+4     :     0.000219
      g-4     :     0.000179
 34 H s       :     0.873802  s :     0.873802
      pz      :     0.010843  p :     0.032777
      px      :     0.011649
      py      :     0.010285
      dz2     :     0.000938  d :     0.003795
      dxz     :     0.000750
      dyz     :     0.000368
      dx2y2   :     0.000619
      dxy     :     0.001120
      f0      :     0.000026  f :     0.000326
      f+1     :     0.000013
      f-1     :     0.000099
      f+2     :     0.000030
      f-2     :     0.000072
      f+3     :     0.000047
      f-3     :     0.000040
 35 C s       :     3.179630  s :     3.179630
      pz      :     0.959217  p :     2.858438
      px      :     0.957522
      py      :     0.941698
      dz2     :     0.030882  d :     0.128495
      dxz     :     0.016436
      dyz     :     0.017331
      dx2y2   :     0.029640
      dxy     :     0.034206
      f0      :     0.000913  f :     0.012642
      f+1     :     0.001866
      f-1     :     0.002203
      f+2     :     0.001661
      f-2     :     0.002153
      f+3     :     0.002483
      f-3     :     0.001364
      g0      :     0.000075  g :     0.001248
      g+1     :     0.000087
      g-1     :     0.000106
      g+2     :     0.000169
      g-2     :     0.000144
      g+3     :     0.000182
      g-3     :     0.000222
      g+4     :     0.000117
      g-4     :     0.000147
 36 H s       :     0.846271  s :     0.846271
      pz      :     0.009559  p :     0.024106
      px      :     0.005830
      py      :     0.008717
      dz2     :     0.000137  d :     0.003011
      dxz     :     0.001074
      dyz     :     0.000221
      dx2y2   :     0.000816
      dxy     :     0.000763
      f0      :     0.000046  f :     0.000294
      f+1     :     0.000011
      f-1     :     0.000011
      f+2     :     0.000044
      f-2     :     0.000045
      f+3     :     0.000108
      f-3     :     0.000029
 37 C s       :     3.194006  s :     3.194006
      pz      :     0.935360  p :     2.802304
      px      :     0.943060
      py      :     0.923884
      dz2     :     0.014125  d :     0.126707
      dxz     :     0.039654
      dyz     :     0.008434
      dx2y2   :     0.023490
      dxy     :     0.041004
      f0      :     0.001594  f :     0.012562
      f+1     :     0.000470
      f-1     :     0.002090
      f+2     :     0.001815
      f-2     :     0.002375
      f+3     :     0.002990
      f-3     :     0.001227
      g0      :     0.000069  g :     0.001264
      g+1     :     0.000100
      g-1     :     0.000127
      g+2     :     0.000132
      g-2     :     0.000114
      g+3     :     0.000118
      g-3     :     0.000212
      g+4     :     0.000217
      g-4     :     0.000176
 38 H s       :     0.839529  s :     0.839529
      pz      :     0.008329  p :     0.022234
      px      :     0.005752
      py      :     0.008154
      dz2     :     0.000795  d :     0.002860
      dxz     :     0.000407
      dyz     :     0.000409
      dx2y2   :     0.000708
      dxy     :     0.000541
      f0      :     0.000016  f :     0.000287
      f+1     :     0.000080
      f-1     :     0.000029
      f+2     :     0.000055
      f-2     :     0.000028
      f+3     :     0.000053
      f-3     :     0.000027
 39 C s       :     3.226400  s :     3.226400
      pz      :     0.973708  p :     2.785874
      px      :     0.869156
      py      :     0.943010
      dz2     :     0.012983  d :     0.098593
      dxz     :     0.020034
      dyz     :     0.013199
      dx2y2   :     0.035054
      dxy     :     0.017323
      f0      :     0.001427  f :     0.013239
      f+1     :     0.001771
      f-1     :     0.001175
      f+2     :     0.002309
      f-2     :     0.001981
      f+3     :     0.003565
      f-3     :     0.001011
      g0      :     0.000078  g :     0.001222
      g+1     :     0.000174
      g-1     :     0.000038
      g+2     :     0.000125
      g-2     :     0.000106
      g+3     :     0.000110
      g-3     :     0.000190
      g+4     :     0.000225
      g-4     :     0.000177
 40 H s       :     0.902063  s :     0.902063
      pz      :     0.011239  p :     0.034254
      px      :     0.010386
      py      :     0.012629
      dz2     :     0.001030  d :     0.003721
      dxz     :     0.000563
      dyz     :     0.000559
      dx2y2   :     0.000701
      dxy     :     0.000869
      f0      :     0.000028  f :     0.000330
      f+1     :     0.000013
      f-1     :     0.000110
      f+2     :     0.000035
      f-2     :     0.000067
      f+3     :     0.000039
      f-3     :     0.000038
 41 C s       :     3.276768  s :     3.276768
      pz      :     0.888825  p :     2.726878
      px      :     0.933813
      py      :     0.904240
      dz2     :     0.019675  d :     0.116886
      dxz     :     0.021722
      dyz     :     0.037193
      dx2y2   :     0.016287
      dxy     :     0.022010
      f0      :     0.000775  f :     0.019309
      f+1     :     0.002973
      f-1     :     0.003344
      f+2     :     0.004232
      f-2     :     0.003887
      f+3     :     0.002308
      f-3     :     0.001792
      g0      :     0.000118  g :     0.001608
      g+1     :     0.000107
      g-1     :     0.000117
      g+2     :     0.000146
      g-2     :     0.000294
      g+3     :     0.000323
      g-3     :     0.000340
      g+4     :     0.000074
      g-4     :     0.000089
 42 C s       :     3.183618  s :     3.183618
      pz      :     0.982876  p :     2.909148
      px      :     0.988010
      py      :     0.938262
      dz2     :     0.005546  d :     0.063852
      dxz     :     0.020024
      dyz     :     0.013226
      dx2y2   :     0.010885
      dxy     :     0.014171
      f0      :     0.000101  f :     0.006595
      f+1     :     0.000484
      f-1     :     0.001218
      f+2     :     0.001775
      f-2     :     0.002029
      f+3     :     0.000618
      f-3     :     0.000370
      g0      :     0.000078  g :     0.000723
      g+1     :     0.000024
      g-1     :     0.000073
      g+2     :     0.000076
      g-2     :     0.000136
      g+3     :     0.000146
      g-3     :     0.000116
      g+4     :     0.000012
      g-4     :     0.000063
 43 H s       :     0.867210  s :     0.867210
      pz      :     0.007147  p :     0.026139
      px      :     0.009403
      py      :     0.009588
      dz2     :     0.001183  d :     0.003945
      dxz     :     0.000480
      dyz     :     0.000765
      dx2y2   :     0.000586
      dxy     :     0.000932
      f0      :     0.000032  f :     0.000392
      f+1     :     0.000108
      f-1     :     0.000039
      f+2     :     0.000053
      f-2     :     0.000080
      f+3     :     0.000034
      f-3     :     0.000046
 44 H s       :     0.889310  s :     0.889310
      pz      :     0.007600  p :     0.026888
      px      :     0.009469
      py      :     0.009819
      dz2     :     0.000888  d :     0.004009
      dxz     :     0.000779
      dyz     :     0.000653
      dx2y2   :     0.001107
      dxy     :     0.000582
      f0      :     0.000009  f :     0.000391
      f+1     :     0.000110
      f-1     :     0.000037
      f+2     :     0.000089
      f-2     :     0.000039
      f+3     :     0.000068
      f-3     :     0.000038
 45 H s       :     0.929625  s :     0.929625
      pz      :     0.015068  p :     0.039883
      px      :     0.012394
      py      :     0.012421
      dz2     :     0.001034  d :     0.004649
      dxz     :     0.000631
      dyz     :     0.000566
      dx2y2   :     0.001246
      dxy     :     0.001173
      f0      :     0.000008  f :     0.000398
      f+1     :     0.000023
      f-1     :     0.000096
      f+2     :     0.000060
      f-2     :     0.000056
      f+3     :     0.000060
      f-3     :     0.000095
 46 C s       :     3.171610  s :     3.171610
      pz      :     0.997505  p :     2.975247
      px      :     0.974195
      py      :     1.003547
      dz2     :     0.006576  d :     0.070828
      dxz     :     0.019154
      dyz     :     0.019262
      dx2y2   :     0.010677
      dxy     :     0.015158
      f0      :     0.000151  f :     0.006559
      f+1     :     0.001066
      f-1     :     0.000449
      f+2     :     0.001501
      f-2     :     0.002378
      f+3     :     0.000334
      f-3     :     0.000678
      g0      :     0.000083  g :     0.000740
      g+1     :     0.000049
      g-1     :     0.000024
      g+2     :     0.000049
      g-2     :     0.000135
      g+3     :     0.000128
      g-3     :     0.000181
      g+4     :     0.000035
      g-4     :     0.000056
 47 H s       :     0.905943  s :     0.905943
      pz      :     0.012403  p :     0.034540
      px      :     0.010690
      py      :     0.011447
      dz2     :     0.001422  d :     0.004311
      dxz     :     0.000935
      dyz     :     0.000449
      dx2y2   :     0.000890
      dxy     :     0.000615
      f0      :     0.000041  f :     0.000388
      f+1     :     0.000062
      f-1     :     0.000091
      f+2     :     0.000088
      f-2     :     0.000035
      f+3     :     0.000035
      f-3     :     0.000036
 48 H s       :     0.868583  s :     0.868583
      pz      :     0.009503  p :     0.026322
      px      :     0.008210
      py      :     0.008609
      dz2     :     0.000982  d :     0.003932
      dxz     :     0.000560
      dyz     :     0.000710
      dx2y2   :     0.000877
      dxy     :     0.000804
      f0      :     0.000022  f :     0.000385
      f+1     :     0.000082
      f-1     :     0.000036
      f+2     :     0.000084
      f-2     :     0.000058
      f+3     :     0.000056
      f-3     :     0.000046
 49 H s       :     0.860254  s :     0.860254
      pz      :     0.008744  p :     0.025729
      px      :     0.009136
      py      :     0.007850
      dz2     :     0.000896  d :     0.003880
      dxz     :     0.000599
      dyz     :     0.000747
      dx2y2   :     0.001018
      dxy     :     0.000621
      f0      :     0.000007  f :     0.000387
      f+1     :     0.000040
      f-1     :     0.000115
      f+2     :     0.000081
      f-2     :     0.000039
      f+3     :     0.000038
      f-3     :     0.000067
 50 C s       :     3.146940  s :     3.146940
      pz      :     0.996645  p :     3.015538
      px      :     1.040098
      py      :     0.978795
      dz2     :     0.006746  d :     0.072784
      dxz     :     0.022290
      dyz     :     0.016412
      dx2y2   :     0.013197
      dxy     :     0.014138
      f0      :     0.000196  f :     0.006611
      f+1     :     0.000492
      f-1     :     0.001043
      f+2     :     0.001855
      f-2     :     0.002050
      f+3     :     0.000631
      f-3     :     0.000344
      g0      :     0.000083  g :     0.000766
      g+1     :     0.000015
      g-1     :     0.000060
      g+2     :     0.000087
      g-2     :     0.000118
      g+3     :     0.000172
      g-3     :     0.000149
      g+4     :     0.000017
      g-4     :     0.000064
 51 H s       :     0.873446  s :     0.873446
      pz      :     0.009811  p :     0.024712
      px      :     0.010250
      py      :     0.004651
      dz2     :     0.000879  d :     0.003883
      dxz     :     0.000666
      dyz     :     0.000582
      dx2y2   :     0.000932
      dxy     :     0.000824
      f0      :     0.000014  f :     0.000391
      f+1     :     0.000026
      f-1     :     0.000094
      f+2     :     0.000078
      f-2     :     0.000058
      f+3     :     0.000049
      f-3     :     0.000072
 52 H s       :     0.864899  s :     0.864899
      pz      :     0.008933  p :     0.027338
      px      :     0.009475
      py      :     0.008930
      dz2     :     0.001020  d :     0.004089
      dxz     :     0.000720
      dyz     :     0.000709
      dx2y2   :     0.000712
      dxy     :     0.000928
      f0      :     0.000013  f :     0.000395
      f+1     :     0.000121
      f-1     :     0.000038
      f+2     :     0.000057
      f-2     :     0.000069
      f+3     :     0.000051
      f-3     :     0.000045
 53 H s       :     0.870026  s :     0.870026
      pz      :     0.005624  p :     0.024641
      px      :     0.009410
      py      :     0.009607
      dz2     :     0.000953  d :     0.003883
      dxz     :     0.000704
      dyz     :     0.000659
      dx2y2   :     0.000902
      dxy     :     0.000666
      f0      :     0.000021  f :     0.000392
      f+1     :     0.000117
      f-1     :     0.000040
      f+2     :     0.000081
      f-2     :     0.000046
      f+3     :     0.000050
      f-3     :     0.000036
 54 C s       :     3.148565  s :     3.148565
      pz      :     0.735418  p :     2.136153
      px      :     0.692176
      py      :     0.708559
      dz2     :     0.041203  d :     0.264798
      dxz     :     0.026704
      dyz     :     0.084824
      dx2y2   :     0.038571
      dxy     :     0.073496
      f0      :     0.004702  f :     0.034932
      f+1     :     0.002620
      f-1     :     0.008119
      f+2     :     0.006581
      f-2     :     0.004158
      f+3     :     0.005401
      f-3     :     0.003351
      g0      :     0.000468  g :     0.004455
      g+1     :     0.000174
      g-1     :     0.000668
      g+2     :     0.000643
      g-2     :     0.000417
      g+3     :     0.000447
      g-3     :     0.000633
      g+4     :     0.000395
      g-4     :     0.000611
 55 C s       :     3.240232  s :     3.240232
      pz      :     0.755367  p :     2.558850
      px      :     0.972474
      py      :     0.831009
      dz2     :     0.022477  d :     0.108361
      dxz     :     0.012029
      dyz     :     0.029762
      dx2y2   :     0.016352
      dxy     :     0.027741
      f0      :     0.003141  f :     0.017296
      f+1     :     0.002058
      f-1     :     0.003022
      f+2     :     0.003877
      f-2     :     0.001556
      f+3     :     0.002424
      f-3     :     0.001217
      g0      :     0.000154  g :     0.001541
      g+1     :     0.000094
      g-1     :     0.000334
      g+2     :     0.000187
      g-2     :     0.000209
      g+3     :     0.000127
      g-3     :     0.000183
      g+4     :     0.000110
      g-4     :     0.000142
 56 C s       :     3.276362  s :     3.276362
      pz      :     0.912587  p :     2.724981
      px      :     0.914308
      py      :     0.898086
      dz2     :     0.017254  d :     0.102300
      dxz     :     0.014923
      dyz     :     0.040888
      dx2y2   :     0.007107
      dxy     :     0.022129
      f0      :     0.002720  f :     0.013320
      f+1     :     0.001576
      f-1     :     0.002029
      f+2     :     0.002654
      f-2     :     0.001280
      f+3     :     0.002266
      f-3     :     0.000795
      g0      :     0.000206  g :     0.001251
      g+1     :     0.000075
      g-1     :     0.000237
      g+2     :     0.000172
      g-2     :     0.000147
      g+3     :     0.000087
      g-3     :     0.000102
      g+4     :     0.000103
      g-4     :     0.000123
 57 H s       :     0.854375  s :     0.854375
      pz      :     0.008785  p :     0.028675
      px      :     0.009114
      py      :     0.010775
      dz2     :     0.001124  d :     0.003460
      dxz     :     0.000491
      dyz     :     0.000551
      dx2y2   :     0.000784
      dxy     :     0.000509
      f0      :     0.000057  f :     0.000310
      f+1     :     0.000029
      f-1     :     0.000052
      f+2     :     0.000082
      f-2     :     0.000028
      f+3     :     0.000024
      f-3     :     0.000038
 58 C s       :     3.175512  s :     3.175512
      pz      :     0.897496  p :     2.816911
      px      :     0.940464
      py      :     0.978951
      dz2     :     0.041957  d :     0.122928
      dxz     :     0.021979
      dyz     :     0.025685
      dx2y2   :     0.024529
      dxy     :     0.008778
      f0      :     0.002639  f :     0.012497
      f+1     :     0.001654
      f-1     :     0.001905
      f+2     :     0.002882
      f-2     :     0.001205
      f+3     :     0.000909
      f-3     :     0.001303
      g0      :     0.000180  g :     0.001273
      g+1     :     0.000102
      g-1     :     0.000277
      g+2     :     0.000173
      g-2     :     0.000209
      g+3     :     0.000096
      g-3     :     0.000151
      g+4     :     0.000059
      g-4     :     0.000025
 59 H s       :     0.823831  s :     0.823831
      pz      :     0.007096  p :     0.022971
      px      :     0.009852
      py      :     0.006023
      dz2     :     0.000259  d :     0.002859
      dxz     :     0.000102
      dyz     :     0.001052
      dx2y2   :     0.000289
      dxy     :     0.001158
      f0      :     0.000028  f :     0.000283
      f+1     :     0.000005
      f-1     :     0.000044
      f+2     :     0.000057
      f-2     :     0.000020
      f+3     :     0.000104
      f-3     :     0.000025
 60 C s       :     3.201881  s :     3.201881
      pz      :     0.941008  p :     2.746309
      px      :     0.908933
      py      :     0.896368
      dz2     :     0.033158  d :     0.122840
      dxz     :     0.008433
      dyz     :     0.035229
      dx2y2   :     0.019194
      dxy     :     0.026826
      f0      :     0.001871  f :     0.012309
      f+1     :     0.001205
      f-1     :     0.002126
      f+2     :     0.002796
      f-2     :     0.000947
      f+3     :     0.002203
      f-3     :     0.001160
      g0      :     0.000112  g :     0.001266
      g+1     :     0.000056
      g-1     :     0.000259
      g+2     :     0.000177
      g-2     :     0.000145
      g+3     :     0.000122
      g-3     :     0.000157
      g+4     :     0.000102
      g-4     :     0.000135
 61 H s       :     0.827855  s :     0.827855
      pz      :     0.006434  p :     0.022791
      px      :     0.009263
      py      :     0.007094
      dz2     :     0.000737  d :     0.002840
      dxz     :     0.000812
      dyz     :     0.000768
      dx2y2   :     0.000280
      dxy     :     0.000243
      f0      :     0.000091  f :     0.000277
      f+1     :     0.000049
      f-1     :     0.000040
      f+2     :     0.000051
      f-2     :     0.000037
      f+3     :     0.000005
      f-3     :     0.000005
 62 C s       :     3.189974  s :     3.189974
      pz      :     0.937620  p :     2.801878
      px      :     0.948258
      py      :     0.916000
      dz2     :     0.016652  d :     0.120486
      dxz     :     0.013265
      dyz     :     0.059323
      dx2y2   :     0.009749
      dxy     :     0.021497
      f0      :     0.002590  f :     0.012488
      f+1     :     0.001560
      f-1     :     0.001702
      f+2     :     0.002549
      f-2     :     0.001059
      f+3     :     0.002168
      f-3     :     0.000860
      g0      :     0.000211  g :     0.001270
      g+1     :     0.000075
      g-1     :     0.000246
      g+2     :     0.000180
      g-2     :     0.000157
      g+3     :     0.000081
      g-3     :     0.000099
      g+4     :     0.000101
      g-4     :     0.000120
 63 H s       :     0.827691  s :     0.827691
      pz      :     0.006838  p :     0.023448
      px      :     0.009625
      py      :     0.006985
      dz2     :     0.000965  d :     0.002888
      dxz     :     0.000496
      dyz     :     0.000358
      dx2y2   :     0.000628
      dxy     :     0.000442
      f0      :     0.000050  f :     0.000283
      f+1     :     0.000028
      f-1     :     0.000053
      f+2     :     0.000071
      f-2     :     0.000026
      f+3     :     0.000018
      f-3     :     0.000037
 64 C s       :     3.250222  s :     3.250222
      pz      :     0.871428  p :     2.728390
      px      :     0.908743
      py      :     0.948219
      dz2     :     0.031649  d :     0.097344
      dxz     :     0.018946
      dyz     :     0.020320
      dx2y2   :     0.018365
      dxy     :     0.008064
      f0      :     0.002827  f :     0.012760
      f+1     :     0.001676
      f-1     :     0.001995
      f+2     :     0.002947
      f-2     :     0.001306
      f+3     :     0.000798
      f-3     :     0.001211
      g0      :     0.000180  g :     0.001255
      g+1     :     0.000099
      g-1     :     0.000267
      g+2     :     0.000179
      g-2     :     0.000212
      g+3     :     0.000091
      g-3     :     0.000149
      g+4     :     0.000057
      g-4     :     0.000022
 65 H s       :     0.843865  s :     0.843865
      pz      :     0.009468  p :     0.026004
      px      :     0.009328
      py      :     0.007208
      dz2     :     0.000441  d :     0.003209
      dxz     :     0.000152
      dyz     :     0.001067
      dx2y2   :     0.000373
      dxy     :     0.001176
      f0      :     0.000028  f :     0.000301
      f+1     :     0.000007
      f-1     :     0.000053
      f+2     :     0.000055
      f-2     :     0.000020
      f+3     :     0.000108
      f-3     :     0.000030
 66 H s       :     0.721706  s :     0.721706
      pz      :     0.032775  p :     0.084552
      px      :     0.027570
      py      :     0.024208
      dz2     :     0.001121  d :     0.009932
      dxz     :     0.002347
      dyz     :     0.001325
      dx2y2   :     0.003897
      dxy     :     0.001242
      f0      :     0.000099  f :     0.000905
      f+1     :     0.000107
      f-1     :     0.000081
      f+2     :     0.000074
      f-2     :     0.000179
      f+3     :     0.000262
      f-3     :     0.000104


                     *******************************
                     * LOEWDIN POPULATION ANALYSIS *
                     *******************************

----------------------
LOEWDIN ATOMIC CHARGES
----------------------
   0 O :    0.596220
   1 O :    0.339398
   2 N :    0.396990
   3 N :    0.587578
   4 C :   -0.470250
   5 C :   -0.155096
   6 H :   -0.013745
   7 C :   -0.102348
   8 C :    0.080413
   9 H :   -0.046139
  10 C :    0.061411
  11 H :   -0.051328
  12 C :    0.058081
  13 H :   -0.052621
  14 C :    0.060741
  15 H :   -0.051424
  16 C :    0.083327
  17 H :   -0.040986
  18 C :   -0.400771
  19 C :    0.224660
  20 H :   -0.050764
  21 H :   -0.048598
  22 H :   -0.052659
  23 C :    0.239138
  24 H :   -0.055298
  25 H :   -0.043912
  26 H :   -0.047762
  27 C :    0.240208
  28 H :   -0.048827
  29 H :   -0.043604
  30 H :   -0.056155
  31 C :   -0.200448
  32 C :   -0.050661
  33 C :    0.065672
  34 H :   -0.051738
  35 C :    0.029897
  36 H :   -0.060381
  37 C :    0.039632
  38 H :   -0.052215
  39 C :    0.061186
  40 H :   -0.053973
  41 C :   -0.244849
  42 C :    0.246147
  43 H :   -0.046781
  44 H :   -0.047217
  45 H :   -0.067385
  46 C :    0.248926
  47 H :   -0.063691
  48 H :   -0.045537
  49 H :   -0.046036
  50 C :    0.230963
  51 H :   -0.048499
  52 H :   -0.043998
  53 H :   -0.047383
  54 C :   -0.766668
  55 C :   -0.123855
  56 C :    0.098925
  57 H :   -0.043809
  58 C :    0.074810
  59 H :   -0.047667
  60 C :    0.083845
  61 H :   -0.045328
  62 C :    0.074518
  63 H :   -0.047826
  64 C :    0.100999
  65 H :   -0.041270
  66 H :   -0.204179

-------------------------------
LOEWDIN REDUCED ORBITAL CHARGES
-------------------------------
  0 O s       :     3.036172  s :     3.036172
      pz      :     1.282317  p :     4.155671
      px      :     1.413333
      py      :     1.460021
      dz2     :     0.050523  d :     0.181373
      dxz     :     0.039241
      dyz     :     0.050036
      dx2y2   :     0.019944
      dxy     :     0.021628
      f0      :     0.005698  f :     0.029477
      f+1     :     0.003881
      f-1     :     0.006718
      f+2     :     0.004818
      f-2     :     0.004017
      f+3     :     0.002055
      f-3     :     0.002290
      g0      :     0.000157  g :     0.001088
      g+1     :     0.000165
      g-1     :     0.000149
      g+2     :     0.000137
      g-2     :     0.000192
      g+3     :     0.000072
      g-3     :     0.000126
      g+4     :     0.000043
      g-4     :     0.000046
  1 O s       :     3.230436  s :     3.230436
      pz      :     1.494901  p :     4.310151
      px      :     1.323695
      py      :     1.491555
      dz2     :     0.012797  d :     0.097045
      dxz     :     0.002395
      dyz     :     0.032293
      dx2y2   :     0.028775
      dxy     :     0.020785
      f0      :     0.002398  f :     0.021737
      f+1     :     0.000351
      f-1     :     0.004505
      f+2     :     0.004638
      f-2     :     0.000869
      f+3     :     0.004808
      f-3     :     0.004168
      g0      :     0.000125  g :     0.001234
      g+1     :     0.000009
      g-1     :     0.000162
      g+2     :     0.000222
      g-2     :     0.000018
      g+3     :     0.000069
      g-3     :     0.000187
      g+4     :     0.000201
      g-4     :     0.000241
  2 N s       :     2.850633  s :     2.850633
      pz      :     1.304264  p :     3.398774
      px      :     1.124653
      py      :     0.969857
      dz2     :     0.066381  d :     0.294681
      dxz     :     0.087449
      dyz     :     0.035385
      dx2y2   :     0.047460
      dxy     :     0.058006
      f0      :     0.013313  f :     0.054674
      f+1     :     0.009315
      f-1     :     0.006488
      f+2     :     0.008459
      f-2     :     0.005953
      f+3     :     0.005129
      f-3     :     0.006019
      g0      :     0.000664  g :     0.004247
      g+1     :     0.000990
      g-1     :     0.000226
      g+2     :     0.000661
      g-2     :     0.000494
      g+3     :     0.000270
      g-3     :     0.000342
      g+4     :     0.000281
      g-4     :     0.000319
  3 N s       :     2.676267  s :     2.676267
      pz      :     1.184769  p :     3.350449
      px      :     1.069749
      py      :     1.095931
      dz2     :     0.051257  d :     0.327077
      dxz     :     0.057454
      dyz     :     0.044092
      dx2y2   :     0.073976
      dxy     :     0.100300
      f0      :     0.007757  f :     0.055648
      f+1     :     0.004130
      f-1     :     0.006999
      f+2     :     0.007142
      f-2     :     0.009006
      f+3     :     0.011841
      f-3     :     0.008773
      g0      :     0.000267  g :     0.002980
      g+1     :     0.000339
      g-1     :     0.000454
      g+2     :     0.000162
      g-2     :     0.000291
      g+3     :     0.000227
      g-3     :     0.000472
      g+4     :     0.000562
      g-4     :     0.000207
  4 C s       :     2.592940  s :     2.592940
      pz      :     0.916660  p :     2.618597
      px      :     0.937569
      py      :     0.764368
      dz2     :     0.308155  d :     0.942710
      dxz     :     0.245523
      dyz     :     0.179628
      dx2y2   :     0.104240
      dxy     :     0.105164
      f0      :     0.084176  f :     0.281217
      f+1     :     0.045531
      f-1     :     0.034756
      f+2     :     0.049524
      f-2     :     0.039949
      f+3     :     0.011558
      f-3     :     0.015723
      g0      :     0.007591  g :     0.034787
      g+1     :     0.006359
      g-1     :     0.004359
      g+2     :     0.004767
      g-2     :     0.004774
      g+3     :     0.002332
      g-3     :     0.002282
      g+4     :     0.001001
      g-4     :     0.001322
  5 C s       :     2.523341  s :     2.523341
      pz      :     0.903103  p :     2.670459
      px      :     0.909046
      py      :     0.858310
      dz2     :     0.192896  d :     0.750299
      dxz     :     0.093170
      dyz     :     0.143949
      dx2y2   :     0.179393
      dxy     :     0.140891
      f0      :     0.024084  f :     0.196733
      f+1     :     0.018750
      f-1     :     0.036336
      f+2     :     0.027717
      f-2     :     0.027698
      f+3     :     0.026942
      f-3     :     0.035207
      g0      :     0.000971  g :     0.014264
      g+1     :     0.000975
      g-1     :     0.002408
      g+2     :     0.001477
      g-2     :     0.001563
      g+3     :     0.002008
      g-3     :     0.001655
      g+4     :     0.001631
      g-4     :     0.001575
  6 H s       :     0.749211  s :     0.749211
      pz      :     0.091101  p :     0.183880
      px      :     0.049656
      py      :     0.043122
      dz2     :     0.020723  d :     0.070862
      dxz     :     0.020838
      dyz     :     0.021590
      dx2y2   :     0.005024
      dxy     :     0.002687
      f0      :     0.002958  f :     0.009792
      f+1     :     0.002126
      f-1     :     0.002539
      f+2     :     0.001299
      f-2     :     0.000701
      f+3     :     0.000059
      f-3     :     0.000111
  7 C s       :     2.564283  s :     2.564283
      pz      :     1.017408  p :     2.705711
      px      :     0.787268
      py      :     0.901035
      dz2     :     0.175079  d :     0.657404
      dxz     :     0.114929
      dyz     :     0.186520
      dx2y2   :     0.091643
      dxy     :     0.089234
      f0      :     0.033691  f :     0.160529
      f+1     :     0.017243
      f-1     :     0.037748
      f+2     :     0.022400
      f-2     :     0.022497
      f+3     :     0.010328
      f-3     :     0.016621
      g0      :     0.002520  g :     0.014421
      g+1     :     0.001219
      g-1     :     0.003093
      g+2     :     0.001471
      g-2     :     0.001425
      g+3     :     0.001450
      g-3     :     0.001207
      g+4     :     0.001152
      g-4     :     0.000884
  8 C s       :     2.575104  s :     2.575104
      pz      :     0.965991  p :     2.706682
      px      :     0.796781
      py      :     0.943910
      dz2     :     0.116854  d :     0.508739
      dxz     :     0.078165
      dyz     :     0.182844
      dx2y2   :     0.068057
      dxy     :     0.062820
      f0      :     0.024603  f :     0.117220
      f+1     :     0.017525
      f-1     :     0.029273
      f+2     :     0.011138
      f-2     :     0.013352
      f+3     :     0.009051
      f-3     :     0.012277
      g0      :     0.002455  g :     0.011841
      g+1     :     0.001399
      g-1     :     0.001833
      g+2     :     0.001078
      g-2     :     0.001213
      g+3     :     0.001274
      g-3     :     0.000363
      g+4     :     0.001343
      g-4     :     0.000883
  9 H s       :     0.776492  s :     0.776492
      pz      :     0.067635  p :     0.193521
      px      :     0.053510
      py      :     0.072377
      dz2     :     0.020457  d :     0.066417
      dxz     :     0.011107
      dyz     :     0.014575
      dx2y2   :     0.010014
      dxy     :     0.010264
      f0      :     0.001887  f :     0.009709
      f+1     :     0.000679
      f-1     :     0.002496
      f+2     :     0.001655
      f-2     :     0.001733
      f+3     :     0.000649
      f-3     :     0.000611
 10 C s       :     2.586958  s :     2.586958
      pz      :     0.952983  p :     2.716908
      px      :     0.801505
      py      :     0.962420
      dz2     :     0.141196  d :     0.509294
      dxz     :     0.050288
      dyz     :     0.137723
      dx2y2   :     0.090457
      dxy     :     0.089631
      f0      :     0.021566  f :     0.113801
      f+1     :     0.007966
      f-1     :     0.024967
      f+2     :     0.017168
      f-2     :     0.019975
      f+3     :     0.010368
      f-3     :     0.011791
      g0      :     0.001166  g :     0.011629
      g+1     :     0.000559
      g-1     :     0.002319
      g+2     :     0.001175
      g-2     :     0.001255
      g+3     :     0.001814
      g-3     :     0.001003
      g+4     :     0.001342
      g-4     :     0.000995
 11 H s       :     0.790504  s :     0.790504
      pz      :     0.088501  p :     0.186737
      px      :     0.051680
      py      :     0.046557
      dz2     :     0.019818  d :     0.064473
      dxz     :     0.018844
      dyz     :     0.021569
      dx2y2   :     0.002054
      dxy     :     0.002187
      f0      :     0.003166  f :     0.009614
      f+1     :     0.002322
      f-1     :     0.002845
      f+2     :     0.000589
      f-2     :     0.000637
      f+3     :     0.000033
      f-3     :     0.000023
 12 C s       :     2.587923  s :     2.587923
      pz      :     0.998870  p :     2.721385
      px      :     0.797254
      py      :     0.925261
      dz2     :     0.163965  d :     0.507549
      dxz     :     0.102750
      dyz     :     0.146851
      dx2y2   :     0.043979
      dxy     :     0.050003
      f0      :     0.028014  f :     0.113491
      f+1     :     0.013231
      f-1     :     0.029339
      f+2     :     0.015837
      f-2     :     0.017162
      f+3     :     0.006513
      f-3     :     0.003395
      g0      :     0.002250  g :     0.011571
      g+1     :     0.001154
      g-1     :     0.002921
      g+2     :     0.001161
      g-2     :     0.001110
      g+3     :     0.001134
      g-3     :     0.000919
      g+4     :     0.000347
      g-4     :     0.000576
 13 H s       :     0.791585  s :     0.791585
      pz      :     0.045634  p :     0.187004
      px      :     0.058420
      py      :     0.082951
      dz2     :     0.007550  d :     0.064403
      dxz     :     0.005090
      dyz     :     0.019109
      dx2y2   :     0.016749
      dxy     :     0.015905
      f0      :     0.001044  f :     0.009629
      f+1     :     0.000420
      f-1     :     0.001691
      f+2     :     0.001152
      f-2     :     0.001395
      f+3     :     0.001668
      f-3     :     0.002259
 14 C s       :     2.587248  s :     2.587248
      pz      :     0.975199  p :     2.717767
      px      :     0.801242
      py      :     0.941326
      dz2     :     0.114983  d :     0.508845
      dxz     :     0.080672
      dyz     :     0.185380
      dx2y2   :     0.065971
      dxy     :     0.061839
      f0      :     0.024711  f :     0.113771
      f+1     :     0.016937
      f-1     :     0.027563
      f+2     :     0.010740
      f-2     :     0.012916
      f+3     :     0.008800
      f-3     :     0.012103
      g0      :     0.002502  g :     0.011629
      g+1     :     0.001340
      g-1     :     0.001785
      g+2     :     0.001003
      g-2     :     0.001147
      g+3     :     0.001252
      g-3     :     0.000351
      g+4     :     0.001368
      g-4     :     0.000882
 15 H s       :     0.790645  s :     0.790645
      pz      :     0.069003  p :     0.186712
      px      :     0.052700
      py      :     0.065010
      dz2     :     0.020306  d :     0.064444
      dxz     :     0.011145
      dyz     :     0.013787
      dx2y2   :     0.009399
      dxy     :     0.009808
      f0      :     0.001915  f :     0.009623
      f+1     :     0.000709
      f-1     :     0.002441
      f+2     :     0.001639
      f-2     :     0.001706
      f+3     :     0.000623
      f-3     :     0.000589
 16 C s       :     2.576975  s :     2.576975
      pz      :     0.947328  p :     2.706238
      px      :     0.798472
      py      :     0.960437
      dz2     :     0.137502  d :     0.505495
      dxz     :     0.050395
      dyz     :     0.140283
      dx2y2   :     0.089655
      dxy     :     0.087658
      f0      :     0.021913  f :     0.116164
      f+1     :     0.008059
      f-1     :     0.024919
      f+2     :     0.018128
      f-2     :     0.020480
      f+3     :     0.010728
      f-3     :     0.011937
      g0      :     0.001155  g :     0.011802
      g+1     :     0.000564
      g-1     :     0.002319
      g+2     :     0.001186
      g-2     :     0.001281
      g+3     :     0.001889
      g-3     :     0.001055
      g+4     :     0.001343
      g-4     :     0.001010
 17 H s       :     0.779789  s :     0.779789
      pz      :     0.088236  p :     0.186379
      px      :     0.052011
      py      :     0.046132
      dz2     :     0.020225  d :     0.065180
      dxz     :     0.019039
      dyz     :     0.021381
      dx2y2   :     0.002280
      dxy     :     0.002255
      f0      :     0.003172  f :     0.009638
      f+1     :     0.002332
      f-1     :     0.002831
      f+2     :     0.000603
      f-2     :     0.000641
      f+3     :     0.000035
      f-3     :     0.000024
 18 C s       :     2.545520  s :     2.545520
      pz      :     0.927474  p :     2.706246
      px      :     0.841775
      py      :     0.936996
      dz2     :     0.193240  d :     0.891856
      dxz     :     0.149517
      dyz     :     0.169505
      dx2y2   :     0.198241
      dxy     :     0.181354
      f0      :     0.035584  f :     0.241396
      f+1     :     0.039481
      f-1     :     0.029661
      f+2     :     0.033251
      f-2     :     0.027428
      f+3     :     0.027852
      f-3     :     0.048138
      g0      :     0.001654  g :     0.015754
      g+1     :     0.002301
      g-1     :     0.001380
      g+2     :     0.001709
      g-2     :     0.001428
      g+3     :     0.001522
      g-3     :     0.001404
      g+4     :     0.002323
      g-4     :     0.002034
 19 C s       :     2.541435  s :     2.541435
      pz      :     0.883201  p :     2.759158
      px      :     0.942928
      py      :     0.933029
      dz2     :     0.097575  d :     0.395264
      dxz     :     0.070995
      dyz     :     0.102683
      dx2y2   :     0.058888
      dxy     :     0.065124
      f0      :     0.016821  f :     0.075599
      f+1     :     0.014851
      f-1     :     0.015241
      f+2     :     0.009071
      f-2     :     0.009511
      f+3     :     0.008168
      f-3     :     0.001936
      g0      :     0.001058  g :     0.003884
      g+1     :     0.000667
      g-1     :     0.000594
      g+2     :     0.000433
      g-2     :     0.000535
      g+3     :     0.000285
      g-3     :     0.000108
      g+4     :     0.000055
      g-4     :     0.000148
 20 H s       :     0.785027  s :     0.785027
      pz      :     0.048992  p :     0.189322
      px      :     0.062875
      py      :     0.077455
      dz2     :     0.005730  d :     0.067074
      dxz     :     0.005483
      dyz     :     0.018146
      dx2y2   :     0.023926
      dxy     :     0.013790
      f0      :     0.001032  f :     0.009342
      f+1     :     0.000545
      f-1     :     0.001041
      f+2     :     0.000574
      f-2     :     0.001474
      f+3     :     0.001668
      f-3     :     0.003007
 21 H s       :     0.782767  s :     0.782767
      pz      :     0.049528  p :     0.189161
      px      :     0.084621
      py      :     0.055013
      dz2     :     0.007697  d :     0.067276
      dxz     :     0.020629
      dyz     :     0.002509
      dx2y2   :     0.012594
      dxy     :     0.023846
      f0      :     0.000809  f :     0.009394
      f+1     :     0.001797
      f-1     :     0.000229
      f+2     :     0.001520
      f-2     :     0.000716
      f+3     :     0.001679
      f-3     :     0.002643
 22 H s       :     0.786842  s :     0.786842
      pz      :     0.061208  p :     0.189038
      px      :     0.058219
      py      :     0.069611
      dz2     :     0.019278  d :     0.067384
      dxz     :     0.008467
      dyz     :     0.012267
      dx2y2   :     0.014642
      dxy     :     0.012731
      f0      :     0.001158  f :     0.009395
      f+1     :     0.000691
      f-1     :     0.002130
      f+2     :     0.001675
      f-2     :     0.001588
      f+3     :     0.000702
      f-3     :     0.001450
 23 C s       :     2.537119  s :     2.537119
      pz      :     0.920851  p :     2.758265
      px      :     0.931186
      py      :     0.906228
      dz2     :     0.114087  d :     0.387047
      dxz     :     0.051557
      dyz     :     0.064516
      dx2y2   :     0.060794
      dxy     :     0.096093
      f0      :     0.009933  f :     0.074598
      f+1     :     0.007377
      f-1     :     0.015663
      f+2     :     0.012254
      f-2     :     0.008970
      f+3     :     0.008405
      f-3     :     0.011996
      g0      :     0.000236  g :     0.003834
      g+1     :     0.000350
      g-1     :     0.000751
      g+2     :     0.000252
      g-2     :     0.000455
      g+3     :     0.000344
      g-3     :     0.000761
      g+4     :     0.000416
      g-4     :     0.000270
 24 H s       :     0.780136  s :     0.780136
      pz      :     0.083797  p :     0.196831
      px      :     0.058265
      py      :     0.054768
      dz2     :     0.019844  d :     0.068817
      dxz     :     0.022573
      dyz     :     0.019033
      dx2y2   :     0.002271
      dxy     :     0.005095
      f0      :     0.002894  f :     0.009514
      f+1     :     0.002473
      f-1     :     0.002275
      f+2     :     0.000620
      f-2     :     0.001130
      f+3     :     0.000091
      f-3     :     0.000031
 25 H s       :     0.775272  s :     0.775272
      pz      :     0.058110  p :     0.191358
      px      :     0.078318
      py      :     0.054929
      dz2     :     0.012646  d :     0.067835
      dxz     :     0.014921
      dyz     :     0.005993
      dx2y2   :     0.014410
      dxy     :     0.019866
      f0      :     0.000582  f :     0.009448
      f+1     :     0.002138
      f-1     :     0.000477
      f+2     :     0.001153
      f-2     :     0.001320
      f+3     :     0.001886
      f-3     :     0.001892
 26 H s       :     0.780637  s :     0.780637
      pz      :     0.051381  p :     0.190122
      px      :     0.066269
      py      :     0.072471
      dz2     :     0.004413  d :     0.067637
      dxz     :     0.009912
      dyz     :     0.015775
      dx2y2   :     0.024731
      dxy     :     0.012806
      f0      :     0.001266  f :     0.009366
      f+1     :     0.000509
      f-1     :     0.000695
      f+2     :     0.000239
      f-2     :     0.001951
      f+3     :     0.002086
      f-3     :     0.002620
 27 C s       :     2.539053  s :     2.539053
      pz      :     0.938299  p :     2.755121
      px      :     0.920923
      py      :     0.895899
      dz2     :     0.078774  d :     0.386634
      dxz     :     0.029717
      dyz     :     0.104927
      dx2y2   :     0.104931
      dxy     :     0.068285
      f0      :     0.010843  f :     0.075115
      f+1     :     0.005914
      f-1     :     0.008702
      f+2     :     0.008418
      f-2     :     0.013259
      f+3     :     0.012074
      f-3     :     0.015906
      g0      :     0.000248  g :     0.003869
      g+1     :     0.000218
      g-1     :     0.000576
      g+2     :     0.000289
      g-2     :     0.000360
      g+3     :     0.000725
      g-3     :     0.000080
      g+4     :     0.000652
      g-4     :     0.000720
 28 H s       :     0.782679  s :     0.782679
      pz      :     0.066104  p :     0.189738
      px      :     0.056160
      py      :     0.067474
      dz2     :     0.019647  d :     0.067048
      dxz     :     0.007316
      dyz     :     0.012226
      dx2y2   :     0.014620
      dxy     :     0.013240
      f0      :     0.001109  f :     0.009362
      f+1     :     0.000580
      f-1     :     0.002166
      f+2     :     0.001662
      f-2     :     0.001482
      f+3     :     0.000845
      f-3     :     0.001518
 29 H s       :     0.777363  s :     0.777363
      pz      :     0.056392  p :     0.189564
      px      :     0.082781
      py      :     0.050392
      dz2     :     0.008572  d :     0.067274
      dxz     :     0.020220
      dyz     :     0.002626
      dx2y2   :     0.013698
      dxy     :     0.022159
      f0      :     0.000789  f :     0.009403
      f+1     :     0.001909
      f-1     :     0.000216
      f+2     :     0.001513
      f-2     :     0.000638
      f+3     :     0.001772
      f-3     :     0.002565
 30 H s       :     0.783168  s :     0.783168
      pz      :     0.087408  p :     0.195922
      px      :     0.054685
      py      :     0.053829
      dz2     :     0.018391  d :     0.067632
      dxz     :     0.021985
      dyz     :     0.021525
      dx2y2   :     0.002499
      dxy     :     0.003232
      f0      :     0.002840  f :     0.009432
      f+1     :     0.002336
      f-1     :     0.002558
      f+2     :     0.000718
      f-2     :     0.000889
      f+3     :     0.000051
      f-3     :     0.000040
 31 C s       :     2.559277  s :     2.559277
      pz      :     0.871472  p :     2.652149
      px      :     0.890021
      py      :     0.890656
      dz2     :     0.116396  d :     0.766675
      dxz     :     0.181202
      dyz     :     0.104808
      dx2y2   :     0.173101
      dxy     :     0.191169
      f0      :     0.025898  f :     0.201949
      f+1     :     0.023672
      f-1     :     0.016559
      f+2     :     0.023930
      f-2     :     0.033266
      f+3     :     0.051513
      f-3     :     0.027111
      g0      :     0.001370  g :     0.020397
      g+1     :     0.002304
      g-1     :     0.001417
      g+2     :     0.001748
      g-2     :     0.001985
      g+3     :     0.002292
      g-3     :     0.003394
      g+4     :     0.003538
      g-4     :     0.002348
 32 C s       :     2.563443  s :     2.563443
      pz      :     0.849812  p :     2.702278
      px      :     0.959598
      py      :     0.892867
      dz2     :     0.093688  d :     0.618989
      dxz     :     0.135683
      dyz     :     0.098656
      dx2y2   :     0.143856
      dxy     :     0.147106
      f0      :     0.016066  f :     0.152300
      f+1     :     0.017790
      f-1     :     0.017679
      f+2     :     0.023443
      f-2     :     0.022952
      f+3     :     0.032206
      f-3     :     0.022164
      g0      :     0.000953  g :     0.013651
      g+1     :     0.001375
      g-1     :     0.001267
      g+2     :     0.001469
      g-2     :     0.001300
      g+3     :     0.001796
      g-3     :     0.001992
      g+4     :     0.002037
      g-4     :     0.001463
 33 C s       :     2.572986  s :     2.572986
      pz      :     0.851043  p :     2.704414
      px      :     0.981077
      py      :     0.872293
      dz2     :     0.061095  d :     0.527870
      dxz     :     0.127939
      dyz     :     0.072723
      dx2y2   :     0.139022
      dxy     :     0.127091
      f0      :     0.014022  f :     0.117241
      f+1     :     0.016992
      f-1     :     0.006030
      f+2     :     0.016910
      f-2     :     0.016504
      f+3     :     0.032358
      f-3     :     0.014425
      g0      :     0.000904  g :     0.011816
      g+1     :     0.001652
      g-1     :     0.000527
      g+2     :     0.000897
      g-2     :     0.001186
      g+3     :     0.001574
      g-3     :     0.001561
      g+4     :     0.002194
      g-4     :     0.001321
 34 H s       :     0.770837  s :     0.770837
      pz      :     0.071780  p :     0.202469
      px      :     0.049516
      py      :     0.081174
      dz2     :     0.014987  d :     0.068593
      dxz     :     0.010544
      dyz     :     0.014351
      dx2y2   :     0.012256
      dxy     :     0.016455
      f0      :     0.000799  f :     0.009840
      f+1     :     0.000329
      f-1     :     0.002390
      f+2     :     0.001731
      f-2     :     0.002064
      f+3     :     0.001342
      f-3     :     0.001185
 35 C s       :     2.584820  s :     2.584820
      pz      :     0.891919  p :     2.749782
      px      :     0.942637
      py      :     0.915226
      dz2     :     0.105226  d :     0.509893
      dxz     :     0.081152
      dyz     :     0.086649
      dx2y2   :     0.114463
      dxy     :     0.122402
      f0      :     0.008071  f :     0.113908
      f+1     :     0.016756
      f-1     :     0.014103
      f+2     :     0.017355
      f-2     :     0.020877
      f+3     :     0.021613
      f-3     :     0.015133
      g0      :     0.001013  g :     0.011701
      g+1     :     0.000793
      g-1     :     0.001153
      g+2     :     0.001268
      g-2     :     0.001300
      g+3     :     0.002423
      g-3     :     0.001723
      g+4     :     0.000820
      g-4     :     0.001207
 36 H s       :     0.795005  s :     0.795005
      pz      :     0.051037  p :     0.190648
      px      :     0.083415
      py      :     0.056196
      dz2     :     0.004873  d :     0.064993
      dxz     :     0.019178
      dyz     :     0.004054
      dx2y2   :     0.018916
      dxy     :     0.017971
      f0      :     0.001241  f :     0.009736
      f+1     :     0.000994
      f-1     :     0.000347
      f+2     :     0.000978
      f-2     :     0.001153
      f+3     :     0.003045
      f-3     :     0.001978
 37 C s       :     2.585743  s :     2.585743
      pz      :     0.857162  p :     2.717458
      px      :     0.957581
      py      :     0.902715
      dz2     :     0.064430  d :     0.528745
      dxz     :     0.127950
      dyz     :     0.073494
      dx2y2   :     0.124430
      dxy     :     0.138442
      f0      :     0.015387  f :     0.116462
      f+1     :     0.007321
      f-1     :     0.014088
      f+2     :     0.014958
      f-2     :     0.019479
      f+3     :     0.027792
      f-3     :     0.017437
      g0      :     0.000831  g :     0.011960
      g+1     :     0.001060
      g-1     :     0.001318
      g+2     :     0.001244
      g-2     :     0.000916
      g+3     :     0.001250
      g-3     :     0.002042
      g+4     :     0.002011
      g-4     :     0.001289
 38 H s       :     0.791927  s :     0.791927
      pz      :     0.063723  p :     0.186417
      px      :     0.068220
      py      :     0.054475
      dz2     :     0.013898  d :     0.064267
      dxz     :     0.012845
      dyz     :     0.009844
      dx2y2   :     0.015674
      dxy     :     0.012006
      f0      :     0.000708  f :     0.009603
      f+1     :     0.001934
      f-1     :     0.000711
      f+2     :     0.001927
      f-2     :     0.001692
      f+3     :     0.001587
      f-3     :     0.001043
 39 C s       :     2.571815  s :     2.571815
      pz      :     0.869048  p :     2.742350
      px      :     0.982538
      py      :     0.890764
      dz2     :     0.057474  d :     0.498329
      dxz     :     0.121265
      dyz     :     0.068701
      dx2y2   :     0.130080
      dxy     :     0.120810
      f0      :     0.013508  f :     0.114700
      f+1     :     0.016790
      f-1     :     0.005724
      f+2     :     0.016652
      f-2     :     0.016424
      f+3     :     0.030844
      f-3     :     0.014758
      g0      :     0.000900  g :     0.011621
      g+1     :     0.001665
      g-1     :     0.000516
      g+2     :     0.000938
      g-2     :     0.001110
      g+3     :     0.001374
      g-3     :     0.001600
      g+4     :     0.002183
      g-4     :     0.001333
 40 H s       :     0.769432  s :     0.769432
      pz      :     0.071095  p :     0.205934
      px      :     0.050196
      py      :     0.084644
      dz2     :     0.016235  d :     0.068652
      dxz     :     0.009803
      dyz     :     0.014613
      dx2y2   :     0.012438
      dxy     :     0.015563
      f0      :     0.000869  f :     0.009955
      f+1     :     0.000317
      f-1     :     0.002552
      f+2     :     0.001727
      f-2     :     0.002126
      f+3     :     0.001266
      f-3     :     0.001098
 41 C s       :     2.530696  s :     2.530696
      pz      :     0.906859  p :     2.715925
      px      :     0.902034
      py      :     0.907032
      dz2     :     0.124197  d :     0.789410
      dxz     :     0.183651
      dyz     :     0.184177
      dx2y2   :     0.134358
      dxy     :     0.163027
      f0      :     0.015343  f :     0.197335
      f+1     :     0.032061
      f-1     :     0.035113
      f+2     :     0.037923
      f-2     :     0.025694
      f+3     :     0.026715
      f-3     :     0.024486
      g0      :     0.000697  g :     0.011483
      g+1     :     0.001185
      g-1     :     0.001420
      g+2     :     0.001308
      g-2     :     0.001541
      g+3     :     0.001686
      g-3     :     0.001671
      g+4     :     0.001057
      g-4     :     0.000918
 42 C s       :     2.532891  s :     2.532891
      pz      :     0.904560  p :     2.747788
      px      :     0.928405
      py      :     0.914824
      dz2     :     0.040532  d :     0.394107
      dxz     :     0.114239
      dyz     :     0.094446
      dx2y2   :     0.062341
      dxy     :     0.082548
      f0      :     0.010389  f :     0.075286
      f+1     :     0.007917
      f-1     :     0.012916
      f+2     :     0.012908
      f-2     :     0.011477
      f+3     :     0.009905
      f-3     :     0.009773
      g0      :     0.000352  g :     0.003781
      g+1     :     0.000203
      g-1     :     0.000648
      g+2     :     0.000442
      g-2     :     0.000462
      g+3     :     0.000341
      g-3     :     0.000714
      g+4     :     0.000205
      g-4     :     0.000415
 43 H s       :     0.778739  s :     0.778739
      pz      :     0.066314  p :     0.191087
      px      :     0.069347
      py      :     0.055425
      dz2     :     0.016148  d :     0.067581
      dxz     :     0.013619
      dyz     :     0.012843
      dx2y2   :     0.011011
      dxy     :     0.013961
      f0      :     0.000762  f :     0.009374
      f+1     :     0.002321
      f-1     :     0.000847
      f+2     :     0.001732
      f-2     :     0.001904
      f+3     :     0.000778
      f-3     :     0.001030
 44 H s       :     0.778913  s :     0.778913
      pz      :     0.062365  p :     0.191205
      px      :     0.071898
      py      :     0.056942
      dz2     :     0.012689  d :     0.067705
      dxz     :     0.015107
      dyz     :     0.010817
      dx2y2   :     0.016496
      dxy     :     0.012596
      f0      :     0.000515  f :     0.009394
      f+1     :     0.002166
      f-1     :     0.000657
      f+2     :     0.001889
      f-2     :     0.001592
      f+3     :     0.001347
      f-3     :     0.001229
 45 H s       :     0.777326  s :     0.777326
      pz      :     0.070875  p :     0.210945
      px      :     0.060754
      py      :     0.079316
      dz2     :     0.011881  d :     0.069572
      dxz     :     0.009943
      dyz     :     0.015505
      dx2y2   :     0.015893
      dxy     :     0.016349
      f0      :     0.000558  f :     0.009542
      f+1     :     0.000468
      f-1     :     0.002003
      f+2     :     0.001642
      f-2     :     0.001655
      f+3     :     0.001585
      f-3     :     0.001632
 46 C s       :     2.534274  s :     2.534274
      pz      :     0.919630  p :     2.742936
      px      :     0.908250
      py      :     0.915057
      dz2     :     0.031247  d :     0.394959
      dxz     :     0.114233
      dyz     :     0.108134
      dx2y2   :     0.054813
      dxy     :     0.086532
      f0      :     0.009130  f :     0.075095
      f+1     :     0.013888
      f-1     :     0.007745
      f+2     :     0.011775
      f-2     :     0.012171
      f+3     :     0.011091
      f-3     :     0.009295
      g0      :     0.000481  g :     0.003810
      g+1     :     0.000366
      g-1     :     0.000169
      g+2     :     0.000361
      g-2     :     0.000610
      g+3     :     0.000731
      g-3     :     0.000373
      g+4     :     0.000319
      g-4     :     0.000400
 47 H s       :     0.777685  s :     0.777685
      pz      :     0.070318  p :     0.207069
      px      :     0.060655
      py      :     0.076095
      dz2     :     0.017882  d :     0.069531
      dxz     :     0.013676
      dyz     :     0.012793
      dx2y2   :     0.012587
      dxy     :     0.012593
      f0      :     0.000888  f :     0.009406
      f+1     :     0.001247
      f-1     :     0.001987
      f+2     :     0.001979
      f-2     :     0.001635
      f+3     :     0.000929
      f-3     :     0.000740
 48 H s       :     0.777759  s :     0.777759
      pz      :     0.063532  p :     0.190797
      px      :     0.068647
      py      :     0.058618
      dz2     :     0.014793  d :     0.067606
      dxz     :     0.013520
      dyz     :     0.012473
      dx2y2   :     0.012919
      dxy     :     0.013901
      f0      :     0.000667  f :     0.009375
      f+1     :     0.002059
      f-1     :     0.000830
      f+2     :     0.001883
      f-2     :     0.001733
      f+3     :     0.001011
      f-3     :     0.001192
 49 H s       :     0.778180  s :     0.778180
      pz      :     0.061481  p :     0.190785
      px      :     0.055780
      py      :     0.073524
      dz2     :     0.012517  d :     0.067686
      dxz     :     0.010772
      dyz     :     0.015353
      dx2y2   :     0.015259
      dxy     :     0.013785
      f0      :     0.000515  f :     0.009385
      f+1     :     0.000713
      f-1     :     0.002124
      f+2     :     0.001836
      f-2     :     0.001601
      f+3     :     0.001281
      f-3     :     0.001315
 50 C s       :     2.531114  s :     2.531114
      pz      :     0.913363  p :     2.743977
      px      :     0.927138
      py      :     0.903477
      dz2     :     0.033219  d :     0.412890
      dxz     :     0.126824
      dyz     :     0.100329
      dx2y2   :     0.068846
      dxy     :     0.083672
      f0      :     0.009652  f :     0.077133
      f+1     :     0.007431
      f-1     :     0.013950
      f+2     :     0.012959
      f-2     :     0.012079
      f+3     :     0.010317
      f-3     :     0.010745
      g0      :     0.000471  g :     0.003923
      g+1     :     0.000137
      g-1     :     0.000507
      g+2     :     0.000435
      g-2     :     0.000504
      g+3     :     0.000374
      g-3     :     0.000773
      g+4     :     0.000281
      g-4     :     0.000441
 51 H s       :     0.780056  s :     0.780056
      pz      :     0.062388  p :     0.191053
      px      :     0.057740
      py      :     0.070925
      dz2     :     0.013090  d :     0.068007
      dxz     :     0.011569
      dyz     :     0.014144
      dx2y2   :     0.015223
      dxy     :     0.013982
      f0      :     0.000558  f :     0.009383
      f+1     :     0.000594
      f-1     :     0.002148
      f+2     :     0.001778
      f-2     :     0.001697
      f+3     :     0.001302
      f-3     :     0.001306
 52 H s       :     0.775751  s :     0.775751
      pz      :     0.063112  p :     0.190797
      px      :     0.072329
      py      :     0.055357
      dz2     :     0.013926  d :     0.068020
      dxz     :     0.014689
      dyz     :     0.011795
      dx2y2   :     0.013270
      dxy     :     0.014339
      f0      :     0.000558  f :     0.009431
      f+1     :     0.002290
      f-1     :     0.000731
      f+2     :     0.001768
      f-2     :     0.001802
      f+3     :     0.001096
      f-3     :     0.001185
 53 H s       :     0.780230  s :     0.780230
      pz      :     0.064889  p :     0.190009
      px      :     0.071098
      py      :     0.054022
      dz2     :     0.015243  d :     0.067778
      dxz     :     0.014680
      dyz     :     0.011964
      dx2y2   :     0.013773
      dxy     :     0.012118
      f0      :     0.000653  f :     0.009366
      f+1     :     0.002402
      f-1     :     0.000741
      f+2     :     0.001906
      f-2     :     0.001671
      f+3     :     0.000967
      f-3     :     0.001026
 54 C s       :     2.604884  s :     2.604884
      pz      :     0.898026  p :     2.586308
      px      :     0.700524
      py      :     0.987758
      dz2     :     0.208637  d :     1.159341
      dxz     :     0.111897
      dyz     :     0.367134
      dx2y2   :     0.221459
      dxy     :     0.250214
      f0      :     0.053130  f :     0.365468
      f+1     :     0.025555
      f-1     :     0.082403
      f+2     :     0.072428
      f-2     :     0.041405
      f+3     :     0.049901
      f-3     :     0.040647
      g0      :     0.004234  g :     0.050666
      g+1     :     0.001926
      g-1     :     0.006031
      g+2     :     0.007360
      g-2     :     0.003528
      g+3     :     0.004749
      g-3     :     0.008491
      g+4     :     0.005770
      g-4     :     0.008578
 55 C s       :     2.570085  s :     2.570085
      pz      :     0.923638  p :     2.754084
      px      :     0.829855
      py      :     1.000590
      dz2     :     0.146542  d :     0.628894
      dxz     :     0.074749
      dyz     :     0.190353
      dx2y2   :     0.105023
      dxy     :     0.112227
      f0      :     0.028915  f :     0.155988
      f+1     :     0.017033
      f-1     :     0.031940
      f+2     :     0.031674
      f-2     :     0.017336
      f+3     :     0.018130
      f-3     :     0.010959
      g0      :     0.001503  g :     0.014805
      g+1     :     0.001289
      g-1     :     0.002660
      g+2     :     0.001963
      g-2     :     0.001717
      g+3     :     0.001196
      g-3     :     0.001940
      g+4     :     0.001076
      g-4     :     0.001461
 56 C s       :     2.579660  s :     2.579660
      pz      :     0.950944  p :     2.685650
      px      :     0.772182
      py      :     0.962523
      dz2     :     0.105683  d :     0.507177
      dxz     :     0.068732
      dyz     :     0.175257
      dx2y2   :     0.070659
      dxy     :     0.086846
      f0      :     0.024946  f :     0.116745
      f+1     :     0.014155
      f-1     :     0.021211
      f+2     :     0.021523
      f-2     :     0.008708
      f+3     :     0.016312
      f-3     :     0.009890
      g0      :     0.001889  g :     0.011842
      g+1     :     0.001055
      g-1     :     0.001497
      g+2     :     0.002057
      g-2     :     0.001146
      g+3     :     0.000665
      g-3     :     0.001102
      g+4     :     0.001058
      g-4     :     0.001373
 57 H s       :     0.777695  s :     0.777695
      pz      :     0.072629  p :     0.190527
      px      :     0.055957
      py      :     0.061941
      dz2     :     0.019014  d :     0.065890
      dxz     :     0.011470
      dyz     :     0.013953
      dx2y2   :     0.011784
      dxy     :     0.009670
      f0      :     0.001485  f :     0.009697
      f+1     :     0.001107
      f-1     :     0.002029
      f+2     :     0.001894
      f-2     :     0.001633
      f+3     :     0.000748
      f-3     :     0.000801
 58 C s       :     2.587050  s :     2.587050
      pz      :     0.966625  p :     2.714794
      px      :     0.802318
      py      :     0.945850
      dz2     :     0.149806  d :     0.498795
      dxz     :     0.091495
      dyz     :     0.133309
      dx2y2   :     0.082505
      dxy     :     0.041680
      f0      :     0.023102  f :     0.112912
      f+1     :     0.015917
      f-1     :     0.023538
      f+2     :     0.020744
      f-2     :     0.014946
      f+3     :     0.006289
      f-3     :     0.008377
      g0      :     0.001403  g :     0.011640
      g+1     :     0.001502
      g-1     :     0.001990
      g+2     :     0.001787
      g-2     :     0.001756
      g+3     :     0.000979
      g-3     :     0.001171
      g+4     :     0.000640
      g-4     :     0.000411
 59 H s       :     0.787491  s :     0.787491
      pz      :     0.045411  p :     0.186004
      px      :     0.050225
      py      :     0.090369
      dz2     :     0.006887  d :     0.064508
      dxz     :     0.001425
      dyz     :     0.022504
      dx2y2   :     0.013890
      dxy     :     0.019803
      f0      :     0.001085  f :     0.009663
      f+1     :     0.000136
      f-1     :     0.001790
      f+2     :     0.002057
      f-2     :     0.000415
      f+3     :     0.002444
      f-3     :     0.001736
 60 C s       :     2.589622  s :     2.589622
      pz      :     0.929409  p :     2.694671
      px      :     0.775684
      py      :     0.989578
      dz2     :     0.114519  d :     0.506778
      dxz     :     0.044408
      dyz     :     0.154170
      dx2y2   :     0.092996
      dxy     :     0.100684
      f0      :     0.017792  f :     0.113521
      f+1     :     0.009871
      f-1     :     0.023179
      f+2     :     0.023172
      f-2     :     0.011953
      f+3     :     0.016962
      f-3     :     0.010591
      g0      :     0.000782  g :     0.011563
      g+1     :     0.000835
      g-1     :     0.002034
      g+2     :     0.001430
      g-2     :     0.001195
      g+3     :     0.001042
      g-3     :     0.001700
      g+4     :     0.001049
      g-4     :     0.001497
 61 H s       :     0.787444  s :     0.787444
      pz      :     0.083908  p :     0.184372
      px      :     0.051092
      py      :     0.049372
      dz2     :     0.019537  d :     0.063940
      dxz     :     0.016182
      dyz     :     0.018903
      dx2y2   :     0.005168
      dxy     :     0.004151
      f0      :     0.002687  f :     0.009573
      f+1     :     0.001833
      f-1     :     0.002213
      f+2     :     0.001461
      f-2     :     0.001107
      f+3     :     0.000134
      f-3     :     0.000137
 62 C s       :     2.586953  s :     2.586953
      pz      :     0.946188  p :     2.715242
      px      :     0.794899
      py      :     0.974154
      dz2     :     0.101712  d :     0.498646
      dxz     :     0.062772
      dyz     :     0.182848
      dx2y2   :     0.070009
      dxy     :     0.081304
      f0      :     0.023932  f :     0.112983
      f+1     :     0.013561
      f-1     :     0.021345
      f+2     :     0.021339
      f-2     :     0.008379
      f+3     :     0.015006
      f-3     :     0.009422
      g0      :     0.001896  g :     0.011658
      g+1     :     0.001062
      g-1     :     0.001494
      g+2     :     0.002060
      g-2     :     0.001151
      g+3     :     0.000592
      g-3     :     0.001090
      g+4     :     0.001033
      g-4     :     0.001281
 63 H s       :     0.787727  s :     0.787727
      pz      :     0.067035  p :     0.185961
      px      :     0.057089
      py      :     0.061837
      dz2     :     0.018714  d :     0.064476
      dxz     :     0.011333
      dyz     :     0.013093
      dx2y2   :     0.011708
      dxy     :     0.009628
      f0      :     0.001500  f :     0.009662
      f+1     :     0.001097
      f-1     :     0.002024
      f+2     :     0.001897
      f-2     :     0.001623
      f+3     :     0.000719
      f-3     :     0.000803
 64 C s       :     2.579224  s :     2.579224
      pz      :     0.962588  p :     2.682591
      px      :     0.773479
      py      :     0.946524
      dz2     :     0.148710  d :     0.508085
      dxz     :     0.097033
      dyz     :     0.137530
      dx2y2   :     0.082870
      dxy     :     0.041942
      f0      :     0.023267  f :     0.117215
      f+1     :     0.016273
      f-1     :     0.024753
      f+2     :     0.021394
      f-2     :     0.016415
      f+3     :     0.006122
      f-3     :     0.008991
      g0      :     0.001433  g :     0.011885
      g+1     :     0.001492
      g-1     :     0.002017
      g+2     :     0.001924
      g-2     :     0.001797
      g+3     :     0.000955
      g-3     :     0.001242
      g+4     :     0.000650
      g-4     :     0.000375
 65 H s       :     0.778644  s :     0.778644
      pz      :     0.048282  p :     0.187775
      px      :     0.047477
      py      :     0.092015
      dz2     :     0.007638  d :     0.065179
      dxz     :     0.001657
      dyz     :     0.022343
      dx2y2   :     0.014095
      dxy     :     0.019448
      f0      :     0.001086  f :     0.009673
      f+1     :     0.000142
      f-1     :     0.001835
      f+2     :     0.002061
      f-2     :     0.000416
      f+3     :     0.002401
      f-3     :     0.001731
 66 H s       :     0.689081  s :     0.689081
      pz      :     0.106259  p :     0.356498
      px      :     0.127025
      py      :     0.123214
      dz2     :     0.016625  d :     0.135099
      dxz     :     0.030691
      dyz     :     0.017971
      dx2y2   :     0.040408
      dxy     :     0.029404
      f0      :     0.002567  f :     0.023501
      f+1     :     0.002767
      f-1     :     0.001943
      f+2     :     0.001533
      f-2     :     0.004774
      f+3     :     0.006400
      f-3     :     0.003516


                      *****************************
                      * MAYER POPULATION ANALYSIS *
                      *****************************

  NA   - Mulliken gross atomic population
  ZA   - Total nuclear charge
  QA   - Mulliken gross atomic charge
  VA   - Mayer's total valence
  BVA  - Mayer's bonded valence
  FA   - Mayer's free valence

  ATOM       NA         ZA         QA         VA         BVA        FA
  0 O      8.4008     8.0000    -0.4008     1.9838     1.9838    -0.0000
  1 O      8.4448     8.0000    -0.4448     2.0116     2.0116    -0.0000
  2 N      7.3681     7.0000    -0.3681     2.8854     2.8854     0.0000
  3 N      7.4620     7.0000    -0.4620     2.9095     2.9095    -0.0000
  4 C      5.8330     6.0000     0.1670     3.8244     3.8244    -0.0000
  5 C      5.5612     6.0000     0.4388     3.5039     3.5039    -0.0000
  6 H      0.9658     1.0000     0.0342     1.0186     1.0186    -0.0000
  7 C      5.9124     6.0000     0.0876     3.6929     3.6929    -0.0000
  8 C      6.2044     6.0000    -0.2044     3.9493     3.9493    -0.0000
  9 H      0.8790     1.0000     0.1210     0.9912     0.9912    -0.0000
 10 C      6.1259     6.0000    -0.1259     3.9981     3.9981    -0.0000
 11 H      0.8546     1.0000     0.1454     0.9683     0.9683     0.0000
 12 C      6.1343     6.0000    -0.1343     3.9787     3.9787    -0.0000
 13 H      0.8634     1.0000     0.1366     0.9761     0.9761    -0.0000
 14 C      6.1441     6.0000    -0.1441     3.9863     3.9863    -0.0000
 15 H      0.8578     1.0000     0.1422     0.9736     0.9736    -0.0000
 16 C      6.1634     6.0000    -0.1634     3.9931     3.9931     0.0000
 17 H      0.8779     1.0000     0.1221     0.9939     0.9939     0.0000
 18 C      5.9489     6.0000     0.0511     4.2291     4.2291     0.0000
 19 C      6.2997     6.0000    -0.2997     3.9577     3.9577     0.0000
 20 H      0.8780     1.0000     0.1220     0.9860     0.9860     0.0000
 21 H      0.9023     1.0000     0.0977     0.9906     0.9906     0.0000
 22 H      0.8924     1.0000     0.1076     0.9971     0.9971    -0.0000
 23 C      6.2869     6.0000    -0.2869     3.9487     3.9487    -0.0000
 24 H      0.9103     1.0000     0.0897     0.9933     0.9933    -0.0000
 25 H      0.8859     1.0000     0.1141     0.9803     0.9803    -0.0000
 26 H      0.8749     1.0000     0.1251     0.9834     0.9834    -0.0000
 27 C      6.2611     6.0000    -0.2611     3.9508     3.9508     0.0000
 28 H      0.8850     1.0000     0.1150     0.9921     0.9921     0.0000
 29 H      0.8797     1.0000     0.1203     0.9807     0.9807     0.0000
 30 H      0.9050     1.0000     0.0950     1.0074     1.0074     0.0000
 31 C      5.8592     6.0000     0.1408     3.7132     3.7132    -0.0000
 32 C      5.9719     6.0000     0.0281     3.5627     3.5627    -0.0000
 33 C      6.0764     6.0000    -0.0764     3.9072     3.9072    -0.0000
 34 H      0.9107     1.0000     0.0893     1.0031     1.0031    -0.0000
 35 C      6.1805     6.0000    -0.1805     3.9694     3.9694    -0.0000
 36 H      0.8737     1.0000     0.1263     0.9777     0.9777     0.0000
 37 C      6.1368     6.0000    -0.1368     3.9620     3.9620    -0.0000
 38 H      0.8649     1.0000     0.1351     0.9707     0.9707     0.0000
 39 C      6.1253     6.0000    -0.1253     3.9173     3.9173    -0.0000
 40 H      0.9404     1.0000     0.0596     1.0251     1.0251    -0.0000
 41 C      6.1414     6.0000    -0.1414     4.1728     4.1728     0.0000
 42 C      6.1639     6.0000    -0.1639     3.9363     3.9363    -0.0000
 43 H      0.8977     1.0000     0.1023     0.9882     0.9882     0.0000
 44 H      0.9206     1.0000     0.0794     0.9873     0.9873    -0.0000
 45 H      0.9746     1.0000     0.0254     1.0390     1.0390     0.0000
 46 C      6.2250     6.0000    -0.2250     3.9473     3.9473     0.0000
 47 H      0.9452     1.0000     0.0548     1.0225     1.0225    -0.0000
 48 H      0.8992     1.0000     0.1008     0.9875     0.9875     0.0000
 49 H      0.8903     1.0000     0.1097     0.9863     0.9863    -0.0000
 50 C      6.2426     6.0000    -0.2426     4.0087     4.0087     0.0000
 51 H      0.9024     1.0000     0.0976     0.9825     0.9825     0.0000
 52 H      0.8967     1.0000     0.1033     0.9866     0.9866     0.0000
 53 H      0.8989     1.0000     0.1011     0.9823     0.9823    -0.0000
 54 C      5.5889     6.0000     0.4111     3.9740     3.9740    -0.0000
 55 C      5.9263     6.0000     0.0737     3.8199     3.8199    -0.0000
 56 C      6.1182     6.0000    -0.1182     3.9082     3.9082     0.0000
 57 H      0.8868     1.0000     0.1132     1.0059     1.0059     0.0000
 58 C      6.1291     6.0000    -0.1291     3.9881     3.9881     0.0000
 59 H      0.8499     1.0000     0.1501     0.9707     0.9707    -0.0000
 60 C      6.0846     6.0000    -0.0846     3.9521     3.9521     0.0000
 61 H      0.8538     1.0000     0.1462     0.9723     0.9723    -0.0000
 62 C      6.1261     6.0000    -0.1261     3.9689     3.9689     0.0000
 63 H      0.8543     1.0000     0.1457     0.9727     0.9727    -0.0000
 64 C      6.0900     6.0000    -0.0900     3.8881     3.8881    -0.0000
 65 H      0.8734     1.0000     0.1266     1.0016     1.0016    -0.0000
 66 H      0.8171     1.0000     0.1829     1.0210     1.0210    -0.0000

  Mayer bond orders larger than 0.100000
B(  0-O ,  4-C ) :   0.8696 B(  0-O , 54-C ) :   1.0170 B(  1-O , 54-C ) :   1.8144 
B(  2-N ,  4-C ) :   1.9051 B(  2-N , 18-C ) :   0.9278 B(  3-N ,  5-C ) :   0.8308 
B(  3-N , 31-C ) :   1.0885 B(  3-N , 66-H ) :   0.9338 B(  4-C ,  5-C ) :   0.9154 
B(  5-C ,  6-H ) :   0.9249 B(  5-C ,  7-C ) :   0.8379 B(  7-C ,  8-C ) :   1.3211 
B(  7-C , 16-C ) :   1.4243 B(  8-C ,  9-H ) :   0.9475 B(  8-C , 10-C ) :   1.4997 
B( 10-C , 11-H ) :   0.9132 B( 10-C , 12-C ) :   1.4585 B( 12-C , 13-H ) :   0.9279 
B( 12-C , 14-C ) :   1.4502 B( 14-C , 15-H ) :   0.9250 B( 14-C , 16-C ) :   1.4783 
B( 16-C , 17-H ) :   0.9223 B( 18-C , 19-C ) :   1.0754 B( 18-C , 23-C ) :   1.0552 
B( 18-C , 27-C ) :   1.0591 B( 19-C , 20-H ) :   0.9573 B( 19-C , 21-H ) :   0.9605 
B( 19-C , 22-H ) :   0.9608 B( 23-C , 24-H ) :   0.9661 B( 23-C , 25-H ) :   0.9540 
B( 23-C , 26-H ) :   0.9570 B( 27-C , 28-H ) :   0.9590 B( 27-C , 29-H ) :   0.9485 
B( 27-C , 30-H ) :   0.9594 B( 31-C , 32-C ) :   1.2045 B( 31-C , 39-C ) :   1.3384 
B( 32-C , 33-C ) :   1.4315 B( 32-C , 41-C ) :   0.9066 B( 33-C , 34-H ) :   0.9338 
B( 33-C , 35-C ) :   1.4423 B( 35-C , 36-H ) :   0.9258 B( 35-C , 37-C ) :   1.4776 
B( 37-C , 38-H ) :   0.9163 B( 37-C , 39-C ) :   1.4663 B( 39-C , 40-H ) :   0.9573 
B( 41-C , 42-C ) :   1.0474 B( 41-C , 46-C ) :   1.0508 B( 41-C , 50-C ) :   1.1125 
B( 42-C , 43-H ) :   0.9553 B( 42-C , 44-H ) :   0.9570 B( 42-C , 45-H ) :   0.9789 
B( 46-C , 47-H ) :   0.9729 B( 46-C , 48-H ) :   0.9576 B( 46-C , 49-H ) :   0.9592 
B( 50-C , 51-H ) :   0.9582 B( 50-C , 52-H ) :   0.9591 B( 50-C , 53-H ) :   0.9581 
B( 54-C , 55-C ) :   1.0512 B( 55-C , 56-C ) :   1.3265 B( 55-C , 64-C ) :   1.3509 
B( 56-C , 57-H ) :   0.9480 B( 56-C , 58-C ) :   1.4859 B( 58-C , 59-H ) :   0.9181 
B( 58-C , 60-C ) :   1.4394 B( 60-C , 61-H ) :   0.9261 B( 60-C , 62-C ) :   1.4352 
B( 62-C , 63-H ) :   0.9245 B( 62-C , 64-C ) :   1.4645 B( 64-C , 65-H ) :   0.9320 


-------
TIMINGS
-------

Total SCF time: 0 days 0 hours 24 min 40 sec 

Total time                  ....    1480.482 sec
Sum of individual times     ....    1435.028 sec  ( 96.9%)

Fock matrix formation       ....    1338.596 sec  ( 90.4%)
  Split-RI-J                ....      75.631 sec  (  5.7% of F)
  Chain of spheres X        ....    1037.382 sec  ( 77.5% of F)
  XC integration            ....     101.566 sec  (  7.6% of F)
    Basis function eval.    ....       4.156 sec  (  4.1% of XC)
    Density eval.           ....      39.892 sec  ( 39.3% of XC)
    XC-Functional eval.     ....       0.954 sec  (  0.9% of XC)
    XC-Potential eval.      ....      25.391 sec  ( 25.0% of XC)
Diagonalization             ....      17.964 sec  (  1.2%)
Density matrix formation    ....       2.563 sec  (  0.2%)
Population analysis         ....       7.361 sec  (  0.5%)
Initial guess               ....       9.808 sec  (  0.7%)
Orbital Transformation      ....       0.000 sec  (  0.0%)
Orbital Orthonormalization  ....       0.000 sec  (  0.0%)
DIIS solution               ....      17.997 sec  (  1.2%)
SOSCF solution              ....      13.883 sec  (  0.9%)
Grid generation             ....      26.857 sec  (  1.8%)

Maximum memory used throughout the entire SCF-calculation: 1162.6 MB
[1720886041.433761] [node107:326804:0]          mpool.c:43   UCX  WARN  object 0x12ef2000 was not returned to mpool ucp_requests
[1720886041.433789] [node107:326804:0]          mpool.c:43   UCX  WARN  object 0x12ef2380 was not returned to mpool ucp_requests
[1720886041.433791] [node107:326804:0]          mpool.c:43   UCX  WARN  object 0x12ef2540 was not returned to mpool ucp_requests
[1720886041.433794] [node107:326804:0]          mpool.c:43   UCX  WARN  object 0x12ef2700 was not returned to mpool ucp_requests
[1720886041.433799] [node107:326804:0]          mpool.c:43   UCX  WARN  object 0x12ef28c0 was not returned to mpool ucp_requests
[1720886041.433801] [node107:326804:0]          mpool.c:43   UCX  WARN  object 0x12ef2a80 was not returned to mpool ucp_requests
[1720886041.433805] [node107:326804:0]          mpool.c:43   UCX  WARN  object 0x12ef2c40 was not returned to mpool ucp_requests
[1720886041.433807] [node107:326804:0]          mpool.c:43   UCX  WARN  object 0x12ef2e00 was not returned to mpool ucp_requests
[1720886041.433809] [node107:326804:0]          mpool.c:43   UCX  WARN  object 0x12ef3180 was not returned to mpool ucp_requests
[1720886041.433811] [node107:326804:0]          mpool.c:43   UCX  WARN  object 0x12ef3340 was not returned to mpool ucp_requests
[1720886041.433813] [node107:326804:0]          mpool.c:43   UCX  WARN  object 0x12ef3500 was not returned to mpool ucp_requests
[1720886041.433815] [node107:326804:0]          mpool.c:43   UCX  WARN  object 0x12ef36c0 was not returned to mpool ucp_requests
[1720886041.433817] [node107:326804:0]          mpool.c:43   UCX  WARN  object 0x12ef3880 was not returned to mpool ucp_requests
[1720886041.433820] [node107:326804:0]          mpool.c:43   UCX  WARN  object 0x12ef3a40 was not returned to mpool ucp_requests
[1720886041.433822] [node107:326804:0]          mpool.c:43   UCX  WARN  object 0x12ef3c00 was not returned to mpool ucp_requests
[1720886041.433824] [node107:326804:0]          mpool.c:43   UCX  WARN  object 0x12ef3dc0 was not returned to mpool ucp_requests
[1720886041.433826] [node107:326804:0]          mpool.c:43   UCX  WARN  object 0x12ef3f80 was not returned to mpool ucp_requests
[1720886041.433828] [node107:326804:0]          mpool.c:43   UCX  WARN  object 0x12ef4140 was not returned to mpool ucp_requests
[1720886041.439140] [node107:326798:0]          mpool.c:43   UCX  WARN  object 0x13c6bec0 was not returned to mpool ucp_requests
[1720886041.439163] [node107:326798:0]          mpool.c:43   UCX  WARN  object 0x13c6c240 was not returned to mpool ucp_requests
[1720886041.439169] [node107:326798:0]          mpool.c:43   UCX  WARN  object 0x13c6c400 was not returned to mpool ucp_requests
[1720886041.439177] [node107:326798:0]          mpool.c:43   UCX  WARN  object 0x13c6c5c0 was not returned to mpool ucp_requests
[1720886041.439182] [node107:326798:0]          mpool.c:43   UCX  WARN  object 0x13c6c780 was not returned to mpool ucp_requests
[1720886041.439185] [node107:326798:0]          mpool.c:43   UCX  WARN  object 0x13c6cb00 was not returned to mpool ucp_requests
[1720886041.439188] [node107:326798:0]          mpool.c:43   UCX  WARN  object 0x13c6ccc0 was not returned to mpool ucp_requests
[1720886041.439193] [node107:326798:0]          mpool.c:43   UCX  WARN  object 0x13c6ce80 was not returned to mpool ucp_requests
[1720886041.439195] [node107:326798:0]          mpool.c:43   UCX  WARN  object 0x13c6d040 was not returned to mpool ucp_requests
[1720886041.439200] [node107:326798:0]          mpool.c:43   UCX  WARN  object 0x13c6d200 was not returned to mpool ucp_requests
[1720886041.439202] [node107:326798:0]          mpool.c:43   UCX  WARN  object 0x13c6d3c0 was not returned to mpool ucp_requests
[1720886041.439204] [node107:326798:0]          mpool.c:43   UCX  WARN  object 0x13c6d580 was not returned to mpool ucp_requests
[1720886041.439206] [node107:326798:0]          mpool.c:43   UCX  WARN  object 0x13c6d900 was not returned to mpool ucp_requests
[1720886041.439209] [node107:326798:0]          mpool.c:43   UCX  WARN  object 0x13c6dac0 was not returned to mpool ucp_requests
[1720886041.439211] [node107:326798:0]          mpool.c:43   UCX  WARN  object 0x13c6dc80 was not returned to mpool ucp_requests
[1720886041.439213] [node107:326798:0]          mpool.c:43   UCX  WARN  object 0x13c6de40 was not returned to mpool ucp_requests
[1720886041.440704] [node107:326809:0]          mpool.c:43   UCX  WARN  object 0x1322df40 was not returned to mpool ucp_requests
[1720886041.440725] [node107:326809:0]          mpool.c:43   UCX  WARN  object 0x1322e2c0 was not returned to mpool ucp_requests
[1720886041.440730] [node107:326809:0]          mpool.c:43   UCX  WARN  object 0x1322e480 was not returned to mpool ucp_requests
[1720886041.440732] [node107:326809:0]          mpool.c:43   UCX  WARN  object 0x1322e640 was not returned to mpool ucp_requests
[1720886041.440736] [node107:326809:0]          mpool.c:43   UCX  WARN  object 0x1322e800 was not returned to mpool ucp_requests
[1720886041.440739] [node107:326809:0]          mpool.c:43   UCX  WARN  object 0x1322e9c0 was not returned to mpool ucp_requests
[1720886041.440741] [node107:326809:0]          mpool.c:43   UCX  WARN  object 0x1322eb80 was not returned to mpool ucp_requests
[1720886041.440743] [node107:326809:0]          mpool.c:43   UCX  WARN  object 0x1322ed40 was not returned to mpool ucp_requests
[1720886041.440745] [node107:326809:0]          mpool.c:43   UCX  WARN  object 0x1322ef00 was not returned to mpool ucp_requests
[1720886041.440747] [node107:326809:0]          mpool.c:43   UCX  WARN  object 0x1322f0c0 was not returned to mpool ucp_requests
[1720886041.440750] [node107:326809:0]          mpool.c:43   UCX  WARN  object 0x1322f280 was not returned to mpool ucp_requests
[1720886041.440752] [node107:326809:0]          mpool.c:43   UCX  WARN  object 0x1322f440 was not returned to mpool ucp_requests
[1720886041.440754] [node107:326809:0]          mpool.c:43   UCX  WARN  object 0x1322f600 was not returned to mpool ucp_requests
[1720886041.440757] [node107:326809:0]          mpool.c:43   UCX  WARN  object 0x1322f7c0 was not returned to mpool ucp_requests
[1720886041.440759] [node107:326809:0]          mpool.c:43   UCX  WARN  object 0x1322f980 was not returned to mpool ucp_requests
[1720886041.440761] [node107:326809:0]          mpool.c:43   UCX  WARN  object 0x1322fb40 was not returned to mpool ucp_requests
[1720886041.440763] [node107:326809:0]          mpool.c:43   UCX  WARN  object 0x1322fd00 was not returned to mpool ucp_requests
[1720886041.440765] [node107:326809:0]          mpool.c:43   UCX  WARN  object 0x13230080 was not returned to mpool ucp_requests
[1720886041.443796] [node107:326838:0]          mpool.c:43   UCX  WARN  object 0x1375f000 was not returned to mpool ucp_requests
[1720886041.443810] [node107:326838:0]          mpool.c:43   UCX  WARN  object 0x1375f380 was not returned to mpool ucp_requests
[1720886041.443815] [node107:326838:0]          mpool.c:43   UCX  WARN  object 0x1375f540 was not returned to mpool ucp_requests
[1720886041.443818] [node107:326838:0]          mpool.c:43   UCX  WARN  object 0x1375f700 was not returned to mpool ucp_requests
[1720886041.443822] [node107:326838:0]          mpool.c:43   UCX  WARN  object 0x1375f8c0 was not returned to mpool ucp_requests
[1720886041.443825] [node107:326838:0]          mpool.c:43   UCX  WARN  object 0x1375fa80 was not returned to mpool ucp_requests
[1720886041.443828] [node107:326838:0]          mpool.c:43   UCX  WARN  object 0x1375fc40 was not returned to mpool ucp_requests
[1720886041.443831] [node107:326838:0]          mpool.c:43   UCX  WARN  object 0x1375fe00 was not returned to mpool ucp_requests
[1720886041.443835] [node107:326838:0]          mpool.c:43   UCX  WARN  object 0x1375ffc0 was not returned to mpool ucp_requests
[1720886041.443838] [node107:326838:0]          mpool.c:43   UCX  WARN  object 0x13760180 was not returned to mpool ucp_requests
[1720886041.443842] [node107:326838:0]          mpool.c:43   UCX  WARN  object 0x13760340 was not returned to mpool ucp_requests
[1720886041.443845] [node107:326838:0]          mpool.c:43   UCX  WARN  object 0x13760500 was not returned to mpool ucp_requests
[1720886041.443848] [node107:326838:0]          mpool.c:43   UCX  WARN  object 0x137606c0 was not returned to mpool ucp_requests
[1720886041.443851] [node107:326838:0]          mpool.c:43   UCX  WARN  object 0x13760880 was not returned to mpool ucp_requests
[1720886041.443854] [node107:326838:0]          mpool.c:43   UCX  WARN  object 0x13760a40 was not returned to mpool ucp_requests
[1720886041.443857] [node107:326838:0]          mpool.c:43   UCX  WARN  object 0x13760dc0 was not returned to mpool ucp_requests
[1720886041.443860] [node107:326838:0]          mpool.c:43   UCX  WARN  object 0x13760f80 was not returned to mpool ucp_requests
[1720886041.443863] [node107:326838:0]          mpool.c:43   UCX  WARN  object 0x13761140 was not returned to mpool ucp_requests
[1720886041.446152] [node107:326847:0]          mpool.c:43   UCX  WARN  object 0x1484a000 was not returned to mpool ucp_requests
[1720886041.446177] [node107:326847:0]          mpool.c:43   UCX  WARN  object 0x1484a380 was not returned to mpool ucp_requests
[1720886041.446182] [node107:326847:0]          mpool.c:43   UCX  WARN  object 0x1484a540 was not returned to mpool ucp_requests
[1720886041.446184] [node107:326847:0]          mpool.c:43   UCX  WARN  object 0x1484a700 was not returned to mpool ucp_requests
[1720886041.446186] [node107:326847:0]          mpool.c:43   UCX  WARN  object 0x1484a8c0 was not returned to mpool ucp_requests
[1720886041.446189] [node107:326847:0]          mpool.c:43   UCX  WARN  object 0x1484aa80 was not returned to mpool ucp_requests
[1720886041.446191] [node107:326847:0]          mpool.c:43   UCX  WARN  object 0x1484ac40 was not returned to mpool ucp_requests
[1720886041.446193] [node107:326847:0]          mpool.c:43   UCX  WARN  object 0x1484ae00 was not returned to mpool ucp_requests
[1720886041.446195] [node107:326847:0]          mpool.c:43   UCX  WARN  object 0x1484afc0 was not returned to mpool ucp_requests
[1720886041.446197] [node107:326847:0]          mpool.c:43   UCX  WARN  object 0x1484b180 was not returned to mpool ucp_requests
[1720886041.446200] [node107:326847:0]          mpool.c:43   UCX  WARN  object 0x1484b340 was not returned to mpool ucp_requests
[1720886041.446202] [node107:326847:0]          mpool.c:43   UCX  WARN  object 0x1484b500 was not returned to mpool ucp_requests
[1720886041.446204] [node107:326847:0]          mpool.c:43   UCX  WARN  object 0x1484b6c0 was not returned to mpool ucp_requests
[1720886041.446207] [node107:326847:0]          mpool.c:43   UCX  WARN  object 0x1484b880 was not returned to mpool ucp_requests
[1720886041.446209] [node107:326847:0]          mpool.c:43   UCX  WARN  object 0x1484ba40 was not returned to mpool ucp_requests
[1720886041.446211] [node107:326847:0]          mpool.c:43   UCX  WARN  object 0x1484bc00 was not returned to mpool ucp_requests
[1720886041.446213] [node107:326847:0]          mpool.c:43   UCX  WARN  object 0x1484bf80 was not returned to mpool ucp_requests
[1720886041.446215] [node107:326847:0]          mpool.c:43   UCX  WARN  object 0x1484c140 was not returned to mpool ucp_requests
[1720886041.448714] [node107:326845:0]          mpool.c:43   UCX  WARN  object 0x13a49ec0 was not returned to mpool ucp_requests
[1720886041.448727] [node107:326845:0]          mpool.c:43   UCX  WARN  object 0x13a4a240 was not returned to mpool ucp_requests
[1720886041.448732] [node107:326845:0]          mpool.c:43   UCX  WARN  object 0x13a4a400 was not returned to mpool ucp_requests
[1720886041.448736] [node107:326845:0]          mpool.c:43   UCX  WARN  object 0x13a4a5c0 was not returned to mpool ucp_requests
[1720886041.448738] [node107:326845:0]          mpool.c:43   UCX  WARN  object 0x13a4a780 was not returned to mpool ucp_requests
[1720886041.448741] [node107:326845:0]          mpool.c:43   UCX  WARN  object 0x13a4a940 was not returned to mpool ucp_requests
[1720886041.448704] [node107:326805:0]          mpool.c:43   UCX  WARN  object 0x12f12f00 was not returned to mpool ucp_requests
[1720886041.448726] [node107:326805:0]          mpool.c:43   UCX  WARN  object 0x12f13280 was not returned to mpool ucp_requests
[1720886041.448731] [node107:326805:0]          mpool.c:43   UCX  WARN  object 0x12f13440 was not returned to mpool ucp_requests
[1720886041.448735] [node107:326805:0]          mpool.c:43   UCX  WARN  object 0x12f13600 was not returned to mpool ucp_requests
[1720886041.448738] [node107:326805:0]          mpool.c:43   UCX  WARN  object 0x12f137c0 was not returned to mpool ucp_requests
[1720886041.448741] [node107:326805:0]          mpool.c:43   UCX  WARN  object 0x12f13b40 was not returned to mpool ucp_requests
[1720886041.448744] [node107:326805:0]          mpool.c:43   UCX  WARN  object 0x12f13d00 was not returned to mpool ucp_requests
[1720886041.448747] [node107:326805:0]          mpool.c:43   UCX  WARN  object 0x12f13ec0 was not returned to mpool ucp_requests
[1720886041.448743] [node107:326845:0]          mpool.c:43   UCX  WARN  object 0x13a4ab00 was not returned to mpool ucp_requests
[1720886041.448747] [node107:326845:0]          mpool.c:43   UCX  WARN  object 0x13a4acc0 was not returned to mpool ucp_requests
[1720886041.448750] [node107:326845:0]          mpool.c:43   UCX  WARN  object 0x13a4ae80 was not returned to mpool ucp_requests
[1720886041.448751] [node107:326805:0]          mpool.c:43   UCX  WARN  object 0x12f14080 was not returned to mpool ucp_requests
[1720886041.448756] [node107:326805:0]          mpool.c:43   UCX  WARN  object 0x12f14240 was not returned to mpool ucp_requests
[1720886041.448759] [node107:326805:0]          mpool.c:43   UCX  WARN  object 0x12f14400 was not returned to mpool ucp_requests
[1720886041.448762] [node107:326805:0]          mpool.c:43   UCX  WARN  object 0x12f145c0 was not returned to mpool ucp_requests
[1720886041.448765] [node107:326805:0]          mpool.c:43   UCX  WARN  object 0x12f14780 was not returned to mpool ucp_requests
[1720886041.448755] [node107:326845:0]          mpool.c:43   UCX  WARN  object 0x13a4b040 was not returned to mpool ucp_requests
[1720886041.448759] [node107:326845:0]          mpool.c:43   UCX  WARN  object 0x13a4b200 was not returned to mpool ucp_requests
[1720886041.448762] [node107:326845:0]          mpool.c:43   UCX  WARN  object 0x13a4b3c0 was not returned to mpool ucp_requests
[1720886041.448766] [node107:326845:0]          mpool.c:43   UCX  WARN  object 0x13a4b580 was not returned to mpool ucp_requests
[1720886041.448769] [node107:326805:0]          mpool.c:43   UCX  WARN  object 0x12f14940 was not returned to mpool ucp_requests
[1720886041.448773] [node107:326805:0]          mpool.c:43   UCX  WARN  object 0x12f14b00 was not returned to mpool ucp_requests
[1720886041.448776] [node107:326805:0]          mpool.c:43   UCX  WARN  object 0x12f14cc0 was not returned to mpool ucp_requests
[1720886041.448778] [node107:326805:0]          mpool.c:43   UCX  WARN  object 0x12f14e80 was not returned to mpool ucp_requests
[1720886041.448780] [node107:326805:0]          mpool.c:43   UCX  WARN  object 0x12f15040 was not returned to mpool ucp_requests
[1720886041.448768] [node107:326806:0]          mpool.c:43   UCX  WARN  object 0x148b81c0 was not returned to mpool ucp_requests
[1720886041.448791] [node107:326806:0]          mpool.c:43   UCX  WARN  object 0x148b8380 was not returned to mpool ucp_requests
[1720886041.448796] [node107:326806:0]          mpool.c:43   UCX  WARN  object 0x148b8540 was not returned to mpool ucp_requests
[1720886041.448799] [node107:326806:0]          mpool.c:43   UCX  WARN  object 0x148b8700 was not returned to mpool ucp_requests
[1720886041.448802] [node107:326806:0]          mpool.c:43   UCX  WARN  object 0x148b88c0 was not returned to mpool ucp_requests
[1720886041.448804] [node107:326806:0]          mpool.c:43   UCX  WARN  object 0x148b8a80 was not returned to mpool ucp_requests
[1720886041.448807] [node107:326806:0]          mpool.c:43   UCX  WARN  object 0x148b8c40 was not returned to mpool ucp_requests
[1720886041.448809] [node107:326806:0]          mpool.c:43   UCX  WARN  object 0x148b8e00 was not returned to mpool ucp_requests
[1720886041.448812] [node107:326806:0]          mpool.c:43   UCX  WARN  object 0x148b8fc0 was not returned to mpool ucp_requests
[1720886041.448814] [node107:326806:0]          mpool.c:43   UCX  WARN  object 0x148b9180 was not returned to mpool ucp_requests
[1720886041.448817] [node107:326806:0]          mpool.c:43   UCX  WARN  object 0x148b9340 was not returned to mpool ucp_requests
[1720886041.448820] [node107:326806:0]          mpool.c:43   UCX  WARN  object 0x148b9500 was not returned to mpool ucp_requests
[1720886041.448822] [node107:326806:0]          mpool.c:43   UCX  WARN  object 0x148b96c0 was not returned to mpool ucp_requests
[1720886041.448825] [node107:326806:0]          mpool.c:43   UCX  WARN  object 0x148b9880 was not returned to mpool ucp_requests
[1720886041.448827] [node107:326806:0]          mpool.c:43   UCX  WARN  object 0x148b9a40 was not returned to mpool ucp_requests
[1720886041.448830] [node107:326806:0]          mpool.c:43   UCX  WARN  object 0x148b9c00 was not returned to mpool ucp_requests
[1720886041.448770] [node107:326845:0]          mpool.c:43   UCX  WARN  object 0x13a4b740 was not returned to mpool ucp_requests
[1720886041.448774] [node107:326845:0]          mpool.c:43   UCX  WARN  object 0x13a4b900 was not returned to mpool ucp_requests
[1720886041.448776] [node107:326845:0]          mpool.c:43   UCX  WARN  object 0x13a4bac0 was not returned to mpool ucp_requests
[1720886041.448778] [node107:326845:0]          mpool.c:43   UCX  WARN  object 0x13a4bc80 was not returned to mpool ucp_requests
[1720886041.448781] [node107:326845:0]          mpool.c:43   UCX  WARN  object 0x13a4c000 was not returned to mpool ucp_requests
[1720886041.450591] [node107:326846:0]          mpool.c:43   UCX  WARN  object 0x13ab4040 was not returned to mpool ucp_requests
[1720886041.450605] [node107:326846:0]          mpool.c:43   UCX  WARN  object 0x13ab43c0 was not returned to mpool ucp_requests
[1720886041.450609] [node107:326846:0]          mpool.c:43   UCX  WARN  object 0x13ab4580 was not returned to mpool ucp_requests
[1720886041.450612] [node107:326846:0]          mpool.c:43   UCX  WARN  object 0x13ab4740 was not returned to mpool ucp_requests
[1720886041.450615] [node107:326846:0]          mpool.c:43   UCX  WARN  object 0x13ab4900 was not returned to mpool ucp_requests
[1720886041.450617] [node107:326846:0]          mpool.c:43   UCX  WARN  object 0x13ab4ac0 was not returned to mpool ucp_requests
[1720886041.450620] [node107:326846:0]          mpool.c:43   UCX  WARN  object 0x13ab4c80 was not returned to mpool ucp_requests
[1720886041.450622] [node107:326846:0]          mpool.c:43   UCX  WARN  object 0x13ab4e40 was not returned to mpool ucp_requests
[1720886041.450625] [node107:326846:0]          mpool.c:43   UCX  WARN  object 0x13ab5000 was not returned to mpool ucp_requests
[1720886041.450627] [node107:326846:0]          mpool.c:43   UCX  WARN  object 0x13ab51c0 was not returned to mpool ucp_requests
[1720886041.450630] [node107:326846:0]          mpool.c:43   UCX  WARN  object 0x13ab5380 was not returned to mpool ucp_requests
[1720886041.450632] [node107:326846:0]          mpool.c:43   UCX  WARN  object 0x13ab5540 was not returned to mpool ucp_requests
[1720886041.450635] [node107:326846:0]          mpool.c:43   UCX  WARN  object 0x13ab5700 was not returned to mpool ucp_requests
[1720886041.450637] [node107:326846:0]          mpool.c:43   UCX  WARN  object 0x13ab58c0 was not returned to mpool ucp_requests
[1720886041.450640] [node107:326846:0]          mpool.c:43   UCX  WARN  object 0x13ab5a80 was not returned to mpool ucp_requests
[1720886041.450642] [node107:326846:0]          mpool.c:43   UCX  WARN  object 0x13ab5c40 was not returned to mpool ucp_requests
[1720886041.450645] [node107:326846:0]          mpool.c:43   UCX  WARN  object 0x13ab5e00 was not returned to mpool ucp_requests
[1720886041.450647] [node107:326846:0]          mpool.c:43   UCX  WARN  object 0x13ab6180 was not returned to mpool ucp_requests
[1720886041.450105] [node107:326795:0]          mpool.c:43   UCX  WARN  object 0x13330c40 was not returned to mpool ucp_requests
[1720886041.450118] [node107:326795:0]          mpool.c:43   UCX  WARN  object 0x13330e00 was not returned to mpool ucp_requests
[1720886041.450122] [node107:326795:0]          mpool.c:43   UCX  WARN  object 0x13331180 was not returned to mpool ucp_requests
[1720886041.450126] [node107:326795:0]          mpool.c:43   UCX  WARN  object 0x13331340 was not returned to mpool ucp_requests
[1720886041.450130] [node107:326795:0]          mpool.c:43   UCX  WARN  object 0x13331500 was not returned to mpool ucp_requests
[1720886041.450133] [node107:326795:0]          mpool.c:43   UCX  WARN  object 0x133316c0 was not returned to mpool ucp_requests
[1720886041.450136] [node107:326795:0]          mpool.c:43   UCX  WARN  object 0x13331880 was not returned to mpool ucp_requests
[1720886041.450140] [node107:326795:0]          mpool.c:43   UCX  WARN  object 0x13331a40 was not returned to mpool ucp_requests
[1720886041.450143] [node107:326795:0]          mpool.c:43   UCX  WARN  object 0x13331c00 was not returned to mpool ucp_requests
[1720886041.450147] [node107:326795:0]          mpool.c:43   UCX  WARN  object 0x13331dc0 was not returned to mpool ucp_requests
[1720886041.450150] [node107:326795:0]          mpool.c:43   UCX  WARN  object 0x13331f80 was not returned to mpool ucp_requests
[1720886041.450154] [node107:326795:0]          mpool.c:43   UCX  WARN  object 0x13332300 was not returned to mpool ucp_requests
[1720886041.450157] [node107:326795:0]          mpool.c:43   UCX  WARN  object 0x133324c0 was not returned to mpool ucp_requests
[1720886041.450160] [node107:326795:0]          mpool.c:43   UCX  WARN  object 0x13332680 was not returned to mpool ucp_requests
[1720886041.450163] [node107:326795:0]          mpool.c:43   UCX  WARN  object 0x13332840 was not returned to mpool ucp_requests
[1720886041.450166] [node107:326795:0]          mpool.c:43   UCX  WARN  object 0x13332bc0 was not returned to mpool ucp_requests
[1720886041.450178] [node107:326795:0]          mpool.c:43   UCX  WARN  object 0x13332d80 was not returned to mpool ucp_requests
[1720886041.450182] [node107:326795:0]          mpool.c:43   UCX  WARN  object 0x13332f40 was not returned to mpool ucp_requests
[1720886041.450186] [node107:326795:0]          mpool.c:43   UCX  WARN  object 0x13333100 was not returned to mpool ucp_requests
[1720886041.450653] [node107:326796:0]          mpool.c:43   UCX  WARN  object 0x13a9cf00 was not returned to mpool ucp_requests
[1720886041.450669] [node107:326796:0]          mpool.c:43   UCX  WARN  object 0x13a9d0c0 was not returned to mpool ucp_requests
[1720886041.450673] [node107:326796:0]          mpool.c:43   UCX  WARN  object 0x13a9d280 was not returned to mpool ucp_requests
[1720886041.450676] [node107:326796:0]          mpool.c:43   UCX  WARN  object 0x13a9d440 was not returned to mpool ucp_requests
[1720886041.450679] [node107:326796:0]          mpool.c:43   UCX  WARN  object 0x13a9d600 was not returned to mpool ucp_requests
[1720886041.450682] [node107:326796:0]          mpool.c:43   UCX  WARN  object 0x13a9d980 was not returned to mpool ucp_requests
[1720886041.450685] [node107:326796:0]          mpool.c:43   UCX  WARN  object 0x13a9db40 was not returned to mpool ucp_requests
[1720886041.450689] [node107:326796:0]          mpool.c:43   UCX  WARN  object 0x13a9dd00 was not returned to mpool ucp_requests
[1720886041.450692] [node107:326796:0]          mpool.c:43   UCX  WARN  object 0x13a9dec0 was not returned to mpool ucp_requests
[1720886041.450695] [node107:326796:0]          mpool.c:43   UCX  WARN  object 0x13a9e080 was not returned to mpool ucp_requests
[1720886041.450698] [node107:326796:0]          mpool.c:43   UCX  WARN  object 0x13a9e240 was not returned to mpool ucp_requests
[1720886041.450701] [node107:326796:0]          mpool.c:43   UCX  WARN  object 0x13a9e400 was not returned to mpool ucp_requests
[1720886041.450706] [node107:326796:0]          mpool.c:43   UCX  WARN  object 0x13a9e5c0 was not returned to mpool ucp_requests
[1720886041.450709] [node107:326796:0]          mpool.c:43   UCX  WARN  object 0x13a9e940 was not returned to mpool ucp_requests
[1720886041.450712] [node107:326796:0]          mpool.c:43   UCX  WARN  object 0x13a9ecc0 was not returned to mpool ucp_requests
[1720886041.450717] [node107:326796:0]          mpool.c:43   UCX  WARN  object 0x13a9ee80 was not returned to mpool ucp_requests
[1720886041.450722] [node107:326796:0]          mpool.c:43   UCX  WARN  object 0x13a9f040 was not returned to mpool ucp_requests
[1720886041.448810] [node107:326799:0]          mpool.c:43   UCX  WARN  object 0x138a01c0 was not returned to mpool ucp_requests
[1720886041.448824] [node107:326799:0]          mpool.c:43   UCX  WARN  object 0x138a0380 was not returned to mpool ucp_requests
[1720886041.448829] [node107:326799:0]          mpool.c:43   UCX  WARN  object 0x138a0540 was not returned to mpool ucp_requests
[1720886041.448833] [node107:326799:0]          mpool.c:43   UCX  WARN  object 0x138a0700 was not returned to mpool ucp_requests
[1720886041.448835] [node107:326799:0]          mpool.c:43   UCX  WARN  object 0x138a08c0 was not returned to mpool ucp_requests
[1720886041.448837] [node107:326799:0]          mpool.c:43   UCX  WARN  object 0x138a0a80 was not returned to mpool ucp_requests
[1720886041.448839] [node107:326799:0]          mpool.c:43   UCX  WARN  object 0x138a0c40 was not returned to mpool ucp_requests
[1720886041.448842] [node107:326799:0]          mpool.c:43   UCX  WARN  object 0x138a0fc0 was not returned to mpool ucp_requests
[1720886041.448844] [node107:326799:0]          mpool.c:43   UCX  WARN  object 0x138a1180 was not returned to mpool ucp_requests
[1720886041.448846] [node107:326799:0]          mpool.c:43   UCX  WARN  object 0x138a1340 was not returned to mpool ucp_requests
[1720886041.448848] [node107:326799:0]          mpool.c:43   UCX  WARN  object 0x138a1500 was not returned to mpool ucp_requests
[1720886041.448850] [node107:326799:0]          mpool.c:43   UCX  WARN  object 0x138a16c0 was not returned to mpool ucp_requests
[1720886041.448853] [node107:326799:0]          mpool.c:43   UCX  WARN  object 0x138a1880 was not returned to mpool ucp_requests
[1720886041.448855] [node107:326799:0]          mpool.c:43   UCX  WARN  object 0x138a1a40 was not returned to mpool ucp_requests
[1720886041.448857] [node107:326799:0]          mpool.c:43   UCX  WARN  object 0x138a1c00 was not returned to mpool ucp_requests
[1720886041.448860] [node107:326799:0]          mpool.c:43   UCX  WARN  object 0x138a1dc0 was not returned to mpool ucp_requests
[1720886041.448862] [node107:326799:0]          mpool.c:43   UCX  WARN  object 0x138a1f80 was not returned to mpool ucp_requests
[1720886041.448864] [node107:326799:0]          mpool.c:43   UCX  WARN  object 0x138a2140 was not returned to mpool ucp_requests
[1720886041.448930] [node107:326800:0]          mpool.c:43   UCX  WARN  object 0x14027fc0 was not returned to mpool ucp_requests
[1720886041.448945] [node107:326800:0]          mpool.c:43   UCX  WARN  object 0x14028180 was not returned to mpool ucp_requests
[1720886041.448950] [node107:326800:0]          mpool.c:43   UCX  WARN  object 0x14028340 was not returned to mpool ucp_requests
[1720886041.448953] [node107:326800:0]          mpool.c:43   UCX  WARN  object 0x140286c0 was not returned to mpool ucp_requests
[1720886041.448956] [node107:326800:0]          mpool.c:43   UCX  WARN  object 0x14028880 was not returned to mpool ucp_requests
[1720886041.448960] [node107:326800:0]          mpool.c:43   UCX  WARN  object 0x14028a40 was not returned to mpool ucp_requests
[1720886041.448962] [node107:326800:0]          mpool.c:43   UCX  WARN  object 0x14028c00 was not returned to mpool ucp_requests
[1720886041.448965] [node107:326800:0]          mpool.c:43   UCX  WARN  object 0x14028dc0 was not returned to mpool ucp_requests
[1720886041.448970] [node107:326800:0]          mpool.c:43   UCX  WARN  object 0x14029140 was not returned to mpool ucp_requests
[1720886041.448973] [node107:326800:0]          mpool.c:43   UCX  WARN  object 0x14029300 was not returned to mpool ucp_requests
[1720886041.448977] [node107:326800:0]          mpool.c:43   UCX  WARN  object 0x140294c0 was not returned to mpool ucp_requests
[1720886041.448979] [node107:326800:0]          mpool.c:43   UCX  WARN  object 0x14029840 was not returned to mpool ucp_requests
[1720886041.448982] [node107:326800:0]          mpool.c:43   UCX  WARN  object 0x14029bc0 was not returned to mpool ucp_requests
[1720886041.448985] [node107:326800:0]          mpool.c:43   UCX  WARN  object 0x14029d80 was not returned to mpool ucp_requests
[1720886041.448987] [node107:326800:0]          mpool.c:43   UCX  WARN  object 0x14029f40 was not returned to mpool ucp_requests
[1720886041.448934] [node107:326803:0]          mpool.c:43   UCX  WARN  object 0x12a44040 was not returned to mpool ucp_requests
[1720886041.448949] [node107:326803:0]          mpool.c:43   UCX  WARN  object 0x12a443c0 was not returned to mpool ucp_requests
[1720886041.448953] [node107:326803:0]          mpool.c:43   UCX  WARN  object 0x12a44580 was not returned to mpool ucp_requests
[1720886041.448956] [node107:326803:0]          mpool.c:43   UCX  WARN  object 0x12a44740 was not returned to mpool ucp_requests
[1720886041.448958] [node107:326803:0]          mpool.c:43   UCX  WARN  object 0x12a44900 was not returned to mpool ucp_requests
[1720886041.448960] [node107:326803:0]          mpool.c:43   UCX  WARN  object 0x12a44ac0 was not returned to mpool ucp_requests
[1720886041.448962] [node107:326803:0]          mpool.c:43   UCX  WARN  object 0x12a44c80 was not returned to mpool ucp_requests
[1720886041.448965] [node107:326803:0]          mpool.c:43   UCX  WARN  object 0x12a45000 was not returned to mpool ucp_requests
[1720886041.448967] [node107:326803:0]          mpool.c:43   UCX  WARN  object 0x12a451c0 was not returned to mpool ucp_requests
[1720886041.448969] [node107:326803:0]          mpool.c:43   UCX  WARN  object 0x12a45380 was not returned to mpool ucp_requests
[1720886041.448971] [node107:326803:0]          mpool.c:43   UCX  WARN  object 0x12a45540 was not returned to mpool ucp_requests
[1720886041.448973] [node107:326803:0]          mpool.c:43   UCX  WARN  object 0x12a45700 was not returned to mpool ucp_requests
[1720886041.448976] [node107:326803:0]          mpool.c:43   UCX  WARN  object 0x12a458c0 was not returned to mpool ucp_requests
[1720886041.448978] [node107:326803:0]          mpool.c:43   UCX  WARN  object 0x12a45a80 was not returned to mpool ucp_requests
[1720886041.448980] [node107:326803:0]          mpool.c:43   UCX  WARN  object 0x12a45c40 was not returned to mpool ucp_requests
[1720886041.448982] [node107:326803:0]          mpool.c:43   UCX  WARN  object 0x12a45e00 was not returned to mpool ucp_requests
[1720886041.448985] [node107:326803:0]          mpool.c:43   UCX  WARN  object 0x12a45fc0 was not returned to mpool ucp_requests
[1720886041.448987] [node107:326803:0]          mpool.c:43   UCX  WARN  object 0x12a46180 was not returned to mpool ucp_requests
[1720886041.448833] [node107:326806:0]          mpool.c:43   UCX  WARN  object 0x148b9dc0 was not returned to mpool ucp_requests
[1720886041.448835] [node107:326806:0]          mpool.c:43   UCX  WARN  object 0x148ba140 was not returned to mpool ucp_requests
[1720886041.452540] [node107:326802:0]          mpool.c:43   UCX  WARN  object 0x143cff00 was not returned to mpool ucp_requests
[1720886041.452555] [node107:326802:0]          mpool.c:43   UCX  WARN  object 0x143d00c0 was not returned to mpool ucp_requests
[1720886041.452559] [node107:326802:0]          mpool.c:43   UCX  WARN  object 0x143d0280 was not returned to mpool ucp_requests
[1720886041.452561] [node107:326802:0]          mpool.c:43   UCX  WARN  object 0x143d0440 was not returned to mpool ucp_requests
[1720886041.452564] [node107:326802:0]          mpool.c:43   UCX  WARN  object 0x143d0600 was not returned to mpool ucp_requests
[1720886041.452567] [node107:326802:0]          mpool.c:43   UCX  WARN  object 0x143d07c0 was not returned to mpool ucp_requests
[1720886041.452569] [node107:326802:0]          mpool.c:43   UCX  WARN  object 0x143d0980 was not returned to mpool ucp_requests
[1720886041.452572] [node107:326802:0]          mpool.c:43   UCX  WARN  object 0x143d0b40 was not returned to mpool ucp_requests
[1720886041.452574] [node107:326802:0]          mpool.c:43   UCX  WARN  object 0x143d0d00 was not returned to mpool ucp_requests
[1720886041.452577] [node107:326802:0]          mpool.c:43   UCX  WARN  object 0x143d0ec0 was not returned to mpool ucp_requests
[1720886041.452580] [node107:326802:0]          mpool.c:43   UCX  WARN  object 0x143d1080 was not returned to mpool ucp_requests
[1720886041.452582] [node107:326802:0]          mpool.c:43   UCX  WARN  object 0x143d1240 was not returned to mpool ucp_requests
[1720886041.452585] [node107:326802:0]          mpool.c:43   UCX  WARN  object 0x143d15c0 was not returned to mpool ucp_requests
[1720886041.452587] [node107:326802:0]          mpool.c:43   UCX  WARN  object 0x143d1780 was not returned to mpool ucp_requests
[1720886041.452590] [node107:326802:0]          mpool.c:43   UCX  WARN  object 0x143d1940 was not returned to mpool ucp_requests
[1720886041.452592] [node107:326802:0]          mpool.c:43   UCX  WARN  object 0x143d1b00 was not returned to mpool ucp_requests
[1720886041.452595] [node107:326802:0]          mpool.c:43   UCX  WARN  object 0x143d1cc0 was not returned to mpool ucp_requests
[1720886041.452597] [node107:326802:0]          mpool.c:43   UCX  WARN  object 0x143d1e80 was not returned to mpool ucp_requests
[1720886041.453991] [node107:326801:0]          mpool.c:43   UCX  WARN  object 0x13e7f9c0 was not returned to mpool ucp_requests
[1720886041.454005] [node107:326801:0]          mpool.c:43   UCX  WARN  object 0x13e800c0 was not returned to mpool ucp_requests
[1720886041.454009] [node107:326801:0]          mpool.c:43   UCX  WARN  object 0x13e80280 was not returned to mpool ucp_requests
[1720886041.454011] [node107:326801:0]          mpool.c:43   UCX  WARN  object 0x13e80440 was not returned to mpool ucp_requests
[1720886041.454015] [node107:326801:0]          mpool.c:43   UCX  WARN  object 0x13e80600 was not returned to mpool ucp_requests
[1720886041.454017] [node107:326801:0]          mpool.c:43   UCX  WARN  object 0x13e807c0 was not returned to mpool ucp_requests
[1720886041.454019] [node107:326801:0]          mpool.c:43   UCX  WARN  object 0x13e80980 was not returned to mpool ucp_requests
[1720886041.454022] [node107:326801:0]          mpool.c:43   UCX  WARN  object 0x13e80b40 was not returned to mpool ucp_requests
[1720886041.454024] [node107:326801:0]          mpool.c:43   UCX  WARN  object 0x13e80d00 was not returned to mpool ucp_requests
[1720886041.454026] [node107:326801:0]          mpool.c:43   UCX  WARN  object 0x13e80ec0 was not returned to mpool ucp_requests
[1720886041.454028] [node107:326801:0]          mpool.c:43   UCX  WARN  object 0x13e81080 was not returned to mpool ucp_requests
[1720886041.454030] [node107:326801:0]          mpool.c:43   UCX  WARN  object 0x13e81240 was not returned to mpool ucp_requests
[1720886041.454032] [node107:326801:0]          mpool.c:43   UCX  WARN  object 0x13e81400 was not returned to mpool ucp_requests
[1720886041.454035] [node107:326801:0]          mpool.c:43   UCX  WARN  object 0x13e815c0 was not returned to mpool ucp_requests
[1720886041.454037] [node107:326801:0]          mpool.c:43   UCX  WARN  object 0x13e81780 was not returned to mpool ucp_requests
[1720886041.454039] [node107:326801:0]          mpool.c:43   UCX  WARN  object 0x13e81940 was not returned to mpool ucp_requests
[1720886041.454041] [node107:326801:0]          mpool.c:43   UCX  WARN  object 0x13e81b00 was not returned to mpool ucp_requests
[1720886041.454044] [node107:326801:0]          mpool.c:43   UCX  WARN  object 0x13e81cc0 was not returned to mpool ucp_requests
[1720886041.453987] [node107:326807:0]          mpool.c:43   UCX  WARN  object 0x13f500c0 was not returned to mpool ucp_requests
[1720886041.454001] [node107:326807:0]          mpool.c:43   UCX  WARN  object 0x13f50280 was not returned to mpool ucp_requests
[1720886041.454005] [node107:326807:0]          mpool.c:43   UCX  WARN  object 0x13f50440 was not returned to mpool ucp_requests
[1720886041.454008] [node107:326807:0]          mpool.c:43   UCX  WARN  object 0x13f50600 was not returned to mpool ucp_requests
[1720886041.454012] [node107:326807:0]          mpool.c:43   UCX  WARN  object 0x13f507c0 was not returned to mpool ucp_requests
[1720886041.454015] [node107:326807:0]          mpool.c:43   UCX  WARN  object 0x13f50980 was not returned to mpool ucp_requests
[1720886041.454017] [node107:326807:0]          mpool.c:43   UCX  WARN  object 0x13f50b40 was not returned to mpool ucp_requests
[1720886041.454020] [node107:326807:0]          mpool.c:43   UCX  WARN  object 0x13f50d00 was not returned to mpool ucp_requests
[1720886041.454022] [node107:326807:0]          mpool.c:43   UCX  WARN  object 0x13f50ec0 was not returned to mpool ucp_requests
[1720886041.454024] [node107:326807:0]          mpool.c:43   UCX  WARN  object 0x13f51080 was not returned to mpool ucp_requests
[1720886041.454026] [node107:326807:0]          mpool.c:43   UCX  WARN  object 0x13f51240 was not returned to mpool ucp_requests
[1720886041.454028] [node107:326807:0]          mpool.c:43   UCX  WARN  object 0x13f51400 was not returned to mpool ucp_requests
[1720886041.454030] [node107:326807:0]          mpool.c:43   UCX  WARN  object 0x13f515c0 was not returned to mpool ucp_requests
[1720886041.454032] [node107:326807:0]          mpool.c:43   UCX  WARN  object 0x13f51780 was not returned to mpool ucp_requests
[1720886041.454035] [node107:326807:0]          mpool.c:43   UCX  WARN  object 0x13f51940 was not returned to mpool ucp_requests
[1720886041.454037] [node107:326807:0]          mpool.c:43   UCX  WARN  object 0x13f51b00 was not returned to mpool ucp_requests
[1720886041.454039] [node107:326807:0]          mpool.c:43   UCX  WARN  object 0x13f51e80 was not returned to mpool ucp_requests
[1720886041.454041] [node107:326807:0]          mpool.c:43   UCX  WARN  object 0x13f52040 was not returned to mpool ucp_requests
[1720886041.453951] [node107:326808:0]          mpool.c:43   UCX  WARN  object 0x1450ccc0 was not returned to mpool ucp_requests
[1720886041.453965] [node107:326808:0]          mpool.c:43   UCX  WARN  object 0x1450d3c0 was not returned to mpool ucp_requests
[1720886041.453968] [node107:326808:0]          mpool.c:43   UCX  WARN  object 0x1450d580 was not returned to mpool ucp_requests
[1720886041.453971] [node107:326808:0]          mpool.c:43   UCX  WARN  object 0x1450d740 was not returned to mpool ucp_requests
[1720886041.453974] [node107:326808:0]          mpool.c:43   UCX  WARN  object 0x1450d900 was not returned to mpool ucp_requests
[1720886041.453976] [node107:326808:0]          mpool.c:43   UCX  WARN  object 0x1450dac0 was not returned to mpool ucp_requests
[1720886041.453981] [node107:326808:0]          mpool.c:43   UCX  WARN  object 0x1450dc80 was not returned to mpool ucp_requests
[1720886041.453983] [node107:326808:0]          mpool.c:43   UCX  WARN  object 0x1450de40 was not returned to mpool ucp_requests
[1720886041.453986] [node107:326808:0]          mpool.c:43   UCX  WARN  object 0x1450e000 was not returned to mpool ucp_requests
[1720886041.453988] [node107:326808:0]          mpool.c:43   UCX  WARN  object 0x1450e1c0 was not returned to mpool ucp_requests
[1720886041.453991] [node107:326808:0]          mpool.c:43   UCX  WARN  object 0x1450e380 was not returned to mpool ucp_requests
[1720886041.453993] [node107:326808:0]          mpool.c:43   UCX  WARN  object 0x1450e540 was not returned to mpool ucp_requests
[1720886041.453996] [node107:326808:0]          mpool.c:43   UCX  WARN  object 0x1450e700 was not returned to mpool ucp_requests
[1720886041.453999] [node107:326808:0]          mpool.c:43   UCX  WARN  object 0x1450e8c0 was not returned to mpool ucp_requests
[1720886041.454001] [node107:326808:0]          mpool.c:43   UCX  WARN  object 0x1450ea80 was not returned to mpool ucp_requests
[1720886041.454004] [node107:326808:0]          mpool.c:43   UCX  WARN  object 0x1450ec40 was not returned to mpool ucp_requests
[1720886041.454006] [node107:326808:0]          mpool.c:43   UCX  WARN  object 0x1450ee00 was not returned to mpool ucp_requests
[1720886041.454009] [node107:326808:0]          mpool.c:43   UCX  WARN  object 0x1450efc0 was not returned to mpool ucp_requests
[1720886041.471510] [node107:326797:0]          mpool.c:43   UCX  WARN  object 0x13eb0f40 was not returned to mpool ucp_requests
[1720886041.471523] [node107:326797:0]          mpool.c:43   UCX  WARN  object 0x13eb1100 was not returned to mpool ucp_requests
[1720886041.471527] [node107:326797:0]          mpool.c:43   UCX  WARN  object 0x13eb12c0 was not returned to mpool ucp_requests
[1720886041.471531] [node107:326797:0]          mpool.c:43   UCX  WARN  object 0x13eb1480 was not returned to mpool ucp_requests
[1720886041.471534] [node107:326797:0]          mpool.c:43   UCX  WARN  object 0x13eb1640 was not returned to mpool ucp_requests
[1720886041.471536] [node107:326797:0]          mpool.c:43   UCX  WARN  object 0x13eb1800 was not returned to mpool ucp_requests
[1720886041.471538] [node107:326797:0]          mpool.c:43   UCX  WARN  object 0x13eb19c0 was not returned to mpool ucp_requests
[1720886041.471540] [node107:326797:0]          mpool.c:43   UCX  WARN  object 0x13eb1b80 was not returned to mpool ucp_requests
[1720886041.471542] [node107:326797:0]          mpool.c:43   UCX  WARN  object 0x13eb1d40 was not returned to mpool ucp_requests
[1720886041.471545] [node107:326797:0]          mpool.c:43   UCX  WARN  object 0x13eb1f00 was not returned to mpool ucp_requests
[1720886041.471547] [node107:326797:0]          mpool.c:43   UCX  WARN  object 0x13eb20c0 was not returned to mpool ucp_requests
[1720886041.471549] [node107:326797:0]          mpool.c:43   UCX  WARN  object 0x13eb2280 was not returned to mpool ucp_requests
[1720886041.471551] [node107:326797:0]          mpool.c:43   UCX  WARN  object 0x13eb2440 was not returned to mpool ucp_requests
[1720886041.471553] [node107:326797:0]          mpool.c:43   UCX  WARN  object 0x13eb2600 was not returned to mpool ucp_requests
[1720886041.471555] [node107:326797:0]          mpool.c:43   UCX  WARN  object 0x13eb27c0 was not returned to mpool ucp_requests
[1720886041.471557] [node107:326797:0]          mpool.c:43   UCX  WARN  object 0x13eb2980 was not returned to mpool ucp_requests
[1720886041.471560] [node107:326797:0]          mpool.c:43   UCX  WARN  object 0x13eb2b40 was not returned to mpool ucp_requests
[1720886041.471562] [node107:326797:0]          mpool.c:43   UCX  WARN  object 0x13eb2d00 was not returned to mpool ucp_requests
[1720886041.471564] [node107:326797:0]          mpool.c:43   UCX  WARN  object 0x13eb2ec0 was not returned to mpool ucp_requests
[1720886041.471567] [node107:326797:0]          mpool.c:43   UCX  WARN  object 0x13eb3080 was not returned to mpool ucp_requests

-------------------------   --------------------
FINAL SINGLE POINT ENERGY     -1385.593948665879
-------------------------   --------------------


                            ***************************************
                            *     ORCA property calculations      *
                            ***************************************

                                    ---------------------
                                    Active property flags
                                    ---------------------
   (+) Dipole Moment


------------------------------------------------------------------------------
                       ORCA ELECTRIC PROPERTIES CALCULATION
------------------------------------------------------------------------------

Dipole Moment Calculation                       ... on
Quadrupole Moment Calculation                   ... off
Polarizability Calculation                      ... off
GBWName                                         ... ImineZ2Aa.gbw
Electron density                                ... ImineZ2Aa.scfp
The origin for moment calculation is the CENTER OF MASS  = ( 9.703246, 14.611583  6.429524)

-------------
DIPOLE MOMENT
-------------
                                X             Y             Z
Electronic contribution:      5.81926     -11.05482      -3.54252
Nuclear contribution   :     -7.16319       9.66685       2.34675
                        -----------------------------------------
Total Dipole Moment    :     -1.34393      -1.38797      -1.19577
                        -----------------------------------------
Magnitude (a.u.)       :      2.27211
Magnitude (Debye)      :      5.77524


--------------------
Rotational spectrum 
--------------------
 
Rotational constants in cm-1:     0.004797     0.003730     0.003137 
Rotational constants in MHz :   143.816979   111.816342    94.035344 

 Dipole components along the rotational axes: 
x,y,z [a.u.] :    -1.871332     0.636406    -1.120525 
x,y,z [Debye]:    -4.756548     1.617615    -2.848149 

 

Timings for individual modules:

Sum of individual times         ...     1501.808 sec (=  25.030 min)
GTO integral calculation        ...       17.698 sec (=   0.295 min)   1.2 %
SCF iterations                  ...     1484.110 sec (=  24.735 min)  98.8 %
                             ****ORCA TERMINATED NORMALLY****
TOTAL RUN TIME: 0 days 0 hours 25 minutes 7 seconds 622 msec
