# Supplementary material for: A stereodivergent multicomponent approach for the synthesis of C–N atropisomeric peptide analogues
Source: Chem Sci. 2024 Sep 16;15(40):16743–51. doi: 10.1039/d4sc04700a (PMC11418089; doi:10.1039/d4sc04700a)
Supplement: SC-015-D4SC04700A-s001 [file SC-015-D4SC04700A-s001.zip › CompData/_1_2a/ImineZ3freq.out]

                                 *****************
                                 * O   R   C   A *
                                 *****************

                                            #,                                       
                                            ###                                      
                                            ####                                     
                                            #####                                    
                                            ######                                   
                                           ########,                                 
                                     ,,################,,,,,                         
                               ,,#################################,,                 
                          ,,##########################################,,             
                       ,#########################################, ''#####,          
                    ,#############################################,,   '####,        
                  ,##################################################,,,,####,       
                ,###########''''           ''''###############################       
              ,#####''   ,,,,##########,,,,          '''####'''          '####       
            ,##' ,,,,###########################,,,                        '##       
           ' ,,###''''                  '''############,,,                           
         ,,##''                                '''############,,,,        ,,,,,,###''
      ,#''                                            '''#######################'''  
     '                                                          ''''####''''         
             ,#######,   #######,   ,#######,      ##                                
            ,#'     '#,  ##    ##  ,#'     '#,    #''#        ######   ,####,        
            ##       ##  ##   ,#'  ##            #'  '#       #        #'  '#        
            ##       ##  #######   ##           ,######,      #####,   #    #        
            '#,     ,#'  ##    ##  '#,     ,#' ,#      #,         ##   #,  ,#        
             '#######'   ##     ##  '#######'  #'      '#     #####' # '####'        


                  #######################################################
                  #                        -***-                        #
                  #          Department of theory and spectroscopy      #
                  #    Directorship and core code : Frank Neese         #
                  #        Max Planck Institute fuer Kohlenforschung    #
                  #                Kaiser Wilhelm Platz 1               #
                  #                 D-45470 Muelheim/Ruhr               #
                  #                      Germany                        #
                  #                                                     #
                  #                  All rights reserved                #
                  #                        -***-                        #
                  #######################################################


                         Program Version 5.0.2 -  RELEASE  -


 With contributions from (in alphabetic order):
   Daniel Aravena         : Magnetic Suceptibility
   Michael Atanasov       : Ab Initio Ligand Field Theory (pilot matlab implementation)
   Alexander A. Auer      : GIAO ZORA, VPT2 properties, NMR spectrum
   Ute Becker             : Parallelization
   Giovanni Bistoni       : ED, misc. LED, open-shell LED, HFLD
   Martin Brehm           : Molecular dynamics
   Dmytro Bykov           : SCF Hessian
   Vijay G. Chilkuri      : MRCI spin determinant printing, contributions to CSF-ICE
   Dipayan Datta          : RHF DLPNO-CCSD density
   Achintya Kumar Dutta   : EOM-CC, STEOM-CC
   Dmitry Ganyushin       : Spin-Orbit,Spin-Spin,Magnetic field MRCI
   Miquel Garcia          : C-PCM and meta-GGA Hessian, CC/C-PCM, Gaussian charge scheme
   Yang Guo               : DLPNO-NEVPT2, F12-NEVPT2, CIM, IAO-localization
   Andreas Hansen         : Spin unrestricted coupled pair/coupled cluster methods
   Benjamin Helmich-Paris : MC-RPA, TRAH-SCF, COSX integrals
   Lee Huntington         : MR-EOM, pCC
   Robert Izsak           : Overlap fitted RIJCOSX, COSX-SCS-MP3, EOM
   Marcus Kettner         : VPT2
   Christian Kollmar      : KDIIS, OOCD, Brueckner-CCSD(T), CCSD density, CASPT2, CASPT2-K
   Simone Kossmann        : Meta GGA functionals, TD-DFT gradient, OOMP2, MP2 Hessian
   Martin Krupicka        : Initial AUTO-CI
   Lucas Lang             : DCDCAS
   Marvin Lechner         : AUTO-CI (C++ implementation), FIC-MRCC
   Dagmar Lenk            : GEPOL surface, SMD
   Dimitrios Liakos       : Extrapolation schemes; Compound Job, initial MDCI parallelization
   Dimitrios Manganas     : Further ROCIS development; embedding schemes
   Dimitrios Pantazis     : SARC Basis sets
   Anastasios Papadopoulos: AUTO-CI, single reference methods and gradients
   Taras Petrenko         : DFT Hessian,TD-DFT gradient, ASA, ECA, R-Raman, ABS, FL, XAS/XES, NRVS
   Peter Pinski           : DLPNO-MP2, DLPNO-MP2 Gradient
   Christoph Reimann      : Effective Core Potentials
   Marius Retegan         : Local ZFS, SOC
   Christoph Riplinger    : Optimizer, TS searches, QM/MM, DLPNO-CCSD(T), (RO)-DLPNO pert. Triples
   Tobias Risthaus        : Range-separated hybrids, TD-DFT gradient, RPA, STAB
   Michael Roemelt        : Original ROCIS implementation
   Masaaki Saitow         : Open-shell DLPNO-CCSD energy and density
   Barbara Sandhoefer     : DKH picture change effects
   Avijit Sen             : IP-ROCIS
   Kantharuban Sivalingam : CASSCF convergence, NEVPT2, FIC-MRCI
   Bernardo de Souza      : ESD, SOC TD-DFT
   Georgi Stoychev        : AutoAux, RI-MP2 NMR, DLPNO-MP2 response
   Willem Van den Heuvel  : Paramagnetic NMR
   Boris Wezisla          : Elementary symmetry handling
   Frank Wennmohs         : Technical directorship


 We gratefully acknowledge several colleagues who have allowed us to
 interface, adapt or use parts of their codes:
   Stefan Grimme, W. Hujo, H. Kruse, P. Pracht,  : VdW corrections, initial TS optimization,
                  C. Bannwarth, S. Ehlert          DFT functionals, gCP, sTDA/sTD-DF
   Ed Valeev, F. Pavosevic, A. Kumar             : LibInt (2-el integral package), F12 methods
   Garnet Chan, S. Sharma, J. Yang, R. Olivares  : DMRG
   Ulf Ekstrom                                   : XCFun DFT Library
   Mihaly Kallay                                 : mrcc  (arbitrary order and MRCC methods)
   Jiri Pittner, Ondrej Demel                    : Mk-CCSD
   Frank Weinhold                                : gennbo (NPA and NBO analysis)
   Christopher J. Cramer and Donald G. Truhlar   : smd solvation model
   Lars Goerigk                                  : TD-DFT with DH, B97 family of functionals
   V. Asgeirsson, H. Jonsson                     : NEB implementation
   FAccTs GmbH                                   : IRC, NEB, NEB-TS, DLPNO-Multilevel, CI-OPT
                                                   MM, QMMM, 2- and 3-layer-ONIOM, Crystal-QMMM,
                                                   LR-CPCM, SF, NACMEs, symmetry and pop. for TD-DFT,
                                                   nearIR, NL-DFT gradient (VV10), updates on ESD,
                                                   ML-optimized integration grids
   S Lehtola, MJT Oliveira, MAL Marques          : LibXC Library
   Liviu Ungur et al                             : ANISO software


 Your calculation uses the libint2 library for the computation of 2-el integrals
 For citations please refer to: http://libint.valeyev.net

 Your ORCA version has been built with support for libXC version: 5.1.0
 For citations please refer to: https://tddft.org/programs/libxc/

 This ORCA versions uses:
   CBLAS   interface :  Fast vector & matrix operations
   LAPACKE interface :  Fast linear algebra routines
   SCALAPACK package :  Parallel linear algebra routines
   Shared memory     :  Shared parallel matrices
   BLAS/LAPACK       :  OpenBLAS 0.3.15  USE64BITINT DYNAMIC_ARCH NO_AFFINITY Zen SINGLE_THREADED
        Core in use  :  Zen
   Copyright (c) 2011-2014, The OpenBLAS Project


Your calculation utilizes the atom-pairwise dispersion correction
with the Becke-Johnson damping scheme (D3BJ)
Cite in your paper:
S.Grimme, S.Ehrlich, L.Goerigk, J Comput Chem, (2011), 32, 1456–1465 
S.Grimme, J.Antony, S.Ehrlich and H.Krieg, J.Chem.Phys., 132, (2010), 154104 
   

Your calculation utilizes the SMD solvation module
Please cite in your paper:
A.V. Marenich, C.J. Cramer, D.G. Truhlar J. Phys. Chem. B, 113, (2009), 6378 

================================================================================

----- Orbital basis set information -----
Your calculation utilizes the basis: def2-TZVP
   F. Weigend and R. Ahlrichs, Phys. Chem. Chem. Phys. 7, 3297 (2005).

----- AuxJ basis set information -----
Your calculation utilizes the auxiliary basis: def2/J
   F. Weigend, Phys. Chem. Chem. Phys. 8, 1057 (2006).

================================================================================
                                        WARNINGS
                       Please study these warnings very carefully!
================================================================================

WARNING: Gradients needed for Numerical Frequencies
  ===> : Setting RunTyp to EnGrad

WARNING: The environment variable RSH_COMMAND is not set!
  ===> : All Displacements for the Numerical Hessian or Gradient calculation
         will be started on localhost

INFO   : the flag for use of the SHARK integral package has been found!

================================================================================
                                       INPUT FILE
================================================================================
NAME = ImineZ3freq.inp
|  1> ! PBE0 D3 def2-tzvp NumFreq
|  2> %maxcore 2660
|  3> %pal nprocs 20
|  4> end
|  5> %CPCM SMD TRUE
|  6>    SMDSOLVENT "2,2,2-TRIFLUOROETHANOL"
|  7> end
|  8> 
|  9> *xyz 0 1
| 10> O  3.857899  6.614117  3.527497
| 11> O  3.629990  5.871046  1.429803
| 12> N  4.046878  8.902663  3.096572
| 13> N  6.868526  8.538343  3.389919
| 14> C  4.545587  7.764612  3.109265
| 15> C  6.025503  7.505824  2.839321
| 16> H  6.267145  6.550506  3.311129
| 17> C  6.318774  7.361060  1.363238
| 18> C  6.988835  6.234339  0.903348
| 19> H  7.276829  5.460808  1.607641
| 20> C  7.282907  6.093087  -0.445447
| 21> H  7.803849  5.207977  -0.793679
| 22> C  6.908779  7.081483  -1.344815
| 23> H  7.135045  6.971830  -2.399650
| 24> C  6.241021  8.210889  -0.889019
| 25> H  5.942954  8.985059  -1.587463
| 26> C  5.944098  8.348789  0.458719
| 27> H  5.406900  9.223420  0.809000
| 28> C  2.664137  9.251380  3.437130
| 29> C  1.629509  8.414885  2.687581
| 30> H  1.864047  8.371187  1.621150
| 31> H  0.647230  8.880613  2.796928
| 32> H  1.554306  7.398382  3.073222
| 33> C  2.491379  10.714081  3.043522
| 34> H  3.237964  11.336674  3.542359
| 35> H  1.497436  11.071637  3.321766
| 36> H  2.609855  10.838417  1.963784
| 37> C  2.490360  9.106300  4.946749
| 38> H  2.615196  8.069230  5.263444
| 39> H  1.489296  9.435935  5.235454
| 40> H  3.219052  9.722043  5.479920
| 41> C  6.817431  8.867994  4.735024
| 42> C  7.327258  10.099802  5.223162
| 43> C  7.257004  10.311476  6.597892
| 44> H  7.632290  11.240713  7.003823
| 45> C  6.722838  9.389872  7.489464
| 46> H  6.692524  9.614568  8.549484
| 47> C  6.234185  8.193804  6.998801
| 48> H  5.808643  7.450504  7.664471
| 49> C  6.281430  7.941662  5.639268
| 50> H  5.891944  6.998241  5.278872
| 51> C  7.924443  11.182325  4.314205
| 52> C  8.463438  12.363382  5.122066
| 53> H  9.251781  12.059739  5.815407
| 54> H  7.678890  12.869105  5.689872
| 55> H  8.892017  13.093726  4.431482
| 56> C  9.115323  10.643971  3.508606
| 57> H  8.858934  9.847021  2.811700
| 58> H  9.886291  10.257273  4.180729
| 59> H  9.555751  11.457732  2.925849
| 60> C  6.850264  11.762517  3.382639
| 61> H  6.392777  11.036622  2.708705
| 62> H  7.289998  12.546636  2.759908
| 63> H  6.044638  12.209782  3.970541
| 64> C  3.525272  5.683133  2.618315
| 65> C  3.007740  4.449151  3.236766
| 66> C  2.981992  4.275701  4.619400
| 67> H  3.346716  5.059169  5.271583
| 68> C  2.493510  3.095467  5.154171
| 69> H  2.474726  2.958085  6.229105
| 70> C  2.030145  2.090731  4.314776
| 71> H  1.647758  1.168082  4.736975
| 72> C  2.054392  2.263201  2.936256
| 73> H  1.691583  1.478093  2.283057
| 74> C  2.542754  3.439736  2.396441
| 75> H  2.568004  3.587983  1.323423
| 76> H  6.984529  9.314782  2.762473
| 77> *
| 78> 
| 79>                          ****END OF INPUT****
================================================================================

                     *******************************
                     * Energy+Gradient Calculation *
                     *******************************

---------------------------------
CARTESIAN COORDINATES (ANGSTROEM)
---------------------------------
  O      3.857899    6.614117    3.527497
  O      3.629990    5.871046    1.429803
  N      4.046878    8.902663    3.096572
  N      6.868526    8.538343    3.389919
  C      4.545587    7.764612    3.109265
  C      6.025503    7.505824    2.839321
  H      6.267145    6.550506    3.311129
  C      6.318774    7.361060    1.363238
  C      6.988835    6.234339    0.903348
  H      7.276829    5.460808    1.607641
  C      7.282907    6.093087   -0.445447
  H      7.803849    5.207977   -0.793679
  C      6.908779    7.081483   -1.344815
  H      7.135045    6.971830   -2.399650
  C      6.241021    8.210889   -0.889019
  H      5.942954    8.985059   -1.587463
  C      5.944098    8.348789    0.458719
  H      5.406900    9.223420    0.809000
  C      2.664137    9.251380    3.437130
  C      1.629509    8.414885    2.687581
  H      1.864047    8.371187    1.621150
  H      0.647230    8.880613    2.796928
  H      1.554306    7.398382    3.073222
  C      2.491379   10.714081    3.043522
  H      3.237964   11.336674    3.542359
  H      1.497436   11.071637    3.321766
  H      2.609855   10.838417    1.963784
  C      2.490360    9.106300    4.946749
  H      2.615196    8.069230    5.263444
  H      1.489296    9.435935    5.235454
  H      3.219052    9.722043    5.479920
  C      6.817431    8.867994    4.735024
  C      7.327258   10.099802    5.223162
  C      7.257004   10.311476    6.597892
  H      7.632290   11.240713    7.003823
  C      6.722838    9.389872    7.489464
  H      6.692524    9.614568    8.549484
  C      6.234185    8.193804    6.998801
  H      5.808643    7.450504    7.664471
  C      6.281430    7.941662    5.639268
  H      5.891944    6.998241    5.278872
  C      7.924443   11.182325    4.314205
  C      8.463438   12.363382    5.122066
  H      9.251781   12.059739    5.815407
  H      7.678890   12.869105    5.689872
  H      8.892017   13.093726    4.431482
  C      9.115323   10.643971    3.508606
  H      8.858934    9.847021    2.811700
  H      9.886291   10.257273    4.180729
  H      9.555751   11.457732    2.925849
  C      6.850264   11.762517    3.382639
  H      6.392777   11.036622    2.708705
  H      7.289998   12.546636    2.759908
  H      6.044638   12.209782    3.970541
  C      3.525272    5.683133    2.618315
  C      3.007740    4.449151    3.236766
  C      2.981992    4.275701    4.619400
  H      3.346716    5.059169    5.271583
  C      2.493510    3.095467    5.154171
  H      2.474726    2.958085    6.229105
  C      2.030145    2.090731    4.314776
  H      1.647758    1.168082    4.736975
  C      2.054392    2.263201    2.936256
  H      1.691583    1.478093    2.283057
  C      2.542754    3.439736    2.396441
  H      2.568004    3.587983    1.323423
  H      6.984529    9.314782    2.762473

----------------------------
CARTESIAN COORDINATES (A.U.)
----------------------------
  NO LB      ZA    FRAG     MASS         X           Y           Z
   0 O     8.0000    0    15.999    7.290373   12.498870    6.666003
   1 O     8.0000    0    15.999    6.859687   11.094669    2.701936
   2 N     7.0000    0    14.007    7.647491   16.823595    5.851673
   3 N     7.0000    0    14.007   12.979633   16.135130    6.406019
   4 C     6.0000    0    12.011    8.589915   14.672990    5.875659
   5 C     6.0000    0    12.011   11.386550   14.183952    5.365539
   6 H     1.0000    0     1.008   11.843188   12.378662    6.257127
   7 C     6.0000    0    12.011   11.940752   13.910387    2.576146
   8 C     6.0000    0    12.011   13.206984   11.781193    1.707080
   9 H     1.0000    0     1.008   13.751214   10.319432    3.038001
  10 C     6.0000    0    12.011   13.762700   11.514266   -0.841773
  11 H     1.0000    0     1.008   14.747137    9.841650   -1.499836
  12 C     6.0000    0    12.011   13.055700   13.382063   -2.541332
  13 H     1.0000    0     1.008   13.483281   13.174849   -4.534681
  14 C     6.0000    0    12.011   11.793820   15.516332   -1.680002
  15 H     1.0000    0     1.008   11.230555   16.979301   -2.999870
  16 C     6.0000    0    12.011   11.232717   15.776925    0.866853
  17 H     1.0000    0     1.008   10.217560   17.429738    1.528788
  18 C     6.0000    0    12.011    5.034489   17.482575    6.495234
  19 C     6.0000    0    12.011    3.079326   15.901828    5.078792
  20 H     1.0000    0     1.008    3.522538   15.819251    3.063530
  21 H     1.0000    0     1.008    1.223087   16.781926    5.285428
  22 H     1.0000    0     1.008    2.937213   13.980916    5.807548
  23 C     6.0000    0    12.011    4.708024   20.246679    5.751423
  24 H     1.0000    0     1.008    6.118865   21.423209    6.694088
  25 H     1.0000    0     1.008    2.829744   20.922362    6.277228
  26 H     1.0000    0     1.008    4.931911   20.481640    3.711014
  27 C     6.0000    0    12.011    4.706098   17.208413    9.348001
  28 H     1.0000    0     1.008    4.942004   15.248635    9.946468
  29 H     1.0000    0     1.008    2.814362   17.831333    9.893574
  30 H     1.0000    0     1.008    6.083127   18.371999   10.355548
  31 C     6.0000    0    12.011   12.883078   16.758080    8.947899
  32 C     6.0000    0    12.011   13.846511   19.085860    9.870346
  33 C     6.0000    0    12.011   13.713750   19.485866   12.468209
  34 H     1.0000    0     1.008   14.422938   21.241869   13.235307
  35 C     6.0000    0    12.011   12.704323   17.744287   14.153036
  36 H     1.0000    0     1.008   12.647038   18.168900   16.156183
  37 C     6.0000    0    12.011   11.780902   15.484046   13.225817
  38 H     1.0000    0     1.008   10.976744   14.079412   14.483751
  39 C     6.0000    0    12.011   11.870182   15.007566   10.656672
  40 H     1.0000    0     1.008   11.134161   13.224759    9.975622
  41 C     6.0000    0    12.011   14.975027   21.131532    8.152666
  42 C     6.0000    0    12.011   15.993580   23.363406    9.679302
  43 H     1.0000    0     1.008   17.483332   22.789604   10.989527
  44 H     1.0000    0     1.008   14.510999   24.319084   10.752300
  45 H     1.0000    0     1.008   16.803477   24.743556    8.374287
  46 C     6.0000    0    12.011   17.225464   20.114190    6.630304
  47 H     1.0000    0     1.008   16.740959   18.608173    5.313343
  48 H     1.0000    0     1.008   18.682382   19.383437    7.900433
  49 H     1.0000    0     1.008   18.057752   21.651976    5.529053
  50 C     6.0000    0    12.011   12.945123   22.227936    6.392261
  51 H     1.0000    0     1.008   12.080598   20.856193    5.118711
  52 H     1.0000    0     1.008   13.776100   23.709706    5.215470
  53 H     1.0000    0     1.008   11.422710   23.073144    7.503235
  54 C     6.0000    0    12.011    6.661799   10.739565    4.947898
  55 C     6.0000    0    12.011    5.683805    8.407677    6.116601
  56 C     6.0000    0    12.011    5.635148    8.079904    8.729401
  57 H     1.0000    0     1.008    6.324377    9.560444    9.961848
  58 C     6.0000    0    12.011    4.712051    5.849585    9.739972
  59 H     1.0000    0     1.008    4.676554    5.589971   11.771303
  60 C     6.0000    0    12.011    3.836418    3.950909    8.153745
  61 H     1.0000    0     1.008    3.113811    2.207355    8.951585
  62 C     6.0000    0    12.011    3.882238    4.276830    5.548720
  63 H     1.0000    0     1.008    3.196629    2.793191    4.314352
  64 C     6.0000    0    12.011    4.805109    6.500159    4.528617
  65 H     1.0000    0     1.008    4.852824    6.780305    2.500907
  66 H     1.0000    0     1.008   13.198847   17.602387    5.220317

--------------------------------
INTERNAL COORDINATES (ANGSTROEM)
--------------------------------
 O      0   0   0     0.000000000000     0.00000000     0.00000000
 O      1   0   0     2.237055462200     0.00000000     0.00000000
 N      1   2   0     2.336418672281    99.24467469     0.00000000
 N      3   1   2     2.860153660332    86.33691680   260.37825708
 C      3   1   2     1.242590784422    29.94269219   283.44466545
 C      4   3   1     1.442200201600    58.35650855    33.10853662
 H      6   4   3     1.092531979464   109.38180619   226.97319557
 C      6   4   3     1.511881449726   109.14138725   110.02891669
 C      8   6   4     1.389237477058   119.63128409   108.67764534
 H      9   8   6     1.085043493067   119.42835607     1.21351620
 C      9   8   6     1.387688156868   120.43270071   180.89161906
 H     11   9   8     1.084465677321   119.80067532   180.17644148
 C     11   9   8     1.387717987425   120.01957343     0.07115323
 H     13  11   9     1.084387827481   120.14252966   180.17583819
 C     13  11   9     1.388959557732   119.74142534     0.05624270
 H     15  13  11     1.084438631977   120.08437720   180.21704092
 C     15  13  11     1.386930926389   120.17585530   359.74330435
 H     17  15  13     1.084554220095   120.00458211   181.09721847
 C      3   1   2     1.466136409252    96.53724517   100.72255099
 C     19   3   1     1.527089613222   113.24601827   306.71672676
 H     20  19   3     1.092791227275   110.82339245   312.38350200
 H     20  19   3     1.092580143621   109.05642401   193.72210854
 H     20  19   3     1.089794852759   112.58136175    74.54138106
 C     19   3   1     1.524554623367   105.96789399   187.54152376
 H     24  19   3     1.092634229028   110.57250447   303.70742161
 H     24  19   3     1.092331773740   110.57285179   183.39361085
 H     24  19   3     1.093311553088   110.59772071    63.51616571
 C     19   3   1     1.526498010903   108.32905330    70.13275136
 H     28  19   3     1.091509933450   111.35938054   295.52805290
 H     28  19   3     1.092766645879   109.68768178   175.60424596
 H     28  19   3     1.092887362977   110.67153029    56.32070355
 C      4   3   1     1.385852785057    91.88399049   266.94839792
 C     32   4   3     1.419701808774   121.79416406   252.05732475
 C     33  32   4     1.392703873654   116.94606719   181.71210923
 H     34  33  32     1.081249721723   118.92693005   180.25679159
 C     34  33  32     1.389096065633   123.51212847     0.04324258
 H     36  34  33     1.083997062455   120.05749081   180.24863806
 C     36  34  33     1.382067507252   118.83334550     0.14160065
 H     38  36  34     1.084756854168   120.92028241   180.07523319
 C     38  36  34     1.383523637773   119.63748333   359.75452330
 H     40  38  36     1.082417573884   118.27715067   180.04710916
 C     33  32   4     1.534499526752   123.24216538     2.29515987
 C     42  33  32     1.529068553923   111.66145122   183.21297879
 H     43  42  33     1.092888603371   112.01518886    60.10543054
 H     43  42  33     1.092554333051   112.27081916   297.76516182
 H     43  42  33     1.092697844160   108.70002129   178.96933724
 C     42  33  32     1.535255663568   111.42756860   301.46428067
 H     47  42  33     1.089285359608   114.18543639    63.53544044
 H     47  42  33     1.093469856629   110.38841460   302.31574657
 H     47  42  33     1.093521609002   109.33597107   183.80991759
 C     42  33  32     1.535675256446   110.70987872    65.38799622
 H     51  42  33     1.091056800790   114.62242756   299.13372376
 H     51  42  33     1.093618989995   109.57572268   178.72888087
 H     51  42  33     1.093026986723   110.11351988    60.05908185
 C      2   1   3     1.207823633333    30.43556296   196.49702226
 C     55   2   1     1.474120953907   124.99498398   178.81761573
 C     56  55   2     1.393708950951   121.79417989   176.51968652
 H     57  56  55     1.082676483853   120.08680742     0.09858028
 C     57  56  55     1.384755206353   119.71617584   180.37367490
 H     59  57  56     1.083840282023   119.81218622   179.87006210
 C     59  57  56     1.388807228864   120.05870375   359.92076368
 H     61  59  57     1.084321442457   119.86192450   180.03734913
 C     61  59  57     1.389478754177   120.26577725     0.02600752
 H     63  61  59     1.083832955647   120.14340213   180.04660829
 C     63  61  59     1.383521696069   119.92146312     0.04667148
 H     65  63  61     1.083504667195   120.72888170   179.98127787
 H      4   3   1     1.004988905235    87.21602244   151.76028724

---------------------------
INTERNAL COORDINATES (A.U.)
---------------------------
 O      0   0   0     0.000000000000     0.00000000     0.00000000
 O      1   0   0     4.227422169950     0.00000000     0.00000000
 N      1   2   0     4.415191424790    99.24467469     0.00000000
 N      3   1   2     5.404907118961    86.33691680   260.37825708
 C      3   1   2     2.348156279092    29.94269219   283.44466545
 C      4   3   1     2.725363411309    58.35650855    33.10853662
 H      6   4   3     2.064586233738   109.38180619   226.97319557
 C      6   4   3     2.857041886938   109.14138725   110.02891669
 C      8   6   4     2.625278366619   119.63128409   108.67764534
 H      9   8   6     2.050435045289   119.42835607     1.21351620
 C      9   8   6     2.622350575767   120.43270071   180.89161906
 H     11   9   8     2.049343131775   119.80067532   180.17644148
 C     11   9   8     2.622406947350   120.01957343     0.07115323
 H     13  11   9     2.049196016898   120.14252966   180.17583819
 C     13  11   9     2.624753175206   119.74142534     0.05624270
 H     15  13  11     2.049292023481   120.08437720   180.21704092
 C     15  13  11     2.620919617540   120.17585530   359.74330435
 H     17  15  13     2.049510453368   120.00458211   181.09721847
 C      3   1   2     2.770596288457    96.53724517   100.72255099
 C     19   3   1     2.885781150945   113.24601827   306.71672676
 H     20  19   3     2.065076141101   110.82339245   312.38350200
 H     20  19   3     2.064677250803   109.05642401   193.72210854
 H     20  19   3     2.059413813871   112.58136175    74.54138106
 C     19   3   1     2.880990714367   105.96789399   187.54152376
 H     24  19   3     2.064779457411   110.57250447   303.70742161
 H     24  19   3     2.064207899748   110.57285179   183.39361085
 H     24  19   3     2.066059414389   110.59772071    63.51616571
 C     19   3   1     2.884663184582   108.32905330    70.13275136
 H     28  19   3     2.062654846676   111.35938054   295.52805290
 H     28  19   3     2.065029688995   109.68768178   175.60424596
 H     28  19   3     2.065257811249   110.67153029    56.32070355
 C      4   3   1     2.618882225690    91.88399049   266.94839792
 C     32   4   3     2.682847610416   121.79416406   252.05732475
 C     33  32   4     2.631828906858   116.94606719   181.71210923
 H     34  33  32     2.043265856435   118.92693005   180.25679159
 C     34  33  32     2.625011137753   123.51212847     0.04324258
 H     36  34  33     2.048457578016   120.05749081   180.24863806
 C     36  34  33     2.611729087298   118.83334550     0.14160065
 H     38  36  34     2.049893376271   120.92028241   180.07523319
 C     38  36  34     2.614480775198   119.63748333   359.75452330
 H     40  38  36     2.045472777184   118.27715067   180.04710916
 C     33  32   4     2.899783858194   123.24216538     2.29515987
 C     42  33  32     2.889520806905   111.66145122   183.21297879
 H     43  42  33     2.065260155256   112.01518886    60.10543054
 H     43  42  33     2.064628475896   112.27081916   297.76516182
 H     43  42  33     2.064899672590   108.70002129   178.96933724
 C     42  33  32     2.901212749695   111.42756860   301.46428067
 H     47  42  33     2.058451011350   114.18543639    63.53544044
 H     47  42  33     2.066358564728   110.38841460   302.31574657
 H     47  42  33     2.066456362538   109.33597107   183.80991759
 C     42  33  32     2.902005665323   110.70987872    65.38799622
 H     51  42  33     2.061798550045   114.62242756   299.13372376
 H     51  42  33     2.066640385946   109.57572268   178.72888087
 H     51  42  33     2.065521661892   110.11351988    60.05908185
 C      2   1   3     2.282455885077    30.43556296   196.49702226
 C     55   2   1     2.785684891160   124.99498398   178.81761573
 C     56  55   2     2.633728227691   121.79417989   176.51968652
 H     57  56  55     2.045962046120   120.08680742     0.09858028
 C     57  56  55     2.616808102528   119.71617584   180.37367490
 H     59  57  56     2.048161305936   119.81218622   179.87006210
 C     59  57  56     2.624465315364   120.05870375   359.92076368
 H     61  59  57     2.049070567381   119.86192450   180.03734913
 C     61  59  57     2.625734314296   120.26577725     0.02600752
 H     63  61  59     2.048147461091   120.14340213   180.04660829
 C     63  61  59     2.614477105909   119.92146312     0.04667148
 H     65  63  61     2.047527085824   120.72888170   179.98127787
 H      4   3   1     1.899153798524    87.21602244   151.76028724

---------------------
BASIS SET INFORMATION
---------------------
There are 4 groups of distinct atoms

 Group   1 Type O   : 11s6p2d1f contracted to 5s3p2d1f pattern {62111/411/11/1}
 Group   2 Type N   : 11s6p2d1f contracted to 5s3p2d1f pattern {62111/411/11/1}
 Group   3 Type C   : 11s6p2d1f contracted to 5s3p2d1f pattern {62111/411/11/1}
 Group   4 Type H   : 5s1p contracted to 3s1p pattern {311/1}

Atom   0O    basis set group =>   1
Atom   1O    basis set group =>   1
Atom   2N    basis set group =>   2
Atom   3N    basis set group =>   2
Atom   4C    basis set group =>   3
Atom   5C    basis set group =>   3
Atom   6H    basis set group =>   4
Atom   7C    basis set group =>   3
Atom   8C    basis set group =>   3
Atom   9H    basis set group =>   4
Atom  10C    basis set group =>   3
Atom  11H    basis set group =>   4
Atom  12C    basis set group =>   3
Atom  13H    basis set group =>   4
Atom  14C    basis set group =>   3
Atom  15H    basis set group =>   4
Atom  16C    basis set group =>   3
Atom  17H    basis set group =>   4
Atom  18C    basis set group =>   3
Atom  19C    basis set group =>   3
Atom  20H    basis set group =>   4
Atom  21H    basis set group =>   4
Atom  22H    basis set group =>   4
Atom  23C    basis set group =>   3
Atom  24H    basis set group =>   4
Atom  25H    basis set group =>   4
Atom  26H    basis set group =>   4
Atom  27C    basis set group =>   3
Atom  28H    basis set group =>   4
Atom  29H    basis set group =>   4
Atom  30H    basis set group =>   4
Atom  31C    basis set group =>   3
Atom  32C    basis set group =>   3
Atom  33C    basis set group =>   3
Atom  34H    basis set group =>   4
Atom  35C    basis set group =>   3
Atom  36H    basis set group =>   4
Atom  37C    basis set group =>   3
Atom  38H    basis set group =>   4
Atom  39C    basis set group =>   3
Atom  40H    basis set group =>   4
Atom  41C    basis set group =>   3
Atom  42C    basis set group =>   3
Atom  43H    basis set group =>   4
Atom  44H    basis set group =>   4
Atom  45H    basis set group =>   4
Atom  46C    basis set group =>   3
Atom  47H    basis set group =>   4
Atom  48H    basis set group =>   4
Atom  49H    basis set group =>   4
Atom  50C    basis set group =>   3
Atom  51H    basis set group =>   4
Atom  52H    basis set group =>   4
Atom  53H    basis set group =>   4
Atom  54C    basis set group =>   3
Atom  55C    basis set group =>   3
Atom  56C    basis set group =>   3
Atom  57H    basis set group =>   4
Atom  58C    basis set group =>   3
Atom  59H    basis set group =>   4
Atom  60C    basis set group =>   3
Atom  61H    basis set group =>   4
Atom  62C    basis set group =>   3
Atom  63H    basis set group =>   4
Atom  64C    basis set group =>   3
Atom  65H    basis set group =>   4
Atom  66H    basis set group =>   4
---------------------------------
AUXILIARY/J BASIS SET INFORMATION
---------------------------------
There are 4 groups of distinct atoms

 Group   1 Type O   : 12s5p4d2f1g contracted to 6s4p3d1f1g pattern {711111/2111/211/2/1}
 Group   2 Type N   : 12s5p4d2f1g contracted to 6s4p3d1f1g pattern {711111/2111/211/2/1}
 Group   3 Type C   : 12s5p4d2f1g contracted to 6s4p3d1f1g pattern {711111/2111/211/2/1}
 Group   4 Type H   : 5s2p1d contracted to 3s1p1d pattern {311/2/1}

Atom   0O    basis set group =>   1
Atom   1O    basis set group =>   1
Atom   2N    basis set group =>   2
Atom   3N    basis set group =>   2
Atom   4C    basis set group =>   3
Atom   5C    basis set group =>   3
Atom   6H    basis set group =>   4
Atom   7C    basis set group =>   3
Atom   8C    basis set group =>   3
Atom   9H    basis set group =>   4
Atom  10C    basis set group =>   3
Atom  11H    basis set group =>   4
Atom  12C    basis set group =>   3
Atom  13H    basis set group =>   4
Atom  14C    basis set group =>   3
Atom  15H    basis set group =>   4
Atom  16C    basis set group =>   3
Atom  17H    basis set group =>   4
Atom  18C    basis set group =>   3
Atom  19C    basis set group =>   3
Atom  20H    basis set group =>   4
Atom  21H    basis set group =>   4
Atom  22H    basis set group =>   4
Atom  23C    basis set group =>   3
Atom  24H    basis set group =>   4
Atom  25H    basis set group =>   4
Atom  26H    basis set group =>   4
Atom  27C    basis set group =>   3
Atom  28H    basis set group =>   4
Atom  29H    basis set group =>   4
Atom  30H    basis set group =>   4
Atom  31C    basis set group =>   3
Atom  32C    basis set group =>   3
Atom  33C    basis set group =>   3
Atom  34H    basis set group =>   4
Atom  35C    basis set group =>   3
Atom  36H    basis set group =>   4
Atom  37C    basis set group =>   3
Atom  38H    basis set group =>   4
Atom  39C    basis set group =>   3
Atom  40H    basis set group =>   4
Atom  41C    basis set group =>   3
Atom  42C    basis set group =>   3
Atom  43H    basis set group =>   4
Atom  44H    basis set group =>   4
Atom  45H    basis set group =>   4
Atom  46C    basis set group =>   3
Atom  47H    basis set group =>   4
Atom  48H    basis set group =>   4
Atom  49H    basis set group =>   4
Atom  50C    basis set group =>   3
Atom  51H    basis set group =>   4
Atom  52H    basis set group =>   4
Atom  53H    basis set group =>   4
Atom  54C    basis set group =>   3
Atom  55C    basis set group =>   3
Atom  56C    basis set group =>   3
Atom  57H    basis set group =>   4
Atom  58C    basis set group =>   3
Atom  59H    basis set group =>   4
Atom  60C    basis set group =>   3
Atom  61H    basis set group =>   4
Atom  62C    basis set group =>   3
Atom  63H    basis set group =>   4
Atom  64C    basis set group =>   3
Atom  65H    basis set group =>   4
Atom  66H    basis set group =>   4


           ************************************************************
           *        Program running with 20 parallel MPI-processes    *
           *              working on a common directory               *
           ************************************************************
------------------------------------------------------------------------------
                           ORCA GTO INTEGRAL CALCULATION
                           -- RI-GTO INTEGRALS CHOSEN --
------------------------------------------------------------------------------
------------------------------------------------------------------------------
                   ___                                                        
                  /   \      - P O W E R E D   B Y -                         
                 /     \                                                     
                 |  |  |   _    _      __       _____    __    __             
                 |  |  |  | |  | |    /  \     |  _  \  |  |  /  |          
                  \  \/   | |  | |   /    \    | | | |  |  | /  /          
                 / \  \   | |__| |  /  /\  \   | |_| |  |  |/  /          
                |  |  |   |  __  | /  /__\  \  |    /   |      \           
                |  |  |   | |  | | |   __   |  |    \   |  |\   \          
                \     /   | |  | | |  |  |  |  | |\  \  |  | \   \       
                 \___/    |_|  |_| |__|  |__|  |_| \__\ |__|  \__/        
                                                                              
                      - O R C A' S   B I G   F R I E N D -                    
                                      &                                       
                       - I N T E G R A L  F E E D E R -                       
                                                                              
 v1 FN, 2020, v2 2021                                                         
------------------------------------------------------------------------------


Reading SHARK input file ImineZ3freq.SHARKINP.tmp ... ok
----------------------
SHARK INTEGRAL PACKAGE
----------------------

Number of atoms                             ...     67
Number of basis functions                   ...   1227
Number of shells                            ...    499
Maximum angular momentum                    ...      3
Integral batch strategy                     ... SHARK/LIBINT Hybrid
RI-J (if used) integral strategy            ... SPLIT-RIJ (Revised 2003 algorithm where possible)
Printlevel                                  ...      1
Contraction scheme used                     ... SEGMENTED contraction
Coulomb Range Separation                    ... NOT USED
Exchange Range Separation                   ... NOT USED
Finite Nucleus Model                        ... NOT USED
Auxiliary Coulomb fitting basis             ... AVAILABLE
   # of basis functions in Aux-J            ...   1991
   # of shells in Aux-J                     ...    665
   Maximum angular momentum in Aux-J        ...      4
Auxiliary J/K fitting basis                 ... NOT available
Auxiliary Correlation fitting basis         ... NOT available
Auxiliary 'external' fitting basis          ... NOT available
Integral threshold                          ...     2.500000e-11
Primitive cut-off                           ...     2.500000e-12
Primitive pair pre-selection threshold      ...     2.500000e-12

Calculating pre-screening integrals         ... done (  0.1 sec) Dimension = 499
Organizing shell pair data                  ... done (  0.7 sec)
Shell pair information
Total number of shell pairs                 ...    124750
Shell pairs after pre-screening             ...     78482
Total number of primitive shell pairs       ...    374508
Primitive shell pairs kept                  ...    150503
          la=0 lb=0:  22101 shell pairs
          la=1 lb=0:  23440 shell pairs
          la=1 lb=1:   6251 shell pairs
          la=2 lb=0:  10622 shell pairs
          la=2 lb=1:   5717 shell pairs
          la=2 lb=2:   1340 shell pairs
          la=3 lb=0:   4896 shell pairs
          la=3 lb=1:   2657 shell pairs
          la=3 lb=2:   1173 shell pairs
          la=3 lb=3:    285 shell pairs

Calculating one electron integrals          ... done (  0.2 sec)
Calculating RI/J V-Matrix + Cholesky decomp.... done (  0.4 sec)
Calculating Nuclear repulsion               ... done (  0.0 sec) ENN=   3491.455255698656 Eh

SHARK setup successfully completed in   2.7 seconds

Maximum memory used throughout the entire GTOINT-calculation: 114.4 MB
[1710266147.819349] [node056:3152175:0]          mpool.c:43   UCX  WARN  object 0xbc0acc0 was not returned to mpool ucp_requests
[1710266147.819363] [node056:3152175:0]          mpool.c:43   UCX  WARN  object 0xbc0ae80 was not returned to mpool ucp_requests
[1710266147.819368] [node056:3152175:0]          mpool.c:43   UCX  WARN  object 0xbc0b040 was not returned to mpool ucp_requests
[1710266147.819372] [node056:3152175:0]          mpool.c:43   UCX  WARN  object 0xbc0b200 was not returned to mpool ucp_requests
[1710266147.819375] [node056:3152175:0]          mpool.c:43   UCX  WARN  object 0xbc0b3c0 was not returned to mpool ucp_requests
[1710266147.819378] [node056:3152175:0]          mpool.c:43   UCX  WARN  object 0xbc0b580 was not returned to mpool ucp_requests
[1710266147.819382] [node056:3152175:0]          mpool.c:43   UCX  WARN  object 0xbc0b740 was not returned to mpool ucp_requests
[1710266147.819385] [node056:3152175:0]          mpool.c:43   UCX  WARN  object 0xbc0b900 was not returned to mpool ucp_requests
[1710266147.819389] [node056:3152175:0]          mpool.c:43   UCX  WARN  object 0xbc0bac0 was not returned to mpool ucp_requests
[1710266147.819391] [node056:3152175:0]          mpool.c:43   UCX  WARN  object 0xbc0bc80 was not returned to mpool ucp_requests
[1710266147.819395] [node056:3152175:0]          mpool.c:43   UCX  WARN  object 0xbc0be40 was not returned to mpool ucp_requests
[1710266147.819397] [node056:3152175:0]          mpool.c:43   UCX  WARN  object 0xbc0c000 was not returned to mpool ucp_requests
[1710266147.831500] [node056:3152170:0]          mpool.c:43   UCX  WARN  object 0xc71eb00 was not returned to mpool ucp_requests
[1710266147.831518] [node056:3152170:0]          mpool.c:43   UCX  WARN  object 0xc71ecc0 was not returned to mpool ucp_requests
[1710266147.831522] [node056:3152170:0]          mpool.c:43   UCX  WARN  object 0xc71ee80 was not returned to mpool ucp_requests
[1710266147.831525] [node056:3152170:0]          mpool.c:43   UCX  WARN  object 0xc71f040 was not returned to mpool ucp_requests
[1710266147.831527] [node056:3152170:0]          mpool.c:43   UCX  WARN  object 0xc71f200 was not returned to mpool ucp_requests
[1710266147.831530] [node056:3152170:0]          mpool.c:43   UCX  WARN  object 0xc71f3c0 was not returned to mpool ucp_requests
[1710266147.831532] [node056:3152170:0]          mpool.c:43   UCX  WARN  object 0xc71f580 was not returned to mpool ucp_requests
[1710266147.831534] [node056:3152170:0]          mpool.c:43   UCX  WARN  object 0xc71f740 was not returned to mpool ucp_requests
[1710266147.831537] [node056:3152170:0]          mpool.c:43   UCX  WARN  object 0xc71f900 was not returned to mpool ucp_requests
[1710266147.831539] [node056:3152170:0]          mpool.c:43   UCX  WARN  object 0xc71fac0 was not returned to mpool ucp_requests
[1710266147.831542] [node056:3152170:0]          mpool.c:43   UCX  WARN  object 0xc71fc80 was not returned to mpool ucp_requests
[1710266147.831544] [node056:3152170:0]          mpool.c:43   UCX  WARN  object 0xc71fe40 was not returned to mpool ucp_requests
[1710266147.831546] [node056:3152170:0]          mpool.c:43   UCX  WARN  object 0xc720000 was not returned to mpool ucp_requests
[1710266147.837496] [node056:3152174:0]          mpool.c:43   UCX  WARN  object 0xb0e7bc0 was not returned to mpool ucp_requests
[1710266147.837514] [node056:3152174:0]          mpool.c:43   UCX  WARN  object 0xb0e7d80 was not returned to mpool ucp_requests
[1710266147.837518] [node056:3152174:0]          mpool.c:43   UCX  WARN  object 0xb0e7f40 was not returned to mpool ucp_requests
[1710266147.837520] [node056:3152174:0]          mpool.c:43   UCX  WARN  object 0xb0e8100 was not returned to mpool ucp_requests
[1710266147.837523] [node056:3152174:0]          mpool.c:43   UCX  WARN  object 0xb0e82c0 was not returned to mpool ucp_requests
[1710266147.837526] [node056:3152174:0]          mpool.c:43   UCX  WARN  object 0xb0e8480 was not returned to mpool ucp_requests
[1710266147.837528] [node056:3152174:0]          mpool.c:43   UCX  WARN  object 0xb0e8640 was not returned to mpool ucp_requests
[1710266147.837530] [node056:3152174:0]          mpool.c:43   UCX  WARN  object 0xb0e8800 was not returned to mpool ucp_requests
[1710266147.837533] [node056:3152174:0]          mpool.c:43   UCX  WARN  object 0xb0e89c0 was not returned to mpool ucp_requests
[1710266147.837535] [node056:3152174:0]          mpool.c:43   UCX  WARN  object 0xb0e8b80 was not returned to mpool ucp_requests
[1710266147.837538] [node056:3152174:0]          mpool.c:43   UCX  WARN  object 0xb0e8d40 was not returned to mpool ucp_requests
[1710266147.837540] [node056:3152174:0]          mpool.c:43   UCX  WARN  object 0xb0e8f00 was not returned to mpool ucp_requests
[1710266147.839909] [node056:3152179:0]          mpool.c:43   UCX  WARN  object 0xa715d00 was not returned to mpool ucp_requests
[1710266147.839922] [node056:3152179:0]          mpool.c:43   UCX  WARN  object 0xa715ec0 was not returned to mpool ucp_requests
[1710266147.839926] [node056:3152179:0]          mpool.c:43   UCX  WARN  object 0xa716080 was not returned to mpool ucp_requests
[1710266147.839928] [node056:3152179:0]          mpool.c:43   UCX  WARN  object 0xa716240 was not returned to mpool ucp_requests
[1710266147.839931] [node056:3152179:0]          mpool.c:43   UCX  WARN  object 0xa716400 was not returned to mpool ucp_requests
[1710266147.839933] [node056:3152179:0]          mpool.c:43   UCX  WARN  object 0xa7165c0 was not returned to mpool ucp_requests
[1710266147.839935] [node056:3152179:0]          mpool.c:43   UCX  WARN  object 0xa716780 was not returned to mpool ucp_requests
[1710266147.839938] [node056:3152179:0]          mpool.c:43   UCX  WARN  object 0xa716940 was not returned to mpool ucp_requests
[1710266147.839940] [node056:3152179:0]          mpool.c:43   UCX  WARN  object 0xa716b00 was not returned to mpool ucp_requests
[1710266147.839943] [node056:3152179:0]          mpool.c:43   UCX  WARN  object 0xa716cc0 was not returned to mpool ucp_requests
[1710266147.839945] [node056:3152179:0]          mpool.c:43   UCX  WARN  object 0xa716e80 was not returned to mpool ucp_requests
[1710266147.839947] [node056:3152179:0]          mpool.c:43   UCX  WARN  object 0xa717040 was not returned to mpool ucp_requests
[1710266147.842011] [node056:3152163:0]          mpool.c:43   UCX  WARN  object 0xc6c1e00 was not returned to mpool ucp_requests
[1710266147.842024] [node056:3152163:0]          mpool.c:43   UCX  WARN  object 0xc6c1fc0 was not returned to mpool ucp_requests
[1710266147.842027] [node056:3152163:0]          mpool.c:43   UCX  WARN  object 0xc6c2180 was not returned to mpool ucp_requests
[1710266147.842030] [node056:3152163:0]          mpool.c:43   UCX  WARN  object 0xc6c2340 was not returned to mpool ucp_requests
[1710266147.842032] [node056:3152163:0]          mpool.c:43   UCX  WARN  object 0xc6c2500 was not returned to mpool ucp_requests
[1710266147.842035] [node056:3152163:0]          mpool.c:43   UCX  WARN  object 0xc6c26c0 was not returned to mpool ucp_requests
[1710266147.842037] [node056:3152163:0]          mpool.c:43   UCX  WARN  object 0xc6c2880 was not returned to mpool ucp_requests
[1710266147.842040] [node056:3152163:0]          mpool.c:43   UCX  WARN  object 0xc6c2c00 was not returned to mpool ucp_requests
[1710266147.842042] [node056:3152163:0]          mpool.c:43   UCX  WARN  object 0xc6c2dc0 was not returned to mpool ucp_requests
[1710266147.842044] [node056:3152163:0]          mpool.c:43   UCX  WARN  object 0xc6c2f80 was not returned to mpool ucp_requests
[1710266147.843314] [node056:3152173:0]          mpool.c:43   UCX  WARN  object 0xba21d00 was not returned to mpool ucp_requests
[1710266147.843325] [node056:3152173:0]          mpool.c:43   UCX  WARN  object 0xba21ec0 was not returned to mpool ucp_requests
[1710266147.843330] [node056:3152173:0]          mpool.c:43   UCX  WARN  object 0xba22080 was not returned to mpool ucp_requests
[1710266147.843332] [node056:3152173:0]          mpool.c:43   UCX  WARN  object 0xba22240 was not returned to mpool ucp_requests
[1710266147.843335] [node056:3152173:0]          mpool.c:43   UCX  WARN  object 0xba22400 was not returned to mpool ucp_requests
[1710266147.843337] [node056:3152173:0]          mpool.c:43   UCX  WARN  object 0xba225c0 was not returned to mpool ucp_requests
[1710266147.843340] [node056:3152173:0]          mpool.c:43   UCX  WARN  object 0xba22780 was not returned to mpool ucp_requests
[1710266147.843342] [node056:3152173:0]          mpool.c:43   UCX  WARN  object 0xba22940 was not returned to mpool ucp_requests
[1710266147.843345] [node056:3152173:0]          mpool.c:43   UCX  WARN  object 0xba22b00 was not returned to mpool ucp_requests
[1710266147.843347] [node056:3152173:0]          mpool.c:43   UCX  WARN  object 0xba22cc0 was not returned to mpool ucp_requests
[1710266147.843350] [node056:3152173:0]          mpool.c:43   UCX  WARN  object 0xba22e80 was not returned to mpool ucp_requests
[1710266147.843352] [node056:3152173:0]          mpool.c:43   UCX  WARN  object 0xba23040 was not returned to mpool ucp_requests
[1710266147.847280] [node056:3152164:0]          mpool.c:43   UCX  WARN  object 0xc78fa80 was not returned to mpool ucp_requests
[1710266147.847298] [node056:3152164:0]          mpool.c:43   UCX  WARN  object 0xc78fc40 was not returned to mpool ucp_requests
[1710266147.847303] [node056:3152164:0]          mpool.c:43   UCX  WARN  object 0xc78fe00 was not returned to mpool ucp_requests
[1710266147.847306] [node056:3152164:0]          mpool.c:43   UCX  WARN  object 0xc78ffc0 was not returned to mpool ucp_requests
[1710266147.847309] [node056:3152164:0]          mpool.c:43   UCX  WARN  object 0xc790180 was not returned to mpool ucp_requests
[1710266147.847312] [node056:3152164:0]          mpool.c:43   UCX  WARN  object 0xc790340 was not returned to mpool ucp_requests
[1710266147.847314] [node056:3152164:0]          mpool.c:43   UCX  WARN  object 0xc790500 was not returned to mpool ucp_requests
[1710266147.847317] [node056:3152164:0]          mpool.c:43   UCX  WARN  object 0xc7906c0 was not returned to mpool ucp_requests
[1710266147.847319] [node056:3152164:0]          mpool.c:43   UCX  WARN  object 0xc790880 was not returned to mpool ucp_requests
[1710266147.847321] [node056:3152164:0]          mpool.c:43   UCX  WARN  object 0xc790a40 was not returned to mpool ucp_requests
[1710266147.847324] [node056:3152164:0]          mpool.c:43   UCX  WARN  object 0xc790c00 was not returned to mpool ucp_requests
[1710266147.847326] [node056:3152164:0]          mpool.c:43   UCX  WARN  object 0xc790dc0 was not returned to mpool ucp_requests
[1710266147.847328] [node056:3152164:0]          mpool.c:43   UCX  WARN  object 0xc790f80 was not returned to mpool ucp_requests
[1710266147.849521] [node056:3152167:0]          mpool.c:43   UCX  WARN  object 0xbab5b00 was not returned to mpool ucp_requests
[1710266147.849533] [node056:3152167:0]          mpool.c:43   UCX  WARN  object 0xbab5cc0 was not returned to mpool ucp_requests
[1710266147.849538] [node056:3152167:0]          mpool.c:43   UCX  WARN  object 0xbab5e80 was not returned to mpool ucp_requests
[1710266147.849542] [node056:3152167:0]          mpool.c:43   UCX  WARN  object 0xbab6040 was not returned to mpool ucp_requests
[1710266147.849545] [node056:3152167:0]          mpool.c:43   UCX  WARN  object 0xbab6200 was not returned to mpool ucp_requests
[1710266147.849547] [node056:3152167:0]          mpool.c:43   UCX  WARN  object 0xbab63c0 was not returned to mpool ucp_requests
[1710266147.849549] [node056:3152167:0]          mpool.c:43   UCX  WARN  object 0xbab6580 was not returned to mpool ucp_requests
[1710266147.849552] [node056:3152167:0]          mpool.c:43   UCX  WARN  object 0xbab6740 was not returned to mpool ucp_requests
[1710266147.849554] [node056:3152167:0]          mpool.c:43   UCX  WARN  object 0xbab6900 was not returned to mpool ucp_requests
[1710266147.849556] [node056:3152167:0]          mpool.c:43   UCX  WARN  object 0xbab6ac0 was not returned to mpool ucp_requests
[1710266147.849559] [node056:3152167:0]          mpool.c:43   UCX  WARN  object 0xbab6c80 was not returned to mpool ucp_requests
[1710266147.849561] [node056:3152167:0]          mpool.c:43   UCX  WARN  object 0xbab6e40 was not returned to mpool ucp_requests
[1710266147.849564] [node056:3152167:0]          mpool.c:43   UCX  WARN  object 0xbab7000 was not returned to mpool ucp_requests
[1710266147.849310] [node056:3152168:0]          mpool.c:43   UCX  WARN  object 0xb44db40 was not returned to mpool ucp_requests
[1710266147.849322] [node056:3152168:0]          mpool.c:43   UCX  WARN  object 0xb44dd00 was not returned to mpool ucp_requests
[1710266147.849326] [node056:3152168:0]          mpool.c:43   UCX  WARN  object 0xb44dec0 was not returned to mpool ucp_requests
[1710266147.849328] [node056:3152168:0]          mpool.c:43   UCX  WARN  object 0xb44e080 was not returned to mpool ucp_requests
[1710266147.849331] [node056:3152168:0]          mpool.c:43   UCX  WARN  object 0xb44e240 was not returned to mpool ucp_requests
[1710266147.849333] [node056:3152168:0]          mpool.c:43   UCX  WARN  object 0xb44e400 was not returned to mpool ucp_requests
[1710266147.849335] [node056:3152168:0]          mpool.c:43   UCX  WARN  object 0xb44e5c0 was not returned to mpool ucp_requests
[1710266147.849338] [node056:3152168:0]          mpool.c:43   UCX  WARN  object 0xb44e780 was not returned to mpool ucp_requests
[1710266147.849340] [node056:3152168:0]          mpool.c:43   UCX  WARN  object 0xb44e940 was not returned to mpool ucp_requests
[1710266147.849342] [node056:3152168:0]          mpool.c:43   UCX  WARN  object 0xb44eb00 was not returned to mpool ucp_requests
[1710266147.849345] [node056:3152168:0]          mpool.c:43   UCX  WARN  object 0xb44ecc0 was not returned to mpool ucp_requests
[1710266147.849347] [node056:3152168:0]          mpool.c:43   UCX  WARN  object 0xb44ee80 was not returned to mpool ucp_requests
[1710266147.849350] [node056:3152168:0]          mpool.c:43   UCX  WARN  object 0xb44f040 was not returned to mpool ucp_requests
[1710266147.849758] [node056:3152161:0]          mpool.c:43   UCX  WARN  object 0xbd76d00 was not returned to mpool ucp_requests
[1710266147.849774] [node056:3152161:0]          mpool.c:43   UCX  WARN  object 0xbd76ec0 was not returned to mpool ucp_requests
[1710266147.849778] [node056:3152161:0]          mpool.c:43   UCX  WARN  object 0xbd77080 was not returned to mpool ucp_requests
[1710266147.849780] [node056:3152161:0]          mpool.c:43   UCX  WARN  object 0xbd77240 was not returned to mpool ucp_requests
[1710266147.849783] [node056:3152161:0]          mpool.c:43   UCX  WARN  object 0xbd77400 was not returned to mpool ucp_requests
[1710266147.849785] [node056:3152161:0]          mpool.c:43   UCX  WARN  object 0xbd775c0 was not returned to mpool ucp_requests
[1710266147.849788] [node056:3152161:0]          mpool.c:43   UCX  WARN  object 0xbd77780 was not returned to mpool ucp_requests
[1710266147.849790] [node056:3152161:0]          mpool.c:43   UCX  WARN  object 0xbd77940 was not returned to mpool ucp_requests
[1710266147.849792] [node056:3152161:0]          mpool.c:43   UCX  WARN  object 0xbd77b00 was not returned to mpool ucp_requests
[1710266147.849795] [node056:3152161:0]          mpool.c:43   UCX  WARN  object 0xbd77cc0 was not returned to mpool ucp_requests
[1710266147.849797] [node056:3152161:0]          mpool.c:43   UCX  WARN  object 0xbd77e80 was not returned to mpool ucp_requests
[1710266147.850756] [node056:3152166:0]          mpool.c:43   UCX  WARN  object 0xb105980 was not returned to mpool ucp_requests
[1710266147.850769] [node056:3152166:0]          mpool.c:43   UCX  WARN  object 0xb105b40 was not returned to mpool ucp_requests
[1710266147.850774] [node056:3152166:0]          mpool.c:43   UCX  WARN  object 0xb105d00 was not returned to mpool ucp_requests
[1710266147.850777] [node056:3152166:0]          mpool.c:43   UCX  WARN  object 0xb105ec0 was not returned to mpool ucp_requests
[1710266147.850781] [node056:3152166:0]          mpool.c:43   UCX  WARN  object 0xb106080 was not returned to mpool ucp_requests
[1710266147.850784] [node056:3152166:0]          mpool.c:43   UCX  WARN  object 0xb106240 was not returned to mpool ucp_requests
[1710266147.850787] [node056:3152166:0]          mpool.c:43   UCX  WARN  object 0xb106400 was not returned to mpool ucp_requests
[1710266147.850790] [node056:3152166:0]          mpool.c:43   UCX  WARN  object 0xb1065c0 was not returned to mpool ucp_requests
[1710266147.850793] [node056:3152166:0]          mpool.c:43   UCX  WARN  object 0xb106780 was not returned to mpool ucp_requests
[1710266147.850796] [node056:3152166:0]          mpool.c:43   UCX  WARN  object 0xb106940 was not returned to mpool ucp_requests
[1710266147.850799] [node056:3152166:0]          mpool.c:43   UCX  WARN  object 0xb106b00 was not returned to mpool ucp_requests
[1710266147.850802] [node056:3152166:0]          mpool.c:43   UCX  WARN  object 0xb106cc0 was not returned to mpool ucp_requests
[1710266147.850805] [node056:3152166:0]          mpool.c:43   UCX  WARN  object 0xb106e80 was not returned to mpool ucp_requests
[1710266147.851418] [node056:3152172:0]          mpool.c:43   UCX  WARN  object 0xa968b00 was not returned to mpool ucp_requests
[1710266147.851436] [node056:3152172:0]          mpool.c:43   UCX  WARN  object 0xa968cc0 was not returned to mpool ucp_requests
[1710266147.851440] [node056:3152172:0]          mpool.c:43   UCX  WARN  object 0xa968e80 was not returned to mpool ucp_requests
[1710266147.851443] [node056:3152172:0]          mpool.c:43   UCX  WARN  object 0xa969040 was not returned to mpool ucp_requests
[1710266147.851445] [node056:3152172:0]          mpool.c:43   UCX  WARN  object 0xa969200 was not returned to mpool ucp_requests
[1710266147.851448] [node056:3152172:0]          mpool.c:43   UCX  WARN  object 0xa9693c0 was not returned to mpool ucp_requests
[1710266147.851450] [node056:3152172:0]          mpool.c:43   UCX  WARN  object 0xa969580 was not returned to mpool ucp_requests
[1710266147.851453] [node056:3152172:0]          mpool.c:43   UCX  WARN  object 0xa969740 was not returned to mpool ucp_requests
[1710266147.851456] [node056:3152172:0]          mpool.c:43   UCX  WARN  object 0xa969900 was not returned to mpool ucp_requests
[1710266147.851458] [node056:3152172:0]          mpool.c:43   UCX  WARN  object 0xa969ac0 was not returned to mpool ucp_requests
[1710266147.851460] [node056:3152172:0]          mpool.c:43   UCX  WARN  object 0xa969c80 was not returned to mpool ucp_requests
[1710266147.851463] [node056:3152172:0]          mpool.c:43   UCX  WARN  object 0xa969e40 was not returned to mpool ucp_requests
[1710266147.851465] [node056:3152172:0]          mpool.c:43   UCX  WARN  object 0xa96a000 was not returned to mpool ucp_requests
[1710266147.851588] [node056:3152178:0]          mpool.c:43   UCX  WARN  object 0xaa7bcc0 was not returned to mpool ucp_requests
[1710266147.851600] [node056:3152178:0]          mpool.c:43   UCX  WARN  object 0xaa7be80 was not returned to mpool ucp_requests
[1710266147.851603] [node056:3152178:0]          mpool.c:43   UCX  WARN  object 0xaa7c040 was not returned to mpool ucp_requests
[1710266147.851606] [node056:3152178:0]          mpool.c:43   UCX  WARN  object 0xaa7c200 was not returned to mpool ucp_requests
[1710266147.851608] [node056:3152178:0]          mpool.c:43   UCX  WARN  object 0xaa7c3c0 was not returned to mpool ucp_requests
[1710266147.851611] [node056:3152178:0]          mpool.c:43   UCX  WARN  object 0xaa7c580 was not returned to mpool ucp_requests
[1710266147.851613] [node056:3152178:0]          mpool.c:43   UCX  WARN  object 0xaa7c740 was not returned to mpool ucp_requests
[1710266147.851615] [node056:3152178:0]          mpool.c:43   UCX  WARN  object 0xaa7c900 was not returned to mpool ucp_requests
[1710266147.851618] [node056:3152178:0]          mpool.c:43   UCX  WARN  object 0xaa7cac0 was not returned to mpool ucp_requests
[1710266147.851620] [node056:3152178:0]          mpool.c:43   UCX  WARN  object 0xaa7cc80 was not returned to mpool ucp_requests
[1710266147.851623] [node056:3152178:0]          mpool.c:43   UCX  WARN  object 0xaa7ce40 was not returned to mpool ucp_requests
[1710266147.851625] [node056:3152178:0]          mpool.c:43   UCX  WARN  object 0xaa7d000 was not returned to mpool ucp_requests
[1710266147.853044] [node056:3152169:0]          mpool.c:43   UCX  WARN  object 0xc163940 was not returned to mpool ucp_requests
[1710266147.853055] [node056:3152169:0]          mpool.c:43   UCX  WARN  object 0xc163b00 was not returned to mpool ucp_requests
[1710266147.853060] [node056:3152169:0]          mpool.c:43   UCX  WARN  object 0xc163cc0 was not returned to mpool ucp_requests
[1710266147.853064] [node056:3152169:0]          mpool.c:43   UCX  WARN  object 0xc163e80 was not returned to mpool ucp_requests
[1710266147.853067] [node056:3152169:0]          mpool.c:43   UCX  WARN  object 0xc164040 was not returned to mpool ucp_requests
[1710266147.853070] [node056:3152169:0]          mpool.c:43   UCX  WARN  object 0xc164200 was not returned to mpool ucp_requests
[1710266147.853074] [node056:3152169:0]          mpool.c:43   UCX  WARN  object 0xc1643c0 was not returned to mpool ucp_requests
[1710266147.853077] [node056:3152169:0]          mpool.c:43   UCX  WARN  object 0xc164580 was not returned to mpool ucp_requests
[1710266147.853081] [node056:3152169:0]          mpool.c:43   UCX  WARN  object 0xc164740 was not returned to mpool ucp_requests
[1710266147.853085] [node056:3152169:0]          mpool.c:43   UCX  WARN  object 0xc164900 was not returned to mpool ucp_requests
[1710266147.853088] [node056:3152169:0]          mpool.c:43   UCX  WARN  object 0xc164ac0 was not returned to mpool ucp_requests
[1710266147.853091] [node056:3152169:0]          mpool.c:43   UCX  WARN  object 0xc164c80 was not returned to mpool ucp_requests
[1710266147.853095] [node056:3152169:0]          mpool.c:43   UCX  WARN  object 0xc164e40 was not returned to mpool ucp_requests
[1710266147.853098] [node056:3152169:0]          mpool.c:43   UCX  WARN  object 0xc165000 was not returned to mpool ucp_requests
[1710266147.854230] [node056:3152177:0]          mpool.c:43   UCX  WARN  object 0xc6facc0 was not returned to mpool ucp_requests
[1710266147.854256] [node056:3152177:0]          mpool.c:43   UCX  WARN  object 0xc6fae80 was not returned to mpool ucp_requests
[1710266147.854262] [node056:3152177:0]          mpool.c:43   UCX  WARN  object 0xc6fb040 was not returned to mpool ucp_requests
[1710266147.854265] [node056:3152177:0]          mpool.c:43   UCX  WARN  object 0xc6fb200 was not returned to mpool ucp_requests
[1710266147.854268] [node056:3152177:0]          mpool.c:43   UCX  WARN  object 0xc6fb3c0 was not returned to mpool ucp_requests
[1710266147.854271] [node056:3152177:0]          mpool.c:43   UCX  WARN  object 0xc6fb580 was not returned to mpool ucp_requests
[1710266147.854274] [node056:3152177:0]          mpool.c:43   UCX  WARN  object 0xc6fb740 was not returned to mpool ucp_requests
[1710266147.854277] [node056:3152177:0]          mpool.c:43   UCX  WARN  object 0xc6fb900 was not returned to mpool ucp_requests
[1710266147.854280] [node056:3152177:0]          mpool.c:43   UCX  WARN  object 0xc6fbac0 was not returned to mpool ucp_requests
[1710266147.854284] [node056:3152177:0]          mpool.c:43   UCX  WARN  object 0xc6fbc80 was not returned to mpool ucp_requests
[1710266147.854286] [node056:3152177:0]          mpool.c:43   UCX  WARN  object 0xc6fbe40 was not returned to mpool ucp_requests
[1710266147.854289] [node056:3152177:0]          mpool.c:43   UCX  WARN  object 0xc6fc000 was not returned to mpool ucp_requests
[1710266147.858414] [node056:3152162:0]          mpool.c:43   UCX  WARN  object 0xbec5b40 was not returned to mpool ucp_requests
[1710266147.858424] [node056:3152162:0]          mpool.c:43   UCX  WARN  object 0xbec5d00 was not returned to mpool ucp_requests
[1710266147.858429] [node056:3152162:0]          mpool.c:43   UCX  WARN  object 0xbec5ec0 was not returned to mpool ucp_requests
[1710266147.858432] [node056:3152162:0]          mpool.c:43   UCX  WARN  object 0xbec6080 was not returned to mpool ucp_requests
[1710266147.858436] [node056:3152162:0]          mpool.c:43   UCX  WARN  object 0xbec6240 was not returned to mpool ucp_requests
[1710266147.858439] [node056:3152162:0]          mpool.c:43   UCX  WARN  object 0xbec6400 was not returned to mpool ucp_requests
[1710266147.858442] [node056:3152162:0]          mpool.c:43   UCX  WARN  object 0xbec65c0 was not returned to mpool ucp_requests
[1710266147.858446] [node056:3152162:0]          mpool.c:43   UCX  WARN  object 0xbec6780 was not returned to mpool ucp_requests
[1710266147.858449] [node056:3152162:0]          mpool.c:43   UCX  WARN  object 0xbec6940 was not returned to mpool ucp_requests
[1710266147.858452] [node056:3152162:0]          mpool.c:43   UCX  WARN  object 0xbec6b00 was not returned to mpool ucp_requests
[1710266147.858455] [node056:3152162:0]          mpool.c:43   UCX  WARN  object 0xbec6cc0 was not returned to mpool ucp_requests
[1710266147.858459] [node056:3152162:0]          mpool.c:43   UCX  WARN  object 0xbec6e80 was not returned to mpool ucp_requests
[1710266147.858643] [node056:3152176:0]          mpool.c:43   UCX  WARN  object 0xb888cc0 was not returned to mpool ucp_requests
[1710266147.858657] [node056:3152176:0]          mpool.c:43   UCX  WARN  object 0xb888e80 was not returned to mpool ucp_requests
[1710266147.858660] [node056:3152176:0]          mpool.c:43   UCX  WARN  object 0xb889040 was not returned to mpool ucp_requests
[1710266147.858663] [node056:3152176:0]          mpool.c:43   UCX  WARN  object 0xb889200 was not returned to mpool ucp_requests
[1710266147.858665] [node056:3152176:0]          mpool.c:43   UCX  WARN  object 0xb8893c0 was not returned to mpool ucp_requests
[1710266147.858668] [node056:3152176:0]          mpool.c:43   UCX  WARN  object 0xb889580 was not returned to mpool ucp_requests
[1710266147.858670] [node056:3152176:0]          mpool.c:43   UCX  WARN  object 0xb889740 was not returned to mpool ucp_requests
[1710266147.858672] [node056:3152176:0]          mpool.c:43   UCX  WARN  object 0xb889900 was not returned to mpool ucp_requests
[1710266147.858675] [node056:3152176:0]          mpool.c:43   UCX  WARN  object 0xb889ac0 was not returned to mpool ucp_requests
[1710266147.858677] [node056:3152176:0]          mpool.c:43   UCX  WARN  object 0xb889c80 was not returned to mpool ucp_requests
[1710266147.858680] [node056:3152176:0]          mpool.c:43   UCX  WARN  object 0xb889e40 was not returned to mpool ucp_requests
[1710266147.858682] [node056:3152176:0]          mpool.c:43   UCX  WARN  object 0xb88a000 was not returned to mpool ucp_requests
[1710266147.859205] [node056:3152180:0]          mpool.c:43   UCX  WARN  object 0xb31ae40 was not returned to mpool ucp_requests
[1710266147.859217] [node056:3152180:0]          mpool.c:43   UCX  WARN  object 0xb31b000 was not returned to mpool ucp_requests
[1710266147.859220] [node056:3152180:0]          mpool.c:43   UCX  WARN  object 0xb31b1c0 was not returned to mpool ucp_requests
[1710266147.859223] [node056:3152180:0]          mpool.c:43   UCX  WARN  object 0xb31b380 was not returned to mpool ucp_requests
[1710266147.859225] [node056:3152180:0]          mpool.c:43   UCX  WARN  object 0xb31b540 was not returned to mpool ucp_requests
[1710266147.859228] [node056:3152180:0]          mpool.c:43   UCX  WARN  object 0xb31b700 was not returned to mpool ucp_requests
[1710266147.859230] [node056:3152180:0]          mpool.c:43   UCX  WARN  object 0xb31b8c0 was not returned to mpool ucp_requests
[1710266147.859232] [node056:3152180:0]          mpool.c:43   UCX  WARN  object 0xb31ba80 was not returned to mpool ucp_requests
[1710266147.859235] [node056:3152180:0]          mpool.c:43   UCX  WARN  object 0xb31bc40 was not returned to mpool ucp_requests
[1710266147.859237] [node056:3152180:0]          mpool.c:43   UCX  WARN  object 0xb31be00 was not returned to mpool ucp_requests
[1710266147.859247] [node056:3152180:0]          mpool.c:43   UCX  WARN  object 0xb31bfc0 was not returned to mpool ucp_requests
[1710266147.859250] [node056:3152180:0]          mpool.c:43   UCX  WARN  object 0xb31c180 was not returned to mpool ucp_requests
[1710266147.859294] [node056:3152171:0]          mpool.c:43   UCX  WARN  object 0xad0a940 was not returned to mpool ucp_requests
[1710266147.859305] [node056:3152171:0]          mpool.c:43   UCX  WARN  object 0xad0ab00 was not returned to mpool ucp_requests
[1710266147.859310] [node056:3152171:0]          mpool.c:43   UCX  WARN  object 0xad0acc0 was not returned to mpool ucp_requests
[1710266147.859313] [node056:3152171:0]          mpool.c:43   UCX  WARN  object 0xad0ae80 was not returned to mpool ucp_requests
[1710266147.859317] [node056:3152171:0]          mpool.c:43   UCX  WARN  object 0xad0b040 was not returned to mpool ucp_requests
[1710266147.859320] [node056:3152171:0]          mpool.c:43   UCX  WARN  object 0xad0b200 was not returned to mpool ucp_requests
[1710266147.859323] [node056:3152171:0]          mpool.c:43   UCX  WARN  object 0xad0b3c0 was not returned to mpool ucp_requests
[1710266147.859327] [node056:3152171:0]          mpool.c:43   UCX  WARN  object 0xad0b580 was not returned to mpool ucp_requests
[1710266147.859330] [node056:3152171:0]          mpool.c:43   UCX  WARN  object 0xad0b740 was not returned to mpool ucp_requests
[1710266147.859334] [node056:3152171:0]          mpool.c:43   UCX  WARN  object 0xad0b900 was not returned to mpool ucp_requests
[1710266147.859337] [node056:3152171:0]          mpool.c:43   UCX  WARN  object 0xad0bac0 was not returned to mpool ucp_requests
[1710266147.859340] [node056:3152171:0]          mpool.c:43   UCX  WARN  object 0xad0bc80 was not returned to mpool ucp_requests
[1710266147.859343] [node056:3152171:0]          mpool.c:43   UCX  WARN  object 0xad0be40 was not returned to mpool ucp_requests
[1710266147.859347] [node056:3152171:0]          mpool.c:43   UCX  WARN  object 0xad0c000 was not returned to mpool ucp_requests


           ************************************************************
           *        Program running with 20 parallel MPI-processes    *
           *              working on a common directory               *
           ************************************************************
-------------------------------------------------------------------------------
                                 ORCA SCF
-------------------------------------------------------------------------------

------------
SCF SETTINGS
------------
Hamiltonian:
 Density Functional     Method          .... DFT(GTOs)
 Exchange Functional    Exchange        .... PBE
   PBE kappa parameter   XKappa         ....  0.804000
   PBE mue parameter    XMuePBE         ....  0.219520
 Correlation Functional Correlation     .... PBE
   PBE beta parameter  CBetaPBE         ....  0.066725
 LDA part of GGA corr.  LDAOpt          .... PW91-LDA
 Gradients option       PostSCFGGA      .... off
 Hybrid DFT is turned on
   Fraction HF Exchange ScalHFX         ....  0.250000
   Scaling of DF-GGA-X  ScalDFX         ....  0.750000
   Scaling of DF-GGA-C  ScalDFC         ....  1.000000
   Scaling of DF-LDA-C  ScalLDAC        ....  1.000000
   Perturbative correction              ....  0.000000
   Density functional embedding theory  .... OFF
   NL short-range parameter             ....  6.900000
 RI-approximation to the Coulomb term is turned on
   Number of AuxJ basis functions       .... 1991
   RIJ-COSX (HFX calculated with COS-X)).... on


General Settings:
 Integral files         IntName         .... ImineZ3freq
 Hartree-Fock type      HFTyp           .... RHF
 Total Charge           Charge          ....    0
 Multiplicity           Mult            ....    1
 Number of Electrons    NEL             ....  238
 Basis Dimension        Dim             .... 1227
 Nuclear Repulsion      ENuc            ....   3491.4552556987 Eh

Convergence Acceleration:
 DIIS                   CNVDIIS         .... on
   Start iteration      DIISMaxIt       ....    12
   Startup error        DIISStart       ....  0.200000
   # of expansion vecs  DIISMaxEq       ....     5
   Bias factor          DIISBfac        ....   1.050
   Max. coefficient     DIISMaxC        ....  10.000
 Trust-Rad. Augm. Hess. CNVTRAH         .... auto
   Auto Start mean grad. ratio tolernc. ....  1.125000
   Auto Start start iteration           ....    20
   Auto Start num. interpolation iter.  ....    10
   Max. Number of Micro iterations      ....    16
   Max. Number of Macro iterations      .... Maxiter - #DIIS iter
   Number of Davidson start vectors     ....     2
   Converg. threshold I  (grad. norm)   ....   1.000e-05
   Converg. threshold II (energy diff.) ....   1.000e-08
   Grad. Scal. Fac. for Micro threshold ....   0.100
   Minimum threshold for Micro iter.    ....   0.010
   NR start threshold (gradient norm)   ....   0.001
   Initial trust radius                 ....   0.400
   Minimum AH scaling param. (alpha)    ....   1.000
   Maximum AH scaling param. (alpha)    .... 1000.000
   Orbital update algorithm             .... Taylor
   White noise on init. David. guess    .... on
   Maximum white noise                  ....   0.010
   Quad. conv. algorithm                .... NR
 SOSCF                  CNVSOSCF        .... on
   Start iteration      SOSCFMaxIt      ....   150
   Startup grad/error   SOSCFStart      ....  0.003300
 Level Shifting         CNVShift        .... on
   Level shift para.    LevelShift      ....    0.2500
   Turn off err/grad.   ShiftErr        ....    0.0010
 Zerner damping         CNVZerner       .... off
 Static damping         CNVDamp         .... on
   Fraction old density DampFac         ....    0.7000
   Max. Damping (<1)    DampMax         ....    0.9800
   Min. Damping (>=0)   DampMin         ....    0.0000
   Turn off err/grad.   DampErr         ....    0.1000
 Fernandez-Rico         CNVRico         .... off

SCF Procedure:
 Maximum # iterations   MaxIter         ....   125
 SCF integral mode      SCFMode         .... Direct
   Integral package                     .... SHARK and LIBINT hybrid scheme
 Reset frequency        DirectResetFreq ....    20
 Integral Threshold     Thresh          ....  2.500e-11 Eh
 Primitive CutOff       TCut            ....  2.500e-12 Eh

Convergence Tolerance:
 Convergence Check Mode ConvCheckMode   .... Total+1el-Energy
 Convergence forced     ConvForced      .... 0
 Energy Change          TolE            ....  1.000e-08 Eh
 1-El. energy change                    ....  1.000e-05 Eh
 Orbital Gradient       TolG            ....  1.000e-05
 Orbital Rotation angle TolX            ....  1.000e-05
 DIIS Error             TolErr          ....  5.000e-07


Diagonalization of the overlap matrix:
Smallest eigenvalue                        ... 4.482e-06
Time for diagonalization                   ...    0.474 sec
Threshold for overlap eigenvalues          ... 1.000e-08
Number of eigenvalues below threshold      ... 0
Time for construction of square roots      ...    0.326 sec
Total time needed                          ...    0.819 sec

Time for model grid setup =    0.766 sec

------------------------------
INITIAL GUESS: MODEL POTENTIAL
------------------------------
Loading Hartree-Fock densities                     ... done
Calculating cut-offs                               ... done
Initializing the effective Hamiltonian             ... done
Setting up the integral package (SHARK)            ... done
Starting the Coulomb interaction                   ... done (   0.8 sec)
Reading the grid                                   ... done
Mapping shells                                     ... done
Starting the XC term evaluation                    ... done (   0.4 sec)
  promolecular density results
     # of electrons  =    237.969680006
     EX              =   -187.867381927
     EC              =     -7.967119657
     EX+EC           =   -195.834501584
Transforming the Hamiltonian                       ... done (   0.1 sec)
Diagonalizing the Hamiltonian                      ... done (   0.3 sec)
Back transforming the eigenvectors                 ... done (   0.0 sec)
Now organizing SCF variables                       ... done
                      ------------------
                      INITIAL GUESS DONE (   2.7 sec)
                      ------------------
-------------------
DFT GRID GENERATION
-------------------

General Integration Accuracy     IntAcc      ... 4.388
Radial Grid Type                 RadialGrid  ... OptM3 with GC (2021)
Angular Grid (max. ang.)         AngularGrid ... 4 (Lebedev-302)
Angular grid pruning method      GridPruning ... 4 (adaptive)
Weight generation scheme         WeightScheme... Becke
Basis function cutoff            BFCut       ... 1.0000e-11
Integration weight cutoff        WCut        ... 1.0000e-14
Angular grids for H and He will be reduced by one unit
Partially contracted basis set               ... off
Rotationally invariant grid construction     ... off

Total number of grid points                  ...   302982
Total number of batches                      ...     4768
Average number of points per batch           ...       63
Average number of grid points per atom       ...     4522
Time for grid setup =    2.401 sec

--------------------
COSX GRID GENERATION
--------------------

GRIDX 1
-------
General Integration Accuracy     IntAcc      ... 3.816
Radial Grid Type                 RadialGrid  ... OptM3 with GC (2021)
Angular Grid (max. ang.)         AngularGrid ... 1 (Lebedev-50)
Angular grid pruning method      GridPruning ... 4 (adaptive)
Weight generation scheme         WeightScheme... Becke
Basis function cutoff            BFCut       ... 1.0000e-11
Integration weight cutoff        WCut        ... 1.0000e-14
Angular grids for H and He will be reduced by one unit
Partially contracted basis set               ... on
Rotationally invariant grid construction     ... off

Total number of grid points                  ...    38447
Total number of batches                      ...      632
Average number of points per batch           ...       60
Average number of grid points per atom       ...      574
UseSFitting                                  ... on

GRIDX 2
-------
General Integration Accuracy     IntAcc      ... 4.020
Radial Grid Type                 RadialGrid  ... OptM3 with GC (2021)
Angular Grid (max. ang.)         AngularGrid ... 2 (Lebedev-110)
Angular grid pruning method      GridPruning ... 4 (adaptive)
Weight generation scheme         WeightScheme... Becke
Basis function cutoff            BFCut       ... 1.0000e-11
Integration weight cutoff        WCut        ... 1.0000e-14
Angular grids for H and He will be reduced by one unit
Partially contracted basis set               ... on
Rotationally invariant grid construction     ... off

Total number of grid points                  ...    81293
Total number of batches                      ...     1301
Average number of points per batch           ...       62
Average number of grid points per atom       ...     1213
UseSFitting                                  ... on

GRIDX 3
-------
General Integration Accuracy     IntAcc      ... 4.338
Radial Grid Type                 RadialGrid  ... OptM3 with GC (2021)
Angular Grid (max. ang.)         AngularGrid ... 3 (Lebedev-194)
Angular grid pruning method      GridPruning ... 4 (adaptive)
Weight generation scheme         WeightScheme... Becke
Basis function cutoff            BFCut       ... 1.0000e-11
Integration weight cutoff        WCut        ... 1.0000e-14
Angular grids for H and He will be reduced by one unit
Partially contracted basis set               ... on
Rotationally invariant grid construction     ... off

Total number of grid points                  ...   176654
Total number of batches                      ...     2792
Average number of points per batch           ...       63
Average number of grid points per atom       ...     2637
UseSFitting                                  ... on

Time for X-Grid setup             =    5.297 sec


--------------------
CPCM SOLVATION MODEL
--------------------
CPCM parameters:
  Epsilon                                         ...      26.7260
  Refrac                                          ...       1.2907
  Rsolv                                           ...       1.3000
  Surface type                                    ... GAUSSIAN VDW
  Epsilon function type                           ...         CPCM
Solvent:                                     ... 2,2,2-TRIFLUOROETHANOL
SMD-CDS solvent descriptors:
  Soln                                       ...    1.2907
  Soln25                                     ... Unavailable
  Sola                                       ...    0.5700
  Solb                                       ...    0.2500
  Solg                                       ...   42.0200
  Solc                                       ...    0.0000
  Solh                                       ...    0.5000
Radii:
 Radius for O  used is    2.8724 Bohr (=   1.5200 Ang.)
 Radius for N  used is    3.5716 Bohr (=   1.8900 Ang.)
 Radius for C  used is    3.4960 Bohr (=   1.8500 Ang.)
 Radius for H  used is    2.2677 Bohr (=   1.2000 Ang.)
Calculating surface                               ...        done! (  0.0s)
GEPOL surface points                              ...         3821
GEPOL Volume                                      ...    3174.5186
GEPOL Surface-area                                ...    1765.8323
Calculating surface distance matrix               ...        done! (  0.2s)
Performing Cholesky decomposition & store         ...        done! (  0.9s)
Overall time for CPCM initialization              ...                 1.1s
--------------
SCF ITERATIONS
--------------
ITER       Energy         Delta-E        Max-DP      RMS-DP      [F,P]     Damp
               ***  Starting incremental Fock matrix formation  ***
  0  -1383.5298889102   0.000000000000 0.04953877  0.00052878  0.2652554 0.7000
  1  -1383.9254459431  -0.395557032907 0.03374505  0.00041680  0.1107868 0.7000
                               ***Turning on DIIS***
  2  -1384.0939382778  -0.168492334701 0.07352730  0.00081706  0.0381235 0.0000
  3  -1384.3452349344  -0.251296656540 0.02926084  0.00027358  0.0535746 0.0000
  4  -1384.4040996258  -0.058864691387 0.01377113  0.00011866  0.0171103 0.0000
  5  -1384.4070082764  -0.002908650630 0.00604574  0.00005010  0.0105492 0.0000
                      *** Initiating the SOSCF procedure ***
                           *** Shutting down DIIS ***
                      *** Re-Reading the Fockian *** 
                      *** Removing any level shift *** 
ITER      Energy       Delta-E        Grad      Rot      Max-DP    RMS-DP
  6  -1384.40733635  -0.0003280773  0.000246  0.000246  0.002160  0.000020
               *** Restarting incremental Fock matrix formation ***
  7  -1384.40730985   0.0000265010  0.000166  0.000572  0.003455  0.000035
  8  -1384.40730741   0.0000024386  0.000288  0.000359  0.000514  0.000006
  9  -1384.40731410  -0.0000066811  0.000025  0.000063  0.000466  0.000005
 10  -1384.40731405   0.0000000434  0.000032  0.000036  0.000095  0.000001
 11  -1384.40731418  -0.0000001327  0.000005  0.000017  0.000148  0.000001
 12  -1384.40731419  -0.0000000096  0.000008  0.000011  0.000141  0.000001
                  ***Gradient check signals convergence***
              ***Rediagonalizing the Fockian in SOSCF/NRSCF***

               *****************************************************
               *                     SUCCESS                       *
               *           SCF CONVERGED AFTER  13 CYCLES          *
               *****************************************************

Old exchange energy                            =    -48.097885762 Eh
New exchange energy                            =    -48.097881937 Eh
Exchange energy change after final integration =      0.000003825 Eh
Total energy after final integration           =  -1384.407310265 Eh
Final COS-X integration done in                =    33.085 sec

SMD CDS free energy correction energy :                 0.07698     Kcal/mol
Total Energy after SMD CDS correction =             -1384.407187592 Eh

----------------
TOTAL SCF ENERGY
----------------

Total Energy       :        -1384.40718759 Eh          -37671.63476 eV

Components:
Nuclear Repulsion  :         3491.45525570 Eh           95007.32759 eV
Electronic Energy  :        -4875.86244329 Eh         -132678.96235 eV
One Electron Energy:        -8826.24401814 Eh         -240174.30996 eV
Two Electron Energy:         3950.38157485 Eh          107495.34761 eV
Max COSX asymmetry :            0.00000199 Eh               0.00005 eV
CPCM Dielectric    :           -0.03644544 Eh              -0.99173 eV
SMD CDS (Gcds)     :            0.00012267 Eh               0.00334 eV

Virial components:
Potential Energy   :        -2762.23423228 Eh          -75164.21474 eV
Kinetic Energy     :         1377.82704469 Eh           37492.57997 eV
Virial Ratio       :            2.00477574


DFT components:
N(Alpha)           :      119.000240669343 electrons
N(Beta)            :      119.000240669343 electrons
N(Total)           :      238.000481338687 electrons
E(X)               :     -143.800754348924 Eh       
E(C)               :       -7.953332810131 Eh       
E(XC)              :     -151.754087159056 Eh       
DFET-embed. en.    :        0.000000000000 Eh       
CPCM Solvation Model Properties:
Surface-charge          :           -0.08139727
Charge-correction       :           -0.00030026 Eh              -0.00817 eV
Free-energy (cav+disp)  :            0.00012267 Eh               0.00334 eV

---------------
SCF CONVERGENCE
---------------

  Last Energy change         ...    1.0389e-07  Tolerance :   1.0000e-08
  Last MAX-Density change    ...    1.7764e-15  Tolerance :   1.0000e-07
  Last RMS-Density change    ...    1.0568e-17  Tolerance :   5.0000e-09
  Last Orbital Gradient      ...    1.2991e-06  Tolerance :   1.0000e-05
  Last Orbital Rotation      ...    3.1655e-06  Tolerance :   1.0000e-05

             **** THE GBW FILE WAS UPDATED (ImineZ3freq.gbw) ****
             **** DENSITY ImineZ3freq.scfp WAS UPDATED ****
             **** ENERGY FILE WAS UPDATED (ImineZ3freq.en.tmp) ****
             **** THE GBW FILE WAS UPDATED (ImineZ3freq.gbw) ****
             **** DENSITY ImineZ3freq.scfp WAS UPDATED ****
----------------
ORBITAL ENERGIES
----------------

  NO   OCC          E(Eh)            E(eV) 
   0   2.0000     -19.270543      -524.3781 
   1   2.0000     -19.208204      -522.6818 
   2   2.0000     -14.392715      -391.6457 
   3   2.0000     -14.380022      -391.3003 
   4   2.0000     -10.370585      -282.1980 
   5   2.0000     -10.325857      -280.9808 
   6   2.0000     -10.274994      -279.5968 
   7   2.0000     -10.264357      -279.3073 
   8   2.0000     -10.263731      -279.2903 
   9   2.0000     -10.249127      -278.8929 
  10   2.0000     -10.240495      -278.6580 
  11   2.0000     -10.239435      -278.6292 
  12   2.0000     -10.238597      -278.6064 
  13   2.0000     -10.238504      -278.6038 
  14   2.0000     -10.236892      -278.5600 
  15   2.0000     -10.232642      -278.4443 
  16   2.0000     -10.232589      -278.4429 
  17   2.0000     -10.228147      -278.3220 
  18   2.0000     -10.226098      -278.2663 
  19   2.0000     -10.225989      -278.2633 
  20   2.0000     -10.225436      -278.2482 
  21   2.0000     -10.225107      -278.2393 
  22   2.0000     -10.224744      -278.2294 
  23   2.0000     -10.217781      -278.0400 
  24   2.0000     -10.215432      -277.9760 
  25   2.0000     -10.213829      -277.9324 
  26   2.0000     -10.209242      -277.8076 
  27   2.0000     -10.202460      -277.6230 
  28   2.0000     -10.201840      -277.6062 
  29   2.0000     -10.201161      -277.5877 
  30   2.0000     -10.199276      -277.5364 
  31   2.0000     -10.198276      -277.5092 
  32   2.0000     -10.197606      -277.4910 
  33   2.0000      -1.164744       -31.6943 
  34   2.0000      -1.072136       -29.1743 
  35   2.0000      -0.982648       -26.7392 
  36   2.0000      -0.953787       -25.9539 
  37   2.0000      -0.899844       -24.4860 
  38   2.0000      -0.892716       -24.2920 
  39   2.0000      -0.874237       -23.7892 
  40   2.0000      -0.838885       -22.8272 
  41   2.0000      -0.831651       -22.6304 
  42   2.0000      -0.800823       -21.7915 
  43   2.0000      -0.800147       -21.7731 
  44   2.0000      -0.782035       -21.2803 
  45   2.0000      -0.772261       -21.0143 
  46   2.0000      -0.757517       -20.6131 
  47   2.0000      -0.749757       -20.4019 
  48   2.0000      -0.728854       -19.8331 
  49   2.0000      -0.705708       -19.2033 
  50   2.0000      -0.704229       -19.1630 
  51   2.0000      -0.702357       -19.1121 
  52   2.0000      -0.700282       -19.0556 
  53   2.0000      -0.692041       -18.8314 
  54   2.0000      -0.645237       -17.5578 
  55   2.0000      -0.637126       -17.3371 
  56   2.0000      -0.633285       -17.2326 
  57   2.0000      -0.626876       -17.0582 
  58   2.0000      -0.613645       -16.6981 
  59   2.0000      -0.613586       -16.6965 
  60   2.0000      -0.599644       -16.3171 
  61   2.0000      -0.572842       -15.5878 
  62   2.0000      -0.565975       -15.4010 
  63   2.0000      -0.547813       -14.9068 
  64   2.0000      -0.537084       -14.6148 
  65   2.0000      -0.527957       -14.3664 
  66   2.0000      -0.523912       -14.2564 
  67   2.0000      -0.505466       -13.7544 
  68   2.0000      -0.501529       -13.6473 
  69   2.0000      -0.493933       -13.4406 
  70   2.0000      -0.486992       -13.2517 
  71   2.0000      -0.480498       -13.0750 
  72   2.0000      -0.474327       -12.9071 
  73   2.0000      -0.469954       -12.7881 
  74   2.0000      -0.467310       -12.7162 
  75   2.0000      -0.460241       -12.5238 
  76   2.0000      -0.457492       -12.4490 
  77   2.0000      -0.452421       -12.3110 
  78   2.0000      -0.450959       -12.2712 
  79   2.0000      -0.446660       -12.1542 
  80   2.0000      -0.444839       -12.1047 
  81   2.0000      -0.441671       -12.0185 
  82   2.0000      -0.438882       -11.9426 
  83   2.0000      -0.433825       -11.8050 
  84   2.0000      -0.431849       -11.7512 
  85   2.0000      -0.429557       -11.6888 
  86   2.0000      -0.412009       -11.2113 
  87   2.0000      -0.406022       -11.0484 
  88   2.0000      -0.404021       -10.9940 
  89   2.0000      -0.398522       -10.8443 
  90   2.0000      -0.393402       -10.7050 
  91   2.0000      -0.391491       -10.6530 
  92   2.0000      -0.387399       -10.5417 
  93   2.0000      -0.382990       -10.4217 
  94   2.0000      -0.377912       -10.2835 
  95   2.0000      -0.376060       -10.2331 
  96   2.0000      -0.372726       -10.1424 
  97   2.0000      -0.368911       -10.0386 
  98   2.0000      -0.367873       -10.0103 
  99   2.0000      -0.365403        -9.9431 
 100   2.0000      -0.361300        -9.8315 
 101   2.0000      -0.359808        -9.7909 
 102   2.0000      -0.353120        -9.6089 
 103   2.0000      -0.351311        -9.5597 
 104   2.0000      -0.350054        -9.5254 
 105   2.0000      -0.342187        -9.3114 
 106   2.0000      -0.338490        -9.2108 
 107   2.0000      -0.327680        -8.9166 
 108   2.0000      -0.321703        -8.7540 
 109   2.0000      -0.319548        -8.6954 
 110   2.0000      -0.315084        -8.5739 
 111   2.0000      -0.301919        -8.2156 
 112   2.0000      -0.282593        -7.6897 
 113   2.0000      -0.279539        -7.6066 
 114   2.0000      -0.276721        -7.5300 
 115   2.0000      -0.270845        -7.3701 
 116   2.0000      -0.264824        -7.2062 
 117   2.0000      -0.258995        -7.0476 
 118   2.0000      -0.214483        -5.8364 
 119   0.0000      -0.059677        -1.6239 
 120   0.0000      -0.023443        -0.6379 
 121   0.0000      -0.015666        -0.4263 
 122   0.0000      -0.011936        -0.3248 
 123   0.0000      -0.003344        -0.0910 
 124   0.0000       0.006038         0.1643 
 125   0.0000       0.015585         0.4241 
 126   0.0000       0.040844         1.1114 
 127   0.0000       0.048267         1.3134 
 128   0.0000       0.053489         1.4555 
 129   0.0000       0.063324         1.7231 
 130   0.0000       0.068617         1.8672 
 131   0.0000       0.075671         2.0591 
 132   0.0000       0.078866         2.1461 
 133   0.0000       0.086136         2.3439 
 134   0.0000       0.089471         2.4346 
 135   0.0000       0.092529         2.5178 
 136   0.0000       0.093946         2.5564 
 137   0.0000       0.094805         2.5798 
 138   0.0000       0.102380         2.7859 
 139   0.0000       0.105657         2.8751 
 140   0.0000       0.108007         2.9390 
 141   0.0000       0.111420         3.0319 
 142   0.0000       0.113233         3.0812 
 143   0.0000       0.114448         3.1143 
 144   0.0000       0.116385         3.1670 
 145   0.0000       0.123073         3.3490 
 146   0.0000       0.124965         3.4005 
 147   0.0000       0.129992         3.5372 
 148   0.0000       0.131701         3.5838 
 149   0.0000       0.134356         3.6560 
 150   0.0000       0.138811         3.7773 
 151   0.0000       0.142166         3.8685 
 152   0.0000       0.142710         3.8833 
 153   0.0000       0.144608         3.9350 
 154   0.0000       0.148376         4.0375 
 155   0.0000       0.150203         4.0872 
 156   0.0000       0.156618         4.2618 
 157   0.0000       0.158596         4.3156 
 158   0.0000       0.162026         4.4089 
 159   0.0000       0.164702         4.4818 
 160   0.0000       0.166045         4.5183 
 161   0.0000       0.166605         4.5335 
 162   0.0000       0.169958         4.6248 
 163   0.0000       0.173545         4.7224 
 164   0.0000       0.176055         4.7907 
 165   0.0000       0.177478         4.8294 
 166   0.0000       0.183435         4.9915 
 167   0.0000       0.184549         5.0218 
 168   0.0000       0.187156         5.0928 
 169   0.0000       0.191722         5.2170 
 170   0.0000       0.196218         5.3394 
 171   0.0000       0.197759         5.3813 
 172   0.0000       0.199187         5.4202 
 173   0.0000       0.202652         5.5144 
 174   0.0000       0.207755         5.6533 
 175   0.0000       0.208326         5.6688 
 176   0.0000       0.210340         5.7236 
 177   0.0000       0.214511         5.8371 
 178   0.0000       0.217463         5.9175 
 179   0.0000       0.221642         6.0312 
 180   0.0000       0.225628         6.1396 
 181   0.0000       0.228228         6.2104 
 182   0.0000       0.230994         6.2857 
 183   0.0000       0.233136         6.3439 
 184   0.0000       0.235553         6.4097 
 185   0.0000       0.237782         6.4704 
 186   0.0000       0.238985         6.5031 
 187   0.0000       0.242092         6.5877 
 188   0.0000       0.246051         6.6954 
 189   0.0000       0.246831         6.7166 
 190   0.0000       0.249168         6.7802 
 191   0.0000       0.250419         6.8142 
 192   0.0000       0.254149         6.9158 
 193   0.0000       0.256817         6.9883 
 194   0.0000       0.258661         7.0385 
 195   0.0000       0.263481         7.1697 
 196   0.0000       0.266774         7.2593 
 197   0.0000       0.269907         7.3445 
 198   0.0000       0.273429         7.4404 
 199   0.0000       0.275537         7.4977 
 200   0.0000       0.279810         7.6140 
 201   0.0000       0.284090         7.7305 
 202   0.0000       0.287648         7.8273 
 203   0.0000       0.291198         7.9239 
 204   0.0000       0.292382         7.9561 
 205   0.0000       0.295215         8.0332 
 206   0.0000       0.297180         8.0867 
 207   0.0000       0.302248         8.2246 
 208   0.0000       0.306134         8.3303 
 209   0.0000       0.307890         8.3781 
 210   0.0000       0.310244         8.4422 
 211   0.0000       0.311264         8.4699 
 212   0.0000       0.318989         8.6801 
 213   0.0000       0.323745         8.8096 
 214   0.0000       0.327655         8.9160 
 215   0.0000       0.331623         9.0239 
 216   0.0000       0.334031         9.0895 
 217   0.0000       0.335741         9.1360 
 218   0.0000       0.341230         9.2853 
 219   0.0000       0.341973         9.3056 
 220   0.0000       0.345047         9.3892 
 221   0.0000       0.346966         9.4414 
 222   0.0000       0.352179         9.5833 
 223   0.0000       0.355977         9.6866 
 224   0.0000       0.359445         9.7810 
 225   0.0000       0.361723         9.8430 
 226   0.0000       0.362799         9.8723 
 227   0.0000       0.364942         9.9306 
 228   0.0000       0.366804         9.9813 
 229   0.0000       0.370615        10.0849 
 230   0.0000       0.371714        10.1148 
 231   0.0000       0.373592        10.1660 
 232   0.0000       0.377228        10.2649 
 233   0.0000       0.380459        10.3528 
 234   0.0000       0.384919        10.4742 
 235   0.0000       0.387098        10.5335 
 236   0.0000       0.390578        10.6282 
 237   0.0000       0.393778        10.7153 
 238   0.0000       0.397516        10.8169 
 239   0.0000       0.399116        10.8605 
 240   0.0000       0.403772        10.9872 
 241   0.0000       0.408119        11.1055 
 242   0.0000       0.409693        11.1483 
 243   0.0000       0.411804        11.2058 
 244   0.0000       0.417469        11.3599 
 245   0.0000       0.423297        11.5185 
 246   0.0000       0.424356        11.5473 
 247   0.0000       0.427062        11.6209 
 248   0.0000       0.429091        11.6762 
 249   0.0000       0.432178        11.7602 
 250   0.0000       0.434829        11.8323 
 251   0.0000       0.435830        11.8596 
 252   0.0000       0.437617        11.9082 
 253   0.0000       0.439919        11.9708 
 254   0.0000       0.442772        12.0484 
 255   0.0000       0.443307        12.0630 
 256   0.0000       0.445777        12.1302 
 257   0.0000       0.447187        12.1686 
 258   0.0000       0.455529        12.3956 
 259   0.0000       0.456114        12.4115 
 260   0.0000       0.457414        12.4469 
 261   0.0000       0.460852        12.5404 
 262   0.0000       0.463772        12.6199 
 263   0.0000       0.464505        12.6398 
 264   0.0000       0.468121        12.7382 
 265   0.0000       0.468904        12.7595 
 266   0.0000       0.472183        12.8488 
 267   0.0000       0.475412        12.9366 
 268   0.0000       0.477425        12.9914 
 269   0.0000       0.480004        13.0616 
 270   0.0000       0.482378        13.1262 
 271   0.0000       0.485972        13.2240 
 272   0.0000       0.486972        13.2512 
 273   0.0000       0.489925        13.3315 
 274   0.0000       0.491421        13.3722 
 275   0.0000       0.493470        13.4280 
 276   0.0000       0.494649        13.4601 
 277   0.0000       0.495332        13.4787 
 278   0.0000       0.497387        13.5346 
 279   0.0000       0.504976        13.7411 
 280   0.0000       0.508131        13.8270 
 281   0.0000       0.508988        13.8503 
 282   0.0000       0.510186        13.8829 
 283   0.0000       0.511108        13.9080 
 284   0.0000       0.513956        13.9854 
 285   0.0000       0.517566        14.0837 
 286   0.0000       0.520268        14.1572 
 287   0.0000       0.522602        14.2207 
 288   0.0000       0.524191        14.2640 
 289   0.0000       0.524854        14.2820 
 290   0.0000       0.529651        14.4125 
 291   0.0000       0.536767        14.6062 
 292   0.0000       0.539072        14.6689 
 293   0.0000       0.540980        14.7208 
 294   0.0000       0.546206        14.8630 
 295   0.0000       0.546609        14.8740 
 296   0.0000       0.552525        15.0350 
 297   0.0000       0.556228        15.1357 
 298   0.0000       0.558340        15.1932 
 299   0.0000       0.562993        15.3198 
 300   0.0000       0.568135        15.4597 
 301   0.0000       0.570761        15.5312 
 302   0.0000       0.576157        15.6780 
 303   0.0000       0.576349        15.6833 
 304   0.0000       0.589020        16.0281 
 305   0.0000       0.593991        16.1633 
 306   0.0000       0.596614        16.2347 
 307   0.0000       0.602658        16.3992 
 308   0.0000       0.606840        16.5129 
 309   0.0000       0.609160        16.5761 
 310   0.0000       0.616258        16.7692 
 311   0.0000       0.621574        16.9139 
 312   0.0000       0.622135        16.9292 
 313   0.0000       0.627209        17.0672 
 314   0.0000       0.628917        17.1137 
 315   0.0000       0.633891        17.2491 
 316   0.0000       0.641467        17.4552 
 317   0.0000       0.646232        17.5849 
 318   0.0000       0.647811        17.6278 
 319   0.0000       0.649084        17.6625 
 320   0.0000       0.654168        17.8008 
 321   0.0000       0.661126        17.9902 
 322   0.0000       0.665751        18.1160 
 323   0.0000       0.671699        18.2779 
 324   0.0000       0.678527        18.4637 
 325   0.0000       0.681095        18.5335 
 326   0.0000       0.683744        18.6056 
 327   0.0000       0.692755        18.8508 
 328   0.0000       0.693350        18.8670 
 329   0.0000       0.695077        18.9140 
 330   0.0000       0.704943        19.1825 
 331   0.0000       0.705893        19.2083 
 332   0.0000       0.707765        19.2593 
 333   0.0000       0.711656        19.3651 
 334   0.0000       0.714594        19.4451 
 335   0.0000       0.720985        19.6190 
 336   0.0000       0.722968        19.6730 
 337   0.0000       0.725395        19.7390 
 338   0.0000       0.727722        19.8023 
 339   0.0000       0.730928        19.8896 
 340   0.0000       0.734904        19.9977 
 341   0.0000       0.737153        20.0590 
 342   0.0000       0.742653        20.2086 
 343   0.0000       0.743517        20.2321 
 344   0.0000       0.748710        20.3734 
 345   0.0000       0.751922        20.4608 
 346   0.0000       0.758315        20.6348 
 347   0.0000       0.760251        20.6875 
 348   0.0000       0.763824        20.7847 
 349   0.0000       0.765873        20.8405 
 350   0.0000       0.770153        20.9569 
 351   0.0000       0.776653        21.1338 
 352   0.0000       0.779612        21.2143 
 353   0.0000       0.781836        21.2748 
 354   0.0000       0.785201        21.3664 
 355   0.0000       0.792485        21.5646 
 356   0.0000       0.797601        21.7038 
 357   0.0000       0.804821        21.9003 
 358   0.0000       0.805236        21.9116 
 359   0.0000       0.811311        22.0769 
 360   0.0000       0.815291        22.1852 
 361   0.0000       0.817449        22.2439 
 362   0.0000       0.823102        22.3977 
 363   0.0000       0.826463        22.4892 
 364   0.0000       0.831314        22.6212 
 365   0.0000       0.834895        22.7186 
 366   0.0000       0.837049        22.7773 
 367   0.0000       0.841943        22.9104 
 368   0.0000       0.844927        22.9916 
 369   0.0000       0.850055        23.1312 
 370   0.0000       0.855181        23.2707 
 371   0.0000       0.858029        23.3481 
 372   0.0000       0.862327        23.4651 
 373   0.0000       0.872754        23.7488 
 374   0.0000       0.875565        23.8253 
 375   0.0000       0.878654        23.9094 
 376   0.0000       0.884557        24.0700 
 377   0.0000       0.886134        24.1129 
 378   0.0000       0.890451        24.2304 
 379   0.0000       0.894323        24.3358 
 380   0.0000       0.896103        24.3842 
 381   0.0000       0.898961        24.4620 
 382   0.0000       0.905966        24.6526 
 383   0.0000       0.906724        24.6732 
 384   0.0000       0.915071        24.9004 
 385   0.0000       0.917844        24.9758 
 386   0.0000       0.919842        25.0302 
 387   0.0000       0.924330        25.1523 
 388   0.0000       0.924710        25.1626 
 389   0.0000       0.935518        25.4567 
 390   0.0000       0.936915        25.4947 
 391   0.0000       0.944102        25.6903 
 392   0.0000       0.945312        25.7233 
 393   0.0000       0.954490        25.9730 
 394   0.0000       0.957650        26.0590 
 395   0.0000       0.962597        26.1936 
 396   0.0000       0.968612        26.3573 
 397   0.0000       0.970803        26.4169 
 398   0.0000       0.973595        26.4929 
 399   0.0000       0.979481        26.6530 
 400   0.0000       0.985285        26.8110 
 401   0.0000       0.987952        26.8835 
 402   0.0000       0.998994        27.1840 
 403   0.0000       1.003125        27.2964 
 404   0.0000       1.013512        27.5791 
 405   0.0000       1.015841        27.6424 
 406   0.0000       1.022745        27.8303 
 407   0.0000       1.023500        27.8509 
 408   0.0000       1.027055        27.9476 
 409   0.0000       1.035163        28.1682 
 410   0.0000       1.039664        28.2907 
 411   0.0000       1.044458        28.4211 
 412   0.0000       1.046955        28.4891 
 413   0.0000       1.052175        28.6311 
 414   0.0000       1.057958        28.7885 
 415   0.0000       1.058650        28.8073 
 416   0.0000       1.067427        29.0462 
 417   0.0000       1.075117        29.2554 
 418   0.0000       1.078834        29.3566 
 419   0.0000       1.086216        29.5574 
 420   0.0000       1.087909        29.6035 
 421   0.0000       1.093404        29.7530 
 422   0.0000       1.096684        29.8423 
 423   0.0000       1.099669        29.9235 
 424   0.0000       1.103743        30.0344 
 425   0.0000       1.117355        30.4048 
 426   0.0000       1.122649        30.5488 
 427   0.0000       1.128350        30.7040 
 428   0.0000       1.132071        30.8052 
 429   0.0000       1.137388        30.9499 
 430   0.0000       1.140823        31.0434 
 431   0.0000       1.145173        31.1617 
 432   0.0000       1.151532        31.3348 
 433   0.0000       1.154730        31.4218 
 434   0.0000       1.157277        31.4911 
 435   0.0000       1.164894        31.6984 
 436   0.0000       1.167160        31.7600 
 437   0.0000       1.177476        32.0407 
 438   0.0000       1.182262        32.1710 
 439   0.0000       1.185957        32.2715 
 440   0.0000       1.186296        32.2808 
 441   0.0000       1.190920        32.4066 
 442   0.0000       1.197206        32.5776 
 443   0.0000       1.201821        32.7032 
 444   0.0000       1.207249        32.8509 
 445   0.0000       1.213256        33.0144 
 446   0.0000       1.215758        33.0824 
 447   0.0000       1.221142        33.2290 
 448   0.0000       1.222253        33.2592 
 449   0.0000       1.230663        33.4881 
 450   0.0000       1.235105        33.6089 
 451   0.0000       1.235943        33.6317 
 452   0.0000       1.241864        33.7928 
 453   0.0000       1.243426        33.8353 
 454   0.0000       1.249819        34.0093 
 455   0.0000       1.258108        34.2349 
 456   0.0000       1.260225        34.2925 
 457   0.0000       1.265218        34.4283 
 458   0.0000       1.271347        34.5951 
 459   0.0000       1.275576        34.7102 
 460   0.0000       1.277082        34.7512 
 461   0.0000       1.285120        34.9699 
 462   0.0000       1.289452        35.0878 
 463   0.0000       1.291487        35.1431 
 464   0.0000       1.293302        35.1925 
 465   0.0000       1.297110        35.2962 
 466   0.0000       1.304046        35.4849 
 467   0.0000       1.307022        35.5659 
 468   0.0000       1.308166        35.5970 
 469   0.0000       1.318855        35.8879 
 470   0.0000       1.323746        36.0210 
 471   0.0000       1.331431        36.2301 
 472   0.0000       1.336213        36.3602 
 473   0.0000       1.342288        36.5255 
 474   0.0000       1.344589        36.5881 
 475   0.0000       1.351855        36.7858 
 476   0.0000       1.358779        36.9743 
 477   0.0000       1.361860        37.0581 
 478   0.0000       1.374753        37.4089 
 479   0.0000       1.380365        37.5616 
 480   0.0000       1.386287        37.7228 
 481   0.0000       1.395801        37.9817 
 482   0.0000       1.396227        37.9933 
 483   0.0000       1.408262        38.3208 
 484   0.0000       1.410801        38.3898 
 485   0.0000       1.415937        38.5296 
 486   0.0000       1.422571        38.7101 
 487   0.0000       1.425872        38.7999 
 488   0.0000       1.430664        38.9303 
 489   0.0000       1.432514        38.9807 
 490   0.0000       1.438998        39.1571 
 491   0.0000       1.452115        39.5141 
 492   0.0000       1.456374        39.6300 
 493   0.0000       1.461575        39.7715 
 494   0.0000       1.466435        39.9037 
 495   0.0000       1.473920        40.1074 
 496   0.0000       1.477144        40.1951 
 497   0.0000       1.480890        40.2971 
 498   0.0000       1.485549        40.4238 
 499   0.0000       1.491973        40.5986 
 500   0.0000       1.498800        40.7844 
 501   0.0000       1.502276        40.8790 
 502   0.0000       1.503981        40.9254 
 503   0.0000       1.506862        41.0038 
 504   0.0000       1.513109        41.1738 
 505   0.0000       1.516592        41.2686 
 506   0.0000       1.527778        41.5730 
 507   0.0000       1.529838        41.6290 
 508   0.0000       1.533894        41.7394 
 509   0.0000       1.540113        41.9086 
 510   0.0000       1.545340        42.0508 
 511   0.0000       1.552444        42.2442 
 512   0.0000       1.556792        42.3625 
 513   0.0000       1.561328        42.4859 
 514   0.0000       1.572202        42.7818 
 515   0.0000       1.574169        42.8353 
 516   0.0000       1.577914        42.9372 
 517   0.0000       1.582825        43.0709 
 518   0.0000       1.587909        43.2092 
 519   0.0000       1.589717        43.2584 
 520   0.0000       1.594916        43.3999 
 521   0.0000       1.602419        43.6040 
 522   0.0000       1.603587        43.6358 
 523   0.0000       1.605812        43.6964 
 524   0.0000       1.608545        43.7707 
 525   0.0000       1.614399        43.9300 
 526   0.0000       1.617527        44.0151 
 527   0.0000       1.619586        44.0712 
 528   0.0000       1.622745        44.1571 
 529   0.0000       1.625473        44.2314 
 530   0.0000       1.628692        44.3190 
 531   0.0000       1.631528        44.3961 
 532   0.0000       1.635886        44.5147 
 533   0.0000       1.638128        44.5757 
 534   0.0000       1.639781        44.6207 
 535   0.0000       1.644851        44.7587 
 536   0.0000       1.647455        44.8295 
 537   0.0000       1.650920        44.9238 
 538   0.0000       1.653253        44.9873 
 539   0.0000       1.657260        45.0963 
 540   0.0000       1.664347        45.2892 
 541   0.0000       1.665505        45.3207 
 542   0.0000       1.669956        45.4418 
 543   0.0000       1.673856        45.5479 
 544   0.0000       1.675054        45.5805 
 545   0.0000       1.677636        45.6508 
 546   0.0000       1.684641        45.8414 
 547   0.0000       1.686698        45.8974 
 548   0.0000       1.692880        46.0656 
 549   0.0000       1.695459        46.1358 
 550   0.0000       1.702894        46.3381 
 551   0.0000       1.704828        46.3907 
 552   0.0000       1.708707        46.4963 
 553   0.0000       1.711451        46.5710 
 554   0.0000       1.712897        46.6103 
 555   0.0000       1.715389        46.6781 
 556   0.0000       1.719990        46.8033 
 557   0.0000       1.727396        47.0048 
 558   0.0000       1.729918        47.0735 
 559   0.0000       1.731928        47.1282 
 560   0.0000       1.733122        47.1607 
 561   0.0000       1.735561        47.2270 
 562   0.0000       1.738965        47.3196 
 563   0.0000       1.743606        47.4459 
 564   0.0000       1.750279        47.6275 
 565   0.0000       1.755993        47.7830 
 566   0.0000       1.758578        47.8533 
 567   0.0000       1.765111        48.0311 
 568   0.0000       1.770822        48.1865 
 569   0.0000       1.775255        48.3071 
 570   0.0000       1.781196        48.4688 
 571   0.0000       1.789563        48.6965 
 572   0.0000       1.793619        48.8068 
 573   0.0000       1.803222        49.0682 
 574   0.0000       1.808282        49.2059 
 575   0.0000       1.821485        49.5651 
 576   0.0000       1.824842        49.6565 
 577   0.0000       1.834192        49.9109 
 578   0.0000       1.841192        50.1014 
 579   0.0000       1.847416        50.2707 
 580   0.0000       1.852063        50.3972 
 581   0.0000       1.859074        50.5880 
 582   0.0000       1.863467        50.7075 
 583   0.0000       1.865104        50.7521 
 584   0.0000       1.873163        50.9713 
 585   0.0000       1.881351        51.1942 
 586   0.0000       1.886549        51.3356 
 587   0.0000       1.896557        51.6079 
 588   0.0000       1.898028        51.6480 
 589   0.0000       1.903740        51.8034 
 590   0.0000       1.910962        51.9999 
 591   0.0000       1.916683        52.1556 
 592   0.0000       1.924119        52.3579 
 593   0.0000       1.928679        52.4820 
 594   0.0000       1.936300        52.6894 
 595   0.0000       1.939581        52.7787 
 596   0.0000       1.947901        53.0051 
 597   0.0000       1.956926        53.2507 
 598   0.0000       1.960438        53.3462 
 599   0.0000       1.970324        53.6152 
 600   0.0000       1.979240        53.8579 
 601   0.0000       1.982737        53.9530 
 602   0.0000       1.991963        54.2041 
 603   0.0000       1.996592        54.3300 
 604   0.0000       1.999139        54.3994 
 605   0.0000       2.003653        54.5222 
 606   0.0000       2.005830        54.5814 
 607   0.0000       2.014197        54.8091 
 608   0.0000       2.017383        54.8958 
 609   0.0000       2.024293        55.0838 
 610   0.0000       2.029490        55.2252 
 611   0.0000       2.031172        55.2710 
 612   0.0000       2.050237        55.7898 
 613   0.0000       2.051733        55.8305 
 614   0.0000       2.057078        55.9759 
 615   0.0000       2.059374        56.0384 
 616   0.0000       2.063462        56.1497 
 617   0.0000       2.067591        56.2620 
 618   0.0000       2.076782        56.5121 
 619   0.0000       2.083995        56.7084 
 620   0.0000       2.088379        56.8277 
 621   0.0000       2.094036        56.9816 
 622   0.0000       2.103751        57.2460 
 623   0.0000       2.106856        57.3305 
 624   0.0000       2.111928        57.4685 
 625   0.0000       2.117789        57.6280 
 626   0.0000       2.118955        57.6597 
 627   0.0000       2.131515        58.0015 
 628   0.0000       2.138479        58.1910 
 629   0.0000       2.141059        58.2612 
 630   0.0000       2.150223        58.5105 
 631   0.0000       2.155446        58.6527 
 632   0.0000       2.157996        58.7221 
 633   0.0000       2.167307        58.9754 
 634   0.0000       2.173707        59.1496 
 635   0.0000       2.180494        59.3343 
 636   0.0000       2.182189        59.3804 
 637   0.0000       2.186543        59.4989 
 638   0.0000       2.190887        59.6171 
 639   0.0000       2.196680        59.7747 
 640   0.0000       2.198534        59.8252 
 641   0.0000       2.202906        59.9441 
 642   0.0000       2.211139        60.1681 
 643   0.0000       2.216159        60.3047 
 644   0.0000       2.219905        60.4067 
 645   0.0000       2.225103        60.5481 
 646   0.0000       2.227982        60.6265 
 647   0.0000       2.233454        60.7754 
 648   0.0000       2.240070        60.9554 
 649   0.0000       2.249672        61.2167 
 650   0.0000       2.254071        61.3364 
 651   0.0000       2.262802        61.5740 
 652   0.0000       2.264475        61.6195 
 653   0.0000       2.272014        61.8246 
 654   0.0000       2.279095        62.0173 
 655   0.0000       2.285278        62.1856 
 656   0.0000       2.292345        62.3779 
 657   0.0000       2.295061        62.4518 
 658   0.0000       2.298517        62.5458 
 659   0.0000       2.307601        62.7930 
 660   0.0000       2.311381        62.8959 
 661   0.0000       2.321605        63.1741 
 662   0.0000       2.329428        63.3869 
 663   0.0000       2.331665        63.4478 
 664   0.0000       2.340895        63.6990 
 665   0.0000       2.343100        63.7590 
 666   0.0000       2.347815        63.8873 
 667   0.0000       2.353773        64.0494 
 668   0.0000       2.359604        64.2081 
 669   0.0000       2.362921        64.2984 
 670   0.0000       2.366978        64.4088 
 671   0.0000       2.376148        64.6583 
 672   0.0000       2.379314        64.7444 
 673   0.0000       2.388324        64.9896 
 674   0.0000       2.394144        65.1480 
 675   0.0000       2.401802        65.3563 
 676   0.0000       2.403314        65.3975 
 677   0.0000       2.404259        65.4232 
 678   0.0000       2.414932        65.7136 
 679   0.0000       2.418262        65.8043 
 680   0.0000       2.422925        65.9311 
 681   0.0000       2.429510        66.1103 
 682   0.0000       2.433692        66.2241 
 683   0.0000       2.436690        66.3057 
 684   0.0000       2.441157        66.4273 
 685   0.0000       2.446511        66.5729 
 686   0.0000       2.454146        66.7807 
 687   0.0000       2.462791        67.0159 
 688   0.0000       2.470467        67.2248 
 689   0.0000       2.474268        67.3282 
 690   0.0000       2.481761        67.5321 
 691   0.0000       2.486663        67.6655 
 692   0.0000       2.492940        67.8363 
 693   0.0000       2.496554        67.9347 
 694   0.0000       2.500102        68.0312 
 695   0.0000       2.507566        68.2343 
 696   0.0000       2.514032        68.4103 
 697   0.0000       2.514330        68.4184 
 698   0.0000       2.520956        68.5987 
 699   0.0000       2.524644        68.6991 
 700   0.0000       2.531873        68.8958 
 701   0.0000       2.535814        69.0030 
 702   0.0000       2.543114        69.2017 
 703   0.0000       2.547058        69.3090 
 704   0.0000       2.553876        69.4945 
 705   0.0000       2.556616        69.5691 
 706   0.0000       2.564643        69.7875 
 707   0.0000       2.566656        69.8423 
 708   0.0000       2.571655        69.9783 
 709   0.0000       2.576907        70.1212 
 710   0.0000       2.580636        70.2227 
 711   0.0000       2.587547        70.4107 
 712   0.0000       2.592343        70.5413 
 713   0.0000       2.593276        70.5666 
 714   0.0000       2.599965        70.7486 
 715   0.0000       2.602019        70.8045 
 716   0.0000       2.608753        70.9878 
 717   0.0000       2.611340        71.0582 
 718   0.0000       2.615032        71.1586 
 719   0.0000       2.621530        71.3355 
 720   0.0000       2.624349        71.4122 
 721   0.0000       2.626607        71.4736 
 722   0.0000       2.632230        71.6266 
 723   0.0000       2.638756        71.8042 
 724   0.0000       2.645137        71.9778 
 725   0.0000       2.648045        72.0570 
 726   0.0000       2.649722        72.1026 
 727   0.0000       2.653066        72.1936 
 728   0.0000       2.656881        72.2974 
 729   0.0000       2.661462        72.4221 
 730   0.0000       2.665139        72.5221 
 731   0.0000       2.669106        72.6301 
 732   0.0000       2.672476        72.7218 
 733   0.0000       2.676089        72.8201 
 734   0.0000       2.680551        72.9415 
 735   0.0000       2.684301        73.0435 
 736   0.0000       2.686049        73.0911 
 737   0.0000       2.691006        73.2260 
 738   0.0000       2.691499        73.2394 
 739   0.0000       2.694897        73.3319 
 740   0.0000       2.700323        73.4795 
 741   0.0000       2.702939        73.5507 
 742   0.0000       2.703693        73.5712 
 743   0.0000       2.707352        73.6708 
 744   0.0000       2.710080        73.7450 
 745   0.0000       2.712469        73.8100 
 746   0.0000       2.717211        73.9391 
 747   0.0000       2.719373        73.9979 
 748   0.0000       2.724420        74.1352 
 749   0.0000       2.731171        74.3190 
 750   0.0000       2.732347        74.3509 
 751   0.0000       2.738101        74.5075 
 752   0.0000       2.742120        74.6169 
 753   0.0000       2.742549        74.6286 
 754   0.0000       2.749060        74.8057 
 755   0.0000       2.753409        74.9241 
 756   0.0000       2.755495        74.9808 
 757   0.0000       2.758115        75.0521 
 758   0.0000       2.764323        75.2211 
 759   0.0000       2.766757        75.2873 
 760   0.0000       2.773854        75.4804 
 761   0.0000       2.778466        75.6059 
 762   0.0000       2.780953        75.6736 
 763   0.0000       2.785413        75.7949 
 764   0.0000       2.787085        75.8404 
 765   0.0000       2.790542        75.9345 
 766   0.0000       2.796234        76.0894 
 767   0.0000       2.800185        76.1969 
 768   0.0000       2.804608        76.3173 
 769   0.0000       2.805748        76.3483 
 770   0.0000       2.813416        76.5569 
 771   0.0000       2.818658        76.6996 
 772   0.0000       2.829645        76.9986 
 773   0.0000       2.835643        77.1618 
 774   0.0000       2.837037        77.1997 
 775   0.0000       2.840892        77.3046 
 776   0.0000       2.847252        77.4777 
 777   0.0000       2.850173        77.5571 
 778   0.0000       2.855217        77.6944 
 779   0.0000       2.856663        77.7338 
 780   0.0000       2.859738        77.8174 
 781   0.0000       2.862935        77.9044 
 782   0.0000       2.868099        78.0449 
 783   0.0000       2.870483        78.1098 
 784   0.0000       2.875926        78.2579 
 785   0.0000       2.879658        78.3595 
 786   0.0000       2.881014        78.3964 
 787   0.0000       2.889210        78.6194 
 788   0.0000       2.892324        78.7041 
 789   0.0000       2.895171        78.7816 
 790   0.0000       2.902560        78.9827 
 791   0.0000       2.905581        79.0649 
 792   0.0000       2.911753        79.2328 
 793   0.0000       2.918953        79.4287 
 794   0.0000       2.923189        79.5440 
 795   0.0000       2.927925        79.6729 
 796   0.0000       2.930302        79.7376 
 797   0.0000       2.936739        79.9127 
 798   0.0000       2.940216        80.0074 
 799   0.0000       2.950166        80.2781 
 800   0.0000       2.953687        80.3739 
 801   0.0000       2.956168        80.4414 
 802   0.0000       2.960967        80.5720 
 803   0.0000       2.966655        80.7268 
 804   0.0000       2.975165        80.9584 
 805   0.0000       2.978652        81.0532 
 806   0.0000       2.983126        81.1750 
 807   0.0000       2.995196        81.5034 
 808   0.0000       2.996017        81.5258 
 809   0.0000       2.998431        81.5915 
 810   0.0000       3.004036        81.7440 
 811   0.0000       3.013022        81.9885 
 812   0.0000       3.014754        82.0356 
 813   0.0000       3.021625        82.2226 
 814   0.0000       3.031506        82.4915 
 815   0.0000       3.036387        82.6243 
 816   0.0000       3.043046        82.8055 
 817   0.0000       3.048565        82.9557 
 818   0.0000       3.058745        83.2327 
 819   0.0000       3.060845        83.2898 
 820   0.0000       3.064443        83.3877 
 821   0.0000       3.070822        83.5613 
 822   0.0000       3.077291        83.7373 
 823   0.0000       3.082832        83.8881 
 824   0.0000       3.086021        83.9749 
 825   0.0000       3.093692        84.1836 
 826   0.0000       3.100787        84.3767 
 827   0.0000       3.107061        84.5474 
 828   0.0000       3.116618        84.8075 
 829   0.0000       3.118513        84.8591 
 830   0.0000       3.121838        84.9495 
 831   0.0000       3.126778        85.0839 
 832   0.0000       3.131405        85.2099 
 833   0.0000       3.139496        85.4300 
 834   0.0000       3.143724        85.5451 
 835   0.0000       3.146665        85.6251 
 836   0.0000       3.149379        85.6990 
 837   0.0000       3.151297        85.7511 
 838   0.0000       3.154845        85.8477 
 839   0.0000       3.156109        85.8821 
 840   0.0000       3.161697        86.0342 
 841   0.0000       3.164731        86.1167 
 842   0.0000       3.169079        86.2350 
 843   0.0000       3.174845        86.3919 
 844   0.0000       3.175794        86.4178 
 845   0.0000       3.178784        86.4991 
 846   0.0000       3.182239        86.5931 
 847   0.0000       3.188935        86.7753 
 848   0.0000       3.191501        86.8452 
 849   0.0000       3.200406        87.0875 
 850   0.0000       3.201924        87.1288 
 851   0.0000       3.207218        87.2728 
 852   0.0000       3.209972        87.3478 
 853   0.0000       3.215465        87.4973 
 854   0.0000       3.220273        87.6281 
 855   0.0000       3.222448        87.6873 
 856   0.0000       3.230616        87.9095 
 857   0.0000       3.233135        87.9781 
 858   0.0000       3.236073        88.0580 
 859   0.0000       3.243737        88.2666 
 860   0.0000       3.248758        88.4032 
 861   0.0000       3.254105        88.5487 
 862   0.0000       3.259833        88.7046 
 863   0.0000       3.262348        88.7730 
 864   0.0000       3.265279        88.8528 
 865   0.0000       3.267724        88.9193 
 866   0.0000       3.270092        88.9837 
 867   0.0000       3.273353        89.0725 
 868   0.0000       3.277382        89.1821 
 869   0.0000       3.281907        89.3052 
 870   0.0000       3.286032        89.4175 
 871   0.0000       3.286642        89.4341 
 872   0.0000       3.294568        89.6497 
 873   0.0000       3.301056        89.8263 
 874   0.0000       3.305492        89.9470 
 875   0.0000       3.308466        90.0279 
 876   0.0000       3.312421        90.1356 
 877   0.0000       3.315869        90.2294 
 878   0.0000       3.325652        90.4956 
 879   0.0000       3.325835        90.5006 
 880   0.0000       3.329058        90.5883 
 881   0.0000       3.333546        90.7104 
 882   0.0000       3.334668        90.7409 
 883   0.0000       3.339059        90.8604 
 884   0.0000       3.341270        90.9206 
 885   0.0000       3.349525        91.1452 
 886   0.0000       3.353457        91.2522 
 887   0.0000       3.357745        91.3689 
 888   0.0000       3.361430        91.4692 
 889   0.0000       3.365253        91.5732 
 890   0.0000       3.366856        91.6168 
 891   0.0000       3.370657        91.7202 
 892   0.0000       3.375095        91.8410 
 893   0.0000       3.380694        91.9934 
 894   0.0000       3.384047        92.0846 
 895   0.0000       3.388116        92.1953 
 896   0.0000       3.391588        92.2898 
 897   0.0000       3.392911        92.3258 
 898   0.0000       3.396367        92.4198 
 899   0.0000       3.400689        92.5374 
 900   0.0000       3.402195        92.5784 
 901   0.0000       3.405568        92.6702 
 902   0.0000       3.406410        92.6931 
 903   0.0000       3.408478        92.7494 
 904   0.0000       3.412428        92.8569 
 905   0.0000       3.415827        92.9494 
 906   0.0000       3.417959        93.0074 
 907   0.0000       3.420544        93.0777 
 908   0.0000       3.421976        93.1167 
 909   0.0000       3.427466        93.2661 
 910   0.0000       3.429543        93.3226 
 911   0.0000       3.435204        93.4766 
 912   0.0000       3.438703        93.5719 
 913   0.0000       3.444787        93.7374 
 914   0.0000       3.447534        93.8122 
 915   0.0000       3.450937        93.9048 
 916   0.0000       3.453046        93.9621 
 917   0.0000       3.460886        94.1755 
 918   0.0000       3.462296        94.2139 
 919   0.0000       3.467389        94.3525 
 920   0.0000       3.474163        94.5368 
 921   0.0000       3.478820        94.6635 
 922   0.0000       3.481464        94.7355 
 923   0.0000       3.487878        94.9100 
 924   0.0000       3.488879        94.9372 
 925   0.0000       3.495424        95.1153 
 926   0.0000       3.498240        95.1920 
 927   0.0000       3.500197        95.2452 
 928   0.0000       3.509603        95.5011 
 929   0.0000       3.514568        95.6363 
 930   0.0000       3.517569        95.7179 
 931   0.0000       3.520389        95.7946 
 932   0.0000       3.524937        95.9184 
 933   0.0000       3.529621        96.0459 
 934   0.0000       3.536779        96.2406 
 935   0.0000       3.541150        96.3596 
 936   0.0000       3.542100        96.3854 
 937   0.0000       3.550570        96.6159 
 938   0.0000       3.555262        96.7436 
 939   0.0000       3.561201        96.9052 
 940   0.0000       3.563659        96.9721 
 941   0.0000       3.567111        97.0660 
 942   0.0000       3.572117        97.2022 
 943   0.0000       3.575256        97.2877 
 944   0.0000       3.580846        97.4398 
 945   0.0000       3.589649        97.6793 
 946   0.0000       3.596747        97.8725 
 947   0.0000       3.604020        98.0704 
 948   0.0000       3.608299        98.1868 
 949   0.0000       3.617712        98.4429 
 950   0.0000       3.621314        98.5410 
 951   0.0000       3.631777        98.8257 
 952   0.0000       3.633586        98.8749 
 953   0.0000       3.642233        99.1102 
 954   0.0000       3.648014        99.2675 
 955   0.0000       3.656217        99.4907 
 956   0.0000       3.658992        99.5662 
 957   0.0000       3.662407        99.6592 
 958   0.0000       3.665824        99.7521 
 959   0.0000       3.675467       100.0145 
 960   0.0000       3.680767       100.1588 
 961   0.0000       3.684542       100.2615 
 962   0.0000       3.693070       100.4935 
 963   0.0000       3.699853       100.6781 
 964   0.0000       3.704704       100.8101 
 965   0.0000       3.707677       100.8910 
 966   0.0000       3.710517       100.9683 
 967   0.0000       3.716694       101.1364 
 968   0.0000       3.720625       101.2434 
 969   0.0000       3.729476       101.4842 
 970   0.0000       3.735061       101.6362 
 971   0.0000       3.745172       101.9113 
 972   0.0000       3.748413       101.9995 
 973   0.0000       3.757122       102.2365 
 974   0.0000       3.760546       102.3296 
 975   0.0000       3.770091       102.5894 
 976   0.0000       3.775057       102.7245 
 977   0.0000       3.789338       103.1131 
 978   0.0000       3.792065       103.1873 
 979   0.0000       3.795012       103.2675 
 980   0.0000       3.800447       103.4154 
 981   0.0000       3.812786       103.7512 
 982   0.0000       3.820614       103.9642 
 983   0.0000       3.831920       104.2718 
 984   0.0000       3.835942       104.3813 
 985   0.0000       3.848426       104.7210 
 986   0.0000       3.857215       104.9602 
 987   0.0000       3.862963       105.1166 
 988   0.0000       3.869416       105.2921 
 989   0.0000       3.873267       105.3970 
 990   0.0000       3.884457       105.7015 
 991   0.0000       3.900115       106.1275 
 992   0.0000       3.908383       106.3525 
 993   0.0000       3.919684       106.6600 
 994   0.0000       3.927962       106.8853 
 995   0.0000       3.947104       107.4062 
 996   0.0000       3.954394       107.6045 
 997   0.0000       3.964093       107.8685 
 998   0.0000       3.968181       107.9797 
 999   0.0000       3.972146       108.0876 
 1000   0.0000       3.979617       108.2909 
 1001   0.0000       3.993031       108.6559 
 1002   0.0000       3.995877       108.7333 
 1003   0.0000       4.004917       108.9793 
 1004   0.0000       4.027347       109.5897 
 1005   0.0000       4.029727       109.6545 
 1006   0.0000       4.043523       110.0298 
 1007   0.0000       4.049931       110.2042 
 1008   0.0000       4.053990       110.3147 
 1009   0.0000       4.059262       110.4581 
 1010   0.0000       4.062872       110.5564 
 1011   0.0000       4.074038       110.8602 
 1012   0.0000       4.080493       111.0359 
 1013   0.0000       4.081399       111.0605 
 1014   0.0000       4.092342       111.3583 
 1015   0.0000       4.096843       111.4808 
 1016   0.0000       4.105031       111.7036 
 1017   0.0000       4.105202       111.7082 
 1018   0.0000       4.115271       111.9822 
 1019   0.0000       4.126333       112.2832 
 1020   0.0000       4.130620       112.3999 
 1021   0.0000       4.140702       112.6742 
 1022   0.0000       4.146033       112.8193 
 1023   0.0000       4.149469       112.9128 
 1024   0.0000       4.159113       113.1752 
 1025   0.0000       4.160915       113.2242 
 1026   0.0000       4.166088       113.3650 
 1027   0.0000       4.172787       113.5473 
 1028   0.0000       4.175547       113.6224 
 1029   0.0000       4.181258       113.7778 
 1030   0.0000       4.188852       113.9845 
 1031   0.0000       4.193763       114.1181 
 1032   0.0000       4.201259       114.3221 
 1033   0.0000       4.205305       114.4322 
 1034   0.0000       4.209261       114.5398 
 1035   0.0000       4.214027       114.6695 
 1036   0.0000       4.219955       114.8308 
 1037   0.0000       4.229113       115.0800 
 1038   0.0000       4.230890       115.1284 
 1039   0.0000       4.231633       115.1486 
 1040   0.0000       4.234387       115.2235 
 1041   0.0000       4.235802       115.2620 
 1042   0.0000       4.244183       115.4901 
 1043   0.0000       4.245962       115.5385 
 1044   0.0000       4.250185       115.6534 
 1045   0.0000       4.258363       115.8759 
 1046   0.0000       4.259651       115.9110 
 1047   0.0000       4.267045       116.1122 
 1048   0.0000       4.269803       116.1872 
 1049   0.0000       4.282366       116.5291 
 1050   0.0000       4.284951       116.5995 
 1051   0.0000       4.290807       116.7588 
 1052   0.0000       4.299966       117.0080 
 1053   0.0000       4.304998       117.1450 
 1054   0.0000       4.305295       117.1530 
 1055   0.0000       4.320981       117.5799 
 1056   0.0000       4.331330       117.8615 
 1057   0.0000       4.342862       118.1753 
 1058   0.0000       4.350837       118.3923 
 1059   0.0000       4.352644       118.4415 
 1060   0.0000       4.365098       118.7804 
 1061   0.0000       4.366127       118.8084 
 1062   0.0000       4.369724       118.9062 
 1063   0.0000       4.384049       119.2960 
 1064   0.0000       4.386991       119.3761 
 1065   0.0000       4.395540       119.6087 
 1066   0.0000       4.398873       119.6994 
 1067   0.0000       4.403448       119.8239 
 1068   0.0000       4.423625       120.3730 
 1069   0.0000       4.427586       120.4807 
 1070   0.0000       4.435852       120.7057 
 1071   0.0000       4.444235       120.9338 
 1072   0.0000       4.444709       120.9467 
 1073   0.0000       4.457021       121.2817 
 1074   0.0000       4.466717       121.5455 
 1075   0.0000       4.474369       121.7538 
 1076   0.0000       4.479710       121.8991 
 1077   0.0000       4.492467       122.2462 
 1078   0.0000       4.500457       122.4637 
 1079   0.0000       4.503999       122.5600 
 1080   0.0000       4.506490       122.6278 
 1081   0.0000       4.512170       122.7824 
 1082   0.0000       4.522698       123.0689 
 1083   0.0000       4.544916       123.6735 
 1084   0.0000       4.558669       124.0477 
 1085   0.0000       4.573219       124.4436 
 1086   0.0000       4.578835       124.5964 
 1087   0.0000       4.579884       124.6250 
 1088   0.0000       4.610436       125.4563 
 1089   0.0000       4.619756       125.7100 
 1090   0.0000       4.628869       125.9579 
 1091   0.0000       4.630444       126.0008 
 1092   0.0000       4.645608       126.4134 
 1093   0.0000       4.662433       126.8712 
 1094   0.0000       4.670911       127.1019 
 1095   0.0000       4.678495       127.3083 
 1096   0.0000       4.696219       127.7906 
 1097   0.0000       4.705216       128.0354 
 1098   0.0000       4.713976       128.2738 
 1099   0.0000       4.737987       128.9272 
 1100   0.0000       4.741791       129.0307 
 1101   0.0000       4.752188       129.3136 
 1102   0.0000       4.758952       129.4977 
 1103   0.0000       4.770190       129.8035 
 1104   0.0000       4.774354       129.9168 
 1105   0.0000       4.781705       130.1168 
 1106   0.0000       4.787575       130.2765 
 1107   0.0000       4.795263       130.4857 
 1108   0.0000       4.802216       130.6749 
 1109   0.0000       4.823196       131.2458 
 1110   0.0000       4.829860       131.4272 
 1111   0.0000       4.874808       132.6503 
 1112   0.0000       4.891769       133.1118 
 1113   0.0000       4.900826       133.3583 
 1114   0.0000       4.911152       133.6392 
 1115   0.0000       4.913599       133.7058 
 1116   0.0000       4.918755       133.8461 
 1117   0.0000       4.928271       134.1051 
 1118   0.0000       4.952998       134.7779 
 1119   0.0000       4.960488       134.9818 
 1120   0.0000       4.966274       135.1392 
 1121   0.0000       4.978815       135.4804 
 1122   0.0000       4.986303       135.6842 
 1123   0.0000       4.999732       136.0496 
 1124   0.0000       5.023015       136.6832 
 1125   0.0000       5.029954       136.8720 
 1126   0.0000       5.041724       137.1923 
 1127   0.0000       5.045722       137.3011 
 1128   0.0000       5.068447       137.9194 
 1129   0.0000       5.073396       138.0541 
 1130   0.0000       5.099912       138.7757 
 1131   0.0000       5.110414       139.0614 
 1132   0.0000       5.139443       139.8514 
 1133   0.0000       5.154380       140.2578 
 1134   0.0000       5.164304       140.5279 
 1135   0.0000       5.184162       141.0682 
 1136   0.0000       5.193095       141.3113 
 1137   0.0000       5.212458       141.8382 
 1138   0.0000       5.224509       142.1661 
 1139   0.0000       5.235890       142.4758 
 1140   0.0000       5.247808       142.8001 
 1141   0.0000       5.262422       143.1978 
 1142   0.0000       5.264586       143.2567 
 1143   0.0000       5.271685       143.4498 
 1144   0.0000       5.280302       143.6843 
 1145   0.0000       5.287011       143.8669 
 1146   0.0000       5.326189       144.9330 
 1147   0.0000       5.341943       145.3617 
 1148   0.0000       5.362501       145.9211 
 1149   0.0000       5.369854       146.1212 
 1150   0.0000       5.387828       146.6102 
 1151   0.0000       5.389155       146.6464 
 1152   0.0000       5.399262       146.9214 
 1153   0.0000       5.421352       147.5225 
 1154   0.0000       5.448287       148.2554 
 1155   0.0000       5.467571       148.7802 
 1156   0.0000       5.475435       148.9942 
 1157   0.0000       5.495128       149.5300 
 1158   0.0000       5.528047       150.4258 
 1159   0.0000       5.534795       150.6094 
 1160   0.0000       5.552984       151.1044 
 1161   0.0000       5.573180       151.6539 
 1162   0.0000       5.622624       152.9994 
 1163   0.0000       5.627165       153.1229 
 1164   0.0000       5.631736       153.2473 
 1165   0.0000       5.648027       153.6906 
 1166   0.0000       5.671030       154.3166 
 1167   0.0000       5.697546       155.0381 
 1168   0.0000       5.716537       155.5549 
 1169   0.0000       5.737517       156.1258 
 1170   0.0000       5.798629       157.7887 
 1171   0.0000       5.852181       159.2459 
 1172   0.0000       5.879410       159.9869 
 1173   0.0000       5.934615       161.4891 
 1174   0.0000       6.024785       163.9427 
 1175   0.0000       6.050544       164.6437 
 1176   0.0000       6.062483       164.9685 
 1177   0.0000       6.155134       167.4897 
 1178   0.0000       6.191372       168.4758 
 1179   0.0000       6.271011       170.6429 
 1180   0.0000       6.372272       173.3983 
 1181   0.0000       6.454582       175.6381 
 1182   0.0000       6.479327       176.3114 
 1183   0.0000       6.500345       176.8834 
 1184   0.0000       6.609446       179.8522 
 1185   0.0000       6.745142       183.5446 
 1186   0.0000       6.826530       185.7593 
 1187   0.0000       6.860219       186.6760 
 1188   0.0000       6.997023       190.3987 
 1189   0.0000       7.066687       192.2943 
 1190   0.0000       7.154506       194.6840 
 1191   0.0000       7.220990       196.4931 
 1192   0.0000       7.407770       201.5757 
 1193   0.0000       7.557391       205.6471 
 1194   0.0000      22.217777       604.5765 
 1195   0.0000      22.274121       606.1096 
 1196   0.0000      22.408088       609.7551 
 1197   0.0000      22.513912       612.6347 
 1198   0.0000      22.539362       613.3272 
 1199   0.0000      22.545764       613.5014 
 1200   0.0000      22.561635       613.9333 
 1201   0.0000      22.579528       614.4202 
 1202   0.0000      22.618518       615.4812 
 1203   0.0000      22.671304       616.9175 
 1204   0.0000      22.684713       617.2824 
 1205   0.0000      22.698273       617.6514 
 1206   0.0000      22.709778       617.9645 
 1207   0.0000      22.733336       618.6055 
 1208   0.0000      22.828235       621.1878 
 1209   0.0000      22.846379       621.6816 
 1210   0.0000      22.853689       621.8805 
 1211   0.0000      22.888226       622.8203 
 1212   0.0000      22.915405       623.5599 
 1213   0.0000      22.924351       623.8033 
 1214   0.0000      22.934191       624.0711 
 1215   0.0000      23.015779       626.2912 
 1216   0.0000      23.021720       626.4529 
 1217   0.0000      23.113005       628.9368 
 1218   0.0000      23.272419       633.2747 
 1219   0.0000      23.327319       634.7686 
 1220   0.0000      23.396569       636.6530 
 1221   0.0000      23.503365       639.5591 
 1222   0.0000      23.638111       643.2257 
 1223   0.0000      32.918464       895.7569 
 1224   0.0000      33.008080       898.1955 
 1225   0.0000      44.203908      1202.8495 
 1226   0.0000      44.584127      1213.1958 

                    ********************************
                    * MULLIKEN POPULATION ANALYSIS *
                    ********************************

-----------------------
MULLIKEN ATOMIC CHARGES
-----------------------
   0 O :   -0.242406
   1 O :   -0.431398
   2 N :   -0.237146
   3 N :   -0.248582
   4 C :    0.142880
   5 C :    0.145620
   6 H :    0.147926
   7 C :    0.127544
   8 C :   -0.255050
   9 H :    0.155016
  10 C :   -0.170008
  11 H :    0.156458
  12 C :   -0.141246
  13 H :    0.158390
  14 C :   -0.184430
  15 H :    0.155816
  16 C :   -0.230508
  17 H :    0.168924
  18 C :    0.157308
  19 C :   -0.433284
  20 H :    0.136221
  21 H :    0.148532
  22 H :    0.143112
  23 C :   -0.406672
  24 H :    0.137891
  25 H :    0.138017
  26 H :    0.136335
  27 C :   -0.436297
  28 H :    0.144668
  29 H :    0.146846
  30 H :    0.140718
  31 C :    0.205681
  32 C :    0.018331
  33 C :   -0.207846
  34 H :    0.154272
  35 C :   -0.225771
  36 H :    0.148622
  37 C :   -0.202936
  38 H :    0.149676
  39 C :   -0.312227
  40 H :    0.152097
  41 C :    0.076626
  42 C :   -0.461890
  43 H :    0.147564
  44 H :    0.145831
  45 H :    0.148586
  46 C :   -0.419773
  47 H :    0.136782
  48 H :    0.138559
  49 H :    0.139693
  50 C :   -0.425022
  51 H :    0.134420
  52 H :    0.142637
  53 H :    0.142396
  54 C :    0.408142
  55 C :    0.096711
  56 C :   -0.237660
  57 H :    0.177226
  58 C :   -0.146789
  59 H :    0.162398
  60 C :   -0.123735
  61 H :    0.165195
  62 C :   -0.147217
  63 H :    0.163585
  64 C :   -0.222847
  65 H :    0.161994
  66 H :    0.245495
Sum of atomic charges:   -0.0000000

--------------------------------
MULLIKEN REDUCED ORBITAL CHARGES
--------------------------------
  0 O s       :     3.760179  s :     3.760179
      pz      :     1.536116  p :     4.439494
      px      :     1.610581
      py      :     1.292797
      dz2     :     0.007776  d :     0.040562
      dxz     :     0.006052
      dyz     :     0.013204
      dx2y2   :     0.006373
      dxy     :     0.007157
      f0      :     0.000206  f :     0.002171
      f+1     :     0.000090
      f-1     :     0.000331
      f+2     :     0.000312
      f-2     :     0.000381
      f+3     :     0.000476
      f-3     :     0.000375
  1 O s       :     3.833342  s :     3.833342
      pz      :     1.348842  p :     4.566085
      px      :     1.482494
      py      :     1.734749
      dz2     :     0.010391  d :     0.030076
      dxz     :     0.010144
      dyz     :     0.008521
      dx2y2   :     0.000514
      dxy     :     0.000507
      f0      :     0.000597  f :     0.001894
      f+1     :     0.000606
      f-1     :     0.000577
      f+2     :     0.000057
      f-2     :     0.000053
      f+3     :     0.000003
      f-3     :     0.000002
  2 N s       :     3.585473  s :     3.585473
      pz      :     1.140555  p :     3.587148
      px      :     1.195728
      py      :     1.250865
      dz2     :     0.005729  d :     0.060545
      dxz     :     0.008576
      dyz     :     0.014248
      dx2y2   :     0.018521
      dxy     :     0.013471
      f0      :     0.000576  f :     0.003980
      f+1     :     0.000392
      f-1     :     0.000173
      f+2     :     0.000495
      f-2     :     0.000550
      f+3     :     0.000660
      f-3     :     0.001135
  3 N s       :     3.418090  s :     3.418090
      pz      :     1.042868  p :     3.762035
      px      :     1.546240
      py      :     1.172927
      dz2     :     0.014450  d :     0.064599
      dxz     :     0.013221
      dyz     :     0.020105
      dx2y2   :     0.009491
      dxy     :     0.007332
      f0      :     0.000685  f :     0.003858
      f+1     :     0.000663
      f-1     :     0.000731
      f+2     :     0.000405
      f-2     :     0.000357
      f+3     :     0.000531
      f-3     :     0.000485
  4 C s       :     3.194760  s :     3.194760
      pz      :     0.864402  p :     2.430061
      px      :     0.872503
      py      :     0.693156
      dz2     :     0.015506  d :     0.213059
      dxz     :     0.021944
      dyz     :     0.044593
      dx2y2   :     0.072217
      dxy     :     0.058799
      f0      :     0.002075  f :     0.019241
      f+1     :     0.001307
      f-1     :     0.001733
      f+2     :     0.001900
      f-2     :     0.002398
      f+3     :     0.002806
      f-3     :     0.007022
  5 C s       :     3.002793  s :     3.002793
      pz      :     0.901910  p :     2.682385
      px      :     0.833107
      py      :     0.947368
      dz2     :     0.024340  d :     0.158728
      dxz     :     0.033096
      dyz     :     0.029621
      dx2y2   :     0.051067
      dxy     :     0.020603
      f0      :     0.001545  f :     0.010474
      f+1     :     0.001483
      f-1     :     0.001429
      f+2     :     0.001286
      f-2     :     0.001121
      f+3     :     0.001510
      f-3     :     0.002100
  6 H s       :     0.829511  s :     0.829511
      pz      :     0.006308  p :     0.022564
      px      :     0.004243
      py      :     0.012012
  7 C s       :     3.273228  s :     3.273228
      pz      :     0.701590  p :     2.445941
      px      :     0.891914
      py      :     0.852437
      dz2     :     0.035914  d :     0.143170
      dxz     :     0.024010
      dyz     :     0.039432
      dx2y2   :     0.022867
      dxy     :     0.020947
      f0      :     0.001633  f :     0.010118
      f+1     :     0.001225
      f-1     :     0.002539
      f+2     :     0.001042
      f-2     :     0.001329
      f+3     :     0.000799
      f-3     :     0.001551
  8 C s       :     3.246535  s :     3.246535
      pz      :     0.974460  p :     2.902965
      px      :     0.956093
      py      :     0.972412
      dz2     :     0.019714  d :     0.098192
      dxz     :     0.020054
      dyz     :     0.036063
      dx2y2   :     0.013352
      dxy     :     0.009009
      f0      :     0.001037  f :     0.007357
      f+1     :     0.001302
      f-1     :     0.001784
      f+2     :     0.000629
      f-2     :     0.000756
      f+3     :     0.000583
      f-3     :     0.001268
  9 H s       :     0.822893  s :     0.822893
      pz      :     0.008002  p :     0.022091
      px      :     0.005104
      py      :     0.008986
 10 C s       :     3.193500  s :     3.193500
      pz      :     0.929692  p :     2.874103
      px      :     0.967986
      py      :     0.976424
      dz2     :     0.026116  d :     0.095168
      dxz     :     0.022062
      dyz     :     0.028118
      dx2y2   :     0.007787
      dxy     :     0.011085
      f0      :     0.001188  f :     0.007237
      f+1     :     0.001201
      f-1     :     0.001830
      f+2     :     0.000704
      f-2     :     0.000915
      f+3     :     0.000739
      f-3     :     0.000661
 11 H s       :     0.821515  s :     0.821515
      pz      :     0.004686  p :     0.022027
      px      :     0.006730
      py      :     0.010611
 12 C s       :     3.173813  s :     3.173813
      pz      :     0.979696  p :     2.866288
      px      :     0.954901
      py      :     0.931691
      dz2     :     0.026925  d :     0.093978
      dxz     :     0.011104
      dyz     :     0.019272
      dx2y2   :     0.019609
      dxy     :     0.017067
      f0      :     0.000997  f :     0.007167
      f+1     :     0.000626
      f-1     :     0.001353
      f+2     :     0.000849
      f-2     :     0.001087
      f+3     :     0.000760
      f-3     :     0.001495
 13 H s       :     0.819611  s :     0.819611
      pz      :     0.013256  p :     0.021999
      px      :     0.004822
      py      :     0.003920
 14 C s       :     3.206529  s :     3.206529
      pz      :     0.954982  p :     2.875695
      px      :     0.956006
      py      :     0.964708
      dz2     :     0.018123  d :     0.094987
      dxz     :     0.019816
      dyz     :     0.034433
      dx2y2   :     0.012920
      dxy     :     0.009696
      f0      :     0.001034  f :     0.007218
      f+1     :     0.001259
      f-1     :     0.001725
      f+2     :     0.000580
      f-2     :     0.000771
      f+3     :     0.000606
      f-3     :     0.001243
 15 H s       :     0.822179  s :     0.822179
      pz      :     0.007859  p :     0.022006
      px      :     0.005132
      py      :     0.009014
 16 C s       :     3.207548  s :     3.207548
      pz      :     0.968267  p :     2.919453
      px      :     0.967875
      py      :     0.983311
      dz2     :     0.026802  d :     0.096256
      dxz     :     0.022452
      dyz     :     0.028535
      dx2y2   :     0.007180
      dxy     :     0.011287
      f0      :     0.001297  f :     0.007250
      f+1     :     0.001195
      f-1     :     0.001806
      f+2     :     0.000690
      f-2     :     0.000929
      f+3     :     0.000704
      f-3     :     0.000629
 17 H s       :     0.808455  s :     0.808455
      pz      :     0.005035  p :     0.022621
      px      :     0.007040
      py      :     0.010546
 18 C s       :     3.057660  s :     3.057660
      pz      :     0.896078  p :     2.560559
      px      :     0.757544
      py      :     0.906937
      dz2     :     0.043491  d :     0.211435
      dxz     :     0.040383
      dyz     :     0.039104
      dx2y2   :     0.046468
      dxy     :     0.041988
      f0      :     0.001629  f :     0.013038
      f+1     :     0.002144
      f-1     :     0.002000
      f+2     :     0.001682
      f-2     :     0.000876
      f+3     :     0.002643
      f-3     :     0.002064
 19 C s       :     3.266762  s :     3.266762
      pz      :     1.043394  p :     3.106633
      px      :     1.020128
      py      :     1.043110
      dz2     :     0.019217  d :     0.056487
      dxz     :     0.005236
      dyz     :     0.005635
      dx2y2   :     0.017611
      dxy     :     0.008788
      f0      :     0.000663  f :     0.003401
      f+1     :     0.000679
      f-1     :     0.000234
      f+2     :     0.000359
      f-2     :     0.000228
      f+3     :     0.000398
      f-3     :     0.000840
 20 H s       :     0.842637  s :     0.842637
      pz      :     0.012188  p :     0.021142
      px      :     0.004557
      py      :     0.004396
 21 H s       :     0.830067  s :     0.830067
      pz      :     0.004484  p :     0.021401
      px      :     0.011213
      py      :     0.005705
 22 H s       :     0.835041  s :     0.835041
      pz      :     0.005345  p :     0.021847
      px      :     0.004658
      py      :     0.011843
 23 C s       :     3.263949  s :     3.263949
      pz      :     1.072960  p :     3.082350
      px      :     1.078456
      py      :     0.930935
      dz2     :     0.014720  d :     0.056829
      dxz     :     0.003306
      dyz     :     0.012601
      dx2y2   :     0.008448
      dxy     :     0.017754
      f0      :     0.000927  f :     0.003544
      f+1     :     0.000115
      f-1     :     0.000421
      f+2     :     0.000354
      f-2     :     0.000145
      f+3     :     0.000743
      f-3     :     0.000840
 24 H s       :     0.840990  s :     0.840990
      pz      :     0.005923  p :     0.021119
      px      :     0.007993
      py      :     0.007203
 25 H s       :     0.840925  s :     0.840925
      pz      :     0.004855  p :     0.021057
      px      :     0.010898
      py      :     0.005304
 26 H s       :     0.842595  s :     0.842595
      pz      :     0.012134  p :     0.021070
      px      :     0.004441
      py      :     0.004495
 27 C s       :     3.275759  s :     3.275759
      pz      :     0.933177  p :     3.099601
      px      :     1.080076
      py      :     1.086348
      dz2     :     0.009793  d :     0.057461
      dxz     :     0.015904
      dyz     :     0.016902
      dx2y2   :     0.009369
      dxy     :     0.005492
      f0      :     0.001073  f :     0.003476
      f+1     :     0.000805
      f-1     :     0.000788
      f+2     :     0.000053
      f-2     :     0.000059
      f+3     :     0.000173
      f-3     :     0.000524
 28 H s       :     0.833897  s :     0.833897
      pz      :     0.005157  p :     0.021436
      px      :     0.004515
      py      :     0.011763
 29 H s       :     0.831911  s :     0.831911
      pz      :     0.005089  p :     0.021244
      px      :     0.011032
      py      :     0.005123
 30 H s       :     0.838121  s :     0.838121
      pz      :     0.006484  p :     0.021161
      px      :     0.007853
      py      :     0.006823
 31 C s       :     3.005968  s :     3.005968
      pz      :     0.835709  p :     2.611056
      px      :     0.891546
      py      :     0.883802
      dz2     :     0.032820  d :     0.164085
      dxz     :     0.043095
      dyz     :     0.048406
      dx2y2   :     0.019820
      dxy     :     0.019944
      f0      :     0.002354  f :     0.013210
      f+1     :     0.002594
      f-1     :     0.003198
      f+2     :     0.001322
      f-2     :     0.001261
      f+3     :     0.000900
      f-3     :     0.001580
 32 C s       :     3.301462  s :     3.301462
      pz      :     0.741880  p :     2.544667
      px      :     0.982987
      py      :     0.819801
      dz2     :     0.030429  d :     0.126205
      dxz     :     0.025409
      dyz     :     0.035712
      dx2y2   :     0.018096
      dxy     :     0.016559
      f0      :     0.001118  f :     0.009334
      f+1     :     0.001540
      f-1     :     0.002456
      f+2     :     0.001010
      f-2     :     0.001022
      f+3     :     0.000973
      f-3     :     0.001216
 33 C s       :     3.211011  s :     3.211011
      pz      :     0.905339  p :     2.890505
      px      :     0.973455
      py      :     1.011711
      dz2     :     0.025465  d :     0.098874
      dxz     :     0.025833
      dyz     :     0.027983
      dx2y2   :     0.010795
      dxy     :     0.008800
      f0      :     0.001202  f :     0.007455
      f+1     :     0.001591
      f-1     :     0.001773
      f+2     :     0.000857
      f-2     :     0.000701
      f+3     :     0.000595
      f-3     :     0.000736
 34 H s       :     0.822113  s :     0.822113
      pz      :     0.005303  p :     0.023615
      px      :     0.006087
      py      :     0.012225
 35 C s       :     3.213150  s :     3.213150
      pz      :     0.960890  p :     2.912154
      px      :     1.003134
      py      :     0.948130
      dz2     :     0.027790  d :     0.093264
      dxz     :     0.008837
      dyz     :     0.019828
      dx2y2   :     0.019102
      dxy     :     0.017706
      f0      :     0.000972  f :     0.007203
      f+1     :     0.000525
      f-1     :     0.001541
      f+2     :     0.001068
      f-2     :     0.000865
      f+3     :     0.000817
      f-3     :     0.001417
 36 H s       :     0.829248  s :     0.829248
      pz      :     0.013036  p :     0.022130
      px      :     0.004835
      py      :     0.004258
 37 C s       :     3.221840  s :     3.221840
      pz      :     0.953328  p :     2.877039
      px      :     0.964235
      py      :     0.959476
      dz2     :     0.015549  d :     0.096748
      dxz     :     0.022999
      dyz     :     0.035423
      dx2y2   :     0.010576
      dxy     :     0.012201
      f0      :     0.000934  f :     0.007309
      f+1     :     0.001473
      f-1     :     0.001770
      f+2     :     0.000531
      f-2     :     0.000711
      f+3     :     0.000732
      f-3     :     0.001157
 38 H s       :     0.828442  s :     0.828442
      pz      :     0.007382  p :     0.021882
      px      :     0.005985
      py      :     0.008515
 39 C s       :     3.314185  s :     3.314185
      pz      :     0.897379  p :     2.898838
      px      :     1.024453
      py      :     0.977006
      dz2     :     0.024098  d :     0.091730
      dxz     :     0.023070
      dyz     :     0.027404
      dx2y2   :     0.009356
      dxy     :     0.007803
      f0      :     0.001268  f :     0.007473
      f+1     :     0.001581
      f-1     :     0.001696
      f+2     :     0.000837
      f-2     :     0.000712
      f+3     :     0.000658
      f-3     :     0.000721
 40 H s       :     0.824440  s :     0.824440
      pz      :     0.005132  p :     0.023463
      px      :     0.006357
      py      :     0.011975
 41 C s       :     2.980808  s :     2.980808
      pz      :     0.937698  p :     2.745835
      px      :     0.899540
      py      :     0.908598
      dz2     :     0.030369  d :     0.186652
      dxz     :     0.039697
      dyz     :     0.040846
      dx2y2   :     0.036287
      dxy     :     0.039453
      f0      :     0.000658  f :     0.010078
      f+1     :     0.001528
      f-1     :     0.001490
      f+2     :     0.001996
      f-2     :     0.001985
      f+3     :     0.001189
      f-3     :     0.001230
 42 C s       :     3.297358  s :     3.297358
      pz      :     1.051724  p :     3.099243
      px      :     1.056820
      py      :     0.990699
      dz2     :     0.006559  d :     0.061694
      dxz     :     0.018153
      dyz     :     0.014417
      dx2y2   :     0.009512
      dxy     :     0.013053
      f0      :     0.000079  f :     0.003596
      f+1     :     0.000197
      f-1     :     0.000621
      f+2     :     0.000797
      f-2     :     0.001265
      f+3     :     0.000180
      f-3     :     0.000457
 43 H s       :     0.831506  s :     0.831506
      pz      :     0.007732  p :     0.020931
      px      :     0.008372
      py      :     0.004826
 44 H s       :     0.833076  s :     0.833076
      pz      :     0.006704  p :     0.021093
      px      :     0.008180
      py      :     0.006209
 45 H s       :     0.830033  s :     0.830033
      pz      :     0.007328  p :     0.021380
      px      :     0.005800
      py      :     0.008252
 46 C s       :     3.264574  s :     3.264574
      pz      :     1.039616  p :     3.092627
      px      :     0.986355
      py      :     1.066656
      dz2     :     0.005888  d :     0.059222
      dxz     :     0.013612
      dyz     :     0.017837
      dx2y2   :     0.009417
      dxy     :     0.012468
      f0      :     0.000050  f :     0.003350
      f+1     :     0.000599
      f-1     :     0.000128
      f+2     :     0.000944
      f-2     :     0.001056
      f+3     :     0.000373
      f-3     :     0.000200
 47 H s       :     0.840617  s :     0.840617
      pz      :     0.008002  p :     0.022601
      px      :     0.005074
      py      :     0.009526
 48 H s       :     0.840252  s :     0.840252
      pz      :     0.007024  p :     0.021189
      px      :     0.008665
      py      :     0.005501
 49 H s       :     0.838976  s :     0.838976
      pz      :     0.006826  p :     0.021331
      px      :     0.005962
      py      :     0.008542
 50 C s       :     3.263225  s :     3.263225
      pz      :     1.025465  p :     3.099766
      px      :     1.009384
      py      :     1.064917
      dz2     :     0.007472  d :     0.058711
      dxz     :     0.014469
      dyz     :     0.016138
      dx2y2   :     0.009119
      dxy     :     0.011512
      f0      :     0.000130  f :     0.003321
      f+1     :     0.000480
      f-1     :     0.000180
      f+2     :     0.000731
      f-2     :     0.001374
      f+3     :     0.000294
      f-3     :     0.000133
 51 H s       :     0.843151  s :     0.843151
      pz      :     0.007971  p :     0.022429
      px      :     0.006536
      py      :     0.007922
 52 H s       :     0.836032  s :     0.836032
      pz      :     0.007146  p :     0.021330
      px      :     0.005410
      py      :     0.008775
 53 H s       :     0.836260  s :     0.836260
      pz      :     0.006387  p :     0.021344
      px      :     0.008979
      py      :     0.005978
 54 C s       :     3.081292  s :     3.081292
      pz      :     0.718602  p :     2.215509
      px      :     0.744455
      py      :     0.752453
      dz2     :     0.053137  d :     0.269628
      dxz     :     0.070535
      dyz     :     0.092995
      dx2y2   :     0.025937
      dxy     :     0.027025
      f0      :     0.004736  f :     0.025429
      f+1     :     0.004403
      f-1     :     0.008047
      f+2     :     0.002697
      f-2     :     0.002849
      f+3     :     0.001138
      f-3     :     0.001558
 55 C s       :     3.245854  s :     3.245854
      pz      :     0.798498  p :     2.519196
      px      :     0.957868
      py      :     0.762830
      dz2     :     0.034048  d :     0.128249
      dxz     :     0.026392
      dyz     :     0.038587
      dx2y2   :     0.014670
      dxy     :     0.014551
      f0      :     0.001264  f :     0.009991
      f+1     :     0.001615
      f-1     :     0.002878
      f+2     :     0.001003
      f-2     :     0.000975
      f+3     :     0.001007
      f-3     :     0.001248
 56 C s       :     3.251172  s :     3.251172
      pz      :     0.959439  p :     2.878967
      px      :     0.937738
      py      :     0.981791
      dz2     :     0.020265  d :     0.100194
      dxz     :     0.020647
      dyz     :     0.035681
      dx2y2   :     0.011593
      dxy     :     0.012008
      f0      :     0.000907  f :     0.007326
      f+1     :     0.001449
      f-1     :     0.001972
      f+2     :     0.000552
      f-2     :     0.000626
      f+3     :     0.000707
      f-3     :     0.001112
 57 H s       :     0.800193  s :     0.800193
      pz      :     0.007394  p :     0.022581
      px      :     0.005478
      py      :     0.009709
 58 C s       :     3.184375  s :     3.184375
      pz      :     0.985263  p :     2.862225
      px      :     0.953456
      py      :     0.923506
      dz2     :     0.028200  d :     0.092957
      dxz     :     0.008831
      dyz     :     0.021136
      dx2y2   :     0.017503
      dxy     :     0.017286
      f0      :     0.000969  f :     0.007233
      f+1     :     0.000452
      f-1     :     0.001623
      f+2     :     0.000952
      f-2     :     0.000902
      f+3     :     0.000853
      f-3     :     0.001483
 59 H s       :     0.815494  s :     0.815494
      pz      :     0.013811  p :     0.022108
      px      :     0.004404
      py      :     0.003893
 60 C s       :     3.181584  s :     3.181584
      pz      :     0.933159  p :     2.839964
      px      :     0.931050
      py      :     0.975755
      dz2     :     0.025902  d :     0.095034
      dxz     :     0.021603
      dyz     :     0.029494
      dx2y2   :     0.009295
      dxy     :     0.008741
      f0      :     0.001018  f :     0.007152
      f+1     :     0.001459
      f-1     :     0.001891
      f+2     :     0.000685
      f-2     :     0.000637
      f+3     :     0.000673
      f-3     :     0.000789
 61 H s       :     0.812824  s :     0.812824
      pz      :     0.005193  p :     0.021981
      px      :     0.005509
      py      :     0.011279
 62 C s       :     3.179730  s :     3.179730
      pz      :     0.946051  p :     2.866650
      px      :     0.960552
      py      :     0.960047
      dz2     :     0.019901  d :     0.093609
      dxz     :     0.018630
      dyz     :     0.034513
      dx2y2   :     0.010122
      dxy     :     0.010443
      f0      :     0.000863  f :     0.007227
      f+1     :     0.001422
      f-1     :     0.001973
      f+2     :     0.000537
      f-2     :     0.000604
      f+3     :     0.000731
      f-3     :     0.001096
 63 H s       :     0.814315  s :     0.814315
      pz      :     0.007357  p :     0.022100
      px      :     0.005559
      py      :     0.009184
 64 C s       :     3.246747  s :     3.246747
      pz      :     0.998663  p :     2.871335
      px      :     0.928809
      py      :     0.943863
      dz2     :     0.028773  d :     0.097445
      dxz     :     0.008758
      dyz     :     0.022604
      dx2y2   :     0.018874
      dxy     :     0.018435
      f0      :     0.000938  f :     0.007321
      f+1     :     0.000434
      f-1     :     0.001663
      f+2     :     0.000991
      f-2     :     0.000945
      f+3     :     0.000867
      f-3     :     0.001482
 65 H s       :     0.815459  s :     0.815459
      pz      :     0.014172  p :     0.022548
      px      :     0.004231
      py      :     0.004145
 66 H s       :     0.711960  s :     0.711960
      pz      :     0.012888  p :     0.042545
      px      :     0.012309
      py      :     0.017348


                     *******************************
                     * LOEWDIN POPULATION ANALYSIS *
                     *******************************

----------------------
LOEWDIN ATOMIC CHARGES
----------------------
   0 O :    0.337680
   1 O :    0.087615
   2 N :    0.200602
   3 N :    0.149954
   4 C :   -0.302924
   5 C :   -0.222092
   6 H :    0.180296
   7 C :   -0.134896
   8 C :   -0.113922
   9 H :    0.161029
  10 C :   -0.146763
  11 H :    0.155801
  12 C :   -0.148654
  13 H :    0.154924
  14 C :   -0.146343
  15 H :    0.155744
  16 C :   -0.114882
  17 H :    0.159482
  18 C :   -0.401197
  19 C :   -0.265367
  20 H :    0.130954
  21 H :    0.135071
  22 H :    0.129564
  23 C :   -0.274297
  24 H :    0.125635
  25 H :    0.129485
  26 H :    0.127646
  27 C :   -0.263516
  28 H :    0.127538
  29 H :    0.134582
  30 H :    0.130211
  31 C :   -0.185118
  32 C :   -0.082945
  33 C :   -0.127105
  34 H :    0.161442
  35 C :   -0.187907
  36 H :    0.149900
  37 C :   -0.167906
  38 H :    0.153502
  39 C :   -0.143375
  40 H :    0.159292
  41 C :   -0.317798
  42 C :   -0.271469
  43 H :    0.129162
  44 H :    0.128339
  45 H :    0.131797
  46 C :   -0.265323
  47 H :    0.121580
  48 H :    0.130839
  49 H :    0.130919
  50 C :   -0.265068
  51 H :    0.118657
  52 H :    0.132170
  53 H :    0.131008
  54 C :   -0.434886
  55 C :   -0.136327
  56 C :   -0.088993
  57 H :    0.162921
  58 C :   -0.135697
  59 H :    0.158958
  60 C :   -0.120459
  61 H :    0.159262
  62 C :   -0.135294
  63 H :    0.158959
  64 C :   -0.082447
  65 H :    0.163243
  66 H :    0.187205

-------------------------------
LOEWDIN REDUCED ORBITAL CHARGES
-------------------------------
  0 O s       :     3.220610  s :     3.220610
      pz      :     1.523726  p :     4.328064
      px      :     1.495298
      py      :     1.309040
      dz2     :     0.018700  d :     0.106942
      dxz     :     0.012094
      dyz     :     0.033054
      dx2y2   :     0.020075
      dxy     :     0.023018
      f0      :     0.000916  f :     0.006704
      f+1     :     0.000388
      f-1     :     0.001522
      f+2     :     0.000967
      f-2     :     0.001057
      f+3     :     0.000964
      f-3     :     0.000890
  1 O s       :     3.388905  s :     3.388905
      pz      :     1.498831  p :     4.450737
      px      :     1.375443
      py      :     1.576462
      dz2     :     0.031280  d :     0.066559
      dxz     :     0.014856
      dyz     :     0.018982
      dx2y2   :     0.000727
      dxy     :     0.000714
      f0      :     0.002739  f :     0.006184
      f+1     :     0.001353
      f-1     :     0.001839
      f+2     :     0.000116
      f-2     :     0.000124
      f+3     :     0.000007
      f-3     :     0.000005
  2 N s       :     3.016659  s :     3.016659
      pz      :     1.039751  p :     3.560034
      px      :     1.175064
      py      :     1.345219
      dz2     :     0.021231  d :     0.205519
      dxz     :     0.030730
      dyz     :     0.027542
      dx2y2   :     0.064106
      dxy     :     0.061910
      f0      :     0.001312  f :     0.017185
      f+1     :     0.001592
      f-1     :     0.001639
      f+2     :     0.002573
      f-2     :     0.001179
      f+3     :     0.003911
      f-3     :     0.004979
  3 N s       :     2.924573  s :     2.924573
      pz      :     1.125797  p :     3.686102
      px      :     1.386704
      py      :     1.173601
      dz2     :     0.052660  d :     0.224191
      dxz     :     0.040843
      dyz     :     0.077820
      dx2y2   :     0.029222
      dxy     :     0.023646
      f0      :     0.002520  f :     0.015181
      f+1     :     0.002904
      f-1     :     0.003068
      f+2     :     0.002215
      f-2     :     0.001365
      f+3     :     0.001510
      f-3     :     0.001599
  4 C s       :     2.738783  s :     2.738783
      pz      :     0.822385  p :     2.689661
      px      :     0.941248
      py      :     0.926028
      dz2     :     0.063827  d :     0.762838
      dxz     :     0.072728
      dyz     :     0.144291
      dx2y2   :     0.264636
      dxy     :     0.217356
      f0      :     0.008237  f :     0.111643
      f+1     :     0.006481
      f-1     :     0.010951
      f+2     :     0.011032
      f-2     :     0.016097
      f+3     :     0.017864
      f-3     :     0.040981
  5 C s       :     2.714914  s :     2.714914
      pz      :     0.976881  p :     2.864192
      px      :     0.938294
      py      :     0.949017
      dz2     :     0.106552  d :     0.574420
      dxz     :     0.104585
      dyz     :     0.103228
      dx2y2   :     0.168997
      dxy     :     0.091058
      f0      :     0.008644  f :     0.068566
      f+1     :     0.010453
      f-1     :     0.008596
      f+2     :     0.010324
      f-2     :     0.009350
      f+3     :     0.009065
      f-3     :     0.012133
  6 H s       :     0.761128  s :     0.761128
      pz      :     0.016231  p :     0.058576
      px      :     0.011443
      py      :     0.030903
  7 C s       :     2.703980  s :     2.703980
      pz      :     0.950876  p :     2.849484
      px      :     0.885529
      py      :     1.013078
      dz2     :     0.144246  d :     0.523261
      dxz     :     0.084217
      dyz     :     0.136729
      dx2y2   :     0.081544
      dxy     :     0.076525
      f0      :     0.009223  f :     0.058170
      f+1     :     0.006908
      f-1     :     0.016123
      f+2     :     0.007128
      f-2     :     0.008443
      f+3     :     0.005663
      f-3     :     0.004684
  8 C s       :     2.757545  s :     2.757545
      pz      :     1.029947  p :     2.923847
      px      :     0.914981
      py      :     0.978919
      dz2     :     0.087217  d :     0.389450
      dxz     :     0.073872
      dyz     :     0.140330
      dx2y2   :     0.046880
      dxy     :     0.041150
      f0      :     0.008265  f :     0.043080
      f+1     :     0.007361
      f-1     :     0.011148
      f+2     :     0.002724
      f-2     :     0.004765
      f+3     :     0.004204
      f-3     :     0.004613
  9 H s       :     0.778477  s :     0.778477
      pz      :     0.021673  p :     0.060494
      px      :     0.014514
      py      :     0.024307
 10 C s       :     2.764986  s :     2.764986
      pz      :     1.058488  p :     2.946951
      px      :     0.907239
      py      :     0.981224
      dz2     :     0.121551  d :     0.391549
      dxz     :     0.080895
      dyz     :     0.116942
      dx2y2   :     0.026909
      dxy     :     0.045253
      f0      :     0.008699  f :     0.043276
      f+1     :     0.005933
      f-1     :     0.012300
      f+2     :     0.005314
      f-2     :     0.005679
      f+3     :     0.003424
      f-3     :     0.001927
 11 H s       :     0.783942  s :     0.783942
      pz      :     0.013436  p :     0.060257
      px      :     0.018471
      py      :     0.028350
 12 C s       :     2.765623  s :     2.765623
      pz      :     0.996302  p :     2.948285
      px      :     0.921407
      py      :     1.030575
      dz2     :     0.115081  d :     0.391454
      dxz     :     0.041283
      dyz     :     0.088937
      dx2y2   :     0.074756
      dxy     :     0.071396
      f0      :     0.005695  f :     0.043293
      f+1     :     0.003312
      f-1     :     0.010374
      f+2     :     0.006437
      f-2     :     0.007597
      f+3     :     0.005395
      f-3     :     0.004483
 13 H s       :     0.784768  s :     0.784768
      pz      :     0.035061  p :     0.060307
      px      :     0.013698
      py      :     0.011548
 14 C s       :     2.764872  s :     2.764872
      pz      :     1.033580  p :     2.945430
      px      :     0.919549
      py      :     0.992301
      dz2     :     0.085365  d :     0.392712
      dxz     :     0.076157
      dyz     :     0.141778
      dx2y2   :     0.047963
      dxy     :     0.041448
      f0      :     0.008279  f :     0.043328
      f+1     :     0.007394
      f-1     :     0.011220
      f+2     :     0.002671
      f-2     :     0.004915
      f+3     :     0.004243
      f-3     :     0.004607
 15 H s       :     0.784012  s :     0.784012
      pz      :     0.021383  p :     0.060245
      px      :     0.014523
      py      :     0.024338
 16 C s       :     2.755345  s :     2.755345
      pz      :     1.045144  p :     2.928986
      px      :     0.907974
      py      :     0.975869
      dz2     :     0.118177  d :     0.387361
      dxz     :     0.080134
      dyz     :     0.117043
      dx2y2   :     0.026891
      dxy     :     0.045116
      f0      :     0.008722  f :     0.043190
      f+1     :     0.005935
      f-1     :     0.012167
      f+2     :     0.005419
      f-2     :     0.005700
      f+3     :     0.003325
      f-3     :     0.001923
 17 H s       :     0.778448  s :     0.778448
      pz      :     0.014163  p :     0.062070
      px      :     0.019499
      py      :     0.028408
 18 C s       :     2.701445  s :     2.701445
      pz      :     1.004968  p :     2.893745
      px      :     0.889634
      py      :     0.999144
      dz2     :     0.154425  d :     0.720323
      dxz     :     0.131112
      dyz     :     0.120628
      dx2y2   :     0.178687
      dxy     :     0.135472
      f0      :     0.009286  f :     0.085683
      f+1     :     0.013582
      f-1     :     0.012474
      f+2     :     0.012673
      f-2     :     0.008294
      f+3     :     0.017045
      f-3     :     0.012328
 19 C s       :     2.826493  s :     2.826493
      pz      :     1.059110  p :     3.156368
      px      :     1.044711
      py      :     1.052547
      dz2     :     0.082670  d :     0.258348
      dxz     :     0.028170
      dyz     :     0.028340
      dx2y2   :     0.073176
      dxy     :     0.045992
      f0      :     0.002866  f :     0.024158
      f+1     :     0.004489
      f-1     :     0.001954
      f+2     :     0.004225
      f-2     :     0.003474
      f+3     :     0.002534
      f-3     :     0.004616
 20 H s       :     0.806308  s :     0.806308
      pz      :     0.035049  p :     0.062738
      px      :     0.014267
      py      :     0.013422
 21 H s       :     0.802519  s :     0.802519
      pz      :     0.013796  p :     0.062410
      px      :     0.030948
      py      :     0.017666
 22 H s       :     0.806460  s :     0.806460
      pz      :     0.016490  p :     0.063976
      px      :     0.013746
      py      :     0.033739
 23 C s       :     2.831739  s :     2.831739
      pz      :     1.065793  p :     3.156182
      px      :     1.074485
      py      :     1.015904
      dz2     :     0.066993  d :     0.262086
      dxz     :     0.015652
      dyz     :     0.056012
      dx2y2   :     0.050246
      dxy     :     0.073183
      f0      :     0.003955  f :     0.024291
      f+1     :     0.000802
      f-1     :     0.003194
      f+2     :     0.004138
      f-2     :     0.003701
      f+3     :     0.004151
      f-3     :     0.004350
 24 H s       :     0.812065  s :     0.812065
      pz      :     0.018269  p :     0.062299
      px      :     0.024216
      py      :     0.019815
 25 H s       :     0.808441  s :     0.808441
      pz      :     0.015043  p :     0.062074
      px      :     0.032273
      py      :     0.014758
 26 H s       :     0.810111  s :     0.810111
      pz      :     0.035490  p :     0.062243
      px      :     0.013795
      py      :     0.012958
 27 C s       :     2.827136  s :     2.827136
      pz      :     1.009502  p :     3.152720
      px      :     1.070744
      py      :     1.072474
      dz2     :     0.059365  d :     0.259452
      dxz     :     0.063694
      dyz     :     0.071782
      dx2y2   :     0.041846
      dxy     :     0.022763
      f0      :     0.005373  f :     0.024207
      f+1     :     0.005110
      f-1     :     0.005859
      f+2     :     0.001857
      f-2     :     0.003054
      f+3     :     0.000747
      f-3     :     0.002208
 28 H s       :     0.809188  s :     0.809188
      pz      :     0.014432  p :     0.063274
      px      :     0.013928
      py      :     0.034914
 29 H s       :     0.803023  s :     0.803023
      pz      :     0.014074  p :     0.062395
      px      :     0.032581
      py      :     0.015740
 30 H s       :     0.807185  s :     0.807185
      pz      :     0.017728  p :     0.062604
      px      :     0.023932
      py      :     0.020944
 31 C s       :     2.696837  s :     2.696837
      pz      :     0.909327  p :     2.785551
      px      :     0.880105
      py      :     0.996120
      dz2     :     0.164973  d :     0.626518
      dxz     :     0.141337
      dyz     :     0.171590
      dx2y2   :     0.072842
      dxy     :     0.075776
      f0      :     0.014390  f :     0.076212
      f+1     :     0.014964
      f-1     :     0.019635
      f+2     :     0.008656
      f-2     :     0.008245
      f+3     :     0.005158
      f-3     :     0.005163
 32 C s       :     2.703104  s :     2.703104
      pz      :     1.007841  p :     2.837461
      px      :     0.884412
      py      :     0.945208
      dz2     :     0.119920  d :     0.489585
      dxz     :     0.089537
      dyz     :     0.146438
      dx2y2   :     0.066072
      dxy     :     0.067618
      f0      :     0.008193  f :     0.052795
      f+1     :     0.008042
      f-1     :     0.015052
      f+2     :     0.006063
      f-2     :     0.005283
      f+3     :     0.005299
      f-3     :     0.004864
 33 C s       :     2.752229  s :     2.752229
      pz      :     1.037264  p :     2.927849
      px      :     0.909412
      py      :     0.981173
      dz2     :     0.117000  d :     0.404062
      dxz     :     0.092341
      dyz     :     0.121196
      dx2y2   :     0.038785
      dxy     :     0.034740
      f0      :     0.008507  f :     0.042966
      f+1     :     0.007394
      f-1     :     0.011380
      f+2     :     0.005212
      f-2     :     0.005004
      f+3     :     0.003069
      f-3     :     0.002400
 34 H s       :     0.775685  s :     0.775685
      pz      :     0.014187  p :     0.062873
      px      :     0.016802
      py      :     0.031884
 35 C s       :     2.761551  s :     2.761551
      pz      :     0.992343  p :     2.987454
      px      :     0.953026
      py      :     1.042085
      dz2     :     0.116458  d :     0.395071
      dxz     :     0.031621
      dyz     :     0.098614
      dx2y2   :     0.074523
      dxy     :     0.073855
      f0      :     0.005481  f :     0.043831
      f+1     :     0.003239
      f-1     :     0.010973
      f+2     :     0.007604
      f-2     :     0.006796
      f+3     :     0.005462
      f-3     :     0.004276
 36 H s       :     0.789370  s :     0.789370
      pz      :     0.034269  p :     0.060730
      px      :     0.013954
      py      :     0.012508
 37 C s       :     2.762500  s :     2.762500
      pz      :     1.037833  p :     2.951045
      px      :     0.906858
      py      :     1.006354
      dz2     :     0.087981  d :     0.409580
      dxz     :     0.082050
      dyz     :     0.147097
      dx2y2   :     0.041721
      dxy     :     0.050731
      f0      :     0.008148  f :     0.044781
      f+1     :     0.007962
      f-1     :     0.012358
      f+2     :     0.003702
      f-2     :     0.003544
      f+3     :     0.004500
      f-3     :     0.004567
 38 H s       :     0.786665  s :     0.786665
      pz      :     0.020142  p :     0.059832
      px      :     0.016685
      py      :     0.023005
 39 C s       :     2.752129  s :     2.752129
      pz      :     1.044752  p :     2.969326
      px      :     0.947508
      py      :     0.977066
      dz2     :     0.109298  d :     0.379386
      dxz     :     0.081856
      dyz     :     0.121062
      dx2y2   :     0.035207
      dxy     :     0.031963
      f0      :     0.008578  f :     0.042534
      f+1     :     0.007345
      f-1     :     0.011300
      f+2     :     0.005161
      f-2     :     0.005031
      f+3     :     0.003076
      f-3     :     0.002042
 40 H s       :     0.777085  s :     0.777085
      pz      :     0.014196  p :     0.063623
      px      :     0.018111
      py      :     0.031315
 41 C s       :     2.686396  s :     2.686396
      pz      :     0.975133  p :     2.927433
      px      :     0.982897
      py      :     0.969403
      dz2     :     0.092255  d :     0.635716
      dxz     :     0.146246
      dyz     :     0.145287
      dx2y2   :     0.118650
      dxy     :     0.133277
      f0      :     0.007454  f :     0.068252
      f+1     :     0.010651
      f-1     :     0.010267
      f+2     :     0.010759
      f-2     :     0.009476
      f+3     :     0.009915
      f-3     :     0.009731
 42 C s       :     2.824319  s :     2.824319
      pz      :     1.055664  p :     3.147125
      px      :     1.059945
      py      :     1.031515
      dz2     :     0.023431  d :     0.275458
      dxz     :     0.080118
      dyz     :     0.073675
      dx2y2   :     0.040335
      dxy     :     0.057900
      f0      :     0.003177  f :     0.024567
      f+1     :     0.001925
      f-1     :     0.005101
      f+2     :     0.003128
      f-2     :     0.003917
      f+3     :     0.002694
      f-3     :     0.004624
 43 H s       :     0.808252  s :     0.808252
      pz      :     0.022344  p :     0.062586
      px      :     0.025218
      py      :     0.015024
 44 H s       :     0.808889  s :     0.808889
      pz      :     0.019357  p :     0.062772
      px      :     0.025612
      py      :     0.017803
 45 H s       :     0.806058  s :     0.806058
      pz      :     0.022776  p :     0.062145
      px      :     0.016846
      py      :     0.022523
 46 C s       :     2.824397  s :     2.824397
      pz      :     1.054145  p :     3.150185
      px      :     1.031514
      py      :     1.064525
      dz2     :     0.022939  d :     0.266776
      dxz     :     0.066302
      dyz     :     0.078860
      dx2y2   :     0.045594
      dxy     :     0.053082
      f0      :     0.003251  f :     0.023965
      f+1     :     0.004861
      f-1     :     0.001874
      f+2     :     0.003289
      f-2     :     0.003507
      f+3     :     0.004370
      f-3     :     0.002812
 47 H s       :     0.812838  s :     0.812838
      pz      :     0.022945  p :     0.065582
      px      :     0.015386
      py      :     0.027251
 48 H s       :     0.806819  s :     0.806819
      pz      :     0.022005  p :     0.062342
      px      :     0.023917
      py      :     0.016420
 49 H s       :     0.806800  s :     0.806800
      pz      :     0.019482  p :     0.062281
      px      :     0.016533
      py      :     0.026266
 50 C s       :     2.824209  s :     2.824209
      pz      :     1.046079  p :     3.148583
      px      :     1.044033
      py      :     1.058471
      dz2     :     0.028401  d :     0.268310
      dxz     :     0.069741
      dyz     :     0.075755
      dx2y2   :     0.035854
      dxy     :     0.058559
      f0      :     0.004007  f :     0.023966
      f+1     :     0.004199
      f-1     :     0.002109
      f+2     :     0.003149
      f-2     :     0.004128
      f+3     :     0.003910
      f-3     :     0.002463
 51 H s       :     0.816403  s :     0.816403
      pz      :     0.022190  p :     0.064940
      px      :     0.017842
      py      :     0.024908
 52 H s       :     0.805481  s :     0.805481
      pz      :     0.020300  p :     0.062349
      px      :     0.016879
      py      :     0.025169
 53 H s       :     0.806558  s :     0.806558
      pz      :     0.019971  p :     0.062434
      px      :     0.025152
      py      :     0.017312
 54 C s       :     2.734044  s :     2.734044
      pz      :     0.957760  p :     2.600672
      px      :     0.752146
      py      :     0.890766
      dz2     :     0.245167  d :     0.944065
      dxz     :     0.205544
      dyz     :     0.329363
      dx2y2   :     0.083074
      dxy     :     0.080917
      f0      :     0.030678  f :     0.156106
      f+1     :     0.023952
      f-1     :     0.050520
      f+2     :     0.018514
      f-2     :     0.018468
      f+3     :     0.006810
      f-3     :     0.007164
 55 C s       :     2.702320  s :     2.702320
      pz      :     1.035175  p :     2.879810
      px      :     0.892140
      py      :     0.952495
      dz2     :     0.133571  d :     0.497844
      dxz     :     0.092224
      dyz     :     0.157157
      dx2y2   :     0.057514
      dxy     :     0.057378
      f0      :     0.008801  f :     0.056353
      f+1     :     0.007483
      f-1     :     0.017466
      f+2     :     0.006528
      f-2     :     0.006474
      f+3     :     0.005046
      f-3     :     0.004555
 56 C s       :     2.758241  s :     2.758241
      pz      :     1.021942  p :     2.901039
      px      :     0.876823
      py      :     1.002274
      dz2     :     0.090993  d :     0.386354
      dxz     :     0.071861
      dyz     :     0.140704
      dx2y2   :     0.040020
      dxy     :     0.042776
      f0      :     0.007725  f :     0.043359
      f+1     :     0.007623
      f-1     :     0.012780
      f+2     :     0.003396
      f-2     :     0.003429
      f+3     :     0.004278
      f-3     :     0.004127
 57 H s       :     0.775016  s :     0.775016
      pz      :     0.020444  p :     0.062063
      px      :     0.015541
      py      :     0.026078
 58 C s       :     2.764272  s :     2.764272
      pz      :     0.997884  p :     2.942466
      px      :     0.907731
      py      :     1.036850
      dz2     :     0.121513  d :     0.385772
      dxz     :     0.028224
      dyz     :     0.094228
      dx2y2   :     0.070775
      dxy     :     0.071033
      f0      :     0.005102  f :     0.043187
      f+1     :     0.002600
      f-1     :     0.011846
      f+2     :     0.006964
      f-2     :     0.006776
      f+3     :     0.005432
      f-3     :     0.004467
 59 H s       :     0.780528  s :     0.780528
      pz      :     0.036503  p :     0.060514
      px      :     0.012611
      py      :     0.011400
 60 C s       :     2.767527  s :     2.767527
      pz      :     1.061160  p :     2.918933
      px      :     0.873635
      py      :     0.984138
      dz2     :     0.115402  d :     0.390833
      dxz     :     0.079436
      dyz     :     0.126563
      dx2y2   :     0.035109
      dxy     :     0.034322
      f0      :     0.008031  f :     0.043166
      f+1     :     0.006919
      f-1     :     0.013139
      f+2     :     0.004651
      f-2     :     0.004637
      f+3     :     0.003296
      f-3     :     0.002493
 61 H s       :     0.780480  s :     0.780480
      pz      :     0.014768  p :     0.060259
      px      :     0.015340
      py      :     0.030151
 62 C s       :     2.764077  s :     2.764077
      pz      :     1.042602  p :     2.942181
      px      :     0.899331
      py      :     1.000247
      dz2     :     0.091691  d :     0.385798
      dxz     :     0.068445
      dyz     :     0.147928
      dx2y2   :     0.037641
      dxy     :     0.040093
      f0      :     0.007762  f :     0.043238
      f+1     :     0.007167
      f-1     :     0.013191
      f+2     :     0.003462
      f-2     :     0.003470
      f+3     :     0.004258
      f-3     :     0.003927
 63 H s       :     0.780558  s :     0.780558
      pz      :     0.020256  p :     0.060483
      px      :     0.015507
      py      :     0.024719
 64 C s       :     2.756993  s :     2.756993
      pz      :     0.999682  p :     2.895778
      px      :     0.878074
      py      :     1.018022
      dz2     :     0.116080  d :     0.386227
      dxz     :     0.028748
      dyz     :     0.095779
      dx2y2   :     0.073186
      dxy     :     0.072434
      f0      :     0.004880  f :     0.043449
      f+1     :     0.002540
      f-1     :     0.011723
      f+2     :     0.007422
      f-2     :     0.007184
      f+3     :     0.005226
      f-3     :     0.004476
 65 H s       :     0.774997  s :     0.774997
      pz      :     0.037694  p :     0.061760
      px      :     0.012267
      py      :     0.011799
 66 H s       :     0.697775  s :     0.697775
      pz      :     0.032965  p :     0.115020
      px      :     0.033842
      py      :     0.048213


                      *****************************
                      * MAYER POPULATION ANALYSIS *
                      *****************************

  NA   - Mulliken gross atomic population
  ZA   - Total nuclear charge
  QA   - Mulliken gross atomic charge
  VA   - Mayer's total valence
  BVA  - Mayer's bonded valence
  FA   - Mayer's free valence

  ATOM       NA         ZA         QA         VA         BVA        FA
  0 O      8.2424     8.0000    -0.2424     2.1422     2.1422     0.0000
  1 O      8.4314     8.0000    -0.4314     2.0728     2.0728    -0.0000
  2 N      7.2371     7.0000    -0.2371     2.9771     2.9771    -0.0000
  3 N      7.2486     7.0000    -0.2486     3.1987     3.1987     0.0000
  4 C      5.8571     6.0000     0.1429     3.9757     3.9757    -0.0000
  5 C      5.8544     6.0000     0.1456     3.8297     3.8297    -0.0000
  6 H      0.8521     1.0000     0.1479     0.9754     0.9754     0.0000
  7 C      5.8725     6.0000     0.1275     3.6371     3.6371    -0.0000
  8 C      6.2550     6.0000    -0.2550     3.9632     3.9632     0.0000
  9 H      0.8450     1.0000     0.1550     0.9652     0.9652     0.0000
 10 C      6.1700     6.0000    -0.1700     3.8996     3.8996    -0.0000
 11 H      0.8435     1.0000     0.1565     0.9623     0.9623     0.0000
 12 C      6.1412     6.0000    -0.1412     3.8724     3.8724     0.0000
 13 H      0.8416     1.0000     0.1584     0.9597     0.9597     0.0000
 14 C      6.1844     6.0000    -0.1844     3.9324     3.9324    -0.0000
 15 H      0.8442     1.0000     0.1558     0.9635     0.9635    -0.0000
 16 C      6.2305     6.0000    -0.2305     3.9151     3.9151    -0.0000
 17 H      0.8311     1.0000     0.1689     0.9799     0.9799    -0.0000
 18 C      5.8427     6.0000     0.1573     3.9195     3.9195    -0.0000
 19 C      6.4333     6.0000    -0.4333     3.8835     3.8835    -0.0000
 20 H      0.8638     1.0000     0.1362     0.9821     0.9821    -0.0000
 21 H      0.8515     1.0000     0.1485     0.9675     0.9675    -0.0000
 22 H      0.8569     1.0000     0.1431     0.9761     0.9761    -0.0000
 23 C      6.4067     6.0000    -0.4067     3.8444     3.8444     0.0000
 24 H      0.8621     1.0000     0.1379     0.9793     0.9793     0.0000
 25 H      0.8620     1.0000     0.1380     0.9749     0.9749     0.0000
 26 H      0.8637     1.0000     0.1363     0.9750     0.9750     0.0000
 27 C      6.4363     6.0000    -0.4363     3.8837     3.8837    -0.0000
 28 H      0.8553     1.0000     0.1447     0.9781     0.9781    -0.0000
 29 H      0.8532     1.0000     0.1468     0.9695     0.9695     0.0000
 30 H      0.8593     1.0000     0.1407     0.9759     0.9759    -0.0000
 31 C      5.7943     6.0000     0.2057     3.8433     3.8433     0.0000
 32 C      5.9817     6.0000     0.0183     3.6425     3.6425     0.0000
 33 C      6.2078     6.0000    -0.2078     3.8400     3.8400     0.0000
 34 H      0.8457     1.0000     0.1543     0.9614     0.9614     0.0000
 35 C      6.2258     6.0000    -0.2258     3.9053     3.9053    -0.0000
 36 H      0.8514     1.0000     0.1486     0.9638     0.9638    -0.0000
 37 C      6.2029     6.0000    -0.2029     3.8892     3.8892     0.0000
 38 H      0.8503     1.0000     0.1497     0.9623     0.9623     0.0000
 39 C      6.3122     6.0000    -0.3122     3.9166     3.9166    -0.0000
 40 H      0.8479     1.0000     0.1521     0.9880     0.9880    -0.0000
 41 C      5.9234     6.0000     0.0766     3.9096     3.9096     0.0000
 42 C      6.4619     6.0000    -0.4619     3.8732     3.8732     0.0000
 43 H      0.8524     1.0000     0.1476     0.9681     0.9681    -0.0000
 44 H      0.8542     1.0000     0.1458     0.9685     0.9685    -0.0000
 45 H      0.8514     1.0000     0.1486     0.9718     0.9718     0.0000
 46 C      6.4198     6.0000    -0.4198     3.8404     3.8404    -0.0000
 47 H      0.8632     1.0000     0.1368     0.9902     0.9902    -0.0000
 48 H      0.8614     1.0000     0.1386     0.9723     0.9723    -0.0000
 49 H      0.8603     1.0000     0.1397     0.9724     0.9724     0.0000
 50 C      6.4250     6.0000    -0.4250     3.8703     3.8703    -0.0000
 51 H      0.8656     1.0000     0.1344     0.9915     0.9915    -0.0000
 52 H      0.8574     1.0000     0.1426     0.9723     0.9723    -0.0000
 53 H      0.8576     1.0000     0.1424     0.9730     0.9730    -0.0000
 54 C      5.5919     6.0000     0.4081     4.0581     4.0581     0.0000
 55 C      5.9033     6.0000     0.0967     3.6301     3.6301     0.0000
 56 C      6.2377     6.0000    -0.2377     3.9732     3.9732    -0.0000
 57 H      0.8228     1.0000     0.1772     0.9681     0.9681    -0.0000
 58 C      6.1468     6.0000    -0.1468     3.8976     3.8976     0.0000
 59 H      0.8376     1.0000     0.1624     0.9621     0.9621     0.0000
 60 C      6.1237     6.0000    -0.1237     3.9022     3.9022    -0.0000
 61 H      0.8348     1.0000     0.1652     0.9582     0.9582     0.0000
 62 C      6.1472     6.0000    -0.1472     3.8968     3.8968     0.0000
 63 H      0.8364     1.0000     0.1636     0.9609     0.9609     0.0000
 64 C      6.2228     6.0000    -0.2228     3.9646     3.9646     0.0000
 65 H      0.8380     1.0000     0.1620     0.9827     0.9827     0.0000
 66 H      0.7545     1.0000     0.2455     0.9414     0.9414     0.0000

  Mayer bond orders larger than 0.100000
B(  0-O ,  4-C ) :   0.8534 B(  0-O , 54-C ) :   1.1319 B(  1-O , 54-C ) :   1.8791 
B(  2-N ,  4-C ) :   1.9783 B(  2-N , 18-C ) :   0.8884 B(  3-N ,  5-C ) :   1.0428 
B(  3-N , 31-C ) :   1.1431 B(  3-N , 66-H ) :   0.8875 B(  4-C ,  5-C ) :   0.9030 
B(  5-C ,  6-H ) :   0.9498 B(  5-C ,  7-C ) :   0.8316 B(  7-C ,  8-C ) :   1.3457 
B(  7-C , 16-C ) :   1.3336 B(  8-C ,  9-H ) :   0.9802 B(  8-C , 10-C ) :   1.4145 
B( 10-C , 11-H ) :   0.9761 B( 10-C , 12-C ) :   1.3883 B( 12-C , 13-H ) :   0.9695 
B( 12-C , 14-C ) :   1.3868 B( 14-C , 15-H ) :   0.9752 B( 14-C , 16-C ) :   1.4315 
B( 16-C , 17-H ) :   0.9475 B( 18-C , 19-C ) :   0.9722 B( 18-C , 23-C ) :   0.9662 
B( 18-C , 27-C ) :   0.9701 B( 19-C , 20-H ) :   0.9639 B( 19-C , 21-H ) :   0.9572 
B( 19-C , 22-H ) :   0.9612 B( 23-C , 24-H ) :   0.9688 B( 23-C , 25-H ) :   0.9698 
B( 23-C , 26-H ) :   0.9694 B( 27-C , 28-H ) :   0.9633 B( 27-C , 29-H ) :   0.9618 
B( 27-C , 30-H ) :   0.9654 B( 31-C , 32-C ) :   1.2910 B( 31-C , 39-C ) :   1.3284 
B( 32-C , 33-C ) :   1.3355 B( 32-C , 41-C ) :   0.9694 B( 33-C , 34-H ) :   0.9691 
B( 33-C , 35-C ) :   1.3975 B( 35-C , 36-H ) :   0.9894 B( 35-C , 37-C ) :   1.3859 
B( 37-C , 38-H ) :   0.9835 B( 37-C , 39-C ) :   1.3941 B( 39-C , 40-H ) :   0.9776 
B( 41-C , 42-C ) :   0.9532 B( 41-C , 46-C ) :   0.9616 B( 41-C , 50-C ) :   0.9795 
B( 42-C , 43-H ) :   0.9691 B( 42-C , 44-H ) :   0.9642 B( 42-C , 45-H ) :   0.9675 
B( 46-C , 47-H ) :   0.9535 B( 46-C , 48-H ) :   0.9694 B( 46-C , 49-H ) :   0.9635 
B( 50-C , 51-H ) :   0.9505 B( 50-C , 52-H ) :   0.9629 B( 50-C , 53-H ) :   0.9679 
B( 54-C , 55-C ) :   0.9869 B( 55-C , 56-C ) :   1.3573 B( 55-C , 64-C ) :   1.3302 
B( 56-C , 57-H ) :   0.9543 B( 56-C , 58-C ) :   1.4328 B( 58-C , 59-H ) :   0.9713 
B( 58-C , 60-C ) :   1.3864 B( 60-C , 61-H ) :   0.9653 B( 60-C , 62-C ) :   1.3840 
B( 62-C , 63-H ) :   0.9707 B( 62-C , 64-C ) :   1.4339 B( 64-C , 65-H ) :   0.9641 


-------
TIMINGS
-------

Total SCF time: 0 days 0 hours 5 min 2 sec 

Total time                  ....     302.106 sec
Sum of individual times     ....     292.371 sec  ( 96.8%)

Fock matrix formation       ....     269.779 sec  ( 89.3%)
  Split-RI-J                ....      21.145 sec  (  7.8% of F)
  Chain of spheres X        ....     176.536 sec  ( 65.4% of F)
  XC integration            ....      30.946 sec  ( 11.5% of F)
    Basis function eval.    ....       2.690 sec  (  8.7% of XC)
    Density eval.           ....       7.314 sec  ( 23.6% of XC)
    XC-Functional eval.     ....       0.243 sec  (  0.8% of XC)
    XC-Potential eval.      ....       4.081 sec  ( 13.2% of XC)
Diagonalization             ....       3.492 sec  (  1.2%)
Density matrix formation    ....       1.250 sec  (  0.4%)
Population analysis         ....       0.738 sec  (  0.2%)
Initial guess               ....       1.971 sec  (  0.7%)
Orbital Transformation      ....       0.000 sec  (  0.0%)
Orbital Orthonormalization  ....       0.000 sec  (  0.0%)
DIIS solution               ....       2.724 sec  (  0.9%)
SOSCF solution              ....       3.952 sec  (  1.3%)
Grid generation             ....       8.464 sec  (  2.8%)

Maximum memory used throughout the entire SCF-calculation: 397.0 MB
[1710266452.693223] [node056:3152545:0]          mpool.c:43   UCX  WARN  object 0x146a8300 was not returned to mpool ucp_requests
[1710266452.693239] [node056:3152545:0]          mpool.c:43   UCX  WARN  object 0x146a84c0 was not returned to mpool ucp_requests
[1710266452.693254] [node056:3152545:0]          mpool.c:43   UCX  WARN  object 0x146a8680 was not returned to mpool ucp_requests
[1710266452.693257] [node056:3152545:0]          mpool.c:43   UCX  WARN  object 0x146a8840 was not returned to mpool ucp_requests
[1710266452.693260] [node056:3152545:0]          mpool.c:43   UCX  WARN  object 0x146a8a00 was not returned to mpool ucp_requests
[1710266452.693262] [node056:3152545:0]          mpool.c:43   UCX  WARN  object 0x146a8bc0 was not returned to mpool ucp_requests
[1710266452.693265] [node056:3152545:0]          mpool.c:43   UCX  WARN  object 0x146a8d80 was not returned to mpool ucp_requests
[1710266452.693267] [node056:3152545:0]          mpool.c:43   UCX  WARN  object 0x146a8f40 was not returned to mpool ucp_requests
[1710266452.687648] [node056:3152547:0]          mpool.c:43   UCX  WARN  object 0x13ba93c0 was not returned to mpool ucp_requests
[1710266452.687667] [node056:3152547:0]          mpool.c:43   UCX  WARN  object 0x13ba9580 was not returned to mpool ucp_requests
[1710266452.687670] [node056:3152547:0]          mpool.c:43   UCX  WARN  object 0x13ba9740 was not returned to mpool ucp_requests
[1710266452.687673] [node056:3152547:0]          mpool.c:43   UCX  WARN  object 0x13ba9900 was not returned to mpool ucp_requests
[1710266452.687676] [node056:3152547:0]          mpool.c:43   UCX  WARN  object 0x13ba9ac0 was not returned to mpool ucp_requests
[1710266452.687678] [node056:3152547:0]          mpool.c:43   UCX  WARN  object 0x13ba9c80 was not returned to mpool ucp_requests
[1710266452.687681] [node056:3152547:0]          mpool.c:43   UCX  WARN  object 0x13ba9e40 was not returned to mpool ucp_requests
[1710266452.687684] [node056:3152547:0]          mpool.c:43   UCX  WARN  object 0x13baa000 was not returned to mpool ucp_requests
[1710266452.693423] [node056:3152549:0]          mpool.c:43   UCX  WARN  object 0x146e33c0 was not returned to mpool ucp_requests
[1710266452.693435] [node056:3152549:0]          mpool.c:43   UCX  WARN  object 0x146e3580 was not returned to mpool ucp_requests
[1710266452.693439] [node056:3152549:0]          mpool.c:43   UCX  WARN  object 0x146e3740 was not returned to mpool ucp_requests
[1710266452.693441] [node056:3152549:0]          mpool.c:43   UCX  WARN  object 0x146e3900 was not returned to mpool ucp_requests
[1710266452.693444] [node056:3152549:0]          mpool.c:43   UCX  WARN  object 0x146e3ac0 was not returned to mpool ucp_requests
[1710266452.693447] [node056:3152549:0]          mpool.c:43   UCX  WARN  object 0x146e3c80 was not returned to mpool ucp_requests
[1710266452.693449] [node056:3152549:0]          mpool.c:43   UCX  WARN  object 0x146e3e40 was not returned to mpool ucp_requests
[1710266452.693452] [node056:3152549:0]          mpool.c:43   UCX  WARN  object 0x146e4000 was not returned to mpool ucp_requests
[1710266452.693350] [node056:3152555:0]          mpool.c:43   UCX  WARN  object 0x133cf240 was not returned to mpool ucp_requests
[1710266452.693362] [node056:3152555:0]          mpool.c:43   UCX  WARN  object 0x133cf400 was not returned to mpool ucp_requests
[1710266452.693366] [node056:3152555:0]          mpool.c:43   UCX  WARN  object 0x133cf5c0 was not returned to mpool ucp_requests
[1710266452.693369] [node056:3152555:0]          mpool.c:43   UCX  WARN  object 0x133cf780 was not returned to mpool ucp_requests
[1710266452.693371] [node056:3152555:0]          mpool.c:43   UCX  WARN  object 0x133cf940 was not returned to mpool ucp_requests
[1710266452.693374] [node056:3152555:0]          mpool.c:43   UCX  WARN  object 0x133cfb00 was not returned to mpool ucp_requests
[1710266452.693376] [node056:3152555:0]          mpool.c:43   UCX  WARN  object 0x133cfcc0 was not returned to mpool ucp_requests
[1710266452.693379] [node056:3152555:0]          mpool.c:43   UCX  WARN  object 0x133cfe80 was not returned to mpool ucp_requests
[1710266452.693577] [node056:3152557:0]          mpool.c:43   UCX  WARN  object 0x13939400 was not returned to mpool ucp_requests
[1710266452.693590] [node056:3152557:0]          mpool.c:43   UCX  WARN  object 0x139395c0 was not returned to mpool ucp_requests
[1710266452.693594] [node056:3152557:0]          mpool.c:43   UCX  WARN  object 0x13939780 was not returned to mpool ucp_requests
[1710266452.693596] [node056:3152557:0]          mpool.c:43   UCX  WARN  object 0x13939940 was not returned to mpool ucp_requests
[1710266452.693599] [node056:3152557:0]          mpool.c:43   UCX  WARN  object 0x13939b00 was not returned to mpool ucp_requests
[1710266452.693602] [node056:3152557:0]          mpool.c:43   UCX  WARN  object 0x13939cc0 was not returned to mpool ucp_requests
[1710266452.693604] [node056:3152557:0]          mpool.c:43   UCX  WARN  object 0x13939e80 was not returned to mpool ucp_requests
[1710266452.693607] [node056:3152557:0]          mpool.c:43   UCX  WARN  object 0x1393a040 was not returned to mpool ucp_requests
[1710266452.686723] [node056:3152559:0]          mpool.c:43   UCX  WARN  object 0x12d4c380 was not returned to mpool ucp_requests
[1710266452.686738] [node056:3152559:0]          mpool.c:43   UCX  WARN  object 0x12d4c540 was not returned to mpool ucp_requests
[1710266452.686742] [node056:3152559:0]          mpool.c:43   UCX  WARN  object 0x12d4c700 was not returned to mpool ucp_requests
[1710266452.686746] [node056:3152559:0]          mpool.c:43   UCX  WARN  object 0x12d4c8c0 was not returned to mpool ucp_requests
[1710266452.686749] [node056:3152559:0]          mpool.c:43   UCX  WARN  object 0x12d4ca80 was not returned to mpool ucp_requests
[1710266452.686751] [node056:3152559:0]          mpool.c:43   UCX  WARN  object 0x12d4cc40 was not returned to mpool ucp_requests
[1710266452.686754] [node056:3152559:0]          mpool.c:43   UCX  WARN  object 0x12d4ce00 was not returned to mpool ucp_requests
[1710266452.686757] [node056:3152559:0]          mpool.c:43   UCX  WARN  object 0x12d4cfc0 was not returned to mpool ucp_requests
[1710266452.689052] [node056:3152561:0]          mpool.c:43   UCX  WARN  object 0x12f58200 was not returned to mpool ucp_requests
[1710266452.689064] [node056:3152561:0]          mpool.c:43   UCX  WARN  object 0x12f583c0 was not returned to mpool ucp_requests
[1710266452.689068] [node056:3152561:0]          mpool.c:43   UCX  WARN  object 0x12f58580 was not returned to mpool ucp_requests
[1710266452.689071] [node056:3152561:0]          mpool.c:43   UCX  WARN  object 0x12f58740 was not returned to mpool ucp_requests
[1710266452.689073] [node056:3152561:0]          mpool.c:43   UCX  WARN  object 0x12f58900 was not returned to mpool ucp_requests
[1710266452.689076] [node056:3152561:0]          mpool.c:43   UCX  WARN  object 0x12f58ac0 was not returned to mpool ucp_requests
[1710266452.689079] [node056:3152561:0]          mpool.c:43   UCX  WARN  object 0x12f58c80 was not returned to mpool ucp_requests
[1710266452.689081] [node056:3152561:0]          mpool.c:43   UCX  WARN  object 0x12f58e40 was not returned to mpool ucp_requests
[1710266452.689084] [node056:3152561:0]          mpool.c:43   UCX  WARN  object 0x12f59000 was not returned to mpool ucp_requests
[1710266452.675372] [node056:3152563:0]          mpool.c:43   UCX  WARN  object 0x13c4d180 was not returned to mpool ucp_requests
[1710266452.675386] [node056:3152563:0]          mpool.c:43   UCX  WARN  object 0x13c4d340 was not returned to mpool ucp_requests
[1710266452.675389] [node056:3152563:0]          mpool.c:43   UCX  WARN  object 0x13c4d500 was not returned to mpool ucp_requests
[1710266452.675392] [node056:3152563:0]          mpool.c:43   UCX  WARN  object 0x13c4d6c0 was not returned to mpool ucp_requests
[1710266452.675395] [node056:3152563:0]          mpool.c:43   UCX  WARN  object 0x13c4d880 was not returned to mpool ucp_requests
[1710266452.675397] [node056:3152563:0]          mpool.c:43   UCX  WARN  object 0x13c4da40 was not returned to mpool ucp_requests
[1710266452.675399] [node056:3152563:0]          mpool.c:43   UCX  WARN  object 0x13c4ddc0 was not returned to mpool ucp_requests
[1710266452.675402] [node056:3152563:0]          mpool.c:43   UCX  WARN  object 0x13c4df80 was not returned to mpool ucp_requests
[1710266452.688596] [node056:3152564:0]          mpool.c:43   UCX  WARN  object 0x13ff1f80 was not returned to mpool ucp_requests
[1710266452.688615] [node056:3152564:0]          mpool.c:43   UCX  WARN  object 0x13ff2680 was not returned to mpool ucp_requests
[1710266452.688619] [node056:3152564:0]          mpool.c:43   UCX  WARN  object 0x13ff2840 was not returned to mpool ucp_requests
[1710266452.688622] [node056:3152564:0]          mpool.c:43   UCX  WARN  object 0x13ff2a00 was not returned to mpool ucp_requests
[1710266452.688625] [node056:3152564:0]          mpool.c:43   UCX  WARN  object 0x13ff2bc0 was not returned to mpool ucp_requests
[1710266452.688627] [node056:3152564:0]          mpool.c:43   UCX  WARN  object 0x13ff2d80 was not returned to mpool ucp_requests
[1710266452.688630] [node056:3152564:0]          mpool.c:43   UCX  WARN  object 0x13ff2f40 was not returned to mpool ucp_requests
[1710266452.689120] [node056:3152565:0]          mpool.c:43   UCX  WARN  object 0x13a2ddc0 was not returned to mpool ucp_requests
[1710266452.689131] [node056:3152565:0]          mpool.c:43   UCX  WARN  object 0x13a2e4c0 was not returned to mpool ucp_requests
[1710266452.689135] [node056:3152565:0]          mpool.c:43   UCX  WARN  object 0x13a2e680 was not returned to mpool ucp_requests
[1710266452.689138] [node056:3152565:0]          mpool.c:43   UCX  WARN  object 0x13a2ea00 was not returned to mpool ucp_requests
[1710266452.689141] [node056:3152565:0]          mpool.c:43   UCX  WARN  object 0x13a2ebc0 was not returned to mpool ucp_requests
[1710266452.689143] [node056:3152565:0]          mpool.c:43   UCX  WARN  object 0x13a2ed80 was not returned to mpool ucp_requests
[1710266452.689146] [node056:3152565:0]          mpool.c:43   UCX  WARN  object 0x13a2ef40 was not returned to mpool ucp_requests
[1710266452.674010] [node056:3152566:0]          mpool.c:43   UCX  WARN  object 0x13c8a4c0 was not returned to mpool ucp_requests
[1710266452.674029] [node056:3152566:0]          mpool.c:43   UCX  WARN  object 0x13c8a680 was not returned to mpool ucp_requests
[1710266452.674033] [node056:3152566:0]          mpool.c:43   UCX  WARN  object 0x13c8a840 was not returned to mpool ucp_requests
[1710266452.674036] [node056:3152566:0]          mpool.c:43   UCX  WARN  object 0x13c8aa00 was not returned to mpool ucp_requests
[1710266452.674038] [node056:3152566:0]          mpool.c:43   UCX  WARN  object 0x13c8abc0 was not returned to mpool ucp_requests
[1710266452.674041] [node056:3152566:0]          mpool.c:43   UCX  WARN  object 0x13c8ad80 was not returned to mpool ucp_requests
[1710266452.674043] [node056:3152566:0]          mpool.c:43   UCX  WARN  object 0x13c8af40 was not returned to mpool ucp_requests
[1710266452.709484] [node056:3152567:0]          mpool.c:43   UCX  WARN  object 0x13909e80 was not returned to mpool ucp_requests
[1710266452.709499] [node056:3152567:0]          mpool.c:43   UCX  WARN  object 0x1390a740 was not returned to mpool ucp_requests
[1710266452.709502] [node056:3152567:0]          mpool.c:43   UCX  WARN  object 0x1390a900 was not returned to mpool ucp_requests
[1710266452.709505] [node056:3152567:0]          mpool.c:43   UCX  WARN  object 0x1390aac0 was not returned to mpool ucp_requests
[1710266452.709508] [node056:3152567:0]          mpool.c:43   UCX  WARN  object 0x1390ac80 was not returned to mpool ucp_requests
[1710266452.709510] [node056:3152567:0]          mpool.c:43   UCX  WARN  object 0x1390ae40 was not returned to mpool ucp_requests
[1710266452.709513] [node056:3152567:0]          mpool.c:43   UCX  WARN  object 0x1390b000 was not returned to mpool ucp_requests
[1710266452.721026] [node056:3152550:0]          mpool.c:43   UCX  WARN  object 0x12a49440 was not returned to mpool ucp_requests
[1710266452.721043] [node056:3152550:0]          mpool.c:43   UCX  WARN  object 0x12a49600 was not returned to mpool ucp_requests
[1710266452.721049] [node056:3152550:0]          mpool.c:43   UCX  WARN  object 0x12a497c0 was not returned to mpool ucp_requests
[1710266452.721053] [node056:3152550:0]          mpool.c:43   UCX  WARN  object 0x12a49980 was not returned to mpool ucp_requests
[1710266452.721056] [node056:3152550:0]          mpool.c:43   UCX  WARN  object 0x12a49b40 was not returned to mpool ucp_requests
[1710266452.721058] [node056:3152550:0]          mpool.c:43   UCX  WARN  object 0x12a49d00 was not returned to mpool ucp_requests
[1710266452.721061] [node056:3152550:0]          mpool.c:43   UCX  WARN  object 0x12a49ec0 was not returned to mpool ucp_requests
[1710266452.721063] [node056:3152550:0]          mpool.c:43   UCX  WARN  object 0x12a4a080 was not returned to mpool ucp_requests
[1710266452.723995] [node056:3152546:0]          mpool.c:43   UCX  WARN  object 0x136acec0 was not returned to mpool ucp_requests
[1710266452.724013] [node056:3152546:0]          mpool.c:43   UCX  WARN  object 0x136ad5c0 was not returned to mpool ucp_requests
[1710266452.724016] [node056:3152546:0]          mpool.c:43   UCX  WARN  object 0x136ad780 was not returned to mpool ucp_requests
[1710266452.724019] [node056:3152546:0]          mpool.c:43   UCX  WARN  object 0x136ad940 was not returned to mpool ucp_requests
[1710266452.724022] [node056:3152546:0]          mpool.c:43   UCX  WARN  object 0x136adb00 was not returned to mpool ucp_requests
[1710266452.724025] [node056:3152546:0]          mpool.c:43   UCX  WARN  object 0x136adcc0 was not returned to mpool ucp_requests
[1710266452.724027] [node056:3152546:0]          mpool.c:43   UCX  WARN  object 0x136ade80 was not returned to mpool ucp_requests
[1710266452.724030] [node056:3152546:0]          mpool.c:43   UCX  WARN  object 0x136ae040 was not returned to mpool ucp_requests
[1710266452.727177] [node056:3152560:0]          mpool.c:43   UCX  WARN  object 0x12c2d180 was not returned to mpool ucp_requests
[1710266452.727191] [node056:3152560:0]          mpool.c:43   UCX  WARN  object 0x12c2d340 was not returned to mpool ucp_requests
[1710266452.727194] [node056:3152560:0]          mpool.c:43   UCX  WARN  object 0x12c2d500 was not returned to mpool ucp_requests
[1710266452.727197] [node056:3152560:0]          mpool.c:43   UCX  WARN  object 0x12c2d6c0 was not returned to mpool ucp_requests
[1710266452.727200] [node056:3152560:0]          mpool.c:43   UCX  WARN  object 0x12c2d880 was not returned to mpool ucp_requests
[1710266452.727202] [node056:3152560:0]          mpool.c:43   UCX  WARN  object 0x12c2da40 was not returned to mpool ucp_requests
[1710266452.727205] [node056:3152560:0]          mpool.c:43   UCX  WARN  object 0x12c2dc00 was not returned to mpool ucp_requests
[1710266452.727207] [node056:3152560:0]          mpool.c:43   UCX  WARN  object 0x12c2ddc0 was not returned to mpool ucp_requests
[1710266452.727210] [node056:3152560:0]          mpool.c:43   UCX  WARN  object 0x12c2df80 was not returned to mpool ucp_requests
[1710266452.731672] [node056:3152548:0]          mpool.c:43   UCX  WARN  object 0x14799340 was not returned to mpool ucp_requests
[1710266452.731686] [node056:3152548:0]          mpool.c:43   UCX  WARN  object 0x14799500 was not returned to mpool ucp_requests
[1710266452.731689] [node056:3152548:0]          mpool.c:43   UCX  WARN  object 0x147996c0 was not returned to mpool ucp_requests
[1710266452.731692] [node056:3152548:0]          mpool.c:43   UCX  WARN  object 0x14799880 was not returned to mpool ucp_requests
[1710266452.731695] [node056:3152548:0]          mpool.c:43   UCX  WARN  object 0x14799a40 was not returned to mpool ucp_requests
[1710266452.731697] [node056:3152548:0]          mpool.c:43   UCX  WARN  object 0x14799c00 was not returned to mpool ucp_requests
[1710266452.731700] [node056:3152548:0]          mpool.c:43   UCX  WARN  object 0x14799dc0 was not returned to mpool ucp_requests
[1710266452.731703] [node056:3152548:0]          mpool.c:43   UCX  WARN  object 0x14799f80 was not returned to mpool ucp_requests
[1710266452.731768] [node056:3152562:0]          mpool.c:43   UCX  WARN  object 0x141b3080 was not returned to mpool ucp_requests
[1710266452.731781] [node056:3152562:0]          mpool.c:43   UCX  WARN  object 0x141b3240 was not returned to mpool ucp_requests
[1710266452.731784] [node056:3152562:0]          mpool.c:43   UCX  WARN  object 0x141b3400 was not returned to mpool ucp_requests
[1710266452.731787] [node056:3152562:0]          mpool.c:43   UCX  WARN  object 0x141b35c0 was not returned to mpool ucp_requests
[1710266452.731790] [node056:3152562:0]          mpool.c:43   UCX  WARN  object 0x141b3780 was not returned to mpool ucp_requests
[1710266452.731793] [node056:3152562:0]          mpool.c:43   UCX  WARN  object 0x141b3940 was not returned to mpool ucp_requests
[1710266452.731796] [node056:3152562:0]          mpool.c:43   UCX  WARN  object 0x141b3b00 was not returned to mpool ucp_requests
[1710266452.731799] [node056:3152562:0]          mpool.c:43   UCX  WARN  object 0x141b3cc0 was not returned to mpool ucp_requests
[1710266452.731801] [node056:3152562:0]          mpool.c:43   UCX  WARN  object 0x141b3e80 was not returned to mpool ucp_requests
[1710266452.733670] [node056:3152556:0]          mpool.c:43   UCX  WARN  object 0x12d9a440 was not returned to mpool ucp_requests
[1710266452.733683] [node056:3152556:0]          mpool.c:43   UCX  WARN  object 0x12d9a600 was not returned to mpool ucp_requests
[1710266452.733688] [node056:3152556:0]          mpool.c:43   UCX  WARN  object 0x12d9a7c0 was not returned to mpool ucp_requests
[1710266452.733691] [node056:3152556:0]          mpool.c:43   UCX  WARN  object 0x12d9a980 was not returned to mpool ucp_requests
[1710266452.733695] [node056:3152556:0]          mpool.c:43   UCX  WARN  object 0x12d9ab40 was not returned to mpool ucp_requests
[1710266452.733699] [node056:3152556:0]          mpool.c:43   UCX  WARN  object 0x12d9ad00 was not returned to mpool ucp_requests
[1710266452.733703] [node056:3152556:0]          mpool.c:43   UCX  WARN  object 0x12d9aec0 was not returned to mpool ucp_requests
[1710266452.733706] [node056:3152556:0]          mpool.c:43   UCX  WARN  object 0x12d9b080 was not returned to mpool ucp_requests
[1710266452.732991] [node056:3152558:0]          mpool.c:43   UCX  WARN  object 0x13604400 was not returned to mpool ucp_requests
[1710266452.733004] [node056:3152558:0]          mpool.c:43   UCX  WARN  object 0x136045c0 was not returned to mpool ucp_requests
[1710266452.733009] [node056:3152558:0]          mpool.c:43   UCX  WARN  object 0x13604780 was not returned to mpool ucp_requests
[1710266452.733013] [node056:3152558:0]          mpool.c:43   UCX  WARN  object 0x13604940 was not returned to mpool ucp_requests
[1710266452.733017] [node056:3152558:0]          mpool.c:43   UCX  WARN  object 0x13604b00 was not returned to mpool ucp_requests
[1710266452.733020] [node056:3152558:0]          mpool.c:43   UCX  WARN  object 0x13604cc0 was not returned to mpool ucp_requests
[1710266452.733024] [node056:3152558:0]          mpool.c:43   UCX  WARN  object 0x13604e80 was not returned to mpool ucp_requests
[1710266452.733028] [node056:3152558:0]          mpool.c:43   UCX  WARN  object 0x13605040 was not returned to mpool ucp_requests


-------------------------------------------------------------------------------
                          DFT DISPERSION CORRECTION                            
                                                                               
                              DFTD3 V3.1  Rev 1                                
                          USING Becke-Johnson damping                          
-------------------------------------------------------------------------------
The PBE0 functional is recognized
Active option DFTDOPT                   ...         4   

molecular C6(AA) [au] = 45448.698856 


            DFT-D V3
 parameters
 s6 scaling factor         :     1.0000 
 a1 scaling factor         :     0.4145 
 s8 scaling factor         :     1.2177 
 a2 scaling factor         :     4.8593 
 ad hoc parameters k1-k3   :    16.0000     1.3333    -4.0000 

 Edisp/kcal,au: -54.082886943941  -0.086186557192 
 E6   /kcal   : -34.822459153 
 E8   /kcal   : -19.260427791 
 % E8         :  35.612795247 

-------------------------   ----------------
Dispersion correction           -0.086186557
-------------------------   ----------------


-------------------------   --------------------
FINAL SINGLE POINT ENERGY     -1384.493374148927
-------------------------   --------------------


           ************************************************************
           *        Program running with 20 parallel MPI-processes    *
           *              working on a common directory               *
           ************************************************************
------------------------------------------------------------------------------
                         ORCA SCF GRADIENT CALCULATION
------------------------------------------------------------------------------

 ... reading COSX grid (gridx3)
Gradient of the Kohn-Sham DFT energy:
Kohn-Sham wavefunction type      ... RKS
Hartree-Fock exchange scaling    ...    0.250
Number of operators              ...    1
Number of atoms                  ...   67
Basis set dimensions             ... 1227
Integral neglect threshold       ... 2.5e-11
Integral primitive cutoff        ... 2.5e-12
SHARK Integral package           ... ON

Nuc. rep. gradient       (SHARK) ... done (  0.1 sec)
HCore & Overlap gradient (SHARK) ... done (  1.1 sec)
RI-J gradient            (SHARK) ... done (  4.9 sec)
COSX-gradient                    ... done ( 42.5 sec)
Exchange-correlation gradient    ... done
Dispersion correction            ... done

------------------
CARTESIAN GRADIENT
------------------

   1   O   :    0.000029627    0.000005927    0.000001045
   2   O   :    0.000011098   -0.000002953    0.000011216
   3   N   :    0.000015954    0.000019130   -0.000021910
   4   N   :   -0.000023957   -0.000007171    0.000022894
   5   C   :    0.000014654    0.000000149    0.000003838
   6   C   :    0.000025157   -0.000007600   -0.000010870
   7   H   :    0.000002756   -0.000000026    0.000008595
   8   C   :    0.000000613   -0.000010409    0.000012983
   9   C   :    0.000005251   -0.000012012    0.000011543
  10   H   :    0.000008389   -0.000004789    0.000012481
  11   C   :    0.000011052   -0.000008501    0.000001777
  12   H   :    0.000012616   -0.000009318    0.000013436
  13   C   :    0.000019986   -0.000014338    0.000007741
  14   H   :    0.000016834   -0.000011116    0.000008510
  15   C   :    0.000016072   -0.000004859    0.000009180
  16   H   :    0.000019558   -0.000008710    0.000002409
  17   C   :    0.000014095    0.000001384    0.000009539
  18   H   :    0.000014586   -0.000005881   -0.000003266
  19   C   :   -0.000000935    0.000007985    0.000010660
  20   C   :    0.000009770    0.000006774   -0.000009507
  21   H   :    0.000012000    0.000000258   -0.000005648
  22   H   :    0.000010062    0.000005662   -0.000007096
  23   H   :    0.000002372    0.000012089   -0.000008262
  24   C   :    0.000010911   -0.000003722   -0.000009766
  25   H   :    0.000012637    0.000003943   -0.000002599
  26   H   :    0.000012090    0.000006168   -0.000010434
  27   H   :    0.000015412    0.000000599   -0.000005889
  28   C   :    0.000013186    0.000000580   -0.000013392
  29   H   :    0.000000427    0.000011821    0.000006115
  30   H   :    0.000003557    0.000009328   -0.000007020
  31   H   :    0.000007246    0.000004093    0.000001663
  32   C   :    0.000009607   -0.000011075   -0.000003400
  33   C   :    0.000008602    0.000000547    0.000004866
  34   C   :    0.000002659   -0.000008351    0.000007155
  35   H   :    0.000002517   -0.000000681    0.000001425
  36   C   :    0.000000967    0.000006593    0.000009220
  37   H   :   -0.000001803    0.000006569    0.000002549
  38   C   :    0.000005679    0.000007162    0.000007308
  39   H   :   -0.000005608    0.000004216    0.000002595
  40   C   :   -0.000006239    0.000007269    0.000001392
  41   H   :   -0.000089353   -0.000066291    0.000005097
  42   C   :    0.000005600   -0.000006256    0.000005476
  43   C   :    0.000009188    0.000001195    0.000006283
  44   H   :    0.000008723   -0.000002542    0.000003232
  45   H   :    0.000010097   -0.000000969    0.000000890
  46   H   :    0.000013333   -0.000005682    0.000001735
  47   C   :    0.000014136   -0.000006536    0.000002017
  48   H   :    0.000003796   -0.000013982    0.000013322
  49   H   :    0.000007123   -0.000001830    0.000014120
  50   H   :    0.000011856   -0.000007493    0.000005364
  51   C   :    0.000021448   -0.000007833    0.000002976
  52   H   :    0.000012501    0.000001600   -0.000002120
  53   H   :    0.000017498   -0.000004547    0.000001537
  54   H   :    0.000002099    0.000000571   -0.000005310
  55   C   :   -0.000006558   -0.000011016   -0.000005597
  56   C   :    0.000004330    0.000007105    0.000001859
  57   C   :   -0.000003774    0.000004677   -0.000001036
  58   H   :    0.000092121    0.000073147    0.000002887
  59   C   :   -0.000006486    0.000006233    0.000001817
  60   H   :   -0.000006824    0.000007536    0.000003320
  61   C   :   -0.000004459    0.000005559    0.000006080
  62   H   :   -0.000006746    0.000007597    0.000005331
  63   C   :    0.000002357    0.000007524    0.000000195
  64   H   :   -0.000001271    0.000003362    0.000004650
  65   C   :    0.000000824   -0.000002293    0.000005436
  66   H   :    0.000006746    0.000004191    0.000002935
  67   H   :    0.000018472   -0.000001630   -0.000000036

Difference to translation invariance:
           :    0.0004762343   -0.0000118718    0.0001555349

Difference to rotation invariance:
           :    0.0010068554   -0.0007017390   -0.0100637006

Norm of the cartesian gradient     ...    0.0002061408
RMS gradient                       ...    0.0000145401
MAX gradient                       ...    0.0000921212

-------
TIMINGS
-------

Total SCF gradient time            ...       68.352 sec

One electron gradient       ....       1.134 sec  (  1.7%)
RI-J Coulomb gradient       ....       4.882 sec  (  7.1%)
COSX gradient               ....      42.513 sec  ( 62.2%)
XC gradient                 ....       8.229 sec  ( 12.0%)
CPCM gradient               ....       2.320 sec  (  3.4%)
   A-Matrix (El+Nuc)        ....       0.617 sec  (  0.9%)
   Potential                ....       1.703 sec  (  2.5%)

Maximum memory used throughout the entire SCFGRAD-calculation: 258.6 MB

                            ***************************************
                            *     ORCA property calculations      *
                            ***************************************

                                    ---------------------
                                    Active property flags
                                    ---------------------
   (+) Dipole Moment


------------------------------------------------------------------------------
                       ORCA ELECTRIC PROPERTIES CALCULATION
------------------------------------------------------------------------------

Dipole Moment Calculation                       ... on
Quadrupole Moment Calculation                   ... off
Polarizability Calculation                      ... off
GBWName                                         ... ImineZ3freq.gbw
Electron density                                ... ImineZ3freq.scfp
The origin for moment calculation is the CENTER OF MASS  = ( 9.678489, 14.543378  6.287426)

-------------
DIPOLE MOMENT
-------------
                                X             Y             Z
Electronic contribution:     -3.54047     -29.10802      -5.57566
Nuclear contribution   :      2.79744      28.21373       6.08988
                        -----------------------------------------
Total Dipole Moment    :     -0.74302      -0.89428       0.51423
                        -----------------------------------------
Magnitude (a.u.)       :      1.27132
Magnitude (Debye)      :      3.23144


--------------------
Rotational spectrum 
--------------------
 
Rotational constants in cm-1:     0.005828     0.003186     0.002683 
Rotational constants in MHz :   174.715016    95.504758    80.433571 

 Dipole components along the rotational axes: 
x,y,z [a.u.] :     1.044502    -0.712834     0.130919 
x,y,z [Debye]:     2.654912    -1.811880     0.332770 

 

----------------------------------------------------------------------------
                           ORCA NUMERICAL FREQUENCIES
                              (20-process run)
----------------------------------------------------------------------------

Number of atoms                ... 67
Central differences            ... used
Number of displacements        ... 402
Numerical increment            ... 5.000e-03 bohr
IR-spectrum generation         ... on
Raman-spectrum generation      ... off
Surface Crossing Hessian       ... off

The output will be reduced. Please look at the following files:
SCF program output             ... >ImineZ3freq.lastscf
Integral program output        ... >ImineZ3freq.lastint
Gradient program output        ... >ImineZ3freq.lastgrad
Dipole moment program output   ... >ImineZ3freq.lastmom
AutoCI program output          ... >ImineZ3freq.lastautoci

	<< Calculating on displaced geometry   4 (of 402) >>
	<< Calculating on displaced geometry  13 (of 402) >>
	<< Calculating on displaced geometry  12 (of 402) >>
	<< Calculating on displaced geometry   8 (of 402) >>
	<< Calculating on displaced geometry   1 (of 402) >>
	<< Calculating on displaced geometry  11 (of 402) >>
	<< Calculating on displaced geometry  18 (of 402) >>
	<< Calculating on displaced geometry  15 (of 402) >>
	<< Calculating on displaced geometry   5 (of 402) >>
	<< Calculating on displaced geometry   7 (of 402) >>
	<< Calculating on displaced geometry  19 (of 402) >>
	<< Calculating on displaced geometry   3 (of 402) >>
	<< Calculating on displaced geometry   2 (of 402) >>
	<< Calculating on displaced geometry  16 (of 402) >>
	<< Calculating on displaced geometry  14 (of 402) >>
	<< Calculating on displaced geometry   6 (of 402) >>
	<< Calculating on displaced geometry  17 (of 402) >>
	<< Calculating on displaced geometry  10 (of 402) >>
	<< Calculating on displaced geometry   9 (of 402) >>
	<< Calculating on displaced geometry  20 (of 402) >>
	<< Calculating on displaced geometry  21 (of 402) >>
	<< Calculating on displaced geometry  22 (of 402) >>
	<< Calculating on displaced geometry  23 (of 402) >>
	<< Calculating on displaced geometry  24 (of 402) >>
	<< Calculating on displaced geometry  25 (of 402) >>
	<< Calculating on displaced geometry  26 (of 402) >>
	<< Calculating on displaced geometry  27 (of 402) >>
	<< Calculating on displaced geometry  28 (of 402) >>
	<< Calculating on displaced geometry  29 (of 402) >>
	<< Calculating on displaced geometry  30 (of 402) >>
	<< Calculating on displaced geometry  31 (of 402) >>
	<< Calculating on displaced geometry  32 (of 402) >>
	<< Calculating on displaced geometry  33 (of 402) >>
	<< Calculating on displaced geometry  34 (of 402) >>
	<< Calculating on displaced geometry  35 (of 402) >>
	<< Calculating on displaced geometry  37 (of 402) >>
	<< Calculating on displaced geometry  36 (of 402) >>
	<< Calculating on displaced geometry  38 (of 402) >>
	<< Calculating on displaced geometry  39 (of 402) >>
	<< Calculating on displaced geometry  40 (of 402) >>
	<< Calculating on displaced geometry  41 (of 402) >>
	<< Calculating on displaced geometry  42 (of 402) >>
	<< Calculating on displaced geometry  43 (of 402) >>
	<< Calculating on displaced geometry  44 (of 402) >>
	<< Calculating on displaced geometry  45 (of 402) >>
	<< Calculating on displaced geometry  46 (of 402) >>
	<< Calculating on displaced geometry  47 (of 402) >>
	<< Calculating on displaced geometry  48 (of 402) >>
	<< Calculating on displaced geometry  49 (of 402) >>
	<< Calculating on displaced geometry  50 (of 402) >>
	<< Calculating on displaced geometry  51 (of 402) >>
	<< Calculating on displaced geometry  52 (of 402) >>
	<< Calculating on displaced geometry  53 (of 402) >>
	<< Calculating on displaced geometry  54 (of 402) >>
	<< Calculating on displaced geometry  55 (of 402) >>
	<< Calculating on displaced geometry  56 (of 402) >>
	<< Calculating on displaced geometry  57 (of 402) >>
	<< Calculating on displaced geometry  58 (of 402) >>
	<< Calculating on displaced geometry  59 (of 402) >>
	<< Calculating on displaced geometry  60 (of 402) >>
	<< Calculating on displaced geometry  61 (of 402) >>
	<< Calculating on displaced geometry  62 (of 402) >>
	<< Calculating on displaced geometry  63 (of 402) >>
	<< Calculating on displaced geometry  64 (of 402) >>
	<< Calculating on displaced geometry  65 (of 402) >>
	<< Calculating on displaced geometry  66 (of 402) >>
	<< Calculating on displaced geometry  67 (of 402) >>
	<< Calculating on displaced geometry  68 (of 402) >>
	<< Calculating on displaced geometry  69 (of 402) >>
	<< Calculating on displaced geometry  70 (of 402) >>
	<< Calculating on displaced geometry  71 (of 402) >>
	<< Calculating on displaced geometry  72 (of 402) >>
	<< Calculating on displaced geometry  73 (of 402) >>
	<< Calculating on displaced geometry  74 (of 402) >>
	<< Calculating on displaced geometry  75 (of 402) >>
	<< Calculating on displaced geometry  76 (of 402) >>
	<< Calculating on displaced geometry  77 (of 402) >>
	<< Calculating on displaced geometry  78 (of 402) >>
	<< Calculating on displaced geometry  79 (of 402) >>
	<< Calculating on displaced geometry  80 (of 402) >>
	<< Calculating on displaced geometry  81 (of 402) >>
	<< Calculating on displaced geometry  82 (of 402) >>
	<< Calculating on displaced geometry  83 (of 402) >>
	<< Calculating on displaced geometry  84 (of 402) >>
	<< Calculating on displaced geometry  85 (of 402) >>
	<< Calculating on displaced geometry  86 (of 402) >>
	<< Calculating on displaced geometry  87 (of 402) >>
	<< Calculating on displaced geometry  88 (of 402) >>
	<< Calculating on displaced geometry  89 (of 402) >>
	<< Calculating on displaced geometry  90 (of 402) >>
	<< Calculating on displaced geometry  91 (of 402) >>
	<< Calculating on displaced geometry  92 (of 402) >>
	<< Calculating on displaced geometry  93 (of 402) >>
	<< Calculating on displaced geometry  94 (of 402) >>
	<< Calculating on displaced geometry  95 (of 402) >>
	<< Calculating on displaced geometry  96 (of 402) >>
	<< Calculating on displaced geometry  97 (of 402) >>
	<< Calculating on displaced geometry  98 (of 402) >>
	<< Calculating on displaced geometry  99 (of 402) >>
	<< Calculating on displaced geometry 100 (of 402) >>
	<< Calculating on displaced geometry 101 (of 402) >>
	<< Calculating on displaced geometry 102 (of 402) >>
	<< Calculating on displaced geometry 103 (of 402) >>
	<< Calculating on displaced geometry 104 (of 402) >>
	<< Calculating on displaced geometry 105 (of 402) >>
	<< Calculating on displaced geometry 106 (of 402) >>
	<< Calculating on displaced geometry 107 (of 402) >>
	<< Calculating on displaced geometry 108 (of 402) >>
	<< Calculating on displaced geometry 109 (of 402) >>
	<< Calculating on displaced geometry 110 (of 402) >>
	<< Calculating on displaced geometry 111 (of 402) >>
	<< Calculating on displaced geometry 112 (of 402) >>
	<< Calculating on displaced geometry 113 (of 402) >>
	<< Calculating on displaced geometry 114 (of 402) >>
	<< Calculating on displaced geometry 115 (of 402) >>
	<< Calculating on displaced geometry 116 (of 402) >>
	<< Calculating on displaced geometry 117 (of 402) >>
	<< Calculating on displaced geometry 118 (of 402) >>
	<< Calculating on displaced geometry 119 (of 402) >>
	<< Calculating on displaced geometry 120 (of 402) >>
	<< Calculating on displaced geometry 121 (of 402) >>
	<< Calculating on displaced geometry 122 (of 402) >>
	<< Calculating on displaced geometry 123 (of 402) >>
	<< Calculating on displaced geometry 124 (of 402) >>
	<< Calculating on displaced geometry 125 (of 402) >>
	<< Calculating on displaced geometry 126 (of 402) >>
	<< Calculating on displaced geometry 127 (of 402) >>
	<< Calculating on displaced geometry 128 (of 402) >>
	<< Calculating on displaced geometry 129 (of 402) >>
	<< Calculating on displaced geometry 130 (of 402) >>
	<< Calculating on displaced geometry 131 (of 402) >>
	<< Calculating on displaced geometry 132 (of 402) >>
	<< Calculating on displaced geometry 133 (of 402) >>
	<< Calculating on displaced geometry 134 (of 402) >>
	<< Calculating on displaced geometry 135 (of 402) >>
	<< Calculating on displaced geometry 136 (of 402) >>
	<< Calculating on displaced geometry 137 (of 402) >>
	<< Calculating on displaced geometry 138 (of 402) >>
	<< Calculating on displaced geometry 139 (of 402) >>
	<< Calculating on displaced geometry 140 (of 402) >>
	<< Calculating on displaced geometry 141 (of 402) >>
	<< Calculating on displaced geometry 142 (of 402) >>
	<< Calculating on displaced geometry 143 (of 402) >>
	<< Calculating on displaced geometry 144 (of 402) >>
	<< Calculating on displaced geometry 145 (of 402) >>
	<< Calculating on displaced geometry 146 (of 402) >>
	<< Calculating on displaced geometry 147 (of 402) >>
	<< Calculating on displaced geometry 148 (of 402) >>
	<< Calculating on displaced geometry 149 (of 402) >>
	<< Calculating on displaced geometry 150 (of 402) >>
	<< Calculating on displaced geometry 151 (of 402) >>
	<< Calculating on displaced geometry 152 (of 402) >>
	<< Calculating on displaced geometry 153 (of 402) >>
	<< Calculating on displaced geometry 154 (of 402) >>
	<< Calculating on displaced geometry 155 (of 402) >>
	<< Calculating on displaced geometry 156 (of 402) >>
	<< Calculating on displaced geometry 157 (of 402) >>
	<< Calculating on displaced geometry 158 (of 402) >>
	<< Calculating on displaced geometry 159 (of 402) >>
	<< Calculating on displaced geometry 160 (of 402) >>
	<< Calculating on displaced geometry 161 (of 402) >>
	<< Calculating on displaced geometry 162 (of 402) >>
	<< Calculating on displaced geometry 163 (of 402) >>
	<< Calculating on displaced geometry 164 (of 402) >>
	<< Calculating on displaced geometry 165 (of 402) >>
	<< Calculating on displaced geometry 166 (of 402) >>
	<< Calculating on displaced geometry 167 (of 402) >>
	<< Calculating on displaced geometry 168 (of 402) >>
	<< Calculating on displaced geometry 169 (of 402) >>
	<< Calculating on displaced geometry 170 (of 402) >>
	<< Calculating on displaced geometry 171 (of 402) >>
	<< Calculating on displaced geometry 172 (of 402) >>
	<< Calculating on displaced geometry 173 (of 402) >>
	<< Calculating on displaced geometry 174 (of 402) >>
	<< Calculating on displaced geometry 175 (of 402) >>
	<< Calculating on displaced geometry 176 (of 402) >>
	<< Calculating on displaced geometry 177 (of 402) >>
	<< Calculating on displaced geometry 178 (of 402) >>
	<< Calculating on displaced geometry 179 (of 402) >>
	<< Calculating on displaced geometry 180 (of 402) >>
	<< Calculating on displaced geometry 181 (of 402) >>
	<< Calculating on displaced geometry 182 (of 402) >>
	<< Calculating on displaced geometry 183 (of 402) >>
	<< Calculating on displaced geometry 184 (of 402) >>
	<< Calculating on displaced geometry 185 (of 402) >>
	<< Calculating on displaced geometry 186 (of 402) >>
	<< Calculating on displaced geometry 187 (of 402) >>
	<< Calculating on displaced geometry 188 (of 402) >>
	<< Calculating on displaced geometry 189 (of 402) >>
	<< Calculating on displaced geometry 190 (of 402) >>
	<< Calculating on displaced geometry 191 (of 402) >>
	<< Calculating on displaced geometry 192 (of 402) >>
	<< Calculating on displaced geometry 193 (of 402) >>
	<< Calculating on displaced geometry 194 (of 402) >>
	<< Calculating on displaced geometry 195 (of 402) >>
	<< Calculating on displaced geometry 196 (of 402) >>
	<< Calculating on displaced geometry 197 (of 402) >>
	<< Calculating on displaced geometry 198 (of 402) >>
	<< Calculating on displaced geometry 199 (of 402) >>
	<< Calculating on displaced geometry 200 (of 402) >>
	<< Calculating on displaced geometry 201 (of 402) >>
	<< Calculating on displaced geometry 202 (of 402) >>
	<< Calculating on displaced geometry 203 (of 402) >>
	<< Calculating on displaced geometry 204 (of 402) >>
	<< Calculating on displaced geometry 205 (of 402) >>
	<< Calculating on displaced geometry 206 (of 402) >>
	<< Calculating on displaced geometry 207 (of 402) >>
	<< Calculating on displaced geometry 208 (of 402) >>
	<< Calculating on displaced geometry 209 (of 402) >>
	<< Calculating on displaced geometry 210 (of 402) >>
	<< Calculating on displaced geometry 211 (of 402) >>
	<< Calculating on displaced geometry 212 (of 402) >>
	<< Calculating on displaced geometry 213 (of 402) >>
	<< Calculating on displaced geometry 214 (of 402) >>
	<< Calculating on displaced geometry 215 (of 402) >>
	<< Calculating on displaced geometry 216 (of 402) >>
	<< Calculating on displaced geometry 217 (of 402) >>
	<< Calculating on displaced geometry 218 (of 402) >>
	<< Calculating on displaced geometry 219 (of 402) >>
	<< Calculating on displaced geometry 220 (of 402) >>
	<< Calculating on displaced geometry 221 (of 402) >>
	<< Calculating on displaced geometry 222 (of 402) >>
	<< Calculating on displaced geometry 223 (of 402) >>
	<< Calculating on displaced geometry 224 (of 402) >>
	<< Calculating on displaced geometry 225 (of 402) >>
	<< Calculating on displaced geometry 226 (of 402) >>
	<< Calculating on displaced geometry 227 (of 402) >>
	<< Calculating on displaced geometry 228 (of 402) >>
	<< Calculating on displaced geometry 229 (of 402) >>
	<< Calculating on displaced geometry 230 (of 402) >>
	<< Calculating on displaced geometry 231 (of 402) >>
	<< Calculating on displaced geometry 232 (of 402) >>
	<< Calculating on displaced geometry 233 (of 402) >>
	<< Calculating on displaced geometry 234 (of 402) >>
	<< Calculating on displaced geometry 235 (of 402) >>
	<< Calculating on displaced geometry 236 (of 402) >>
	<< Calculating on displaced geometry 237 (of 402) >>
	<< Calculating on displaced geometry 238 (of 402) >>
	<< Calculating on displaced geometry 239 (of 402) >>
	<< Calculating on displaced geometry 240 (of 402) >>
	<< Calculating on displaced geometry 241 (of 402) >>
	<< Calculating on displaced geometry 242 (of 402) >>
	<< Calculating on displaced geometry 243 (of 402) >>
	<< Calculating on displaced geometry 244 (of 402) >>
	<< Calculating on displaced geometry 245 (of 402) >>
	<< Calculating on displaced geometry 246 (of 402) >>
	<< Calculating on displaced geometry 247 (of 402) >>
	<< Calculating on displaced geometry 248 (of 402) >>
	<< Calculating on displaced geometry 249 (of 402) >>
	<< Calculating on displaced geometry 250 (of 402) >>
	<< Calculating on displaced geometry 251 (of 402) >>
	<< Calculating on displaced geometry 252 (of 402) >>
	<< Calculating on displaced geometry 253 (of 402) >>
	<< Calculating on displaced geometry 254 (of 402) >>
	<< Calculating on displaced geometry 255 (of 402) >>
	<< Calculating on displaced geometry 256 (of 402) >>
	<< Calculating on displaced geometry 257 (of 402) >>
	<< Calculating on displaced geometry 258 (of 402) >>
	<< Calculating on displaced geometry 259 (of 402) >>
	<< Calculating on displaced geometry 260 (of 402) >>
	<< Calculating on displaced geometry 261 (of 402) >>
	<< Calculating on displaced geometry 262 (of 402) >>
	<< Calculating on displaced geometry 263 (of 402) >>
	<< Calculating on displaced geometry 264 (of 402) >>
	<< Calculating on displaced geometry 265 (of 402) >>
	<< Calculating on displaced geometry 266 (of 402) >>
	<< Calculating on displaced geometry 267 (of 402) >>
	<< Calculating on displaced geometry 268 (of 402) >>
	<< Calculating on displaced geometry 269 (of 402) >>
	<< Calculating on displaced geometry 270 (of 402) >>
	<< Calculating on displaced geometry 271 (of 402) >>
	<< Calculating on displaced geometry 272 (of 402) >>
	<< Calculating on displaced geometry 273 (of 402) >>
	<< Calculating on displaced geometry 274 (of 402) >>
	<< Calculating on displaced geometry 275 (of 402) >>
	<< Calculating on displaced geometry 276 (of 402) >>
	<< Calculating on displaced geometry 277 (of 402) >>
	<< Calculating on displaced geometry 278 (of 402) >>
	<< Calculating on displaced geometry 279 (of 402) >>
	<< Calculating on displaced geometry 280 (of 402) >>
	<< Calculating on displaced geometry 281 (of 402) >>
	<< Calculating on displaced geometry 282 (of 402) >>
	<< Calculating on displaced geometry 283 (of 402) >>
	<< Calculating on displaced geometry 284 (of 402) >>
	<< Calculating on displaced geometry 285 (of 402) >>
	<< Calculating on displaced geometry 286 (of 402) >>
	<< Calculating on displaced geometry 287 (of 402) >>
	<< Calculating on displaced geometry 288 (of 402) >>
	<< Calculating on displaced geometry 289 (of 402) >>
	<< Calculating on displaced geometry 290 (of 402) >>
	<< Calculating on displaced geometry 291 (of 402) >>
	<< Calculating on displaced geometry 292 (of 402) >>
	<< Calculating on displaced geometry 293 (of 402) >>
	<< Calculating on displaced geometry 294 (of 402) >>
	<< Calculating on displaced geometry 295 (of 402) >>
	<< Calculating on displaced geometry 296 (of 402) >>
	<< Calculating on displaced geometry 297 (of 402) >>
	<< Calculating on displaced geometry 298 (of 402) >>
	<< Calculating on displaced geometry 299 (of 402) >>
	<< Calculating on displaced geometry 300 (of 402) >>
	<< Calculating on displaced geometry 301 (of 402) >>
	<< Calculating on displaced geometry 302 (of 402) >>
	<< Calculating on displaced geometry 303 (of 402) >>
	<< Calculating on displaced geometry 304 (of 402) >>
	<< Calculating on displaced geometry 305 (of 402) >>
	<< Calculating on displaced geometry 306 (of 402) >>
	<< Calculating on displaced geometry 307 (of 402) >>
	<< Calculating on displaced geometry 308 (of 402) >>
	<< Calculating on displaced geometry 309 (of 402) >>
	<< Calculating on displaced geometry 310 (of 402) >>
	<< Calculating on displaced geometry 311 (of 402) >>
	<< Calculating on displaced geometry 312 (of 402) >>
	<< Calculating on displaced geometry 313 (of 402) >>
	<< Calculating on displaced geometry 314 (of 402) >>
	<< Calculating on displaced geometry 315 (of 402) >>
	<< Calculating on displaced geometry 316 (of 402) >>
	<< Calculating on displaced geometry 317 (of 402) >>
	<< Calculating on displaced geometry 318 (of 402) >>
	<< Calculating on displaced geometry 319 (of 402) >>
	<< Calculating on displaced geometry 320 (of 402) >>
	<< Calculating on displaced geometry 321 (of 402) >>
	<< Calculating on displaced geometry 322 (of 402) >>
	<< Calculating on displaced geometry 323 (of 402) >>
	<< Calculating on displaced geometry 324 (of 402) >>
	<< Calculating on displaced geometry 325 (of 402) >>
	<< Calculating on displaced geometry 326 (of 402) >>
	<< Calculating on displaced geometry 327 (of 402) >>
	<< Calculating on displaced geometry 328 (of 402) >>
	<< Calculating on displaced geometry 329 (of 402) >>
	<< Calculating on displaced geometry 330 (of 402) >>
	<< Calculating on displaced geometry 331 (of 402) >>
	<< Calculating on displaced geometry 332 (of 402) >>
	<< Calculating on displaced geometry 333 (of 402) >>
	<< Calculating on displaced geometry 334 (of 402) >>
	<< Calculating on displaced geometry 335 (of 402) >>
	<< Calculating on displaced geometry 336 (of 402) >>
	<< Calculating on displaced geometry 337 (of 402) >>
	<< Calculating on displaced geometry 338 (of 402) >>
	<< Calculating on displaced geometry 339 (of 402) >>
	<< Calculating on displaced geometry 340 (of 402) >>
	<< Calculating on displaced geometry 341 (of 402) >>
	<< Calculating on displaced geometry 342 (of 402) >>
	<< Calculating on displaced geometry 343 (of 402) >>
	<< Calculating on displaced geometry 344 (of 402) >>
	<< Calculating on displaced geometry 345 (of 402) >>
	<< Calculating on displaced geometry 346 (of 402) >>
	<< Calculating on displaced geometry 347 (of 402) >>
	<< Calculating on displaced geometry 348 (of 402) >>
	<< Calculating on displaced geometry 349 (of 402) >>
	<< Calculating on displaced geometry 350 (of 402) >>
	<< Calculating on displaced geometry 351 (of 402) >>
	<< Calculating on displaced geometry 352 (of 402) >>
	<< Calculating on displaced geometry 353 (of 402) >>
	<< Calculating on displaced geometry 354 (of 402) >>
	<< Calculating on displaced geometry 355 (of 402) >>
	<< Calculating on displaced geometry 356 (of 402) >>
	<< Calculating on displaced geometry 357 (of 402) >>
	<< Calculating on displaced geometry 358 (of 402) >>
	<< Calculating on displaced geometry 359 (of 402) >>
	<< Calculating on displaced geometry 360 (of 402) >>
	<< Calculating on displaced geometry 361 (of 402) >>
	<< Calculating on displaced geometry 362 (of 402) >>
	<< Calculating on displaced geometry 363 (of 402) >>
	<< Calculating on displaced geometry 364 (of 402) >>
	<< Calculating on displaced geometry 365 (of 402) >>
	<< Calculating on displaced geometry 366 (of 402) >>
	<< Calculating on displaced geometry 367 (of 402) >>
	<< Calculating on displaced geometry 368 (of 402) >>
	<< Calculating on displaced geometry 369 (of 402) >>
	<< Calculating on displaced geometry 370 (of 402) >>
	<< Calculating on displaced geometry 371 (of 402) >>
	<< Calculating on displaced geometry 372 (of 402) >>
	<< Calculating on displaced geometry 373 (of 402) >>
	<< Calculating on displaced geometry 374 (of 402) >>
	<< Calculating on displaced geometry 375 (of 402) >>
	<< Calculating on displaced geometry 376 (of 402) >>
	<< Calculating on displaced geometry 377 (of 402) >>
	<< Calculating on displaced geometry 378 (of 402) >>
	<< Calculating on displaced geometry 379 (of 402) >>
	<< Calculating on displaced geometry 380 (of 402) >>
	<< Calculating on displaced geometry 381 (of 402) >>
	<< Calculating on displaced geometry 382 (of 402) >>
	<< Calculating on displaced geometry 383 (of 402) >>
	<< Calculating on displaced geometry 384 (of 402) >>
	<< Calculating on displaced geometry 385 (of 402) >>
	<< Calculating on displaced geometry 386 (of 402) >>
	<< Calculating on displaced geometry 387 (of 402) >>
	<< Calculating on displaced geometry 388 (of 402) >>
	<< Calculating on displaced geometry 389 (of 402) >>
	<< Calculating on displaced geometry 390 (of 402) >>
	<< Calculating on displaced geometry 391 (of 402) >>
	<< Calculating on displaced geometry 392 (of 402) >>
	<< Calculating on displaced geometry 393 (of 402) >>
	<< Calculating on displaced geometry 394 (of 402) >>
	<< Calculating on displaced geometry 395 (of 402) >>
	<< Calculating on displaced geometry 396 (of 402) >>
	<< Calculating on displaced geometry 397 (of 402) >>
	<< Calculating on displaced geometry 398 (of 402) >>
	<< Calculating on displaced geometry 399 (of 402) >>
	<< Calculating on displaced geometry 400 (of 402) >>
	<< Calculating on displaced geometry 401 (of 402) >>
	<< Calculating on displaced geometry 402 (of 402) >>

-----------------------
VIBRATIONAL FREQUENCIES
-----------------------

Scaling factor for frequencies =  1.000000000 (already applied!)

   0:         0.00 cm**-1
   1:         0.00 cm**-1
   2:         0.00 cm**-1
   3:         0.00 cm**-1
   4:         0.00 cm**-1
   5:         0.00 cm**-1
   6:        14.97 cm**-1
   7:        24.23 cm**-1
   8:        30.27 cm**-1
   9:        34.59 cm**-1
  10:        37.53 cm**-1
  11:        40.44 cm**-1
  12:        48.39 cm**-1
  13:        53.91 cm**-1
  14:        64.40 cm**-1
  15:        81.97 cm**-1
  16:        89.49 cm**-1
  17:       104.06 cm**-1
  18:       111.77 cm**-1
  19:       135.74 cm**-1
  20:       143.79 cm**-1
  21:       163.07 cm**-1
  22:       171.90 cm**-1
  23:       181.11 cm**-1
  24:       197.77 cm**-1
  25:       205.66 cm**-1
  26:       210.63 cm**-1
  27:       222.83 cm**-1
  28:       243.30 cm**-1
  29:       249.48 cm**-1
  30:       267.03 cm**-1
  31:       276.83 cm**-1
  32:       289.46 cm**-1
  33:       294.52 cm**-1
  34:       308.74 cm**-1
  35:       325.29 cm**-1
  36:       335.30 cm**-1
  37:       340.30 cm**-1
  38:       358.75 cm**-1
  39:       363.41 cm**-1
  40:       372.18 cm**-1
  41:       392.15 cm**-1
  42:       413.80 cm**-1
  43:       416.14 cm**-1
  44:       416.91 cm**-1
  45:       418.82 cm**-1
  46:       433.75 cm**-1
  47:       454.81 cm**-1
  48:       456.58 cm**-1
  49:       477.41 cm**-1
  50:       502.31 cm**-1
  51:       511.77 cm**-1
  52:       521.10 cm**-1
  53:       540.19 cm**-1
  54:       553.99 cm**-1
  55:       579.25 cm**-1
  56:       588.92 cm**-1
  57:       626.42 cm**-1
  58:       627.51 cm**-1
  59:       628.27 cm**-1
  60:       636.46 cm**-1
  61:       663.37 cm**-1
  62:       697.81 cm**-1
  63:       709.40 cm**-1
  64:       718.49 cm**-1
  65:       719.61 cm**-1
  66:       722.37 cm**-1
  67:       728.07 cm**-1
  68:       766.96 cm**-1
  69:       785.57 cm**-1
  70:       787.40 cm**-1
  71:       797.74 cm**-1
  72:       827.33 cm**-1
  73:       840.85 cm**-1
  74:       862.52 cm**-1
  75:       867.58 cm**-1
  76:       868.91 cm**-1
  77:       871.08 cm**-1
  78:       891.56 cm**-1
  79:       894.11 cm**-1
  80:       922.93 cm**-1
  81:       937.02 cm**-1
  82:       939.64 cm**-1
  83:       942.56 cm**-1
  84:       948.74 cm**-1
  85:       954.18 cm**-1
  86:       957.94 cm**-1
  87:       958.91 cm**-1
  88:       966.79 cm**-1
  89:       977.22 cm**-1
  90:       981.37 cm**-1
  91:       991.47 cm**-1
  92:       998.58 cm**-1
  93:      1012.57 cm**-1
  94:      1016.33 cm**-1
  95:      1024.25 cm**-1
  96:      1024.43 cm**-1
  97:      1030.87 cm**-1
  98:      1037.25 cm**-1
  99:      1042.49 cm**-1
 100:      1047.60 cm**-1
 101:      1050.71 cm**-1
 102:      1059.08 cm**-1
 103:      1059.22 cm**-1
 104:      1081.95 cm**-1
 105:      1091.67 cm**-1
 106:      1107.11 cm**-1
 107:      1108.45 cm**-1
 108:      1125.17 cm**-1
 109:      1128.19 cm**-1
 110:      1146.85 cm**-1
 111:      1166.43 cm**-1
 112:      1169.87 cm**-1
 113:      1183.46 cm**-1
 114:      1191.25 cm**-1
 115:      1192.70 cm**-1
 116:      1217.27 cm**-1
 117:      1228.59 cm**-1
 118:      1229.11 cm**-1
 119:      1232.08 cm**-1
 120:      1243.52 cm**-1
 121:      1251.86 cm**-1
 122:      1259.62 cm**-1
 123:      1280.39 cm**-1
 124:      1296.36 cm**-1
 125:      1303.64 cm**-1
 126:      1308.71 cm**-1
 127:      1341.54 cm**-1
 128:      1346.69 cm**-1
 129:      1362.08 cm**-1
 130:      1366.64 cm**-1
 131:      1375.70 cm**-1
 132:      1378.30 cm**-1
 133:      1381.08 cm**-1
 134:      1384.37 cm**-1
 135:      1387.30 cm**-1
 136:      1390.02 cm**-1
 137:      1391.48 cm**-1
 138:      1403.03 cm**-1
 139:      1410.69 cm**-1
 140:      1451.47 cm**-1
 141:      1457.24 cm**-1
 142:      1459.39 cm**-1
 143:      1460.64 cm**-1
 144:      1462.79 cm**-1
 145:      1464.96 cm**-1
 146:      1469.49 cm**-1
 147:      1471.97 cm**-1
 148:      1475.57 cm**-1
 149:      1480.52 cm**-1
 150:      1485.66 cm**-1
 151:      1486.84 cm**-1
 152:      1489.61 cm**-1
 153:      1491.52 cm**-1
 154:      1492.82 cm**-1
 155:      1519.60 cm**-1
 156:      1534.00 cm**-1
 157:      1538.76 cm**-1
 158:      1563.00 cm**-1
 159:      1641.11 cm**-1
 160:      1649.32 cm**-1
 161:      1651.14 cm**-1
 162:      1662.98 cm**-1
 163:      1665.67 cm**-1
 164:      1667.62 cm**-1
 165:      1748.62 cm**-1
 166:      1813.24 cm**-1
 167:      3045.91 cm**-1
 168:      3046.58 cm**-1
 169:      3048.86 cm**-1
 170:      3051.21 cm**-1
 171:      3055.19 cm**-1
 172:      3057.72 cm**-1
 173:      3091.41 cm**-1
 174:      3119.73 cm**-1
 175:      3122.45 cm**-1
 176:      3125.14 cm**-1
 177:      3126.58 cm**-1
 178:      3127.88 cm**-1
 179:      3129.16 cm**-1
 180:      3129.89 cm**-1
 181:      3135.66 cm**-1
 182:      3137.39 cm**-1
 183:      3142.28 cm**-1
 184:      3151.35 cm**-1
 185:      3153.04 cm**-1
 186:      3187.42 cm**-1
 187:      3188.94 cm**-1
 188:      3192.10 cm**-1
 189:      3196.82 cm**-1
 190:      3198.99 cm**-1
 191:      3204.78 cm**-1
 192:      3206.03 cm**-1
 193:      3206.85 cm**-1
 194:      3213.37 cm**-1
 195:      3213.43 cm**-1
 196:      3220.75 cm**-1
 197:      3225.07 cm**-1
 198:      3231.97 cm**-1
 199:      3328.60 cm**-1
 200:      3655.91 cm**-1


------------
NORMAL MODES
------------

These modes are the cartesian displacements weighted by the diagonal matrix
M(i,i)=1/sqrt(m[i]) where m[i] is the mass of the displaced atom
Thus, these vectors are normalized but *not* orthogonal

                  0          1          2          3          4          5    
      0       0.000000   0.000000   0.000000   0.000000   0.000000   0.000000
      1       0.000000   0.000000   0.000000   0.000000   0.000000   0.000000
      2       0.000000   0.000000   0.000000   0.000000   0.000000   0.000000
      3       0.000000   0.000000   0.000000   0.000000   0.000000   0.000000
      4       0.000000   0.000000   0.000000   0.000000   0.000000   0.000000
      5       0.000000   0.000000   0.000000   0.000000   0.000000   0.000000
      6       0.000000   0.000000   0.000000   0.000000   0.000000   0.000000
      7       0.000000   0.000000   0.000000   0.000000   0.000000   0.000000
      8       0.000000   0.000000   0.000000   0.000000   0.000000   0.000000
      9       0.000000   0.000000   0.000000   0.000000   0.000000   0.000000
     10       0.000000   0.000000   0.000000   0.000000   0.000000   0.000000
     11       0.000000   0.000000   0.000000   0.000000   0.000000   0.000000
     12       0.000000   0.000000   0.000000   0.000000   0.000000   0.000000
     13       0.000000   0.000000   0.000000   0.000000   0.000000   0.000000
     14       0.000000   0.000000   0.000000   0.000000   0.000000   0.000000
     15       0.000000   0.000000   0.000000   0.000000   0.000000   0.000000
     16       0.000000   0.000000   0.000000   0.000000   0.000000   0.000000
     17       0.000000   0.000000   0.000000   0.000000   0.000000   0.000000
     18       0.000000   0.000000   0.000000   0.000000   0.000000   0.000000
     19       0.000000   0.000000   0.000000   0.000000   0.000000   0.000000
     20       0.000000   0.000000   0.000000   0.000000   0.000000   0.000000
     21       0.000000   0.000000   0.000000   0.000000   0.000000   0.000000
     22       0.000000   0.000000   0.000000   0.000000   0.000000   0.000000
     23       0.000000   0.000000   0.000000   0.000000   0.000000   0.000000
     24       0.000000   0.000000   0.000000   0.000000   0.000000   0.000000
     25       0.000000   0.000000   0.000000   0.000000   0.000000   0.000000
     26       0.000000   0.000000   0.000000   0.000000   0.000000   0.000000
     27       0.000000   0.000000   0.000000   0.000000   0.000000   0.000000
     28       0.000000   0.000000   0.000000   0.000000   0.000000   0.000000
     29       0.000000   0.000000   0.000000   0.000000   0.000000   0.000000
     30       0.000000   0.000000   0.000000   0.000000   0.000000   0.000000
     31       0.000000   0.000000   0.000000   0.000000   0.000000   0.000000
     32       0.000000   0.000000   0.000000   0.000000   0.000000   0.000000
     33       0.000000   0.000000   0.000000   0.000000   0.000000   0.000000
     34       0.000000   0.000000   0.000000   0.000000   0.000000   0.000000
     35       0.000000   0.000000   0.000000   0.000000   0.000000   0.000000
     36       0.000000   0.000000   0.000000   0.000000   0.000000   0.000000
     37       0.000000   0.000000   0.000000   0.000000   0.000000   0.000000
     38       0.000000   0.000000   0.000000   0.000000   0.000000   0.000000
     39       0.000000   0.000000   0.000000   0.000000   0.000000   0.000000
     40       0.000000   0.000000   0.000000   0.000000   0.000000   0.000000
     41       0.000000   0.000000   0.000000   0.000000   0.000000   0.000000
     42       0.000000   0.000000   0.000000   0.000000   0.000000   0.000000
     43       0.000000   0.000000   0.000000   0.000000   0.000000   0.000000
     44       0.000000   0.000000   0.000000   0.000000   0.000000   0.000000
     45       0.000000   0.000000   0.000000   0.000000   0.000000   0.000000
     46       0.000000   0.000000   0.000000   0.000000   0.000000   0.000000
     47       0.000000   0.000000   0.000000   0.000000   0.000000   0.000000
     48       0.000000   0.000000   0.000000   0.000000   0.000000   0.000000
     49       0.000000   0.000000   0.000000   0.000000   0.000000   0.000000
     50       0.000000   0.000000   0.000000   0.000000   0.000000   0.000000
     51       0.000000   0.000000   0.000000   0.000000   0.000000   0.000000
     52       0.000000   0.000000   0.000000   0.000000   0.000000   0.000000
     53       0.000000   0.000000   0.000000   0.000000   0.000000   0.000000
     54       0.000000   0.000000   0.000000   0.000000   0.000000   0.000000
     55       0.000000   0.000000   0.000000   0.000000   0.000000   0.000000
     56       0.000000   0.000000   0.000000   0.000000   0.000000   0.000000
     57       0.000000   0.000000   0.000000   0.000000   0.000000   0.000000
     58       0.000000   0.000000   0.000000   0.000000   0.000000   0.000000
     59       0.000000   0.000000   0.000000   0.000000   0.000000   0.000000
     60       0.000000   0.000000   0.000000   0.000000   0.000000   0.000000
     61       0.000000   0.000000   0.000000   0.000000   0.000000   0.000000
     62       0.000000   0.000000   0.000000   0.000000   0.000000   0.000000
     63       0.000000   0.000000   0.000000   0.000000   0.000000   0.000000
     64       0.000000   0.000000   0.000000   0.000000   0.000000   0.000000
     65       0.000000   0.000000   0.000000   0.000000   0.000000   0.000000
     66       0.000000   0.000000   0.000000   0.000000   0.000000   0.000000
     67       0.000000   0.000000   0.000000   0.000000   0.000000   0.000000
     68       0.000000   0.000000   0.000000   0.000000   0.000000   0.000000
     69       0.000000   0.000000   0.000000   0.000000   0.000000   0.000000
     70       0.000000   0.000000   0.000000   0.000000   0.000000   0.000000
     71       0.000000   0.000000   0.000000   0.000000   0.000000   0.000000
     72       0.000000   0.000000   0.000000   0.000000   0.000000   0.000000
     73       0.000000   0.000000   0.000000   0.000000   0.000000   0.000000
     74       0.000000   0.000000   0.000000   0.000000   0.000000   0.000000
     75       0.000000   0.000000   0.000000   0.000000   0.000000   0.000000
     76       0.000000   0.000000   0.000000   0.000000   0.000000   0.000000
     77       0.000000   0.000000   0.000000   0.000000   0.000000   0.000000
     78       0.000000   0.000000   0.000000   0.000000   0.000000   0.000000
     79       0.000000   0.000000   0.000000   0.000000   0.000000   0.000000
     80       0.000000   0.000000   0.000000   0.000000   0.000000   0.000000
     81       0.000000   0.000000   0.000000   0.000000   0.000000   0.000000
     82       0.000000   0.000000   0.000000   0.000000   0.000000   0.000000
     83       0.000000   0.000000   0.000000   0.000000   0.000000   0.000000
     84       0.000000   0.000000   0.000000   0.000000   0.000000   0.000000
     85       0.000000   0.000000   0.000000   0.000000   0.000000   0.000000
     86       0.000000   0.000000   0.000000   0.000000   0.000000   0.000000
     87       0.000000   0.000000   0.000000   0.000000   0.000000   0.000000
     88       0.000000   0.000000   0.000000   0.000000   0.000000   0.000000
     89       0.000000   0.000000   0.000000   0.000000   0.000000   0.000000
     90       0.000000   0.000000   0.000000   0.000000   0.000000   0.000000
     91       0.000000   0.000000   0.000000   0.000000   0.000000   0.000000
     92       0.000000   0.000000   0.000000   0.000000   0.000000   0.000000
     93       0.000000   0.000000   0.000000   0.000000   0.000000   0.000000
     94       0.000000   0.000000   0.000000   0.000000   0.000000   0.000000
     95       0.000000   0.000000   0.000000   0.000000   0.000000   0.000000
     96       0.000000   0.000000   0.000000   0.000000   0.000000   0.000000
     97       0.000000   0.000000   0.000000   0.000000   0.000000   0.000000
     98       0.000000   0.000000   0.000000   0.000000   0.000000   0.000000
     99       0.000000   0.000000   0.000000   0.000000   0.000000   0.000000
    100       0.000000   0.000000   0.000000   0.000000   0.000000   0.000000
    101       0.000000   0.000000   0.000000   0.000000   0.000000   0.000000
    102       0.000000   0.000000   0.000000   0.000000   0.000000   0.000000
    103       0.000000   0.000000   0.000000   0.000000   0.000000   0.000000
    104       0.000000   0.000000   0.000000   0.000000   0.000000   0.000000
    105       0.000000   0.000000   0.000000   0.000000   0.000000   0.000000
    106       0.000000   0.000000   0.000000   0.000000   0.000000   0.000000
    107       0.000000   0.000000   0.000000   0.000000   0.000000   0.000000
    108       0.000000   0.000000   0.000000   0.000000   0.000000   0.000000
    109       0.000000   0.000000   0.000000   0.000000   0.000000   0.000000
    110       0.000000   0.000000   0.000000   0.000000   0.000000   0.000000
    111       0.000000   0.000000   0.000000   0.000000   0.000000   0.000000
    112       0.000000   0.000000   0.000000   0.000000   0.000000   0.000000
    113       0.000000   0.000000   0.000000   0.000000   0.000000   0.000000
    114       0.000000   0.000000   0.000000   0.000000   0.000000   0.000000
    115       0.000000   0.000000   0.000000   0.000000   0.000000   0.000000
    116       0.000000   0.000000   0.000000   0.000000   0.000000   0.000000
    117       0.000000   0.000000   0.000000   0.000000   0.000000   0.000000
    118       0.000000   0.000000   0.000000   0.000000   0.000000   0.000000
    119       0.000000   0.000000   0.000000   0.000000   0.000000   0.000000
    120       0.000000   0.000000   0.000000   0.000000   0.000000   0.000000
    121       0.000000   0.000000   0.000000   0.000000   0.000000   0.000000
    122       0.000000   0.000000   0.000000   0.000000   0.000000   0.000000
    123       0.000000   0.000000   0.000000   0.000000   0.000000   0.000000
    124       0.000000   0.000000   0.000000   0.000000   0.000000   0.000000
    125       0.000000   0.000000   0.000000   0.000000   0.000000   0.000000
    126       0.000000   0.000000   0.000000   0.000000   0.000000   0.000000
    127       0.000000   0.000000   0.000000   0.000000   0.000000   0.000000
    128       0.000000   0.000000   0.000000   0.000000   0.000000   0.000000
    129       0.000000   0.000000   0.000000   0.000000   0.000000   0.000000
    130       0.000000   0.000000   0.000000   0.000000   0.000000   0.000000
    131       0.000000   0.000000   0.000000   0.000000   0.000000   0.000000
    132       0.000000   0.000000   0.000000   0.000000   0.000000   0.000000
    133       0.000000   0.000000   0.000000   0.000000   0.000000   0.000000
    134       0.000000   0.000000   0.000000   0.000000   0.000000   0.000000
    135       0.000000   0.000000   0.000000   0.000000   0.000000   0.000000
    136       0.000000   0.000000   0.000000   0.000000   0.000000   0.000000
    137       0.000000   0.000000   0.000000   0.000000   0.000000   0.000000
    138       0.000000   0.000000   0.000000   0.000000   0.000000   0.000000
    139       0.000000   0.000000   0.000000   0.000000   0.000000   0.000000
    140       0.000000   0.000000   0.000000   0.000000   0.000000   0.000000
    141       0.000000   0.000000   0.000000   0.000000   0.000000   0.000000
    142       0.000000   0.000000   0.000000   0.000000   0.000000   0.000000
    143       0.000000   0.000000   0.000000   0.000000   0.000000   0.000000
    144       0.000000   0.000000   0.000000   0.000000   0.000000   0.000000
    145       0.000000   0.000000   0.000000   0.000000   0.000000   0.000000
    146       0.000000   0.000000   0.000000   0.000000   0.000000   0.000000
    147       0.000000   0.000000   0.000000   0.000000   0.000000   0.000000
    148       0.000000   0.000000   0.000000   0.000000   0.000000   0.000000
    149       0.000000   0.000000   0.000000   0.000000   0.000000   0.000000
    150       0.000000   0.000000   0.000000   0.000000   0.000000   0.000000
    151       0.000000   0.000000   0.000000   0.000000   0.000000   0.000000
    152       0.000000   0.000000   0.000000   0.000000   0.000000   0.000000
    153       0.000000   0.000000   0.000000   0.000000   0.000000   0.000000
    154       0.000000   0.000000   0.000000   0.000000   0.000000   0.000000
    155       0.000000   0.000000   0.000000   0.000000   0.000000   0.000000
    156       0.000000   0.000000   0.000000   0.000000   0.000000   0.000000
    157       0.000000   0.000000   0.000000   0.000000   0.000000   0.000000
    158       0.000000   0.000000   0.000000   0.000000   0.000000   0.000000
    159       0.000000   0.000000   0.000000   0.000000   0.000000   0.000000
    160       0.000000   0.000000   0.000000   0.000000   0.000000   0.000000
    161       0.000000   0.000000   0.000000   0.000000   0.000000   0.000000
    162       0.000000   0.000000   0.000000   0.000000   0.000000   0.000000
    163       0.000000   0.000000   0.000000   0.000000   0.000000   0.000000
    164       0.000000   0.000000   0.000000   0.000000   0.000000   0.000000
    165       0.000000   0.000000   0.000000   0.000000   0.000000   0.000000
    166       0.000000   0.000000   0.000000   0.000000   0.000000   0.000000
    167       0.000000   0.000000   0.000000   0.000000   0.000000   0.000000
    168       0.000000   0.000000   0.000000   0.000000   0.000000   0.000000
    169       0.000000   0.000000   0.000000   0.000000   0.000000   0.000000
    170       0.000000   0.000000   0.000000   0.000000   0.000000   0.000000
    171       0.000000   0.000000   0.000000   0.000000   0.000000   0.000000
    172       0.000000   0.000000   0.000000   0.000000   0.000000   0.000000
    173       0.000000   0.000000   0.000000   0.000000   0.000000   0.000000
    174       0.000000   0.000000   0.000000   0.000000   0.000000   0.000000
    175       0.000000   0.000000   0.000000   0.000000   0.000000   0.000000
    176       0.000000   0.000000   0.000000   0.000000   0.000000   0.000000
    177       0.000000   0.000000   0.000000   0.000000   0.000000   0.000000
    178       0.000000   0.000000   0.000000   0.000000   0.000000   0.000000
    179       0.000000   0.000000   0.000000   0.000000   0.000000   0.000000
    180       0.000000   0.000000   0.000000   0.000000   0.000000   0.000000
    181       0.000000   0.000000   0.000000   0.000000   0.000000   0.000000
    182       0.000000   0.000000   0.000000   0.000000   0.000000   0.000000
    183       0.000000   0.000000   0.000000   0.000000   0.000000   0.000000
    184       0.000000   0.000000   0.000000   0.000000   0.000000   0.000000
    185       0.000000   0.000000   0.000000   0.000000   0.000000   0.000000
    186       0.000000   0.000000   0.000000   0.000000   0.000000   0.000000
    187       0.000000   0.000000   0.000000   0.000000   0.000000   0.000000
    188       0.000000   0.000000   0.000000   0.000000   0.000000   0.000000
    189       0.000000   0.000000   0.000000   0.000000   0.000000   0.000000
    190       0.000000   0.000000   0.000000   0.000000   0.000000   0.000000
    191       0.000000   0.000000   0.000000   0.000000   0.000000   0.000000
    192       0.000000   0.000000   0.000000   0.000000   0.000000   0.000000
    193       0.000000   0.000000   0.000000   0.000000   0.000000   0.000000
    194       0.000000   0.000000   0.000000   0.000000   0.000000   0.000000
    195       0.000000   0.000000   0.000000   0.000000   0.000000   0.000000
    196       0.000000   0.000000   0.000000   0.000000   0.000000   0.000000
    197       0.000000   0.000000   0.000000   0.000000   0.000000   0.000000
    198       0.000000   0.000000   0.000000   0.000000   0.000000   0.000000
    199       0.000000   0.000000   0.000000   0.000000   0.000000   0.000000
    200       0.000000   0.000000   0.000000   0.000000   0.000000   0.000000
                  6          7          8          9         10         11    
      0      -0.018536   0.084245  -0.022693  -0.007676  -0.041970  -0.009196
      1      -0.004150  -0.046645   0.038372  -0.002698   0.033754   0.013857
      2       0.000298   0.004399  -0.001202  -0.004369  -0.020624   0.001034
      3      -0.097814   0.007323  -0.037400   0.040020  -0.011368  -0.024163
      4       0.099458  -0.001301   0.033785  -0.029494   0.014114   0.032381
      5      -0.029438  -0.004300   0.003058   0.000045  -0.017216  -0.003097
      6      -0.007036   0.056586   0.058205   0.024345  -0.023624   0.009779
      7       0.010994  -0.043028   0.032559  -0.001005   0.031645   0.014895
      8       0.061398   0.012689  -0.005950   0.038363  -0.020872   0.012283
      9      -0.012398   0.053460   0.032187   0.014907  -0.037159   0.006455
     10       0.014316  -0.003474  -0.057991  -0.031680   0.030381  -0.019682
     11       0.030131  -0.003890  -0.004795  -0.012584  -0.009431  -0.016567
     12      -0.013638   0.068489   0.013935   0.007600  -0.031456  -0.003289
     13       0.008336  -0.037681   0.013755  -0.009114   0.028002   0.009088
     14       0.040686   0.004439  -0.008003   0.005284  -0.016993  -0.004537
     15      -0.012075   0.069658   0.005525   0.001169  -0.031047  -0.009327
     16       0.001694  -0.018513  -0.034248  -0.022245   0.022126  -0.007953
     17       0.058246  -0.002250  -0.014128  -0.013145  -0.001177  -0.018531
     18      -0.018394   0.085196  -0.021230  -0.003702  -0.032991  -0.018901
     19       0.015283  -0.014624  -0.044356  -0.028128   0.033079  -0.011185
     20       0.089094  -0.003279  -0.021949  -0.021482   0.021216  -0.019919
     21      -0.010935   0.060812  -0.004426   0.001607  -0.007315  -0.005576
     22      -0.049636  -0.016309  -0.034338  -0.009130  -0.016865  -0.014244
     23       0.063674  -0.003523  -0.015489  -0.014773   0.007266  -0.017170
     24      -0.041944   0.019891  -0.104435   0.109639   0.087737   0.105040
     25      -0.081707  -0.034878  -0.085389   0.050927   0.013060   0.038241
     26       0.097500  -0.017388  -0.036339  -0.004837   0.071079   0.014278
     27      -0.060315  -0.001043  -0.168164   0.180105   0.137665   0.178446
     28      -0.067128  -0.050310  -0.121402   0.082965   0.069660   0.085310
     29       0.121025  -0.025773  -0.049614   0.001357   0.112674   0.035780
     30      -0.050522   0.006461  -0.126146   0.131371   0.120294   0.125353
     31      -0.131843  -0.033371  -0.091977   0.071707  -0.028551   0.032038
     32       0.100806  -0.020658  -0.040322  -0.002253   0.082828   0.019470
     33      -0.075004  -0.024707  -0.204642   0.216517   0.193966   0.212209
     34      -0.156422  -0.047517  -0.132019   0.118937  -0.004775   0.073489
     35       0.126281  -0.031292  -0.056106   0.005381   0.132511   0.044269
     36      -0.027964   0.034060  -0.046609   0.042757   0.055599   0.031625
     37      -0.150256  -0.013160  -0.046826   0.031416  -0.100878  -0.027973
     38       0.071392  -0.009695  -0.023659  -0.009961   0.030056  -0.007682
     39      -0.034464   0.024194  -0.063431   0.059038   0.079351   0.045610
     40      -0.189104  -0.011360  -0.051156   0.046680  -0.133888  -0.033788
     41       0.074122  -0.011971  -0.026781  -0.008095   0.038603  -0.004101
     42       0.002875   0.074549   0.055241  -0.067292  -0.040457  -0.080994
     43      -0.118158   0.005401   0.005077  -0.029803  -0.131776  -0.081766
     44       0.037779   0.004079  -0.002799  -0.020022  -0.034116  -0.039585
     45       0.020290   0.096601   0.118657  -0.137674  -0.091834  -0.155520
     46      -0.132749   0.021493   0.041438  -0.062418  -0.189459  -0.130038
     47       0.014091   0.012401   0.010251  -0.025925  -0.076044  -0.061071
     48       0.010481   0.087359   0.075727  -0.086197  -0.070961  -0.097701
     49      -0.068426   0.003674   0.011424  -0.049477  -0.089528  -0.074147
     50       0.034178   0.006880   0.001096  -0.022036  -0.044821  -0.043830
     51       0.032150   0.119617   0.154006  -0.168175  -0.144491  -0.182583
     52      -0.044346   0.019525   0.053595  -0.097746  -0.115291  -0.117366
     53       0.008330   0.017571   0.017036  -0.028455  -0.093812  -0.067419
     54      -0.005970   0.061615   0.078295   0.030821  -0.023751   0.027591
     55       0.015733  -0.050750   0.093697   0.004673   0.040504   0.037475
     56       0.060993   0.039501   0.006662   0.059326  -0.031620   0.057584
     57      -0.009420   0.043675   0.039948   0.036348  -0.019974  -0.031499
     58       0.056233  -0.070649   0.158762   0.115781   0.062011  -0.030026
     59       0.021613   0.086437  -0.011640  -0.070816  -0.060515   0.214048
     60      -0.006148   0.013277   0.023928   0.061556  -0.006828  -0.115070
     61       0.099866  -0.094376   0.195195   0.250968   0.082578  -0.127822
     62       0.020720   0.080674  -0.016599  -0.070707  -0.058417   0.199254
     63      -0.006006   0.045546   0.056562   0.038992  -0.018631  -0.021728
     64       0.059383  -0.070473   0.185661   0.111966   0.065235  -0.016565
     65       0.038430   0.103669   0.021505  -0.033020  -0.063090   0.247119
     66      -0.019355   0.056215   0.013850   0.016381  -0.030203  -0.002754
     67       0.040235  -0.061784   0.144720   0.065909   0.054310   0.005745
     68      -0.022098   0.112363  -0.053127  -0.205396  -0.082667   0.313052
     69       0.015960   0.039875   0.149707   0.083961  -0.003946  -0.003643
     70       0.032362  -0.058867   0.111260   0.054760   0.048741   0.001473
     71       0.113444   0.019347   0.039507   0.222782  -0.010143  -0.063093
     72       0.018849   0.050768   0.180679   0.087212  -0.001531   0.026873
     73       0.004465  -0.045559   0.061895  -0.025506   0.031983   0.050200
     74       0.143924  -0.013803   0.054336   0.318187   0.007149  -0.170023
     75       0.017600   0.045586   0.166885   0.085830  -0.002750   0.013568
     76       0.034642  -0.060607   0.153734   0.052240   0.055453   0.022248
     77       0.116533   0.042095   0.046745   0.233467  -0.014520  -0.028805
     78       0.028274   0.007257   0.157290   0.121435   0.008684  -0.077618
     79       0.070825  -0.077029   0.129895   0.176394   0.064590  -0.095846
     80       0.119156   0.013646   0.042435   0.240802  -0.006934  -0.082363
     81      -0.022474   0.107508   0.071749  -0.022075  -0.043777   0.141187
     82      -0.036217  -0.028186   0.071675  -0.152872   0.018791   0.167714
     83       0.054088   0.047121   0.004164   0.037980  -0.035965   0.083745
     84      -0.037650   0.126946   0.019093  -0.072228  -0.055275   0.171486
     85      -0.048523  -0.022762   0.059564  -0.187818   0.013437   0.192340
     86       0.019886   0.057663  -0.015284  -0.059302  -0.049066   0.154539
     87      -0.021496   0.112298   0.088671  -0.019054  -0.043994   0.160213
     88      -0.034756  -0.034406   0.117613  -0.144656   0.023351   0.184304
     89       0.055612   0.071489   0.010491   0.039370  -0.042264   0.131097
     90      -0.021097   0.116970   0.102946  -0.018425  -0.043998   0.177948
     91      -0.063049  -0.013345   0.024378  -0.233136   0.004539   0.214679
     92       0.083057   0.016704   0.015821   0.125944  -0.018888  -0.021775
     93      -0.004643   0.033651  -0.000720  -0.005282   0.010082  -0.010979
     94       0.046961  -0.000439  -0.053249  -0.012717  -0.007827  -0.016721
     95       0.021840  -0.004401  -0.004427  -0.017284   0.001787  -0.016202
     96       0.014220  -0.027284  -0.056817  -0.026633   0.028494  -0.031547
     97       0.051793   0.026050  -0.032957  -0.000090  -0.020758  -0.011217
     98      -0.009652  -0.008318   0.000461  -0.028121   0.016512  -0.009870
     99       0.025350  -0.035972  -0.091819  -0.059268   0.117925  -0.071252
    100       0.084887   0.025852  -0.030385   0.023464  -0.075805  -0.002745
    101      -0.014287  -0.008590  -0.001284  -0.033270   0.029628  -0.012916
    102       0.040872  -0.081768  -0.136089  -0.078670   0.141084  -0.092070
    103       0.088993   0.045317  -0.014247   0.034736  -0.090517   0.003967
    104      -0.038136  -0.010769   0.002720  -0.041146   0.041761  -0.009033
    105       0.018110   0.008104  -0.076079  -0.069077   0.179308  -0.085451
    106       0.112875   0.002588  -0.046349   0.033253  -0.112292  -0.002124
    107       0.010400  -0.006311  -0.008789  -0.029228   0.028677  -0.021151
    108       0.027986  -0.002114  -0.106763  -0.095929   0.251204  -0.118336
    109       0.137616   0.003694  -0.042859   0.051938  -0.155364   0.005669
    110       0.005358  -0.006828  -0.010363  -0.033964   0.039921  -0.023721
    111      -0.002841   0.060878  -0.021091  -0.041895   0.137072  -0.052442
    112       0.108960  -0.020172  -0.066928   0.017436  -0.087678  -0.013852
    113       0.040706  -0.003590  -0.013752  -0.018340   0.011620  -0.025491
    114      -0.010516   0.091968  -0.006741  -0.045387   0.170332  -0.057199
    115       0.131071  -0.036623  -0.080394   0.023333  -0.109857  -0.016600
    116       0.060556  -0.002113  -0.019678  -0.013972   0.008052  -0.031615
    117      -0.014759   0.073176   0.017200  -0.009784   0.049558  -0.013633
    118       0.076400  -0.021908  -0.070096  -0.005478  -0.034584  -0.021334
    119       0.046301  -0.002803  -0.011544  -0.012765  -0.001481  -0.022461
    120      -0.034961   0.111117   0.062855   0.010751   0.015621   0.008715
    121       0.074904  -0.039209  -0.086745  -0.016989  -0.016533  -0.029281
    122       0.071234  -0.000226  -0.016625  -0.005632  -0.011455  -0.025724
    123       0.021925  -0.091202  -0.084515  -0.012832  -0.054997  -0.006223
    124       0.023582   0.058291  -0.011616  -0.012088   0.028489  -0.015869
    125      -0.038345  -0.013049   0.007351  -0.033730   0.019444   0.001518
    126       0.040574  -0.150946  -0.137486  -0.032224  -0.041581  -0.021602
    127       0.035709   0.087900   0.008198   0.002183   0.014856  -0.014954
    128      -0.068526  -0.016123   0.013805  -0.041689   0.030546   0.010446
    129       0.041476  -0.132882  -0.136961  -0.046801   0.010964  -0.043056
    130       0.041804   0.128363   0.035340   0.014172   0.014417  -0.016307
    131      -0.066953  -0.018703   0.025381  -0.019777  -0.029413   0.034310
    132       0.049965  -0.174959  -0.162708  -0.045058  -0.022267  -0.034287
    133       0.057241   0.047008  -0.018448   0.010426  -0.031181  -0.006603
    134      -0.074399  -0.013721   0.001820  -0.066895   0.098122  -0.014674
    135       0.044461  -0.190692  -0.152463  -0.018297  -0.106960   0.002406
    136       0.015484   0.109743   0.022280  -0.008595   0.054159  -0.021541
    137      -0.087311  -0.017827   0.019252  -0.044380   0.031505   0.018306
    138       0.011299  -0.066442  -0.054823   0.005218  -0.089356   0.011936
    139      -0.008525   0.126058   0.032064  -0.022819   0.098021  -0.026963
    140      -0.032740  -0.022196   0.021681  -0.000228  -0.076880   0.035942
    141      -0.001998  -0.024905  -0.016746   0.021367  -0.107159   0.025426
    142      -0.017466   0.111577   0.025756  -0.036123   0.119926  -0.035662
    143      -0.017752  -0.020707   0.015142   0.009155  -0.095445   0.041056
    144       0.008317  -0.039232  -0.050477  -0.007166  -0.035690  -0.004515
    145      -0.007054   0.170425   0.056528  -0.008492   0.093092  -0.019926
    146      -0.028373  -0.027628   0.030760   0.022174  -0.140742   0.058697
    147       0.020828  -0.116946  -0.075063   0.014391  -0.149597   0.026768
    148      -0.025448   0.151003   0.049144  -0.031912   0.135709  -0.035005
    149      -0.049152  -0.025019   0.030397  -0.006047  -0.069312   0.035742
    150       0.023027  -0.131811  -0.095516   0.005771  -0.132001   0.022187
    151       0.014024  -0.001764  -0.051527  -0.029117   0.030322  -0.013702
    152      -0.045436  -0.003918  -0.004937  -0.065704   0.109609  -0.029711
    153       0.006327  -0.100043  -0.071781   0.016157  -0.132757   0.036442
    154       0.001352  -0.028615  -0.071669  -0.041971   0.045999  -0.013281
    155      -0.020447   0.003516   0.000959  -0.058448   0.093228  -0.039400
    156       0.029223  -0.181025  -0.114338   0.019573  -0.201874   0.043983
    157      -0.010133   0.021171  -0.044281  -0.043123   0.084818  -0.018630
    158      -0.071338  -0.010384  -0.009692  -0.073609   0.128304  -0.020426
    159       0.034628  -0.148512  -0.109690  -0.003551  -0.120868   0.009069
    160       0.042706  -0.043566  -0.067989  -0.014218  -0.039074  -0.006558
    161      -0.051173   0.004535  -0.012300  -0.089706   0.176964  -0.053030
    162      -0.047019   0.021887  -0.019665   0.014167  -0.021394  -0.015125
    163       0.039230  -0.014138   0.031371  -0.014375   0.022468   0.020749
    164      -0.034703  -0.004985   0.004445   0.000133  -0.016829  -0.003883
    165      -0.006518  -0.030598   0.016338  -0.003076  -0.012348  -0.003511
    166       0.001644   0.004716   0.019526  -0.004484   0.021708   0.011828
    167      -0.075904  -0.011295   0.010566   0.005991  -0.011244  -0.013199
    168       0.089901   0.028189  -0.006032  -0.019868  -0.023377  -0.009346
    169      -0.084663  -0.026430   0.037104   0.009664   0.034640   0.004862
    170      -0.084879  -0.014115   0.012478   0.007489  -0.009817  -0.014266
    171       0.132684   0.124016  -0.061748  -0.016829  -0.040661  -0.025988
    172      -0.123888  -0.069664   0.064527   0.011752   0.046224   0.008066
    173      -0.061357  -0.015295   0.010408   0.003325  -0.013992  -0.008543
    174       0.134626  -0.034890   0.041963  -0.039418  -0.011069   0.006277
    175      -0.121572  -0.001699   0.019714   0.020865   0.032548  -0.005823
    176      -0.125361  -0.017453   0.017997   0.014247  -0.003315  -0.023466
    177       0.210778   0.011003   0.024077  -0.052693  -0.019622   0.001283
    178      -0.189922  -0.026998   0.034223   0.032088   0.042508  -0.011661
    179      -0.132833  -0.019923   0.019574   0.015454  -0.002176  -0.024307
    180       0.082894  -0.157547   0.114226  -0.041978   0.012676   0.028815
    181      -0.071703   0.055236  -0.016527   0.017715   0.017469  -0.009403
    182      -0.156631  -0.018084   0.021626   0.019437   0.001662  -0.031668
    183       0.118635  -0.208292   0.153922  -0.057907   0.022653   0.041971
    184      -0.100942   0.075111  -0.031068   0.026702   0.015640  -0.018096
    185      -0.188281  -0.020669   0.025811   0.024680   0.006723  -0.038761
    186      -0.014033  -0.215990   0.136250  -0.023954   0.023985   0.034506
    187       0.014947   0.086802  -0.034317   0.003024   0.004453  -0.002179
    188      -0.147461  -0.015193   0.019802   0.017896   0.000215  -0.030672
    189      -0.054420  -0.312256   0.193228  -0.025614   0.042699   0.052152
    190       0.053497   0.131474  -0.062954   0.000471  -0.007546  -0.005236
    191      -0.171265  -0.015239   0.022468   0.021894   0.004208  -0.036812
    192      -0.058049  -0.151153   0.085773  -0.004296   0.011296   0.017750
    193       0.051538   0.061246  -0.015788  -0.008179   0.006751   0.008883
    194      -0.107311  -0.012241   0.014496   0.011129  -0.006290  -0.021470
    195      -0.131409  -0.196253   0.103477   0.008954   0.020175   0.022659
    196       0.118925   0.086373  -0.030542  -0.019425  -0.003532   0.014781
    197      -0.099604  -0.009769   0.012843   0.009845  -0.007523  -0.020519
    198      -0.002104   0.026117   0.026214   0.024757  -0.081052   0.006719
    199      -0.004525   0.002962  -0.049739  -0.038537   0.050023  -0.018556
    200       0.009108  -0.001143   0.003432  -0.019631   0.006531  -0.015898
                 12         13         14         15         16         17    
      0      -0.085958  -0.003144   0.008581  -0.000796  -0.094083   0.061646
      1       0.003033  -0.000358   0.013178   0.012898   0.082767   0.081403
      2       0.015673   0.050278  -0.004283  -0.011796   0.049258   0.163458
      3      -0.038008  -0.000894  -0.160898  -0.102184   0.348377   0.009294
      4      -0.010422  -0.002012   0.031558   0.068625  -0.110250   0.184914
      5       0.017280   0.052020   0.009078  -0.022709   0.078904   0.147618
      6      -0.030256   0.037892  -0.046523  -0.010568  -0.066729   0.004326
      7      -0.002072  -0.008211   0.009257   0.012730   0.064649   0.042964
      8       0.010651  -0.016056  -0.068301   0.009955  -0.005504  -0.010223
      9      -0.042711   0.030306  -0.029363   0.026007  -0.053524   0.081549
     10      -0.066010  -0.043168   0.049175  -0.034235   0.014478  -0.061465
     11       0.020234   0.028187  -0.062674   0.015981  -0.036434  -0.011962
     12      -0.058367   0.018365  -0.024011  -0.001019  -0.073541   0.038082
     13      -0.014162  -0.015276   0.019182   0.015777   0.060209   0.057249
     14       0.010635   0.033031  -0.054239   0.006583  -0.000903   0.058967
     15      -0.062358   0.013568  -0.020108  -0.003874  -0.078342   0.013760
     16      -0.047212  -0.032740   0.037542  -0.006362   0.032858  -0.003953
     17       0.016772   0.027616  -0.062315   0.012363  -0.032091  -0.009041
     18      -0.085922   0.012327  -0.010352  -0.030643  -0.093821  -0.019727
     19      -0.057655  -0.043238   0.045955  -0.017590   0.029811  -0.021674
     20       0.008949   0.007045  -0.052226   0.004020  -0.029035  -0.028570
     21      -0.019780  -0.013029   0.002498  -0.008363  -0.053246  -0.009106
     22      -0.009997  -0.000510   0.010724  -0.003048   0.012986  -0.008230
     23       0.021381   0.017408  -0.054493   0.011518  -0.025141  -0.013060
     24       0.000324   0.047836   0.000342   0.004157  -0.078039  -0.000620
     25       0.008816   0.048370  -0.008694   0.005407  -0.018503  -0.009259
     26       0.006043  -0.012621  -0.013137   0.009441   0.014382  -0.000445
     27      -0.062707   0.120690  -0.046605   0.010353  -0.135317  -0.007253
     28      -0.036941   0.061002  -0.006255   0.005744  -0.019588  -0.004693
     29      -0.018373  -0.028611   0.008792   0.007232   0.036726   0.007342
     30       0.115645   0.015757   0.070839   0.012819  -0.039445   0.020837
     31       0.094911   0.080182  -0.025075   0.016620  -0.054683  -0.014693
     32       0.021854  -0.023368   0.004121   0.010128   0.028119   0.005308
     33       0.137585   0.063158   0.073651   0.024346  -0.062437   0.029533
     34       0.112980   0.117426  -0.037168   0.024489  -0.081189  -0.014265
     35       0.008636  -0.046804   0.038946   0.007460   0.060607   0.017189
     36       0.212414  -0.080383   0.143331   0.007159   0.029247   0.031253
     37       0.162100   0.060952  -0.021379   0.018126  -0.054199  -0.018936
     38       0.055489  -0.004583  -0.021659   0.014189  -0.000607  -0.003712
     39       0.311196  -0.108705   0.204133   0.014582   0.060832   0.048327
     40       0.232744   0.082601  -0.029317   0.026768  -0.079045  -0.020903
     41       0.069350  -0.012968  -0.007762   0.014888   0.008742   0.000175
     42       0.181839  -0.139552   0.134875  -0.008640   0.057867   0.019054
     43       0.137846   0.013347  -0.008164   0.007914  -0.021347  -0.020603
     44       0.070458   0.026030  -0.066162   0.016346  -0.040508  -0.017427
     45       0.255796  -0.214709   0.188519  -0.013959   0.112935   0.026771
     46       0.189258  -0.001073  -0.007346   0.008060  -0.020621  -0.024646
     47       0.095612   0.042392  -0.088356   0.018847  -0.063500  -0.025273
     48       0.065547  -0.103218   0.062178  -0.016194   0.015174   0.000167
     49       0.051837  -0.016718   0.007477  -0.002455   0.012854  -0.013491
     50       0.053484   0.036585  -0.082946   0.015443  -0.051519  -0.021400
     51       0.056765  -0.150019   0.062845  -0.026047   0.036679  -0.003297
     52       0.041052  -0.056214   0.022373  -0.010031   0.039828  -0.011589
     53       0.067826   0.060821  -0.117910   0.018744  -0.084078  -0.031449
     54      -0.017910   0.034055  -0.038223  -0.029438  -0.062175  -0.029816
     55       0.037910   0.041822  -0.006499  -0.027969   0.063892  -0.050576
     56       0.016857  -0.094589  -0.009140  -0.007974   0.028597  -0.009752
     57      -0.049049   0.054217  -0.056463  -0.001282  -0.065238   0.042235
     58       0.045331   0.047682   0.020901  -0.052894   0.058550  -0.107113
     59       0.051848  -0.129148  -0.013218  -0.021659   0.038890  -0.051972
     60      -0.072186   0.112069  -0.095801   0.031765  -0.096011   0.108788
     61       0.025530   0.014293   0.075526  -0.079164   0.098720  -0.133288
     62       0.047420  -0.114825  -0.023831  -0.013069   0.029821  -0.035616
     63      -0.038299   0.059549  -0.056923  -0.005592  -0.075221   0.023349
     64       0.065005   0.073953   0.005778  -0.052034   0.027307  -0.129516
     65       0.065315  -0.194837   0.047078  -0.064661   0.082583  -0.127521
     66      -0.057855   0.008270  -0.033589  -0.015211  -0.018630   0.036978
     67       0.052117   0.059452   0.001086  -0.042482   0.043557  -0.095719
     68       0.067932  -0.106224  -0.060381   0.002280   0.007179  -0.024345
     69       0.011875   0.097937  -0.055890  -0.071780  -0.083259  -0.132193
     70       0.033305   0.034953   0.009118  -0.033837   0.065079  -0.060210
     71      -0.014235  -0.151581   0.058232  -0.009215   0.041155   0.005440
     72       0.034370   0.090804  -0.046285  -0.103091  -0.089663  -0.185867
     73       0.026248   0.028361  -0.008251  -0.006463   0.072702  -0.007284
     74      -0.039272  -0.132888   0.065839   0.003273   0.041277   0.020140
     75       0.024505   0.093681  -0.050006  -0.088751  -0.085699  -0.162127
     76       0.063511   0.072933  -0.007404  -0.069458   0.048585  -0.138888
     77      -0.008108  -0.215309   0.100322  -0.024318   0.053360  -0.000994
     78      -0.000576   0.159242  -0.085498  -0.060282  -0.095077  -0.130911
     79       0.005807  -0.004777   0.056787  -0.028599   0.077292  -0.038743
     80      -0.018765  -0.149380   0.060518  -0.007352   0.041363   0.008088
     81       0.001465  -0.051290   0.003438  -0.045051  -0.035914  -0.064934
     82       0.075616   0.090265  -0.065803  -0.036089   0.062186  -0.081825
     83       0.023047  -0.100342  -0.009862  -0.010905   0.031826  -0.017693
     84      -0.015019  -0.090906   0.005805  -0.012874  -0.034981  -0.006314
     85       0.079183   0.095779  -0.077008  -0.032035   0.062468  -0.073853
     86       0.041858  -0.065797  -0.049064  -0.010466   0.031620  -0.018325
     87       0.012910  -0.058358   0.012916  -0.060440  -0.028649  -0.096531
     88       0.103147   0.123249  -0.071562  -0.071818   0.067978  -0.152470
     89       0.030962  -0.163353   0.029998  -0.023490   0.050117  -0.046341
     90       0.023049  -0.063875   0.020226  -0.073246  -0.023156  -0.124914
     91       0.071141   0.087527  -0.088351  -0.011730   0.059467  -0.035310
     92      -0.001571  -0.079600  -0.006561  -0.000095   0.017724   0.011600
     93      -0.021266   0.019718  -0.015569   0.028197  -0.025381   0.049285
     94      -0.039870  -0.027098   0.013395  -0.018770   0.001317  -0.067397
     95       0.010482   0.025051  -0.050970   0.010913  -0.033818  -0.011464
     96       0.003522  -0.005174  -0.028054   0.009866  -0.022733   0.011720
     97      -0.032329  -0.013469   0.001004  -0.006688  -0.005201  -0.054873
     98      -0.036352   0.015536  -0.006243   0.000740  -0.020923  -0.019934
     99       0.052979  -0.023995  -0.062998   0.040360   0.011223  -0.060241
    100      -0.001411   0.001765  -0.035569  -0.010410  -0.036294  -0.021373
    101      -0.039256   0.012475  -0.001603   0.002820  -0.014199  -0.029216
    102       0.077958  -0.044890  -0.083245   0.029158   0.012804  -0.097612
    103       0.002430   0.013344  -0.041069  -0.001856  -0.041012  -0.005294
    104      -0.070994   0.005340   0.029562  -0.006373  -0.004861  -0.030859
    105       0.069055  -0.018017  -0.065201   0.084816   0.049354  -0.099874
    106       0.022968   0.003521  -0.064806  -0.024196  -0.062283  -0.008096
    107      -0.003509   0.017834  -0.033765   0.014832  -0.018484  -0.038281
    108       0.107580  -0.034285  -0.092411   0.110990   0.079912  -0.166146
    109       0.044592   0.016348  -0.089246  -0.029133  -0.086702   0.019320
    110      -0.007048   0.014657  -0.029316   0.016603  -0.012435  -0.045968
    111       0.030357   0.011317  -0.018203   0.084630   0.045599  -0.048054
    112       0.021185  -0.012578  -0.067762  -0.027847  -0.055453  -0.032188
    113       0.037772   0.027469  -0.071665   0.022918  -0.031186  -0.032068
    114       0.036878   0.021135  -0.002666   0.110672   0.074678  -0.069139
    115       0.044812  -0.014245  -0.101459  -0.034880  -0.076582  -0.022294
    116       0.068369   0.031870  -0.099481   0.031709  -0.036256  -0.034586
    117      -0.014585   0.031171   0.009163   0.050220   0.004451   0.030453
    118      -0.011645  -0.026641  -0.025225  -0.023207  -0.020275  -0.066836
    119       0.041906   0.030908  -0.077385   0.020880  -0.038180  -0.022650
    120      -0.039455   0.065560   0.057585   0.050181   0.007972   0.065074
    121      -0.012255  -0.040831  -0.029244  -0.026825  -0.016100  -0.082777
    122       0.068243   0.034169  -0.108132   0.027778  -0.048632  -0.019997
    123      -0.033495  -0.010656   0.022695  -0.000232  -0.006358  -0.014275
    124      -0.055819  -0.015960   0.015502  -0.010811  -0.004201  -0.057017
    125      -0.089830   0.009470   0.046325  -0.009687  -0.007412  -0.039312
    126      -0.003211  -0.032894   0.030702  -0.157733  -0.088177   0.027384
    127      -0.036353  -0.000357  -0.023041   0.078578   0.029461  -0.072977
    128      -0.139438   0.001463   0.097685  -0.035505  -0.002548  -0.046257
    129       0.028781  -0.036628  -0.004103  -0.176511  -0.111077   0.037113
    130      -0.019102   0.016114  -0.064974   0.184472   0.071623  -0.095901
    131      -0.168168   0.012987   0.118815   0.031705   0.041538  -0.066874
    132       0.019738  -0.044496   0.025907  -0.241873  -0.135850   0.052029
    133      -0.028967  -0.002975  -0.012131   0.036218   0.009919  -0.061639
    134      -0.114064  -0.012463   0.081396  -0.113973  -0.050736  -0.022679
    135      -0.037274  -0.033997   0.078588  -0.173600  -0.078842   0.023715
    136      -0.048146  -0.003325  -0.018821   0.078700   0.031046  -0.074524
    137      -0.172474  -0.002403   0.131522  -0.045592   0.004605  -0.049543
    138      -0.063351   0.003895   0.031357   0.108014   0.056219  -0.051525
    139      -0.065339  -0.011643  -0.002301  -0.003419  -0.018989  -0.028722
    140      -0.129657   0.027901   0.072704   0.146345   0.096518  -0.116857
    141      -0.086598   0.019989   0.025390   0.228843   0.118554  -0.081494
    142      -0.052665  -0.022592   0.005092  -0.165754  -0.120003   0.049815
    143      -0.135463   0.034509   0.066288   0.285830   0.187877  -0.194182
    144      -0.048767   0.001226   0.007013   0.115132   0.051815  -0.045574
    145      -0.082175   0.004720  -0.021790   0.208816   0.103987  -0.115950
    146      -0.155620   0.040238   0.089176   0.259216   0.171659  -0.173327
    147      -0.069719   0.000745   0.062017   0.044110   0.031308  -0.041241
    148      -0.063697  -0.013538  -0.009157  -0.058347  -0.062682   0.014415
    149      -0.131903   0.022811   0.085988   0.020412   0.015874  -0.048062
    150      -0.077132  -0.008944   0.074150   0.058512   0.055793  -0.070109
    151      -0.082683  -0.039954   0.073480  -0.120589  -0.035238  -0.056180
    152      -0.056832  -0.007372   0.024281  -0.147957  -0.099478   0.025234
    153      -0.114306   0.000710   0.090229   0.174943   0.130831  -0.088233
    154      -0.104387  -0.054829   0.109712  -0.158801  -0.034402  -0.058353
    155      -0.008017   0.002512  -0.026238  -0.182098  -0.149067   0.039123
    156      -0.105530  -0.011076   0.117448   0.076760   0.091975  -0.116842
    157      -0.104980  -0.046608   0.088591  -0.108810  -0.019979  -0.038399
    158      -0.105548  -0.017419   0.074431  -0.119466  -0.053939   0.013788
    159      -0.045311  -0.015331   0.056375  -0.035438  -0.007933  -0.049258
    160      -0.058903  -0.036105   0.065972  -0.155880  -0.058836  -0.081417
    161      -0.031472  -0.019175   0.005904  -0.249378  -0.168447   0.072701
    162      -0.055066  -0.005281  -0.078131  -0.050739   0.140354   0.025100
    163      -0.009177  -0.002389   0.025986   0.042166  -0.025439   0.124589
    164       0.016363   0.051609   0.016354  -0.022360   0.073792   0.140581
    165      -0.037764  -0.006523  -0.044206  -0.028512   0.090331   0.025368
    166      -0.019378  -0.008659   0.022857   0.035894  -0.015589   0.103449
    167       0.010194   0.039756   0.045818  -0.018332   0.046331   0.077603
    168      -0.013121   0.114411   0.100536  -0.031717   0.090361  -0.017183
    169      -0.036848  -0.089186  -0.019889   0.055753  -0.079539   0.036729
    170       0.008463   0.031779   0.043864  -0.015656   0.037112   0.067675
    171      -0.016430   0.185817   0.143956  -0.053790   0.139857  -0.041442
    172      -0.038317  -0.137445  -0.038225   0.075459  -0.134359   0.008410
    173       0.012254   0.048366   0.037565  -0.026680   0.075128   0.117470
    174       0.019567   0.142174   0.179220  -0.003563   0.022985  -0.024568
    175      -0.053774  -0.112318  -0.043714   0.051411  -0.078872   0.001215
    176       0.001383   0.007096   0.062821  -0.001023  -0.019635  -0.016336
    177       0.041327   0.245712   0.304356  -0.008696   0.030300  -0.064747
    178      -0.068428  -0.177606  -0.075574   0.067347  -0.135874  -0.060824
    179      -0.000142   0.000513   0.060932   0.000943  -0.026840  -0.024984
    180       0.025453   0.034818   0.095064   0.034853  -0.064916   0.022221
    181      -0.052276  -0.049871  -0.023001   0.024551  -0.000626   0.040338
    182      -0.003689  -0.008131   0.085601   0.009941  -0.065148  -0.090515
    183       0.051913   0.055220   0.157995   0.060924  -0.130864   0.020215
    184      -0.065739  -0.066878  -0.042584   0.018645   0.007704   0.012223
    185      -0.009157  -0.026960   0.099595   0.020646  -0.106747  -0.153756
    186      -0.002355  -0.101093  -0.073857   0.040478  -0.070407   0.070618
    187      -0.033545   0.036415   0.027258   0.004017   0.067489   0.110863
    188      -0.001890   0.000350   0.089135   0.007423  -0.056648  -0.080665
    189       0.001332  -0.190256  -0.147601   0.071599  -0.142775   0.108011
    190      -0.031912   0.088348   0.048343  -0.018408   0.131035   0.138906
    191      -0.005901  -0.012447   0.104807   0.017059  -0.092693  -0.135120
    192      -0.033136  -0.116498  -0.139690   0.005553   0.018686   0.070237
    193      -0.017569   0.053715   0.046193   0.011939   0.054849   0.146955
    194       0.005138   0.024879   0.070094  -0.007419   0.000170   0.003686
    195      -0.052337  -0.213399  -0.260319   0.009079   0.018742   0.110291
    196      -0.004027   0.117042   0.076286  -0.003807   0.111293   0.211939
    197       0.006564   0.031558   0.071545  -0.009596   0.008283   0.013976
    198      -0.009770   0.032628  -0.064676   0.108005  -0.017515   0.075391
    199      -0.081076  -0.046923   0.067780  -0.064088   0.003840  -0.046438
    200       0.009014   0.023587  -0.047226  -0.004233  -0.042095   0.004765
                 18         19         20         21         22         23    
      0      -0.074103  -0.019229  -0.038117   0.024047  -0.046451  -0.028132
      1       0.056177   0.036019  -0.009221  -0.017182   0.012098   0.012627
      2      -0.136195  -0.043859  -0.016844  -0.009746   0.014101  -0.007332
      3       0.116348   0.065385   0.000149  -0.102107   0.070717  -0.003348
      4      -0.044820  -0.042988  -0.021172   0.042425  -0.034386   0.001677
      5      -0.132228  -0.025976  -0.023443  -0.019312   0.018790  -0.007593
      6       0.007976   0.005896   0.036854  -0.043689  -0.009703  -0.018350
      7       0.060859   0.025769   0.018151   0.001143  -0.015455   0.003122
      8       0.060244  -0.033495   0.193906  -0.038198  -0.078848  -0.056419
      9       0.021996   0.033862   0.035124   0.018303  -0.000311   0.039944
     10      -0.049311  -0.041104  -0.021619  -0.017547  -0.022086  -0.060370
     11       0.041739   0.025622  -0.059535   0.007489  -0.005182   0.002170
     12      -0.014411   0.004619  -0.000029  -0.018663  -0.013525  -0.014145
     13       0.046248   0.023965  -0.000207   0.012499  -0.017270   0.004370
     14      -0.020481  -0.041522   0.077526  -0.010630  -0.010741  -0.009723
     15      -0.017399   0.008842  -0.015598  -0.013513  -0.010458  -0.012446
     16      -0.003257  -0.000920  -0.021994   0.011306  -0.034988  -0.034448
     17       0.020359  -0.013737   0.009651   0.002229   0.019561   0.019787
     18      -0.070285  -0.035401  -0.000723  -0.032746  -0.014861  -0.049128
     19      -0.021391  -0.018039  -0.017078   0.002564  -0.027542  -0.039769
     20       0.010037  -0.022870   0.011447  -0.006669   0.034731   0.027071
     21       0.000132   0.029778  -0.067628  -0.017242  -0.011000  -0.022153
     22       0.001715   0.011248  -0.046570   0.009696  -0.041769  -0.046350
     23       0.023818  -0.013367   0.004417   0.002886   0.022706   0.024269
     24      -0.004075   0.026706  -0.061877  -0.014636  -0.008474  -0.017322
     25      -0.000381   0.010304  -0.043331   0.007616  -0.030551  -0.035454
     26       0.024518  -0.017442   0.005776   0.012762   0.001743   0.007842
     27      -0.004036   0.037785  -0.091421  -0.019747  -0.006564  -0.018642
     28       0.000056   0.014272  -0.058930   0.011251  -0.046315  -0.050351
     29       0.024965  -0.017645   0.000794   0.018822  -0.016254  -0.007928
     30      -0.020512  -0.002901   0.006697  -0.000739  -0.005281  -0.002516
     31      -0.007458  -0.003549  -0.003828   0.004185   0.007066   0.005812
     32       0.022400  -0.022744   0.017322   0.016795  -0.002223   0.006455
     33      -0.028743  -0.011583   0.024740   0.003836  -0.000378   0.008025
     34      -0.011174  -0.007902   0.006987   0.004055   0.018903   0.020333
     35       0.019510  -0.024592   0.016788   0.023973  -0.025044  -0.014634
     36      -0.031460  -0.028091   0.067603   0.008142  -0.004652   0.004089
     37      -0.011706  -0.016121   0.031713   0.002571   0.029657   0.030840
     38       0.021759  -0.026295   0.030753   0.011465   0.021836   0.030706
     39      -0.048782  -0.059139   0.139950   0.020907   0.003254   0.023736
     40      -0.020213  -0.031118   0.072624   0.001273   0.058220   0.063744
     41       0.018958  -0.031415   0.042056   0.014342   0.020557   0.031520
     42      -0.018531  -0.010658   0.028156  -0.001200  -0.015890  -0.017854
     43      -0.005116  -0.008091   0.010333   0.001516   0.012990   0.009875
     44       0.023692  -0.021216   0.025903   0.000697   0.045501   0.049507
     45      -0.024320  -0.026241   0.064597   0.003787  -0.019304  -0.018837
     46      -0.007967  -0.014687   0.030122  -0.001932   0.028509   0.024545
     47       0.023054  -0.021849   0.032258  -0.005251   0.064219   0.066306
     48      -0.002508   0.020765  -0.045279  -0.014893  -0.019425  -0.031467
     49       0.001775   0.006592  -0.031198   0.005515  -0.025360  -0.030793
     50       0.026319  -0.015231   0.013842  -0.002705   0.046203   0.047890
     51       0.001650   0.028107  -0.059844  -0.019858  -0.028329  -0.043031
     52       0.003670   0.010172  -0.039769   0.005046  -0.040424  -0.047449
     53       0.028537  -0.013390   0.014686  -0.009682   0.068383   0.069797
     54      -0.023200   0.002793   0.004903  -0.036609   0.000346  -0.015856
     55      -0.005349  -0.004584   0.012021   0.022847  -0.014546   0.001105
     56       0.023087   0.000517   0.069485  -0.019787  -0.035117  -0.026231
     57       0.021972  -0.003139   0.094597  -0.071198  -0.041507  -0.049944
     58      -0.055974  -0.014080  -0.038571   0.048458   0.010175   0.018859
     59       0.011304   0.017598  -0.001566   0.003391  -0.006410   0.000769
     60       0.092659  -0.015894   0.276100  -0.175375  -0.102682  -0.126810
     61      -0.128777  -0.020540  -0.180308   0.157756   0.047109   0.082206
     62       0.029421   0.014870   0.044119  -0.023912  -0.021527  -0.018797
     63       0.017305  -0.002750   0.093693  -0.079186  -0.033354  -0.049581
     64      -0.042561  -0.015049   0.012410  -0.001592   0.010749  -0.002870
     65      -0.088729   0.025116  -0.229768   0.146633   0.065222   0.097898
     66      -0.011691   0.001797  -0.011468   0.012504  -0.025687  -0.005389
     67      -0.028691  -0.011258   0.012578   0.009070  -0.002958  -0.003469
     68       0.073657   0.024635   0.112166  -0.083650  -0.038675  -0.050377
     69      -0.095759  -0.043239   0.026471  -0.027249  -0.015354  -0.038598
     70      -0.017525  -0.003228  -0.008529   0.028935  -0.007201   0.006131
     71       0.011999   0.028472  -0.019730  -0.005558   0.002937   0.003150
     72      -0.129543  -0.043116  -0.039225  -0.024539   0.006899  -0.026157
     73       0.026967   0.008058   0.028128   0.020873  -0.016780   0.005472
     74       0.007041   0.013999   0.032463   0.000259  -0.018745  -0.014709
     75      -0.115019  -0.042784  -0.010839  -0.024771  -0.001870  -0.030790
     76      -0.068695  -0.032547  -0.011575   0.031063  -0.012733  -0.007220
     77       0.008615   0.067519  -0.148908   0.000575   0.058055   0.047992
     78      -0.103851  -0.083532   0.145789  -0.029290  -0.068027  -0.083176
     79      -0.018610   0.018028  -0.060904   0.039939   0.016163   0.026052
     80       0.010812   0.026458  -0.012742  -0.004347  -0.000155   0.000591
     81      -0.035720   0.045524  -0.159875  -0.005536   0.080930   0.044020
     82      -0.006536  -0.026103   0.076990   0.015784  -0.043305  -0.020598
     83       0.021850   0.003859   0.056324  -0.017193  -0.028628  -0.021550
     84       0.043198   0.070004  -0.138626  -0.033397   0.079093   0.040440
     85       0.004880  -0.026603   0.096607   0.008000  -0.050853  -0.026998
     86       0.029187  -0.009105   0.115906  -0.030423  -0.055180  -0.042313
     87      -0.066018   0.046236  -0.213116   0.014476   0.106010   0.062971
     88      -0.085092  -0.048375   0.034841   0.050027  -0.028098  -0.007970
     89       0.006640   0.032658  -0.081535   0.012609   0.041633   0.030041
     90      -0.090484   0.045788  -0.257814   0.031817   0.127407   0.078969
     91       0.053308  -0.017006   0.141762  -0.016614  -0.069592  -0.041723
     92       0.028214  -0.007547   0.115924  -0.030865  -0.061766  -0.045076
     93       0.031819   0.004990   0.051009   0.052652   0.040116   0.036132
     94      -0.055059  -0.012925  -0.005842  -0.027864  -0.016908  -0.020473
     95       0.045281   0.017129  -0.061841   0.012717  -0.001217  -0.006557
     96      -0.037850   0.099988   0.054752   0.052317   0.014976   0.034980
     97      -0.019187  -0.056971  -0.013921  -0.027115   0.005965  -0.013702
     98       0.016635   0.028028  -0.043556   0.011507  -0.017067  -0.018505
     99      -0.109816   0.130401   0.004781  -0.016527  -0.053033   0.023751
    100       0.038062  -0.065025  -0.028512   0.010445   0.045665  -0.012855
    101       0.004289   0.030903  -0.042340   0.002071  -0.026327  -0.017395
    102      -0.190176   0.239169  -0.002013  -0.045123  -0.119521   0.030732
    103       0.081464  -0.111863  -0.036567   0.026321   0.078175  -0.019517
    104      -0.019876   0.037537  -0.019248  -0.007164  -0.040877  -0.012165
    105      -0.073968  -0.020042  -0.053225  -0.068553  -0.030824  -0.008131
    106       0.033105   0.008589  -0.016764   0.037531   0.047425   0.009919
    107       0.021408   0.017051  -0.067000  -0.001331  -0.013558  -0.014911
    108      -0.136544  -0.017316  -0.099183  -0.140310  -0.080438  -0.021351
    109       0.076121   0.011850  -0.012483   0.072969   0.082950   0.026836
    110       0.010528   0.016394  -0.069236  -0.010901  -0.022531  -0.018946
    111       0.067443  -0.188238  -0.049883  -0.011294   0.067109  -0.023821
    112      -0.040000   0.084682  -0.008929   0.009908  -0.002502   0.014586
    113       0.056043  -0.000618  -0.086484   0.008178   0.012027  -0.007651
    114       0.133047  -0.330028  -0.094421  -0.027082   0.103220  -0.054630
    115      -0.060868   0.151060  -0.002694   0.018607  -0.011080   0.031016
    116       0.074622  -0.017171  -0.108169   0.007773   0.025536  -0.009104
    117       0.118476  -0.141013   0.012887   0.059658   0.088647   0.010048
    118      -0.081368   0.063363  -0.003744  -0.026157  -0.031082  -0.001332
    119       0.065152   0.005136  -0.081337   0.017067   0.017404  -0.001771
    120       0.234731  -0.206905   0.012527   0.100149   0.099724   0.011161
    121      -0.130717   0.101471   0.002123  -0.041970  -0.049529  -0.001490
    122       0.076534  -0.010256  -0.093529   0.019046   0.039450   0.000334
    123      -0.026579   0.033335   0.042331   0.028453   0.024557   0.025666
    124      -0.052144  -0.036621   0.037475  -0.022337   0.027091   0.020982
    125      -0.012690   0.014635   0.001872   0.005463   0.004557   0.004445
    126       0.047873  -0.034130   0.003536   0.026965   0.045277  -0.037468
    127      -0.072692   0.010503   0.020409  -0.011992   0.001145   0.019482
    128      -0.034588  -0.010743   0.056629  -0.009119   0.034170   0.053883
    129       0.032851   0.011959  -0.017642  -0.008107  -0.032438  -0.000170
    130      -0.113118   0.077754   0.009523  -0.013757  -0.046495   0.043578
    131      -0.034771  -0.033883   0.075685   0.029447   0.100764   0.022808
    132       0.083137  -0.057541  -0.020671   0.018858   0.038744  -0.060703
    133      -0.016667  -0.050163  -0.001417   0.026259   0.071477  -0.063916
    134      -0.035959   0.010859   0.042548  -0.053875  -0.036689   0.094617
    135       0.085673  -0.111787   0.021014   0.073139   0.154222  -0.105741
    136      -0.106467   0.039786   0.043517  -0.043603  -0.041891   0.084093
    137      -0.046294  -0.028132   0.091719  -0.014032   0.056261   0.080485
    138      -0.064753   0.044008   0.049863   0.023447   0.015215   0.041074
    139      -0.098507   0.063191   0.120945   0.018813   0.056041   0.087973
    140      -0.042841  -0.033453  -0.037017  -0.026584  -0.022323  -0.018586
    141      -0.116187   0.118342   0.076388   0.099567   0.063234  -0.043483
    142      -0.010891  -0.076707   0.066196  -0.220182  -0.148949   0.435578
    143      -0.122401   0.098187   0.013915   0.219347   0.194352  -0.389369
    144      -0.107167   0.173832   0.125721   0.191481   0.162266  -0.129379
    145      -0.225316   0.284390   0.221797   0.352858   0.340143  -0.350520
    146      -0.066857  -0.055087  -0.065827  -0.026734  -0.027087  -0.076015
    147       0.015190  -0.149655  -0.061317  -0.219900  -0.193663   0.288865
    148      -0.086322   0.062276   0.138374  -0.037800   0.003419   0.226112
    149       0.034994  -0.181113  -0.096602  -0.289915  -0.254127   0.362820
    150      -0.032712  -0.068480   0.025530  -0.029000   0.025500   0.038775
    151      -0.026809  -0.129549   0.039563  -0.051178   0.059384   0.002085
    152       0.011429   0.072248   0.024226   0.052918   0.025095  -0.018197
    153      -0.088236  -0.000079   0.166698   0.077202   0.233896   0.097786
    154      -0.029709  -0.153584   0.072450  -0.027302   0.131434  -0.016223
    155       0.051379   0.054028  -0.107902  -0.044229  -0.195856  -0.038978
    156      -0.021794  -0.191673  -0.031792  -0.121519  -0.035275   0.037522
    157      -0.063733  -0.042758   0.178490   0.079845   0.269916   0.018975
    158      -0.027906   0.093936   0.158692   0.152252   0.247451   0.002010
    159       0.007781  -0.104646  -0.067302  -0.096331  -0.115675   0.000977
    160       0.024328  -0.262032  -0.142098  -0.227320  -0.207759  -0.026951
    161       0.027914   0.122984   0.034931   0.094111   0.034286  -0.047852
    162       0.029578  -0.000593  -0.011569   0.033705  -0.029962   0.002292
    163       0.014415   0.011244  -0.014270  -0.017524   0.003870  -0.000006
    164      -0.131805  -0.023096  -0.024807  -0.016297   0.015534  -0.007454
    165       0.017753  -0.043774  -0.010259   0.150196  -0.097665   0.028443
    166       0.045735   0.038210  -0.014673  -0.066936   0.030468  -0.009572
    167      -0.082458   0.000246  -0.019522  -0.013239   0.004370  -0.006379
    168       0.098671  -0.001095  -0.004838   0.133918  -0.096149   0.029216
    169       0.101190   0.029930  -0.000539  -0.052850   0.025916  -0.005385
    170      -0.073650   0.000282  -0.017559  -0.011313   0.002848  -0.006041
    171       0.118367  -0.027930  -0.001812   0.171148  -0.098194   0.035564
    172       0.123260   0.033340   0.007538  -0.070882   0.038614  -0.008137
    173      -0.118290   0.005165  -0.028817  -0.013206  -0.004774  -0.007399
    174       0.141416   0.075745  -0.000136  -0.006112  -0.025161   0.005107
    175       0.125231   0.004523   0.005337   0.013077  -0.011338   0.007596
    176       0.009753   0.012518  -0.000885   0.004744  -0.011781  -0.000531
    177       0.222104   0.134768   0.005111  -0.052377  -0.012008  -0.000306
    178       0.169196  -0.004451   0.018716   0.044199  -0.030870   0.014357
    179       0.016794   0.012387   0.000930   0.007912  -0.014035   0.000227
    180       0.071779   0.077326  -0.001369  -0.121150   0.057906  -0.020687
    181       0.099095  -0.006107  -0.005691   0.055364  -0.039597   0.015897
    182       0.082100   0.026190   0.013298   0.018407  -0.025620   0.004147
    183       0.098439   0.144398   0.002170  -0.272597   0.143226  -0.050121
    184       0.116181  -0.030255  -0.001577   0.123969  -0.079614   0.030075
    185       0.143336   0.034044   0.025534   0.031065  -0.035653   0.008430
    186      -0.039268  -0.017712  -0.006299  -0.029404   0.029077  -0.006038
    187       0.053297   0.021154  -0.021509   0.006129  -0.018706   0.004635
    188       0.074268   0.028088   0.011065   0.014071  -0.023875   0.002986
    189      -0.105952  -0.035643  -0.006759  -0.091872   0.084349  -0.020611
    190       0.035716   0.021899  -0.030250   0.028320  -0.037984   0.008432
    191       0.132547   0.037138   0.021781   0.022227  -0.031499   0.006555
    192      -0.056217  -0.071722  -0.011101   0.110879  -0.055947   0.021039
    193       0.022300   0.038159  -0.026395  -0.058810   0.022553  -0.009237
    194      -0.011276   0.015581  -0.005811  -0.001912  -0.009203  -0.002707
    195      -0.130004  -0.121254  -0.016332   0.139535  -0.058420   0.024602
    196      -0.023830   0.044631  -0.040684  -0.083153   0.036997  -0.014950
    197      -0.019665   0.015357  -0.008049  -0.004691  -0.007198  -0.003422
    198       0.004783   0.171826  -0.001711   0.040580  -0.072810   0.084223
    199      -0.030315  -0.078236  -0.025094  -0.017463  -0.007064  -0.081023
    200       0.062127   0.007080  -0.073067   0.011909  -0.002864  -0.015407
                 24         25         26         27         28         29    
      0       0.012322   0.034145   0.067393   0.018527  -0.063682  -0.014218
      1      -0.010822  -0.035543  -0.050201   0.020408   0.041223   0.033782
      2      -0.018553   0.020570   0.026243  -0.056390  -0.007163  -0.037417
      3      -0.027622   0.048403   0.038843  -0.060084  -0.023845  -0.035420
      4      -0.089280   0.015373   0.040543  -0.093838   0.013309  -0.049712
      5       0.009256  -0.000164  -0.000857  -0.020953   0.008663  -0.012526
      6      -0.039555  -0.035245  -0.028627   0.015590  -0.020048   0.029459
      7       0.017907  -0.037398  -0.043945   0.057623   0.011259   0.042681
      8       0.046917  -0.005064   0.022863  -0.020705   0.016090   0.019296
      9       0.077577   0.022952  -0.007974   0.024257   0.008893   0.018372
     10      -0.038387   0.008010   0.028436   0.082580  -0.057480  -0.009130
     11       0.042776  -0.021456   0.002575  -0.020712   0.003700  -0.000449
     12      -0.007515   0.002822   0.013168   0.015707  -0.018439   0.009536
     13       0.029608  -0.018384  -0.023590   0.055207   0.005918   0.030344
     14      -0.015647   0.023648   0.023476  -0.017320  -0.034262  -0.014858
     15       0.013700   0.008565   0.021846   0.030238   0.023108   0.005751
     16       0.048455   0.003396   0.017215   0.084369  -0.071525  -0.001539
     17      -0.042081   0.013188   0.007907   0.041211   0.004099   0.001331
     18      -0.027464   0.022316   0.045853   0.036948  -0.040110  -0.016040
     19       0.004947   0.009038   0.021917   0.093226  -0.058244  -0.000803
     20      -0.106572   0.016647   0.005069   0.051479   0.065048   0.013474
     21       0.043874  -0.012964   0.038593   0.059412   0.164481   0.005132
     22       0.099963  -0.009405   0.031245   0.099238  -0.102453  -0.019204
     23      -0.061291   0.018093   0.015893   0.090443   0.024674   0.003280
     24       0.042502  -0.013089   0.040387   0.071628   0.198359   0.002646
     25       0.081458  -0.008999   0.030247   0.095141  -0.055922  -0.017265
     26      -0.030405   0.021854   0.024631   0.153075  -0.067233  -0.007195
     27       0.047915  -0.017043   0.055578   0.102264   0.287736   0.004979
     28       0.113576  -0.010084   0.043787   0.145801  -0.083687  -0.024556
     29       0.002587   0.022188   0.033127   0.195097  -0.133320  -0.016061
     30       0.008822  -0.003400  -0.001515  -0.019001   0.046495   0.001655
     31      -0.012149   0.001268   0.001401   0.021769  -0.002768  -0.000419
     32      -0.027330   0.024056   0.019685   0.149936  -0.117018  -0.010277
     33      -0.013120   0.001024  -0.015046  -0.044218   0.022902   0.002715
     34      -0.044574   0.005700  -0.006915   0.006312   0.017006   0.004564
     35       0.022247   0.019410   0.020626   0.152241  -0.202816  -0.021351
     36      -0.014882   0.003933  -0.039009  -0.112188  -0.113271   0.001941
     37      -0.073957   0.010296  -0.020960  -0.033662  -0.010237   0.009976
     38      -0.084436   0.030708   0.010816   0.127969  -0.062304   0.000474
     39      -0.067355   0.016982  -0.089037  -0.224848  -0.291301   0.005057
     40      -0.151460   0.020431  -0.051625  -0.116118  -0.012057   0.022770
     41      -0.087667   0.032457   0.003298   0.112624  -0.100316  -0.000190
     42       0.037981  -0.006329   0.000715  -0.020849   0.000456  -0.004330
     43      -0.026754   0.004739   0.002856   0.031831   0.005097   0.001541
     44      -0.123069   0.029781   0.010728   0.101911   0.058628   0.011149
     45       0.036531  -0.002055  -0.009650  -0.034840  -0.069152  -0.008560
     46      -0.060017   0.007430  -0.007117  -0.001460   0.039916   0.007767
     47      -0.159616   0.030975   0.004125   0.071411   0.127427   0.019957
     48       0.071242  -0.016039   0.043043   0.069939   0.166496  -0.002571
     49       0.067005  -0.005066   0.032342   0.109982  -0.045185  -0.015344
     50      -0.116885   0.026951   0.016599   0.106884   0.094250   0.011978
     51       0.097551  -0.018153   0.061148   0.116263   0.217157  -0.004716
     52       0.105091  -0.009190   0.043323   0.134461  -0.048986  -0.020945
     53      -0.168821   0.033636   0.017461   0.115730   0.182064   0.022517
     54      -0.050174  -0.031312  -0.025908   0.014414  -0.042906   0.014246
     55       0.034324  -0.011446  -0.010855   0.037360   0.016425   0.009146
     56       0.026647  -0.005561   0.011281  -0.018815   0.022899   0.004338
     57      -0.045356  -0.077771  -0.066937   0.052905  -0.067889   0.049756
     58       0.037563   0.024704   0.024018   0.007986   0.030293  -0.020577
     59       0.017861   0.020662   0.034506  -0.037974   0.037152  -0.006137
     60      -0.055708  -0.207977  -0.231956   0.150999  -0.073439  -0.062438
     61       0.060424   0.153345   0.206876  -0.077995  -0.010891   0.180035
     62       0.014623  -0.013283  -0.009315  -0.012868   0.037775  -0.039394
     63      -0.049152  -0.082810  -0.084173   0.052078  -0.046984  -0.001617
     64       0.024739  -0.026299  -0.065906   0.035644   0.077375  -0.173016
     65       0.038103   0.196945   0.266161  -0.166944   0.026174   0.177513
     66      -0.027962   0.010994   0.069082  -0.000986  -0.110775   0.223890
     67       0.029182  -0.020918  -0.040148   0.037948   0.044139  -0.086594
     68       0.000262  -0.081570  -0.108448   0.030830   0.067152  -0.156439
     69      -0.037471   0.025332   0.044972  -0.071216  -0.053138  -0.058650
     70       0.033716  -0.008346  -0.011509   0.041299   0.018325  -0.002289
     71       0.008011  -0.021594  -0.025212   0.028249   0.025738  -0.005188
     72      -0.064035   0.044209  -0.026661  -0.029213  -0.013403  -0.347917
     73       0.042053  -0.034711  -0.014787   0.057382   0.014800   0.108121
     74       0.037357  -0.016296   0.086104  -0.055244  -0.029602   0.292636
     75      -0.051848   0.034745   0.005404  -0.046564  -0.030135  -0.220540
     76       0.027990   0.036169   0.004700  -0.002303   0.023295  -0.173887
     77      -0.036066  -0.045114  -0.187243   0.172354   0.101508  -0.364037
     78       0.007497   0.053653   0.222450  -0.227972  -0.137149   0.325966
     79       0.028774  -0.027262  -0.027432   0.075053   0.019187   0.049991
     80       0.012562  -0.020538  -0.007143   0.014696   0.016601   0.043702
     81      -0.114352  -0.040491  -0.073369   0.080170  -0.123239   0.029011
     82       0.060475  -0.001190   0.017976   0.008027   0.040645   0.012826
     83       0.022107  -0.005652   0.008528  -0.014524   0.017823   0.005860
     84      -0.118041  -0.133818  -0.246015   0.249188  -0.052908  -0.219319
     85       0.066521  -0.014968  -0.003537   0.027109   0.062188  -0.026327
     86       0.046034  -0.012432   0.009120  -0.020018   0.061060  -0.023503
     87      -0.132318  -0.009512  -0.026003   0.041395  -0.181043   0.127742
     88       0.056857   0.090374   0.182006  -0.145919  -0.048755   0.268325
     89      -0.037333  -0.003842  -0.015919   0.027557  -0.080700   0.055956
     90      -0.147189   0.017146   0.013853   0.009005  -0.231014   0.210005
     91       0.077477  -0.072074  -0.100281   0.117564   0.130355  -0.186119
     92       0.047808  -0.002726   0.025217  -0.043311   0.062074  -0.013044
     93       0.108279   0.043281  -0.016326   0.039069  -0.027364  -0.002637
     94      -0.051403   0.002511   0.001692   0.012717  -0.008104   0.002378
     95       0.051993  -0.023406  -0.000045  -0.031864  -0.010583  -0.001147
     96       0.070234   0.031794  -0.008526   0.024897  -0.034122  -0.011513
     97      -0.017883   0.000371  -0.008791  -0.005596   0.005233   0.006494
     98       0.025627  -0.002504  -0.004839  -0.015017  -0.029024  -0.000570
     99      -0.031185  -0.007506   0.002450  -0.029165  -0.010033  -0.005089
    100       0.065629  -0.008945  -0.021578  -0.049976  -0.012379   0.002663
    101       0.007265  -0.003885  -0.002199  -0.011621  -0.023865   0.000526
    102      -0.106268  -0.021953   0.010224  -0.059051  -0.005681  -0.007165
    103       0.109005  -0.007698  -0.029948  -0.057943  -0.016520   0.003757
    104      -0.024248   0.009444   0.009639   0.039681  -0.020359   0.000243
    105      -0.054855  -0.037215  -0.000756  -0.063507   0.029695   0.011623
    106       0.099646  -0.015608  -0.029827  -0.095728  -0.022960  -0.005642
    107       0.025953  -0.027494  -0.009840  -0.070494  -0.012018   0.001630
    108      -0.152755  -0.079560   0.009596  -0.115170   0.074336   0.024781
    109       0.167914  -0.019358  -0.039882  -0.126167  -0.030659  -0.012924
    110       0.008669  -0.027899  -0.007395  -0.065442  -0.009133   0.003567
    111       0.061488  -0.006398  -0.018000  -0.028717   0.001136   0.004358
    112       0.034507  -0.020580  -0.021131  -0.095389  -0.014240  -0.001849
    113       0.065942  -0.046650  -0.014550  -0.110092  -0.002508  -0.000462
    114       0.066532  -0.020404  -0.020865  -0.046099   0.017305   0.008950
    115       0.051823  -0.027097  -0.022403  -0.114166  -0.018126  -0.004399
    116       0.088839  -0.062946  -0.017887  -0.142448   0.003398  -0.000378
    117       0.134677   0.038394  -0.024863   0.021954  -0.035630  -0.009234
    118      -0.047372  -0.014010  -0.007317  -0.048570   0.002408   0.004927
    119       0.078489  -0.043632  -0.015803  -0.107679  -0.004550  -0.002224
    120       0.141160   0.051440  -0.020172   0.020497  -0.035513  -0.018347
    121      -0.072400  -0.015042  -0.002413  -0.029563   0.004097   0.007901
    122       0.108607  -0.055019  -0.027628  -0.154836  -0.003740  -0.001294
    123       0.041749   0.019720  -0.008606   0.010352  -0.011306  -0.007857
    124      -0.004846   0.009691  -0.022297  -0.018392   0.025559   0.006740
    125       0.014663   0.005511  -0.024805  -0.049058  -0.004742   0.002154
    126      -0.002018   0.010453  -0.016585  -0.007914   0.011527   0.008218
    127       0.023386   0.028033  -0.029008  -0.008593  -0.012097   0.000774
    128       0.007994  -0.015749  -0.013542  -0.060018   0.038291   0.000384
    129       0.014701   0.056764  -0.045740  -0.002891  -0.005885   0.009907
    130       0.060497   0.056390  -0.040538   0.002157  -0.055573  -0.008396
    131       0.005886  -0.055412   0.014320  -0.060642   0.038646  -0.005556
    132      -0.018770   0.016916  -0.028558  -0.017836   0.019974   0.017619
    133      -0.003465  -0.006466  -0.019062  -0.030054  -0.003009   0.008886
    134       0.007317   0.022952  -0.038109  -0.054263   0.041642   0.006190
    135      -0.038116  -0.052681   0.017447  -0.023912   0.043418   0.011350
    136       0.036799   0.049356  -0.035992   0.003250  -0.004693  -0.003002
    137       0.000253  -0.033804   0.001556  -0.057019   0.065089  -0.001922
    138       0.057492   0.030214  -0.014134   0.011398  -0.014494  -0.011575
    139       0.061923   0.022885  -0.022489   0.002717   0.045795  -0.003465
    140      -0.010998   0.010612  -0.035786  -0.071780  -0.019877   0.004207
    141       0.038490   0.071084  -0.046465   0.019259   0.014496  -0.005076
    142       0.240432  -0.055111   0.058852   0.007520  -0.050908  -0.030417
    143      -0.211040   0.084600  -0.116642  -0.079673   0.079715   0.033382
    144      -0.016303   0.070628  -0.049979   0.033175   0.063762   0.000298
    145      -0.148602   0.129510  -0.126907   0.012248   0.186112   0.029177
    146      -0.047855   0.025731  -0.054897  -0.091296  -0.028734   0.009468
    147       0.160785  -0.037507   0.044617  -0.018818  -0.127719  -0.028392
    148       0.149958   0.005289   0.004471   0.021020   0.027924  -0.015964
    149       0.191265  -0.064893   0.046206  -0.068800  -0.130546  -0.026030
    150      -0.001357  -0.013898   0.010665   0.011133   0.036058  -0.002360
    151      -0.059776  -0.017747  -0.014872  -0.031674   0.075431   0.014853
    152       0.033223   0.027454  -0.045844  -0.066045  -0.027131   0.001538
    153      -0.013450  -0.356656   0.282829   0.003614  -0.052329  -0.048941
    154      -0.098813  -0.121015   0.066906  -0.027622   0.057194   0.001938
    155       0.084394   0.371840  -0.318231  -0.063635   0.048967   0.046409
    156      -0.046256   0.049987  -0.044929   0.025859   0.121277   0.017768
    157      -0.073892  -0.325444   0.229800  -0.045582  -0.031655  -0.031834
    158      -0.016852  -0.315213   0.223259  -0.072993  -0.101509  -0.042965
    159       0.012893   0.225291  -0.181324   0.010804   0.095694   0.028374
    160      -0.055657   0.373306  -0.327210  -0.013608   0.220967   0.074198
    161       0.049529   0.058738  -0.072185  -0.080322  -0.055603  -0.001143
    162      -0.035370   0.013179   0.025039  -0.017112  -0.019743  -0.008887
    163      -0.031636  -0.001746   0.000899  -0.022036   0.015824  -0.001390
    164       0.018197  -0.006074  -0.007774  -0.006085   0.011131  -0.002576
    165      -0.084163  -0.030585  -0.016077  -0.020091   0.024801   0.002127
    166      -0.019841   0.012612   0.013438  -0.019511   0.002150   0.005227
    167       0.031087  -0.022389  -0.025946   0.033535   0.018368   0.027764
    168      -0.097711  -0.025047  -0.010047  -0.032352   0.026097  -0.004919
    169      -0.043427   0.030369   0.033894  -0.048217  -0.011133  -0.012855
    170       0.028114  -0.020643  -0.023367   0.030670   0.017725   0.025992
    171      -0.074919  -0.025477  -0.024702  -0.021925   0.022213  -0.004956
    172      -0.043433   0.043124   0.046850  -0.059592  -0.020505  -0.022316
    173       0.027134  -0.035335  -0.033996   0.044217   0.029831   0.039343
    174      -0.070857   0.006728   0.022678  -0.040193   0.004531  -0.012468
    175      -0.075181   0.026551   0.034200  -0.064396  -0.008400  -0.023718
    176      -0.001944  -0.004842  -0.000641   0.003297   0.005375   0.002501
    177      -0.079654   0.020105   0.040671  -0.051502  -0.003599  -0.021371
    178      -0.098377   0.034814   0.047991  -0.081914  -0.016835  -0.041165
    179      -0.004914  -0.003592   0.001377   0.001019   0.004164   0.000183
    180       0.000644   0.033287   0.036797  -0.022977  -0.021202  -0.007700
    181      -0.092567   0.005700   0.015208  -0.060253   0.011342  -0.013164
    182      -0.023990   0.005824   0.015760  -0.013203  -0.004359  -0.014270
    183       0.053167   0.072055   0.071342  -0.019484  -0.055328  -0.011913
    184      -0.123168  -0.005702   0.007233  -0.069343   0.021638  -0.018040
    185      -0.042930   0.015974   0.029536  -0.029657  -0.012823  -0.028700
    186       0.011271   0.004643  -0.002969  -0.003324   0.002369   0.004200
    187      -0.066875  -0.001514   0.007817  -0.036935   0.015389   0.005258
    188      -0.020581   0.004024   0.013819  -0.009367  -0.003013  -0.011149
    189       0.069755   0.015563  -0.006507   0.016763  -0.007411   0.010481
    190      -0.075103  -0.016742  -0.004292  -0.027462   0.027033   0.016009
    191      -0.043458   0.016269   0.030352  -0.032123  -0.011481  -0.027540
    192      -0.046866  -0.029533  -0.028111  -0.009729   0.030298   0.007417
    193      -0.026876   0.005479   0.008150  -0.019708   0.008433   0.013773
    194       0.012620  -0.013258  -0.010912   0.021790   0.009912   0.014501
    195      -0.035782  -0.040379  -0.045476  -0.000188   0.040238   0.015298
    196      -0.009533  -0.003903  -0.005325  -0.004915   0.017257   0.031966
    197       0.015454  -0.015024  -0.013478   0.024400   0.011503   0.017602
    198       0.186913   0.059781  -0.033815   0.025984   0.011661   0.012049
    199      -0.036805  -0.010207   0.037706   0.079869  -0.069480  -0.007470
    200       0.067059  -0.036718   0.011286  -0.019829  -0.013984  -0.000789
                 30         31         32         33         34         35    
      0      -0.079461   0.047664  -0.036677  -0.066505  -0.122416  -0.007690
      1       0.016055  -0.020672  -0.033262   0.026203   0.053870  -0.017781
      2       0.028680   0.000273   0.111666   0.003747  -0.005007   0.002628
      3       0.016919   0.000873   0.087243   0.001251  -0.010886  -0.016130
      4       0.055974   0.003568   0.195185   0.010367   0.005897  -0.023337
      5       0.016493  -0.006429   0.053582   0.009038   0.005480   0.003574
      6      -0.007971   0.019488   0.000884   0.006231   0.048200  -0.007006
      7      -0.018801   0.008117  -0.000207  -0.004981   0.015129  -0.022202
      8      -0.014640   0.015633  -0.000184  -0.015473   0.062200   0.022568
      9      -0.042120   0.025134  -0.029555  -0.040380  -0.028407  -0.236914
     10      -0.028091  -0.041668   0.001943   0.010878  -0.013802   0.202744
     11       0.026756   0.036804  -0.018131  -0.008979  -0.012525   0.001287
     12      -0.034350   0.017899  -0.028985  -0.020585  -0.017805  -0.028732
     13      -0.025307   0.005598  -0.019127  -0.014039  -0.011759  -0.032417
     14       0.005875   0.012021   0.050725  -0.008307   0.020057  -0.012383
     15      -0.038206   0.001658  -0.019542  -0.020549  -0.026651  -0.013662
     16      -0.011347  -0.000915  -0.021646  -0.008003  -0.022305   0.035904
     17      -0.006076   0.000314   0.001328  -0.003605  -0.003037   0.006328
     18      -0.032500  -0.012423   0.002408  -0.007383  -0.013373   0.086107
     19      -0.032104  -0.021050  -0.016614  -0.005984  -0.030891   0.107890
     20      -0.048839  -0.032980   0.001211  -0.005596  -0.025308   0.101083
     21      -0.004774  -0.026735   0.019453   0.000259  -0.006096   0.038696
     22       0.061808   0.028971  -0.008318   0.010916   0.026741  -0.064280
     23      -0.006151  -0.009131  -0.002748   0.000614  -0.004251   0.007117
     24       0.016043  -0.036309   0.045534   0.013422   0.022643   0.018135
     25       0.064139   0.018316   0.008700   0.016738   0.038981  -0.065161
     26       0.027643   0.007835  -0.015779   0.009761   0.014294  -0.052139
     27       0.020001  -0.055374   0.069147   0.020405   0.036308   0.028880
     28       0.091638   0.025089   0.010134   0.025321   0.058611  -0.104651
     29       0.055791   0.022815  -0.023545   0.016173   0.029944  -0.098738
     30       0.000196  -0.008793   0.015401   0.002470   0.006767   0.004578
     31       0.006580  -0.000562   0.002473   0.003728   0.006736  -0.007518
     32       0.034051   0.018542  -0.024652   0.009712   0.016497  -0.072543
     33      -0.004800  -0.006936   0.015146   0.002303   0.008278  -0.001316
     34      -0.008395  -0.007929   0.003441   0.001982   0.001529   0.002615
     35       0.064815   0.040181  -0.027825   0.013964   0.032174  -0.108083
     36      -0.029654   0.021574  -0.030205  -0.017375  -0.029210   0.019014
     37      -0.037621  -0.003685  -0.018468  -0.010608  -0.025541   0.028546
     38      -0.000576   0.003628  -0.028899   0.002503  -0.003049  -0.041546
     39      -0.071051   0.052699  -0.081797  -0.039774  -0.070817   0.032394
     40      -0.091551  -0.008568  -0.037073  -0.027596  -0.062280   0.076396
     41      -0.003831   0.010811  -0.038068  -0.000526  -0.008135  -0.043778
     42       0.014477   0.000954   0.013207   0.004414   0.014918  -0.005992
     43       0.000677  -0.004584  -0.001599   0.003653   0.004875  -0.008730
     44      -0.027961  -0.022269  -0.008139  -0.000301  -0.011972   0.008010
     45       0.022981   0.012096   0.006789   0.006736   0.024535  -0.031572
     46      -0.019504  -0.015320   0.004074   0.000554  -0.002001   0.017641
     47      -0.054187  -0.039075   0.000766  -0.004753  -0.023813   0.048297
     48       0.029819  -0.028416   0.048245   0.015228   0.029434   0.006648
     49       0.059808   0.014477   0.005670   0.017150   0.037737  -0.072414
     50      -0.026890  -0.027807   0.000231   0.000821  -0.009760   0.014714
     51       0.048467  -0.038008   0.068689   0.024733   0.050765  -0.011747
     52       0.082721   0.017749   0.016597   0.023919   0.056235  -0.094033
     53      -0.054912  -0.050802   0.005310  -0.001388  -0.021889   0.041705
     54       0.003369   0.017846   0.010090   0.013728   0.035898   0.007216
     55      -0.028451   0.011355   0.037562  -0.017732  -0.031129  -0.006299
     56      -0.001123  -0.000298  -0.001074  -0.004503   0.021907   0.018076
     57       0.000902   0.036086   0.099743  -0.024678   0.055081   0.065130
     58      -0.037316   0.012752   0.017657  -0.008441  -0.019132  -0.012579
     59       0.000983  -0.014192  -0.091040   0.033733  -0.007792  -0.044618
     60       0.154455  -0.128130   0.150334  -0.104114  -0.132978   0.076974
     61      -0.271384   0.294941   0.176041   0.011753   0.323252   0.133113
     62       0.044275  -0.061830  -0.086402   0.015312  -0.063207  -0.048158
     63       0.039509  -0.016820   0.045235  -0.016429   0.003482   0.021436
     64       0.099945  -0.161658  -0.102901  -0.012049  -0.198485  -0.115878
     65      -0.239750   0.255725  -0.076900   0.119481   0.305369   0.002966
     66      -0.175076   0.247742   0.193588   0.001584   0.265540   0.153972
     67       0.042610  -0.082411  -0.035622  -0.015347  -0.130378  -0.061673
     68       0.181161  -0.231150  -0.220774   0.019040  -0.275037  -0.162291
     69       0.057500  -0.025790  -0.142753   0.073648   0.033844  -0.007344
     70      -0.026912   0.004103   0.035655  -0.019199  -0.061271  -0.009721
     71      -0.007194  -0.010541   0.043766  -0.023057  -0.067175   0.013376
     72       0.002645  -0.007933  -0.294273  -0.111214   0.244978   0.026079
     73      -0.042206   0.028035   0.142167  -0.005271  -0.070792  -0.008405
     74       0.095275  -0.067648   0.138997   0.237208  -0.373396  -0.038528
     75       0.024904  -0.015020  -0.224069  -0.031997   0.149752   0.012139
     76      -0.012580  -0.012545  -0.152809  -0.050272   0.063788  -0.005487
     77      -0.143466   0.050788  -0.004347  -0.358851   0.186072   0.078171
     78       0.214550  -0.104252  -0.097002   0.446907  -0.282546  -0.080856
     79      -0.026390  -0.008230   0.121181  -0.005519  -0.206155  -0.016404
     80       0.009937  -0.020376   0.059218   0.019774  -0.119090   0.004713
     81       0.038757   0.006243   0.085518   0.018388  -0.007426   0.014312
     82      -0.040321   0.015609   0.086709  -0.047656  -0.053207   0.044746
     83       0.001817  -0.001647   0.011467  -0.007256   0.016841   0.026256
     84      -0.249983   0.282190   0.192754   0.412896  -0.118744   0.013119
     85      -0.091312   0.061830   0.118873   0.008391  -0.076985   0.058984
     86      -0.052828   0.041293   0.072857   0.018027  -0.017433   0.074861
     87       0.156473  -0.096744   0.082815  -0.129004   0.022390   0.024891
     88       0.251119  -0.257588   0.032826  -0.453132   0.040307   0.073601
     89       0.077504  -0.046749   0.063336  -0.051318   0.010769   0.028771
     90       0.256043  -0.183581   0.076804  -0.250749   0.048223   0.031958
     91      -0.282965   0.237818   0.179699   0.253489  -0.151402   0.062626
     92      -0.015806   0.001821  -0.083506   0.012983   0.054752  -0.017835
     93      -0.017428  -0.024477   0.004346  -0.000860  -0.002559  -0.038313
     94      -0.030845  -0.032076   0.009768   0.003920   0.000297   0.027363
     95       0.020316   0.033731  -0.020626  -0.009710  -0.018406   0.036988
     96       0.002137  -0.030857   0.012160   0.013972   0.006358   0.070728
     97      -0.024070  -0.016552   0.005265  -0.002139  -0.000759  -0.026953
     98      -0.013676  -0.005254  -0.007502  -0.004163  -0.018137   0.066009
     99      -0.000073  -0.000739   0.005724   0.003793   0.004651   0.005754
    100      -0.019390  -0.021192   0.006693   0.001602   0.005380  -0.022463
    101      -0.011921   0.001417  -0.010768  -0.006691  -0.022518   0.070027
    102       0.004895   0.010415   0.007780   0.005463   0.006069   0.025050
    103      -0.023209  -0.027448   0.007381   0.001526   0.006990  -0.036511
    104      -0.011015   0.001623  -0.013267  -0.007725  -0.028099   0.089217
    105      -0.013496   0.020099  -0.006092  -0.013602   0.001274  -0.120941
    106       0.001792  -0.013225   0.009957   0.009248   0.012049   0.013512
    107       0.003298   0.023825  -0.016385  -0.009904  -0.020906   0.045559
    108      -0.015110   0.060047  -0.020226  -0.032364  -0.003103  -0.241686
    109       0.028507  -0.002528   0.009770   0.016044   0.017240   0.050775
    110      -0.002394   0.022780  -0.016826  -0.011928  -0.022228   0.034510
    111      -0.012637  -0.021894   0.007004   0.005160   0.008294   0.007289
    112      -0.010057  -0.006265   0.007382   0.001645   0.007713  -0.038424
    113       0.030962   0.048269  -0.021931  -0.009554  -0.016103   0.039842
    114      -0.011135  -0.023379   0.005651   0.006126   0.012035   0.019069
    115       0.001251   0.007344   0.005235   0.000404   0.009078  -0.057497
    116       0.044705   0.062680  -0.025301  -0.010369  -0.012300   0.026754
    117      -0.006243  -0.040416   0.015931   0.016851   0.006442   0.072566
    118      -0.027909  -0.015246   0.005849  -0.003064   0.002202  -0.046256
    119       0.034533   0.047401  -0.020175  -0.007512  -0.013839   0.039954
    120       0.011349  -0.040411   0.015460   0.022005   0.008767   0.102088
    121      -0.034594  -0.016057   0.004701  -0.005464  -0.000151  -0.056721
    122       0.034798   0.050486  -0.018360  -0.007488  -0.010673   0.033582
    123       0.009411  -0.020070   0.010038   0.012718   0.008421   0.065992
    124      -0.003667  -0.006576   0.010122   0.001369   0.007772  -0.051536
    125      -0.012217  -0.015535   0.008635   0.003507   0.001846   0.006359
    126      -0.019611  -0.020917   0.010689   0.001815   0.004402  -0.044269
    127      -0.027205  -0.051351   0.027029   0.013898   0.015691   0.018740
    128       0.042269   0.047136  -0.012568  -0.005368  -0.002659  -0.030005
    129      -0.024052  -0.046384   0.030181   0.016594   0.007660   0.049032
    130      -0.042476  -0.098688   0.048075   0.032512   0.026688   0.140355
    131       0.040397   0.054755  -0.025222  -0.013815  -0.001501  -0.081742
    132      -0.036973  -0.028390   0.016462  -0.000458   0.003243  -0.090062
    133      -0.064870  -0.064438   0.025640   0.002275   0.018651  -0.116483
    134       0.050702   0.047735  -0.003235   0.001700  -0.006880   0.025964
    135      -0.022418   0.012636  -0.014112  -0.021023  -0.000148  -0.212693
    136       0.011323  -0.024454   0.022043   0.018367   0.010401   0.096144
    137       0.080859   0.096165  -0.033452  -0.014906  -0.011241  -0.052139
    138       0.013697  -0.026788   0.013930   0.017428   0.018110   0.051490
    139       0.084448   0.062697  -0.018238  -0.000339  -0.009387   0.051536
    140      -0.067228  -0.073842   0.036518   0.012130   0.030835  -0.101699
    141       0.034270  -0.000160   0.003140   0.011047   0.016490  -0.004661
    142       0.053865  -0.001970  -0.000616   0.016750  -0.000698   0.127916
    143      -0.042919  -0.010258   0.019960  -0.006088   0.020642  -0.173220
    144       0.103974   0.086066  -0.031522  -0.002998  -0.019675   0.128057
    145       0.168204   0.190428  -0.061642  -0.028293  -0.036224   0.002307
    146      -0.122758  -0.129829   0.063704   0.019421   0.058798  -0.218502
    147      -0.115408  -0.184672   0.076398   0.044923   0.066584  -0.036980
    148       0.123841   0.086927  -0.033228   0.000776  -0.021716   0.136551
    149      -0.109468  -0.159232   0.062710   0.034503   0.050172  -0.049630
    150       0.062046   0.068036  -0.027043  -0.009561  -0.020434   0.070691
    151       0.028184   0.056611  -0.013064  -0.015138  -0.000480  -0.095747
    152      -0.054040  -0.081820   0.040563   0.021041   0.032661  -0.028327
    153      -0.016591   0.014089  -0.039238  -0.020837  -0.016526   0.041930
    154       0.011185   0.056665  -0.025065  -0.021782   0.000392  -0.076245
    155       0.016340  -0.048004   0.062500   0.036732   0.029221  -0.021982
    156       0.162161   0.209117  -0.078372  -0.037983  -0.066516   0.107578
    157      -0.087188  -0.053547   0.000491  -0.011063   0.031857  -0.138145
    158      -0.128223  -0.120245   0.021146   0.005982   0.040533  -0.054903
    159       0.110448   0.095952  -0.014624  -0.000298  -0.016456   0.073507
    160       0.182369   0.210934  -0.037494  -0.024497  -0.042382  -0.042772
    161      -0.104761  -0.160842   0.076494   0.040988   0.069946  -0.065252
    162      -0.020716   0.018570  -0.004353  -0.021006  -0.037868  -0.004369
    163       0.014215  -0.006384   0.016730   0.008545   0.014062  -0.012422
    164       0.006608  -0.006583   0.016187   0.006686   0.003979   0.006402
    165       0.010291  -0.001264  -0.039570   0.002393   0.001633   0.004191
    166      -0.010100  -0.002883  -0.069847   0.001946   0.002847   0.014035
    167      -0.020806  -0.007786  -0.115578   0.004040   0.008016   0.021075
    168       0.022441  -0.009505  -0.019548   0.010629   0.014128   0.005746
    169      -0.002091   0.002163  -0.036168  -0.001080  -0.005546   0.021831
    170      -0.019649  -0.007169  -0.111664   0.003935   0.007886   0.021270
    171       0.020684  -0.025488   0.000152   0.016692   0.020583   0.010681
    172       0.001661   0.006870  -0.005023  -0.003796  -0.010888   0.020533
    173      -0.026121  -0.005869  -0.161274   0.003934   0.010771   0.020974
    174       0.015635   0.002835   0.000344   0.003219   0.004035   0.001983
    175       0.012248   0.000924   0.005788   0.000943  -0.004420   0.016537
    176      -0.000010   0.000536  -0.007377   0.000800   0.001918   0.000503
    177       0.022195   0.007535   0.040706   0.002199   0.003607  -0.009504
    178       0.027838   0.008271   0.096143  -0.002982  -0.010822  -0.005505
    179       0.002020   0.001553   0.004783   0.000257   0.001078  -0.002586
    180      -0.013726   0.010217  -0.021883  -0.008734  -0.015761   0.015058
    181       0.014735  -0.007665  -0.052051   0.009098   0.008284   0.027986
    182       0.014984   0.007770   0.081922  -0.002711  -0.002899  -0.022925
    183      -0.038280   0.025319  -0.009994  -0.024082  -0.039877   0.018463
    184       0.030427  -0.011985  -0.028001   0.014647   0.016805   0.021080
    185       0.026965   0.012024   0.145547  -0.004526  -0.006152  -0.035110
    186      -0.005799  -0.009422  -0.046800   0.004964   0.005955   0.015999
    187      -0.005767  -0.004347  -0.120028   0.004816   0.003871   0.033823
    188       0.012008   0.007753   0.069409  -0.003020  -0.002992  -0.021657
    189      -0.019675  -0.015474  -0.058002   0.005075   0.006414   0.021034
    190      -0.009966  -0.004859  -0.162130   0.005662   0.006557   0.036306
    191       0.024774   0.011662   0.125409  -0.004008  -0.006372  -0.027063
    192       0.012398  -0.014131  -0.064044   0.012369   0.017391   0.010991
    193      -0.021273  -0.004669  -0.143732   0.002080   0.000687   0.038535
    194      -0.009585  -0.000280  -0.040407  -0.000172   0.003053  -0.001191
    195       0.010340  -0.022834  -0.109838   0.017888   0.025164   0.020590
    196      -0.039410  -0.011075  -0.249391   0.004836   0.004316   0.068086
    197      -0.012543  -0.001483  -0.058526   0.000373   0.003812   0.003733
    198       0.000342   0.029644  -0.032020  -0.032354  -0.028352  -0.313416
    199      -0.031306  -0.024626  -0.010580   0.002188  -0.023522   0.228434
    200       0.030979   0.056239  -0.033316  -0.016807  -0.024527   0.029917
                 36         37         38         39         40         41    
      0      -0.057292  -0.026130  -0.003029   0.004483  -0.021187   0.072350
      1       0.043618   0.030866   0.081773  -0.016952  -0.007801  -0.015832
      2       0.000059  -0.001700  -0.019854   0.001665   0.006118  -0.010738
      3       0.016354   0.015243   0.040860  -0.002457  -0.007704   0.004011
      4       0.023379   0.031555   0.079003  -0.017921  -0.014434   0.026192
      5       0.006664   0.003695   0.004256  -0.004206   0.002051  -0.010232
      6       0.021694   0.017603   0.050640  -0.003479  -0.011756   0.009359
      7       0.025158   0.021881   0.090587  -0.010606  -0.021102   0.030219
      8       0.015556  -0.000130  -0.014269   0.112672  -0.017135   0.014485
      9       0.071459   0.030683   0.014502   0.016361   0.000439  -0.050844
     10      -0.008433  -0.011970   0.101899   0.022084  -0.014646  -0.011627
     11       0.037433   0.043063  -0.025051  -0.005353   0.006945   0.025207
     12       0.015181   0.010133   0.038994   0.011209  -0.012165   0.002454
     13       0.020833   0.018916   0.081955  -0.004516  -0.019892   0.024180
     14       0.023584  -0.000352  -0.023979   0.058546   0.000662  -0.020867
     15       0.028099   0.016329   0.045634   0.019005  -0.008418  -0.017294
     16       0.006265   0.004201   0.068703   0.010142  -0.013146   0.002297
     17       0.022670   0.010892   0.002522   0.014364   0.003199  -0.013499
     18       0.018518  -0.011237   0.052046   0.041295  -0.006721  -0.034181
     19      -0.003875  -0.010589   0.102701   0.015867  -0.018960   0.005649
     20       0.004302  -0.001004   0.065326   0.016080  -0.009290   0.001273
     21       0.007245   0.004480   0.030235   0.006185  -0.005458   0.003825
     22      -0.001893  -0.001233  -0.021553  -0.005234   0.003969  -0.006886
     23      -0.001937  -0.001120   0.008752   0.000917  -0.001151  -0.000026
     24      -0.015802  -0.020023  -0.012201   0.006926   0.000378   0.001233
     25      -0.011112  -0.012728  -0.041826  -0.002994   0.007339  -0.009551
     26      -0.028007  -0.016796  -0.012477  -0.015319  -0.000652   0.003100
     27      -0.024426  -0.033769  -0.025847   0.014947   0.002562  -0.004201
     28      -0.027394  -0.026016  -0.065884  -0.008172   0.009938  -0.012781
     29      -0.041840  -0.025589  -0.032833  -0.023944   0.001273   0.001810
     30      -0.004430  -0.005505  -0.010993   0.002985   0.001301   0.000953
     31      -0.004512  -0.003890  -0.007566  -0.001336   0.001627  -0.001368
     32      -0.030093  -0.016717  -0.019930  -0.019461   0.000372   0.002491
     33      -0.010208  -0.008477  -0.022373   0.002154   0.002986   0.000176
     34      -0.009970  -0.006417  -0.005379  -0.002523   0.000556   0.001399
     35      -0.025309  -0.014822  -0.042896  -0.017972   0.005648  -0.005733
     36       0.029259   0.025934   0.028456   0.004663  -0.002462  -0.002595
     37       0.007680   0.010311   0.029753  -0.001987  -0.004557   0.003854
     38      -0.030508  -0.013913   0.002787  -0.021053  -0.004371   0.008827
     39       0.057680   0.056958   0.067905   0.002807  -0.006839  -0.003981
     40       0.025403   0.028506   0.068020   0.001482  -0.009951   0.007350
     41      -0.026338  -0.009181   0.007252  -0.021856  -0.004744   0.008161
     42       0.000469  -0.007044  -0.020035   0.006999   0.003660  -0.005339
     43      -0.012952  -0.009905  -0.004909  -0.005475  -0.000410   0.001824
     44      -0.023035  -0.012721   0.014265  -0.010129  -0.005279   0.009371
     45      -0.008386  -0.016315  -0.041721   0.004996   0.006730  -0.009530
     46      -0.009935  -0.010677  -0.000003   0.000277  -0.000705   0.001124
     47      -0.016104  -0.009664   0.029178  -0.002975  -0.006984   0.010485
     48      -0.011961  -0.017627  -0.019516   0.008672   0.001993  -0.000169
     49      -0.022491  -0.017563  -0.040571  -0.009812   0.005093  -0.003866
     50      -0.020905  -0.012446   0.013765  -0.006826  -0.004898   0.008731
     51      -0.028320  -0.032005  -0.043038   0.011350   0.004458  -0.003042
     52      -0.027376  -0.024443  -0.062081  -0.005983   0.008653  -0.009075
     53      -0.033381  -0.017971   0.030867  -0.010227  -0.010003   0.016988
     54       0.003233   0.010418   0.032064  -0.022075  -0.006090   0.014926
     55      -0.001009   0.002550   0.044542  -0.011878  -0.016872   0.052222
     56      -0.002984  -0.002137  -0.016632   0.059094  -0.009193   0.017744
     57      -0.041505  -0.008458  -0.001413  -0.074345   0.007935   0.020538
     58       0.023858  -0.000610  -0.015766   0.156609  -0.029972   0.040283
     59       0.024049   0.026929   0.103195  -0.069983  -0.016139   0.039376
     60      -0.077997  -0.049362  -0.122677   0.080457   0.002797   0.036833
     61      -0.006643  -0.013432  -0.120772   0.179287   0.001241  -0.024319
     62       0.017317   0.018559   0.081311  -0.037220  -0.018645   0.045891
     63      -0.010431  -0.000135   0.007602   0.009940  -0.008849   0.026383
     64       0.084950   0.009678  -0.012382   0.365094  -0.069255   0.061192
     65       0.044864   0.059935   0.174860  -0.209258   0.001500  -0.001013
     66      -0.092832  -0.005666   0.043678  -0.346527   0.047304   0.003405
     67       0.034837   0.005152   0.025416   0.141067  -0.040402   0.062712
     68       0.043730   0.041695   0.218376  -0.152925  -0.038125   0.097922
     69      -0.000157   0.012520   0.022637  -0.070220   0.012499  -0.027550
     70      -0.011403  -0.002166   0.038589  -0.064547  -0.004466   0.034704
     71      -0.037337  -0.018047  -0.047919  -0.115243   0.036890  -0.059358
     72       0.002097   0.029435   0.048448  -0.149468   0.025122  -0.061940
     73       0.010516  -0.000198   0.048886   0.097198  -0.046968   0.116684
     74      -0.068513  -0.046379  -0.099089  -0.199872   0.071277  -0.109417
     75      -0.000195   0.021558   0.035110  -0.120828   0.021124  -0.049755
     76      -0.001168   0.015374   0.066593  -0.101839   0.001735   0.009708
     77      -0.051149  -0.008483  -0.039827  -0.249136   0.059985  -0.106574
     78      -0.004520  -0.005209  -0.001439  -0.029334   0.015447  -0.025162
     79      -0.057243  -0.026974  -0.009572  -0.266493   0.051186  -0.054461
     80      -0.043430  -0.023033  -0.056708  -0.134661   0.043924  -0.069854
     81      -0.003377  -0.011085  -0.055820   0.087645  -0.000337  -0.005947
     82      -0.052182  -0.033146  -0.101762  -0.063079   0.039649  -0.067041
     83      -0.009626  -0.008501  -0.045037   0.072176  -0.002965   0.003663
     84      -0.018046  -0.024723  -0.146262   0.185784   0.006508  -0.018517
     85      -0.069751  -0.044734  -0.157057  -0.072028   0.059084  -0.107698
     86      -0.062892  -0.042307  -0.192746   0.004547   0.058176  -0.124425
     87      -0.002296  -0.018711  -0.069134   0.105370   0.000961  -0.014796
     88      -0.059056  -0.044027  -0.102766  -0.135629   0.056682  -0.110198
     89       0.002264  -0.022114  -0.089527   0.217497  -0.018280   0.023037
     90       0.001203  -0.024132  -0.074382   0.124762  -0.000838  -0.016401
     91      -0.090552  -0.053699  -0.223940  -0.058231   0.076343  -0.139115
     92       0.028492   0.032691   0.120766   0.016534  -0.044607   0.100861
     93       0.086749  -0.070122   0.030050   0.009379   0.025028  -0.067532
     94      -0.007533   0.078104   0.018423   0.018201  -0.000547  -0.078160
     95       0.054741   0.018471  -0.003040  -0.004379   0.006747   0.032236
     96       0.027582  -0.043271   0.030574   0.005344   0.031750  -0.005728
     97       0.027701   0.063290  -0.010585   0.007355   0.000433  -0.065041
     98       0.076728   0.052203   0.015745   0.007787   0.017738  -0.043807
     99       0.060682  -0.161391   0.026092   0.003590   0.017522  -0.034796
    100      -0.069662   0.040821   0.021867   0.009586  -0.015744  -0.034080
    101       0.106319   0.061403   0.011346   0.008868   0.022351  -0.060329
    102       0.110090  -0.258256   0.004817  -0.009952  -0.013836  -0.047855
    103      -0.099191   0.075442   0.026256   0.012089  -0.000709  -0.011692
    104       0.147001   0.086491   0.011783   0.013407   0.023305  -0.092665
    105      -0.063267   0.014745   0.006742   0.012351   0.001727  -0.007490
    106      -0.076024  -0.095357   0.035793   0.001051  -0.025088  -0.019705
    107       0.049968   0.045924   0.004802   0.002756   0.009866  -0.017266
    108      -0.131923   0.097905  -0.025238   0.015208  -0.017148   0.023466
    109      -0.097140  -0.182479   0.040663  -0.011048  -0.031379   0.031111
    110       0.053086   0.067102   0.002770   0.005389   0.010791  -0.026996
    111      -0.104755   0.067864   0.016781   0.002475  -0.019764  -0.007742
    112      -0.042090  -0.104008   0.038279   0.011187  -0.010830  -0.053566
    113      -0.000135   0.006564  -0.009559  -0.011666  -0.005723   0.062954
    114      -0.227409   0.217798  -0.006158  -0.003255  -0.051564   0.035478
    115      -0.017232  -0.207312   0.047199   0.007581  -0.005724  -0.034209
    116      -0.050708  -0.012903  -0.014289  -0.019467  -0.020326   0.112876
    117       0.069483  -0.117821   0.024390  -0.004004   0.000158  -0.076294
    118      -0.043185   0.062915   0.019642   0.021879   0.003330  -0.071939
    119       0.009244  -0.024785  -0.008892  -0.012891  -0.005755   0.057129
    120       0.089396  -0.128220  -0.018740  -0.016233  -0.012778  -0.087775
    121      -0.034545   0.090237   0.029648   0.028231   0.016187  -0.069908
    122      -0.039365  -0.079753   0.007608  -0.015030  -0.023541   0.067497
    123      -0.022019   0.046168  -0.003624  -0.002479   0.017151   0.038410
    124       0.062891   0.025439  -0.052659  -0.009602   0.017062  -0.032923
    125       0.022050   0.024816  -0.010348   0.001025   0.013815  -0.053381
    126       0.033560   0.137476  -0.094048  -0.020449  -0.017529  -0.020321
    127       0.149809   0.049815  -0.086946  -0.027966   0.063693   0.060198
    128      -0.126220  -0.059049   0.073410   0.031868  -0.019132  -0.138574
    129       0.204457   0.117487  -0.310780  -0.154444  -0.376201  -0.076498
    130       0.268832   0.012975  -0.137192  -0.072670   0.053818   0.196566
    131      -0.267064  -0.050863   0.295893   0.163741   0.382182  -0.015820
    132       0.100966   0.202997  -0.218228  -0.070542  -0.153998  -0.085828
    133       0.106194   0.168717  -0.028392   0.047046   0.354240   0.145834
    134       0.008745  -0.072282  -0.150580  -0.103432  -0.461365  -0.303759
    135      -0.183573   0.203368   0.153863   0.149697   0.439954   0.028363
    136       0.149274  -0.042638  -0.126841  -0.081879  -0.190291  -0.053187
    137      -0.261403  -0.115375   0.185523   0.080591  -0.003452  -0.227195
    138      -0.102457   0.047553  -0.019344  -0.014701  -0.024515   0.136816
    139      -0.047810   0.111346  -0.040564  -0.009434  -0.013192   0.037327
    140      -0.011929  -0.052384  -0.047487  -0.018434  -0.027279   0.014447
    141      -0.193361   0.069462  -0.044292  -0.029873  -0.094103   0.233639
    142      -0.071772   0.175495  -0.027824   0.001614   0.035435   0.059631
    143       0.053514  -0.135756  -0.050865  -0.024471  -0.056717  -0.052983
    144      -0.081683   0.112196   0.007692  -0.002839  -0.026490   0.066120
    145      -0.060102   0.096719  -0.053194  -0.022803  -0.097556   0.033567
    146      -0.042821  -0.135543  -0.085285  -0.039495  -0.072587   0.094081
    147      -0.089161  -0.038024  -0.046177  -0.023326   0.008391   0.186614
    148      -0.113915   0.201025  -0.027905  -0.004150  -0.018491   0.083079
    149      -0.095203   0.009614  -0.049782  -0.017219  -0.008507   0.116851
    150       0.061265   0.009885   0.003329  -0.002247   0.014496  -0.005593
    151       0.110934  -0.138167  -0.038096  -0.027145   0.008612   0.123673
    152      -0.059841  -0.020019  -0.012547  -0.009065   0.014897   0.086299
    153       0.154185   0.130088  -0.069704  -0.016010  -0.022099  -0.163401
    154       0.159183  -0.255626  -0.016879  -0.043774  -0.007251   0.256590
    155      -0.177221   0.029629   0.016756   0.019293   0.056640   0.043871
    156       0.178658  -0.088702   0.044289   0.002680   0.027303  -0.020593
    157       0.132173  -0.128461  -0.090150  -0.055165  -0.032473   0.184139
    158       0.051508  -0.078486  -0.049665  -0.041375  -0.028982   0.152175
    159      -0.012880  -0.073151   0.047627   0.005173   0.044973   0.121116
    160       0.104311  -0.211929   0.039047   0.002002   0.062673   0.115346
    161      -0.156508  -0.078124  -0.011454  -0.021481   0.014543   0.266908
    162      -0.021255  -0.005596   0.003851  -0.000466  -0.009477   0.040799
    163       0.019678   0.017042   0.048308  -0.005712  -0.007735  -0.000559
    164       0.002074  -0.000550  -0.003697  -0.002193   0.002628  -0.009649
    165      -0.016038  -0.002774  -0.018895   0.001113   0.000490   0.029451
    166      -0.009036  -0.006975  -0.012553   0.004167   0.001317  -0.005328
    167      -0.013681  -0.012392  -0.026819   0.007849   0.003092  -0.000387
    168       0.001731  -0.002202  -0.015479   0.004205   0.005190  -0.034117
    169      -0.024583  -0.017736  -0.057224   0.005702   0.010545   0.003005
    170      -0.014496  -0.012404  -0.027461   0.008164   0.002890   0.002659
    171       0.031824  -0.007761   0.013975   0.006080   0.001188  -0.102160
    172      -0.030069  -0.018828  -0.070453   0.003578   0.013806   0.017776
    173      -0.021403  -0.008875  -0.023024   0.009342   0.000066   0.020337
    174      -0.010415   0.000888  -0.028294   0.001872   0.008925   0.006317
    175      -0.017220  -0.015314  -0.050759   0.004497   0.010150  -0.015928
    176      -0.001479   0.000728   0.000491   0.001328  -0.000654   0.003072
    177      -0.002658   0.011053  -0.012168  -0.001197   0.008969   0.012495
    178      -0.003942  -0.001196  -0.012788  -0.003143   0.002694  -0.010224
    179       0.000444   0.002764   0.005940   0.000293  -0.001689   0.003993
    180      -0.025513  -0.015148  -0.041014   0.002649   0.004531   0.017469
    181      -0.022945  -0.019755  -0.076749   0.009904   0.017518  -0.024934
    182       0.014442   0.016731   0.041472  -0.006365  -0.007406   0.008836
    183      -0.039832  -0.023865  -0.045899   0.000524   0.000199   0.043599
    184      -0.013188  -0.012962  -0.068181   0.008978   0.018765  -0.037129
    185       0.022994   0.023802   0.056364  -0.010404  -0.008727   0.005969
    186      -0.000643  -0.010714  -0.016014   0.005771   0.003427  -0.036819
    187      -0.036082  -0.022344  -0.076308   0.010633   0.012882   0.010307
    188       0.012658   0.016172   0.041328  -0.005820  -0.008068   0.012941
    189       0.012712  -0.015000   0.002074   0.007871  -0.000138  -0.079404
    190      -0.043739  -0.022090  -0.080599   0.011364   0.012115   0.033939
    191       0.014123   0.017992   0.035512  -0.007732  -0.004988   0.008086
    192      -0.006695  -0.002551  -0.029058   0.005721   0.008311   0.006140
    193      -0.033600  -0.026545  -0.065782   0.011482   0.008731  -0.005163
    194       0.000705   0.003171   0.017090   0.001208  -0.005660   0.010939
    195      -0.010432  -0.006864  -0.052532   0.011183   0.015682   0.006345
    196      -0.055667  -0.048432  -0.120167   0.020761   0.016962  -0.016364
    197      -0.002960  -0.000455   0.007592   0.002827  -0.004077   0.009115
    198      -0.049055   0.256201  -0.090821   0.006869   0.006754  -0.125625
    199       0.034160  -0.105958   0.145199   0.018561  -0.022136   0.061555
    200       0.064559  -0.025646   0.010052  -0.010292  -0.000686   0.094727
                 42         43         44         45         46         47    
      0      -0.038572   0.008309  -0.035448  -0.007516   0.068371  -0.043740
      1       0.037604  -0.010645   0.066637   0.017430   0.020945   0.028442
      2      -0.013602   0.005857  -0.041794  -0.024239  -0.053634  -0.045385
      3       0.010691  -0.004146   0.029725   0.010674   0.015392  -0.007710
      4       0.007306  -0.003491   0.050201   0.034652   0.092003   0.087575
      5      -0.004010   0.002277  -0.019184  -0.021500  -0.033041  -0.035121
      6       0.018240   0.000549  -0.005718  -0.004983  -0.122104   0.116960
      7      -0.011780   0.001410   0.002613  -0.000172   0.049159  -0.020538
      8      -0.001241  -0.000282   0.001484   0.000293  -0.007961  -0.010692
      9       0.078720  -0.009004   0.019756   0.028250   0.000215  -0.059487
     10       0.006616  -0.007881   0.063316  -0.029144  -0.039758   0.006492
     11      -0.003079  -0.002735   0.023744   0.000147  -0.015908  -0.014948
     12       0.036464  -0.005927   0.031687   0.004120  -0.062282   0.046498
     13      -0.002271  -0.003231   0.024093   0.005747   0.085156  -0.055115
     14       0.010288   0.001457  -0.025403  -0.013531  -0.101718  -0.019681
     15       0.051362  -0.012201   0.055606  -0.000344  -0.074280   0.026667
     16       0.010715  -0.007488   0.053765  -0.008330   0.038448  -0.052223
     17       0.011870  -0.000848   0.004033  -0.004602  -0.045460  -0.012483
     18       0.064859  -0.013413   0.063384  -0.019312  -0.185516   0.081508
     19       0.012907  -0.006709   0.067214  -0.016773   0.031783  -0.049078
     20       0.008136   0.001468   0.027536  -0.012103  -0.002680  -0.033838
     21       0.014939  -0.012324   0.050131  -0.002973  -0.002476  -0.004057
     22       0.018951  -0.006714   0.014404   0.003151  -0.037433   0.023569
     23       0.002468  -0.002517   0.009124  -0.002667  -0.006750  -0.013098
     24       0.005316   0.184855   0.000113  -0.003859   0.023224  -0.014944
     25       0.014588   0.096014  -0.012733   0.002047  -0.030487   0.016818
     26       0.003442   0.029297  -0.002064   0.003896   0.007637   0.013337
     27       0.013980   0.416624  -0.014458  -0.009006   0.034186  -0.032686
     28       0.023338   0.217500  -0.025777   0.004254  -0.030965   0.032105
     29       0.009358   0.067691  -0.010254   0.008257   0.002880   0.036384
     30      -0.030697  -0.169140  -0.039570   0.001037   0.008359  -0.004560
     31      -0.014021  -0.089259  -0.021524   0.000488  -0.001298  -0.004111
     32      -0.000244  -0.028668  -0.011303   0.006734   0.000011   0.025831
     33      -0.067299  -0.376392  -0.093551   0.003051   0.014062  -0.006375
     34      -0.035868  -0.197980  -0.046723   0.001295   0.013989  -0.008181
     35       0.000479  -0.063280  -0.028264   0.007842  -0.030463   0.034355
     36       0.019740  -0.012697   0.040230  -0.001381  -0.024544   0.003498
     37       0.007066  -0.005244   0.026568  -0.000952   0.006448  -0.003645
     38       0.002865  -0.002251   0.007484   0.006396   0.017795   0.025738
     39       0.042722  -0.033384   0.086697  -0.001349  -0.047529   0.013999
     40       0.014102  -0.014254   0.056542  -0.003459   0.008552  -0.010766
     41       0.007059  -0.005670   0.014321   0.006672   0.012681   0.028823
     42       0.011223   0.183474  -0.008751  -0.002265  -0.000664  -0.006659
     43       0.005067   0.096759  -0.001883   0.001125   0.015157   0.004024
     44      -0.003314   0.030083   0.004872   0.000998   0.026349  -0.001021
     45       0.024051   0.403728  -0.025772  -0.001743   0.005087   0.000219
     46       0.007394   0.213413  -0.005810  -0.002584   0.027711  -0.013824
     47      -0.006327   0.065107   0.007893  -0.003325   0.038284  -0.023775
     48      -0.032308  -0.172296  -0.037883  -0.001212   0.009219  -0.016673
     49      -0.008109  -0.092433  -0.030475   0.006495  -0.017218   0.029374
     50      -0.010222  -0.028427  -0.000688   0.000297   0.023388  -0.006073
     51      -0.071148  -0.377735  -0.099104   0.000145   0.014324  -0.020281
     52      -0.026752  -0.206628  -0.068163   0.007290  -0.028205   0.029389
     53      -0.023583  -0.060571  -0.001419   0.000222   0.057985  -0.012463
     54      -0.007426   0.005509  -0.035134  -0.014147  -0.109381   0.099789
     55      -0.069549   0.018617  -0.097744  -0.031446  -0.006512  -0.060649
     56      -0.011234  -0.001440   0.007499   0.005589   0.071921  -0.027466
     57      -0.056092   0.011622  -0.063104  -0.021502   0.027015  -0.041352
     58      -0.006016   0.003371  -0.023192  -0.005179  -0.057826   0.065090
     59      -0.041457   0.013842  -0.074240  -0.026160  -0.069182   0.024457
     60      -0.068604   0.006446  -0.033285   0.000289   0.201391  -0.135956
     61       0.043940  -0.016802   0.084370   0.026024   0.067784   0.018646
     62      -0.046558   0.013604  -0.072588  -0.022824  -0.036221   0.005563
     63      -0.021991   0.006469  -0.039180  -0.012917  -0.057381   0.067304
     64       0.059841  -0.007186   0.025898   0.015433  -0.208420   0.277892
     65      -0.011991   0.011368  -0.062253  -0.035180  -0.182161   0.092032
     66      -0.132212   0.027857  -0.142049  -0.053787   0.122373  -0.233733
     67      -0.025497   0.010996  -0.063662  -0.017659  -0.102922   0.078446
     68      -0.105769   0.036848  -0.195114  -0.064368  -0.173377   0.029292
     69       0.011724  -0.007912   0.048018   0.015578   0.098698  -0.048265
     70      -0.064244   0.018555  -0.095624  -0.032052  -0.013633  -0.079587
     71       0.049356  -0.010143   0.051918   0.014620  -0.036740   0.041655
     72       0.022599  -0.016861   0.104456   0.033105   0.236420  -0.143006
     73      -0.114871   0.035518  -0.196124  -0.062685  -0.139011   0.014786
     74       0.095734  -0.017714   0.091413   0.026257  -0.088023   0.065682
     75       0.019009  -0.012848   0.078897   0.024898   0.168914  -0.097998
     76      -0.063484   0.006288  -0.016604  -0.003611   0.254541  -0.266523
     77       0.073417  -0.011817   0.059548   0.010990  -0.129630   0.101539
     78       0.019910  -0.013766   0.082956   0.031135   0.199522  -0.118991
     79       0.005155   0.010774  -0.057662  -0.026536  -0.180933   0.017041
     80       0.058616  -0.011753   0.060618   0.017115  -0.044778   0.045041
     81       0.004274  -0.002280   0.011788   0.006101   0.030485  -0.034777
     82       0.061304  -0.014663   0.077081   0.024665  -0.009779   0.040436
     83       0.003365  -0.006746   0.036394   0.016173   0.109708  -0.043845
     84       0.010467  -0.006783   0.035704   0.017979   0.115250  -0.127729
     85       0.105978  -0.026192   0.137392   0.044204  -0.003967   0.067243
     86       0.147124  -0.042908   0.225524   0.076429   0.097739   0.081241
     87       0.010451  -0.005449   0.030691   0.012243   0.064398  -0.062592
     88       0.109881  -0.026566   0.142110   0.041963  -0.038275   0.117265
     89      -0.030971  -0.004141   0.027487   0.017866   0.261204  -0.228519
     90       0.008612  -0.006402   0.037915   0.014444   0.093764  -0.092175
     91       0.141477  -0.035237   0.183552   0.061646   0.010467   0.073753
     92      -0.094902   0.022495  -0.121507  -0.037805   0.000398  -0.003619
     93       0.011108  -0.001080   0.003156  -0.020095   0.024455  -0.015560
     94       0.005601  -0.000275  -0.020337   0.006413  -0.018489  -0.014764
     95       0.005015  -0.003583   0.032983  -0.003245  -0.014083  -0.013403
     96       0.025886  -0.001103  -0.026514   0.007393   0.012780   0.003299
     97      -0.010962   0.000717  -0.006069  -0.007684  -0.007250  -0.011298
     98       0.006479   0.000014  -0.007473  -0.003618   0.004277  -0.008566
     99      -0.079323   0.003514   0.034951  -0.050125  -0.003532   0.023993
    100       0.045865  -0.002815  -0.026333   0.016449   0.006617  -0.005304
    101      -0.007222   0.000882  -0.001409  -0.009823  -0.000505  -0.016878
    102      -0.152290   0.007722   0.058760  -0.074768  -0.025875   0.042594
    103       0.074780  -0.003689  -0.038543   0.027406   0.023120  -0.006357
    104      -0.008949  -0.000614   0.005522  -0.012764  -0.017270  -0.032248
    105       0.021590  -0.001162  -0.001274   0.010265   0.003237  -0.010944
    106      -0.003896   0.000700  -0.012803  -0.007407   0.012508   0.022919
    107      -0.000378   0.001416  -0.001900   0.001626   0.004313  -0.014783
    108       0.056045  -0.002988  -0.004853   0.049004  -0.015910  -0.038692
    109      -0.024802   0.001570   0.003231  -0.019300   0.018857   0.043234
    110       0.005066   0.001175  -0.005257   0.005253   0.002333  -0.020050
    111       0.051008  -0.001838  -0.044776   0.026350   0.013911   0.009080
    112      -0.015463   0.001783  -0.005044  -0.015219   0.011117   0.010478
    113       0.000447  -0.000218   0.017055   0.006944  -0.002094  -0.002647
    114       0.114639  -0.004530  -0.091824   0.087582  -0.001494  -0.000800
    115      -0.045073   0.001856   0.029637  -0.046168   0.018957   0.027723
    116       0.007837  -0.001845   0.025989   0.011329  -0.003011   0.010458
    117      -0.072309   0.003877   0.016939  -0.054197   0.011530   0.019365
    118       0.040705   0.000324  -0.046370   0.032490  -0.003096  -0.027306
    119      -0.015045   0.000276   0.024976  -0.004086  -0.001767   0.001589
    120      -0.148320   0.008675   0.035308  -0.037836  -0.051587  -0.012675
    121       0.073715  -0.001881  -0.053290   0.036600   0.011699  -0.029833
    122      -0.020282   0.001610   0.023862  -0.016567   0.013770   0.025266
    123       0.067154  -0.001910  -0.067319   0.056563   0.002617  -0.002375
    124      -0.054099   0.006785  -0.013455  -0.029453   0.025465   0.025336
    125      -0.004951   0.007186  -0.070394   0.005893   0.042793   0.035625
    126      -0.106651   0.008746   0.046142  -0.067490   0.012908   0.031846
    127       0.014097   0.006800  -0.090971   0.033620   0.047888   0.036485
    128      -0.001689   0.004066  -0.060481  -0.003575   0.026911   0.023772
    129      -0.007435   0.004501  -0.025447  -0.014854   0.038969   0.032387
    130       0.203719  -0.000198  -0.247446   0.184221   0.073814   0.024918
    131      -0.031497   0.005919  -0.048222   0.002474   0.009006   0.018462
    132      -0.222938   0.015881   0.127866  -0.159194   0.022574   0.061242
    133      -0.202735   0.020972   0.047575  -0.096309   0.047042   0.082765
    134       0.028038   0.001596  -0.070410  -0.015749   0.041504   0.024037
    135      -0.336666   0.020176   0.209217  -0.208119  -0.020963   0.053208
    136       0.148399  -0.003208  -0.168671   0.103555   0.043932   0.001826
    137      -0.002638   0.000443  -0.039636  -0.017283   0.000921  -0.000312
    138       0.025126  -0.009229   0.076717   0.014611  -0.062884  -0.038398
    139      -0.080322   0.003506   0.078897  -0.054817  -0.018390   0.012770
    140      -0.072394   0.002915   0.062787  -0.053763  -0.002094   0.016642
    141      -0.044027  -0.018895   0.280517  -0.052561  -0.136511  -0.095663
    142      -0.094634   0.006186   0.076677  -0.058994  -0.018108   0.023357
    143      -0.028512   0.003533  -0.013189  -0.023394   0.026740   0.025986
    144       0.082957  -0.006679  -0.023621   0.061992  -0.030074  -0.026188
    145      -0.073885  -0.002330   0.135932  -0.062827  -0.045542  -0.015965
    146      -0.134498  -0.003388   0.210466  -0.112318  -0.055451  -0.014052
    147      -0.022745  -0.008830   0.125684  -0.019474  -0.071856  -0.035865
    148      -0.096948   0.001246   0.142469  -0.070418  -0.051429  -0.001312
    149      -0.133162   0.000107   0.189903  -0.102195  -0.055143  -0.000909
    150       0.057966   0.000669  -0.084427   0.049445   0.028450   0.009231
    151       0.034562  -0.009107   0.045033   0.022862  -0.018300  -0.041382
    152       0.074940  -0.003403  -0.053282   0.063757  -0.000458  -0.007323
    153      -0.022271   0.012957  -0.134914   0.003891   0.095980   0.052723
    154       0.126576  -0.024577   0.093454   0.072011  -0.063874  -0.095017
    155       0.027895   0.005940  -0.073445   0.039804   0.003780   0.024223
    156       0.068893  -0.000468  -0.078610   0.046646   0.041317   0.004668
    157       0.072677  -0.017517   0.063683   0.050213  -0.031965  -0.075387
    158       0.131796  -0.014885  -0.026228   0.096904  -0.008492  -0.053450
    159       0.121236  -0.008220  -0.050781   0.089819  -0.019426  -0.029774
    160       0.027224  -0.005513   0.046260   0.011986  -0.020417  -0.029124
    161       0.167029  -0.018352  -0.007459   0.127199  -0.064833  -0.070331
    162      -0.034038   0.006087  -0.017716   0.029138   0.074831   0.080868
    163       0.026137  -0.007079   0.046989   0.007854   0.019614  -0.015139
    164      -0.005020   0.002328  -0.021488  -0.021992  -0.032846  -0.039836
    165      -0.035203   0.007027  -0.020034   0.049668   0.076132   0.177570
    166       0.018356  -0.004643   0.026106  -0.002702  -0.007215  -0.053095
    167       0.001785  -0.001016   0.008407   0.005285   0.016177   0.022561
    168      -0.069115   0.008042   0.023257   0.149629  -0.091774  -0.083469
    169       0.019642   0.000384  -0.041178  -0.076386  -0.001636   0.012127
    170       0.003435  -0.001307   0.009771   0.004113   0.028474   0.041353
    171      -0.143153   0.013556   0.065135   0.281975  -0.181868  -0.225775
    172       0.049509  -0.000708  -0.079805  -0.166454   0.022885   0.063899
    173       0.010610  -0.003676   0.034570   0.031452   0.058855   0.068054
    174       0.092817  -0.010957  -0.021704  -0.169214  -0.024608  -0.079389
    175      -0.053856   0.010267  -0.034890   0.056216  -0.055508  -0.016416
    176      -0.003392   0.000114   0.005948   0.012920   0.008720   0.013276
    177       0.214119  -0.028099  -0.021481  -0.377864  -0.026369  -0.189869
    178      -0.102439   0.016636  -0.024976   0.153085  -0.052704   0.014998
    179      -0.007408   0.000582   0.007575   0.021829   0.009650   0.015852
    180      -0.039388   0.008963  -0.043919   0.019864   0.036279   0.111158
    181      -0.000713   0.002924  -0.034526  -0.026968  -0.091481  -0.097769
    182       0.005655  -0.001917   0.017365   0.010064   0.013685  -0.001518
    183      -0.077983   0.016610  -0.076777   0.037973   0.115449   0.253309
    184       0.015466  -0.000045  -0.023765  -0.038180  -0.132447  -0.167741
    185       0.006162  -0.001540   0.011402   0.001894  -0.003310  -0.024921
    186      -0.064846   0.006557   0.028530   0.136546  -0.082500  -0.105358
    187       0.019278   0.000009  -0.030586  -0.054494   0.014656   0.043576
    188       0.008110  -0.002502   0.020888   0.010127   0.027882   0.015626
    189      -0.125887   0.010585   0.077499   0.276535  -0.168489  -0.262282
    190       0.050796  -0.003893  -0.033617  -0.104955   0.082182   0.140241
    191       0.004131  -0.000007  -0.003015  -0.007211  -0.005888  -0.013323
    192       0.096692  -0.012474  -0.010385  -0.165037   0.016855  -0.003962
    193      -0.046951   0.006725  -0.001859   0.080733  -0.007723   0.018163
    194       0.004404  -0.003082   0.032001   0.026399   0.047843   0.044844
    195       0.231837  -0.030548  -0.023897  -0.410896   0.011509  -0.103949
    196      -0.112866   0.016989  -0.016749   0.178176  -0.024258   0.065977
    197      -0.001830  -0.002003   0.028979   0.034006   0.044538   0.048659
    198      -0.092108  -0.000651   0.032986  -0.021869   0.142561  -0.126409
    199       0.066898  -0.017415   0.095252  -0.013392  -0.074957   0.012113
    200       0.033120  -0.012572   0.064332   0.006568  -0.030575  -0.017340
                 48         49         50         51         52         53    
      0       0.101781   0.040022  -0.039202   0.062412  -0.041208  -0.074399
      1      -0.017583  -0.057562  -0.049548   0.080969  -0.020652  -0.039107
      2      -0.050702  -0.068365  -0.020386   0.029288   0.007670  -0.005718
      3       0.073075   0.060593   0.022198  -0.043855   0.002576   0.014485
      4       0.062183   0.095775   0.060610  -0.090459   0.003566   0.041795
      5      -0.035730  -0.119274  -0.040481   0.074006  -0.001729  -0.020185
      6       0.037676   0.016186  -0.028828   0.045071  -0.026129  -0.040825
      7      -0.024713   0.000051  -0.051054   0.103968  -0.030091  -0.062571
      8      -0.081175   0.193946   0.023522   0.113940   0.033158   0.023363
      9      -0.078702  -0.032022  -0.063380  -0.027853  -0.007750   0.108486
     10      -0.042247   0.000543  -0.031440  -0.013212   0.039573  -0.024570
     11      -0.019385  -0.016003   0.118778   0.034110  -0.020201  -0.067156
     12       0.025859   0.018096  -0.034585   0.059321  -0.015034  -0.022687
     13      -0.029944  -0.001669  -0.052964   0.105652  -0.026925  -0.054701
     14      -0.137652   0.165649   0.002506   0.037986   0.013190   0.001917
     15      -0.013302  -0.028646   0.015248   0.025132   0.036533   0.038319
     16      -0.043086  -0.030893  -0.019942   0.027674   0.023066  -0.015259
     17      -0.075400   0.060342   0.041962  -0.005029   0.003240  -0.035236
     18      -0.041574   0.029734  -0.010688  -0.022773   0.084480   0.056680
     19      -0.054596  -0.020805  -0.062696   0.010091   0.044466  -0.021657
     20      -0.085284   0.052090  -0.020574  -0.013391   0.019439  -0.059279
     21       0.008015  -0.112852   0.137453   0.073691   0.133548   0.083774
     22       0.013049  -0.049206   0.083356   0.030092   0.070297   0.044736
     23      -0.031035   0.007724   0.039838   0.007851   0.021594  -0.013366
     24      -0.007181   0.003629  -0.005664   0.009763   0.009077   0.014943
     25      -0.006383   0.024355   0.016021  -0.007963   0.004734  -0.000881
     26       0.032096  -0.020882  -0.010575   0.000557   0.003409   0.008004
     27      -0.043434   0.100994  -0.124841  -0.046179  -0.106545  -0.070222
     28       0.014789   0.052325  -0.056880  -0.038376  -0.055624  -0.021019
     29       0.068654  -0.029169  -0.041738  -0.009925  -0.015558   0.020120
     30      -0.007142   0.048052  -0.065832  -0.028749  -0.057333  -0.031695
     31      -0.015090   0.035269  -0.028667  -0.019287  -0.029449  -0.034354
     32       0.046890  -0.020565  -0.022260  -0.007167  -0.006943   0.009147
     33      -0.018670   0.145632  -0.209754  -0.100661  -0.197308  -0.126344
     34      -0.012760   0.074713  -0.112360  -0.053506  -0.102686  -0.077600
     35       0.025188   0.024331  -0.025082  -0.027639  -0.030535  -0.021904
     36      -0.005728  -0.057637   0.099022   0.040631   0.080921   0.045526
     37       0.007677  -0.046462   0.041056   0.024708   0.043257   0.026705
     38       0.070997  -0.064382  -0.011385   0.010843   0.015362   0.044172
     39       0.003939  -0.115323   0.155431   0.061802   0.120548   0.063862
     40       0.004416  -0.075777   0.070515   0.039583   0.062796   0.038134
     41       0.073613  -0.073838  -0.002428   0.013862   0.021772   0.046998
     42      -0.021337   0.059071  -0.050011  -0.027964  -0.055230  -0.042031
     43       0.020090   0.002033  -0.043491  -0.011880  -0.027425  -0.005958
     44       0.024513  -0.015754  -0.019987  -0.000688  -0.008457   0.004061
     45      -0.015990   0.144375  -0.196445  -0.097500  -0.195709  -0.124549
     46      -0.007830   0.063978  -0.114733  -0.047332  -0.102693  -0.071407
     47      -0.008252   0.015920  -0.036674  -0.009979  -0.031914  -0.033049
     48      -0.027051   0.028600  -0.004770   0.001345   0.006802  -0.001592
     49       0.032587  -0.005230  -0.007654  -0.005351   0.003727   0.026585
     50       0.011858  -0.010647  -0.006892   0.003503   0.001829   0.004407
     51      -0.043200   0.122058  -0.138267  -0.058246  -0.110510  -0.075692
     52       0.010780   0.063398  -0.073952  -0.042180  -0.061376  -0.023051
     53       0.038153  -0.032925  -0.047807   0.004679  -0.014542   0.014089
     54       0.070099  -0.049412  -0.008089  -0.047333  -0.026086  -0.027833
     55      -0.020917   0.017991   0.037405  -0.036359   0.027299   0.037599
     56       0.056078  -0.113921  -0.003989  -0.044798  -0.005462   0.001049
     57       0.037336  -0.086661   0.026105  -0.095994   0.004339   0.016200
     58       0.081933  -0.070458  -0.003486  -0.047629  -0.015221  -0.011155
     59       0.022853  -0.021488   0.010975  -0.042570  -0.002365   0.001908
     60       0.081422  -0.224376   0.036475  -0.167507   0.013578   0.042508
     61       0.110385  -0.168993  -0.021523  -0.057802  -0.023122  -0.018576
     62       0.031562  -0.047904   0.014029  -0.058093  -0.000037   0.007970
     63       0.083004  -0.092280  -0.006029  -0.066713  -0.026120  -0.026382
     64       0.182748  -0.100560  -0.068557   0.003846  -0.076871  -0.095451
     65      -0.006324   0.067594  -0.003761   0.016025  -0.013020  -0.023587
     66      -0.089994  -0.005102   0.096906  -0.134305   0.068935   0.101977
     67       0.069793  -0.034705   0.004281  -0.045132  -0.011291  -0.007147
     68      -0.028439   0.091352   0.042073  -0.038828   0.017637   0.024490
     69      -0.035160   0.000843  -0.016528   0.031010  -0.006326  -0.013903
     70      -0.063621   0.082139   0.051501  -0.016739   0.045187   0.059704
     71      -0.007762   0.025213  -0.012878   0.018519  -0.009914  -0.014863
     72      -0.114095   0.045749  -0.031927   0.106829   0.001029  -0.018007
     73       0.074927  -0.052025   0.071510  -0.146625   0.033091   0.065305
     74      -0.062379   0.124903  -0.014115   0.065278  -0.005630  -0.014878
     75      -0.081512   0.033376  -0.023905   0.074821  -0.000793  -0.014674
     76      -0.168375   0.091684   0.030402   0.075016   0.059695   0.062166
     77      -0.041065   0.132468  -0.010018   0.056690  -0.006764  -0.017933
     78      -0.060981  -0.028111  -0.027516   0.050386  -0.006432  -0.015991
     79      -0.143051   0.283689   0.056139   0.057223   0.051744   0.058286
     80      -0.019661   0.045121  -0.013644   0.029181  -0.009231  -0.015314
     81      -0.057181   0.073834   0.006229   0.032391   0.011884   0.005274
     82       0.017475  -0.001885  -0.012570   0.008780  -0.009640  -0.010593
     83       0.058076  -0.139668  -0.009403  -0.047550  -0.006320   0.001672
     84      -0.143946   0.167519   0.026292   0.081258   0.046338   0.039858
     85       0.024877  -0.010950  -0.030777   0.026325  -0.021552  -0.027572
     86       0.120164  -0.206872  -0.076736  -0.011750  -0.059843  -0.067962
     87      -0.091868   0.117853   0.007121   0.068136   0.019981   0.012053
     88       0.062141  -0.039884  -0.046526   0.025256  -0.043169  -0.049457
     89      -0.111711   0.051696   0.031968   0.055498   0.059597   0.069059
     90      -0.125184   0.161821   0.012274   0.097536   0.029579   0.022286
     91       0.023723  -0.014101  -0.040610   0.033956  -0.024713  -0.036066
     92       0.144266  -0.246949   0.014433  -0.165555  -0.013379   0.007830
     93      -0.062982  -0.022531  -0.017022  -0.186324   0.105729  -0.104448
     94      -0.022533  -0.010844   0.062006   0.000504  -0.130976   0.039255
     95      -0.029086  -0.009193   0.039860  -0.005317   0.014588  -0.064597
     96      -0.019837  -0.006964   0.014743  -0.109974   0.080761  -0.149526
     97      -0.020969  -0.012731   0.077565   0.003724  -0.101883  -0.004743
     98      -0.025066  -0.012313  -0.028460  -0.079281  -0.031085   0.050392
     99       0.029810   0.004465   0.031455   0.080029  -0.069127   0.057517
    100      -0.024985  -0.008831   0.000711  -0.044327   0.026506   0.020839
    101      -0.034428  -0.018774  -0.017352  -0.105041  -0.097773   0.062860
    102       0.095561   0.020016   0.061567   0.314029  -0.281185   0.286281
    103      -0.038265  -0.009805  -0.049554  -0.139247   0.142858  -0.048199
    104      -0.064802  -0.031181   0.068149  -0.110021  -0.172648   0.008902
    105      -0.016688  -0.002087  -0.029266  -0.036121   0.082605  -0.009830
    106       0.030515   0.007291  -0.020490   0.047357  -0.002175   0.058526
    107      -0.013112  -0.009464  -0.065694  -0.100103  -0.055971   0.033728
    108      -0.018755   0.001565  -0.037935   0.035403   0.077229   0.031933
    109       0.062489   0.020357  -0.020629   0.088629   0.056051  -0.054689
    110      -0.020243  -0.012190  -0.066103  -0.107571  -0.069195   0.058697
    111       0.007472   0.000455  -0.007195  -0.002498  -0.005663   0.026554
    112       0.010873   0.001839  -0.045887  -0.009712   0.013025   0.080725
    113       0.014083   0.005167  -0.030047   0.009551   0.006289  -0.068568
    114       0.035509   0.003918   0.024751   0.124665  -0.092538   0.098720
    115       0.014587   0.009048  -0.055108  -0.001062   0.104626   0.035077
    116       0.036467   0.015490  -0.020489   0.100407   0.052966  -0.073926
    117       0.013862  -0.005848   0.027367   0.006564  -0.095974   0.060185
    118      -0.031250  -0.012890  -0.013209  -0.105500  -0.028511  -0.010681
    119       0.016685   0.005107  -0.011467   0.026212   0.002676  -0.054369
    120       0.077727  -0.016452   0.099574   0.237743  -0.295671   0.223931
    121      -0.068093  -0.018118  -0.022292  -0.220028   0.062682  -0.117051
    122       0.043403   0.026030  -0.072261   0.072333   0.003158   0.032406
    123       0.016388   0.002162   0.040457   0.043250  -0.028910  -0.040833
    124       0.032171   0.008719   0.057343   0.031360   0.014140  -0.134376
    125       0.062652   0.019389  -0.068967   0.055682   0.064716   0.088143
    126       0.033091   0.018776  -0.021668   0.031046   0.042161  -0.030167
    127       0.081431   0.021416   0.005510   0.096384   0.048930  -0.062333
    128       0.028612   0.007203   0.052736   0.050875   0.021061  -0.094143
    129       0.041354   0.022319  -0.061838   0.035057   0.098443   0.007692
    130       0.131782   0.023668  -0.041059   0.184983   0.048710   0.092831
    131       0.041686   0.004410   0.077656   0.085186  -0.042327  -0.070103
    132       0.042101   0.036260  -0.098090   0.006392   0.133168  -0.012410
    133       0.130395   0.052456  -0.126413   0.123042   0.142477   0.060005
    134      -0.000967   0.004308   0.063340  -0.005324   0.063855  -0.177576
    135       0.032420   0.027554  -0.016111   0.022343   0.016563  -0.063026
    136       0.028241  -0.004502   0.127809   0.051246  -0.020836  -0.212671
    137      -0.029310  -0.015093   0.183974  -0.004166  -0.069356  -0.269819
    138      -0.058411  -0.011269   0.033743  -0.036700  -0.081199  -0.019843
    139       0.001341   0.014481  -0.064530  -0.012560   0.031245   0.057551
    140       0.005299   0.010509  -0.040970  -0.009629   0.057885   0.020289
    141      -0.160567  -0.044679   0.019177  -0.149048  -0.158544   0.083536
    142       0.017223   0.024311  -0.114194  -0.003148   0.042950   0.133010
    143       0.025434   0.011352   0.020117   0.022514   0.074900  -0.103417
    144      -0.016358  -0.003386  -0.014251   0.020779  -0.072255   0.096583
    145      -0.045619  -0.000637  -0.070952  -0.054526  -0.003419   0.110860
    146      -0.070093  -0.007279   0.010618  -0.099889   0.027423  -0.083257
    147      -0.072460  -0.014415   0.116808  -0.063476  -0.076748  -0.212647
    148      -0.025205   0.015158  -0.158622  -0.046927   0.015765   0.239477
    149      -0.042203   0.009213  -0.110951  -0.077800   0.040737   0.130312
    150       0.039194   0.006890  -0.037517   0.048911   0.017726   0.090014
    151      -0.044353  -0.026828   0.043300  -0.060660  -0.048357  -0.026517
    152       0.020290   0.001042  -0.008791   0.051577  -0.011727   0.084259
    153       0.107717   0.023725  -0.031814   0.112140   0.065356   0.060449
    154      -0.119848  -0.048180  -0.015568  -0.155126  -0.070625   0.084751
    155       0.057886   0.014473   0.048040   0.113713  -0.015779  -0.017057
    156       0.028061   0.000324  -0.158121  -0.029381   0.078425   0.254104
    157      -0.075842  -0.042653   0.090905  -0.071069  -0.109000  -0.035785
    158      -0.027140  -0.023507  -0.035029  -0.016395  -0.044553   0.190302
    159      -0.012270  -0.011050  -0.015150   0.004868  -0.040494   0.103764
    160      -0.042288  -0.022414  -0.030353  -0.100079   0.001199   0.040147
    161      -0.052125  -0.027147   0.078748   0.020552  -0.130233   0.051788
    162      -0.052579   0.004431  -0.006814   0.017713  -0.020425  -0.020971
    163       0.057828   0.041803  -0.008574   0.013578  -0.007045  -0.017748
    164      -0.041191  -0.121853  -0.047035   0.085711  -0.004050  -0.027682
    165      -0.165746  -0.046707   0.007938  -0.009444  -0.000457   0.011343
    166       0.105633   0.091182   0.014466  -0.028851  -0.000127  -0.005887
    167       0.028050   0.057970   0.034319  -0.047458   0.001654   0.024851
    168       0.041988  -0.009137  -0.015238   0.001691   0.027993  -0.008871
    169      -0.043343  -0.032025   0.002468   0.004931  -0.009493   0.008744
    170       0.029918   0.080258   0.051240  -0.073084   0.003075   0.039833
    171       0.176307   0.034047  -0.003567   0.009293  -0.021058   0.006969
    172      -0.137921  -0.113230  -0.013220   0.039780  -0.014265   0.007760
    173       0.068812   0.158658   0.069455  -0.119943   0.024270   0.037971
    174       0.058404   0.001670  -0.009774   0.011791   0.006298  -0.010578
    175      -0.071997  -0.088399  -0.024696   0.033228   0.009203  -0.006672
    176       0.009197   0.022885   0.016613  -0.026421   0.009738   0.013763
    177       0.193614   0.062273  -0.009331   0.022274  -0.019334  -0.022822
    178      -0.132532  -0.140870  -0.058561   0.071786   0.020718  -0.036834
    179       0.004324   0.018397   0.012788  -0.021970   0.010580   0.010017
    180      -0.146426  -0.075958  -0.000295   0.008772  -0.002711   0.012486
    181       0.013994  -0.052058  -0.016522   0.015436   0.024011  -0.002839
    182       0.016271   0.010822  -0.007961   0.008051   0.000945  -0.012715
    183      -0.285618  -0.121993   0.010120   0.015832  -0.035565   0.029032
    184       0.065029  -0.053051  -0.031648   0.029627   0.034459  -0.016279
    185       0.001727  -0.032532  -0.031369   0.045397  -0.006473  -0.026955
    186       0.093276   0.038949  -0.001848  -0.015593   0.024826  -0.008880
    187      -0.034749   0.010337   0.021385  -0.034009   0.010937   0.016360
    188       0.018795   0.030981   0.001554  -0.006436   0.000022  -0.007636
    189       0.263324   0.124195   0.000119  -0.030661   0.030513  -0.021893
    190      -0.079014   0.037844   0.045012  -0.064161   0.003009   0.032715
    191      -0.022435  -0.049079  -0.027393   0.037183   0.006752  -0.019547
    192       0.035230   0.035014   0.020036  -0.022895  -0.007027   0.014901
    193       0.007076   0.048045   0.025945  -0.048855   0.017616   0.013427
    194       0.046500   0.100531   0.039337  -0.059465  -0.005250   0.019658
    195       0.169391   0.107620   0.042982  -0.041239  -0.030129   0.027199
    196      -0.057489   0.027290   0.045548  -0.081318   0.035837   0.041726
    197       0.040102   0.098685   0.042463  -0.064277  -0.003050   0.023851
    198       0.024802  -0.197824   0.535729   0.122653  -0.412860  -0.039847
    199      -0.079024   0.034994  -0.247900  -0.051885   0.204030   0.011076
    200      -0.040574  -0.005249  -0.022775   0.020009   0.104821  -0.060618
                 54         55         56         57         58         59    
      0       0.030756  -0.004380  -0.002556   0.089976  -0.033770  -0.079178
      1       0.005395   0.015303   0.003519   0.018729   0.028411  -0.004372
      2       0.000185   0.023179   0.004881   0.020959   0.013177   0.023378
      3      -0.003696  -0.008760  -0.002619  -0.015041  -0.004159   0.011869
      4      -0.005988  -0.036764  -0.008495  -0.024737  -0.018439   0.007100
      5       0.026463  -0.055290  -0.008456  -0.000535  -0.012223  -0.014121
      6       0.040342  -0.031862  -0.010130   0.031677  -0.021448  -0.037156
[truncated: 416,397 more chars]
