# Supplementary material for: A stereodivergent multicomponent approach for the synthesis of C–N atropisomeric peptide analogues
Source: Chem Sci. 2024 Sep 16;15(40):16743–51. doi: 10.1039/d4sc04700a (PMC11418089; doi:10.1039/d4sc04700a)
Supplement: SC-015-D4SC04700A-s001 [file SC-015-D4SC04700A-s001.zip › CompData/_1_2a/ImineZ3opt.out]

                                 *****************
                                 * O   R   C   A *
                                 *****************

                                            #,                                       
                                            ###                                      
                                            ####                                     
                                            #####                                    
                                            ######                                   
                                           ########,                                 
                                     ,,################,,,,,                         
                               ,,#################################,,                 
                          ,,##########################################,,             
                       ,#########################################, ''#####,          
                    ,#############################################,,   '####,        
                  ,##################################################,,,,####,       
                ,###########''''           ''''###############################       
              ,#####''   ,,,,##########,,,,          '''####'''          '####       
            ,##' ,,,,###########################,,,                        '##       
           ' ,,###''''                  '''############,,,                           
         ,,##''                                '''############,,,,        ,,,,,,###''
      ,#''                                            '''#######################'''  
     '                                                          ''''####''''         
             ,#######,   #######,   ,#######,      ##                                
            ,#'     '#,  ##    ##  ,#'     '#,    #''#        ######   ,####,        
            ##       ##  ##   ,#'  ##            #'  '#       #        #'  '#        
            ##       ##  #######   ##           ,######,      #####,   #    #        
            '#,     ,#'  ##    ##  '#,     ,#' ,#      #,         ##   #,  ,#        
             '#######'   ##     ##  '#######'  #'      '#     #####' # '####'        


                  #######################################################
                  #                        -***-                        #
                  #          Department of theory and spectroscopy      #
                  #    Directorship and core code : Frank Neese         #
                  #        Max Planck Institute fuer Kohlenforschung    #
                  #                Kaiser Wilhelm Platz 1               #
                  #                 D-45470 Muelheim/Ruhr               #
                  #                      Germany                        #
                  #                                                     #
                  #                  All rights reserved                #
                  #                        -***-                        #
                  #######################################################


                         Program Version 5.0.2 -  RELEASE  -


 With contributions from (in alphabetic order):
   Daniel Aravena         : Magnetic Suceptibility
   Michael Atanasov       : Ab Initio Ligand Field Theory (pilot matlab implementation)
   Alexander A. Auer      : GIAO ZORA, VPT2 properties, NMR spectrum
   Ute Becker             : Parallelization
   Giovanni Bistoni       : ED, misc. LED, open-shell LED, HFLD
   Martin Brehm           : Molecular dynamics
   Dmytro Bykov           : SCF Hessian
   Vijay G. Chilkuri      : MRCI spin determinant printing, contributions to CSF-ICE
   Dipayan Datta          : RHF DLPNO-CCSD density
   Achintya Kumar Dutta   : EOM-CC, STEOM-CC
   Dmitry Ganyushin       : Spin-Orbit,Spin-Spin,Magnetic field MRCI
   Miquel Garcia          : C-PCM and meta-GGA Hessian, CC/C-PCM, Gaussian charge scheme
   Yang Guo               : DLPNO-NEVPT2, F12-NEVPT2, CIM, IAO-localization
   Andreas Hansen         : Spin unrestricted coupled pair/coupled cluster methods
   Benjamin Helmich-Paris : MC-RPA, TRAH-SCF, COSX integrals
   Lee Huntington         : MR-EOM, pCC
   Robert Izsak           : Overlap fitted RIJCOSX, COSX-SCS-MP3, EOM
   Marcus Kettner         : VPT2
   Christian Kollmar      : KDIIS, OOCD, Brueckner-CCSD(T), CCSD density, CASPT2, CASPT2-K
   Simone Kossmann        : Meta GGA functionals, TD-DFT gradient, OOMP2, MP2 Hessian
   Martin Krupicka        : Initial AUTO-CI
   Lucas Lang             : DCDCAS
   Marvin Lechner         : AUTO-CI (C++ implementation), FIC-MRCC
   Dagmar Lenk            : GEPOL surface, SMD
   Dimitrios Liakos       : Extrapolation schemes; Compound Job, initial MDCI parallelization
   Dimitrios Manganas     : Further ROCIS development; embedding schemes
   Dimitrios Pantazis     : SARC Basis sets
   Anastasios Papadopoulos: AUTO-CI, single reference methods and gradients
   Taras Petrenko         : DFT Hessian,TD-DFT gradient, ASA, ECA, R-Raman, ABS, FL, XAS/XES, NRVS
   Peter Pinski           : DLPNO-MP2, DLPNO-MP2 Gradient
   Christoph Reimann      : Effective Core Potentials
   Marius Retegan         : Local ZFS, SOC
   Christoph Riplinger    : Optimizer, TS searches, QM/MM, DLPNO-CCSD(T), (RO)-DLPNO pert. Triples
   Tobias Risthaus        : Range-separated hybrids, TD-DFT gradient, RPA, STAB
   Michael Roemelt        : Original ROCIS implementation
   Masaaki Saitow         : Open-shell DLPNO-CCSD energy and density
   Barbara Sandhoefer     : DKH picture change effects
   Avijit Sen             : IP-ROCIS
   Kantharuban Sivalingam : CASSCF convergence, NEVPT2, FIC-MRCI
   Bernardo de Souza      : ESD, SOC TD-DFT
   Georgi Stoychev        : AutoAux, RI-MP2 NMR, DLPNO-MP2 response
   Willem Van den Heuvel  : Paramagnetic NMR
   Boris Wezisla          : Elementary symmetry handling
   Frank Wennmohs         : Technical directorship


 We gratefully acknowledge several colleagues who have allowed us to
 interface, adapt or use parts of their codes:
   Stefan Grimme, W. Hujo, H. Kruse, P. Pracht,  : VdW corrections, initial TS optimization,
                  C. Bannwarth, S. Ehlert          DFT functionals, gCP, sTDA/sTD-DF
   Ed Valeev, F. Pavosevic, A. Kumar             : LibInt (2-el integral package), F12 methods
   Garnet Chan, S. Sharma, J. Yang, R. Olivares  : DMRG
   Ulf Ekstrom                                   : XCFun DFT Library
   Mihaly Kallay                                 : mrcc  (arbitrary order and MRCC methods)
   Jiri Pittner, Ondrej Demel                    : Mk-CCSD
   Frank Weinhold                                : gennbo (NPA and NBO analysis)
   Christopher J. Cramer and Donald G. Truhlar   : smd solvation model
   Lars Goerigk                                  : TD-DFT with DH, B97 family of functionals
   V. Asgeirsson, H. Jonsson                     : NEB implementation
   FAccTs GmbH                                   : IRC, NEB, NEB-TS, DLPNO-Multilevel, CI-OPT
                                                   MM, QMMM, 2- and 3-layer-ONIOM, Crystal-QMMM,
                                                   LR-CPCM, SF, NACMEs, symmetry and pop. for TD-DFT,
                                                   nearIR, NL-DFT gradient (VV10), updates on ESD,
                                                   ML-optimized integration grids
   S Lehtola, MJT Oliveira, MAL Marques          : LibXC Library
   Liviu Ungur et al                             : ANISO software


 Your calculation uses the libint2 library for the computation of 2-el integrals
 For citations please refer to: http://libint.valeyev.net

 Your ORCA version has been built with support for libXC version: 5.1.0
 For citations please refer to: https://tddft.org/programs/libxc/

 This ORCA versions uses:
   CBLAS   interface :  Fast vector & matrix operations
   LAPACKE interface :  Fast linear algebra routines
   SCALAPACK package :  Parallel linear algebra routines
   Shared memory     :  Shared parallel matrices
   BLAS/LAPACK       :  OpenBLAS 0.3.15  USE64BITINT DYNAMIC_ARCH NO_AFFINITY Zen SINGLE_THREADED
        Core in use  :  Zen
   Copyright (c) 2011-2014, The OpenBLAS Project


Your calculation utilizes the atom-pairwise dispersion correction
with the Becke-Johnson damping scheme (D3BJ)
Cite in your paper:
S.Grimme, S.Ehrlich, L.Goerigk, J Comput Chem, (2011), 32, 1456–1465 
S.Grimme, J.Antony, S.Ehrlich and H.Krieg, J.Chem.Phys., 132, (2010), 154104 
   

Your calculation utilizes the SMD solvation module
Please cite in your paper:
A.V. Marenich, C.J. Cramer, D.G. Truhlar J. Phys. Chem. B, 113, (2009), 6378 

================================================================================

----- Orbital basis set information -----
Your calculation utilizes the basis: def2-TZVP
   F. Weigend and R. Ahlrichs, Phys. Chem. Chem. Phys. 7, 3297 (2005).

----- AuxJ basis set information -----
Your calculation utilizes the auxiliary basis: def2/J
   F. Weigend, Phys. Chem. Chem. Phys. 8, 1057 (2006).

================================================================================
                                        WARNINGS
                       Please study these warnings very carefully!
================================================================================


WARNING: Geometry Optimization
  ===> : Switching off AutoStart
         For restart on a previous wavefunction, please use MOREAD

INFO   : the flag for use of the SHARK integral package has been found!

================================================================================
                                       INPUT FILE
================================================================================
NAME = ImineZ3opt.inp
|  1> ! PBE0 D3 def2-tzvp Opt
|  2> %maxcore 2660
|  3> %geom
|  4> maxiter 50
|  5> MaxStep 0.15
|  6> end
|  7> %pal nprocs 20
|  8> end
|  9> %CPCM SMD TRUE
| 10>    SMDSOLVENT "2,2,2-TRIFLUOROETHANOL"
| 11> end
| 12> 
| 13> *xyz 0 1
| 14> O  3.814200  6.846300  3.304000
| 15> O  4.205500  5.100700  1.846600
| 16> N  3.948600  8.942300  2.303500
| 17> N  6.816000  8.388400  3.152300
| 18> C  4.482700  7.803400  2.571700
| 19> C  5.995800  7.506200  2.298500
| 20> H  6.240300  6.476200  2.547500
| 21> C  6.401500  7.699900  0.829300
| 22> C  6.711700  6.576900  0.053700
| 23> H  6.663700  5.585400  0.481600
| 24> C  7.078800  6.724000  -1.281500
| 25> H  7.316800  5.853900  -1.876200
| 26> C  7.133100  7.995700  -1.847000
| 27> H  7.415500  8.109100  -2.883800
| 28> C  6.818700  9.121800  -1.090100
| 29> H  6.853000  10.104900  -1.536500
| 30> C  6.452000  8.974100  0.244800
| 31> H  6.191400  9.848000  0.824100
| 32> C  2.592200  9.333100  2.667200
| 33> C  1.531700  8.405800  2.028700
| 34> H  1.729400  8.245800  0.968200
| 35> H  0.532900  8.833600  2.113600
| 36> H  1.488800  7.428800  2.507500
| 37> C  2.426200  10.743900  2.075400
| 38> H  3.162800  11.438700  2.481800
| 39> H  1.439900  11.155300  2.290300
| 40> H  2.546600  10.739800  0.991000
| 41> C  2.431100  9.422600  4.201900
| 42> H  2.418700  8.441700  4.674100
| 43> H  1.495300  9.911300  4.472500
| 44> H  3.242900  9.993200  4.654700
| 45> C  6.898200  8.284200  4.553400
| 46> C  7.289800  9.404900  5.334900
| 47> C  7.356900  9.229000  6.732900
| 48> H  7.644500  10.030300  7.393900
| 49> C  7.049500  8.013500  7.337300
| 50> H  7.110100  7.913500  8.411700
| 51> C  6.666600  6.929900  6.560800
| 52> H  6.429800  5.982800  7.023700
| 53> C  6.595400  7.066500  5.180100
| 54> H  6.307100  6.199100  4.611200
| 55> C  7.615300  10.804200  4.709200
| 56> C  8.027500  11.866600  5.766800
| 57> H  8.922600  11.568200  6.314600
| 58> H  7.232500  12.050800  6.490800
| 59> H  8.253200  12.830000  5.307100
| 60> C  8.811600  10.714200  3.727300
| 61> H  8.597100  10.141800  2.827400
| 62> H  9.675900  10.248900  4.203300
| 63> H  9.125400  11.700300  3.382300
| 64> C  6.368700  11.389700  3.997200
| 65> H  6.052900  10.819500  3.126800
| 66> H  6.547500  12.405100  3.641300
| 67> H  5.513300  11.430500  4.672900
| 68> C  3.804800  5.534900  2.932300
| 69> C  3.210200  4.649800  3.989100
| 70> C  2.906300  5.132300  5.274200
| 71> H  3.088300  6.164600  5.544700
| 72> C  2.365800  4.282900  6.235600
| 73> H  2.133500  4.659900  7.221300
| 74> C  2.127000  2.947600  5.923600
| 75> H  1.707100  2.289400  6.670500
| 76> C  2.426200  2.452800  4.657400
| 77> H  2.239700  1.414700  4.422200
| 78> C  2.967400  3.299500  3.693800
| 79> H  3.193900  2.895400  2.714900
| 80> H  6.881100  9.340300  2.827200
| 81> *
| 82> 
| 83>                          ****END OF INPUT****
================================================================================

                       *****************************
                       * Geometry Optimization Run *
                       *****************************

Geometry optimization settings:
Update method            Update   .... BFGS
Choice of coordinates    CoordSys .... Z-matrix Internals
Initial Hessian          InHess   .... Almoef's Model

Convergence Tolerances:
Energy Change            TolE     ....  5.0000e-06 Eh
Max. Gradient            TolMAXG  ....  3.0000e-04 Eh/bohr
RMS Gradient             TolRMSG  ....  1.0000e-04 Eh/bohr
Max. Displacement        TolMAXD  ....  4.0000e-03 bohr
RMS Displacement         TolRMSD  ....  2.0000e-03 bohr
Strict Convergence                ....  False
------------------------------------------------------------------------------
                        ORCA OPTIMIZATION COORDINATE SETUP
------------------------------------------------------------------------------

The optimization will be done in new redundant internal coordinates
Making redundant internal coordinates   ...  (new redundants) done
Evaluating the initial hessian          ...  (Almloef) done
Evaluating the coordinates              ...  done
Calculating the B-matrix                .... done
Calculating the G-matrix                .... done
Diagonalizing the G-matrix              .... done
Small eigenvalue found = 1.048e-03
Small eigenvalue found = 2.071e-03
Small eigenvalue found = 3.159e-03
Small eigenvalue found = 5.461e-03
Small eigenvalue found = 6.281e-03
Small eigenvalue found = 8.366e-03
Small eigenvalue found = 1.001e-02
Small eigenvalue found = 1.368e-02
Small eigenvalue found = 1.956e-02
Small eigenvalue found = 2.219e-02
Small eigenvalue found = 2.547e-02
The first mode is                       ....  162
The number of degrees of freedom        ....  195

    -----------------------------------------------------------------
                    Redundant Internal Coordinates


    -----------------------------------------------------------------
         Definition                    Initial Value    Approx d2E/dq
    -----------------------------------------------------------------
      1. B(C   4,O   0)                  1.3781         0.584575   
      2. B(C   4,N   2)                  1.2862         0.819400   
      3. B(C   5,N   3)                  1.4765         0.407296   
      4. B(C   5,C   4)                  1.5660         0.327265   
      5. B(H   6,C   5)                  1.0875         0.363407   
      6. B(C   7,C   5)                  1.5364         0.364835   
      7. B(C   8,C   7)                  1.3996         0.603124   
      8. B(H   9,C   8)                  1.0810         0.372259   
      9. B(C  10,C   8)                  1.3925         0.619000   
     10. B(H  11,C  10)                  1.0805         0.372949   
     11. B(C  12,C  10)                  1.3928         0.618347   
     12. B(H  13,C  12)                  1.0805         0.372836   
     13. B(C  14,C  12)                  1.3928         0.618440   
     14. B(H  15,C  14)                  1.0802         0.373235   
     15. B(C  16,C   7)                  1.4028         0.596153   
     16. B(C  16,C  14)                  1.3922         0.619750   
     17. B(H  17,C  16)                  1.0804         0.373066   
     18. B(C  18,N   2)                  1.4577         0.436416   
     19. B(C  19,C  18)                  1.5467         0.351367   
     20. B(H  20,C  19)                  1.0906         0.359345   
     21. B(H  21,C  19)                  1.0899         0.360269   
     22. B(H  22,C  19)                  1.0889         0.361610   
     23. B(C  23,C  18)                  1.5389         0.361590   
     24. B(H  24,C  23)                  1.0911         0.358655   
     25. B(H  25,C  23)                  1.0901         0.360027   
     26. B(H  26,C  23)                  1.0911         0.358686   
     27. B(C  27,C  18)                  1.5457         0.352605   
     28. B(H  28,C  27)                  1.0887         0.361809   
     29. B(H  29,C  27)                  1.0899         0.360298   
     30. B(H  30,C  27)                  1.0907         0.359172   
     31. B(C  31,N   3)                  1.4074         0.525000   
     32. B(C  32,C  31)                  1.4213         0.556954   
     33. B(C  33,C  32)                  1.4106         0.579217   
     34. B(H  34,C  33)                  1.0778         0.376565   
     35. B(C  35,C  33)                  1.3918         0.620574   
     36. B(H  36,C  35)                  1.0807         0.372555   
     37. B(C  37,C  35)                  1.3870         0.631733   
     38. B(H  38,C  37)                  1.0804         0.372972   
     39. B(C  39,C  37)                  1.3893         0.626482   
     40. B(C  39,C  31)                  1.4026         0.596576   
     41. B(H  40,C  39)                  1.0766         0.378219   
     42. B(C  41,C  32)                  1.5670         0.326096   
     43. B(C  42,C  41)                  1.5547         0.341158   
     44. B(H  43,C  42)                  1.0910         0.358749   
     45. B(H  44,C  42)                  1.0909         0.358870   
     46. B(H  45,C  42)                  1.0911         0.358705   
     47. B(C  46,C  41)                  1.5503         0.346757   
     48. B(H  47,C  46)                  1.0879         0.362922   
     49. B(H  48,C  46)                  1.0909         0.358892   
     50. B(H  49,C  46)                  1.0908         0.359017   
     51. B(C  50,C  41)                  1.5504         0.346591   
     52. B(H  51,C  50)                  1.0874         0.363547   
     53. B(H  52,C  50)                  1.0907         0.359148   
     54. B(H  53,C  50)                  1.0908         0.358983   
     55. B(H  53,H  30)                  2.6872         0.000195   
     56. B(C  54,O   1)                  1.2361         0.985106   
     57. B(C  54,O   0)                  1.3631         0.617740   
     58. B(C  55,C  54)                  1.5013         0.415176   
     59. B(C  56,C  55)                  1.4059         0.589279   
     60. B(H  57,C  56)                  1.0826         0.370077   
     61. B(H  57,H  38)                  3.6587         0.000005   
     62. B(C  58,C  56)                  1.3921         0.620021   
     63. B(H  59,C  58)                  1.0806         0.372752   
     64. B(C  60,C  58)                  1.3919         0.620442   
     65. B(H  61,C  60)                  1.0805         0.372938   
     66. B(C  62,C  60)                  1.3920         0.620267   
     67. B(H  63,C  62)                  1.0806         0.372716   
     68. B(C  64,C  62)                  1.3922         0.619683   
     69. B(C  64,C  55)                  1.4034         0.594837   
     70. B(H  65,C  64)                  1.0830         0.369508   
     71. B(H  66,N   3)                  1.0080         0.435917   
     72. A(C   4,O   0,C  54)          121.7765         0.423644   
     73. A(C   4,N   2,C  18)          124.8740         0.422904   
     74. A(C   5,N   3,H  66)          114.4330         0.334615   
     75. A(C  31,N   3,H  66)          112.7824         0.349140   
     76. A(C   5,N   3,C  31)          124.3259         0.386217   
     77. A(O   0,C   4,N   2)          121.6237         0.445741   
     78. A(N   2,C   4,C   5)          122.2011         0.404441   
     79. A(O   0,C   4,C   5)          115.4415         0.381229   
     80. A(H   6,C   5,C   7)          106.1993         0.323546   
     81. A(C   4,C   5,H   6)          110.9177         0.317847   
     82. A(N   3,C   5,H   6)          107.9755         0.327485   
     83. A(C   4,C   5,C   7)          113.4545         0.353832   
     84. A(N   3,C   5,C   7)          109.3264         0.364986   
     85. A(N   3,C   5,C   4)          108.8119         0.358280   
     86. A(C   5,C   7,C   8)          119.1612         0.393134   
     87. A(C   8,C   7,C  16)          119.3368         0.428887   
     88. A(C   5,C   7,C  16)          121.4973         0.392335   
     89. A(H   9,C   8,C  10)          119.2191         0.354803   
     90. A(C   7,C   8,C  10)          120.3318         0.431792   
     91. A(C   7,C   8,H   9)          120.4481         0.353244   
     92. A(H  11,C  10,C  12)          120.2129         0.354851   
     93. A(C   8,C  10,H  11)          120.0499         0.354914   
     94. A(C   8,C  10,C  12)          119.7369         0.433732   
     95. A(H  13,C  12,C  14)          119.7086         0.354842   
     96. A(C  10,C  12,C  14)          120.5819         0.433661   
     97. A(C  10,C  12,H  13)          119.7083         0.354833   
     98. A(H  15,C  14,C  16)          120.0755         0.355033   
     99. A(C  12,C  14,C  16)          119.6536         0.433838   
    100. A(C  12,C  14,H  15)          120.2699         0.354906   
    101. A(C  14,C  16,H  17)          119.4624         0.355006   
    102. A(C   7,C  16,H  17)          120.1749         0.352679   
    103. A(C   7,C  16,C  14)          120.3560         0.430985   
    104. A(N   2,C  18,C  19)          111.9802         0.366957   
    105. A(C  23,C  18,C  27)          108.5117         0.357796   
    106. A(C  19,C  18,C  27)          111.9086         0.356057   
    107. A(N   2,C  18,C  27)          111.1144         0.367178   
    108. A(C  19,C  18,C  23)          108.4770         0.357583   
    109. A(N   2,C  18,C  23)          104.4899         0.368767   
    110. A(C  18,C  19,H  21)          111.1538         0.321102   
    111. A(C  18,C  19,H  20)          111.4136         0.320967   
    112. A(H  21,C  19,H  22)          106.3699         0.291052   
    113. A(H  20,C  19,H  22)          107.6441         0.290935   
    114. A(C  18,C  19,H  22)          112.5467         0.321297   
    115. A(H  20,C  19,H  21)          107.4259         0.290765   
    116. A(H  25,C  23,H  26)          107.2898         0.290651   
    117. A(H  24,C  23,H  26)          107.3428         0.290476   
    118. A(C  18,C  23,H  26)          111.5225         0.322381   
    119. A(H  24,C  23,H  25)          107.2823         0.290647   
    120. A(C  18,C  23,H  25)          111.5793         0.322578   
    121. A(C  18,C  23,H  24)          111.5757         0.322376   
    122. A(H  29,C  27,H  30)          107.5431         0.290747   
    123. A(H  28,C  27,H  30)          107.4433         0.290938   
    124. A(C  18,C  27,H  30)          111.4016         0.321126   
    125. A(H  28,C  27,H  29)          106.6507         0.291081   
    126. A(C  18,C  27,H  29)          111.2215         0.321291   
    127. A(C  18,C  27,H  28)          112.3120         0.321511   
    128. A(N   3,C  31,C  39)          119.7686         0.415723   
    129. A(N   3,C  31,C  32)          120.3390         0.410680   
    130. A(C  32,C  31,C  39)          119.8922         0.422869   
    131. A(C  31,C  32,C  33)          117.3687         0.420645   
    132. A(C  33,C  32,C  41)          119.8147         0.382802   
    133. A(C  31,C  32,C  41)          122.8063         0.380207   
    134. A(H  34,C  33,C  35)          116.2232         0.355649   
    135. A(C  32,C  33,C  35)          121.9211         0.428864   
    136. A(C  32,C  33,H  34)          121.8550         0.351519   
    137. A(H  36,C  35,C  37)          119.9833         0.356079   
    138. A(C  33,C  35,C  37)          120.0090         0.435606   
    139. A(C  33,C  35,H  36)          120.0077         0.355004   
    140. A(C  35,C  37,H  38)          120.3638         0.356146   
    141. A(H  38,C  37,C  39)          120.0498         0.355642   
    142. A(C  35,C  37,C  39)          119.5855         0.436350   
    143. A(C  37,C  39,H  40)          117.3648         0.356487   
    144. A(C  31,C  39,H  40)          121.4106         0.353542   
    145. A(C  31,C  39,C  37)          121.2226         0.431877   
    146. A(C  46,C  41,C  50)          110.5800         0.354225   
    147. A(C  42,C  41,C  50)          105.5164         0.353250   
    148. A(C  32,C  41,C  50)          110.7065         0.350563   
    149. A(C  42,C  41,C  46)          105.4224         0.353279   
    150. A(C  32,C  41,C  46)          111.1834         0.350591   
    151. A(C  32,C  41,C  42)          113.1824         0.349629   
    152. A(H  44,C  42,H  45)          106.3365         0.290506   
    153. A(H  43,C  42,H  45)          106.4596         0.290491   
    154. A(C  41,C  42,H  45)          111.8156         0.319331   
    155. A(H  43,C  42,H  44)          108.1094         0.290512   
    156. A(C  41,C  42,H  44)          111.9393         0.319355   
    157. A(C  41,C  42,H  43)          111.8499         0.319337   
    158. A(H  48,C  46,H  49)          107.1972         0.290548   
    159. A(H  47,C  46,H  49)          105.7087         0.291059   
    160. A(C  41,C  46,H  49)          111.7050         0.320227   
    161. A(H  47,C  46,H  48)          107.0215         0.291043   
    162. A(C  41,C  46,H  48)          111.0862         0.320209   
    163. A(C  41,C  46,H  47)          113.7235         0.320794   
    164. A(H  52,C  50,H  53)          107.2082         0.290577   
    165. A(H  51,C  50,H  53)          106.7198         0.291133   
    166. A(C  41,C  50,H  53)          111.1103         0.320197   
    167. A(H  51,C  50,H  52)          105.9371         0.291154   
    168. A(C  41,C  50,H  52)          111.6913         0.320221   
    169. A(C  41,C  50,H  51)          113.7704         0.320859   
    170. A(O   1,C  54,C  55)          122.6568         0.436064   
    171. A(O   0,C  54,C  55)          112.2091         0.401274   
    172. A(O   0,C  54,O   1)          125.1165         0.465601   
    173. A(C  56,C  55,C  64)          119.0222         0.426936   
    174. A(C  54,C  55,C  64)          119.1878         0.401184   
    175. A(C  54,C  55,C  56)          121.7842         0.400521   
    176. A(H  57,C  56,C  58)          118.3297         0.354548   
    177. A(C  55,C  56,C  58)          120.3836         0.430122   
    178. A(C  55,C  56,H  57)          121.2860         0.351510   
    179. A(H  59,C  58,C  60)          120.1509         0.355023   
    180. A(C  56,C  58,C  60)          119.8121         0.434124   
    181. A(C  56,C  58,H  59)          120.0370         0.354982   
    182. A(H  61,C  60,C  62)          119.7228         0.355036   
    183. A(C  58,C  60,C  62)          120.5328         0.434155   
    184. A(C  58,C  60,H  61)          119.7444         0.355053   
    185. A(H  63,C  62,C  64)          120.0445         0.354943   
    186. A(C  60,C  62,C  64)          119.7990         0.434060   
    187. A(C  60,C  62,H  63)          120.1565         0.355000   
    188. A(C  62,C  64,H  65)          118.6842         0.354423   
    189. A(C  55,C  64,H  65)          120.8665         0.351976   
    190. A(C  55,C  64,C  62)          120.4492         0.430806   
    191. D(N   2,C   4,O   0,C  54)    135.4720         0.024877   
    192. D(C   5,C   4,O   0,C  54)    -54.1391         0.024877   
    193. D(O   0,C   4,N   2,C  18)     -3.0913         0.052048   
    194. D(C   5,C   4,N   2,C  18)   -172.8279         0.052048   
    195. D(N   3,C   5,C   4,N   2)     64.1172         0.008206   
    196. D(C   7,C   5,C   4,O   0)    131.8571         0.008206   
    197. D(C   7,C   5,N   3,H  66)     47.4114         0.014154   
    198. D(H   6,C   5,N   3,H  66)    162.5366         0.014154   
    199. D(C   4,C   5,N   3,C  31)     68.6162         0.014154   
    200. D(H   6,C   5,C   4,O   0)     12.4248         0.008206   
    201. D(C   4,C   5,N   3,H  66)    -76.9955         0.014154   
    202. D(C   7,C   5,C   4,N   2)    -57.8151         0.008206   
    203. D(H   6,C   5,C   4,N   2)   -177.2474         0.008206   
    204. D(H   6,C   5,N   3,C  31)    -51.8517         0.014154   
    205. D(N   3,C   5,C   4,O   0)   -106.2106         0.008206   
    206. D(C   7,C   5,N   3,C  31)   -166.9770         0.014154   
    207. D(C  16,C   7,C   5,C   4)     69.5842         0.009988   
    208. D(C  16,C   7,C   5,H   6)   -168.3213         0.009988   
    209. D(C  16,C   7,C   5,N   3)    -52.0611         0.009988   
    210. D(C   8,C   7,C   5,C   4)   -109.6316         0.009988   
    211. D(C   8,C   7,C   5,H   6)     12.4629         0.009988   
    212. D(C   8,C   7,C   5,N   3)    128.7231         0.009988   
    213. D(C  10,C   8,C   7,C  16)      0.5904         0.025091   
    214. D(C  10,C   8,C   7,C   5)    179.8234         0.025091   
    215. D(H   9,C   8,C   7,C  16)   -179.0486         0.025091   
    216. D(H   9,C   8,C   7,C   5)      0.1843         0.025091   
    217. D(C  12,C  10,C   8,H   9)    179.4550         0.026508   
    218. D(H  11,C  10,C   8,H   9)     -0.3229         0.026508   
    219. D(H  11,C  10,C   8,C   7)   -179.9663         0.026508   
    220. D(C  12,C  10,C   8,C   7)     -0.1884         0.026508   
    221. D(H  13,C  12,C  10,C   8)   -179.8404         0.026449   
    222. D(C  14,C  12,C  10,C   8)     -0.2342         0.026449   
    223. D(C  14,C  12,C  10,H  11)    179.5433         0.026449   
    224. D(H  13,C  12,C  10,H  11)     -0.0628         0.026449   
    225. D(C  16,C  14,C  12,H  13)    179.8521         0.026458   
    226. D(C  16,C  14,C  12,C  10)      0.2460         0.026458   
    227. D(H  15,C  14,C  12,H  13)      0.2142         0.026458   
    228. D(H  15,C  14,C  12,C  10)   -179.3919         0.026458   
    229. D(H  17,C  16,C  14,H  15)      0.7427         0.026577   
    230. D(H  17,C  16,C  14,C  12)   -178.8959         0.026577   
    231. D(C   7,C  16,C  14,H  15)    179.8025         0.026577   
    232. D(C   7,C  16,C  14,C  12)      0.1639         0.026577   
    233. D(H  17,C  16,C   7,C   8)    178.4746         0.024484   
    234. D(H  17,C  16,C   7,C   5)     -0.7399         0.024484   
    235. D(C  14,C  16,C   7,C   8)     -0.5785         0.024484   
    236. D(C  14,C  16,C   7,C   5)   -179.7930         0.024484   
    237. D(C  27,C  18,N   2,C   4)     65.4112         0.014999   
    238. D(C  23,C  18,N   2,C   4)   -177.7601         0.014999   
    239. D(C  19,C  18,N   2,C   4)    -60.5470         0.014999   
    240. D(H  22,C  19,C  18,C  27)    -51.6366         0.009941   
    241. D(H  22,C  19,C  18,C  23)   -171.3194         0.009941   
    242. D(H  22,C  19,C  18,N   2)     73.8866         0.009941   
    243. D(H  21,C  19,C  18,C  23)    -52.1194         0.009941   
    244. D(H  21,C  19,C  18,C  27)     67.5634         0.009941   
    245. D(H  21,C  19,C  18,N   2)   -166.9134         0.009941   
    246. D(H  20,C  19,C  18,C  27)   -172.6567         0.009941   
    247. D(H  20,C  19,C  18,C  23)     67.6605         0.009941   
    248. D(H  20,C  19,C  18,N   2)    -47.1335         0.009941   
    249. D(H  25,C  23,C  18,C  19)     60.8729         0.010483   
    250. D(H  25,C  23,C  18,N   2)   -179.5267         0.010483   
    251. D(H  24,C  23,C  18,C  27)     59.0828         0.010483   
    252. D(H  24,C  23,C  18,C  19)   -179.1309         0.010483   
    253. D(H  24,C  23,C  18,N   2)    -59.5305         0.010483   
    254. D(H  26,C  23,C  18,C  27)    179.1172         0.010483   
    255. D(H  26,C  23,C  18,C  19)    -59.0965         0.010483   
    256. D(H  26,C  23,C  18,N   2)     60.5039         0.010483   
    257. D(H  25,C  23,C  18,C  27)    -60.9134         0.010483   
    258. D(H  30,C  27,C  18,C  23)    -66.2533         0.010005   
    259. D(H  30,C  27,C  18,N   2)     48.0863         0.010005   
    260. D(H  29,C  27,C  18,C  23)     53.7127         0.010005   
    261. D(H  29,C  27,C  18,C  19)    -65.9497         0.010005   
    262. D(H  29,C  27,C  18,N   2)    168.0524         0.010005   
    263. D(H  28,C  27,C  18,C  23)    173.1590         0.010005   
    264. D(H  30,C  27,C  18,C  19)    174.0843         0.010005   
    265. D(H  28,C  27,C  18,C  19)     53.4966         0.010005   
    266. D(H  28,C  27,C  18,N   2)    -72.5014         0.010005   
    267. D(C  39,C  31,N   3,H  66)    169.0212         0.021870   
    268. D(C  39,C  31,N   3,C   5)     22.9203         0.021870   
    269. D(C  32,C  31,N   3,H  66)    -11.1552         0.021870   
    270. D(C  32,C  31,N   3,C   5)   -157.2561         0.021870   
    271. D(C  41,C  32,C  31,C  39)   -178.7380         0.021239   
    272. D(C  41,C  32,C  31,N   3)      1.4386         0.021239   
    273. D(C  33,C  32,C  31,C  39)      0.0938         0.021239   
    274. D(C  33,C  32,C  31,N   3)   -179.7296         0.021239   
    275. D(C  35,C  33,C  32,C  41)    178.6161         0.023047   
    276. D(C  35,C  33,C  32,C  31)     -0.2523         0.023047   
    277. D(H  34,C  33,C  32,C  41)     -1.0696         0.023047   
    278. D(H  34,C  33,C  32,C  31)   -179.9379         0.023047   
    279. D(C  37,C  35,C  33,H  34)    179.8453         0.026652   
    280. D(C  37,C  35,C  33,C  32)      0.1429         0.026652   
    281. D(H  36,C  35,C  33,H  34)     -0.2183         0.026652   
    282. D(H  36,C  35,C  33,C  32)   -179.9207         0.026652   
    283. D(C  39,C  37,C  35,H  36)   -179.8048         0.027681   
    284. D(C  39,C  37,C  35,C  33)      0.1316         0.027681   
    285. D(H  38,C  37,C  35,H  36)     -0.1355         0.027681   
    286. D(H  38,C  37,C  35,C  33)    179.8009         0.027681   
    287. D(H  40,C  39,C  37,H  38)     -0.4695         0.027193   
    288. D(H  40,C  39,C  37,C  35)    179.2008         0.027193   
    289. D(C  31,C  39,C  37,H  38)   -179.9601         0.027193   
    290. D(C  31,C  39,C  37,C  35)     -0.2897         0.027193   
    291. D(H  40,C  39,C  31,C  32)   -179.2958         0.024520   
    292. D(H  40,C  39,C  31,N   3)      0.5287         0.024520   
    293. D(C  37,C  39,C  31,C  32)      0.1741         0.024520   
    294. D(C  37,C  39,C  31,N   3)    179.9986         0.024520   
    295. D(C  50,C  41,C  32,C  33)   -116.7000         0.008155   
    296. D(C  50,C  41,C  32,C  31)     62.1043         0.008155   
    297. D(C  46,C  41,C  32,C  33)    119.9664         0.008155   
    298. D(C  46,C  41,C  32,C  31)    -61.2293         0.008155   
    299. D(C  42,C  41,C  32,C  33)      1.5279         0.008155   
    300. D(C  42,C  41,C  32,C  31)   -179.6678         0.008155   
    301. D(H  45,C  42,C  41,C  46)     58.0150         0.009418   
    302. D(H  45,C  42,C  41,C  32)    179.7448         0.009418   
    303. D(H  44,C  42,C  41,C  50)     60.1486         0.009418   
    304. D(H  44,C  42,C  41,C  46)    177.2153         0.009418   
    305. D(H  44,C  42,C  41,C  32)    -61.0549         0.009418   
    306. D(H  43,C  42,C  41,C  50)   -178.3480         0.009418   
    307. D(H  43,C  42,C  41,C  46)    -61.2813         0.009418   
    308. D(H  45,C  42,C  41,C  50)    -59.0517         0.009418   
    309. D(H  43,C  42,C  41,C  32)     60.4485         0.009418   
    310. D(H  49,C  46,C  41,C  32)   -172.8900         0.009702   
    311. D(H  48,C  46,C  41,C  50)   -176.6561         0.009702   
    312. D(H  48,C  46,C  41,C  42)     69.7654         0.009702   
    313. D(H  48,C  46,C  41,C  32)    -53.2502         0.009702   
    314. D(H  47,C  46,C  41,C  50)    -55.8490         0.009702   
    315. D(H  47,C  46,C  41,C  42)   -169.4275         0.009702   
    316. D(H  49,C  46,C  41,C  42)    -49.8743         0.009702   
    317. D(H  47,C  46,C  41,C  32)     67.5569         0.009702   
    318. D(H  49,C  46,C  41,C  50)     63.7041         0.009702   
    319. D(H  53,C  50,C  41,C  46)    178.3879         0.009694   
    320. D(H  53,C  50,C  41,C  42)    -68.0933         0.009694   
    321. D(H  53,C  50,C  41,C  32)     54.7067         0.009694   
    322. D(H  52,C  50,C  41,C  46)    -61.9512         0.009694   
    323. D(H  52,C  50,C  41,C  42)     51.5676         0.009694   
    324. D(H  52,C  50,C  41,C  32)    174.3676         0.009694   
    325. D(H  51,C  50,C  41,C  46)     57.9227         0.009694   
    326. D(H  51,C  50,C  41,C  42)    171.4415         0.009694   
    327. D(H  51,C  50,C  41,C  32)    -65.7585         0.009694   
    328. D(C  55,C  54,O   0,C   4)    170.6543         0.027982   
    329. D(O   1,C  54,O   0,C   4)    -10.8451         0.027982   
    330. D(C  64,C  55,C  54,O   1)     -6.7749         0.011808   
    331. D(C  64,C  55,C  54,O   0)    171.7684         0.011808   
    332. D(C  56,C  55,C  54,O   1)    172.3389         0.011808   
    333. D(C  56,C  55,C  54,O   0)     -9.1179         0.011808   
    334. D(C  58,C  56,C  55,C  64)     -0.3456         0.023894   
    335. D(C  58,C  56,C  55,C  54)   -179.4608         0.023894   
    336. D(H  57,C  56,C  55,C  64)    179.3597         0.023894   
    337. D(H  57,C  56,C  55,C  54)      0.2446         0.023894   
    338. D(C  60,C  58,C  56,H  57)   -179.6010         0.026601   
    339. D(C  60,C  58,C  56,C  55)      0.1129         0.026601   
    340. D(H  59,C  58,C  56,H  57)      0.3420         0.026601   
    341. D(H  59,C  58,C  56,C  55)   -179.9441         0.026601   
    342. D(C  62,C  60,C  58,H  59)   -179.8460         0.026640   
    343. D(C  62,C  60,C  58,C  56)      0.0969         0.026640   
    344. D(H  61,C  60,C  58,H  59)      0.0811         0.026640   
    345. D(H  61,C  60,C  58,C  56)   -179.9760         0.026640   
    346. D(C  64,C  62,C  60,H  61)   -179.9954         0.026624   
    347. D(C  64,C  62,C  60,C  58)     -0.0683         0.026624   
    348. D(H  63,C  62,C  60,H  61)     -0.0191         0.026624   
    349. D(H  63,C  62,C  60,C  58)    179.9080         0.026624   
    350. D(H  65,C  64,C  62,C  60)    179.9602         0.026571   
    351. D(C  55,C  64,C  62,H  63)    179.8530         0.026571   
    352. D(C  55,C  64,C  62,C  60)     -0.1706         0.026571   
    353. D(H  65,C  64,C  55,C  56)   -179.7591         0.024370   
    354. D(H  65,C  64,C  55,C  54)     -0.6207         0.024370   
    355. D(C  62,C  64,C  55,C  56)      0.3746         0.024370   
    356. D(H  65,C  64,C  62,H  63)     -0.0161         0.026571   
    357. D(C  62,C  64,C  55,C  54)    179.5130         0.024370   
    -----------------------------------------------------------------

Number of atoms                         .... 67
Number of degrees of freedom            .... 357

         *************************************************************
         *                GEOMETRY OPTIMIZATION CYCLE   1            *
         *************************************************************
---------------------------------
CARTESIAN COORDINATES (ANGSTROEM)
---------------------------------
  O      3.814200    6.846300    3.304000
  O      4.205500    5.100700    1.846600
  N      3.948600    8.942300    2.303500
  N      6.816000    8.388400    3.152300
  C      4.482700    7.803400    2.571700
  C      5.995800    7.506200    2.298500
  H      6.240300    6.476200    2.547500
  C      6.401500    7.699900    0.829300
  C      6.711700    6.576900    0.053700
  H      6.663700    5.585400    0.481600
  C      7.078800    6.724000   -1.281500
  H      7.316800    5.853900   -1.876200
  C      7.133100    7.995700   -1.847000
  H      7.415500    8.109100   -2.883800
  C      6.818700    9.121800   -1.090100
  H      6.853000   10.104900   -1.536500
  C      6.452000    8.974100    0.244800
  H      6.191400    9.848000    0.824100
  C      2.592200    9.333100    2.667200
  C      1.531700    8.405800    2.028700
  H      1.729400    8.245800    0.968200
  H      0.532900    8.833600    2.113600
  H      1.488800    7.428800    2.507500
  C      2.426200   10.743900    2.075400
  H      3.162800   11.438700    2.481800
  H      1.439900   11.155300    2.290300
  H      2.546600   10.739800    0.991000
  C      2.431100    9.422600    4.201900
  H      2.418700    8.441700    4.674100
  H      1.495300    9.911300    4.472500
  H      3.242900    9.993200    4.654700
  C      6.898200    8.284200    4.553400
  C      7.289800    9.404900    5.334900
  C      7.356900    9.229000    6.732900
  H      7.644500   10.030300    7.393900
  C      7.049500    8.013500    7.337300
  H      7.110100    7.913500    8.411700
  C      6.666600    6.929900    6.560800
  H      6.429800    5.982800    7.023700
  C      6.595400    7.066500    5.180100
  H      6.307100    6.199100    4.611200
  C      7.615300   10.804200    4.709200
  C      8.027500   11.866600    5.766800
  H      8.922600   11.568200    6.314600
  H      7.232500   12.050800    6.490800
  H      8.253200   12.830000    5.307100
  C      8.811600   10.714200    3.727300
  H      8.597100   10.141800    2.827400
  H      9.675900   10.248900    4.203300
  H      9.125400   11.700300    3.382300
  C      6.368700   11.389700    3.997200
  H      6.052900   10.819500    3.126800
  H      6.547500   12.405100    3.641300
  H      5.513300   11.430500    4.672900
  C      3.804800    5.534900    2.932300
  C      3.210200    4.649800    3.989100
  C      2.906300    5.132300    5.274200
  H      3.088300    6.164600    5.544700
  C      2.365800    4.282900    6.235600
  H      2.133500    4.659900    7.221300
  C      2.127000    2.947600    5.923600
  H      1.707100    2.289400    6.670500
  C      2.426200    2.452800    4.657400
  H      2.239700    1.414700    4.422200
  C      2.967400    3.299500    3.693800
  H      3.193900    2.895400    2.714900
  H      6.881100    9.340300    2.827200

----------------------------
CARTESIAN COORDINATES (A.U.)
----------------------------
  NO LB      ZA    FRAG     MASS         X           Y           Z
   0 O     8.0000    0    15.999    7.207793   12.937632    6.243655
   1 O     8.0000    0    15.999    7.947243    9.638926    3.489568
   2 N     7.0000    0    14.007    7.461773   16.898498    4.352984
   3 N     7.0000    0    14.007   12.880373   15.851779    5.956984
   4 C     6.0000    0    12.011    8.471075   14.746289    4.859809
   5 C     6.0000    0    12.011   11.330420   14.184662    4.343536
   6 H     1.0000    0     1.008   11.792458   12.238244    4.814077
   7 C     6.0000    0    12.011   12.097082   14.550702    1.567150
   8 C     6.0000    0    12.011   12.683275   12.428540    0.101478
   9 H     1.0000    0     1.008   12.592568   10.554876    0.910092
  10 C     6.0000    0    12.011   13.376993   12.706519   -2.421684
  11 H     1.0000    0     1.008   13.826748   11.062268   -3.545504
  12 C     6.0000    0    12.011   13.479605   15.109683   -3.490324
  13 H     1.0000    0     1.008   14.013264   15.323978   -5.449592
  14 C     6.0000    0    12.011   12.885476   17.237704   -2.059990
  15 H     1.0000    0     1.008   12.950293   19.095494   -2.903564
  16 C     6.0000    0    12.011   12.192513   16.958591    0.462605
  17 H     1.0000    0     1.008   11.700050   18.610023    1.557323
  18 C     6.0000    0    12.011    4.898548   17.637003    5.040278
  19 C     6.0000    0    12.011    2.894494   15.884660    3.833687
  20 H     1.0000    0     1.008    3.268092   15.582304    1.829633
  21 H     1.0000    0     1.008    1.007035   16.693085    3.994125
  22 H     1.0000    0     1.008    2.813424   14.038398    4.738488
  23 C     6.0000    0    12.011    4.584854   20.303029    3.921938
  24 H     1.0000    0     1.008    5.976826   21.616010    4.689922
  25 H     1.0000    0     1.008    2.721017   21.080462    4.328040
  26 H     1.0000    0     1.008    4.812377   20.295281    1.872719
  27 C     6.0000    0    12.011    4.594113   17.806133    7.940440
  28 H     1.0000    0     1.008    4.570681   15.952501    8.832769
  29 H     1.0000    0     1.008    2.825707   18.729643    8.451800
  30 H     1.0000    0     1.008    6.128193   18.884411    8.796108
  31 C     6.0000    0    12.011   13.035709   15.654869    8.604679
  32 C     6.0000    0    12.011   13.775726   17.772685   10.081500
  33 C     6.0000    0    12.011   13.902526   17.440282   12.723337
  34 H     1.0000    0     1.008   14.446011   18.954520   13.972446
  35 C     6.0000    0    12.011   13.321624   15.143320   13.865488
  36 H     1.0000    0     1.008   13.436142   14.954348   15.895809
  37 C     6.0000    0    12.011   12.598048   13.095613   12.398115
  38 H     1.0000    0     1.008   12.150561   11.305854   13.272869
  39 C     6.0000    0    12.011   12.463500   13.353750    9.788970
  40 H     1.0000    0     1.008   11.918692   11.714601    8.713905
  41 C     6.0000    0    12.011   14.390831   20.416979    8.899098
  42 C     6.0000    0    12.011   15.169777   22.424624   10.897673
  43 H     1.0000    0     1.008   16.861270   21.860730   11.932865
  44 H     1.0000    0     1.008   13.667444   22.772712   12.265834
  45 H     1.0000    0     1.008   15.596288   24.245186   10.028966
  46 C     6.0000    0    12.011   16.651511   20.246904    7.043576
  47 H     1.0000    0     1.008   16.246165   19.165225    5.343012
  48 H     1.0000    0     1.008   18.284801   19.367614    7.943086
  49 H     1.0000    0     1.008   17.244507   22.110363    6.391621
  50 C     6.0000    0    12.011   12.035099   21.523414    7.553613
  51 H     1.0000    0     1.008   11.438323   20.445892    5.908796
  52 H     1.0000    0     1.008   12.372982   23.442242    6.881060
  53 H     1.0000    0     1.008   10.418627   21.600515    8.830501
  54 C     6.0000    0    12.011    7.190030   10.459445    5.541244
  55 C     6.0000    0    12.011    6.066399    8.786849    7.538307
  56 C     6.0000    0    12.011    5.492111    9.698641    9.966794
  57 H     1.0000    0     1.008    5.836041   11.649406   10.477964
  58 C     6.0000    0    12.011    4.470714    8.093508   11.783576
  59 H     1.0000    0     1.008    4.031731    8.805935   13.646279
  60 C     6.0000    0    12.011    4.019447    5.570157   11.193982
  61 H     1.0000    0     1.008    3.225951    4.326339   12.605418
  62 C     6.0000    0    12.011    4.584854    4.635120    8.801210
  63 H     1.0000    0     1.008    4.232420    2.673396    8.356747
  64 C     6.0000    0    12.011    5.607573    6.235151    6.980270
  65 H     1.0000    0     1.008    6.035596    5.471513    5.130417
  66 H     1.0000    0     1.008   13.003395   17.650609    5.342634

--------------------------------
INTERNAL COORDINATES (ANGSTROEM)
--------------------------------
 O      0   0   0     0.000000000000     0.00000000     0.00000000
 O      1   0   0     2.307433598178     0.00000000     0.00000000
 N      1   2   0     2.326430658756   113.58778036     0.00000000
 N      3   1   2     3.041257866410    76.72367302   271.89508963
 C      3   1   2     1.286190988928    30.29226402   304.68734354
 C      4   3   1     1.476475302875    54.80752571    55.18745972
 H      6   4   3     1.087511494192   107.97551272   216.32996637
 C      6   4   3     1.536444213110   109.32640248   101.20469923
 C      8   6   4     1.399610088560   119.16124393   128.72311795
 H      9   8   6     1.080960064017   120.44812304     0.18434364
 C      9   8   6     1.392537202376   120.33178273   179.82336501
 H     11   9   8     1.080456431329   120.04986123   180.03370562
 C     11   9   8     1.392824335658   119.73688977   359.81160718
 H     13  11   9     1.080538550909   119.70832813   180.15962083
 C     13  11   9     1.392783608462   120.58186954   359.76579858
 H     15  13  11     1.080247684561   120.26988644   180.60805939
 C     15  13  11     1.392207667699   119.65358233     0.24595644
 H     17  15  13     1.080371260262   119.46235476   181.10413729
 C      3   1   2     1.457677361421    94.61636342   122.14331564
 C     19   3   1     1.546682834326   111.98016170   297.88921515
 H     20  19   3     1.090571198960   111.41364554   312.86654134
 H     20  19   3     1.089872602647   111.15384865   193.08663567
 H     20  19   3     1.088861262972   112.54669254    73.88664902
 C     19   3   1     1.538876174356   104.48988835   180.67607390
 H     24  19   3     1.091094661338   111.57569364   300.46945063
 H     24  19   3     1.090054888526   111.57932179   180.47326247
 H     24  19   3     1.091071184662   111.52248758    60.50385072
 C     19   3   1     1.545725573962   111.11442803    63.84742000
 H     28  19   3     1.088710893672   112.31197083   287.49864413
 H     28  19   3     1.089850306235   111.22151272   168.05236619
 H     28  19   3     1.090702269183   111.40162358    48.08633633
 C      4   3   1     1.407371908914   110.26750417   296.81856983
 C     32   4   3     1.421288605456   120.33898530   263.28626782
 C     33  32   4     1.410619445492   117.36874577   180.27039272
 H     34  33  32     1.077829508781   121.85499261   180.06209858
 C     34  33  32     1.391845670324   121.92110823   359.74774183
 H     36  34  33     1.080744058508   120.00767304   180.07933770
 C     36  34  33     1.386994455649   120.00896384     0.14293291
 H     38  36  34     1.080439290289   120.36378158   179.80091445
 C     38  36  34     1.389266529504   119.58554334     0.13159602
 H     40  38  36     1.076636828276   117.36476316   179.20082968
 C     33  32   4     1.567000711551   122.80629772     1.43857540
 C     42  33  32     1.554709091760   113.18244574   180.33221277
 H     43  42  33     1.091023102414   111.84986680    60.44852748
 H     43  42  33     1.090931088566   111.93933342   298.94507391
 H     43  42  33     1.091056433004   111.81560281   179.74478508
 C     42  33  32     1.550277813813   111.18340115   298.77071277
 H     47  42  33     1.087875002011   113.72349243    67.55690563
 H     47  42  33     1.090914561274   111.08622556   306.74980411
 H     47  42  33     1.090820173081   111.70496656   187.11002904
 C     42  33  32     1.550408272037   110.70646287    62.10427777
 H     51  42  33     1.087406933949   113.77036271   294.24145314
 H     51  42  33     1.090720592086   111.69127199   174.36755980
 H     51  42  33     1.090845676528   111.11034284    54.70668127
 C      2   1   3     1.236056074780    28.89563208   193.65605058
 C     55   2   1     1.501258608635   122.65679143   178.35117726
 C     56  55   2     1.405931531050   121.78415131   172.33885110
 H     57  56  55     1.082560640334   121.28604477     0.24455364
 C     57  56  55     1.392088563993   120.38363557   180.53923121
 H     59  57  56     1.080600194336   120.03698321   180.05587578
 C     59  57  56     1.391903563470   119.81210840     0.11289408
 H     61  59  57     1.080464187282   119.74441889   180.02398339
 C     61  59  57     1.391980646417   120.53277760     0.09687705
 H     63  61  59     1.080626161075   120.15652527   179.90803745
 C     63  61  59     1.392236793796   119.79901969   359.93170591
 H     65  63  61     1.082979348834   118.68418030   179.96021098
 H      4   3   1     1.007988903709    78.39772399   186.60099581

---------------------------
INTERNAL COORDINATES (A.U.)
---------------------------
 O      0   0   0     0.000000000000     0.00000000     0.00000000
 O      1   0   0     4.360417572765     0.00000000     0.00000000
 N      1   2   0     4.396316814607   113.58778036     0.00000000
 N      3   1   2     5.747144470148    76.72367302   271.89508963
 C      3   1   2     2.430548724992    30.29226402   304.68734354
 C      4   3   1     2.790133965932    54.80752571    55.18745972
 H      6   4   3     2.055098891515   107.97551272   216.32996637
 C      6   4   3     2.903458782827   109.32640248   101.20469923
 C      8   6   4     2.644879761652   119.16124393   128.72311795
 H      9   8   6     2.042718482698   120.44812304     0.18434364
 C      9   8   6     2.631513943787   120.33178273   179.82336501
 H     11   9   8     2.041766754846   120.04986123   180.03370562
 C     11   9   8     2.632056547054   119.73688977   359.81160718
 H     13  11   9     2.041921938362   119.70832813   180.15962083
 C     13  11   9     2.631979583807   120.58186954   359.76579858
 H     15  13  11     2.041372280623   120.26988644   180.60805939
 C     15  13  11     2.630891213496   119.65358233     0.24595644
 H     17  15  13     2.041605804854   119.46235476   181.10413729
 C      3   1   2     2.754611004703    94.61636342   122.14331564
 C     19   3   1     2.922806972914   111.98016170   297.88921515
 H     20  19   3     2.060880895576   111.41364554   312.86654134
 H     20  19   3     2.059560739866   111.15384865   193.08663567
 H     20  19   3     2.057649584852   112.54669254    73.88664902
 C     19   3   1     2.908054523549   104.48988835   180.67607390
 H     24  19   3     2.061870096112   111.57569364   300.46945063
 H     24  19   3     2.059905210257   111.57932179   180.47326247
 H     24  19   3     2.061825731624   111.52248758    60.50385072
 C     19   3   1     2.920998012986   111.11442803    63.84742000
 H     28  19   3     2.057365428057   112.31197083   287.49864413
 H     28  19   3     2.059518605754   111.22151272   168.05236619
 H     28  19   3     2.061128582402   111.40162358    48.08633633
 C      4   3   1     2.659547476421   110.26750417   296.81856983
 C     32   4   3     2.685846221575   120.33898530   263.28626782
 C     33  32   4     2.665684431164   117.36874577   180.27039272
 H     34  33  32     2.036802590656   121.85499261   180.06209858
 C     34  33  32     2.630207137597   121.92110823   359.74774183
 H     36  34  33     2.042310291442   120.00767304   180.07933770
 C     36  34  33     2.621039670443   120.00896384     0.14293291
 H     38  36  34     2.041734362974   120.36378158   179.80091445
 C     38  36  34     2.625333267786   119.58554334     0.13159602
 H     40  38  36     2.034548751135   117.36476316   179.20082968
 C     33  32   4     2.961202196490   122.80629772     1.43857540
 C     42  33  32     2.937974401343   113.18244574   180.33221277
 H     43  42  33     2.061734869343   111.84986680    60.44852748
 H     43  42  33     2.061560988371   111.93933342   298.94507391
 H     43  42  33     2.061797855031   111.81560281   179.74478508
 C     42  33  32     2.929600499600   111.18340115   298.77071277
 H     47  42  33     2.055785821739   113.72349243    67.55690563
 H     47  42  33     2.061529756315   111.08622556   306.74980411
 H     47  42  33     2.061351388479   111.70496656   187.11002904
 C     42  33  32     2.929847029916   110.70646287    62.10427777
 H     51  42  33     2.054901301290   113.77036271   294.24145314
 H     51  42  33     2.061163207671   111.69127199   174.36755980
 H     51  42  33     2.061399583010   111.11034284    54.70668127
 C      2   1   3     2.335807467503    28.89563208   193.65605058
 C     55   2   1     2.836967626511   122.65679143   178.35117726
 C     56  55   2     2.656825556729   121.78415131   172.33885110
 H     57  56  55     2.045743133593   121.28604477     0.24455364
 C     57  56  55     2.630666140110   120.38363557   180.53923121
 H     59  57  56     2.042038427558   120.03698321   180.05587578
 C     59  57  56     2.630316539787   119.81210840     0.11289408
 H     61  59  57     2.041781411474   119.74441889   180.02398339
 C     61  59  57     2.630462205447   120.53277760     0.09687705
 H     63  61  59     2.042087497583   120.15652527   179.90803745
 C     63  61  59     2.630946253843   119.79901969   359.93170591
 H     65  63  61     2.046534377988   118.68418030   179.96021098
 H      4   3   1     1.904822974041    78.39772399   186.60099581

---------------------
BASIS SET INFORMATION
---------------------
There are 4 groups of distinct atoms

 Group   1 Type O   : 11s6p2d1f contracted to 5s3p2d1f pattern {62111/411/11/1}
 Group   2 Type N   : 11s6p2d1f contracted to 5s3p2d1f pattern {62111/411/11/1}
 Group   3 Type C   : 11s6p2d1f contracted to 5s3p2d1f pattern {62111/411/11/1}
 Group   4 Type H   : 5s1p contracted to 3s1p pattern {311/1}

Atom   0O    basis set group =>   1
Atom   1O    basis set group =>   1
Atom   2N    basis set group =>   2
Atom   3N    basis set group =>   2
Atom   4C    basis set group =>   3
Atom   5C    basis set group =>   3
Atom   6H    basis set group =>   4
Atom   7C    basis set group =>   3
Atom   8C    basis set group =>   3
Atom   9H    basis set group =>   4
Atom  10C    basis set group =>   3
Atom  11H    basis set group =>   4
Atom  12C    basis set group =>   3
Atom  13H    basis set group =>   4
Atom  14C    basis set group =>   3
Atom  15H    basis set group =>   4
Atom  16C    basis set group =>   3
Atom  17H    basis set group =>   4
Atom  18C    basis set group =>   3
Atom  19C    basis set group =>   3
Atom  20H    basis set group =>   4
Atom  21H    basis set group =>   4
Atom  22H    basis set group =>   4
Atom  23C    basis set group =>   3
Atom  24H    basis set group =>   4
Atom  25H    basis set group =>   4
Atom  26H    basis set group =>   4
Atom  27C    basis set group =>   3
Atom  28H    basis set group =>   4
Atom  29H    basis set group =>   4
Atom  30H    basis set group =>   4
Atom  31C    basis set group =>   3
Atom  32C    basis set group =>   3
Atom  33C    basis set group =>   3
Atom  34H    basis set group =>   4
Atom  35C    basis set group =>   3
Atom  36H    basis set group =>   4
Atom  37C    basis set group =>   3
Atom  38H    basis set group =>   4
Atom  39C    basis set group =>   3
Atom  40H    basis set group =>   4
Atom  41C    basis set group =>   3
Atom  42C    basis set group =>   3
Atom  43H    basis set group =>   4
Atom  44H    basis set group =>   4
Atom  45H    basis set group =>   4
Atom  46C    basis set group =>   3
Atom  47H    basis set group =>   4
Atom  48H    basis set group =>   4
Atom  49H    basis set group =>   4
Atom  50C    basis set group =>   3
Atom  51H    basis set group =>   4
Atom  52H    basis set group =>   4
Atom  53H    basis set group =>   4
Atom  54C    basis set group =>   3
Atom  55C    basis set group =>   3
Atom  56C    basis set group =>   3
Atom  57H    basis set group =>   4
Atom  58C    basis set group =>   3
Atom  59H    basis set group =>   4
Atom  60C    basis set group =>   3
Atom  61H    basis set group =>   4
Atom  62C    basis set group =>   3
Atom  63H    basis set group =>   4
Atom  64C    basis set group =>   3
Atom  65H    basis set group =>   4
Atom  66H    basis set group =>   4
---------------------------------
AUXILIARY/J BASIS SET INFORMATION
---------------------------------
There are 4 groups of distinct atoms

 Group   1 Type O   : 12s5p4d2f1g contracted to 6s4p3d1f1g pattern {711111/2111/211/2/1}
 Group   2 Type N   : 12s5p4d2f1g contracted to 6s4p3d1f1g pattern {711111/2111/211/2/1}
 Group   3 Type C   : 12s5p4d2f1g contracted to 6s4p3d1f1g pattern {711111/2111/211/2/1}
 Group   4 Type H   : 5s2p1d contracted to 3s1p1d pattern {311/2/1}

Atom   0O    basis set group =>   1
Atom   1O    basis set group =>   1
Atom   2N    basis set group =>   2
Atom   3N    basis set group =>   2
Atom   4C    basis set group =>   3
Atom   5C    basis set group =>   3
Atom   6H    basis set group =>   4
Atom   7C    basis set group =>   3
Atom   8C    basis set group =>   3
Atom   9H    basis set group =>   4
Atom  10C    basis set group =>   3
Atom  11H    basis set group =>   4
Atom  12C    basis set group =>   3
Atom  13H    basis set group =>   4
Atom  14C    basis set group =>   3
Atom  15H    basis set group =>   4
Atom  16C    basis set group =>   3
Atom  17H    basis set group =>   4
Atom  18C    basis set group =>   3
Atom  19C    basis set group =>   3
Atom  20H    basis set group =>   4
Atom  21H    basis set group =>   4
Atom  22H    basis set group =>   4
Atom  23C    basis set group =>   3
Atom  24H    basis set group =>   4
Atom  25H    basis set group =>   4
Atom  26H    basis set group =>   4
Atom  27C    basis set group =>   3
Atom  28H    basis set group =>   4
Atom  29H    basis set group =>   4
Atom  30H    basis set group =>   4
Atom  31C    basis set group =>   3
Atom  32C    basis set group =>   3
Atom  33C    basis set group =>   3
Atom  34H    basis set group =>   4
Atom  35C    basis set group =>   3
Atom  36H    basis set group =>   4
Atom  37C    basis set group =>   3
Atom  38H    basis set group =>   4
Atom  39C    basis set group =>   3
Atom  40H    basis set group =>   4
Atom  41C    basis set group =>   3
Atom  42C    basis set group =>   3
Atom  43H    basis set group =>   4
Atom  44H    basis set group =>   4
Atom  45H    basis set group =>   4
Atom  46C    basis set group =>   3
Atom  47H    basis set group =>   4
Atom  48H    basis set group =>   4
Atom  49H    basis set group =>   4
Atom  50C    basis set group =>   3
Atom  51H    basis set group =>   4
Atom  52H    basis set group =>   4
Atom  53H    basis set group =>   4
Atom  54C    basis set group =>   3
Atom  55C    basis set group =>   3
Atom  56C    basis set group =>   3
Atom  57H    basis set group =>   4
Atom  58C    basis set group =>   3
Atom  59H    basis set group =>   4
Atom  60C    basis set group =>   3
Atom  61H    basis set group =>   4
Atom  62C    basis set group =>   3
Atom  63H    basis set group =>   4
Atom  64C    basis set group =>   3
Atom  65H    basis set group =>   4
Atom  66H    basis set group =>   4


           ************************************************************
           *        Program running with 20 parallel MPI-processes    *
           *              working on a common directory               *
           ************************************************************
------------------------------------------------------------------------------
                           ORCA GTO INTEGRAL CALCULATION
                           -- RI-GTO INTEGRALS CHOSEN --
------------------------------------------------------------------------------
------------------------------------------------------------------------------
                   ___                                                        
                  /   \      - P O W E R E D   B Y -                         
                 /     \                                                     
                 |  |  |   _    _      __       _____    __    __             
                 |  |  |  | |  | |    /  \     |  _  \  |  |  /  |          
                  \  \/   | |  | |   /    \    | | | |  |  | /  /          
                 / \  \   | |__| |  /  /\  \   | |_| |  |  |/  /          
                |  |  |   |  __  | /  /__\  \  |    /   |      \           
                |  |  |   | |  | | |   __   |  |    \   |  |\   \          
                \     /   | |  | | |  |  |  |  | |\  \  |  | \   \       
                 \___/    |_|  |_| |__|  |__|  |_| \__\ |__|  \__/        
                                                                              
                      - O R C A' S   B I G   F R I E N D -                    
                                      &                                       
                       - I N T E G R A L  F E E D E R -                       
                                                                              
 v1 FN, 2020, v2 2021                                                         
------------------------------------------------------------------------------


Reading SHARK input file ImineZ3opt.SHARKINP.tmp ... ok
----------------------
SHARK INTEGRAL PACKAGE
----------------------

Number of atoms                             ...     67
Number of basis functions                   ...   1227
Number of shells                            ...    499
Maximum angular momentum                    ...      3
Integral batch strategy                     ... SHARK/LIBINT Hybrid
RI-J (if used) integral strategy            ... SPLIT-RIJ (Revised 2003 algorithm where possible)
Printlevel                                  ...      1
Contraction scheme used                     ... SEGMENTED contraction
Coulomb Range Separation                    ... NOT USED
Exchange Range Separation                   ... NOT USED
Finite Nucleus Model                        ... NOT USED
Auxiliary Coulomb fitting basis             ... AVAILABLE
   # of basis functions in Aux-J            ...   1991
   # of shells in Aux-J                     ...    665
   Maximum angular momentum in Aux-J        ...      4
Auxiliary J/K fitting basis                 ... NOT available
Auxiliary Correlation fitting basis         ... NOT available
Auxiliary 'external' fitting basis          ... NOT available
Integral threshold                          ...     2.500000e-11
Primitive cut-off                           ...     2.500000e-12
Primitive pair pre-selection threshold      ...     2.500000e-12

Calculating pre-screening integrals         ... done (  0.1 sec) Dimension = 499
Organizing shell pair data                  ... done (  0.9 sec)
Shell pair information
Total number of shell pairs                 ...    124750
Shell pairs after pre-screening             ...     78621
Total number of primitive shell pairs       ...    374508
Primitive shell pairs kept                  ...    150221
          la=0 lb=0:  22175 shell pairs
          la=1 lb=0:  23507 shell pairs
          la=1 lb=1:   6274 shell pairs
          la=2 lb=0:  10636 shell pairs
          la=2 lb=1:   5712 shell pairs
          la=2 lb=2:   1326 shell pairs
          la=3 lb=0:   4880 shell pairs
          la=3 lb=1:   2656 shell pairs
          la=3 lb=2:   1184 shell pairs
          la=3 lb=3:    271 shell pairs

Calculating one electron integrals          ... done (  0.3 sec)
Calculating RI/J V-Matrix + Cholesky decomp.... done (  1.1 sec)
Calculating Nuclear repulsion               ... done (  0.0 sec) ENN=   3470.052211919907 Eh

SHARK setup successfully completed in   6.3 seconds

Maximum memory used throughout the entire GTOINT-calculation: 114.3 MB
[1710175440.851156] [node056:1999863:0]          mpool.c:43   UCX  WARN  object 0xbdcdc80 was not returned to mpool ucp_requests
[1710175440.851172] [node056:1999863:0]          mpool.c:43   UCX  WARN  object 0xbdcde40 was not returned to mpool ucp_requests
[1710175440.851176] [node056:1999863:0]          mpool.c:43   UCX  WARN  object 0xbdce000 was not returned to mpool ucp_requests
[1710175440.851179] [node056:1999863:0]          mpool.c:43   UCX  WARN  object 0xbdce1c0 was not returned to mpool ucp_requests
[1710175440.851183] [node056:1999863:0]          mpool.c:43   UCX  WARN  object 0xbdce380 was not returned to mpool ucp_requests
[1710175440.851186] [node056:1999863:0]          mpool.c:43   UCX  WARN  object 0xbdce540 was not returned to mpool ucp_requests
[1710175440.851190] [node056:1999863:0]          mpool.c:43   UCX  WARN  object 0xbdce700 was not returned to mpool ucp_requests
[1710175440.851193] [node056:1999863:0]          mpool.c:43   UCX  WARN  object 0xbdce8c0 was not returned to mpool ucp_requests
[1710175440.851196] [node056:1999863:0]          mpool.c:43   UCX  WARN  object 0xbdcea80 was not returned to mpool ucp_requests
[1710175440.851199] [node056:1999863:0]          mpool.c:43   UCX  WARN  object 0xbdcec40 was not returned to mpool ucp_requests
[1710175440.851203] [node056:1999863:0]          mpool.c:43   UCX  WARN  object 0xbdcee00 was not returned to mpool ucp_requests
[1710175440.851206] [node056:1999863:0]          mpool.c:43   UCX  WARN  object 0xbdcefc0 was not returned to mpool ucp_requests
[1710175440.853885] [node056:1999921:0]          mpool.c:43   UCX  WARN  object 0xbb5ec80 was not returned to mpool ucp_requests
[1710175440.853897] [node056:1999921:0]          mpool.c:43   UCX  WARN  object 0xbb5ee40 was not returned to mpool ucp_requests
[1710175440.853901] [node056:1999921:0]          mpool.c:43   UCX  WARN  object 0xbb5f000 was not returned to mpool ucp_requests
[1710175440.853905] [node056:1999921:0]          mpool.c:43   UCX  WARN  object 0xbb5f1c0 was not returned to mpool ucp_requests
[1710175440.853908] [node056:1999921:0]          mpool.c:43   UCX  WARN  object 0xbb5f380 was not returned to mpool ucp_requests
[1710175440.853912] [node056:1999921:0]          mpool.c:43   UCX  WARN  object 0xbb5f540 was not returned to mpool ucp_requests
[1710175440.853915] [node056:1999921:0]          mpool.c:43   UCX  WARN  object 0xbb5f700 was not returned to mpool ucp_requests
[1710175440.853918] [node056:1999921:0]          mpool.c:43   UCX  WARN  object 0xbb5f8c0 was not returned to mpool ucp_requests
[1710175440.853921] [node056:1999921:0]          mpool.c:43   UCX  WARN  object 0xbb5fa80 was not returned to mpool ucp_requests
[1710175440.853924] [node056:1999921:0]          mpool.c:43   UCX  WARN  object 0xbb5fc40 was not returned to mpool ucp_requests
[1710175440.853928] [node056:1999921:0]          mpool.c:43   UCX  WARN  object 0xbb5fe00 was not returned to mpool ucp_requests
[1710175440.853931] [node056:1999921:0]          mpool.c:43   UCX  WARN  object 0xbb5ffc0 was not returned to mpool ucp_requests
[1710175440.855821] [node056:1999889:0]          mpool.c:43   UCX  WARN  object 0xbab8b00 was not returned to mpool ucp_requests
[1710175440.855837] [node056:1999889:0]          mpool.c:43   UCX  WARN  object 0xbab8cc0 was not returned to mpool ucp_requests
[1710175440.855841] [node056:1999889:0]          mpool.c:43   UCX  WARN  object 0xbab8e80 was not returned to mpool ucp_requests
[1710175440.855844] [node056:1999889:0]          mpool.c:43   UCX  WARN  object 0xbab9040 was not returned to mpool ucp_requests
[1710175440.855847] [node056:1999889:0]          mpool.c:43   UCX  WARN  object 0xbab9200 was not returned to mpool ucp_requests
[1710175440.855850] [node056:1999889:0]          mpool.c:43   UCX  WARN  object 0xbab93c0 was not returned to mpool ucp_requests
[1710175440.855852] [node056:1999889:0]          mpool.c:43   UCX  WARN  object 0xbab9580 was not returned to mpool ucp_requests
[1710175440.855855] [node056:1999889:0]          mpool.c:43   UCX  WARN  object 0xbab9740 was not returned to mpool ucp_requests
[1710175440.855857] [node056:1999889:0]          mpool.c:43   UCX  WARN  object 0xbab9900 was not returned to mpool ucp_requests
[1710175440.855859] [node056:1999889:0]          mpool.c:43   UCX  WARN  object 0xbab9ac0 was not returned to mpool ucp_requests
[1710175440.855862] [node056:1999889:0]          mpool.c:43   UCX  WARN  object 0xbab9c80 was not returned to mpool ucp_requests
[1710175440.855864] [node056:1999889:0]          mpool.c:43   UCX  WARN  object 0xbab9e40 was not returned to mpool ucp_requests
[1710175440.855867] [node056:1999889:0]          mpool.c:43   UCX  WARN  object 0xbaba000 was not returned to mpool ucp_requests
[1710175440.858159] [node056:1999904:0]          mpool.c:43   UCX  WARN  object 0xa90eb40 was not returned to mpool ucp_requests
[1710175440.858170] [node056:1999904:0]          mpool.c:43   UCX  WARN  object 0xa90ed00 was not returned to mpool ucp_requests
[1710175440.858174] [node056:1999904:0]          mpool.c:43   UCX  WARN  object 0xa90eec0 was not returned to mpool ucp_requests
[1710175440.858177] [node056:1999904:0]          mpool.c:43   UCX  WARN  object 0xa90f080 was not returned to mpool ucp_requests
[1710175440.858180] [node056:1999904:0]          mpool.c:43   UCX  WARN  object 0xa90f240 was not returned to mpool ucp_requests
[1710175440.858182] [node056:1999904:0]          mpool.c:43   UCX  WARN  object 0xa90f400 was not returned to mpool ucp_requests
[1710175440.858185] [node056:1999904:0]          mpool.c:43   UCX  WARN  object 0xa90f5c0 was not returned to mpool ucp_requests
[1710175440.858187] [node056:1999904:0]          mpool.c:43   UCX  WARN  object 0xa90f780 was not returned to mpool ucp_requests
[1710175440.858190] [node056:1999904:0]          mpool.c:43   UCX  WARN  object 0xa90f940 was not returned to mpool ucp_requests
[1710175440.858192] [node056:1999904:0]          mpool.c:43   UCX  WARN  object 0xa90fb00 was not returned to mpool ucp_requests
[1710175440.858195] [node056:1999904:0]          mpool.c:43   UCX  WARN  object 0xa90fcc0 was not returned to mpool ucp_requests
[1710175440.858197] [node056:1999904:0]          mpool.c:43   UCX  WARN  object 0xa90fe80 was not returned to mpool ucp_requests
[1710175440.859851] [node056:1999917:0]          mpool.c:43   UCX  WARN  object 0xc012d40 was not returned to mpool ucp_requests
[1710175440.859864] [node056:1999917:0]          mpool.c:43   UCX  WARN  object 0xc012f00 was not returned to mpool ucp_requests
[1710175440.859871] [node056:1999917:0]          mpool.c:43   UCX  WARN  object 0xc0130c0 was not returned to mpool ucp_requests
[1710175440.859875] [node056:1999917:0]          mpool.c:43   UCX  WARN  object 0xc013280 was not returned to mpool ucp_requests
[1710175440.859879] [node056:1999917:0]          mpool.c:43   UCX  WARN  object 0xc013440 was not returned to mpool ucp_requests
[1710175440.859882] [node056:1999917:0]          mpool.c:43   UCX  WARN  object 0xc013600 was not returned to mpool ucp_requests
[1710175440.859886] [node056:1999917:0]          mpool.c:43   UCX  WARN  object 0xc0137c0 was not returned to mpool ucp_requests
[1710175440.859889] [node056:1999917:0]          mpool.c:43   UCX  WARN  object 0xc013980 was not returned to mpool ucp_requests
[1710175440.859893] [node056:1999917:0]          mpool.c:43   UCX  WARN  object 0xc013b40 was not returned to mpool ucp_requests
[1710175440.859896] [node056:1999917:0]          mpool.c:43   UCX  WARN  object 0xc013d00 was not returned to mpool ucp_requests
[1710175440.859899] [node056:1999917:0]          mpool.c:43   UCX  WARN  object 0xc013ec0 was not returned to mpool ucp_requests
[1710175440.859902] [node056:1999917:0]          mpool.c:43   UCX  WARN  object 0xc014080 was not returned to mpool ucp_requests
[1710175440.863360] [node056:1999869:0]          mpool.c:43   UCX  WARN  object 0xbde8b40 was not returned to mpool ucp_requests
[1710175440.863372] [node056:1999869:0]          mpool.c:43   UCX  WARN  object 0xbde8d00 was not returned to mpool ucp_requests
[1710175440.863377] [node056:1999869:0]          mpool.c:43   UCX  WARN  object 0xbde8ec0 was not returned to mpool ucp_requests
[1710175440.863381] [node056:1999869:0]          mpool.c:43   UCX  WARN  object 0xbde9080 was not returned to mpool ucp_requests
[1710175440.863384] [node056:1999869:0]          mpool.c:43   UCX  WARN  object 0xbde9240 was not returned to mpool ucp_requests
[1710175440.863387] [node056:1999869:0]          mpool.c:43   UCX  WARN  object 0xbde9400 was not returned to mpool ucp_requests
[1710175440.863390] [node056:1999869:0]          mpool.c:43   UCX  WARN  object 0xbde95c0 was not returned to mpool ucp_requests
[1710175440.863393] [node056:1999869:0]          mpool.c:43   UCX  WARN  object 0xbde9780 was not returned to mpool ucp_requests
[1710175440.863396] [node056:1999869:0]          mpool.c:43   UCX  WARN  object 0xbde9940 was not returned to mpool ucp_requests
[1710175440.863401] [node056:1999869:0]          mpool.c:43   UCX  WARN  object 0xbde9b00 was not returned to mpool ucp_requests
[1710175440.863404] [node056:1999869:0]          mpool.c:43   UCX  WARN  object 0xbde9cc0 was not returned to mpool ucp_requests
[1710175440.863408] [node056:1999869:0]          mpool.c:43   UCX  WARN  object 0xbde9e80 was not returned to mpool ucp_requests
[1710175440.863412] [node056:1999869:0]          mpool.c:43   UCX  WARN  object 0xbdea040 was not returned to mpool ucp_requests
[1710175440.864564] [node056:1999873:0]          mpool.c:43   UCX  WARN  object 0xa7f9b40 was not returned to mpool ucp_requests
[1710175440.864574] [node056:1999873:0]          mpool.c:43   UCX  WARN  object 0xa7f9d00 was not returned to mpool ucp_requests
[1710175440.864578] [node056:1999873:0]          mpool.c:43   UCX  WARN  object 0xa7f9ec0 was not returned to mpool ucp_requests
[1710175440.864580] [node056:1999873:0]          mpool.c:43   UCX  WARN  object 0xa7fa080 was not returned to mpool ucp_requests
[1710175440.864585] [node056:1999873:0]          mpool.c:43   UCX  WARN  object 0xa7fa240 was not returned to mpool ucp_requests
[1710175440.864587] [node056:1999873:0]          mpool.c:43   UCX  WARN  object 0xa7fa400 was not returned to mpool ucp_requests
[1710175440.864589] [node056:1999873:0]          mpool.c:43   UCX  WARN  object 0xa7fa5c0 was not returned to mpool ucp_requests
[1710175440.864591] [node056:1999873:0]          mpool.c:43   UCX  WARN  object 0xa7fa780 was not returned to mpool ucp_requests
[1710175440.864594] [node056:1999873:0]          mpool.c:43   UCX  WARN  object 0xa7fa940 was not returned to mpool ucp_requests
[1710175440.864597] [node056:1999873:0]          mpool.c:43   UCX  WARN  object 0xa7fab00 was not returned to mpool ucp_requests
[1710175440.864600] [node056:1999873:0]          mpool.c:43   UCX  WARN  object 0xa7facc0 was not returned to mpool ucp_requests
[1710175440.864604] [node056:1999873:0]          mpool.c:43   UCX  WARN  object 0xa7fae80 was not returned to mpool ucp_requests
[1710175440.864607] [node056:1999873:0]          mpool.c:43   UCX  WARN  object 0xa7fb040 was not returned to mpool ucp_requests
[1710175440.864860] [node056:1999896:0]          mpool.c:43   UCX  WARN  object 0xab8eb40 was not returned to mpool ucp_requests
[1710175440.864871] [node056:1999896:0]          mpool.c:43   UCX  WARN  object 0xab8ed00 was not returned to mpool ucp_requests
[1710175440.864875] [node056:1999896:0]          mpool.c:43   UCX  WARN  object 0xab8eec0 was not returned to mpool ucp_requests
[1710175440.864878] [node056:1999896:0]          mpool.c:43   UCX  WARN  object 0xab8f080 was not returned to mpool ucp_requests
[1710175440.864881] [node056:1999896:0]          mpool.c:43   UCX  WARN  object 0xab8f240 was not returned to mpool ucp_requests
[1710175440.864884] [node056:1999896:0]          mpool.c:43   UCX  WARN  object 0xab8f400 was not returned to mpool ucp_requests
[1710175440.864887] [node056:1999896:0]          mpool.c:43   UCX  WARN  object 0xab8f5c0 was not returned to mpool ucp_requests
[1710175440.864891] [node056:1999896:0]          mpool.c:43   UCX  WARN  object 0xab8f780 was not returned to mpool ucp_requests
[1710175440.864893] [node056:1999896:0]          mpool.c:43   UCX  WARN  object 0xab8f940 was not returned to mpool ucp_requests
[1710175440.864896] [node056:1999896:0]          mpool.c:43   UCX  WARN  object 0xab8fb00 was not returned to mpool ucp_requests
[1710175440.864898] [node056:1999896:0]          mpool.c:43   UCX  WARN  object 0xab8fcc0 was not returned to mpool ucp_requests
[1710175440.864901] [node056:1999896:0]          mpool.c:43   UCX  WARN  object 0xab8fe80 was not returned to mpool ucp_requests
[1710175440.864903] [node056:1999896:0]          mpool.c:43   UCX  WARN  object 0xab90040 was not returned to mpool ucp_requests
[1710175440.865185] [node056:1999866:0]          mpool.c:43   UCX  WARN  object 0xadd5e00 was not returned to mpool ucp_requests
[1710175440.865200] [node056:1999866:0]          mpool.c:43   UCX  WARN  object 0xadd5fc0 was not returned to mpool ucp_requests
[1710175440.865204] [node056:1999866:0]          mpool.c:43   UCX  WARN  object 0xadd6180 was not returned to mpool ucp_requests
[1710175440.865207] [node056:1999866:0]          mpool.c:43   UCX  WARN  object 0xadd6340 was not returned to mpool ucp_requests
[1710175440.865210] [node056:1999866:0]          mpool.c:43   UCX  WARN  object 0xadd6500 was not returned to mpool ucp_requests
[1710175440.865214] [node056:1999866:0]          mpool.c:43   UCX  WARN  object 0xadd66c0 was not returned to mpool ucp_requests
[1710175440.865217] [node056:1999866:0]          mpool.c:43   UCX  WARN  object 0xadd6880 was not returned to mpool ucp_requests
[1710175440.865220] [node056:1999866:0]          mpool.c:43   UCX  WARN  object 0xadd6a40 was not returned to mpool ucp_requests
[1710175440.865224] [node056:1999866:0]          mpool.c:43   UCX  WARN  object 0xadd6c00 was not returned to mpool ucp_requests
[1710175440.865227] [node056:1999866:0]          mpool.c:43   UCX  WARN  object 0xadd6dc0 was not returned to mpool ucp_requests
[1710175440.865230] [node056:1999866:0]          mpool.c:43   UCX  WARN  object 0xadd6f80 was not returned to mpool ucp_requests
[1710175440.867617] [node056:1999877:0]          mpool.c:43   UCX  WARN  object 0xab13b40 was not returned to mpool ucp_requests
[1710175440.867631] [node056:1999877:0]          mpool.c:43   UCX  WARN  object 0xab13d00 was not returned to mpool ucp_requests
[1710175440.867636] [node056:1999877:0]          mpool.c:43   UCX  WARN  object 0xab13ec0 was not returned to mpool ucp_requests
[1710175440.867639] [node056:1999877:0]          mpool.c:43   UCX  WARN  object 0xab14080 was not returned to mpool ucp_requests
[1710175440.867642] [node056:1999877:0]          mpool.c:43   UCX  WARN  object 0xab14240 was not returned to mpool ucp_requests
[1710175440.867646] [node056:1999877:0]          mpool.c:43   UCX  WARN  object 0xab14400 was not returned to mpool ucp_requests
[1710175440.867649] [node056:1999877:0]          mpool.c:43   UCX  WARN  object 0xab145c0 was not returned to mpool ucp_requests
[1710175440.867652] [node056:1999877:0]          mpool.c:43   UCX  WARN  object 0xab14780 was not returned to mpool ucp_requests
[1710175440.867656] [node056:1999877:0]          mpool.c:43   UCX  WARN  object 0xab14940 was not returned to mpool ucp_requests
[1710175440.867659] [node056:1999877:0]          mpool.c:43   UCX  WARN  object 0xab14b00 was not returned to mpool ucp_requests
[1710175440.867662] [node056:1999877:0]          mpool.c:43   UCX  WARN  object 0xab14cc0 was not returned to mpool ucp_requests
[1710175440.867665] [node056:1999877:0]          mpool.c:43   UCX  WARN  object 0xab14e80 was not returned to mpool ucp_requests
[1710175440.867668] [node056:1999877:0]          mpool.c:43   UCX  WARN  object 0xab15040 was not returned to mpool ucp_requests
[1710175440.869644] [node056:1999930:0]          mpool.c:43   UCX  WARN  object 0xb614c00 was not returned to mpool ucp_requests
[1710175440.869655] [node056:1999930:0]          mpool.c:43   UCX  WARN  object 0xb614dc0 was not returned to mpool ucp_requests
[1710175440.869660] [node056:1999930:0]          mpool.c:43   UCX  WARN  object 0xb614f80 was not returned to mpool ucp_requests
[1710175440.869664] [node056:1999930:0]          mpool.c:43   UCX  WARN  object 0xb615140 was not returned to mpool ucp_requests
[1710175440.869667] [node056:1999930:0]          mpool.c:43   UCX  WARN  object 0xb615300 was not returned to mpool ucp_requests
[1710175440.869671] [node056:1999930:0]          mpool.c:43   UCX  WARN  object 0xb6154c0 was not returned to mpool ucp_requests
[1710175440.869675] [node056:1999930:0]          mpool.c:43   UCX  WARN  object 0xb615680 was not returned to mpool ucp_requests
[1710175440.869678] [node056:1999930:0]          mpool.c:43   UCX  WARN  object 0xb615840 was not returned to mpool ucp_requests
[1710175440.869681] [node056:1999930:0]          mpool.c:43   UCX  WARN  object 0xb615a00 was not returned to mpool ucp_requests
[1710175440.869685] [node056:1999930:0]          mpool.c:43   UCX  WARN  object 0xb615bc0 was not returned to mpool ucp_requests
[1710175440.869688] [node056:1999930:0]          mpool.c:43   UCX  WARN  object 0xb615d80 was not returned to mpool ucp_requests
[1710175440.869691] [node056:1999930:0]          mpool.c:43   UCX  WARN  object 0xb615f40 was not returned to mpool ucp_requests
[1710175440.870302] [node056:1999912:0]          mpool.c:43   UCX  WARN  object 0xc4b2c80 was not returned to mpool ucp_requests
[1710175440.870312] [node056:1999912:0]          mpool.c:43   UCX  WARN  object 0xc4b2e40 was not returned to mpool ucp_requests
[1710175440.870317] [node056:1999912:0]          mpool.c:43   UCX  WARN  object 0xc4b3000 was not returned to mpool ucp_requests
[1710175440.870320] [node056:1999912:0]          mpool.c:43   UCX  WARN  object 0xc4b31c0 was not returned to mpool ucp_requests
[1710175440.870323] [node056:1999912:0]          mpool.c:43   UCX  WARN  object 0xc4b3380 was not returned to mpool ucp_requests
[1710175440.870326] [node056:1999912:0]          mpool.c:43   UCX  WARN  object 0xc4b3540 was not returned to mpool ucp_requests
[1710175440.870328] [node056:1999912:0]          mpool.c:43   UCX  WARN  object 0xc4b3700 was not returned to mpool ucp_requests
[1710175440.870331] [node056:1999912:0]          mpool.c:43   UCX  WARN  object 0xc4b38c0 was not returned to mpool ucp_requests
[1710175440.870334] [node056:1999912:0]          mpool.c:43   UCX  WARN  object 0xc4b3a80 was not returned to mpool ucp_requests
[1710175440.870337] [node056:1999912:0]          mpool.c:43   UCX  WARN  object 0xc4b3c40 was not returned to mpool ucp_requests
[1710175440.870339] [node056:1999912:0]          mpool.c:43   UCX  WARN  object 0xc4b3e00 was not returned to mpool ucp_requests
[1710175440.870342] [node056:1999912:0]          mpool.c:43   UCX  WARN  object 0xc4b3fc0 was not returned to mpool ucp_requests
[1710175440.872252] [node056:1999900:0]          mpool.c:43   UCX  WARN  object 0xbdc0c80 was not returned to mpool ucp_requests
[1710175440.872263] [node056:1999900:0]          mpool.c:43   UCX  WARN  object 0xbdc0e40 was not returned to mpool ucp_requests
[1710175440.872267] [node056:1999900:0]          mpool.c:43   UCX  WARN  object 0xbdc1000 was not returned to mpool ucp_requests
[1710175440.872271] [node056:1999900:0]          mpool.c:43   UCX  WARN  object 0xbdc11c0 was not returned to mpool ucp_requests
[1710175440.872274] [node056:1999900:0]          mpool.c:43   UCX  WARN  object 0xbdc1380 was not returned to mpool ucp_requests
[1710175440.872278] [node056:1999900:0]          mpool.c:43   UCX  WARN  object 0xbdc1540 was not returned to mpool ucp_requests
[1710175440.872281] [node056:1999900:0]          mpool.c:43   UCX  WARN  object 0xbdc1700 was not returned to mpool ucp_requests
[1710175440.872285] [node056:1999900:0]          mpool.c:43   UCX  WARN  object 0xbdc18c0 was not returned to mpool ucp_requests
[1710175440.872288] [node056:1999900:0]          mpool.c:43   UCX  WARN  object 0xbdc1a80 was not returned to mpool ucp_requests
[1710175440.872291] [node056:1999900:0]          mpool.c:43   UCX  WARN  object 0xbdc1c40 was not returned to mpool ucp_requests
[1710175440.872294] [node056:1999900:0]          mpool.c:43   UCX  WARN  object 0xbdc1e00 was not returned to mpool ucp_requests
[1710175440.872297] [node056:1999900:0]          mpool.c:43   UCX  WARN  object 0xbdc1fc0 was not returned to mpool ucp_requests
[1710175440.874263] [node056:1999857:0]          mpool.c:43   UCX  WARN  object 0xbb5bd00 was not returned to mpool ucp_requests
[1710175440.874275] [node056:1999857:0]          mpool.c:43   UCX  WARN  object 0xbb5bec0 was not returned to mpool ucp_requests
[1710175440.874279] [node056:1999857:0]          mpool.c:43   UCX  WARN  object 0xbb5c080 was not returned to mpool ucp_requests
[1710175440.874282] [node056:1999857:0]          mpool.c:43   UCX  WARN  object 0xbb5c240 was not returned to mpool ucp_requests
[1710175440.874286] [node056:1999857:0]          mpool.c:43   UCX  WARN  object 0xbb5c400 was not returned to mpool ucp_requests
[1710175440.874289] [node056:1999857:0]          mpool.c:43   UCX  WARN  object 0xbb5c5c0 was not returned to mpool ucp_requests
[1710175440.874293] [node056:1999857:0]          mpool.c:43   UCX  WARN  object 0xbb5c780 was not returned to mpool ucp_requests
[1710175440.874296] [node056:1999857:0]          mpool.c:43   UCX  WARN  object 0xbb5c940 was not returned to mpool ucp_requests
[1710175440.874298] [node056:1999857:0]          mpool.c:43   UCX  WARN  object 0xbb5cb00 was not returned to mpool ucp_requests
[1710175440.874301] [node056:1999857:0]          mpool.c:43   UCX  WARN  object 0xbb5ccc0 was not returned to mpool ucp_requests
[1710175440.874303] [node056:1999857:0]          mpool.c:43   UCX  WARN  object 0xbb5ce80 was not returned to mpool ucp_requests
[1710175440.876108] [node056:1999881:0]          mpool.c:43   UCX  WARN  object 0xb14cac0 was not returned to mpool ucp_requests
[1710175440.876117] [node056:1999881:0]          mpool.c:43   UCX  WARN  object 0xb14cc80 was not returned to mpool ucp_requests
[1710175440.876120] [node056:1999881:0]          mpool.c:43   UCX  WARN  object 0xb14ce40 was not returned to mpool ucp_requests
[1710175440.876123] [node056:1999881:0]          mpool.c:43   UCX  WARN  object 0xb14d000 was not returned to mpool ucp_requests
[1710175440.876126] [node056:1999881:0]          mpool.c:43   UCX  WARN  object 0xb14d1c0 was not returned to mpool ucp_requests
[1710175440.876129] [node056:1999881:0]          mpool.c:43   UCX  WARN  object 0xb14d380 was not returned to mpool ucp_requests
[1710175440.876132] [node056:1999881:0]          mpool.c:43   UCX  WARN  object 0xb14d540 was not returned to mpool ucp_requests
[1710175440.876135] [node056:1999881:0]          mpool.c:43   UCX  WARN  object 0xb14d700 was not returned to mpool ucp_requests
[1710175440.876138] [node056:1999881:0]          mpool.c:43   UCX  WARN  object 0xb14d8c0 was not returned to mpool ucp_requests
[1710175440.876141] [node056:1999881:0]          mpool.c:43   UCX  WARN  object 0xb14da80 was not returned to mpool ucp_requests
[1710175440.876143] [node056:1999881:0]          mpool.c:43   UCX  WARN  object 0xb14dc40 was not returned to mpool ucp_requests
[1710175440.876145] [node056:1999881:0]          mpool.c:43   UCX  WARN  object 0xb14de00 was not returned to mpool ucp_requests
[1710175440.876148] [node056:1999881:0]          mpool.c:43   UCX  WARN  object 0xb14dfc0 was not returned to mpool ucp_requests
[1710175440.889349] [node056:1999923:0]          mpool.c:43   UCX  WARN  object 0xabefb40 was not returned to mpool ucp_requests
[1710175440.889365] [node056:1999923:0]          mpool.c:43   UCX  WARN  object 0xabefd00 was not returned to mpool ucp_requests
[1710175440.889368] [node056:1999923:0]          mpool.c:43   UCX  WARN  object 0xabefec0 was not returned to mpool ucp_requests
[1710175440.889372] [node056:1999923:0]          mpool.c:43   UCX  WARN  object 0xabf0080 was not returned to mpool ucp_requests
[1710175440.889375] [node056:1999923:0]          mpool.c:43   UCX  WARN  object 0xabf0240 was not returned to mpool ucp_requests
[1710175440.889378] [node056:1999923:0]          mpool.c:43   UCX  WARN  object 0xabf0400 was not returned to mpool ucp_requests
[1710175440.889380] [node056:1999923:0]          mpool.c:43   UCX  WARN  object 0xabf05c0 was not returned to mpool ucp_requests
[1710175440.889383] [node056:1999923:0]          mpool.c:43   UCX  WARN  object 0xabf0780 was not returned to mpool ucp_requests
[1710175440.889385] [node056:1999923:0]          mpool.c:43   UCX  WARN  object 0xabf0940 was not returned to mpool ucp_requests
[1710175440.889387] [node056:1999923:0]          mpool.c:43   UCX  WARN  object 0xabf0b00 was not returned to mpool ucp_requests
[1710175440.889390] [node056:1999923:0]          mpool.c:43   UCX  WARN  object 0xabf0cc0 was not returned to mpool ucp_requests
[1710175440.889392] [node056:1999923:0]          mpool.c:43   UCX  WARN  object 0xabf0e80 was not returned to mpool ucp_requests
[1710175440.893911] [node056:1999908:0]          mpool.c:43   UCX  WARN  object 0xabcbd00 was not returned to mpool ucp_requests
[1710175440.893921] [node056:1999908:0]          mpool.c:43   UCX  WARN  object 0xabcbec0 was not returned to mpool ucp_requests
[1710175440.893925] [node056:1999908:0]          mpool.c:43   UCX  WARN  object 0xabcc080 was not returned to mpool ucp_requests
[1710175440.893928] [node056:1999908:0]          mpool.c:43   UCX  WARN  object 0xabcc240 was not returned to mpool ucp_requests
[1710175440.893931] [node056:1999908:0]          mpool.c:43   UCX  WARN  object 0xabcc400 was not returned to mpool ucp_requests
[1710175440.893933] [node056:1999908:0]          mpool.c:43   UCX  WARN  object 0xabcc5c0 was not returned to mpool ucp_requests
[1710175440.893936] [node056:1999908:0]          mpool.c:43   UCX  WARN  object 0xabcc780 was not returned to mpool ucp_requests
[1710175440.893938] [node056:1999908:0]          mpool.c:43   UCX  WARN  object 0xabcc940 was not returned to mpool ucp_requests
[1710175440.893940] [node056:1999908:0]          mpool.c:43   UCX  WARN  object 0xabccb00 was not returned to mpool ucp_requests
[1710175440.893943] [node056:1999908:0]          mpool.c:43   UCX  WARN  object 0xabcccc0 was not returned to mpool ucp_requests
[1710175440.893945] [node056:1999908:0]          mpool.c:43   UCX  WARN  object 0xabcce80 was not returned to mpool ucp_requests
[1710175440.893948] [node056:1999908:0]          mpool.c:43   UCX  WARN  object 0xabcd040 was not returned to mpool ucp_requests
[1710175440.894009] [node056:1999893:0]          mpool.c:43   UCX  WARN  object 0xaddd900 was not returned to mpool ucp_requests
[1710175440.894019] [node056:1999893:0]          mpool.c:43   UCX  WARN  object 0xadddac0 was not returned to mpool ucp_requests
[1710175440.894022] [node056:1999893:0]          mpool.c:43   UCX  WARN  object 0xadddc80 was not returned to mpool ucp_requests
[1710175440.894025] [node056:1999893:0]          mpool.c:43   UCX  WARN  object 0xaddde40 was not returned to mpool ucp_requests
[1710175440.894028] [node056:1999893:0]          mpool.c:43   UCX  WARN  object 0xadde000 was not returned to mpool ucp_requests
[1710175440.894030] [node056:1999893:0]          mpool.c:43   UCX  WARN  object 0xadde1c0 was not returned to mpool ucp_requests
[1710175440.894033] [node056:1999893:0]          mpool.c:43   UCX  WARN  object 0xadde380 was not returned to mpool ucp_requests
[1710175440.894035] [node056:1999893:0]          mpool.c:43   UCX  WARN  object 0xadde540 was not returned to mpool ucp_requests
[1710175440.894038] [node056:1999893:0]          mpool.c:43   UCX  WARN  object 0xadde700 was not returned to mpool ucp_requests
[1710175440.894040] [node056:1999893:0]          mpool.c:43   UCX  WARN  object 0xadde8c0 was not returned to mpool ucp_requests
[1710175440.894042] [node056:1999893:0]          mpool.c:43   UCX  WARN  object 0xaddea80 was not returned to mpool ucp_requests
[1710175440.894045] [node056:1999893:0]          mpool.c:43   UCX  WARN  object 0xaddec40 was not returned to mpool ucp_requests
[1710175440.894047] [node056:1999893:0]          mpool.c:43   UCX  WARN  object 0xaddee00 was not returned to mpool ucp_requests
[1710175440.894050] [node056:1999893:0]          mpool.c:43   UCX  WARN  object 0xaddefc0 was not returned to mpool ucp_requests
[1710175440.917611] [node056:1999885:0]          mpool.c:43   UCX  WARN  object 0xb28d8c0 was not returned to mpool ucp_requests
[1710175440.917622] [node056:1999885:0]          mpool.c:43   UCX  WARN  object 0xb28da80 was not returned to mpool ucp_requests
[1710175440.917627] [node056:1999885:0]          mpool.c:43   UCX  WARN  object 0xb28dc40 was not returned to mpool ucp_requests
[1710175440.917629] [node056:1999885:0]          mpool.c:43   UCX  WARN  object 0xb28de00 was not returned to mpool ucp_requests
[1710175440.917632] [node056:1999885:0]          mpool.c:43   UCX  WARN  object 0xb28dfc0 was not returned to mpool ucp_requests
[1710175440.917634] [node056:1999885:0]          mpool.c:43   UCX  WARN  object 0xb28e180 was not returned to mpool ucp_requests
[1710175440.917637] [node056:1999885:0]          mpool.c:43   UCX  WARN  object 0xb28e340 was not returned to mpool ucp_requests
[1710175440.917639] [node056:1999885:0]          mpool.c:43   UCX  WARN  object 0xb28e500 was not returned to mpool ucp_requests
[1710175440.917642] [node056:1999885:0]          mpool.c:43   UCX  WARN  object 0xb28e6c0 was not returned to mpool ucp_requests
[1710175440.917644] [node056:1999885:0]          mpool.c:43   UCX  WARN  object 0xb28e880 was not returned to mpool ucp_requests
[1710175440.917647] [node056:1999885:0]          mpool.c:43   UCX  WARN  object 0xb28ea40 was not returned to mpool ucp_requests
[1710175440.917649] [node056:1999885:0]          mpool.c:43   UCX  WARN  object 0xb28ec00 was not returned to mpool ucp_requests
[1710175440.917651] [node056:1999885:0]          mpool.c:43   UCX  WARN  object 0xb28edc0 was not returned to mpool ucp_requests
[1710175440.917654] [node056:1999885:0]          mpool.c:43   UCX  WARN  object 0xb28ef80 was not returned to mpool ucp_requests


           ************************************************************
           *        Program running with 20 parallel MPI-processes    *
           *              working on a common directory               *
           ************************************************************
-------------------------------------------------------------------------------
                                 ORCA SCF
-------------------------------------------------------------------------------

------------
SCF SETTINGS
------------
Hamiltonian:
 Density Functional     Method          .... DFT(GTOs)
 Exchange Functional    Exchange        .... PBE
   PBE kappa parameter   XKappa         ....  0.804000
   PBE mue parameter    XMuePBE         ....  0.219520
 Correlation Functional Correlation     .... PBE
   PBE beta parameter  CBetaPBE         ....  0.066725
 LDA part of GGA corr.  LDAOpt          .... PW91-LDA
 Gradients option       PostSCFGGA      .... off
 Hybrid DFT is turned on
   Fraction HF Exchange ScalHFX         ....  0.250000
   Scaling of DF-GGA-X  ScalDFX         ....  0.750000
   Scaling of DF-GGA-C  ScalDFC         ....  1.000000
   Scaling of DF-LDA-C  ScalLDAC        ....  1.000000
   Perturbative correction              ....  0.000000
   Density functional embedding theory  .... OFF
   NL short-range parameter             ....  6.900000
 RI-approximation to the Coulomb term is turned on
   Number of AuxJ basis functions       .... 1991
   RIJ-COSX (HFX calculated with COS-X)).... on


General Settings:
 Integral files         IntName         .... ImineZ3opt
 Hartree-Fock type      HFTyp           .... RHF
 Total Charge           Charge          ....    0
 Multiplicity           Mult            ....    1
 Number of Electrons    NEL             ....  238
 Basis Dimension        Dim             .... 1227
 Nuclear Repulsion      ENuc            ....   3470.0522119199 Eh

Convergence Acceleration:
 DIIS                   CNVDIIS         .... on
   Start iteration      DIISMaxIt       ....    12
   Startup error        DIISStart       ....  0.200000
   # of expansion vecs  DIISMaxEq       ....     5
   Bias factor          DIISBfac        ....   1.050
   Max. coefficient     DIISMaxC        ....  10.000
 Trust-Rad. Augm. Hess. CNVTRAH         .... auto
   Auto Start mean grad. ratio tolernc. ....  1.125000
   Auto Start start iteration           ....    20
   Auto Start num. interpolation iter.  ....    10
   Max. Number of Micro iterations      ....    16
   Max. Number of Macro iterations      .... Maxiter - #DIIS iter
   Number of Davidson start vectors     ....     2
   Converg. threshold I  (grad. norm)   ....   1.000e-05
   Converg. threshold II (energy diff.) ....   1.000e-08
   Grad. Scal. Fac. for Micro threshold ....   0.100
   Minimum threshold for Micro iter.    ....   0.010
   NR start threshold (gradient norm)   ....   0.001
   Initial trust radius                 ....   0.400
   Minimum AH scaling param. (alpha)    ....   1.000
   Maximum AH scaling param. (alpha)    .... 1000.000
   Orbital update algorithm             .... Taylor
   White noise on init. David. guess    .... on
   Maximum white noise                  ....   0.010
   Quad. conv. algorithm                .... NR
 SOSCF                  CNVSOSCF        .... on
   Start iteration      SOSCFMaxIt      ....   150
   Startup grad/error   SOSCFStart      ....  0.003300
 Level Shifting         CNVShift        .... on
   Level shift para.    LevelShift      ....    0.2500
   Turn off err/grad.   ShiftErr        ....    0.0010
 Zerner damping         CNVZerner       .... off
 Static damping         CNVDamp         .... on
   Fraction old density DampFac         ....    0.7000
   Max. Damping (<1)    DampMax         ....    0.9800
   Min. Damping (>=0)   DampMin         ....    0.0000
   Turn off err/grad.   DampErr         ....    0.1000
 Fernandez-Rico         CNVRico         .... off

SCF Procedure:
 Maximum # iterations   MaxIter         ....   125
 SCF integral mode      SCFMode         .... Direct
   Integral package                     .... SHARK and LIBINT hybrid scheme
 Reset frequency        DirectResetFreq ....    20
 Integral Threshold     Thresh          ....  2.500e-11 Eh
 Primitive CutOff       TCut            ....  2.500e-12 Eh

Convergence Tolerance:
 Convergence Check Mode ConvCheckMode   .... Total+1el-Energy
 Convergence forced     ConvForced      .... 0
 Energy Change          TolE            ....  1.000e-08 Eh
 1-El. energy change                    ....  1.000e-05 Eh
 Orbital Gradient       TolG            ....  1.000e-05
 Orbital Rotation angle TolX            ....  1.000e-05
 DIIS Error             TolErr          ....  5.000e-07


Diagonalization of the overlap matrix:
Smallest eigenvalue                        ... 5.042e-06
Time for diagonalization                   ...    1.025 sec
Threshold for overlap eigenvalues          ... 1.000e-08
Number of eigenvalues below threshold      ... 0
Time for construction of square roots      ...    0.812 sec
Total time needed                          ...    2.010 sec

Time for model grid setup =    1.106 sec

------------------------------
INITIAL GUESS: MODEL POTENTIAL
------------------------------
Loading Hartree-Fock densities                     ... done
Calculating cut-offs                               ... done
Initializing the effective Hamiltonian             ... done
Setting up the integral package (SHARK)            ... done
Starting the Coulomb interaction                   ... done (   1.9 sec)
Reading the grid                                   ... done
Mapping shells                                     ... done
Starting the XC term evaluation                    ... done (   0.3 sec)
  promolecular density results
     # of electrons  =    237.977682172
     EX              =   -187.728023882
     EC              =     -7.941015168
     EX+EC           =   -195.669039050
Transforming the Hamiltonian                       ... done (   0.5 sec)
Diagonalizing the Hamiltonian                      ... done (   0.5 sec)
Back transforming the eigenvectors                 ... done (   0.0 sec)
Now organizing SCF variables                       ... done
                      ------------------
                      INITIAL GUESS DONE (   4.8 sec)
                      ------------------
-------------------
DFT GRID GENERATION
-------------------

General Integration Accuracy     IntAcc      ... 4.388
Radial Grid Type                 RadialGrid  ... OptM3 with GC (2021)
Angular Grid (max. ang.)         AngularGrid ... 4 (Lebedev-302)
Angular grid pruning method      GridPruning ... 4 (adaptive)
Weight generation scheme         WeightScheme... Becke
Basis function cutoff            BFCut       ... 1.0000e-11
Integration weight cutoff        WCut        ... 1.0000e-14
Angular grids for H and He will be reduced by one unit
Partially contracted basis set               ... off
Rotationally invariant grid construction     ... off

Total number of grid points                  ...   303079
Total number of batches                      ...     4772
Average number of points per batch           ...       63
Average number of grid points per atom       ...     4524
Time for grid setup =    2.426 sec

--------------------
COSX GRID GENERATION
--------------------

GRIDX 1
-------
General Integration Accuracy     IntAcc      ... 3.816
Radial Grid Type                 RadialGrid  ... OptM3 with GC (2021)
Angular Grid (max. ang.)         AngularGrid ... 1 (Lebedev-50)
Angular grid pruning method      GridPruning ... 4 (adaptive)
Weight generation scheme         WeightScheme... Becke
Basis function cutoff            BFCut       ... 1.0000e-11
Integration weight cutoff        WCut        ... 1.0000e-14
Angular grids for H and He will be reduced by one unit
Partially contracted basis set               ... on
Rotationally invariant grid construction     ... off

Total number of grid points                  ...    38466
Total number of batches                      ...      629
Average number of points per batch           ...       61
Average number of grid points per atom       ...      574
UseSFitting                                  ... on

GRIDX 2
-------
General Integration Accuracy     IntAcc      ... 4.020
Radial Grid Type                 RadialGrid  ... OptM3 with GC (2021)
Angular Grid (max. ang.)         AngularGrid ... 2 (Lebedev-110)
Angular grid pruning method      GridPruning ... 4 (adaptive)
Weight generation scheme         WeightScheme... Becke
Basis function cutoff            BFCut       ... 1.0000e-11
Integration weight cutoff        WCut        ... 1.0000e-14
Angular grids for H and He will be reduced by one unit
Partially contracted basis set               ... on
Rotationally invariant grid construction     ... off

Total number of grid points                  ...    81366
Total number of batches                      ...     1306
Average number of points per batch           ...       62
Average number of grid points per atom       ...     1214
UseSFitting                                  ... on

GRIDX 3
-------
General Integration Accuracy     IntAcc      ... 4.338
Radial Grid Type                 RadialGrid  ... OptM3 with GC (2021)
Angular Grid (max. ang.)         AngularGrid ... 3 (Lebedev-194)
Angular grid pruning method      GridPruning ... 4 (adaptive)
Weight generation scheme         WeightScheme... Becke
Basis function cutoff            BFCut       ... 1.0000e-11
Integration weight cutoff        WCut        ... 1.0000e-14
Angular grids for H and He will be reduced by one unit
Partially contracted basis set               ... on
Rotationally invariant grid construction     ... off

Total number of grid points                  ...   176806
Total number of batches                      ...     2794
Average number of points per batch           ...       63
Average number of grid points per atom       ...     2639
UseSFitting                                  ... on

Time for X-Grid setup             =    6.638 sec


--------------------
CPCM SOLVATION MODEL
--------------------
CPCM parameters:
  Epsilon                                         ...      26.7260
  Refrac                                          ...       1.2907
  Rsolv                                           ...       1.3000
  Surface type                                    ... GAUSSIAN VDW
  Epsilon function type                           ...         CPCM
Solvent:                                     ... 2,2,2-TRIFLUOROETHANOL
SMD-CDS solvent descriptors:
  Soln                                       ...    1.2907
  Soln25                                     ... Unavailable
  Sola                                       ...    0.5700
  Solb                                       ...    0.2500
  Solg                                       ...   42.0200
  Solc                                       ...    0.0000
  Solh                                       ...    0.5000
Radii:
 Radius for O  used is    2.8724 Bohr (=   1.5200 Ang.)
 Radius for N  used is    3.5716 Bohr (=   1.8900 Ang.)
 Radius for C  used is    3.4960 Bohr (=   1.8500 Ang.)
 Radius for H  used is    2.2677 Bohr (=   1.2000 Ang.)
Calculating surface                               ...        done! (  0.0s)
GEPOL surface points                              ...         3873
GEPOL Volume                                      ...    3218.4900
GEPOL Surface-area                                ...    1807.4426
Calculating surface distance matrix               ...        done! (  0.2s)
Performing Cholesky decomposition & store         ...        done! (  0.8s)
Overall time for CPCM initialization              ...                 1.0s
--------------
SCF ITERATIONS
--------------
ITER       Energy         Delta-E        Max-DP      RMS-DP      [F,P]     Damp
               ***  Starting incremental Fock matrix formation  ***
  0  -1383.5167548474   0.000000000000 0.04925441  0.00051243  0.2583079 0.7000
  1  -1383.9143692245  -0.397614377091 0.02874727  0.00041510  0.1028665 0.7000
                               ***Turning on DIIS***
  2  -1384.0802561071  -0.165886882625 0.07333234  0.00083680  0.0389696 0.0000
  3  -1384.3310680326  -0.250811925431 0.02993473  0.00026756  0.0509710 0.0000
  4  -1384.3889697230  -0.057901690393 0.01144482  0.00011495  0.0146093 0.0000
  5  -1384.3921266367  -0.003156913748 0.00482883  0.00004828  0.0110491 0.0000
                      *** Initiating the SOSCF procedure ***
                           *** Shutting down DIIS ***
                      *** Re-Reading the Fockian *** 
                      *** Removing any level shift *** 
ITER      Energy       Delta-E        Grad      Rot      Max-DP    RMS-DP
  6  -1384.39245480  -0.0003281603  0.000272  0.000272  0.002155  0.000018
               *** Restarting incremental Fock matrix formation ***
  7  -1384.39238932   0.0000654762  0.000147  0.000473  0.005105  0.000043
  8  -1384.39238669   0.0000026305  0.000238  0.000422  0.000734  0.000007
  9  -1384.39239393  -0.0000072418  0.000021  0.000063  0.000725  0.000006
 10  -1384.39239386   0.0000000694  0.000035  0.000044  0.000133  0.000001
 11  -1384.39239408  -0.0000002130  0.000004  0.000014  0.000126  0.000001
 12  -1384.39239407   0.0000000091  0.000007  0.000011  0.000142  0.000001
                  ***Gradient check signals convergence***
              ***Rediagonalizing the Fockian in SOSCF/NRSCF***

               *****************************************************
               *                     SUCCESS                       *
               *           SCF CONVERGED AFTER  13 CYCLES          *
               *****************************************************

Old exchange energy                            =    -48.037036166 Eh
New exchange energy                            =    -48.037028142 Eh
Exchange energy change after final integration =      0.000008025 Eh
Total energy after final integration           =  -1384.392385964 Eh
Final COS-X integration done in                =    35.709 sec

SMD CDS free energy correction energy :                 0.42405     Kcal/mol
Total Energy after SMD CDS correction =             -1384.391710200 Eh

----------------
TOTAL SCF ENERGY
----------------

Total Energy       :        -1384.39171020 Eh          -37671.21360 eV

Components:
Nuclear Repulsion  :         3470.05221192 Eh           94424.92116 eV
Electronic Energy  :        -4854.44392212 Eh         -132096.13476 eV
One Electron Energy:        -8783.01991794 Eh         -238998.12240 eV
Two Electron Energy:         3928.57599582 Eh          106901.98764 eV
Max COSX asymmetry :            0.00000296 Eh               0.00008 eV
CPCM Dielectric    :           -0.03480542 Eh              -0.94710 eV
SMD CDS (Gcds)     :            0.00067576 Eh               0.01839 eV

Virial components:
Potential Energy   :        -2761.23579023 Eh          -75137.04575 eV
Kinetic Energy     :         1376.84408003 Eh           37465.83214 eV
Virial Ratio       :            2.00548183


DFT components:
N(Alpha)           :      118.999878526163 electrons
N(Beta)            :      118.999878526163 electrons
N(Total)           :      237.999757052327 electrons
E(X)               :     -143.644720830271 Eh       
E(C)               :       -7.932353985774 Eh       
E(XC)              :     -151.577074816045 Eh       
DFET-embed. en.    :        0.000000000000 Eh       
CPCM Solvation Model Properties:
Surface-charge          :           -0.08152011
Charge-correction       :           -0.00011681 Eh              -0.00318 eV
Free-energy (cav+disp)  :            0.00067576 Eh               0.01839 eV

---------------
SCF CONVERGENCE
---------------

  Last Energy change         ...    7.8315e-08  Tolerance :   1.0000e-08
  Last MAX-Density change    ...    1.8874e-15  Tolerance :   1.0000e-07
  Last RMS-Density change    ...    1.0273e-17  Tolerance :   5.0000e-09
  Last Orbital Gradient      ...    2.1358e-06  Tolerance :   1.0000e-05
  Last Orbital Rotation      ...    5.7635e-06  Tolerance :   1.0000e-05

             **** THE GBW FILE WAS UPDATED (ImineZ3opt.gbw) ****
             **** DENSITY ImineZ3opt.scfp WAS UPDATED ****
             **** ENERGY FILE WAS UPDATED (ImineZ3opt.en.tmp) ****
             **** THE GBW FILE WAS UPDATED (ImineZ3opt.gbw) ****
             **** DENSITY ImineZ3opt.scfp WAS UPDATED ****
----------------
ORBITAL ENERGIES
----------------

  NO   OCC          E(Eh)            E(eV) 
   0   2.0000     -19.283079      -524.7193 
   1   2.0000     -19.216535      -522.9085 
   2   2.0000     -14.393855      -391.6767 
   3   2.0000     -14.382136      -391.3578 
   4   2.0000     -10.384072      -282.5650 
   5   2.0000     -10.337077      -281.2862 
   6   2.0000     -10.286201      -279.9018 
   7   2.0000     -10.269683      -279.4523 
   8   2.0000     -10.266640      -279.3695 
   9   2.0000     -10.257375      -279.1174 
  10   2.0000     -10.247821      -278.8574 
  11   2.0000     -10.245476      -278.7936 
  12   2.0000     -10.242634      -278.7163 
  13   2.0000     -10.242240      -278.7055 
  14   2.0000     -10.237638      -278.5803 
  15   2.0000     -10.235413      -278.5197 
  16   2.0000     -10.234200      -278.4867 
  17   2.0000     -10.233932      -278.4794 
  18   2.0000     -10.228183      -278.3230 
  19   2.0000     -10.227985      -278.3176 
  20   2.0000     -10.226676      -278.2820 
  21   2.0000     -10.226150      -278.2677 
  22   2.0000     -10.225240      -278.2429 
  23   2.0000     -10.220413      -278.1116 
  24   2.0000     -10.219287      -278.0809 
  25   2.0000     -10.216312      -278.0000 
  26   2.0000     -10.210394      -277.8390 
  27   2.0000     -10.202315      -277.6191 
  28   2.0000     -10.202233      -277.6169 
  29   2.0000     -10.201833      -277.6060 
  30   2.0000     -10.201010      -277.5836 
  31   2.0000     -10.200526      -277.5704 
  32   2.0000     -10.196532      -277.4617 
  33   2.0000      -1.163351       -31.6564 
  34   2.0000      -1.069717       -29.1085 
  35   2.0000      -0.968162       -26.3450 
  36   2.0000      -0.944527       -25.7019 
  37   2.0000      -0.896206       -24.3870 
  38   2.0000      -0.888219       -24.1697 
  39   2.0000      -0.869577       -23.6624 
  40   2.0000      -0.832947       -22.6656 
  41   2.0000      -0.823706       -22.4142 
  42   2.0000      -0.798148       -21.7187 
  43   2.0000      -0.792955       -21.5774 
  44   2.0000      -0.780624       -21.2419 
  45   2.0000      -0.771830       -21.0026 
  46   2.0000      -0.756868       -20.5954 
  47   2.0000      -0.749001       -20.3813 
  48   2.0000      -0.725914       -19.7531 
  49   2.0000      -0.706144       -19.2152 
  50   2.0000      -0.704424       -19.1684 
  51   2.0000      -0.702398       -19.1132 
  52   2.0000      -0.698804       -19.0154 
  53   2.0000      -0.693327       -18.8664 
  54   2.0000      -0.643889       -17.5211 
  55   2.0000      -0.635498       -17.2928 
  56   2.0000      -0.630440       -17.1551 
  57   2.0000      -0.627510       -17.0754 
  58   2.0000      -0.613784       -16.7019 
  59   2.0000      -0.612061       -16.6550 
  60   2.0000      -0.597930       -16.2705 
  61   2.0000      -0.571339       -15.5469 
  62   2.0000      -0.564456       -15.3596 
  63   2.0000      -0.549944       -14.9647 
  64   2.0000      -0.535289       -14.5659 
  65   2.0000      -0.526880       -14.3371 
  66   2.0000      -0.522851       -14.2275 
  67   2.0000      -0.505533       -13.7563 
  68   2.0000      -0.499532       -13.5930 
  69   2.0000      -0.494686       -13.4611 
  70   2.0000      -0.485192       -13.2028 
  71   2.0000      -0.476309       -12.9610 
  72   2.0000      -0.473398       -12.8818 
  73   2.0000      -0.470612       -12.8060 
  74   2.0000      -0.463469       -12.6116 
  75   2.0000      -0.459743       -12.5102 
  76   2.0000      -0.456055       -12.4099 
  77   2.0000      -0.449716       -12.2374 
  78   2.0000      -0.448987       -12.2175 
  79   2.0000      -0.445253       -12.1160 
  80   2.0000      -0.443093       -12.0572 
  81   2.0000      -0.442170       -12.0321 
  82   2.0000      -0.438525       -11.9329 
  83   2.0000      -0.434025       -11.8104 
  84   2.0000      -0.432207       -11.7609 
  85   2.0000      -0.428000       -11.6465 
  86   2.0000      -0.409981       -11.1561 
  87   2.0000      -0.406013       -11.0482 
  88   2.0000      -0.401389       -10.9224 
  89   2.0000      -0.397937       -10.8284 
  90   2.0000      -0.393371       -10.7042 
  91   2.0000      -0.388191       -10.5632 
  92   2.0000      -0.386726       -10.5234 
  93   2.0000      -0.383608       -10.4385 
  94   2.0000      -0.378325       -10.2948 
  95   2.0000      -0.376117       -10.2347 
  96   2.0000      -0.375765       -10.2251 
  97   2.0000      -0.370293       -10.0762 
  98   2.0000      -0.368379       -10.0241 
  99   2.0000      -0.367123        -9.9899 
 100   2.0000      -0.362521        -9.8647 
 101   2.0000      -0.360758        -9.8167 
 102   2.0000      -0.354425        -9.6444 
 103   2.0000      -0.352332        -9.5875 
 104   2.0000      -0.350061        -9.5256 
 105   2.0000      -0.341683        -9.2977 
 106   2.0000      -0.337882        -9.1942 
 107   2.0000      -0.326729        -8.8907 
 108   2.0000      -0.323159        -8.7936 
 109   2.0000      -0.322549        -8.7770 
 110   2.0000      -0.311868        -8.4864 
 111   2.0000      -0.295696        -8.0463 
 112   2.0000      -0.282023        -7.6742 
 113   2.0000      -0.278719        -7.5843 
 114   2.0000      -0.277011        -7.5378 
 115   2.0000      -0.268681        -7.3112 
 116   2.0000      -0.264991        -7.2108 
 117   2.0000      -0.259360        -7.0575 
 118   2.0000      -0.212552        -5.7838 
 119   0.0000      -0.067480        -1.8362 
 120   0.0000      -0.023942        -0.6515 
 121   0.0000      -0.017674        -0.4809 
 122   0.0000      -0.010350        -0.2816 
 123   0.0000      -0.006529        -0.1777 
 124   0.0000      -0.001129        -0.0307 
 125   0.0000       0.009759         0.2656 
 126   0.0000       0.039244         1.0679 
 127   0.0000       0.041627         1.1327 
 128   0.0000       0.056195         1.5291 
 129   0.0000       0.064402         1.7525 
 130   0.0000       0.068133         1.8540 
 131   0.0000       0.073682         2.0050 
 132   0.0000       0.081394         2.2148 
 133   0.0000       0.084649         2.3034 
 134   0.0000       0.090688         2.4677 
 135   0.0000       0.092517         2.5175 
 136   0.0000       0.096650         2.6300 
 137   0.0000       0.098200         2.6721 
 138   0.0000       0.103207         2.8084 
 139   0.0000       0.104636         2.8473 
 140   0.0000       0.105831         2.8798 
 141   0.0000       0.110346         3.0027 
 142   0.0000       0.112532         3.0621 
 143   0.0000       0.113615         3.0916 
 144   0.0000       0.117055         3.1852 
 145   0.0000       0.119809         3.2602 
 146   0.0000       0.123583         3.3629 
 147   0.0000       0.125986         3.4283 
 148   0.0000       0.131264         3.5719 
 149   0.0000       0.132655         3.6097 
 150   0.0000       0.137513         3.7419 
 151   0.0000       0.140746         3.8299 
 152   0.0000       0.143217         3.8971 
 153   0.0000       0.146075         3.9749 
 154   0.0000       0.146921         3.9979 
 155   0.0000       0.152296         4.1442 
 156   0.0000       0.154824         4.2130 
 157   0.0000       0.157993         4.2992 
 158   0.0000       0.158839         4.3222 
 159   0.0000       0.160662         4.3718 
 160   0.0000       0.163017         4.4359 
 161   0.0000       0.164521         4.4768 
 162   0.0000       0.166908         4.5418 
 163   0.0000       0.173796         4.7292 
 164   0.0000       0.174943         4.7604 
 165   0.0000       0.177186         4.8215 
 166   0.0000       0.179577         4.8865 
 167   0.0000       0.182958         4.9785 
 168   0.0000       0.187183         5.0935 
 169   0.0000       0.190140         5.1740 
 170   0.0000       0.190561         5.1854 
 171   0.0000       0.196839         5.3563 
 172   0.0000       0.199681         5.4336 
 173   0.0000       0.204019         5.5516 
 174   0.0000       0.206096         5.6082 
 175   0.0000       0.211245         5.7483 
 176   0.0000       0.212969         5.7952 
 177   0.0000       0.213073         5.7980 
 178   0.0000       0.216225         5.8838 
 179   0.0000       0.216432         5.8894 
 180   0.0000       0.220785         6.0079 
 181   0.0000       0.222631         6.0581 
 182   0.0000       0.226925         6.1750 
 183   0.0000       0.229282         6.2391 
 184   0.0000       0.233752         6.3607 
 185   0.0000       0.234861         6.3909 
 186   0.0000       0.237553         6.4642 
 187   0.0000       0.240512         6.5447 
 188   0.0000       0.243282         6.6200 
 189   0.0000       0.244490         6.6529 
 190   0.0000       0.249125         6.7790 
 191   0.0000       0.252264         6.8645 
 192   0.0000       0.254217         6.9176 
 193   0.0000       0.257053         6.9948 
 194   0.0000       0.259090         7.0502 
 195   0.0000       0.260228         7.0812 
 196   0.0000       0.263850         7.1797 
 197   0.0000       0.270474         7.3600 
 198   0.0000       0.274032         7.4568 
 199   0.0000       0.274511         7.4698 
 200   0.0000       0.277743         7.5578 
 201   0.0000       0.279510         7.6058 
 202   0.0000       0.283585         7.7167 
 203   0.0000       0.286426         7.7940 
 204   0.0000       0.289564         7.8794 
 205   0.0000       0.290236         7.8977 
 206   0.0000       0.297138         8.0855 
 207   0.0000       0.300625         8.1804 
 208   0.0000       0.303700         8.2641 
 209   0.0000       0.309568         8.4238 
 210   0.0000       0.310120         8.4388 
 211   0.0000       0.313792         8.5387 
 212   0.0000       0.315526         8.5859 
 213   0.0000       0.320958         8.7337 
 214   0.0000       0.324914         8.8414 
 215   0.0000       0.326349         8.8804 
 216   0.0000       0.329122         8.9559 
 217   0.0000       0.330925         9.0049 
 218   0.0000       0.334714         9.1080 
 219   0.0000       0.337786         9.1916 
 220   0.0000       0.340244         9.2585 
 221   0.0000       0.342856         9.3296 
 222   0.0000       0.348388         9.4801 
 223   0.0000       0.353524         9.6199 
 224   0.0000       0.353932         9.6310 
 225   0.0000       0.358304         9.7499 
 226   0.0000       0.360333         9.8051 
 227   0.0000       0.363758         9.8984 
 228   0.0000       0.364797         9.9266 
 229   0.0000       0.368982        10.0405 
 230   0.0000       0.370073        10.0702 
 231   0.0000       0.371527        10.1098 
 232   0.0000       0.376088        10.2339 
 233   0.0000       0.379130        10.3167 
 234   0.0000       0.381213        10.3733 
 235   0.0000       0.381522        10.3817 
 236   0.0000       0.384461        10.4617 
 237   0.0000       0.385460        10.4889 
 238   0.0000       0.389039        10.5863 
 239   0.0000       0.395254        10.7554 
 240   0.0000       0.396537        10.7903 
 241   0.0000       0.404265        11.0006 
 242   0.0000       0.407207        11.0807 
 243   0.0000       0.409813        11.1516 
 244   0.0000       0.417427        11.3588 
 245   0.0000       0.418463        11.3870 
 246   0.0000       0.420034        11.4297 
 247   0.0000       0.427114        11.6224 
 248   0.0000       0.430052        11.7023 
 249   0.0000       0.431258        11.7351 
 250   0.0000       0.433633        11.7997 
 251   0.0000       0.435719        11.8565 
 252   0.0000       0.437970        11.9178 
 253   0.0000       0.438060        11.9202 
 254   0.0000       0.442578        12.0432 
 255   0.0000       0.444703        12.1010 
 256   0.0000       0.446900        12.1608 
 257   0.0000       0.448344        12.2001 
 258   0.0000       0.451117        12.2755 
 259   0.0000       0.453005        12.3269 
 260   0.0000       0.453613        12.3434 
 261   0.0000       0.456351        12.4179 
 262   0.0000       0.458616        12.4796 
 263   0.0000       0.460758        12.5379 
 264   0.0000       0.463394        12.6096 
 265   0.0000       0.467095        12.7103 
 266   0.0000       0.468600        12.7512 
 267   0.0000       0.472296        12.8518 
 268   0.0000       0.474425        12.9098 
 269   0.0000       0.475573        12.9410 
 270   0.0000       0.479447        13.0464 
 271   0.0000       0.481582        13.1045 
 272   0.0000       0.483552        13.1581 
 273   0.0000       0.486909        13.2495 
 274   0.0000       0.488934        13.3046 
 275   0.0000       0.489892        13.3306 
 276   0.0000       0.492127        13.3915 
 277   0.0000       0.495094        13.4722 
 278   0.0000       0.497423        13.5356 
 279   0.0000       0.497727        13.5438 
 280   0.0000       0.500651        13.6234 
 281   0.0000       0.502653        13.6779 
 282   0.0000       0.506051        13.7704 
 283   0.0000       0.507195        13.8015 
 284   0.0000       0.510493        13.8912 
 285   0.0000       0.513794        13.9810 
 286   0.0000       0.515464        14.0265 
 287   0.0000       0.521277        14.1847 
 288   0.0000       0.524191        14.2640 
 289   0.0000       0.526187        14.3183 
 290   0.0000       0.529849        14.4179 
 291   0.0000       0.531236        14.4557 
 292   0.0000       0.535019        14.5586 
 293   0.0000       0.539350        14.6765 
 294   0.0000       0.541196        14.7267 
 295   0.0000       0.546775        14.8785 
 296   0.0000       0.550391        14.9769 
 297   0.0000       0.555887        15.1264 
 298   0.0000       0.558916        15.2089 
 299   0.0000       0.563091        15.3225 
 300   0.0000       0.564976        15.3738 
 301   0.0000       0.570550        15.5255 
 302   0.0000       0.579141        15.7592 
 303   0.0000       0.580812        15.8047 
 304   0.0000       0.586421        15.9573 
 305   0.0000       0.588999        16.0275 
 306   0.0000       0.593160        16.1407 
 307   0.0000       0.597932        16.2706 
 308   0.0000       0.603001        16.4085 
 309   0.0000       0.607132        16.5209 
 310   0.0000       0.609379        16.5820 
 311   0.0000       0.614535        16.7224 
 312   0.0000       0.619934        16.8692 
 313   0.0000       0.626195        17.0396 
 314   0.0000       0.627273        17.0690 
 315   0.0000       0.632490        17.2109 
 316   0.0000       0.638394        17.3716 
 317   0.0000       0.641655        17.4603 
 318   0.0000       0.644794        17.5457 
 319   0.0000       0.648294        17.6410 
 320   0.0000       0.653326        17.7779 
 321   0.0000       0.661864        18.0102 
 322   0.0000       0.662706        18.0332 
 323   0.0000       0.664549        18.0833 
 324   0.0000       0.672129        18.2896 
 325   0.0000       0.677872        18.4458 
 326   0.0000       0.681286        18.5387 
 327   0.0000       0.681953        18.5569 
 328   0.0000       0.688374        18.7316 
 329   0.0000       0.692903        18.8549 
 330   0.0000       0.694477        18.8977 
 331   0.0000       0.701258        19.0822 
 332   0.0000       0.703210        19.1353 
 333   0.0000       0.705968        19.2104 
 334   0.0000       0.708481        19.2788 
 335   0.0000       0.712407        19.3856 
 336   0.0000       0.716096        19.4860 
 337   0.0000       0.720654        19.6100 
 338   0.0000       0.723333        19.6829 
 339   0.0000       0.726213        19.7613 
 340   0.0000       0.726549        19.7704 
 341   0.0000       0.730699        19.8833 
 342   0.0000       0.733304        19.9542 
 343   0.0000       0.736286        20.0354 
 344   0.0000       0.742417        20.2022 
 345   0.0000       0.746220        20.3057 
 346   0.0000       0.751339        20.4450 
 347   0.0000       0.755099        20.5473 
 348   0.0000       0.757703        20.6181 
 349   0.0000       0.761686        20.7265 
 350   0.0000       0.763091        20.7648 
 351   0.0000       0.770756        20.9733 
 352   0.0000       0.774259        21.0687 
 353   0.0000       0.778148        21.1745 
 354   0.0000       0.783745        21.3268 
 355   0.0000       0.786220        21.3941 
 356   0.0000       0.789617        21.4866 
 357   0.0000       0.794411        21.6170 
 358   0.0000       0.797144        21.6914 
 359   0.0000       0.798846        21.7377 
 360   0.0000       0.809276        22.0215 
 361   0.0000       0.812437        22.1075 
 362   0.0000       0.818926        22.2841 
 363   0.0000       0.819139        22.2899 
 364   0.0000       0.827416        22.5151 
 365   0.0000       0.830081        22.5876 
 366   0.0000       0.833051        22.6685 
 367   0.0000       0.841504        22.8985 
 368   0.0000       0.847246        23.0547 
 369   0.0000       0.853010        23.2116 
 370   0.0000       0.856786        23.3143 
 371   0.0000       0.860328        23.4107 
 372   0.0000       0.863316        23.4920 
 373   0.0000       0.864147        23.5146 
 374   0.0000       0.866839        23.5879 
 375   0.0000       0.871563        23.7164 
 376   0.0000       0.874458        23.7952 
 377   0.0000       0.879089        23.9212 
 378   0.0000       0.883065        24.0294 
 379   0.0000       0.883655        24.0455 
 380   0.0000       0.891958        24.2714 
 381   0.0000       0.895232        24.3605 
 382   0.0000       0.898759        24.4565 
 383   0.0000       0.903205        24.5775 
 384   0.0000       0.907893        24.7050 
 385   0.0000       0.911016        24.7900 
 386   0.0000       0.917053        24.9543 
 387   0.0000       0.922552        25.1039 
 388   0.0000       0.924815        25.1655 
 389   0.0000       0.930629        25.3237 
 390   0.0000       0.933693        25.4071 
 391   0.0000       0.936296        25.4779 
 392   0.0000       0.939165        25.5560 
 393   0.0000       0.941939        25.6315 
 394   0.0000       0.950697        25.8698 
 395   0.0000       0.954075        25.9617 
 396   0.0000       0.955637        26.0042 
 397   0.0000       0.965582        26.2748 
 398   0.0000       0.966767        26.3071 
 399   0.0000       0.972161        26.4538 
 400   0.0000       0.978199        26.6182 
 401   0.0000       0.990948        26.9651 
 402   0.0000       0.992128        26.9972 
 403   0.0000       0.998110        27.1600 
 404   0.0000       1.004340        27.3295 
 405   0.0000       1.011732        27.5306 
 406   0.0000       1.016246        27.6535 
 407   0.0000       1.018972        27.7276 
 408   0.0000       1.020948        27.7814 
 409   0.0000       1.026526        27.9332 
 410   0.0000       1.031126        28.0584 
 411   0.0000       1.035757        28.1844 
 412   0.0000       1.040162        28.3042 
 413   0.0000       1.046294        28.4711 
 414   0.0000       1.052731        28.6463 
 415   0.0000       1.057327        28.7713 
 416   0.0000       1.062787        28.9199 
 417   0.0000       1.065823        29.0025 
 418   0.0000       1.071404        29.1544 
 419   0.0000       1.075572        29.2678 
 420   0.0000       1.078015        29.3343 
 421   0.0000       1.084142        29.5010 
 422   0.0000       1.095949        29.8223 
 423   0.0000       1.098888        29.9023 
 424   0.0000       1.100235        29.9389 
 425   0.0000       1.107000        30.1230 
 426   0.0000       1.109253        30.1843 
 427   0.0000       1.115651        30.3584 
 428   0.0000       1.121199        30.5094 
 429   0.0000       1.130096        30.7515 
 430   0.0000       1.133185        30.8355 
 431   0.0000       1.138224        30.9727 
 432   0.0000       1.142973        31.1019 
 433   0.0000       1.146663        31.2023 
 434   0.0000       1.147739        31.2316 
 435   0.0000       1.151254        31.3272 
 436   0.0000       1.161288        31.6003 
 437   0.0000       1.163419        31.6582 
 438   0.0000       1.167583        31.7715 
 439   0.0000       1.172455        31.9041 
 440   0.0000       1.180299        32.1176 
 441   0.0000       1.186885        32.2968 
 442   0.0000       1.191382        32.4192 
 443   0.0000       1.195204        32.5232 
 444   0.0000       1.198822        32.6216 
 445   0.0000       1.204434        32.7743 
 446   0.0000       1.211774        32.9740 
 447   0.0000       1.214363        33.0445 
 448   0.0000       1.218617        33.1603 
 449   0.0000       1.221548        33.2400 
 450   0.0000       1.226212        33.3669 
 451   0.0000       1.231171        33.5019 
 452   0.0000       1.235430        33.6178 
 453   0.0000       1.240458        33.7546 
 454   0.0000       1.240857        33.7654 
 455   0.0000       1.248749        33.9802 
 456   0.0000       1.255517        34.1644 
 457   0.0000       1.259368        34.2692 
 458   0.0000       1.263214        34.3738 
 459   0.0000       1.269609        34.5478 
 460   0.0000       1.274155        34.6715 
 461   0.0000       1.278394        34.7869 
 462   0.0000       1.281030        34.8586 
 463   0.0000       1.282647        34.9026 
 464   0.0000       1.285298        34.9747 
 465   0.0000       1.290678        35.1211 
 466   0.0000       1.296536        35.2805 
 467   0.0000       1.300442        35.3868 
 468   0.0000       1.305808        35.5328 
 469   0.0000       1.315888        35.8071 
 470   0.0000       1.317949        35.8632 
 471   0.0000       1.325937        36.0806 
 472   0.0000       1.332260        36.2526 
 473   0.0000       1.335932        36.3525 
 474   0.0000       1.341100        36.4932 
 475   0.0000       1.345620        36.6162 
 476   0.0000       1.353057        36.8186 
 477   0.0000       1.359710        36.9996 
 478   0.0000       1.366573        37.1864 
 479   0.0000       1.371987        37.3337 
 480   0.0000       1.373974        37.3877 
 481   0.0000       1.376851        37.4660 
 482   0.0000       1.381891        37.6032 
 483   0.0000       1.386183        37.7199 
 484   0.0000       1.393756        37.9260 
 485   0.0000       1.398937        38.0670 
 486   0.0000       1.403158        38.1819 
 487   0.0000       1.413017        38.4501 
 488   0.0000       1.419755        38.6335 
 489   0.0000       1.426360        38.8132 
 490   0.0000       1.434961        39.0473 
 491   0.0000       1.441527        39.2259 
 492   0.0000       1.446536        39.3623 
 493   0.0000       1.450628        39.4736 
 494   0.0000       1.451885        39.5078 
 495   0.0000       1.458703        39.6933 
 496   0.0000       1.468994        39.9734 
 497   0.0000       1.469294        39.9815 
 498   0.0000       1.475025        40.1375 
 499   0.0000       1.483384        40.3649 
 500   0.0000       1.485702        40.4280 
 501   0.0000       1.490441        40.5570 
 502   0.0000       1.496668        40.7264 
 503   0.0000       1.501051        40.8457 
 504   0.0000       1.509525        41.0763 
 505   0.0000       1.518614        41.3236 
 506   0.0000       1.521971        41.4149 
 507   0.0000       1.524471        41.4830 
 508   0.0000       1.530253        41.6403 
 509   0.0000       1.533525        41.7293 
 510   0.0000       1.540403        41.9165 
 511   0.0000       1.545592        42.0577 
 512   0.0000       1.548087        42.1256 
 513   0.0000       1.554190        42.2917 
 514   0.0000       1.564169        42.5632 
 515   0.0000       1.569848        42.7177 
 516   0.0000       1.572236        42.7827 
 517   0.0000       1.576299        42.8933 
 518   0.0000       1.578723        42.9592 
 519   0.0000       1.583427        43.0872 
 520   0.0000       1.584722        43.1225 
 521   0.0000       1.589785        43.2602 
 522   0.0000       1.595505        43.4159 
 523   0.0000       1.597838        43.4794 
 524   0.0000       1.600723        43.5579 
 525   0.0000       1.603563        43.6352 
 526   0.0000       1.607440        43.7407 
 527   0.0000       1.608886        43.7800 
 528   0.0000       1.612693        43.8836 
 529   0.0000       1.617753        44.0213 
 530   0.0000       1.620574        44.0981 
 531   0.0000       1.622939        44.1624 
 532   0.0000       1.628114        44.3032 
 533   0.0000       1.630648        44.3722 
 534   0.0000       1.636768        44.5387 
 535   0.0000       1.641881        44.6778 
 536   0.0000       1.642319        44.6898 
 537   0.0000       1.647364        44.8271 
 538   0.0000       1.651523        44.9402 
 539   0.0000       1.655501        45.0485 
 540   0.0000       1.655664        45.0529 
 541   0.0000       1.657756        45.1098 
 542   0.0000       1.659175        45.1484 
 543   0.0000       1.663398        45.2634 
 544   0.0000       1.666116        45.3373 
 545   0.0000       1.670549        45.4579 
 546   0.0000       1.678748        45.6811 
 547   0.0000       1.681707        45.7616 
 548   0.0000       1.683886        45.8209 
 549   0.0000       1.688869        45.9565 
 550   0.0000       1.689825        45.9825 
 551   0.0000       1.698379        46.2152 
 552   0.0000       1.702405        46.3248 
 553   0.0000       1.706711        46.4420 
 554   0.0000       1.709476        46.5172 
 555   0.0000       1.711373        46.5688 
 556   0.0000       1.713986        46.6399 
 557   0.0000       1.718234        46.7555 
 558   0.0000       1.720839        46.8264 
 559   0.0000       1.723591        46.9013 
 560   0.0000       1.725160        46.9440 
 561   0.0000       1.725995        46.9667 
 562   0.0000       1.733550        47.1723 
 563   0.0000       1.735905        47.2364 
 564   0.0000       1.737952        47.2921 
 565   0.0000       1.744167        47.4612 
 566   0.0000       1.752298        47.6825 
 567   0.0000       1.758155        47.8418 
 568   0.0000       1.761047        47.9205 
 569   0.0000       1.763412        47.9849 
 570   0.0000       1.772116        48.2217 
 571   0.0000       1.780778        48.4574 
 572   0.0000       1.786321        48.6083 
 573   0.0000       1.793250        48.7968 
 574   0.0000       1.797796        48.9205 
 575   0.0000       1.804725        49.1091 
 576   0.0000       1.817264        49.4503 
 577   0.0000       1.823296        49.6144 
 578   0.0000       1.828585        49.7583 
 579   0.0000       1.838631        50.0317 
 580   0.0000       1.843355        50.1602 
 581   0.0000       1.844334        50.1869 
 582   0.0000       1.848890        50.3109 
 583   0.0000       1.860591        50.6293 
 584   0.0000       1.862987        50.6945 
 585   0.0000       1.868552        50.8459 
 586   0.0000       1.875882        51.0453 
 587   0.0000       1.882230        51.2181 
 588   0.0000       1.888330        51.3841 
 589   0.0000       1.896201        51.5983 
 590   0.0000       1.901224        51.7349 
 591   0.0000       1.911106        52.0038 
 592   0.0000       1.915192        52.1150 
 593   0.0000       1.920838        52.2687 
 594   0.0000       1.926690        52.4279 
 595   0.0000       1.932185        52.5774 
 596   0.0000       1.935595        52.6702 
 597   0.0000       1.945335        52.9353 
 598   0.0000       1.956632        53.2427 
 599   0.0000       1.959594        53.3233 
 600   0.0000       1.968267        53.5593 
 601   0.0000       1.975811        53.7646 
 602   0.0000       1.981915        53.9307 
 603   0.0000       1.984944        54.0131 
 604   0.0000       1.988099        54.0989 
 605   0.0000       1.994892        54.2838 
 606   0.0000       1.997015        54.3415 
 607   0.0000       2.001453        54.4623 
 608   0.0000       2.008325        54.6493 
 609   0.0000       2.012790        54.7708 
 610   0.0000       2.023454        55.0610 
 611   0.0000       2.025210        55.1088 
 612   0.0000       2.027471        55.1703 
 613   0.0000       2.031279        55.2739 
 614   0.0000       2.040197        55.5166 
 615   0.0000       2.048844        55.7519 
 616   0.0000       2.051853        55.8338 
 617   0.0000       2.058486        56.0143 
 618   0.0000       2.065162        56.1959 
 619   0.0000       2.076714        56.5103 
 620   0.0000       2.081014        56.6273 
 621   0.0000       2.083852        56.7045 
 622   0.0000       2.090970        56.8982 
 623   0.0000       2.097687        57.0810 
 624   0.0000       2.102356        57.2080 
 625   0.0000       2.112033        57.4713 
 626   0.0000       2.116386        57.5898 
 627   0.0000       2.120499        57.7017 
 628   0.0000       2.124567        57.8124 
 629   0.0000       2.129103        57.9358 
 630   0.0000       2.138759        58.1986 
 631   0.0000       2.146782        58.4169 
 632   0.0000       2.150715        58.5239 
 633   0.0000       2.152546        58.5738 
 634   0.0000       2.155595        58.6567 
 635   0.0000       2.160092        58.7791 
 636   0.0000       2.162651        58.8487 
 637   0.0000       2.165409        58.9238 
 638   0.0000       2.174411        59.1687 
 639   0.0000       2.178366        59.2763 
 640   0.0000       2.188795        59.5602 
 641   0.0000       2.191594        59.6363 
 642   0.0000       2.195383        59.7394 
 643   0.0000       2.205652        60.0188 
 644   0.0000       2.208817        60.1050 
 645   0.0000       2.211537        60.1790 
 646   0.0000       2.217211        60.3334 
 647   0.0000       2.226741        60.5927 
 648   0.0000       2.233094        60.7656 
 649   0.0000       2.242433        61.0197 
 650   0.0000       2.246027        61.1175 
 651   0.0000       2.250833        61.2483 
 652   0.0000       2.253539        61.3219 
 653   0.0000       2.258479        61.4563 
 654   0.0000       2.260677        61.5161 
 655   0.0000       2.271765        61.8179 
 656   0.0000       2.275125        61.9093 
 657   0.0000       2.284978        62.1774 
 658   0.0000       2.290159        62.3184 
 659   0.0000       2.294607        62.4394 
 660   0.0000       2.304780        62.7163 
 661   0.0000       2.308191        62.8091 
 662   0.0000       2.314272        62.9745 
 663   0.0000       2.319154        63.1074 
 664   0.0000       2.322348        63.1943 
 665   0.0000       2.333274        63.4916 
 666   0.0000       2.337680        63.6115 
 667   0.0000       2.344651        63.8012 
 668   0.0000       2.349531        63.9340 
 669   0.0000       2.356704        64.1292 
 670   0.0000       2.358729        64.1843 
 671   0.0000       2.364895        64.3521 
 672   0.0000       2.366767        64.4030 
 673   0.0000       2.373343        64.5819 
 674   0.0000       2.378074        64.7107 
 675   0.0000       2.385805        64.9211 
 676   0.0000       2.392399        65.1005 
 677   0.0000       2.394412        65.1553 
 678   0.0000       2.397337        65.2349 
 679   0.0000       2.402296        65.3698 
 680   0.0000       2.410306        65.5878 
 681   0.0000       2.413068        65.6629 
 682   0.0000       2.414440        65.7003 
 683   0.0000       2.425117        65.9908 
 684   0.0000       2.437994        66.3412 
 685   0.0000       2.441306        66.4313 
 686   0.0000       2.448611        66.6301 
 687   0.0000       2.450793        66.6895 
 688   0.0000       2.457707        66.8776 
 689   0.0000       2.466575        67.1189 
 690   0.0000       2.468303        67.1659 
 691   0.0000       2.478384        67.4403 
 692   0.0000       2.485745        67.6406 
 693   0.0000       2.490121        67.7596 
 694   0.0000       2.495550        67.9074 
 695   0.0000       2.504284        68.1450 
 696   0.0000       2.506128        68.1952 
 697   0.0000       2.506776        68.2128 
 698   0.0000       2.512022        68.3556 
 699   0.0000       2.516759        68.4845 
 700   0.0000       2.527304        68.7714 
 701   0.0000       2.532338        68.9084 
 702   0.0000       2.536842        69.0310 
 703   0.0000       2.542518        69.1854 
 704   0.0000       2.544837        69.2485 
 705   0.0000       2.551969        69.4426 
 706   0.0000       2.554914        69.5227 
 707   0.0000       2.562498        69.7291 
 708   0.0000       2.568109        69.8818 
 709   0.0000       2.572383        69.9981 
 710   0.0000       2.575492        70.0827 
 711   0.0000       2.584031        70.3150 
 712   0.0000       2.586998        70.3958 
 713   0.0000       2.591173        70.5094 
 714   0.0000       2.592625        70.5489 
 715   0.0000       2.594559        70.6015 
 716   0.0000       2.603708        70.8505 
 717   0.0000       2.606101        70.9156 
 718   0.0000       2.608935        70.9927 
 719   0.0000       2.612593        71.0923 
 720   0.0000       2.618578        71.2551 
 721   0.0000       2.620922        71.3189 
 722   0.0000       2.624851        71.4258 
 723   0.0000       2.626769        71.4780 
 724   0.0000       2.636756        71.7498 
 725   0.0000       2.638261        71.7907 
 726   0.0000       2.639416        71.8222 
 727   0.0000       2.641835        71.8880 
 728   0.0000       2.644135        71.9506 
 729   0.0000       2.655688        72.2650 
 730   0.0000       2.659302        72.3633 
 731   0.0000       2.664620        72.5080 
 732   0.0000       2.667143        72.5767 
 733   0.0000       2.667666        72.5909 
 734   0.0000       2.672592        72.7249 
 735   0.0000       2.675325        72.7993 
 736   0.0000       2.679521        72.9135 
 737   0.0000       2.680813        72.9486 
 738   0.0000       2.686093        73.0923 
 739   0.0000       2.686645        73.1073 
 740   0.0000       2.688726        73.1639 
 741   0.0000       2.692573        73.2686 
 742   0.0000       2.694850        73.3306 
 743   0.0000       2.697795        73.4107 
 744   0.0000       2.703026        73.5531 
 745   0.0000       2.703456        73.5648 
 746   0.0000       2.703740        73.5725 
 747   0.0000       2.709274        73.7231 
 748   0.0000       2.714830        73.8743 
 749   0.0000       2.719070        73.9897 
 750   0.0000       2.721139        74.0460 
 751   0.0000       2.727604        74.2219 
 752   0.0000       2.730004        74.2872 
 753   0.0000       2.732480        74.3546 
 754   0.0000       2.738388        74.5153 
 755   0.0000       2.743883        74.6648 
 756   0.0000       2.745668        74.7134 
 757   0.0000       2.751124        74.8619 
 758   0.0000       2.751934        74.8839 
 759   0.0000       2.754768        74.9610 
 760   0.0000       2.759874        75.1000 
 761   0.0000       2.762569        75.1733 
 762   0.0000       2.764605        75.2287 
 763   0.0000       2.771628        75.4198 
 764   0.0000       2.776720        75.5584 
 765   0.0000       2.777505        75.5797 
 766   0.0000       2.782210        75.7078 
 767   0.0000       2.784600        75.7728 
 768   0.0000       2.789922        75.9176 
 769   0.0000       2.797350        76.1198 
 770   0.0000       2.802282        76.2540 
 771   0.0000       2.809172        76.4415 
 772   0.0000       2.813042        76.5468 
 773   0.0000       2.813896        76.5700 
 774   0.0000       2.823089        76.8202 
 775   0.0000       2.829320        76.9897 
 776   0.0000       2.835228        77.1505 
 777   0.0000       2.841344        77.3169 
 778   0.0000       2.843851        77.3851 
 779   0.0000       2.849697        77.5442 
 780   0.0000       2.853299        77.6422 
 781   0.0000       2.855420        77.6999 
 782   0.0000       2.859528        77.8117 
 783   0.0000       2.863525        77.9205 
 784   0.0000       2.870622        78.1136 
 785   0.0000       2.871356        78.1336 
 786   0.0000       2.876668        78.2781 
 787   0.0000       2.879455        78.3540 
 788   0.0000       2.883156        78.4547 
 789   0.0000       2.888724        78.6062 
 790   0.0000       2.891599        78.6844 
 791   0.0000       2.894571        78.7653 
 792   0.0000       2.898495        78.8720 
 793   0.0000       2.904476        79.0348 
 794   0.0000       2.905638        79.0664 
 795   0.0000       2.909373        79.1681 
 796   0.0000       2.914932        79.3193 
 797   0.0000       2.920704        79.4764 
 798   0.0000       2.920907        79.4819 
 799   0.0000       2.931564        79.7719 
 800   0.0000       2.939507        79.9881 
 801   0.0000       2.941424        80.0402 
 802   0.0000       2.947446        80.2041 
 803   0.0000       2.950975        80.3001 
 804   0.0000       2.955111        80.4126 
 805   0.0000       2.957848        80.4871 
 806   0.0000       2.966882        80.7330 
 807   0.0000       2.970105        80.8207 
 808   0.0000       2.977424        81.0198 
 809   0.0000       2.984934        81.2242 
 810   0.0000       2.991459        81.4017 
 811   0.0000       2.994418        81.4823 
 812   0.0000       3.006246        81.8041 
 813   0.0000       3.008489        81.8651 
 814   0.0000       3.022426        82.2444 
 815   0.0000       3.024612        82.3039 
 816   0.0000       3.025883        82.3385 
 817   0.0000       3.037618        82.6578 
 818   0.0000       3.042077        82.7791 
 819   0.0000       3.047192        82.9183 
 820   0.0000       3.050224        83.0008 
 821   0.0000       3.052663        83.0672 
 822   0.0000       3.068034        83.4855 
 823   0.0000       3.075073        83.6770 
 824   0.0000       3.078449        83.7689 
 825   0.0000       3.084086        83.9223 
 826   0.0000       3.095347        84.2287 
 827   0.0000       3.098396        84.3116 
 828   0.0000       3.101051        84.3839 
 829   0.0000       3.106797        84.5402 
 830   0.0000       3.111694        84.6735 
 831   0.0000       3.117176        84.8227 
 832   0.0000       3.120270        84.9069 
 833   0.0000       3.126420        85.0742 
 834   0.0000       3.130526        85.1859 
 835   0.0000       3.133771        85.2742 
 836   0.0000       3.137058        85.3637 
 837   0.0000       3.140178        85.4486 
 838   0.0000       3.144299        85.5607 
 839   0.0000       3.147503        85.6479 
 840   0.0000       3.151859        85.7665 
 841   0.0000       3.155042        85.8530 
 842   0.0000       3.158569        85.9490 
 843   0.0000       3.162028        86.0431 
 844   0.0000       3.164584        86.1127 
 845   0.0000       3.168325        86.2145 
 846   0.0000       3.171312        86.2958 
 847   0.0000       3.173360        86.3515 
 848   0.0000       3.181754        86.5799 
 849   0.0000       3.184469        86.6538 
 850   0.0000       3.188278        86.7574 
 851   0.0000       3.194844        86.9361 
 852   0.0000       3.199359        87.0590 
 853   0.0000       3.202918        87.1558 
 854   0.0000       3.204701        87.2044 
 855   0.0000       3.211556        87.3909 
 856   0.0000       3.213761        87.4509 
 857   0.0000       3.217124        87.5424 
 858   0.0000       3.222966        87.7014 
 859   0.0000       3.231298        87.9281 
 860   0.0000       3.233655        87.9922 
 861   0.0000       3.237419        88.0947 
 862   0.0000       3.240058        88.1664 
 863   0.0000       3.245137        88.3047 
 864   0.0000       3.249787        88.4312 
 865   0.0000       3.252121        88.4947 
 866   0.0000       3.258935        88.6801 
 867   0.0000       3.261516        88.7504 
 868   0.0000       3.265357        88.8549 
 869   0.0000       3.268741        88.9470 
 870   0.0000       3.270840        89.0041 
 871   0.0000       3.273118        89.0661 
 872   0.0000       3.280050        89.2547 
 873   0.0000       3.283922        89.3601 
 874   0.0000       3.288159        89.4753 
 875   0.0000       3.290717        89.5450 
 876   0.0000       3.297042        89.7171 
 877   0.0000       3.300259        89.8046 
 878   0.0000       3.306791        89.9824 
 879   0.0000       3.311098        90.0996 
 880   0.0000       3.313157        90.1556 
 881   0.0000       3.315743        90.2260 
 882   0.0000       3.321252        90.3759 
 883   0.0000       3.323344        90.4328 
 884   0.0000       3.329907        90.6114 
 885   0.0000       3.332007        90.6685 
 886   0.0000       3.336529        90.7916 
 887   0.0000       3.340932        90.9114 
 888   0.0000       3.342985        90.9672 
 889   0.0000       3.349232        91.1372 
 890   0.0000       3.353167        91.2443 
 891   0.0000       3.356339        91.3306 
 892   0.0000       3.360668        91.4484 
 893   0.0000       3.363976        91.5385 
 894   0.0000       3.366783        91.6148 
 895   0.0000       3.368710        91.6673 
 896   0.0000       3.371562        91.7449 
 897   0.0000       3.375450        91.8507 
 898   0.0000       3.379458        91.9597 
 899   0.0000       3.380801        91.9963 
 900   0.0000       3.383500        92.0697 
 901   0.0000       3.386413        92.1490 
 902   0.0000       3.389286        92.2272 
 903   0.0000       3.390490        92.2599 
 904   0.0000       3.393006        92.3284 
 905   0.0000       3.394869        92.3791 
 906   0.0000       3.398904        92.4889 
 907   0.0000       3.401592        92.5620 
 908   0.0000       3.406332        92.6910 
 909   0.0000       3.407621        92.7261 
 910   0.0000       3.413423        92.8840 
 911   0.0000       3.416267        92.9613 
 912   0.0000       3.419531        93.0502 
 913   0.0000       3.423348        93.1540 
 914   0.0000       3.425752        93.2194 
 915   0.0000       3.431609        93.3788 
 916   0.0000       3.438299        93.5609 
 917   0.0000       3.441106        93.6372 
 918   0.0000       3.444777        93.7372 
 919   0.0000       3.451361        93.9163 
 920   0.0000       3.452870        93.9574 
 921   0.0000       3.455374        94.0255 
 922   0.0000       3.460370        94.1615 
 923   0.0000       3.461854        94.2018 
 924   0.0000       3.467328        94.3508 
 925   0.0000       3.479563        94.6837 
 926   0.0000       3.480148        94.6996 
 927   0.0000       3.482099        94.7527 
 928   0.0000       3.488292        94.9213 
 929   0.0000       3.492009        95.0224 
 930   0.0000       3.495660        95.1218 
 931   0.0000       3.498546        95.2003 
 932   0.0000       3.512799        95.5881 
 933   0.0000       3.514934        95.6462 
 934   0.0000       3.519191        95.7621 
 935   0.0000       3.522087        95.8409 
 936   0.0000       3.530812        96.0783 
 937   0.0000       3.537593        96.2628 
 938   0.0000       3.542135        96.3864 
 939   0.0000       3.547435        96.5306 
 940   0.0000       3.553280        96.6897 
 941   0.0000       3.557246        96.7976 
 942   0.0000       3.563175        96.9589 
 943   0.0000       3.565202        97.0141 
 944   0.0000       3.570047        97.1459 
 945   0.0000       3.573243        97.2329 
 946   0.0000       3.576133        97.3115 
 947   0.0000       3.580214        97.4226 
 948   0.0000       3.589061        97.6633 
 949   0.0000       3.592263        97.7504 
 950   0.0000       3.596408        97.8632 
 951   0.0000       3.598524        97.9208 
 952   0.0000       3.608622        98.1956 
 953   0.0000       3.613127        98.3182 
 954   0.0000       3.618578        98.4665 
 955   0.0000       3.628913        98.7478 
 956   0.0000       3.639856        99.0455 
 957   0.0000       3.642000        99.1039 
 958   0.0000       3.647541        99.2546 
 959   0.0000       3.651292        99.3567 
 960   0.0000       3.657643        99.5295 
 961   0.0000       3.662267        99.6554 
 962   0.0000       3.674457        99.9871 
 963   0.0000       3.681278       100.1727 
 964   0.0000       3.682038       100.1933 
 965   0.0000       3.686349       100.3107 
 966   0.0000       3.697577       100.6162 
 967   0.0000       3.706862       100.8688 
 968   0.0000       3.710154       100.9584 
 969   0.0000       3.714507       101.0769 
 970   0.0000       3.724315       101.3438 
 971   0.0000       3.730786       101.5199 
 972   0.0000       3.732155       101.5571 
 973   0.0000       3.741282       101.8055 
 974   0.0000       3.748009       101.9885 
 975   0.0000       3.751556       102.0850 
 976   0.0000       3.758614       102.2771 
 977   0.0000       3.767070       102.5072 
 978   0.0000       3.770763       102.6077 
 979   0.0000       3.782692       102.9323 
 980   0.0000       3.789072       103.1059 
 981   0.0000       3.791319       103.1670 
 982   0.0000       3.794909       103.2647 
 983   0.0000       3.809727       103.6679 
 984   0.0000       3.815100       103.8141 
 985   0.0000       3.822463       104.0145 
 986   0.0000       3.838234       104.4437 
 987   0.0000       3.843850       104.5965 
 988   0.0000       3.850971       104.7902 
 989   0.0000       3.861001       105.0632 
 990   0.0000       3.865227       105.1782 
 991   0.0000       3.876313       105.4799 
 992   0.0000       3.882814       105.6567 
 993   0.0000       3.891208       105.8852 
 994   0.0000       3.907750       106.3353 
 995   0.0000       3.914120       106.5086 
 996   0.0000       3.927207       106.8647 
 997   0.0000       3.945987       107.3758 
 998   0.0000       3.956466       107.6609 
 999   0.0000       3.959829       107.7524 
 1000   0.0000       3.963708       107.8580 
 1001   0.0000       3.975767       108.1861 
 1002   0.0000       3.977815       108.2419 
 1003   0.0000       3.981675       108.3469 
 1004   0.0000       3.989567       108.5616 
 1005   0.0000       4.007047       109.0373 
 1006   0.0000       4.014944       109.2522 
 1007   0.0000       4.022943       109.4699 
 1008   0.0000       4.028007       109.6076 
 1009   0.0000       4.037851       109.8755 
 1010   0.0000       4.042227       109.9946 
 1011   0.0000       4.047094       110.1270 
 1012   0.0000       4.055654       110.3599 
 1013   0.0000       4.061544       110.5202 
 1014   0.0000       4.074859       110.8826 
 1015   0.0000       4.083089       111.1065 
 1016   0.0000       4.089293       111.2753 
 1017   0.0000       4.091535       111.3363 
 1018   0.0000       4.095900       111.4551 
 1019   0.0000       4.102748       111.6415 
 1020   0.0000       4.104391       111.6862 
 1021   0.0000       4.113880       111.9444 
 1022   0.0000       4.121866       112.1617 
 1023   0.0000       4.134400       112.5027 
 1024   0.0000       4.135823       112.5415 
 1025   0.0000       4.143556       112.7519 
 1026   0.0000       4.151637       112.9718 
 1027   0.0000       4.153028       113.0097 
 1028   0.0000       4.159698       113.1911 
 1029   0.0000       4.162847       113.2768 
 1030   0.0000       4.164707       113.3274 
 1031   0.0000       4.172297       113.5340 
 1032   0.0000       4.181067       113.7726 
 1033   0.0000       4.184273       113.8599 
 1034   0.0000       4.188477       113.9742 
 1035   0.0000       4.191909       114.0676 
 1036   0.0000       4.202368       114.3523 
 1037   0.0000       4.208463       114.5181 
 1038   0.0000       4.210238       114.5664 
 1039   0.0000       4.215099       114.6987 
 1040   0.0000       4.218507       114.7914 
 1041   0.0000       4.225788       114.9895 
 1042   0.0000       4.227603       115.0389 
 1043   0.0000       4.229475       115.0899 
 1044   0.0000       4.233471       115.1986 
 1045   0.0000       4.238740       115.3420 
 1046   0.0000       4.239841       115.3720 
 1047   0.0000       4.242008       115.4309 
 1048   0.0000       4.249590       115.6372 
 1049   0.0000       4.254336       115.7664 
 1050   0.0000       4.255902       115.8090 
 1051   0.0000       4.262370       115.9850 
 1052   0.0000       4.268660       116.1561 
 1053   0.0000       4.281846       116.5149 
 1054   0.0000       4.287245       116.6619 
 1055   0.0000       4.293743       116.8387 
 1056   0.0000       4.311334       117.3174 
 1057   0.0000       4.326499       117.7300 
 1058   0.0000       4.329821       117.8204 
 1059   0.0000       4.333765       117.9277 
 1060   0.0000       4.337142       118.0196 
 1061   0.0000       4.346705       118.2799 
 1062   0.0000       4.350756       118.3901 
 1063   0.0000       4.365479       118.7907 
 1064   0.0000       4.370054       118.9152 
 1065   0.0000       4.373552       119.0104 
 1066   0.0000       4.383559       119.2827 
 1067   0.0000       4.392666       119.5305 
 1068   0.0000       4.400421       119.7415 
 1069   0.0000       4.407179       119.9254 
 1070   0.0000       4.410417       120.0135 
 1071   0.0000       4.423186       120.3610 
 1072   0.0000       4.433640       120.6455 
 1073   0.0000       4.435279       120.6901 
 1074   0.0000       4.443499       120.9138 
 1075   0.0000       4.448502       121.0499 
 1076   0.0000       4.453052       121.1737 
 1077   0.0000       4.461277       121.3975 
 1078   0.0000       4.467002       121.5533 
 1079   0.0000       4.474385       121.7542 
 1080   0.0000       4.486998       122.0974 
 1081   0.0000       4.491291       122.2142 
 1082   0.0000       4.504073       122.5621 
 1083   0.0000       4.522100       123.0526 
 1084   0.0000       4.535001       123.4036 
 1085   0.0000       4.544784       123.6699 
 1086   0.0000       4.551348       123.8485 
 1087   0.0000       4.560780       124.1051 
 1088   0.0000       4.572775       124.4315 
 1089   0.0000       4.583944       124.7355 
 1090   0.0000       4.608533       125.4046 
 1091   0.0000       4.613339       125.5353 
 1092   0.0000       4.624622       125.8424 
 1093   0.0000       4.637329       126.1881 
 1094   0.0000       4.644105       126.3725 
 1095   0.0000       4.657529       126.7378 
 1096   0.0000       4.665343       126.9504 
 1097   0.0000       4.683266       127.4382 
 1098   0.0000       4.690443       127.6334 
 1099   0.0000       4.701856       127.9440 
 1100   0.0000       4.719632       128.4277 
 1101   0.0000       4.720942       128.4634 
 1102   0.0000       4.729173       128.6873 
 1103   0.0000       4.737434       128.9121 
 1104   0.0000       4.745335       129.1271 
 1105   0.0000       4.752046       129.3097 
 1106   0.0000       4.768354       129.7535 
 1107   0.0000       4.784155       130.1835 
 1108   0.0000       4.789655       130.3332 
 1109   0.0000       4.791320       130.3785 
 1110   0.0000       4.813977       130.9950 
 1111   0.0000       4.849479       131.9610 
 1112   0.0000       4.859686       132.2388 
 1113   0.0000       4.882564       132.8613 
 1114   0.0000       4.888088       133.0116 
 1115   0.0000       4.898159       133.2857 
 1116   0.0000       4.900871       133.3595 
 1117   0.0000       4.915415       133.7552 
 1118   0.0000       4.921077       133.9093 
 1119   0.0000       4.929853       134.1481 
 1120   0.0000       4.940109       134.4272 
 1121   0.0000       4.953181       134.7829 
 1122   0.0000       4.962150       135.0270 
 1123   0.0000       4.971132       135.2714 
 1124   0.0000       4.978136       135.4620 
 1125   0.0000       4.986192       135.6812 
 1126   0.0000       4.997285       135.9831 
 1127   0.0000       5.013279       136.4183 
 1128   0.0000       5.031859       136.9239 
 1129   0.0000       5.047935       137.3613 
 1130   0.0000       5.078906       138.2041 
 1131   0.0000       5.086121       138.4004 
 1132   0.0000       5.090990       138.5329 
 1133   0.0000       5.133720       139.6956 
 1134   0.0000       5.146179       140.0347 
 1135   0.0000       5.156327       140.3108 
 1136   0.0000       5.165943       140.5725 
 1137   0.0000       5.177640       140.8908 
 1138   0.0000       5.189615       141.2166 
 1139   0.0000       5.202346       141.5630 
 1140   0.0000       5.222854       142.1211 
 1141   0.0000       5.231903       142.3673 
 1142   0.0000       5.244340       142.7058 
 1143   0.0000       5.249695       142.8515 
 1144   0.0000       5.259855       143.1279 
 1145   0.0000       5.268597       143.3658 
 1146   0.0000       5.307326       144.4197 
 1147   0.0000       5.329200       145.0149 
 1148   0.0000       5.332914       145.1160 
 1149   0.0000       5.345085       145.4472 
 1150   0.0000       5.348360       145.5363 
 1151   0.0000       5.361149       145.8843 
 1152   0.0000       5.378035       146.3438 
 1153   0.0000       5.387708       146.6070 
 1154   0.0000       5.418300       147.4394 
 1155   0.0000       5.422561       147.5554 
 1156   0.0000       5.441383       148.0676 
 1157   0.0000       5.472483       148.9138 
 1158   0.0000       5.479860       149.1146 
 1159   0.0000       5.491554       149.4328 
 1160   0.0000       5.513209       150.0220 
 1161   0.0000       5.538350       150.7062 
 1162   0.0000       5.566798       151.4803 
 1163   0.0000       5.574184       151.6813 
 1164   0.0000       5.595971       152.2741 
 1165   0.0000       5.622871       153.0061 
 1166   0.0000       5.668603       154.2505 
 1167   0.0000       5.683420       154.6537 
 1168   0.0000       5.692607       154.9037 
 1169   0.0000       5.713930       155.4839 
 1170   0.0000       5.749878       156.4621 
 1171   0.0000       5.778749       157.2477 
 1172   0.0000       5.860277       159.4662 
 1173   0.0000       5.872149       159.7893 
 1174   0.0000       5.946764       161.8197 
 1175   0.0000       5.973535       162.5482 
 1176   0.0000       6.021991       163.8667 
 1177   0.0000       6.059542       164.8885 
 1178   0.0000       6.191927       168.4909 
 1179   0.0000       6.199200       168.6888 
 1180   0.0000       6.294261       171.2755 
 1181   0.0000       6.399660       174.1436 
 1182   0.0000       6.435512       175.1192 
 1183   0.0000       6.462592       175.8561 
 1184   0.0000       6.568731       178.7442 
 1185   0.0000       6.745373       183.5509 
 1186   0.0000       6.782027       184.5483 
 1187   0.0000       6.838048       186.0728 
 1188   0.0000       6.906165       187.9263 
 1189   0.0000       7.012720       190.8258 
 1190   0.0000       7.118066       193.6924 
 1191   0.0000       7.170317       195.1142 
 1192   0.0000       7.403906       201.4705 
 1193   0.0000       7.504093       204.1967 
 1194   0.0000      22.177266       603.4741 
 1195   0.0000      22.206893       604.2803 
 1196   0.0000      22.352547       608.2437 
 1197   0.0000      22.510831       612.5509 
 1198   0.0000      22.532613       613.1436 
 1199   0.0000      22.539604       613.3338 
 1200   0.0000      22.545714       613.5001 
 1201   0.0000      22.568895       614.1309 
 1202   0.0000      22.612966       615.3301 
 1203   0.0000      22.645471       616.2146 
 1204   0.0000      22.652720       616.4119 
 1205   0.0000      22.687074       617.3467 
 1206   0.0000      22.692853       617.5039 
 1207   0.0000      22.711473       618.0106 
 1208   0.0000      22.791457       620.1871 
 1209   0.0000      22.800775       620.4406 
 1210   0.0000      22.807925       620.6352 
 1211   0.0000      22.827908       621.1789 
 1212   0.0000      22.872666       622.3969 
 1213   0.0000      22.874199       622.4386 
 1214   0.0000      22.876843       622.5106 
 1215   0.0000      22.940069       624.2310 
 1216   0.0000      22.993218       625.6773 
 1217   0.0000      23.029213       626.6567 
 1218   0.0000      23.193711       631.1329 
 1219   0.0000      23.278879       633.4505 
 1220   0.0000      23.304015       634.1345 
 1221   0.0000      23.428476       637.5212 
 1222   0.0000      23.443202       637.9220 
 1223   0.0000      32.881969       894.7639 
 1224   0.0000      32.933715       896.1719 
 1225   0.0000      44.100660      1200.0400 
 1226   0.0000      44.546714      1212.1777 

                    ********************************
                    * MULLIKEN POPULATION ANALYSIS *
                    ********************************

-----------------------
MULLIKEN ATOMIC CHARGES
-----------------------
   0 O :   -0.219157
   1 O :   -0.444328
   2 N :   -0.291611
   3 N :   -0.253127
   4 C :    0.193145
   5 C :    0.115605
   6 H :    0.178795
   7 C :    0.176827
   8 C :   -0.262328
   9 H :    0.155360
  10 C :   -0.148856
  11 H :    0.159585
  12 C :   -0.161323
  13 H :    0.157036
  14 C :   -0.159110
  15 H :    0.158637
  16 C :   -0.275275
  17 H :    0.161967
  18 C :    0.176556
  19 C :   -0.448630
  20 H :    0.140585
  21 H :    0.145955
  22 H :    0.145795
  23 C :   -0.415450
  24 H :    0.140436
  25 H :    0.134518
  26 H :    0.133662
  27 C :   -0.446836
  28 H :    0.140043
  29 H :    0.145026
  30 H :    0.144935
  31 C :    0.157345
  32 C :    0.036222
  33 C :   -0.219849
  34 H :    0.159823
  35 C :   -0.219716
  36 H :    0.149494
  37 C :   -0.187060
  38 H :    0.152828
  39 C :   -0.317197
  40 H :    0.152060
  41 C :    0.103681
  42 C :   -0.464609
  43 H :    0.146286
  44 H :    0.144614
  45 H :    0.153609
  46 C :   -0.429563
  47 H :    0.140237
  48 H :    0.142263
  49 H :    0.142630
  50 C :   -0.447780
  51 H :    0.136381
  52 H :    0.144134
  53 H :    0.145994
  54 C :    0.403310
  55 C :    0.105318
  56 C :   -0.221194
  57 H :    0.186837
  58 C :   -0.146362
  59 H :    0.165256
  60 C :   -0.129943
  61 H :    0.164960
  62 C :   -0.139178
  63 H :    0.166671
  64 C :   -0.227931
  65 H :    0.163504
  66 H :    0.208489
Sum of atomic charges:   -0.0000000

--------------------------------
MULLIKEN REDUCED ORBITAL CHARGES
--------------------------------
  0 O s       :     3.755269  s :     3.755269
      pz      :     1.585437  p :     4.420515
      px      :     1.632162
      py      :     1.202916
      dz2     :     0.006645  d :     0.041163
      dxz     :     0.004935
      dyz     :     0.011785
      dx2y2   :     0.009122
      dxy     :     0.008676
      f0      :     0.000173  f :     0.002210
      f+1     :     0.000096
      f-1     :     0.000338
      f+2     :     0.000380
      f-2     :     0.000302
      f+3     :     0.000469
      f-3     :     0.000453
  1 O s       :     3.850719  s :     3.850719
      pz      :     1.382100  p :     4.562777
      px      :     1.451652
      py      :     1.729024
      dz2     :     0.009794  d :     0.029055
      dxz     :     0.007917
      dyz     :     0.006994
      dx2y2   :     0.002089
      dxy     :     0.002262
      f0      :     0.000493  f :     0.001778
      f+1     :     0.000309
      f-1     :     0.000406
      f+2     :     0.000237
      f-2     :     0.000254
      f+3     :     0.000033
      f-3     :     0.000046
  2 N s       :     3.600651  s :     3.600651
      pz      :     1.217545  p :     3.626809
      px      :     1.180788
      py      :     1.228475
      dz2     :     0.007160  d :     0.060326
      dxz     :     0.009906
      dyz     :     0.011774
      dx2y2   :     0.018414
      dxy     :     0.013073
      f0      :     0.000426  f :     0.003826
      f+1     :     0.000410
      f-1     :     0.000347
      f+2     :     0.000387
      f-2     :     0.000529
      f+3     :     0.000669
      f-3     :     0.001058
  3 N s       :     3.417266  s :     3.417266
      pz      :     1.075769  p :     3.771447
      px      :     1.553518
      py      :     1.142160
      dz2     :     0.017954  d :     0.060788
      dxz     :     0.014071
      dyz     :     0.014656
      dx2y2   :     0.009364
      dxy     :     0.004743
      f0      :     0.000725  f :     0.003625
      f+1     :     0.000741
      f-1     :     0.000610
      f+2     :     0.000361
      f-2     :     0.000362
      f+3     :     0.000347
      f-3     :     0.000479
  4 C s       :     3.173924  s :     3.173924
      pz      :     0.808095  p :     2.411307
      px      :     0.857586
      py      :     0.745626
      dz2     :     0.025524  d :     0.203118
      dxz     :     0.025042
      dyz     :     0.041591
      dx2y2   :     0.059641
      dxy     :     0.051319
      f0      :     0.001570  f :     0.018506
      f+1     :     0.001568
      f-1     :     0.002562
      f+2     :     0.002680
      f-2     :     0.002513
      f+3     :     0.002473
      f-3     :     0.005141
  5 C s       :     3.021979  s :     3.021979
      pz      :     0.867086  p :     2.698630
      px      :     0.839735
      py      :     0.991809
      dz2     :     0.032129  d :     0.154042
      dxz     :     0.034977
      dyz     :     0.024712
      dx2y2   :     0.044771
      dxy     :     0.017453
      f0      :     0.001377  f :     0.009744
      f+1     :     0.001477
      f-1     :     0.001642
      f+2     :     0.001567
      f-2     :     0.001133
      f+3     :     0.001118
      f-3     :     0.001430
  6 H s       :     0.797914  s :     0.797914
      pz      :     0.004814  p :     0.023291
      px      :     0.004411
      py      :     0.014066
  7 C s       :     3.233423  s :     3.233423
      pz      :     0.730362  p :     2.439580
      px      :     0.924056
      py      :     0.785161
      dz2     :     0.034963  d :     0.140494
      dxz     :     0.018986
      dyz     :     0.042057
      dx2y2   :     0.020186
      dxy     :     0.024303
      f0      :     0.001237  f :     0.009675
      f+1     :     0.000920
      f-1     :     0.002811
      f+2     :     0.001264
      f-2     :     0.001092
      f+3     :     0.001458
      f-3     :     0.000893
  8 C s       :     3.253743  s :     3.253743
      pz      :     0.966962  p :     2.904642
      px      :     0.965982
      py      :     0.971699
      dz2     :     0.024420  d :     0.096699
      dxz     :     0.018253
      dyz     :     0.032113
      dx2y2   :     0.012263
      dxy     :     0.009649
      f0      :     0.001156  f :     0.007245
      f+1     :     0.001014
      f-1     :     0.001811
      f+2     :     0.001054
      f-2     :     0.000743
      f+3     :     0.000662
      f-3     :     0.000805
  9 H s       :     0.822327  s :     0.822327
      pz      :     0.005408  p :     0.022313
      px      :     0.004616
      py      :     0.012289
 10 C s       :     3.179472  s :     3.179472
      pz      :     0.939117  p :     2.868029
      px      :     0.964157
      py      :     0.964754
      dz2     :     0.019914  d :     0.094177
      dxz     :     0.015406
      dyz     :     0.035463
      dx2y2   :     0.009977
      dxy     :     0.013418
      f0      :     0.001081  f :     0.007178
      f+1     :     0.000960
      f-1     :     0.001805
      f+2     :     0.001017
      f-2     :     0.000614
      f+3     :     0.001116
      f-3     :     0.000584
 11 H s       :     0.818244  s :     0.818244
      pz      :     0.006827  p :     0.022171
      px      :     0.005079
      py      :     0.010264
 12 C s       :     3.187539  s :     3.187539
      pz      :     0.985725  p :     2.872979
      px      :     0.964824
      py      :     0.922431
      dz2     :     0.025530  d :     0.093661
      dxz     :     0.006983
      dyz     :     0.022422
      dx2y2   :     0.016852
      dxy     :     0.021874
      f0      :     0.000657  f :     0.007144
      f+1     :     0.000401
      f-1     :     0.001822
      f+2     :     0.000993
      f-2     :     0.000971
      f+3     :     0.001388
      f-3     :     0.000912
 13 H s       :     0.820817  s :     0.820817
      pz      :     0.013059  p :     0.022147
      px      :     0.005292
      py      :     0.003796
 14 C s       :     3.192721  s :     3.192721
      pz      :     0.933139  p :     2.865716
      px      :     0.964337
      py      :     0.968241
      dz2     :     0.023137  d :     0.093514
      dxz     :     0.017177
      dyz     :     0.031368
      dx2y2   :     0.012314
      dxy     :     0.009518
      f0      :     0.001103  f :     0.007159
      f+1     :     0.000984
      f-1     :     0.001824
      f+2     :     0.001025
      f-2     :     0.000713
      f+3     :     0.000677
      f-3     :     0.000832
 15 H s       :     0.819186  s :     0.819186
      pz      :     0.005475  p :     0.022176
      px      :     0.004583
      py      :     0.012119
 16 C s       :     3.277097  s :     3.277097
      pz      :     0.959490  p :     2.894108
      px      :     0.963870
      py      :     0.970748
      dz2     :     0.020790  d :     0.096850
      dxz     :     0.016345
      dyz     :     0.036335
      dx2y2   :     0.009655
      dxy     :     0.013725
      f0      :     0.001100  f :     0.007220
      f+1     :     0.000964
      f-1     :     0.001824
      f+2     :     0.001025
      f-2     :     0.000667
      f+3     :     0.001077
      f-3     :     0.000564
 17 H s       :     0.815294  s :     0.815294
      pz      :     0.006921  p :     0.022739
      px      :     0.005361
      py      :     0.010458
 18 C s       :     3.060884  s :     3.060884
      pz      :     0.892074  p :     2.544336
      px      :     0.758181
      py      :     0.894080
      dz2     :     0.042570  d :     0.205432
      dxz     :     0.039523
      dyz     :     0.038002
      dx2y2   :     0.043273
      dxy     :     0.042065
      f0      :     0.001536  f :     0.012791
      f+1     :     0.001996
      f-1     :     0.002133
      f+2     :     0.001458
      f-2     :     0.001159
      f+3     :     0.002504
      f-3     :     0.002006
 19 C s       :     3.272815  s :     3.272815
      pz      :     1.059968  p :     3.116215
      px      :     1.016878
      py      :     1.039370
      dz2     :     0.017011  d :     0.056285
      dxz     :     0.004896
      dyz     :     0.008120
      dx2y2   :     0.018340
      dxy     :     0.007917
      f0      :     0.000648  f :     0.003315
      f+1     :     0.000509
      f-1     :     0.000301
      f+2     :     0.000275
      f-2     :     0.000291
      f+3     :     0.000442
      f-3     :     0.000849
 20 H s       :     0.838198  s :     0.838198
      pz      :     0.012008  p :     0.021217
      px      :     0.004479
      py      :     0.004729
 21 H s       :     0.832542  s :     0.832542
      pz      :     0.004553  p :     0.021503
      px      :     0.011474
      py      :     0.005476
 22 H s       :     0.832519  s :     0.832519
      pz      :     0.005894  p :     0.021686
      px      :     0.004605
      py      :     0.011187
 23 C s       :     3.262536  s :     3.262536
      pz      :     1.061622  p :     3.092380
      px      :     1.083212
      py      :     0.947546
      dz2     :     0.018392  d :     0.057079
      dxz     :     0.002645
      dyz     :     0.009367
      dx2y2   :     0.007661
      dxy     :     0.019014
      f0      :     0.000843  f :     0.003455
      f+1     :     0.000088
      f-1     :     0.000567
      f+2     :     0.000257
      f-2     :     0.000252
      f+3     :     0.000632
      f-3     :     0.000816
 24 H s       :     0.838334  s :     0.838334
      pz      :     0.005412  p :     0.021230
      px      :     0.007909
      py      :     0.007909
 25 H s       :     0.844308  s :     0.844308
      pz      :     0.004724  p :     0.021173
      px      :     0.010784
      py      :     0.005666
 26 H s       :     0.845160  s :     0.845160
      pz      :     0.012301  p :     0.021177
      px      :     0.004567
      py      :     0.004309
 27 C s       :     3.268165  s :     3.268165
      pz      :     0.934064  p :     3.119173
      px      :     1.089985
      py      :     1.095124
      dz2     :     0.009275  d :     0.056163
      dxz     :     0.014473
      dyz     :     0.018575
      dx2y2   :     0.006048
      dxy     :     0.007792
      f0      :     0.001120  f :     0.003336
      f+1     :     0.000724
      f-1     :     0.000752
      f+2     :     0.000050
      f-2     :     0.000039
      f+3     :     0.000025
      f-3     :     0.000626
 28 H s       :     0.838226  s :     0.838226
      pz      :     0.006124  p :     0.021731
      px      :     0.004612
      py      :     0.010994
 29 H s       :     0.833521  s :     0.833521
      pz      :     0.005045  p :     0.021453
      px      :     0.010250
      py      :     0.006158
 30 H s       :     0.833765  s :     0.833765
      pz      :     0.005939  p :     0.021300
      px      :     0.008719
      py      :     0.006642
 31 C s       :     3.030886  s :     3.030886
      pz      :     0.814847  p :     2.630352
      px      :     0.925207
      py      :     0.890297
      dz2     :     0.041223  d :     0.168572
      dxz     :     0.043016
      dyz     :     0.042412
      dx2y2   :     0.020302
      dxy     :     0.021619
      f0      :     0.002186  f :     0.012846
      f+1     :     0.002554
      f-1     :     0.003636
      f+2     :     0.000961
      f-2     :     0.000980
      f+3     :     0.001226
      f-3     :     0.001303
 32 C s       :     3.295116  s :     3.295116
      pz      :     0.725404  p :     2.534322
      px      :     0.993604
      py      :     0.815313
      dz2     :     0.029154  d :     0.125302
      dxz     :     0.022874
      dyz     :     0.038469
      dx2y2   :     0.016459
      dxy     :     0.018346
      f0      :     0.001158  f :     0.009038
      f+1     :     0.001374
      f-1     :     0.002475
      f+2     :     0.001034
      f-2     :     0.000909
      f+3     :     0.001013
      f-3     :     0.001074
 33 C s       :     3.223401  s :     3.223401
      pz      :     0.906247  p :     2.890900
      px      :     0.973293
      py      :     1.011360
      dz2     :     0.019825  d :     0.098220
      dxz     :     0.021572
      dyz     :     0.035034
      dx2y2   :     0.009663
      dxy     :     0.012126
      f0      :     0.000967  f :     0.007327
      f+1     :     0.001429
      f-1     :     0.002034
      f+2     :     0.000680
      f-2     :     0.000534
      f+3     :     0.000870
      f-3     :     0.000813
 34 H s       :     0.817068  s :     0.817068
      pz      :     0.007571  p :     0.023109
      px      :     0.005513
      py      :     0.010025
 35 C s       :     3.203523  s :     3.203523
      pz      :     0.969692  p :     2.915436
      px      :     1.009721
      py      :     0.936023
      dz2     :     0.028383  d :     0.093547
      dxz     :     0.007025
      dyz     :     0.020701
      dx2y2   :     0.017089
      dxy     :     0.020350
      f0      :     0.000879  f :     0.007210
      f+1     :     0.000309
      f-1     :     0.001806
      f+2     :     0.000932
      f-2     :     0.000978
      f+3     :     0.001109
      f-3     :     0.001196
 36 H s       :     0.828278  s :     0.828278
      pz      :     0.013350  p :     0.022228
      px      :     0.005048
      py      :     0.003830
 37 C s       :     3.209387  s :     3.209387
      pz      :     0.941652  p :     2.874519
      px      :     0.962512
      py      :     0.970356
      dz2     :     0.021349  d :     0.095892
      dxz     :     0.024009
      dyz     :     0.032208
      dx2y2   :     0.010023
      dxy     :     0.008302
      f0      :     0.000901  f :     0.007262
      f+1     :     0.001464
      f-1     :     0.002004
      f+2     :     0.000726
      f-2     :     0.000591
      f+3     :     0.000705
      f-3     :     0.000871
 38 H s       :     0.825130  s :     0.825130
      pz      :     0.005495  p :     0.022043
      px      :     0.005079
      py      :     0.011468
 39 C s       :     3.313042  s :     3.313042
      pz      :     0.924416  p :     2.906366
      px      :     1.027517
      py      :     0.954434
      dz2     :     0.020393  d :     0.090463
      dxz     :     0.018514
      dyz     :     0.031920
      dx2y2   :     0.008868
      dxy     :     0.010768
      f0      :     0.000890  f :     0.007326
      f+1     :     0.001392
      f-1     :     0.002038
      f+2     :     0.000710
      f-2     :     0.000557
      f+3     :     0.000915
      f-3     :     0.000824
 40 H s       :     0.824683  s :     0.824683
      pz      :     0.006825  p :     0.023257
      px      :     0.005833
      py      :     0.010598
 41 C s       :     2.992013  s :     2.992013
      pz      :     0.937796  p :     2.719189
      px      :     0.892824
      py      :     0.888569
      dz2     :     0.031510  d :     0.175610
      dxz     :     0.036232
      dyz     :     0.033766
      dx2y2   :     0.038881
      dxy     :     0.035220
      f0      :     0.000805  f :     0.009508
      f+1     :     0.001439
      f-1     :     0.001271
      f+2     :     0.001802
      f-2     :     0.001756
      f+3     :     0.001251
      f-3     :     0.001184
 42 C s       :     3.293628  s :     3.293628
      pz      :     1.023324  p :     3.107399
      px      :     1.068905
      py      :     1.015170
      dz2     :     0.009138  d :     0.060175
      dxz     :     0.019937
      dyz     :     0.009916
      dx2y2   :     0.013883
      dxy     :     0.007300
      f0      :     0.000320  f :     0.003407
      f+1     :     0.000187
      f-1     :     0.000434
      f+2     :     0.001319
      f-2     :     0.000747
      f+3     :     0.000144
      f-3     :     0.000256
 43 H s       :     0.832593  s :     0.832593
      pz      :     0.006635  p :     0.021121
      px      :     0.009600
      py      :     0.004886
 44 H s       :     0.834232  s :     0.834232
      pz      :     0.008161  p :     0.021154
      px      :     0.008276
      py      :     0.004717
 45 H s       :     0.825015  s :     0.825015
      pz      :     0.005537  p :     0.021376
      px      :     0.004977
      py      :     0.010862
 46 C s       :     3.263274  s :     3.263274
      pz      :     1.024155  p :     3.104176
      px      :     0.991096
      py      :     1.088925
      dz2     :     0.012318  d :     0.058868
      dxz     :     0.008988
      dyz     :     0.014838
      dx2y2   :     0.009762
      dxy     :     0.012962
      f0      :     0.000224  f :     0.003245
      f+1     :     0.000666
      f-1     :     0.000207
      f+2     :     0.000808
      f-2     :     0.000740
      f+3     :     0.000236
      f-3     :     0.000364
 47 H s       :     0.837144  s :     0.837144
      pz      :     0.010516  p :     0.022619
      px      :     0.004886
      py      :     0.007217
 48 H s       :     0.836393  s :     0.836393
      pz      :     0.005654  p :     0.021344
      px      :     0.009735
      py      :     0.005955
 49 H s       :     0.835865  s :     0.835865
      pz      :     0.005472  p :     0.021505
      px      :     0.005318
      py      :     0.010715
 50 C s       :     3.268392  s :     3.268392
      pz      :     1.052358  p :     3.117720
      px      :     0.992693
      py      :     1.072668
      dz2     :     0.007364  d :     0.058456
      dxz     :     0.016297
      dyz     :     0.011203
      dx2y2   :     0.017104
      dxy     :     0.006488
      f0      :     0.000077  f :     0.003212
      f+1     :     0.000639
      f-1     :     0.000227
      f+2     :     0.000925
      f-2     :     0.000535
      f+3     :     0.000435
      f-3     :     0.000373
 51 H s       :     0.840548  s :     0.840548
      pz      :     0.010141  p :     0.023071
      px      :     0.005921
      py      :     0.007010
 52 H s       :     0.834365  s :     0.834365
      pz      :     0.005497  p :     0.021501
      px      :     0.004474
      py      :     0.011530
 53 H s       :     0.832477  s :     0.832477
      pz      :     0.007229  p :     0.021529
      px      :     0.009665
      py      :     0.004636
 54 C s       :     3.096461  s :     3.096461
      pz      :     0.759067  p :     2.221848
      px      :     0.755218
      py      :     0.707563
      dz2     :     0.055976  d :     0.254916
      dxz     :     0.040788
      dyz     :     0.077148
      dx2y2   :     0.036324
      dxy     :     0.044679
      f0      :     0.004864  f :     0.023465
      f+1     :     0.002607
      f-1     :     0.004633
      f+2     :     0.004424
      f-2     :     0.002166
      f+3     :     0.003082
      f-3     :     0.001688
 55 C s       :     3.229479  s :     3.229479
      pz      :     0.782899  p :     2.526761
      px      :     0.963235
      py      :     0.780627
      dz2     :     0.026262  d :     0.128764
      dxz     :     0.020145
      dyz     :     0.044982
      dx2y2   :     0.015938
      dxy     :     0.021437
      f0      :     0.001857  f :     0.009678
      f+1     :     0.001295
      f-1     :     0.001612
      f+2     :     0.001667
      f-2     :     0.000959
      f+3     :     0.001323
      f-3     :     0.000966
 56 C s       :     3.238164  s :     3.238164
      pz      :     0.919046  p :     2.876380
      px      :     0.930394
      py      :     1.026940
      dz2     :     0.030739  d :     0.099402
      dxz     :     0.021053
      dyz     :     0.023677
      dx2y2   :     0.015561
      dxy     :     0.008372
      f0      :     0.001502  f :     0.007249
      f+1     :     0.001118
      f-1     :     0.001243
      f+2     :     0.001344
      f-2     :     0.000808
      f+3     :     0.000471
      f-3     :     0.000762
 57 H s       :     0.790536  s :     0.790536
      pz      :     0.004387  p :     0.022627
      px      :     0.004590
      py      :     0.013651
 58 C s       :     3.185478  s :     3.185478
      pz      :     0.981779  p :     2.861418
      px      :     0.958039
      py      :     0.921600
      dz2     :     0.022991  d :     0.092293
      dxz     :     0.007966
      dyz     :     0.026156
      dx2y2   :     0.016165
      dxy     :     0.019016
      f0      :     0.000988  f :     0.007172
      f+1     :     0.000610
      f-1     :     0.001302
      f+2     :     0.001416
      f-2     :     0.000663
      f+3     :     0.001202
      f-3     :     0.000991
 59 H s       :     0.812518  s :     0.812518
      pz      :     0.012375  p :     0.022226
      px      :     0.004923
      py      :     0.004927
 60 C s       :     3.187444  s :     3.187444
      pz      :     0.958228  p :     2.840672
      px      :     0.931571
      py      :     0.950873
      dz2     :     0.017637  d :     0.094695
      dxz     :     0.014046
      dyz     :     0.035516
      dx2y2   :     0.010946
      dxy     :     0.016551
      f0      :     0.001311  f :     0.007133
      f+1     :     0.000931
      f-1     :     0.001132
      f+2     :     0.001147
      f-2     :     0.000750
      f+3     :     0.001116
      f-3     :     0.000747
 61 H s       :     0.812917  s :     0.812917
      pz      :     0.008712  p :     0.022123
      px      :     0.005827
      py      :     0.007584
 62 C s       :     3.175872  s :     3.175872
      pz      :     0.926943  p :     2.863180
      px      :     0.954137
      py      :     0.982099
      dz2     :     0.029043  d :     0.092947
      dxz     :     0.018553
      dyz     :     0.023012
      dx2y2   :     0.014102
      dxy     :     0.008237
      f0      :     0.001481  f :     0.007179
      f+1     :     0.001074
      f-1     :     0.001180
      f+2     :     0.001356
      f-2     :     0.000804
      f+3     :     0.000514
      f-3     :     0.000769
 63 H s       :     0.811100  s :     0.811100
      pz      :     0.004190  p :     0.022229
      px      :     0.004754
      py      :     0.013284
 64 C s       :     3.254187  s :     3.254187
      pz      :     1.003618  p :     2.869325
      px      :     0.935402
      py      :     0.930305
      dz2     :     0.024776  d :     0.097175
      dxz     :     0.008380
      dyz     :     0.026146
      dx2y2   :     0.016835
      dxy     :     0.021039
      f0      :     0.001007  f :     0.007244
      f+1     :     0.000594
      f-1     :     0.001287
      f+2     :     0.001424
      f-2     :     0.000663
      f+3     :     0.001256
      f-3     :     0.001014
 65 H s       :     0.814008  s :     0.814008
      pz      :     0.012589  p :     0.022488
      px      :     0.004753
      py      :     0.005147
 66 H s       :     0.747018  s :     0.747018
      pz      :     0.008605  p :     0.044492
      px      :     0.012616
      py      :     0.023271


                     *******************************
                     * LOEWDIN POPULATION ANALYSIS *
                     *******************************

----------------------
LOEWDIN ATOMIC CHARGES
----------------------
   0 O :    0.346726
   1 O :    0.050511
   2 N :    0.167598
   3 N :    0.132591
   4 C :   -0.275517
   5 C :   -0.193149
   6 H :    0.173804
   7 C :   -0.122521
   8 C :   -0.116923
   9 H :    0.156784
  10 C :   -0.146684
  11 H :    0.154550
  12 C :   -0.149053
  13 H :    0.153281
  14 C :   -0.146801
  15 H :    0.154620
  16 C :   -0.117265
  17 H :    0.155427
  18 C :   -0.391166
  19 C :   -0.267143
  20 H :    0.129097
  21 H :    0.131040
  22 H :    0.125914
  23 C :   -0.279653
  24 H :    0.123790
  25 H :    0.125492
  26 H :    0.124504
  27 C :   -0.266170
  28 H :    0.124170
  29 H :    0.131702
  30 H :    0.127728
  31 C :   -0.184227
  32 C :   -0.076151
  33 C :   -0.126437
  34 H :    0.158345
  35 C :   -0.187727
  36 H :    0.149055
  37 C :   -0.164757
  38 H :    0.152390
  39 C :   -0.140890
  40 H :    0.156590
  41 C :   -0.288358
  42 C :   -0.272632
  43 H :    0.126516
  44 H :    0.126151
  45 H :    0.129049
  46 C :   -0.270051
  47 H :    0.120663
  48 H :    0.129398
  49 H :    0.129154
  50 C :   -0.271155
  51 H :    0.116401
  52 H :    0.130214
  53 H :    0.129331
  54 C :   -0.370989
  55 C :   -0.130183
  56 C :   -0.089815
  57 H :    0.160840
  58 C :   -0.135035
  59 H :    0.158182
  60 C :   -0.120324
  61 H :    0.157991
  62 C :   -0.134341
  63 H :    0.158145
  64 C :   -0.083387
  65 H :    0.162045
  66 H :    0.178716

-------------------------------
LOEWDIN REDUCED ORBITAL CHARGES
-------------------------------
  0 O s       :     3.219842  s :     3.219842
      pz      :     1.522378  p :     4.317245
      px      :     1.518455
      py      :     1.276412
      dz2     :     0.015926  d :     0.109627
      dxz     :     0.009772
      dyz     :     0.030777
      dx2y2   :     0.029752
      dxy     :     0.023400
      f0      :     0.000523  f :     0.006560
      f+1     :     0.000276
      f-1     :     0.001318
      f+2     :     0.001306
      f-2     :     0.000994
      f+3     :     0.000996
      f-3     :     0.001147
  1 O s       :     3.415655  s :     3.415655
      pz      :     1.473693  p :     4.465843
      px      :     1.382846
      py      :     1.609304
      dz2     :     0.021632  d :     0.062541
      dxz     :     0.015121
      dyz     :     0.017918
      dx2y2   :     0.004095
      dxy     :     0.003775
      f0      :     0.001238  f :     0.005451
      f+1     :     0.001088
      f-1     :     0.001481
      f+2     :     0.000699
      f-2     :     0.000761
      f+3     :     0.000101
      f-3     :     0.000083
  2 N s       :     3.039474  s :     3.039474
      pz      :     1.121653  p :     3.577712
      px      :     1.170292
      py      :     1.285767
      dz2     :     0.021537  d :     0.199570
      dxz     :     0.031775
      dyz     :     0.027373
      dx2y2   :     0.060102
      dxy     :     0.058783
      f0      :     0.001049  f :     0.015647
      f+1     :     0.001731
      f-1     :     0.001591
      f+2     :     0.002602
      f-2     :     0.001334
      f+3     :     0.003283
      f-3     :     0.004056
  3 N s       :     2.941132  s :     2.941132
      pz      :     1.141643  p :     3.704284
      px      :     1.404398
      py      :     1.158243
      dz2     :     0.062204  d :     0.208526
      dxz     :     0.041696
      dyz     :     0.056412
      dx2y2   :     0.032493
      dxy     :     0.015721
      f0      :     0.002276  f :     0.013467
      f+1     :     0.002759
      f-1     :     0.003200
      f+2     :     0.001727
      f-2     :     0.001267
      f+3     :     0.000857
      f-3     :     0.001381
  4 C s       :     2.756857  s :     2.756857
      pz      :     0.820963  p :     2.674106
      px      :     0.935196
      py      :     0.917948
      dz2     :     0.084601  d :     0.736567
      dxz     :     0.094019
      dyz     :     0.154883
      dx2y2   :     0.214925
      dxy     :     0.188138
      f0      :     0.008939  f :     0.107987
      f+1     :     0.009509
      f-1     :     0.011979
      f+2     :     0.015639
      f-2     :     0.016557
      f+3     :     0.014539
      f-3     :     0.030825
  5 C s       :     2.736787  s :     2.736787
      pz      :     0.949418  p :     2.860547
      px      :     0.930595
      py      :     0.980534
      dz2     :     0.116234  d :     0.534385
      dxz     :     0.111874
      dyz     :     0.084850
      dx2y2   :     0.150479
      dxy     :     0.070948
      f0      :     0.007651  f :     0.061429
      f+1     :     0.009240
      f-1     :     0.009311
      f+2     :     0.010490
      f-2     :     0.010224
      f+3     :     0.006542
      f-3     :     0.007971
  6 H s       :     0.765064  s :     0.765064
      pz      :     0.012830  p :     0.061132
      px      :     0.012098
      py      :     0.036204
  7 C s       :     2.714743  s :     2.714743
      pz      :     0.940638  p :     2.850547
      px      :     0.856052
      py      :     1.053857
      dz2     :     0.130930  d :     0.502807
      dxz     :     0.059894
      dyz     :     0.149231
      dx2y2   :     0.080302
      dxy     :     0.082450
      f0      :     0.006352  f :     0.054424
      f+1     :     0.004434
      f-1     :     0.018105
      f+2     :     0.007137
      f-2     :     0.007638
      f+3     :     0.004825
      f-3     :     0.005933
  8 C s       :     2.761404  s :     2.761404
      pz      :     1.034974  p :     2.928835
      px      :     0.895903
      py      :     0.997958
      dz2     :     0.104672  d :     0.384708
      dxz     :     0.064829
      dyz     :     0.130826
      dx2y2   :     0.054218
      dxy     :     0.030163
      f0      :     0.007130  f :     0.041976
      f+1     :     0.005543
      f-1     :     0.012585
      f+2     :     0.004870
      f-2     :     0.005096
      f+3     :     0.002675
      f-3     :     0.004077
  9 H s       :     0.781633  s :     0.781633
      pz      :     0.015128  p :     0.061583
      px      :     0.013379
      py      :     0.033076
 10 C s       :     2.767363  s :     2.767363
      pz      :     1.031992  p :     2.949592
      px      :     0.894868
      py      :     1.022732
      dz2     :     0.089410  d :     0.387182
      dxz     :     0.055346
      dyz     :     0.150552
      dx2y2   :     0.046199
      dxy     :     0.045674
      f0      :     0.007254  f :     0.042547
      f+1     :     0.005550
      f-1     :     0.012765
      f+2     :     0.005073
      f-2     :     0.003481
      f+3     :     0.004410
      f-3     :     0.004015
 11 H s       :     0.784324  s :     0.784324
      pz      :     0.018944  p :     0.061126
      px      :     0.014445
      py      :     0.027736
 12 C s       :     2.767444  s :     2.767444
      pz      :     0.988483  p :     2.949305
      px      :     0.892212
      py      :     1.068610
      dz2     :     0.107699  d :     0.389776
      dxz     :     0.023480
      dyz     :     0.103597
      dx2y2   :     0.074934
      dxy     :     0.080066
      f0      :     0.003676  f :     0.042528
      f+1     :     0.001540
      f-1     :     0.013218
      f+2     :     0.006343
      f-2     :     0.007124
      f+3     :     0.004657
      f-3     :     0.005970
 13 H s       :     0.785722  s :     0.785722
      pz      :     0.034729  p :     0.060997
      px      :     0.014939
      py      :     0.011330
 14 C s       :     2.767276  s :     2.767276
      pz      :     1.041023  p :     2.948866
      px      :     0.898346
      py      :     1.009498
      dz2     :     0.105022  d :     0.387995
      dxz     :     0.065755
      dyz     :     0.132101
      dx2y2   :     0.054763
      dxy     :     0.030354
      f0      :     0.007119  f :     0.042664
      f+1     :     0.005626
      f-1     :     0.012974
      f+2     :     0.004882
      f-2     :     0.005066
      f+3     :     0.002772
      f-3     :     0.004225
 15 H s       :     0.784231  s :     0.784231
      pz      :     0.015527  p :     0.061149
      px      :     0.013204
      py      :     0.032417
 16 C s       :     2.760919  s :     2.760919
      pz      :     1.029647  p :     2.931794
      px      :     0.894582
      py      :     1.007564
      dz2     :     0.087998  d :     0.382636
      dxz     :     0.055401
      dyz     :     0.148053
      dx2y2   :     0.046043
      dxy     :     0.045140
      f0      :     0.007200  f :     0.041917
      f+1     :     0.005490
      f-1     :     0.012483
      f+2     :     0.004977
      f-2     :     0.003569
      f+3     :     0.004372
      f-3     :     0.003827
 17 H s       :     0.781969  s :     0.781969
      pz      :     0.019067  p :     0.062604
      px      :     0.015247
      py      :     0.028290
 18 C s       :     2.709285  s :     2.709285
      pz      :     1.002955  p :     2.893958
      px      :     0.898760
      py      :     0.992244
      dz2     :     0.151463  d :     0.704711
      dxz     :     0.131127
      dyz     :     0.120651
      dx2y2   :     0.164941
      dxy     :     0.136529
      f0      :     0.008339  f :     0.083212
      f+1     :     0.012497
      f-1     :     0.012634
      f+2     :     0.012681
      f-2     :     0.009436
      f+3     :     0.015875
      f-3     :     0.011750
 19 C s       :     2.831011  s :     2.831011
      pz      :     1.066796  p :     3.162374
      px      :     1.042850
      py      :     1.052729
      dz2     :     0.071917  d :     0.250888
      dxz     :     0.023868
      dyz     :     0.037672
      dx2y2   :     0.073092
      dxy     :     0.044339
      f0      :     0.002894  f :     0.022870
      f+1     :     0.003862
      f-1     :     0.001806
      f+2     :     0.003832
      f-2     :     0.003198
      f+3     :     0.002728
      f-3     :     0.004550
 20 H s       :     0.807628  s :     0.807628
      pz      :     0.035148  p :     0.063274
      px      :     0.013996
      py      :     0.014130
 21 H s       :     0.805692  s :     0.805692
      pz      :     0.014045  p :     0.063268
      px      :     0.032111
      py      :     0.017112
 22 H s       :     0.809782  s :     0.809782
      pz      :     0.018333  p :     0.064304
      px      :     0.013785
      py      :     0.032185
 23 C s       :     2.834565  s :     2.834565
      pz      :     1.063760  p :     3.160850
      px      :     1.078596
      py      :     1.018494
      dz2     :     0.080125  d :     0.260800
      dxz     :     0.011863
      dyz     :     0.045770
      dx2y2   :     0.044380
      dxy     :     0.078661
      f0      :     0.003451  f :     0.023438
      f+1     :     0.001098
      f-1     :     0.003677
      f+2     :     0.003722
      f-2     :     0.003948
      f+3     :     0.003411
      f-3     :     0.004130
 24 H s       :     0.813397  s :     0.813397
      pz      :     0.016794  p :     0.062813
      px      :     0.024086
      py      :     0.021932
 25 H s       :     0.811851  s :     0.811851
      pz      :     0.014610  p :     0.062657
      px      :     0.032151
      py      :     0.015897
 26 H s       :     0.812708  s :     0.812708
      pz      :     0.035849  p :     0.062788
      px      :     0.014117
      py      :     0.012822
 27 C s       :     2.829771  s :     2.829771
      pz      :     1.004854  p :     3.162289
      px      :     1.077022
      py      :     1.080413
      dz2     :     0.056755  d :     0.251167
      dxz     :     0.056620
      dyz     :     0.077937
      dx2y2   :     0.027466
      dxy     :     0.032389
      f0      :     0.005109  f :     0.022942
      f+1     :     0.004816
      f-1     :     0.004982
      f+2     :     0.002822
      f-2     :     0.002340
      f+3     :     0.000147
      f-3     :     0.002726
 28 H s       :     0.811434  s :     0.811434
      pz      :     0.016955  p :     0.064395
      px      :     0.014179
      py      :     0.033261
 29 H s       :     0.805007  s :     0.805007
      pz      :     0.014001  p :     0.063292
      px      :     0.030513
      py      :     0.018779
 30 H s       :     0.808839  s :     0.808839
      pz      :     0.016459  p :     0.063433
      px      :     0.026629
      py      :     0.020345
 31 C s       :     2.703992  s :     2.703992
      pz      :     0.893129  p :     2.787973
      px      :     0.865866
      py      :     1.028978
      dz2     :     0.172007  d :     0.619058
      dxz     :     0.134113
      dyz     :     0.167406
      dx2y2   :     0.070478
      dxy     :     0.075054
      f0      :     0.012462  f :     0.073204
      f+1     :     0.013770
      f-1     :     0.022855
      f+2     :     0.006650
      f-2     :     0.006841
      f+3     :     0.005292
      f-3     :     0.005333
 32 C s       :     2.715417  s :     2.715417
      pz      :     1.013152  p :     2.840739
      px      :     0.886630
      py      :     0.940957
      dz2     :     0.116868  d :     0.470438
      dxz     :     0.077580
      dyz     :     0.150878
      dx2y2   :     0.063161
      dxy     :     0.061950
      f0      :     0.007633  f :     0.049559
      f+1     :     0.006271
      f-1     :     0.015305
      f+2     :     0.005624
      f-2     :     0.005655
      f+3     :     0.004565
      f-3     :     0.004505
 33 C s       :     2.759479  s :     2.759479
      pz      :     1.019642  p :     2.932064
      px      :     0.897707
      py      :     1.014714
      dz2     :     0.090262  d :     0.393325
      dxz     :     0.071950
      dyz     :     0.149006
      dx2y2   :     0.039817
      dxy     :     0.042290
      f0      :     0.006992  f :     0.041569
      f+1     :     0.006433
      f-1     :     0.013221
      f+2     :     0.004247
      f-2     :     0.002879
      f+3     :     0.004069
      f-3     :     0.003728
 34 H s       :     0.778759  s :     0.778759
      pz      :     0.020548  p :     0.062896
      px      :     0.015674
      py      :     0.026675
 35 C s       :     2.763471  s :     2.763471
      pz      :     0.992829  p :     2.986607
      px      :     0.937541
      py      :     1.056238
      dz2     :     0.122742  d :     0.394495
      dxz     :     0.021664
      dyz     :     0.098527
      dx2y2   :     0.073985
      dxy     :     0.077577
      f0      :     0.004505  f :     0.043154
      f+1     :     0.001528
      f-1     :     0.013238
      f+2     :     0.007026
      f-2     :     0.007119
      f+3     :     0.005037
      f-3     :     0.004702
 36 H s       :     0.789634  s :     0.789634
      pz      :     0.035229  p :     0.061311
      px      :     0.014555
      py      :     0.011527
 37 C s       :     2.764868  s :     2.764868
      pz      :     1.054386  p :     2.951749
      px      :     0.896201
      py      :     1.001162
      dz2     :     0.109756  d :     0.404199
      dxz     :     0.084871
      dyz     :     0.134840
      dx2y2   :     0.044352
      dxy     :     0.030379
      f0      :     0.007536  f :     0.043941
      f+1     :     0.006879
      f-1     :     0.013999
      f+2     :     0.004515
      f-2     :     0.004383
      f+3     :     0.003179
      f-3     :     0.003450
 38 H s       :     0.786867  s :     0.786867
      pz      :     0.015639  p :     0.060742
      px      :     0.014491
      py      :     0.030611
 39 C s       :     2.755864  s :     2.755864
      pz      :     1.039177  p :     2.968789
      px      :     0.938407
      py      :     0.991204
      dz2     :     0.089316  d :     0.374366
      dxz     :     0.063688
      dyz     :     0.145607
      dx2y2   :     0.038339
      dxy     :     0.037416
      f0      :     0.007334  f :     0.041872
      f+1     :     0.006531
      f-1     :     0.013231
      f+2     :     0.004288
      f-2     :     0.002912
      f+3     :     0.003956
      f-3     :     0.003620
 40 H s       :     0.779491  s :     0.779491
      pz      :     0.018776  p :     0.063919
      px      :     0.016862
      py      :     0.028281
 41 C s       :     2.701961  s :     2.701961
      pz      :     0.982199  p :     2.920643
      px      :     0.987315
      py      :     0.951129
      dz2     :     0.093542  d :     0.602989
      dxz     :     0.137150
      dyz     :     0.127537
      dx2y2   :     0.133385
      dxy     :     0.111375
      f0      :     0.007562  f :     0.062765
      f+1     :     0.009766
      f-1     :     0.008426
      f+2     :     0.008615
      f-2     :     0.010239
      f+3     :     0.009329
      f-3     :     0.008829
 42 C s       :     2.830765  s :     2.830765
      pz      :     1.047568  p :     3.156363
      px      :     1.068554
      py      :     1.040242
      dz2     :     0.034472  d :     0.262639
      dxz     :     0.085138
      dyz     :     0.055472
      dx2y2   :     0.057970
      dxy     :     0.029587
      f0      :     0.004401  f :     0.022865
      f+1     :     0.001926
      f-1     :     0.003578
      f+2     :     0.004129
      f-2     :     0.003177
      f+3     :     0.002511
      f-3     :     0.003143
 43 H s       :     0.810313  s :     0.810313
      pz      :     0.019072  p :     0.063171
      px      :     0.028901
      py      :     0.015197
 44 H s       :     0.810643  s :     0.810643
      pz      :     0.023345  p :     0.063206
      px      :     0.025899
      py      :     0.013962
 45 H s       :     0.807997  s :     0.807997
      pz      :     0.017426  p :     0.062954
      px      :     0.014824
      py      :     0.030704
 46 C s       :     2.827502  s :     2.827502
      pz      :     1.046993  p :     3.157104
      px      :     1.033845
      py      :     1.076266
      dz2     :     0.052232  d :     0.262393
      dxz     :     0.052291
      dyz     :     0.061938
      dx2y2   :     0.047436
      dxy     :     0.048495
      f0      :     0.003271  f :     0.023052
      f+1     :     0.004459
      f-1     :     0.002563
      f+2     :     0.002945
      f-2     :     0.003951
      f+3     :     0.002673
      f-3     :     0.003190
 47 H s       :     0.813707  s :     0.813707
      pz      :     0.029317  p :     0.065630
      px      :     0.014852
      py      :     0.021462
 48 H s       :     0.807531  s :     0.807531
      pz      :     0.017763  p :     0.063071
      px      :     0.027102
      py      :     0.018206
 49 H s       :     0.807732  s :     0.807732
      pz      :     0.015626  p :     0.063114
      px      :     0.015039
      py      :     0.032450
 50 C s       :     2.826598  s :     2.826598
      pz      :     1.059171  p :     3.157503
      px      :     1.034954
      py      :     1.063378
      dz2     :     0.033858  d :     0.263924
      dxz     :     0.075014
      dyz     :     0.051201
      dx2y2   :     0.070000
      dxy     :     0.033850
      f0      :     0.002366  f :     0.023129
      f+1     :     0.004227
      f-1     :     0.002967
      f+2     :     0.003496
      f-2     :     0.002777
      f+3     :     0.003875
      f-3     :     0.003421
 51 H s       :     0.816556  s :     0.816556
      pz      :     0.028830  p :     0.067042
      px      :     0.016189
      py      :     0.022024
 52 H s       :     0.806595  s :     0.806595
      pz      :     0.016055  p :     0.063191
      px      :     0.013706
      py      :     0.033431
 53 H s       :     0.807431  s :     0.807431
      pz      :     0.022431  p :     0.063239
      px      :     0.026979
      py      :     0.013829
 54 C s       :     2.751883  s :     2.751883
      pz      :     0.953042  p :     2.583374
      px      :     0.773624
      py      :     0.856708
      dz2     :     0.204771  d :     0.894459
      dxz     :     0.135623
      dyz     :     0.283281
      dx2y2   :     0.138537
      dxy     :     0.132248
      f0      :     0.028690  f :     0.141274
      f+1     :     0.017202
      f-1     :     0.028369
      f+2     :     0.024887
      f-2     :     0.012904
      f+3     :     0.016582
      f-3     :     0.012641
 55 C s       :     2.713559  s :     2.713559
      pz      :     0.985120  p :     2.880844
      px      :     0.894600
      py      :     1.001123
      dz2     :     0.105722  d :     0.482727
      dxz     :     0.071036
      dyz     :     0.166418
      dx2y2   :     0.064187
      dxy     :     0.075364
      f0      :     0.010627  f :     0.053054
      f+1     :     0.007077
      f-1     :     0.010485
      f+2     :     0.009198
      f-2     :     0.004681
      f+3     :     0.005930
      f-3     :     0.005058
 56 C s       :     2.763973  s :     2.763973
      pz      :     1.023277  p :     2.903214
      px      :     0.879771
      py      :     1.000165
      dz2     :     0.119662  d :     0.380767
      dxz     :     0.076187
      dyz     :     0.099683
      dx2y2   :     0.057488
      dxy     :     0.027746
      f0      :     0.008332  f :     0.041862
      f+1     :     0.006238
      f-1     :     0.008908
      f+2     :     0.007018
      f-2     :     0.006096
      f+3     :     0.002325
      f-3     :     0.002945
 57 H s       :     0.776745  s :     0.776745
      pz      :     0.012734  p :     0.062414
      px      :     0.013250
      py      :     0.036430
 58 C s       :     2.767086  s :     2.767086
      pz      :     0.991776  p :     2.944175
      px      :     0.904205
      py      :     1.048194
      dz2     :     0.093319  d :     0.381347
      dxz     :     0.028517
      dyz     :     0.117124
      dx2y2   :     0.069107
      dxy     :     0.073278
      f0      :     0.006192  f :     0.042426
      f+1     :     0.003573
      f-1     :     0.008761
      f+2     :     0.008173
      f-2     :     0.005024
      f+3     :     0.006062
      f-3     :     0.004642
 59 H s       :     0.780533  s :     0.780533
      pz      :     0.033095  p :     0.061284
      px      :     0.014025
      py      :     0.014164
 60 C s       :     2.769002  s :     2.769002
      pz      :     1.016224  p :     2.918656
      px      :     0.869215
      py      :     1.033217
      dz2     :     0.078225  d :     0.389929
      dxz     :     0.052646
      dyz     :     0.148917
      dx2y2   :     0.048247
      dxy     :     0.061894
      f0      :     0.008833  f :     0.042738
      f+1     :     0.005757
      f-1     :     0.008409
      f+2     :     0.006800
      f-2     :     0.003106
      f+3     :     0.005335
      f-3     :     0.004497
 61 H s       :     0.781086  s :     0.781086
      pz      :     0.023794  p :     0.060924
      px      :     0.016221
      py      :     0.020908
 62 C s       :     2.767008  s :     2.767008
      pz      :     1.045541  p :     2.943800
      px      :     0.905296
      py      :     0.992962
      dz2     :     0.122478  d :     0.381128
      dxz     :     0.073267
      dyz     :     0.101890
      dx2y2   :     0.056305
      dxy     :     0.027188
      f0      :     0.008502  f :     0.042406
      f+1     :     0.006237
      f-1     :     0.009142
      f+2     :     0.007287
      f-2     :     0.005986
      f+3     :     0.002399
      f-3     :     0.002852
 63 H s       :     0.780608  s :     0.780608
      pz      :     0.012261  p :     0.061247
      px      :     0.013568
      py      :     0.035417
 64 C s       :     2.762949  s :     2.762949
      pz      :     0.997769  p :     2.898269
      px      :     0.878161
      py      :     1.022339
      dz2     :     0.092687  d :     0.380234
      dxz     :     0.029576
      dyz     :     0.112848
      dx2y2   :     0.069447
      dxy     :     0.075676
      f0      :     0.006142  f :     0.041935
      f+1     :     0.003550
      f-1     :     0.008436
      f+2     :     0.007931
      f-2     :     0.005025
      f+3     :     0.006186
      f-3     :     0.004666
 65 H s       :     0.775985  s :     0.775985
      pz      :     0.033784  p :     0.061970
      px      :     0.013620
      py      :     0.014567
 66 H s       :     0.703727  s :     0.703727
      pz      :     0.021781  p :     0.117557
      px      :     0.034069
      py      :     0.061707


                      *****************************
                      * MAYER POPULATION ANALYSIS *
                      *****************************

  NA   - Mulliken gross atomic population
  ZA   - Total nuclear charge
  QA   - Mulliken gross atomic charge
  VA   - Mayer's total valence
  BVA  - Mayer's bonded valence
  FA   - Mayer's free valence

  ATOM       NA         ZA         QA         VA         BVA        FA
  0 O      8.2192     8.0000    -0.2192     2.1729     2.1729    -0.0000
  1 O      8.4443     8.0000    -0.4443     2.0687     2.0687    -0.0000
  2 N      7.2916     7.0000    -0.2916     3.0188     3.0188    -0.0000
  3 N      7.2531     7.0000    -0.2531     3.1775     3.1775    -0.0000
  4 C      5.8069     6.0000     0.1931     4.0149     4.0149     0.0000
  5 C      5.8844     6.0000     0.1156     3.7876     3.7876     0.0000
  6 H      0.8212     1.0000     0.1788     0.9707     0.9707    -0.0000
  7 C      5.8232     6.0000     0.1768     3.6633     3.6633     0.0000
  8 C      6.2623     6.0000    -0.2623     3.9441     3.9441     0.0000
  9 H      0.8446     1.0000     0.1554     0.9745     0.9745     0.0000
 10 C      6.1489     6.0000    -0.1489     3.8921     3.8921     0.0000
 11 H      0.8404     1.0000     0.1596     0.9611     0.9611     0.0000
 12 C      6.1613     6.0000    -0.1613     3.9043     3.9043     0.0000
 13 H      0.8430     1.0000     0.1570     0.9595     0.9595     0.0000
 14 C      6.1591     6.0000    -0.1591     3.8930     3.8930     0.0000
 15 H      0.8414     1.0000     0.1586     0.9618     0.9618    -0.0000
 16 C      6.2753     6.0000    -0.2753     3.9383     3.9383    -0.0000
 17 H      0.8380     1.0000     0.1620     0.9761     0.9761    -0.0000
 18 C      5.8234     6.0000     0.1766     3.8860     3.8860    -0.0000
 19 C      6.4486     6.0000    -0.4486     3.8797     3.8797    -0.0000
 20 H      0.8594     1.0000     0.1406     0.9768     0.9768    -0.0000
 21 H      0.8540     1.0000     0.1460     0.9693     0.9693    -0.0000
 22 H      0.8542     1.0000     0.1458     0.9743     0.9743    -0.0000
 23 C      6.4155     6.0000    -0.4155     3.8510     3.8510     0.0000
 24 H      0.8596     1.0000     0.1404     0.9726     0.9726     0.0000
 25 H      0.8655     1.0000     0.1345     0.9749     0.9749     0.0000
 26 H      0.8663     1.0000     0.1337     0.9788     0.9788     0.0000
 27 C      6.4468     6.0000    -0.4468     3.8803     3.8803    -0.0000
 28 H      0.8600     1.0000     0.1400     0.9832     0.9832    -0.0000
 29 H      0.8550     1.0000     0.1450     0.9699     0.9699    -0.0000
 30 H      0.8551     1.0000     0.1449     0.9792     0.9792    -0.0000
 31 C      5.8427     6.0000     0.1573     3.9540     3.9540    -0.0000
 32 C      5.9638     6.0000     0.0362     3.5841     3.5841    -0.0000
 33 C      6.2198     6.0000    -0.2198     3.8432     3.8432    -0.0000
 34 H      0.8402     1.0000     0.1598     0.9615     0.9615    -0.0000
 35 C      6.2197     6.0000    -0.2197     3.9173     3.9173    -0.0000
 36 H      0.8505     1.0000     0.1495     0.9624     0.9624     0.0000
 37 C      6.1871     6.0000    -0.1871     3.8903     3.8903     0.0000
 38 H      0.8472     1.0000     0.1528     0.9630     0.9630    -0.0000
 39 C      6.3172     6.0000    -0.3172     3.9191     3.9191     0.0000
 40 H      0.8479     1.0000     0.1521     0.9736     0.9736     0.0000
 41 C      5.8963     6.0000     0.1037     3.9141     3.9141     0.0000
 42 C      6.4646     6.0000    -0.4646     3.8663     3.8663    -0.0000
 43 H      0.8537     1.0000     0.1463     0.9666     0.9666     0.0000
 44 H      0.8554     1.0000     0.1446     0.9678     0.9678     0.0000
 45 H      0.8464     1.0000     0.1536     0.9696     0.9696    -0.0000
 46 C      6.4296     6.0000    -0.4296     3.8537     3.8537     0.0000
 47 H      0.8598     1.0000     0.1402     0.9844     0.9844     0.0000
 48 H      0.8577     1.0000     0.1423     0.9712     0.9712     0.0000
 49 H      0.8574     1.0000     0.1426     0.9705     0.9705     0.0000
 50 C      6.4478     6.0000    -0.4478     3.8793     3.8793    -0.0000
 51 H      0.8636     1.0000     0.1364     0.9868     0.9868     0.0000
 52 H      0.8559     1.0000     0.1441     0.9712     0.9712    -0.0000
 53 H      0.8540     1.0000     0.1460     0.9732     0.9732     0.0000
 54 C      5.5967     6.0000     0.4033     4.0799     4.0799    -0.0000
 55 C      5.8947     6.0000     0.1053     3.5933     3.5933    -0.0000
 56 C      6.2212     6.0000    -0.2212     3.9476     3.9476     0.0000
 57 H      0.8132     1.0000     0.1868     0.9564     0.9564    -0.0000
 58 C      6.1464     6.0000    -0.1464     3.9111     3.9111     0.0000
 59 H      0.8347     1.0000     0.1653     0.9610     0.9610    -0.0000
 60 C      6.1299     6.0000    -0.1299     3.9083     3.9083     0.0000
 61 H      0.8350     1.0000     0.1650     0.9579     0.9579     0.0000
 62 C      6.1392     6.0000    -0.1392     3.8978     3.8978     0.0000
 63 H      0.8333     1.0000     0.1667     0.9590     0.9590    -0.0000
 64 C      6.2279     6.0000    -0.2279     3.9684     3.9684    -0.0000
 65 H      0.8365     1.0000     0.1635     0.9788     0.9788    -0.0000
 66 H      0.7915     1.0000     0.2085     0.9772     0.9772    -0.0000

  Mayer bond orders larger than 0.100000
B(  0-O ,  4-C ) :   0.9063 B(  0-O , 54-C ) :   1.1242 B(  1-O , 54-C ) :   1.8991 
B(  2-N ,  4-C ) :   1.9947 B(  2-N , 18-C ) :   0.9105 B(  3-N ,  5-C ) :   0.9652 
B(  3-N , 31-C ) :   1.1650 B(  3-N , 66-H ) :   0.8926 B(  4-C ,  5-C ) :   0.8893 
B(  5-C ,  6-H ) :   0.9567 B(  5-C ,  7-C ) :   0.8531 B(  7-C ,  8-C ) :   1.3455 
B(  7-C , 16-C ) :   1.3490 B(  8-C ,  9-H ) :   0.9691 B(  8-C , 10-C ) :   1.4108 
B( 10-C , 11-H ) :   0.9724 B( 10-C , 12-C ) :   1.3999 B( 12-C , 13-H ) :   0.9698 
B( 12-C , 14-C ) :   1.3883 B( 14-C , 15-H ) :   0.9750 B( 14-C , 16-C ) :   1.4164 
B( 16-C , 17-H ) :   0.9619 B( 18-C , 19-C ) :   0.9634 B( 18-C , 23-C ) :   0.9695 
B( 18-C , 27-C ) :   0.9566 B( 19-C , 20-H ) :   0.9664 B( 19-C , 21-H ) :   0.9629 
B( 19-C , 22-H ) :   0.9658 B( 23-C , 24-H ) :   0.9695 B( 23-C , 25-H ) :   0.9719 
B( 23-C , 26-H ) :   0.9693 B( 27-C , 28-H ) :   0.9675 B( 27-C , 29-H ) :   0.9613 
B( 27-C , 30-H ) :   0.9682 B( 31-C , 32-C ) :   1.2987 B( 31-C , 39-C ) :   1.3499 
B( 32-C , 33-C ) :   1.3152 B( 32-C , 41-C ) :   0.9555 B( 33-C , 34-H ) :   0.9689 
B( 33-C , 35-C ) :   1.4169 B( 35-C , 36-H ) :   0.9835 B( 35-C , 37-C ) :   1.3860 
B( 37-C , 38-H ) :   0.9780 B( 37-C , 39-C ) :   1.3965 B( 39-C , 40-H ) :   0.9833 
B( 41-C , 42-C ) :   0.9430 B( 41-C , 46-C ) :   0.9775 B( 41-C , 50-C ) :   0.9844 
B( 42-C , 43-H ) :   0.9692 B( 42-C , 44-H ) :   0.9680 B( 42-C , 45-H ) :   0.9655 
B( 46-C , 47-H ) :   0.9511 B( 46-C , 48-H ) :   0.9693 B( 46-C , 49-H ) :   0.9630 
B( 50-C , 51-H ) :   0.9434 B( 50-C , 52-H ) :   0.9608 B( 50-C , 53-H ) :   0.9685 
B( 54-C , 55-C ) :   0.9918 B( 55-C , 56-C ) :   1.3300 B( 55-C , 64-C ) :   1.3246 
B( 56-C , 57-H ) :   0.9461 B( 56-C , 58-C ) :   1.4352 B( 58-C , 59-H ) :   0.9690 
B( 58-C , 60-C ) :   1.3889 B( 60-C , 61-H ) :   0.9645 B( 60-C , 62-C ) :   1.3861 
B( 62-C , 63-H ) :   0.9675 B( 62-C , 64-C ) :   1.4365 B( 64-C , 65-H ) :   0.9646 


-------
TIMINGS
-------

Total SCF time: 0 days 0 hours 6 min 10 sec 

Total time                  ....     370.888 sec
Sum of individual times     ....     352.074 sec  ( 94.9%)

Fock matrix formation       ....     319.487 sec  ( 86.1%)
  Split-RI-J                ....      34.186 sec  ( 10.7% of F)
  Chain of spheres X        ....     185.621 sec  ( 58.1% of F)
  XC integration            ....      32.896 sec  ( 10.3% of F)
    Basis function eval.    ....       2.469 sec  (  7.5% of XC)
    Density eval.           ....       7.862 sec  ( 23.9% of XC)
    XC-Functional eval.     ....       1.392 sec  (  4.2% of XC)
    XC-Potential eval.      ....       3.914 sec  ( 11.9% of XC)
Diagonalization             ....       4.833 sec  (  1.3%)
Density matrix formation    ....       0.554 sec  (  0.1%)
Population analysis         ....       1.231 sec  (  0.3%)
Initial guess               ....       3.662 sec  (  1.0%)
Orbital Transformation      ....       0.000 sec  (  0.0%)
Orbital Orthonormalization  ....       0.000 sec  (  0.0%)
DIIS solution               ....       7.090 sec  (  1.9%)
SOSCF solution              ....       5.047 sec  (  1.4%)
Grid generation             ....      10.170 sec  (  2.7%)

Maximum memory used throughout the entire SCF-calculation: 404.3 MB
[1710175817.978804] [node056:2000871:0]          mpool.c:43   UCX  WARN  object 0x1490d040 was not returned to mpool ucp_requests
[1710175817.978823] [node056:2000871:0]          mpool.c:43   UCX  WARN  object 0x1490d740 was not returned to mpool ucp_requests
[1710175817.978827] [node056:2000871:0]          mpool.c:43   UCX  WARN  object 0x1490d900 was not returned to mpool ucp_requests
[1710175817.978829] [node056:2000871:0]          mpool.c:43   UCX  WARN  object 0x1490dac0 was not returned to mpool ucp_requests
[1710175817.978831] [node056:2000871:0]          mpool.c:43   UCX  WARN  object 0x1490de40 was not returned to mpool ucp_requests
[1710175817.978834] [node056:2000871:0]          mpool.c:43   UCX  WARN  object 0x1490e000 was not returned to mpool ucp_requests
[1710175817.978836] [node056:2000871:0]          mpool.c:43   UCX  WARN  object 0x1490e1c0 was not returned to mpool ucp_requests
[1710175817.979735] [node056:2000928:0]          mpool.c:43   UCX  WARN  object 0x13b0d1c0 was not returned to mpool ucp_requests
[1710175817.979748] [node056:2000928:0]          mpool.c:43   UCX  WARN  object 0x13b0d700 was not returned to mpool ucp_requests
[1710175817.979751] [node056:2000928:0]          mpool.c:43   UCX  WARN  object 0x13b0d8c0 was not returned to mpool ucp_requests
[1710175817.979753] [node056:2000928:0]          mpool.c:43   UCX  WARN  object 0x13b0da80 was not returned to mpool ucp_requests
[1710175817.979756] [node056:2000928:0]          mpool.c:43   UCX  WARN  object 0x13b0dc40 was not returned to mpool ucp_requests
[1710175817.979758] [node056:2000928:0]          mpool.c:43   UCX  WARN  object 0x13b0de00 was not returned to mpool ucp_requests
[1710175817.979760] [node056:2000928:0]          mpool.c:43   UCX  WARN  object 0x13b0dfc0 was not returned to mpool ucp_requests
[1710175817.982066] [node056:2000932:0]          mpool.c:43   UCX  WARN  object 0x1494efc0 was not returned to mpool ucp_requests
[1710175817.982079] [node056:2000932:0]          mpool.c:43   UCX  WARN  object 0x1494f6c0 was not returned to mpool ucp_requests
[1710175817.982082] [node056:2000932:0]          mpool.c:43   UCX  WARN  object 0x1494fa40 was not returned to mpool ucp_requests
[1710175817.982084] [node056:2000932:0]          mpool.c:43   UCX  WARN  object 0x1494fc00 was not returned to mpool ucp_requests
[1710175817.982087] [node056:2000932:0]          mpool.c:43   UCX  WARN  object 0x1494fdc0 was not returned to mpool ucp_requests
[1710175817.982089] [node056:2000932:0]          mpool.c:43   UCX  WARN  object 0x1494ff80 was not returned to mpool ucp_requests
[1710175817.982091] [node056:2000932:0]          mpool.c:43   UCX  WARN  object 0x14950140 was not returned to mpool ucp_requests
[1710175817.986464] [node056:2000911:0]          mpool.c:43   UCX  WARN  object 0x1314b3c0 was not returned to mpool ucp_requests
[1710175817.986480] [node056:2000911:0]          mpool.c:43   UCX  WARN  object 0x1314b580 was not returned to mpool ucp_requests
[1710175817.986483] [node056:2000911:0]          mpool.c:43   UCX  WARN  object 0x1314b740 was not returned to mpool ucp_requests
[1710175817.986485] [node056:2000911:0]          mpool.c:43   UCX  WARN  object 0x1314b900 was not returned to mpool ucp_requests
[1710175817.986488] [node056:2000911:0]          mpool.c:43   UCX  WARN  object 0x1314bac0 was not returned to mpool ucp_requests
[1710175817.986490] [node056:2000911:0]          mpool.c:43   UCX  WARN  object 0x1314bc80 was not returned to mpool ucp_requests
[1710175817.986492] [node056:2000911:0]          mpool.c:43   UCX  WARN  object 0x1314be40 was not returned to mpool ucp_requests
[1710175817.986495] [node056:2000911:0]          mpool.c:43   UCX  WARN  object 0x1314c000 was not returned to mpool ucp_requests
[1710175818.001127] [node056:2000892:0]          mpool.c:43   UCX  WARN  object 0x131262c0 was not returned to mpool ucp_requests
[1710175818.001139] [node056:2000892:0]          mpool.c:43   UCX  WARN  object 0x13126480 was not returned to mpool ucp_requests
[1710175818.001142] [node056:2000892:0]          mpool.c:43   UCX  WARN  object 0x13126640 was not returned to mpool ucp_requests
[1710175818.001145] [node056:2000892:0]          mpool.c:43   UCX  WARN  object 0x13126800 was not returned to mpool ucp_requests
[1710175818.001147] [node056:2000892:0]          mpool.c:43   UCX  WARN  object 0x131269c0 was not returned to mpool ucp_requests
[1710175818.001149] [node056:2000892:0]          mpool.c:43   UCX  WARN  object 0x13126b80 was not returned to mpool ucp_requests
[1710175818.001151] [node056:2000892:0]          mpool.c:43   UCX  WARN  object 0x13126d40 was not returned to mpool ucp_requests
[1710175818.001154] [node056:2000892:0]          mpool.c:43   UCX  WARN  object 0x13126f00 was not returned to mpool ucp_requests
[1710175818.002168] [node056:2000937:0]          mpool.c:43   UCX  WARN  object 0x12d8fdc0 was not returned to mpool ucp_requests
[1710175818.002180] [node056:2000937:0]          mpool.c:43   UCX  WARN  object 0x12d904c0 was not returned to mpool ucp_requests
[1710175818.002183] [node056:2000937:0]          mpool.c:43   UCX  WARN  object 0x12d90680 was not returned to mpool ucp_requests
[1710175818.002186] [node056:2000937:0]          mpool.c:43   UCX  WARN  object 0x12d90840 was not returned to mpool ucp_requests
[1710175818.002188] [node056:2000937:0]          mpool.c:43   UCX  WARN  object 0x12d90bc0 was not returned to mpool ucp_requests
[1710175818.002190] [node056:2000937:0]          mpool.c:43   UCX  WARN  object 0x12d90d80 was not returned to mpool ucp_requests
[1710175818.002193] [node056:2000937:0]          mpool.c:43   UCX  WARN  object 0x12d90f40 was not returned to mpool ucp_requests
[1710175818.003286] [node056:2000926:0]          mpool.c:43   UCX  WARN  object 0x1328ee80 was not returned to mpool ucp_requests
[1710175818.003306] [node056:2000926:0]          mpool.c:43   UCX  WARN  object 0x1328f3c0 was not returned to mpool ucp_requests
[1710175818.003309] [node056:2000926:0]          mpool.c:43   UCX  WARN  object 0x1328f740 was not returned to mpool ucp_requests
[1710175818.003314] [node056:2000926:0]          mpool.c:43   UCX  WARN  object 0x1328f900 was not returned to mpool ucp_requests
[1710175818.003317] [node056:2000926:0]          mpool.c:43   UCX  WARN  object 0x1328fac0 was not returned to mpool ucp_requests
[1710175818.003319] [node056:2000926:0]          mpool.c:43   UCX  WARN  object 0x1328fc80 was not returned to mpool ucp_requests
[1710175818.003323] [node056:2000926:0]          mpool.c:43   UCX  WARN  object 0x1328fe40 was not returned to mpool ucp_requests
[1710175818.003326] [node056:2000926:0]          mpool.c:43   UCX  WARN  object 0x13290000 was not returned to mpool ucp_requests
[1710175818.004446] [node056:2000897:0]          mpool.c:43   UCX  WARN  object 0x145d6cc0 was not returned to mpool ucp_requests
[1710175818.004466] [node056:2000897:0]          mpool.c:43   UCX  WARN  object 0x145d6e80 was not returned to mpool ucp_requests
[1710175818.004469] [node056:2000897:0]          mpool.c:43   UCX  WARN  object 0x145d7040 was not returned to mpool ucp_requests
[1710175818.004471] [node056:2000897:0]          mpool.c:43   UCX  WARN  object 0x145d7200 was not returned to mpool ucp_requests
[1710175818.004473] [node056:2000897:0]          mpool.c:43   UCX  WARN  object 0x145d73c0 was not returned to mpool ucp_requests
[1710175818.004475] [node056:2000897:0]          mpool.c:43   UCX  WARN  object 0x145d7580 was not returned to mpool ucp_requests
[1710175818.004478] [node056:2000897:0]          mpool.c:43   UCX  WARN  object 0x145d7740 was not returned to mpool ucp_requests
[1710175818.004480] [node056:2000897:0]          mpool.c:43   UCX  WARN  object 0x145d7900 was not returned to mpool ucp_requests
[1710175818.004546] [node056:2000920:0]          mpool.c:43   UCX  WARN  object 0x129c61c0 was not returned to mpool ucp_requests
[1710175818.004557] [node056:2000920:0]          mpool.c:43   UCX  WARN  object 0x129c6380 was not returned to mpool ucp_requests
[1710175818.004562] [node056:2000920:0]          mpool.c:43   UCX  WARN  object 0x129c6540 was not returned to mpool ucp_requests
[1710175818.004565] [node056:2000920:0]          mpool.c:43   UCX  WARN  object 0x129c6700 was not returned to mpool ucp_requests
[1710175818.004569] [node056:2000920:0]          mpool.c:43   UCX  WARN  object 0x129c68c0 was not returned to mpool ucp_requests
[1710175818.004572] [node056:2000920:0]          mpool.c:43   UCX  WARN  object 0x129c6a80 was not returned to mpool ucp_requests
[1710175818.004575] [node056:2000920:0]          mpool.c:43   UCX  WARN  object 0x129c6c40 was not returned to mpool ucp_requests
[1710175818.004578] [node056:2000920:0]          mpool.c:43   UCX  WARN  object 0x129c6e00 was not returned to mpool ucp_requests
[1710175818.004581] [node056:2000920:0]          mpool.c:43   UCX  WARN  object 0x129c6fc0 was not returned to mpool ucp_requests
[1710175818.006150] [node056:2000903:0]          mpool.c:43   UCX  WARN  object 0x1351c3c0 was not returned to mpool ucp_requests
[1710175818.006161] [node056:2000903:0]          mpool.c:43   UCX  WARN  object 0x1351c580 was not returned to mpool ucp_requests
[1710175818.006164] [node056:2000903:0]          mpool.c:43   UCX  WARN  object 0x1351c740 was not returned to mpool ucp_requests
[1710175818.006167] [node056:2000903:0]          mpool.c:43   UCX  WARN  object 0x1351c900 was not returned to mpool ucp_requests
[1710175818.006169] [node056:2000903:0]          mpool.c:43   UCX  WARN  object 0x1351cac0 was not returned to mpool ucp_requests
[1710175818.006171] [node056:2000903:0]          mpool.c:43   UCX  WARN  object 0x1351cc80 was not returned to mpool ucp_requests
[1710175818.006173] [node056:2000903:0]          mpool.c:43   UCX  WARN  object 0x1351ce40 was not returned to mpool ucp_requests
[1710175818.006176] [node056:2000903:0]          mpool.c:43   UCX  WARN  object 0x1351d000 was not returned to mpool ucp_requests
[1710175818.005438] [node056:2000916:0]          mpool.c:43   UCX  WARN  object 0x13995280 was not returned to mpool ucp_requests
[1710175818.005451] [node056:2000916:0]          mpool.c:43   UCX  WARN  object 0x13995440 was not returned to mpool ucp_requests
[1710175818.005454] [node056:2000916:0]          mpool.c:43   UCX  WARN  object 0x13995600 was not returned to mpool ucp_requests
[1710175818.005457] [node056:2000916:0]          mpool.c:43   UCX  WARN  object 0x139957c0 was not returned to mpool ucp_requests
[1710175818.005459] [node056:2000916:0]          mpool.c:43   UCX  WARN  object 0x13995b40 was not returned to mpool ucp_requests
[1710175818.005461] [node056:2000916:0]          mpool.c:43   UCX  WARN  object 0x13995d00 was not returned to mpool ucp_requests
[1710175818.005463] [node056:2000916:0]          mpool.c:43   UCX  WARN  object 0x13995ec0 was not returned to mpool ucp_requests
[1710175818.005466] [node056:2000916:0]          mpool.c:43   UCX  WARN  object 0x13996080 was not returned to mpool ucp_requests
[1710175818.008295] [node056:2000923:0]          mpool.c:43   UCX  WARN  object 0x13923200 was not returned to mpool ucp_requests
[1710175818.008306] [node056:2000923:0]          mpool.c:43   UCX  WARN  object 0x139233c0 was not returned to mpool ucp_requests
[1710175818.008311] [node056:2000923:0]          mpool.c:43   UCX  WARN  object 0x13923580 was not returned to mpool ucp_requests
[1710175818.008314] [node056:2000923:0]          mpool.c:43   UCX  WARN  object 0x13923740 was not returned to mpool ucp_requests
[1710175818.008317] [node056:2000923:0]          mpool.c:43   UCX  WARN  object 0x13923900 was not returned to mpool ucp_requests
[1710175818.008320] [node056:2000923:0]          mpool.c:43   UCX  WARN  object 0x13923ac0 was not returned to mpool ucp_requests
[1710175818.008322] [node056:2000923:0]          mpool.c:43   UCX  WARN  object 0x13923c80 was not returned to mpool ucp_requests
[1710175818.008325] [node056:2000923:0]          mpool.c:43   UCX  WARN  object 0x13923e40 was not returned to mpool ucp_requests
[1710175818.008328] [node056:2000923:0]          mpool.c:43   UCX  WARN  object 0x13924000 was not returned to mpool ucp_requests
[1710175818.010053] [node056:2000934:0]          mpool.c:43   UCX  WARN  object 0x14796e00 was not returned to mpool ucp_requests
[1710175818.010064] [node056:2000934:0]          mpool.c:43   UCX  WARN  object 0x147976c0 was not returned to mpool ucp_requests
[1710175818.010068] [node056:2000934:0]          mpool.c:43   UCX  WARN  object 0x14797a40 was not returned to mpool ucp_requests
[1710175818.010070] [node056:2000934:0]          mpool.c:43   UCX  WARN  object 0x14797c00 was not returned to mpool ucp_requests
[1710175818.010072] [node056:2000934:0]          mpool.c:43   UCX  WARN  object 0x14797dc0 was not returned to mpool ucp_requests
[1710175818.010074] [node056:2000934:0]          mpool.c:43   UCX  WARN  object 0x14797f80 was not returned to mpool ucp_requests
[1710175818.010077] [node056:2000934:0]          mpool.c:43   UCX  WARN  object 0x14798140 was not returned to mpool ucp_requests
[1710175818.017427] [node056:2000906:0]          mpool.c:43   UCX  WARN  object 0x1493a240 was not returned to mpool ucp_requests
[1710175818.017440] [node056:2000906:0]          mpool.c:43   UCX  WARN  object 0x1493a400 was not returned to mpool ucp_requests
[1710175818.017445] [node056:2000906:0]          mpool.c:43   UCX  WARN  object 0x1493a5c0 was not returned to mpool ucp_requests
[1710175818.017448] [node056:2000906:0]          mpool.c:43   UCX  WARN  object 0x1493a780 was not returned to mpool ucp_requests
[1710175818.017452] [node056:2000906:0]          mpool.c:43   UCX  WARN  object 0x1493a940 was not returned to mpool ucp_requests
[1710175818.017455] [node056:2000906:0]          mpool.c:43   UCX  WARN  object 0x1493ab00 was not returned to mpool ucp_requests
[1710175818.017458] [node056:2000906:0]          mpool.c:43   UCX  WARN  object 0x1493acc0 was not returned to mpool ucp_requests
[1710175818.017461] [node056:2000906:0]          mpool.c:43   UCX  WARN  object 0x1493ae80 was not returned to mpool ucp_requests
[1710175818.020738] [node056:2000913:0]          mpool.c:43   UCX  WARN  object 0x13efd340 was not returned to mpool ucp_requests
[1710175818.020750] [node056:2000913:0]          mpool.c:43   UCX  WARN  object 0x13efd500 was not returned to mpool ucp_requests
[1710175818.020754] [node056:2000913:0]          mpool.c:43   UCX  WARN  object 0x13efd6c0 was not returned to mpool ucp_requests
[1710175818.020758] [node056:2000913:0]          mpool.c:43   UCX  WARN  object 0x13efd880 was not returned to mpool ucp_requests
[1710175818.020762] [node056:2000913:0]          mpool.c:43   UCX  WARN  object 0x13efda40 was not returned to mpool ucp_requests
[1710175818.020765] [node056:2000913:0]          mpool.c:43   UCX  WARN  object 0x13efdc00 was not returned to mpool ucp_requests
[1710175818.020769] [node056:2000913:0]          mpool.c:43   UCX  WARN  object 0x13efddc0 was not returned to mpool ucp_requests
[1710175818.020772] [node056:2000913:0]          mpool.c:43   UCX  WARN  object 0x13efdf80 was not returned to mpool ucp_requests
[1710175818.021450] [node056:2000869:0]          mpool.c:43   UCX  WARN  object 0x13ce3400 was not returned to mpool ucp_requests
[1710175818.021462] [node056:2000869:0]          mpool.c:43   UCX  WARN  object 0x13ce35c0 was not returned to mpool ucp_requests
[1710175818.021466] [node056:2000869:0]          mpool.c:43   UCX  WARN  object 0x13ce3780 was not returned to mpool ucp_requests
[1710175818.021469] [node056:2000869:0]          mpool.c:43   UCX  WARN  object 0x13ce3940 was not returned to mpool ucp_requests
[1710175818.021473] [node056:2000869:0]          mpool.c:43   UCX  WARN  object 0x13ce3b00 was not returned to mpool ucp_requests
[1710175818.021476] [node056:2000869:0]          mpool.c:43   UCX  WARN  object 0x13ce3e80 was not returned to mpool ucp_requests
[1710175818.021479] [node056:2000869:0]          mpool.c:43   UCX  WARN  object 0x13ce4040 was not returned to mpool ucp_requests
[1710175818.020966] [node056:2000894:0]          mpool.c:43   UCX  WARN  object 0x149ba500 was not returned to mpool ucp_requests
[1710175818.020978] [node056:2000894:0]          mpool.c:43   UCX  WARN  object 0x149ba6c0 was not returned to mpool ucp_requests
[1710175818.020981] [node056:2000894:0]          mpool.c:43   UCX  WARN  object 0x149ba880 was not returned to mpool ucp_requests
[1710175818.020983] [node056:2000894:0]          mpool.c:43   UCX  WARN  object 0x149baa40 was not returned to mpool ucp_requests
[1710175818.020986] [node056:2000894:0]          mpool.c:43   UCX  WARN  object 0x149bac00 was not returned to mpool ucp_requests
[1710175818.020988] [node056:2000894:0]          mpool.c:43   UCX  WARN  object 0x149badc0 was not returned to mpool ucp_requests
[1710175818.020990] [node056:2000894:0]          mpool.c:43   UCX  WARN  object 0x149baf80 was not returned to mpool ucp_requests
[1710175818.020994] [node056:2000894:0]          mpool.c:43   UCX  WARN  object 0x149bb140 was not returned to mpool ucp_requests
[1710175818.020804] [node056:2000901:0]          mpool.c:43   UCX  WARN  object 0x141712c0 was not returned to mpool ucp_requests
[1710175818.020814] [node056:2000901:0]          mpool.c:43   UCX  WARN  object 0x14171480 was not returned to mpool ucp_requests
[1710175818.020818] [node056:2000901:0]          mpool.c:43   UCX  WARN  object 0x14171640 was not returned to mpool ucp_requests
[1710175818.020821] [node056:2000901:0]          mpool.c:43   UCX  WARN  object 0x14171800 was not returned to mpool ucp_requests
[1710175818.020825] [node056:2000901:0]          mpool.c:43   UCX  WARN  object 0x141719c0 was not returned to mpool ucp_requests
[1710175818.020828] [node056:2000901:0]          mpool.c:43   UCX  WARN  object 0x14171b80 was not returned to mpool ucp_requests
[1710175818.020831] [node056:2000901:0]          mpool.c:43   UCX  WARN  object 0x14171d40 was not returned to mpool ucp_requests
[1710175818.020835] [node056:2000901:0]          mpool.c:43   UCX  WARN  object 0x14171f00 was not returned to mpool ucp_requests
[1710175818.022669] [node056:2000877:0]          mpool.c:43   UCX  WARN  object 0x14528440 was not returned to mpool ucp_requests
[1710175818.022679] [node056:2000877:0]          mpool.c:43   UCX  WARN  object 0x14528600 was not returned to mpool ucp_requests
[1710175818.022683] [node056:2000877:0]          mpool.c:43   UCX  WARN  object 0x145287c0 was not returned to mpool ucp_requests
[1710175818.022686] [node056:2000877:0]          mpool.c:43   UCX  WARN  object 0x14528980 was not returned to mpool ucp_requests
[1710175818.022690] [node056:2000877:0]          mpool.c:43   UCX  WARN  object 0x14528b40 was not returned to mpool ucp_requests
[1710175818.022694] [node056:2000877:0]          mpool.c:43   UCX  WARN  object 0x14528d00 was not returned to mpool ucp_requests
[1710175818.022699] [node056:2000877:0]          mpool.c:43   UCX  WARN  object 0x14528ec0 was not returned to mpool ucp_requests
[1710175818.022702] [node056:2000877:0]          mpool.c:43   UCX  WARN  object 0x14529080 was not returned to mpool ucp_requests


-------------------------------------------------------------------------------
                          DFT DISPERSION CORRECTION                            
                                                                               
                              DFTD3 V3.1  Rev 1                                
                          USING Becke-Johnson damping                          
-------------------------------------------------------------------------------
The PBE0 functional is recognized
Active option DFTDOPT                   ...         4   

molecular C6(AA) [au] = 45530.896869 


            DFT-D V3
 parameters
 s6 scaling factor         :     1.0000 
 a1 scaling factor         :     0.4145 
 s8 scaling factor         :     1.2177 
 a2 scaling factor         :     4.8593 
 ad hoc parameters k1-k3   :    16.0000     1.3333    -4.0000 

 Edisp/kcal,au: -53.305426802704  -0.084947595725 
 E6   /kcal   : -34.368914149 
 E8   /kcal   : -18.936512653 
 % E8         :  35.524549355 

-------------------------   ----------------
Dispersion correction           -0.084947596
-------------------------   ----------------


-------------------------   --------------------
FINAL SINGLE POINT ENERGY     -1384.476657795789
-------------------------   --------------------


           ************************************************************
           *        Program running with 20 parallel MPI-processes    *
           *              working on a common directory               *
           ************************************************************
------------------------------------------------------------------------------
                         ORCA SCF GRADIENT CALCULATION
------------------------------------------------------------------------------

 ... reading COSX grid (gridx3)
Gradient of the Kohn-Sham DFT energy:
Kohn-Sham wavefunction type      ... RKS
Hartree-Fock exchange scaling    ...    0.250
Number of operators              ...    1
Number of atoms                  ...   67
Basis set dimensions             ... 1227
Integral neglect threshold       ... 2.5e-11
Integral primitive cutoff        ... 2.5e-12
SHARK Integral package           ... ON

Nuc. rep. gradient       (SHARK) ... done (  0.1 sec)
HCore & Overlap gradient (SHARK) ... done (  1.1 sec)
RI-J gradient            (SHARK) ... done (  5.2 sec)
COSX-gradient                    ... done ( 45.9 sec)
Exchange-correlation gradient    ... done
Dispersion correction            ... done

------------------
CARTESIAN GRADIENT
------------------

   1   O   :    0.001519829    0.020046812    0.004656066
   2   O   :    0.012723968   -0.026072562   -0.037221478
   3   N   :   -0.028037816    0.047135238   -0.010770294
   4   N   :   -0.001669709    0.008712219   -0.006057314
   5   C   :    0.004011846   -0.035492313    0.015578728
   6   C   :   -0.002077431   -0.021568197   -0.000931472
   7   H   :    0.005056671   -0.000117115   -0.001975738
   8   C   :    0.006096178   -0.000392843   -0.005171912
   9   C   :    0.000293978   -0.009050636    0.001134217
  10   H   :    0.000329185    0.001494223   -0.002832833
  11   C   :    0.002157490   -0.009226421   -0.004596697
  12   H   :   -0.000742352    0.002059741    0.001200923
  13   C   :    0.001133311    0.001508378   -0.002695345
  14   H   :   -0.000847253   -0.000306592    0.002798721
  15   C   :    0.000570389    0.009564982   -0.005724150
  16   H   :   -0.000294499   -0.002443449    0.000869144
  17   C   :   -0.001339962    0.009179530    0.001741772
  18   H   :    0.000437390   -0.001976161   -0.001341746
  19   C   :    0.010696995   -0.007790408    0.001253733
  20   C   :   -0.004654911   -0.001009559   -0.005754791
  21   H   :   -0.002142323   -0.001640800    0.001312162
  22   H   :    0.000341766   -0.003913966   -0.001282058
  23   H   :   -0.002442917    0.001626358   -0.001620097
  24   C   :    0.002495051    0.001883313   -0.001908012
  25   H   :   -0.002299278    0.001038091   -0.001950610
  26   H   :    0.002454209    0.001134066   -0.001517825
  27   H   :   -0.000856254    0.002460801    0.001400289
  28   C   :   -0.000927394    0.004574163    0.005860547
  29   H   :   -0.001102056    0.002857735    0.001023270
  30   H   :    0.002103656   -0.001829785    0.003044234
  31   H   :   -0.001848023   -0.001656338    0.001914638
  32   C   :    0.006882057   -0.001621254    0.014474761
  33   C   :   -0.003533690   -0.013765454   -0.008357560
  34   C   :    0.002856402    0.009165148    0.013958961
  35   H   :   -0.001402311   -0.005727385    0.002702600
  36   C   :    0.000621346    0.000729312    0.002735566
  37   H   :   -0.000174991   -0.000761905   -0.002652838
  38   C   :   -0.003272364   -0.008355109    0.005414222
  39   H   :    0.000932965    0.002792255   -0.000221269
  40   C   :   -0.001789868   -0.003136627   -0.009254057
  41   H   :    0.001699003    0.001256723    0.005473046
  42   C   :   -0.002357072   -0.007697955   -0.000118851
  43   C   :    0.003610806    0.012728937   -0.000398958
  44   H   :   -0.000822744    0.001833686   -0.001180744
  45   H   :    0.001453058    0.001339884   -0.001554506
  46   H   :    0.001065659    0.002056538    0.005947034
  47   C   :    0.005155903    0.002845582   -0.001871080
  48   H   :    0.000515579    0.002403074    0.001262196
  49   H   :   -0.000396739    0.000746492   -0.002193887
  50   H   :    0.002419132   -0.003299222   -0.002232272
  51   C   :   -0.003475513    0.004563335   -0.002227829
  52   H   :    0.001824274    0.000398235    0.001351032
  53   H   :   -0.004108492   -0.001357613   -0.000960975
  54   H   :    0.000148468    0.000532011   -0.002354455
  55   C   :   -0.004313811    0.020939606    0.018186736
  56   C   :   -0.001408985   -0.005794397   -0.001347162
  57   C   :    0.000875409    0.004070837    0.001633447
  58   H   :   -0.001166151   -0.000974248    0.002922138
  59   C   :   -0.003011992    0.002214770    0.010112349
  60   H   :    0.000108190   -0.001192889   -0.001643729
  61   C   :   -0.001488690   -0.002528538    0.002506923
  62   H   :    0.001100287    0.001718777   -0.001975243
  63   C   :   -0.002839589   -0.010896665    0.000127381
  64   H   :    0.000163243    0.001735653    0.000983415
  65   C   :    0.000886369   -0.000970152   -0.003668156
  66   H   :   -0.001137555   -0.002916187    0.001410034
  67   H   :    0.003024632    0.006532349    0.002497257

Difference to translation invariance:
           :   -0.0002180392    0.0003961085   -0.0000784024

Difference to rotation invariance:
           :   -0.0062925660   -0.0043306966    0.0098795603

Norm of the cartesian gradient     ...    0.1077687272
RMS gradient                       ...    0.0076014199
MAX gradient                       ...    0.0471352380

-------
TIMINGS
-------

Total SCF gradient time            ...       73.520 sec

One electron gradient       ....       1.100 sec  (  1.5%)
RI-J Coulomb gradient       ....       5.157 sec  (  7.0%)
COSX gradient               ....      45.869 sec  ( 62.4%)
XC gradient                 ....       7.599 sec  ( 10.3%)
CPCM gradient               ....       2.288 sec  (  3.1%)
   A-Matrix (El+Nuc)        ....       0.611 sec  (  0.8%)
   Potential                ....       1.677 sec  (  2.3%)

Maximum memory used throughout the entire SCFGRAD-calculation: 252.6 MB
------------------------------------------------------------------------------
                         ORCA GEOMETRY RELAXATION STEP
------------------------------------------------------------------------------

Reading the OPT-File                    .... done
Getting information on internals        .... done
Copying old internal coords+grads       .... done
Making the new internal coordinates     .... (new redundants).... done
Validating the new internal coordinates .... (new redundants).... done
Calculating the B-matrix                .... done
Calculating the G,G- and P matrices     .... done
Transforming gradient to internals      .... done
Projecting the internal gradient        .... done
Number of atoms                         ....  67
Number of internal coordinates          .... 357
Current Energy                          .... -1384.476657796 Eh
Current gradient norm                   ....     0.107768727 Eh/bohr
Maximum allowed component of the step   ....  0.150
Current trust radius                    ....  0.300
Evaluating the initial hessian          ....  (Almloef) done
Projecting the Hessian                  .... done
Forming the augmented Hessian           .... done
Diagonalizing the augmented Hessian     .... done
Last element of RFO vector              ....  0.961930238
Lowest eigenvalues of augmented Hessian:
 -0.022264952  0.000469447  0.000804565  0.008409425  0.008881862
Length of the computed step             ....  0.284111156
The final length of the internal step   ....  0.284111156
Converting the step to cartesian space:
 Initial RMS(Int)=    0.0150367569
Transforming coordinates:
 Iter   0:  RMS(Cart)=    0.1056320186 RMS(Int)=    0.9400151107
 Iter   1:  RMS(Cart)=    0.0046559755 RMS(Int)=    0.0016689392
 Iter   2:  RMS(Cart)=    0.0002964931 RMS(Int)=    0.0000603179
 Iter   3:  RMS(Cart)=    0.0000261102 RMS(Int)=    0.0000101470
 Iter   4:  RMS(Cart)=    0.0000018114 RMS(Int)=    0.0000004612
 Iter   5:  RMS(Cart)=    0.0000001655 RMS(Int)=    0.0000000675
 Iter   6:  RMS(Cart)=    0.0000000120 RMS(Int)=    0.0000000037
done
Storing new coordinates                 .... done

                                .--------------------.
          ----------------------|Geometry convergence|-------------------------
          Item                value                   Tolerance       Converged
          ---------------------------------------------------------------------
          RMS gradient        0.0056145882            0.0001000000      NO
          MAX gradient        0.0524515549            0.0003000000      NO
          RMS step            0.0150367569            0.0020000000      NO
          MAX step            0.0622967557            0.0040000000      NO
          ........................................................
          Max(Bonds)      0.0330      Max(Angles)    2.29
          Max(Dihed)        3.39      Max(Improp)    0.00
          ---------------------------------------------------------------------

The optimization has not yet converged - more geometry cycles are needed


    ---------------------------------------------------------------------------
                         Redundant Internal Coordinates
                            (Angstroem and degrees)

        Definition                    Value    dE/dq     Step     New-Value
    ----------------------------------------------------------------------------
     1. B(C   4,O   0)                1.3781 -0.002525  0.0021    1.3802   
     2. B(C   4,N   2)                1.2862  0.052452 -0.0330    1.2532   
     3. B(C   5,N   3)                1.4765  0.019955 -0.0253    1.4512   
     4. B(C   5,C   4)                1.5660  0.020571 -0.0321    1.5339   
     5. B(H   6,C   5)                1.0875  0.000799 -0.0011    1.0864   
     6. B(C   7,C   5)                1.5364  0.016104 -0.0220    1.5144   
     7. B(C   8,C   7)                1.3996  0.009828 -0.0084    1.3912   
     8. B(H   9,C   8)                1.0810 -0.002507  0.0034    1.0843   
     9. B(C  10,C   8)                1.3925  0.003615 -0.0030    1.3896   
    10. B(H  11,C  10)                1.0805 -0.002483  0.0033    1.0838   
    11. B(C  12,C  10)                1.3928  0.006037 -0.0049    1.3879   
    12. B(H  13,C  12)                1.0805 -0.002937  0.0039    1.0845   
    13. B(C  14,C  12)                1.3928  0.004344 -0.0035    1.3893   
    14. B(H  15,C  14)                1.0802 -0.002591  0.0035    1.0837   
    15. B(C  16,C   7)                1.4028  0.009901 -0.0086    1.3942   
    16. B(C  16,C  14)                1.3922  0.004850 -0.0040    1.3882   
    17. B(H  17,C  16)                1.0804 -0.002424  0.0032    1.0836   
    18. B(C  18,N   2)                1.4577 -0.001905  0.0021    1.4598   
    19. B(C  19,C  18)                1.5467  0.012067 -0.0171    1.5296   
    20. B(H  20,C  19)                1.0906 -0.001436  0.0020    1.0926   
    21. B(H  21,C  19)                1.0899 -0.001947  0.0027    1.0926   
    22. B(H  22,C  19)                1.0889 -0.002073  0.0029    1.0917   
    23. B(C  23,C  18)                1.5389  0.007291 -0.0101    1.5288   
    24. B(H  24,C  23)                1.0911 -0.001609  0.0022    1.0933   
    25. B(H  25,C  23)                1.0901 -0.002092  0.0029    1.0930   
    26. B(H  26,C  23)                1.0911 -0.001510  0.0021    1.0932   
    27. B(C  27,C  18)                1.5457  0.012211 -0.0172    1.5285   
    28. B(H  28,C  27)                1.0887 -0.002111  0.0029    1.0916   
    29. B(H  29,C  27)                1.0899 -0.001876  0.0026    1.0924   
    30. B(H  30,C  27)                1.0907 -0.001370  0.0021    1.0928   
    31. B(C  31,N   3)                1.4074  0.017679 -0.0174    1.3900   
    32. B(C  32,C  31)                1.4213  0.003274 -0.0032    1.4181   
    33. B(C  33,C  32)                1.4106  0.016482 -0.0146    1.3961   
    34. B(H  34,C  33)                1.0778 -0.002985  0.0040    1.0818   
    35. B(C  35,C  33)                1.3918  0.003841 -0.0031    1.3887   
    36. B(H  36,C  35)                1.0807 -0.002579  0.0035    1.0842   
    37. B(C  37,C  35)                1.3870  0.003777 -0.0029    1.3840   
    38. B(H  38,C  37)                1.0804 -0.002761  0.0037    1.0841   
    39. B(C  39,C  37)                1.3893  0.004867 -0.0042    1.3851   
    40. B(C  39,C  31)                1.4026  0.003788 -0.0033    1.3993   
    41. B(H  40,C  39)                1.0766 -0.004349  0.0057    1.0824   
    42. B(C  41,C  32)                1.5670  0.018754 -0.0286    1.5384   
    43. B(C  42,C  41)                1.5547  0.015569 -0.0227    1.5320   
    44. B(H  43,C  42)                1.0910 -0.001751  0.0024    1.0935   
    45. B(H  44,C  42)                1.0909 -0.001879  0.0026    1.0935   
    46. B(H  45,C  42)                1.0911 -0.000480  0.0007    1.0917   
    47. B(C  46,C  41)                1.5503  0.009009 -0.0129    1.5374   
    48. B(H  47,C  46)                1.0879 -0.002402  0.0033    1.0912   
    49. B(H  48,C  46)                1.0909 -0.001580  0.0022    1.0931   
    50. B(H  49,C  46)                1.0908 -0.001588  0.0022    1.0930   
    51. B(C  50,C  41)                1.5504  0.007979 -0.0113    1.5391   
    52. B(H  51,C  50)                1.0874 -0.001822  0.0025    1.0899   
    53. B(H  52,C  50)                1.0907 -0.001632  0.0023    1.0930   
    54. B(H  53,C  50)                1.0908 -0.001513  0.0022    1.0931   
    55. B(H  53,H  30)                2.6872  0.000074  0.0018    2.6890   
    56. B(C  54,O   1)                1.2361  0.045978 -0.0242    1.2119   
    57. B(C  54,O   0)                1.3631  0.022021 -0.0182    1.3448   
    58. B(C  55,C  54)                1.5013  0.020043 -0.0243    1.4770   
    59. B(C  56,C  55)                1.4059  0.011626 -0.0101    1.3958   
    60. B(H  57,C  56)                1.0826 -0.000124  0.0004    1.0829   
    61. B(H  57,H  38)                3.6587  0.001332 -0.0156    3.6431   
    62. B(C  58,C  56)                1.3921  0.006987 -0.0057    1.3863   
    63. B(H  59,C  58)                1.0806 -0.001941  0.0026    1.0832   
    64. B(C  60,C  58)                1.3919  0.003229 -0.0025    1.3894   
    65. B(H  61,C  60)                1.0805 -0.002838  0.0038    1.0843   
    66. B(C  62,C  60)                1.3920  0.002885 -0.0022    1.3898   
    67. B(H  63,C  62)                1.0806 -0.001905  0.0026    1.0832   
    68. B(C  64,C  62)                1.3922  0.007781 -0.0064    1.3858   
    69. B(C  64,C  55)                1.4034  0.010850 -0.0095    1.3939   
    70. B(H  65,C  64)                1.0830 -0.000422  0.0006    1.0835   
    71. B(H  66,N   3)                1.0080  0.005552 -0.0064    1.0016   
    72. A(C   4,O   0,C  54)          121.78  0.008330   -1.05    120.73   
    73. A(C   4,N   2,C  18)          124.87  0.008701   -1.09    123.78   
    74. A(C   5,N   3,H  66)          114.43  0.003004   -0.61    113.82   
    75. A(C  31,N   3,H  66)          112.78 -0.006866    0.96    113.74   
    76. A(C   5,N   3,C  31)          124.33  0.005059   -1.40    122.92   
    77. A(O   0,C   4,N   2)          121.62  0.000563    0.11    121.74   
    78. A(N   2,C   4,C   5)          122.20  0.003989   -0.43    121.77   
    79. A(O   0,C   4,C   5)          115.44 -0.004721    0.38    115.82   
    80. A(H   6,C   5,C   7)          106.20 -0.002933    0.64    106.84   
    81. A(C   4,C   5,H   6)          110.92  0.002819   -1.12    109.79   
    82. A(N   3,C   5,H   6)          107.98 -0.000036    0.27    108.25   
    83. A(C   4,C   5,C   7)          113.45  0.004025   -0.62    112.84   
    84. A(N   3,C   5,C   7)          109.33  0.000421    0.44    109.76   
    85. A(N   3,C   5,C   4)          108.81 -0.004364    0.44    109.25   
    86. A(C   5,C   7,C   8)          119.16  0.001404   -0.17    118.99   
    87. A(C   8,C   7,C  16)          119.34 -0.000517    0.04    119.37   
    88. A(C   5,C   7,C  16)          121.50 -0.000892    0.14    121.64   
    89. A(H   9,C   8,C  10)          119.22 -0.001726    0.28    119.50   
    90. A(C   7,C   8,C  10)          120.33 -0.000624    0.07    120.40   
    91. A(C   7,C   8,H   9)          120.45  0.002349   -0.34    120.10   
    92. A(H  11,C  10,C  12)          120.21  0.000312   -0.05    120.17   
    93. A(C   8,C  10,H  11)          120.05  0.000594   -0.09    119.96   
    94. A(C   8,C  10,C  12)          119.74 -0.000906    0.14    119.88   
    95. A(H  13,C  12,C  14)          119.71 -0.001895    0.24    119.95   
    96. A(C  10,C  12,C  14)          120.58  0.003762   -0.47    120.11   
    97. A(C  10,C  12,H  13)          119.71 -0.001868    0.23    119.94   
    98. A(H  15,C  14,C  16)          120.08  0.001119   -0.16    119.92   
    99. A(C  12,C  14,C  16)          119.65 -0.001938    0.27    119.93   
   100. A(C  12,C  14,H  15)          120.27  0.000819   -0.11    120.16   
   101. A(C  14,C  16,H  17)          119.46 -0.000108    0.02    119.49   
   102. A(C   7,C  16,H  17)          120.17 -0.000116    0.03    120.20   
   103. A(C   7,C  16,C  14)          120.36  0.000221   -0.05    120.31   
   104. A(N   2,C  18,C  19)          111.98  0.000712   -0.34    111.64   
   105. A(C  23,C  18,C  27)          108.51 -0.000186    0.21    108.72   
   106. A(C  19,C  18,C  27)          111.91  0.000820   -0.64    111.27   
   107. A(N   2,C  18,C  27)          111.11  0.001203   -0.60    110.52   
   108. A(C  19,C  18,C  23)          108.48 -0.000265    0.32    108.80   
   109. A(N   2,C  18,C  23)          104.49 -0.002587    1.22    105.71   
   110. A(C  18,C  19,H  21)          111.15  0.003903   -0.67    110.48   
   111. A(C  18,C  19,H  20)          111.41  0.002555   -0.51    110.91   
   112. A(H  21,C  19,H  22)          106.37 -0.003542    0.74    107.11   
   113. A(H  20,C  19,H  22)          107.64 -0.002319    0.40    108.04   
   114. A(C  18,C  19,H  22)          112.55  0.001666   -0.24    112.30   
   115. A(H  20,C  19,H  21)          107.43 -0.002895    0.39    107.82   
   116. A(H  25,C  23,H  26)          107.29 -0.002528    0.48    107.77   
   117. A(H  24,C  23,H  26)          107.34 -0.002578    0.39    107.73   
   118. A(C  18,C  23,H  26)          111.52  0.002492   -0.45    111.08   
   119. A(H  24,C  23,H  25)          107.28 -0.002653    0.49    107.77   
   120. A(C  18,C  23,H  25)          111.58  0.001922   -0.31    111.27   
   121. A(C  18,C  23,H  24)          111.58  0.002812   -0.51    111.07   
   122. A(H  29,C  27,H  30)          107.54 -0.002924    0.37    107.92   
   123. A(H  28,C  27,H  30)          107.44 -0.002457    0.47    107.92   
   124. A(C  18,C  27,H  30)          111.40  0.002634   -0.53    110.87   
   125. A(H  28,C  27,H  29)          106.65 -0.003456    0.71    107.36   
   126. A(C  18,C  27,H  29)          111.22  0.004062   -0.72    110.50   
   127. A(C  18,C  27,H  28)          112.31  0.001516   -0.20    112.11   
   128. A(N   3,C  31,C  39)          119.77  0.004136   -0.69    119.08   
   129. A(N   3,C  31,C  32)          120.34 -0.006125    0.92    121.26   
   130. A(C  32,C  31,C  39)          119.89  0.001995   -0.24    119.65   
   131. A(C  31,C  32,C  33)          117.37 -0.000634    0.03    117.40   
   132. A(C  33,C  32,C  41)          119.81  0.009217   -1.25    118.56   
   133. A(C  31,C  32,C  41)          122.81 -0.008597    1.24    124.05   
   134. A(H  34,C  33,C  35)          116.22 -0.003580    0.61    116.83   
   135. A(C  32,C  33,C  35)          121.92 -0.004596    0.58    122.50   
   136. A(C  32,C  33,H  34)          121.85  0.008176   -1.19    120.67   
   137. A(H  36,C  35,C  37)          119.98 -0.002762    0.39    120.38   
   138. A(C  33,C  35,C  37)          120.01  0.003512   -0.48    119.53   
   139. A(C  33,C  35,H  36)          120.01 -0.000750    0.09    120.10   
   140. A(C  35,C  37,H  38)          120.36 -0.000362    0.10    120.46   
   141. A(H  38,C  37,C  39)          120.05  0.000403   -0.12    119.93   
   142. A(C  35,C  37,C  39)          119.59 -0.000039    0.02    119.61   
   143. A(C  37,C  39,H  40)          117.36 -0.003761    0.54    117.91   
   144. A(C  31,C  39,H  40)          121.41  0.004006   -0.64    120.77   
   145. A(C  31,C  39,C  37)          121.22 -0.000238    0.09    121.32   
   146. A(C  46,C  41,C  50)          110.58  0.001159    0.49    111.07   
   147. A(C  42,C  41,C  50)          105.52 -0.000634    0.16    105.67   
   148. A(C  32,C  41,C  50)          110.71 -0.002843    0.76    111.47   
   149. A(C  42,C  41,C  46)          105.42 -0.002876    0.64    106.07   
   150. A(C  32,C  41,C  46)          111.18 -0.000562    0.24    111.42   
   151. A(C  32,C  41,C  42)          113.18  0.005835   -2.29    110.89   
   152. A(H  44,C  42,H  45)          106.34 -0.004298    0.72    107.06   
   153. A(H  43,C  42,H  45)          106.46 -0.004154    0.68    107.14   
   154. A(C  41,C  42,H  45)          111.82  0.008585   -1.51    110.30   
   155. A(H  43,C  42,H  44)          108.11 -0.000097    0.10    108.21   
   156. A(C  41,C  42,H  44)          111.94 -0.000263    0.05    111.99   
   157. A(C  41,C  42,H  43)          111.85 -0.000339    0.06    111.91   
   158. A(H  48,C  46,H  49)          107.20 -0.003062    0.37    107.56   
   159. A(H  47,C  46,H  49)          105.71 -0.003013    0.61    106.32   
   160. A(C  41,C  46,H  49)          111.70  0.005717   -1.02    110.69   
   161. A(H  47,C  46,H  48)          107.02 -0.000702    0.20    107.22   
   162. A(C  41,C  46,H  48)          111.09  0.001546   -0.32    110.77   
   163. A(C  41,C  46,H  47)          113.72 -0.001048    0.24    113.97   
   164. A(H  52,C  50,H  53)          107.21 -0.003166    0.33    107.54   
   165. A(H  51,C  50,H  53)          106.72 -0.000026    0.16    106.88   
   166. A(C  41,C  50,H  53)          111.11  0.002109   -0.38    110.73   
   167. A(H  51,C  50,H  52)          105.94 -0.001609    0.34    106.27   
   168. A(C  41,C  50,H  52)          111.69  0.005891   -1.08    110.61   
   169. A(C  41,C  50,H  51)          113.77 -0.003615    0.70    114.47   
   170. A(O   1,C  54,C  55)          122.66 -0.011884    1.47    124.12   
   171. A(O   0,C  54,C  55)          112.21 -0.000988    0.08    112.29   
   172. A(O   0,C  54,O   1)          125.12  0.012869   -1.53    123.58   
   173. A(C  56,C  55,C  64)          119.02 -0.005819    0.71    119.73   
   174. A(C  54,C  55,C  64)          119.19  0.004144   -0.51    118.68   
   175. A(C  54,C  55,C  56)          121.78  0.001671   -0.20    121.58   
   176. A(H  57,C  56,C  58)          118.33 -0.004552    0.68    119.01   
   177. A(C  55,C  56,C  58)          120.38  0.002253   -0.33    120.06   
   178. A(C  55,C  56,H  57)          121.29  0.002297   -0.35    120.93   
   179. A(H  59,C  58,C  60)          120.15 -0.000455    0.06    120.21   
   180. A(C  56,C  58,C  60)          119.81 -0.000333    0.08    119.89   
   181. A(C  56,C  58,H  59)          120.04  0.000787   -0.13    119.90   
   182. A(H  61,C  60,C  62)          119.72 -0.001059    0.11    119.83   
   183. A(C  58,C  60,C  62)          120.53  0.002073   -0.22    120.32   
   184. A(C  58,C  60,H  61)          119.74 -0.001014    0.11    119.85   
   185. A(H  63,C  62,C  64)          120.04  0.000814   -0.13    119.91   
   186. A(C  60,C  62,C  64)          119.80 -0.000410    0.08    119.88   
   187. A(C  60,C  62,H  63)          120.16 -0.000404    0.05    120.21   
   188. A(C  62,C  64,H  65)          118.68 -0.004605    0.69    119.38   
   189. A(C  55,C  64,H  65)          120.87  0.002371   -0.37    120.50   
   190. A(C  55,C  64,C  62)          120.45  0.002233   -0.33    120.12   
   191. D(N   2,C   4,O   0,C  54)    135.47 -0.000024   -0.63    134.85   
   192. D(C   5,C   4,O   0,C  54)    -54.14 -0.000758   -0.27    -54.41   
   193. D(O   0,C   4,N   2,C  18)     -3.09  0.000029   -0.14     -3.24   
   194. D(C   5,C   4,N   2,C  18)   -172.83  0.001676   -0.60   -173.43   
   195. D(N   3,C   5,C   4,N   2)     64.12  0.000283    0.18     64.30   
   196. D(C   7,C   5,C   4,O   0)    131.86  0.001306   -0.70    131.16   
   197. D(C   7,C   5,N   3,H  66)     47.41  0.001584    0.07     47.48   
   198. D(H   6,C   5,N   3,H  66)    162.54 -0.001681    1.20    163.74   
   199. D(C   4,C   5,N   3,C  31)     68.62 -0.000991   -1.34     67.28   
   200. D(H   6,C   5,C   4,O   0)     12.42  0.000316   -0.30     12.13   
   201. D(C   4,C   5,N   3,H  66)    -77.00 -0.000828    0.26    -76.73   
   202. D(C   7,C   5,C   4,N   2)    -57.82  0.000197   -0.29    -58.10   
   203. D(H   6,C   5,C   4,N   2)   -177.25 -0.000792    0.12   -177.13   
   204. D(H   6,C   5,N   3,C  31)    -51.85 -0.001845   -0.40    -52.25   
   205. D(N   3,C   5,C   4,O   0)   -106.21  0.001391   -0.23   -106.44   
   206. D(C   7,C   5,N   3,C  31)   -166.98  0.001421   -1.53   -168.50   
   207. D(C  16,C   7,C   5,C   4)     69.58 -0.002314    0.76     70.35   
   208. D(C  16,C   7,C   5,H   6)   -168.32  0.001653   -0.58   -168.90   
   209. D(C  16,C   7,C   5,N   3)    -52.06  0.000252    0.30    -51.76   
   210. D(C   8,C   7,C   5,C   4)   -109.63 -0.001894    0.18   -109.45   
   211. D(C   8,C   7,C   5,H   6)     12.46  0.002072   -1.16     11.30   
   212. D(C   8,C   7,C   5,N   3)    128.72  0.000671   -0.28    128.44   
   213. D(C  10,C   8,C   7,C  16)      0.59  0.000123   -0.19      0.40   
   214. D(C  10,C   8,C   7,C   5)    179.82 -0.000291    0.38    180.20   
   215. D(H   9,C   8,C   7,C  16)   -179.05  0.000361   -0.46   -179.51   
   216. D(H   9,C   8,C   7,C   5)      0.18 -0.000053    0.11      0.29   
   217. D(C  12,C  10,C   8,H   9)    179.46 -0.000269    0.33    179.78   
   218. D(H  11,C  10,C   8,H   9)     -0.32 -0.000073    0.09     -0.23   
   219. D(H  11,C  10,C   8,C   7)   -179.97  0.000148   -0.17   -180.14   
   220. D(C  12,C  10,C   8,C   7)     -0.19 -0.000049    0.06     -0.12   
   221. D(H  13,C  12,C  10,C   8)   -179.84  0.000149   -0.18   -180.02   
   222. D(C  14,C  12,C  10,C   8)     -0.23 -0.000118    0.15     -0.09   
   223. D(C  14,C  12,C  10,H  11)    179.54 -0.000314    0.38    179.92   
   224. D(H  13,C  12,C  10,H  11)     -0.06 -0.000047    0.06     -0.01   
   225. D(C  16,C  14,C  12,H  13)    179.85 -0.000081    0.10    179.95   
   226. D(C  16,C  14,C  12,C  10)      0.25  0.000186   -0.22      0.02   
   227. D(H  15,C  14,C  12,H  13)      0.21  0.000022   -0.03      0.19   
   228. D(H  15,C  14,C  12,C  10)   -179.39  0.000289   -0.35   -179.74   
   229. D(H  17,C  16,C  14,H  15)      0.74  0.000018   -0.03      0.71   
   230. D(H  17,C  16,C  14,C  12)   -178.90  0.000121   -0.15   -179.05   
   231. D(C   7,C  16,C  14,H  15)    179.80 -0.000194    0.22    180.02   
   232. D(C   7,C  16,C  14,C  12)      0.16 -0.000090    0.09      0.26   
   233. D(H  17,C  16,C   7,C   8)    178.47 -0.000270    0.36    178.84   
   234. D(H  17,C  16,C   7,C   5)     -0.74  0.000136   -0.22     -0.96   
   235. D(C  14,C  16,C   7,C   8)     -0.58 -0.000057    0.11     -0.47   
   236. D(C  14,C  16,C   7,C   5)   -179.79  0.000349   -0.47   -180.26   
   237. D(C  27,C  18,N   2,C   4)     65.41  0.001203   -0.51     64.90   
   238. D(C  23,C  18,N   2,C   4)   -177.76  0.000110    0.14   -177.62   
   239. D(C  19,C  18,N   2,C   4)    -60.55 -0.001368    1.07    -59.48   
   240. D(H  22,C  19,C  18,C  27)    -51.64 -0.000463    0.08    -51.56   
   241. D(H  22,C  19,C  18,C  23)   -171.32 -0.000563   -0.00   -171.32   
   242. D(H  22,C  19,C  18,N   2)     73.89  0.002338   -1.49     72.40   
   243. D(H  21,C  19,C  18,C  23)    -52.12 -0.001257    0.32    -51.80   
   244. D(H  21,C  19,C  18,C  27)     67.56 -0.001158    0.40     67.96   
   245. D(H  21,C  19,C  18,N   2)   -166.91  0.001643   -1.17   -168.08   
   246. D(H  20,C  19,C  18,C  27)   -172.66 -0.000483    0.10   -172.55   
   247. D(H  20,C  19,C  18,C  23)     67.66 -0.000582    0.02     67.68   
   248. D(H  20,C  19,C  18,N   2)    -47.13  0.002318   -1.46    -48.60   
   249. D(H  25,C  23,C  18,C  19)     60.87  0.000461   -0.31     60.57   
   250. D(H  25,C  23,C  18,N   2)   -179.53 -0.000215    0.10   -179.43   
   251. D(H  24,C  23,C  18,C  27)     59.08 -0.000403    0.21     59.30   
   252. D(H  24,C  23,C  18,C  19)   -179.13  0.000321   -0.24   -179.37   
   253. D(H  24,C  23,C  18,N   2)    -59.53 -0.000355    0.17    -59.37   
   254. D(H  26,C  23,C  18,C  27)    179.12 -0.000059    0.06    179.18   
   255. D(H  26,C  23,C  18,C  19)    -59.10  0.000665   -0.40    -59.49   
   256. D(H  26,C  23,C  18,N   2)     60.50 -0.000011    0.01     60.52   
   257. D(H  25,C  23,C  18,C  27)    -60.91 -0.000263    0.15    -60.76   
   258. D(H  30,C  27,C  18,C  23)    -66.25  0.000344    0.09    -66.16   
   259. D(H  30,C  27,C  18,N   2)     48.09 -0.002219    1.36     49.45   
   260. D(H  29,C  27,C  18,C  23)     53.71  0.001158   -0.27     53.44   
   261. D(H  29,C  27,C  18,C  19)    -65.95  0.001105   -0.42    -66.37   
   262. D(H  29,C  27,C  18,N   2)    168.05 -0.001404    1.00    169.05   
   263. D(H  28,C  27,C  18,C  23)    173.16  0.000581    0.00    173.16   
   264. D(H  30,C  27,C  18,C  19)    174.08  0.000290   -0.05    174.03   
   265. D(H  28,C  27,C  18,C  19)     53.50  0.000528   -0.14     53.35   
   266. D(H  28,C  27,C  18,N   2)    -72.50 -0.001981    1.27    -71.23   
   267. D(C  39,C  31,N   3,H  66)    169.02 -0.000245    0.19    169.21   
   268. D(C  39,C  31,N   3,C   5)     22.92 -0.002939    2.22     25.14   
   269. D(C  32,C  31,N   3,H  66)    -11.16  0.002003   -1.93    -13.08   
   270. D(C  32,C  31,N   3,C   5)   -157.26 -0.000691    0.10   -157.16   
   271. D(C  41,C  32,C  31,C  39)   -178.74  0.000202   -0.09   -178.82   
   272. D(C  41,C  32,C  31,N   3)      1.44 -0.002054    2.04      3.47   
   273. D(C  33,C  32,C  31,C  39)      0.09 -0.000468    0.81      0.91   
   274. D(C  33,C  32,C  31,N   3)   -179.73 -0.002723    2.94   -176.79   
   275. D(C  35,C  33,C  32,C  41)    178.62 -0.000624    0.28    178.90   
   276. D(C  35,C  33,C  32,C  31)     -0.25  0.000238   -0.62     -0.87   
   277. D(H  34,C  33,C  32,C  41)     -1.07 -0.000563    0.53     -0.53   
   278. D(H  34,C  33,C  32,C  31)   -179.94  0.000299   -0.37   -180.31   
   279. D(C  37,C  35,C  33,H  34)    179.85 -0.000171    0.03    179.88   
   280. D(C  37,C  35,C  33,C  32)      0.14 -0.000149    0.28      0.42   
   281. D(H  36,C  35,C  33,H  34)     -0.22 -0.000003    0.01     -0.21   
   282. D(H  36,C  35,C  33,C  32)   -179.92  0.000019    0.25   -179.67   
   283. D(C  39,C  37,C  35,H  36)   -179.80  0.000121   -0.09   -179.90   
   284. D(C  39,C  37,C  35,C  33)      0.13  0.000290   -0.12      0.01   
   285. D(H  38,C  37,C  35,H  36)     -0.14  0.000391   -0.23     -0.36   
   286. D(H  38,C  37,C  35,C  33)    179.80  0.000560   -0.26    179.54   
   287. D(H  40,C  39,C  37,H  38)     -0.47  0.000017   -0.11     -0.58   
   288. D(H  40,C  39,C  37,C  35)    179.20  0.000284   -0.25    178.95   
   289. D(C  31,C  39,C  37,H  38)   -179.96 -0.000815    0.47   -179.49   
   290. D(C  31,C  39,C  37,C  35)     -0.29 -0.000548    0.33      0.04   
   291. D(H  40,C  39,C  31,C  32)   -179.30 -0.000185   -0.09   -179.39   
   292. D(H  40,C  39,C  31,N   3)      0.53  0.002039   -2.20     -1.67   
   293. D(C  37,C  39,C  31,C  32)      0.17  0.000640   -0.69     -0.52   
   294. D(C  37,C  39,C  31,N   3)    180.00  0.002864   -2.80    177.20   
   295. D(C  50,C  41,C  32,C  33)   -116.70 -0.001476    2.45   -114.25   
   296. D(C  50,C  41,C  32,C  31)     62.10 -0.002278    3.39     65.49   
   297. D(C  46,C  41,C  32,C  33)    119.97 -0.000541    1.11    121.08   
   298. D(C  46,C  41,C  32,C  31)    -61.23 -0.001343    2.05    -59.18   
   299. D(C  42,C  41,C  32,C  33)      1.53 -0.000396    1.66      3.19   
   300. D(C  42,C  41,C  32,C  31)   -179.67 -0.001198    2.60   -177.07   
   301. D(H  45,C  42,C  41,C  46)     58.01 -0.000325    0.50     58.52   
   302. D(H  45,C  42,C  41,C  32)    179.74  0.000479   -0.11    179.63   
   303. D(H  44,C  42,C  41,C  50)     60.15  0.000167   -0.48     59.66   
   304. D(H  44,C  42,C  41,C  46)    177.22 -0.000110    0.43    177.65   
   305. D(H  44,C  42,C  41,C  32)    -61.05  0.000694   -0.19    -61.24   
   306. D(H  43,C  42,C  41,C  50)   -178.35 -0.000391   -0.27   -178.62   
   307. D(H  43,C  42,C  41,C  46)    -61.28 -0.000668    0.64    -60.64   
   308. D(H  45,C  42,C  41,C  50)    -59.05 -0.000048   -0.41    -59.46   
   309. D(H  43,C  42,C  41,C  32)     60.45  0.000136    0.02     60.47   
   310. D(H  49,C  46,C  41,C  32)   -172.89 -0.003007    1.09   -171.80   
   311. D(H  48,C  46,C  41,C  50)   -176.66  0.001210   -0.83   -177.49   
   312. D(H  48,C  46,C  41,C  42)     69.77  0.002935   -1.58     68.18   
   313. D(H  48,C  46,C  41,C  32)    -53.25 -0.002011    0.66    -52.59   
   314. D(H  47,C  46,C  41,C  50)    -55.85  0.000696   -0.63    -56.48   
   315. D(H  47,C  46,C  41,C  42)   -169.43  0.002421   -1.38   -170.81   
   316. D(H  49,C  46,C  41,C  42)    -49.87  0.001939   -1.15    -51.02   
   317. D(H  47,C  46,C  41,C  32)     67.56 -0.002525    0.86     68.42   
   318. D(H  49,C  46,C  41,C  50)     63.70  0.000214   -0.40     63.31   
   319. D(H  53,C  50,C  41,C  46)    178.39 -0.000538    0.60    178.99   
   320. D(H  53,C  50,C  41,C  42)    -68.09 -0.003686    1.66    -66.43   
   321. D(H  53,C  50,C  41,C  32)     54.71  0.001364   -0.58     54.12   
   322. D(H  52,C  50,C  41,C  46)    -61.95  0.000828    0.04    -61.91   
   323. D(H  52,C  50,C  41,C  42)     51.57 -0.002320    1.10     52.67   
   324. D(H  52,C  50,C  41,C  32)    174.37  0.002730   -1.14    173.22   
   325. D(H  51,C  50,C  41,C  46)     57.92  0.000495    0.18     58.10   
   326. D(H  51,C  50,C  41,C  42)    171.44 -0.002653    1.24    172.68   
   327. D(H  51,C  50,C  41,C  32)    -65.76  0.002397   -1.00    -66.76   
   328. D(C  55,C  54,O   0,C   4)    170.65 -0.001321   -0.24    170.41   
   329. D(O   1,C  54,O   0,C   4)    -10.85 -0.001690    0.15    -10.69   
   330. D(C  64,C  55,C  54,O   1)     -6.77 -0.001177    0.86     -5.91   
   331. D(C  64,C  55,C  54,O   0)    171.77 -0.001111    1.19    172.96   
   332. D(C  56,C  55,C  54,O   1)    172.34 -0.001552    1.03    173.37   
   333. D(C  56,C  55,C  54,O   0)     -9.12 -0.001486    1.36     -7.76   
   334. D(C  58,C  56,C  55,C  64)     -0.35 -0.000397    0.34     -0.00   
   335. D(C  58,C  56,C  55,C  54)   -179.46 -0.000109    0.19   -179.27   
   336. D(H  57,C  56,C  55,C  64)    179.36 -0.000828    0.51    179.87   
   337. D(H  57,C  56,C  55,C  54)      0.24 -0.000540    0.36      0.60   
   338. D(C  60,C  58,C  56,H  57)   -179.60  0.000592   -0.37   -179.97   
   339. D(C  60,C  58,C  56,C  55)      0.11  0.000192   -0.20     -0.09   
   340. D(H  59,C  58,C  56,H  57)      0.34  0.000456   -0.28      0.07   
   341. D(H  59,C  58,C  56,C  55)   -179.94  0.000057   -0.11   -180.06   
   342. D(C  62,C  60,C  58,H  59)   -179.85  0.000237   -0.13   -179.97   
   343. D(C  62,C  60,C  58,C  56)      0.10  0.000102   -0.04      0.06   
   344. D(H  61,C  60,C  58,H  59)      0.08  0.000076   -0.03      0.05   
   345. D(H  61,C  60,C  58,C  56)   -179.98 -0.000059    0.06   -179.92   
   346. D(C  64,C  62,C  60,H  61)   -180.00  0.000008    0.03   -179.97   
   347. D(C  64,C  62,C  60,C  58)     -0.07 -0.000153    0.13      0.06   
   348. D(H  63,C  62,C  60,H  61)     -0.02  0.000008    0.01     -0.01   
   349. D(H  63,C  62,C  60,C  58)    179.91 -0.000153    0.10    180.01   
   350. D(H  65,C  64,C  62,C  60)    179.96  0.000017   -0.04    179.92   
   351. D(C  55,C  64,C  62,H  63)    179.85 -0.000092    0.05    179.90   
   352. D(C  55,C  64,C  62,C  60)     -0.17 -0.000092    0.02     -0.15   
   353. D(H  65,C  64,C  55,C  56)   -179.76  0.000225   -0.18   -179.94   
   354. D(H  65,C  64,C  55,C  54)     -0.62 -0.000075   -0.03     -0.65   
   355. D(C  62,C  64,C  55,C  56)      0.37  0.000346   -0.25      0.12   
   356. D(H  65,C  64,C  62,H  63)     -0.02  0.000018   -0.02     -0.04   
   357. D(C  62,C  64,C  55,C  54)    179.51  0.000046   -0.10    179.41   
    ----------------------------------------------------------------------------

         *************************************************************
         *                GEOMETRY OPTIMIZATION CYCLE   2            *
         *************************************************************
---------------------------------
CARTESIAN COORDINATES (ANGSTROEM)
---------------------------------
  O      3.830610    6.883325    3.316164
  O      4.222178    5.195884    1.874114
  N      3.999775    8.932712    2.283080
  N      6.809818    8.398861    3.120499
  C      4.509829    7.824249    2.568990
  C      5.990241    7.524037    2.302794
  H      6.212270    6.496273    2.576112
  C      6.369242    7.681549    0.845041
  C      6.662730    6.545139    0.098148
  H      6.614096    5.564438    0.558166
  C      7.017960    6.655979   -1.240658
  H      7.247306    5.766111   -1.815215
  C      7.078319    7.907041   -1.838646
  H      7.355720    7.994786   -2.883361
  C      6.782562    9.046937   -1.101550
  H      6.825432   10.023772   -1.568877
  C      6.426520    8.934111    0.235467
  H      6.182272    9.826520    0.799534
  C      2.637441    9.316027    2.640726
  C      1.606251    8.361544    2.036355
  H      1.800264    8.200348    0.973308
  H      0.599619    8.775033    2.133405
  H      1.602811    7.388233    2.530828
  C      2.428877   10.708272    2.044522
  H      3.156233   11.419992    2.444243
  H      1.429928   11.090341    2.269610
  H      2.542405   10.691369    0.957397
  C      2.487546    9.404989    4.159229
  H      2.507348    8.421429    4.632357
  H      1.537087    9.874534    4.423032
  H      3.290865   10.004051    4.595261
  C      6.857642    8.310173    4.506808
  C      7.251983    9.416364    5.301605
  C      7.337869    9.218271    6.680874
  H      7.638319   10.024619    7.336466
  C      7.037225    8.002109    7.280165
  H      7.112153    7.893028    8.356259
  C      6.644000    6.933034    6.494022
  H      6.412746    5.974744    6.945154
  C      6.555685    7.089517    5.120637
  H      6.262212    6.230732    4.530793
  C      7.581352   10.808778    4.736683
  C      8.041299   11.755375    5.850033
  H      8.942353   11.389690    6.350054
  H      7.266579   11.903827    6.607396
  H      8.278597   12.738009    5.437747
  C      8.738943   10.745554    3.727002
  H      8.489572   10.229488    2.798481
  H      9.602985   10.234380    4.159457
  H      9.058976   11.751371    3.443076
  C      6.339781   11.471634    4.113837
  H      5.965372   10.976765    3.217836
  H      6.558200   12.503041    3.825552
  H      5.514610   11.497651    4.830304
  C      3.819238    5.590222    2.946890
  C      3.237257    4.716232    3.985584
  C      2.915235    5.202449    5.253707
  H      3.075712    6.242703    5.508336
  C      2.384217    4.350450    6.209770
  H      2.136029    4.730183    7.193400
  C      2.171423    3.012154    5.902919
  H      1.754796    2.346657    6.650691
  C      2.489601    2.522444    4.641806
  H      2.322842    1.478842    4.404401
  C      3.022792    3.372013    3.685551
  H      3.269181    2.981247    2.705411
  H      6.870171    9.336769    2.774316

----------------------------
CARTESIAN COORDINATES (A.U.)
----------------------------
  NO LB      ZA    FRAG     MASS         X           Y           Z
   0 O     8.0000    0    15.999    7.238804   13.007600    6.266641
   1 O     8.0000    0    15.999    7.978760    9.818799    3.541562
   2 N     7.0000    0    14.007    7.558479   16.880380    4.314395
   3 N     7.0000    0    14.007   12.868691   15.871548    5.896889
   4 C     6.0000    0    12.011    8.522342   14.785688    4.854687
   5 C     6.0000    0    12.011   11.319915   14.218369    4.351650
   6 H     1.0000    0     1.008   11.739490   12.276178    4.868146
   7 C     6.0000    0    12.011   12.036122   14.516025    1.596897
   8 C     6.0000    0    12.011   12.590735   12.368520    0.185473
   9 H     1.0000    0     1.008   12.498829   10.515263    1.054781
  10 C     6.0000    0    12.011   13.262023   12.577978   -2.344504
  11 H     1.0000    0     1.008   13.695423   10.896370   -3.430259
  12 C     6.0000    0    12.011   13.376084   14.942142   -3.474536
  13 H     1.0000    0     1.008   13.900296   15.107957   -5.448763
  14 C     6.0000    0    12.011   12.817184   17.096234   -2.081629
  15 H     1.0000    0     1.008   12.898197   18.942183   -2.964748
  16 C     6.0000    0    12.011   12.144362   16.883023    0.444968
  17 H     1.0000    0     1.008   11.682801   18.569432    1.510901
  18 C     6.0000    0    12.011    4.984041   17.604739    4.990249
  19 C     6.0000    0    12.011    3.035374   15.801028    3.848153
  20 H     1.0000    0     1.008    3.402006   15.496412    1.839286
  21 H     1.0000    0     1.008    1.133115   16.582409    4.031552
  22 H     1.0000    0     1.008    3.028874   13.961737    4.782571
  23 C     6.0000    0    12.011    4.589912   20.235701    3.863587
  24 H     1.0000    0     1.008    5.964416   21.580657    4.618951
  25 H     1.0000    0     1.008    2.702172   20.957707    4.288941
  26 H     1.0000    0     1.008    4.804450   20.203759    1.809217
  27 C     6.0000    0    12.011    4.700780   17.772853    7.859803
  28 H     1.0000    0     1.008    4.738201   15.914194    8.753885
  29 H     1.0000    0     1.008    2.904674   18.660165    8.358319
  30 H     1.0000    0     1.008    6.218833   18.904917    8.683784
  31 C     6.0000    0    12.011   12.959065   15.703952    8.516632
  32 C     6.0000    0    12.011   13.704261   17.794350   10.018582
  33 C     6.0000    0    12.011   13.866562   17.420008   12.625021
  34 H     1.0000    0     1.008   14.434332   18.943784   13.863912
  35 C     6.0000    0    12.011   13.298429   15.121794   13.757518
  36 H     1.0000    0     1.008   13.440021   14.915661   15.791040
  37 C     6.0000    0    12.011   12.555341   13.101535   12.271923
  38 H     1.0000    0     1.008   12.118335   11.290631   13.124439
  39 C     6.0000    0    12.011   12.388450   13.397245    9.676602
  40 H     1.0000    0     1.008   11.833866   11.774377    8.561959
  41 C     6.0000    0    12.011   14.326679   20.425630    8.951034
  42 C     6.0000    0    12.011   15.195853   22.214439   11.054960
  43 H     1.0000    0     1.008   16.898598   21.523395   11.999863
  44 H     1.0000    0     1.008   13.731845   22.494972   12.486169
  45 H     1.0000    0     1.008   15.644281   24.071348   10.275853
  46 C     6.0000    0    12.011   16.514209   20.306154    7.043014
  47 H     1.0000    0     1.008   16.042967   19.330930    5.288362
  48 H     1.0000    0     1.008   18.147012   19.340175    7.860235
  49 H     1.0000    0     1.008   17.118983   22.206873    6.506472
  50 C     6.0000    0    12.011   11.980449   21.678246    7.774025
  51 H     1.0000    0     1.008   11.272919   20.743080    6.080829
  52 H     1.0000    0     1.008   12.393203   23.627323    7.229246
  53 H     1.0000    0     1.008   10.421102   21.727411    9.127952
  54 C     6.0000    0    12.011    7.217314   10.563989    5.568814
  55 C     6.0000    0    12.011    6.117530    8.912387    7.531663
  56 C     6.0000    0    12.011    5.508995    9.831205    9.928068
  57 H     1.0000    0     1.008    5.812253   11.796998   10.409246
  58 C     6.0000    0    12.011    4.505517    8.221159   11.734764
  59 H     1.0000    0     1.008    4.036511    8.938750   13.593557
  60 C     6.0000    0    12.011    4.103395    5.692145   11.154900
  61 H     1.0000    0     1.008    3.316083    4.434538   12.567985
  62 C     6.0000    0    12.011    4.704664    4.766728    8.771742
  63 H     1.0000    0     1.008    4.389534    2.794605    8.323112
  64 C     6.0000    0    12.011    5.712249    6.372181    6.964681
  65 H     1.0000    0     1.008    6.177857    5.633741    5.112486
  66 H     1.0000    0     1.008   12.982741   17.643936    5.242698

--------------------------------
INTERNAL COORDINATES (ANGSTROEM)
--------------------------------
 O      0   0   0     0.000000000000     0.00000000     0.00000000
 O      1   0   0     2.253949728518     0.00000000     0.00000000
 N      1   2   0     2.301275015030   111.51418674     0.00000000
 N      3   1   2     2.980371161956    77.50557246   272.44772702
 C      3   1   2     1.253232139311    30.66437833   304.90022896
 C      4   3   1     1.451091559754    54.34746309    55.30778022
 H      6   4   3     1.086414786158   108.24809740   217.11884769
 C      6   4   3     1.514428879827   109.77766105   100.86191702
 C      8   6   4     1.391191576363   118.98732810   128.45164368
 H      9   8   6     1.084323202255   120.10402503     0.29367646
 C      9   8   6     1.389559846154   120.40017885   180.20227547
 H     11   9   8     1.083780549858   119.95906678   179.86325418
 C     11   9   8     1.387943773430   119.87600173   359.87487129
 H     13  11   9     1.084472841413   119.94074558   179.98206156
 C     13  11   9     1.389296328709   120.11407840   359.91171766
 H     15  13  11     1.083714704225   120.15593864   180.25701415
 C     15  13  11     1.388204151471   119.92754132     0.00000000
 H     17  15  13     1.083615868079   119.48687995   180.94945975
 C      3   1   2     1.459724265679    93.16761976   122.21645651
 C     19   3   1     1.529592950633   111.62385327   298.87665218
 H     20  19   3     1.092562849953   110.90355896   311.40333647
 H     20  19   3     1.092565785330   110.47974280   191.92057715
 H     20  19   3     1.091718659915   112.30230699    72.40108299
 C     19   3   1     1.528824773706   105.71819198   180.73673327
 H     24  19   3     1.093329511382   111.06823789   300.63714355
 H     24  19   3     1.092950330162   111.26736319   180.57753349
 H     24  19   3     1.093168252596   111.07382656    60.51884784
 C     19   3   1     1.528473830945   110.50081273    63.26579524
 H     28  19   3     1.091619025400   112.10903219   288.76444652
 H     28  19   3     1.092445158074   110.50217150   169.04513380
 H     28  19   3     1.092850099172   110.86707793    49.44337995
 C      4   3   1     1.389965013020   108.91155607   297.88060381
 C     32   4   3     1.418050540487   121.25218738   262.05404815
 C     33  32   4     1.396065146466   117.39757651   183.22021538
 H     34  33  32     1.081789838019   120.66753352   179.69580907
 C     34  33  32     1.388736080081   122.49922225   359.12798213
 H     36  34  33     1.084200264320   120.09642460   180.33060536
 C     36  34  33     1.384040827900   119.52704655     0.41751081
 H     38  36  34     1.084120126035   120.46540228   179.54849911
 C     38  36  34     1.385089471836   119.60742749     0.00000000
 H     40  38  36     1.082383096958   117.90415284   178.95223448
 C     33  32   4     1.538322507611   124.04203303     3.47852247
 C     42  33  32     1.532039081772   110.89587844   182.92647888
 H     43  42  33     1.093455343535   111.90531703    60.46610711
 H     43  42  33     1.093539326831   111.99294421   298.75469582
 H     43  42  33     1.091723154375   110.30049215   179.62872168
 C     42  33  32     1.537358342837   111.41861773   300.82020084
 H     47  42  33     1.091174621693   113.96850717    68.41989886
 H     47  42  33     1.093107522413   110.76818855   307.41003282
 H     47  42  33     1.093024578511   110.68471811   188.19907984
 C     42  33  32     1.539095413498   111.45204803    65.49212258
 H     51  42  33     1.089905824202   114.47240995   293.23128037
 H     51  42  33     1.092984909507   110.60644556   173.22252810
 H     51  42  33     1.093119171855   110.72964489    54.11537826
 C      2   1   3     1.211903833421    29.80700554   193.17996237
 C     55   2   1     1.476972232592   124.12425428   178.75709012
 C     56  55   2     1.395794211747   121.58145601   173.36010841
 H     57  56  55     1.082919789919   120.93435206     0.60275000
 C     57  56  55     1.386339700058   120.05557431   180.72617017
 H     59  57  56     1.083200454028   119.90446498   179.94490969
 C     59  57  56     1.389415836961   119.88862263   359.91292761
 H     61  59  57     1.084263780312   119.85022380   180.08480787
 C     61  59  57     1.389768993273   120.31436927     0.06097407
 H     63  61  59     1.083178215955   120.20739121   180.00992530
 C     63  61  59     1.385815709704   119.88227889     0.05710373
 H     65  63  61     1.083549334327   119.37869088   179.91437991
 H      4   3   1     1.001576297404    77.99256609   186.65673411

---------------------------
INTERNAL COORDINATES (A.U.)
---------------------------
 O      0   0   0     0.000000000000     0.00000000     0.00000000
 O      1   0   0     4.259347706525     0.00000000     0.00000000
 N      1   2   0     4.348779537243   111.51418674     0.00000000
 N      3   1   2     5.632085273534    77.50557246   272.44772702
 C      3   1   2     2.368265525526    30.66437833   304.90022896
 C      4   3   1     2.742165643180    54.34746309    55.30778022
 H      6   4   3     2.053026413680   108.24809740   217.11884769
 C      6   4   3     2.861855832175   109.77766105   100.86191702
 C      8   6   4     2.628971079144   118.98732810   128.45164368
 H      9   8   6     2.049073892918   120.10402503     0.29367646
 C      9   8   6     2.625887555925   120.40017885   180.20227547
 H     11   9   8     2.048048428503   119.95906678   179.86325418
 C     11   9   8     2.622833621063   119.87600173   359.87487129
 H     13  11   9     2.049356669946   119.94074558   179.98206156
 C     13  11   9     2.625389580122   120.11407840   359.91171766
 H     15  13  11     2.047923998289   120.15593864   180.25701415
 C     15  13  11     2.623325664252   119.92754132     0.00000000
 H     17  15  13     2.047737225041   119.48687995   180.94945975
 C      3   1   2     2.758479093173    93.16761976   122.21645651
 C     19   3   1     2.890511773073   111.62385327   298.87665218
 H     20  19   3     2.064644570507   110.90355896   311.40333647
 H     20  19   3     2.064650117565   110.47974280   191.92057715
 H     20  19   3     2.063049282531   112.30230699    72.40108299
 C     19   3   1     2.889060129058   105.71819198   180.73673327
 H     24  19   3     2.066093350646   111.06823789   300.63714355
 H     24  19   3     2.065376801985   111.26736319   180.57753349
 H     24  19   3     2.065788615703   111.07382656    60.51884784
 C     19   3   1     2.888396943351   110.50081273    63.26579524
 H     28  19   3     2.062861000585   112.10903219   288.76444652
 H     28  19   3     2.064422165088   110.50217150   169.04513380
 H     28  19   3     2.065187392864   110.86707793    49.44337995
 C      4   3   1     2.626653210339   108.91155607   297.88060381
 C     32   4   3     2.679727165580   121.25218738   262.05404815
 C     33  32   4     2.638180791933   117.39757651   183.22021538
 H     34  33  32     2.044286528315   120.66753352   179.69580907
 C     34  33  32     2.624330863649   122.49922225   359.12798213
 H     36  34  33     2.048841573890   120.09642460   180.33060536
 C     36  34  33     2.615458122897   119.52704655     0.41751081
 H     38  36  34     2.048690134479   120.46540228   179.54849911
 C     38  36  34     2.617439772748   119.60742749     0.00000000
 H     40  38  36     2.045407625236   117.90415284   178.95223448
 C     33  32   4     2.907008245031   124.04203303     3.47852247
 C     42  33  32     2.895134291014   110.89587844   182.92647888
 H     43  42  33     2.066331138953   111.90531703    60.46610711
 H     43  42  33     2.066489844383   111.99294421   298.75469582
 H     43  42  33     2.063057775830   110.30049215   179.62872168
 C     42  33  32     2.905186237662   111.41861773   300.82020084
 H     47  42  33     2.062021199285   113.96850717    68.41989886
 H     47  42  33     2.065673852289   110.76818855   307.41003282
 H     47  42  33     2.065517111031   110.68471811   188.19907984
 C     42  33  32     2.908468825485   111.45204803    65.49212258
 H     51  42  33     2.059623519507   114.47240995   293.23128037
 H     51  42  33     2.065442147477   110.60644556   173.22252810
 H     51  42  33     2.065695866544   110.72964489    54.11537826
 C      2   1   3     2.290166345815    29.80700554   193.17996237
 C     55   2   1     2.791073027005   124.12425428   178.75709012
 C     56  55   2     2.637668799515   121.58145601   173.36010841
 H     57  56  55     2.046421827950   120.93435206     0.60275000
 C     57  56  55     2.619802361692   120.05557431   180.72617017
 H     59  57  56     2.046952206252   119.90446498   179.94490969
 C     59  57  56     2.625615417989   119.88862263   359.91292761
 H     61  59  57     2.048961601719   119.85022380   180.08480787
 C     61  59  57     2.626282786702   120.31436927     0.06097407
 H     63  61  59     2.046910182384   120.20739121   180.00992530
 C     63  61  59     2.618812163427   119.88227889     0.05710373
 H     65  63  61     2.047611494471   119.37869088   179.91437991
 H      4   3   1     1.892704904321    77.99256609   186.65673411


           ************************************************************
           *        Program running with 20 parallel MPI-processes    *
           *              working on a common directory               *
           ************************************************************
------------------------------------------------------------------------------
                   ___                                                        
                  /   \      - P O W E R E D   B Y -                         
                 /     \                                                     
                 |  |  |   _    _      __       _____    __    __             
                 |  |  |  | |  | |    /  \     |  _  \  |  |  /  |          
                  \  \/   | |  | |   /    \    | | | |  |  | /  /          
                 / \  \   | |__| |  /  /\  \   | |_| |  |  |/  /          
                |  |  |   |  __  | /  /__\  \  |    /   |      \           
                |  |  |   | |  | | |   __   |  |    \   |  |\   \          
                \     /   | |  | | |  |  |  |  | |\  \  |  | \   \       
                 \___/    |_|  |_| |__|  |__|  |_| \__\ |__|  \__/        
                                                                              
                      - O R C A' S   B I G   F R I E N D -                    
                                      &                                       
                       - I N T E G R A L  F E E D E R -                       
                                                                              
 v1 FN, 2020, v2 2021                                                         
------------------------------------------------------------------------------


Reading SHARK input file ImineZ3opt.SHARKINP.tmp ... ok
----------------------
SHARK INTEGRAL PACKAGE
----------------------

Number of atoms                             ...     67
Number of basis functions                   ...   1227
Number of shells                            ...    499
Maximum angular momentum                    ...      3
Integral batch strategy                     ... SHARK/LIBINT Hybrid
RI-J (if used) integral strategy            ... SPLIT-RIJ (Revised 2003 algorithm where possible)
Printlevel                                  ...      1
Contraction scheme used                     ... SEGMENTED contraction
Coulomb Range Separation                    ... NOT USED
Exchange Range Separation                   ... NOT USED
Finite Nucleus Model                        ... NOT USED
Auxiliary Coulomb fitting basis             ... AVAILABLE
   # of basis functions in Aux-J            ...   1991
   # of shells in Aux-J                     ...    665
   Maximum angular momentum in Aux-J        ...      4
Auxiliary J/K fitting basis                 ... NOT available
Auxiliary Correlation fitting basis         ... NOT available
Auxiliary 'external' fitting basis          ... NOT available
Integral threshold                          ...     2.500000e-11
Primitive cut-off                           ...     2.500000e-12
Primitive pair pre-selection threshold      ...     2.500000e-12

Calculating pre-screening integrals         ... done (  0.1 sec) Dimension = 499
Organizing shell pair data                  ... done (  0.7 sec)
Shell pair information
Total number of shell pairs                 ...    124750
Shell pairs after pre-screening             ...     79497
Total number of primitive shell pairs       ...    374508
Primitive shell pairs kept                  ...    151991
          la=0 lb=0:  22365 shell pairs
          la=1 lb=0:  23736 shell pairs
          la=1 lb=1:   6336 shell pairs
          la=2 lb=0:  10777 shell pairs
          la=2 lb=1:   5794 shell pairs
          la=2 lb=2:   1355 shell pairs
          la=3 lb=0:   4937 shell pairs
          la=3 lb=1:   2716 shell pairs
          la=3 lb=2:   1202 shell pairs
          la=3 lb=3:    279 shell pairs

Calculating one electron integrals          ... done (  0.2 sec)
Calculating RI/J V-Matrix + Cholesky decomp.... done (  1.1 sec)
Calculating Nuclear repulsion               ... done (  0.0 sec) ENN=   3505.454859831001 Eh

SHARK setup successfully completed in   3.7 seconds

Maximum memory used throughout the entire GTOINT-calculation: 115.3 MB
[1710175903.559257] [node056:2003441:0]          mpool.c:43   UCX  WARN  object 0xb4a9bc0 was not returned to mpool ucp_requests
[1710175903.559275] [node056:2003441:0]          mpool.c:43   UCX  WARN  object 0xb4a9d80 was not returned to mpool ucp_requests
[1710175903.559280] [node056:2003441:0]          mpool.c:43   UCX  WARN  object 0xb4a9f40 was not returned to mpool ucp_requests
[1710175903.559284] [node056:2003441:0]          mpool.c:43   UCX  WARN  object 0xb4aa100 was not returned to mpool ucp_requests
[1710175903.559288] [node056:2003441:0]          mpool.c:43   UCX  WARN  object 0xb4aa2c0 was not returned to mpool ucp_requests
[1710175903.559292] [node056:2003441:0]          mpool.c:43   UCX  WARN  object 0xb4aa480 was not returned to mpool ucp_requests
[1710175903.559295] [node056:2003441:0]          mpool.c:43   UCX  WARN  object 0xb4aa640 was not returned to mpool ucp_requests
[1710175903.559298] [node056:2003441:0]          mpool.c:43   UCX  WARN  object 0xb4aa800 was not returned to mpool ucp_requests
[1710175903.559301] [node056:2003441:0]          mpool.c:43   UCX  WARN  object 0xb4aa9c0 was not returned to mpool ucp_requests
[1710175903.559304] [node056:2003441:0]          mpool.c:43   UCX  WARN  object 0xb4aab80 was not returned to mpool ucp_requests
[1710175903.559307] [node056:2003441:0]          mpool.c:43   UCX  WARN  object 0xb4aad40 was not returned to mpool ucp_requests
[1710175903.559310] [node056:2003441:0]          mpool.c:43   UCX  WARN  object 0xb4aaf00 was not returned to mpool ucp_requests
[1710175903.560530] [node056:2003431:0]          mpool.c:43   UCX  WARN  object 0xb274e40 was not returned to mpool ucp_requests
[1710175903.560543] [node056:2003431:0]          mpool.c:43   UCX  WARN  object 0xb275000 was not returned to mpool ucp_requests
[1710175903.560548] [node056:2003431:0]          mpool.c:43   UCX  WARN  object 0xb2751c0 was not returned to mpool ucp_requests
[1710175903.560552] [node056:2003431:0]          mpool.c:43   UCX  WARN  object 0xb275380 was not returned to mpool ucp_requests
[1710175903.560554] [node056:2003431:0]          mpool.c:43   UCX  WARN  object 0xb275540 was not returned to mpool ucp_requests
[1710175903.560556] [node056:2003431:0]          mpool.c:43   UCX  WARN  object 0xb275700 was not returned to mpool ucp_requests
[1710175903.560558] [node056:2003431:0]          mpool.c:43   UCX  WARN  object 0xb2758c0 was not returned to mpool ucp_requests
[1710175903.560561] [node056:2003431:0]          mpool.c:43   UCX  WARN  object 0xb275a80 was not returned to mpool ucp_requests
[1710175903.560563] [node056:2003431:0]          mpool.c:43   UCX  WARN  object 0xb275c40 was not returned to mpool ucp_requests
[1710175903.560565] [node056:2003431:0]          mpool.c:43   UCX  WARN  object 0xb275e00 was not returned to mpool ucp_requests
[1710175903.560569] [node056:2003431:0]          mpool.c:43   UCX  WARN  object 0xb275fc0 was not returned to mpool ucp_requests
[1710175903.560571] [node056:2003431:0]          mpool.c:43   UCX  WARN  object 0xb276180 was not returned to mpool ucp_requests
[1710175903.560808] [node056:2003391:0]          mpool.c:43   UCX  WARN  object 0xb9be440 was not returned to mpool ucp_requests
[1710175903.560819] [node056:2003391:0]          mpool.c:43   UCX  WARN  object 0xb9be600 was not returned to mpool ucp_requests
[1710175903.560822] [node056:2003391:0]          mpool.c:43   UCX  WARN  object 0xb9be7c0 was not returned to mpool ucp_requests
[1710175903.560824] [node056:2003391:0]          mpool.c:43   UCX  WARN  object 0xb9be980 was not returned to mpool ucp_requests
[1710175903.560826] [node056:2003391:0]          mpool.c:43   UCX  WARN  object 0xb9beb40 was not returned to mpool ucp_requests
[1710175903.560828] [node056:2003391:0]          mpool.c:43   UCX  WARN  object 0xb9bed00 was not returned to mpool ucp_requests
[1710175903.560830] [node056:2003391:0]          mpool.c:43   UCX  WARN  object 0xb9beec0 was not returned to mpool ucp_requests
[1710175903.560832] [node056:2003391:0]          mpool.c:43   UCX  WARN  object 0xb9bf080 was not returned to mpool ucp_requests
[1710175903.560834] [node056:2003391:0]          mpool.c:43   UCX  WARN  object 0xb9bf240 was not returned to mpool ucp_requests
[1710175903.560836] [node056:2003391:0]          mpool.c:43   UCX  WARN  object 0xb9bf400 was not returned to mpool ucp_requests
[1710175903.560839] [node056:2003391:0]          mpool.c:43   UCX  WARN  object 0xb9bf5c0 was not returned to mpool ucp_requests
[1710175903.560841] [node056:2003391:0]          mpool.c:43   UCX  WARN  object 0xb9bf780 was not returned to mpool ucp_requests
[1710175903.562694] [node056:2003399:0]          mpool.c:43   UCX  WARN  object 0xbc54c40 was not returned to mpool ucp_requests
[1710175903.562705] [node056:2003399:0]          mpool.c:43   UCX  WARN  object 0xbc54e00 was not returned to mpool ucp_requests
[1710175903.562708] [node056:2003399:0]          mpool.c:43   UCX  WARN  object 0xbc54fc0 was not returned to mpool ucp_requests
[1710175903.562710] [node056:2003399:0]          mpool.c:43   UCX  WARN  object 0xbc55180 was not returned to mpool ucp_requests
[1710175903.562713] [node056:2003399:0]          mpool.c:43   UCX  WARN  object 0xbc55340 was not returned to mpool ucp_requests
[1710175903.562715] [node056:2003399:0]          mpool.c:43   UCX  WARN  object 0xbc55500 was not returned to mpool ucp_requests
[1710175903.562717] [node056:2003399:0]          mpool.c:43   UCX  WARN  object 0xbc556c0 was not returned to mpool ucp_requests
[1710175903.562719] [node056:2003399:0]          mpool.c:43   UCX  WARN  object 0xbc55880 was not returned to mpool ucp_requests
[1710175903.562721] [node056:2003399:0]          mpool.c:43   UCX  WARN  object 0xbc55a40 was not returned to mpool ucp_requests
[1710175903.562723] [node056:2003399:0]          mpool.c:43   UCX  WARN  object 0xbc55c00 was not returned to mpool ucp_requests
[1710175903.562725] [node056:2003399:0]          mpool.c:43   UCX  WARN  object 0xbc55dc0 was not returned to mpool ucp_requests
[1710175903.562727] [node056:2003399:0]          mpool.c:43   UCX  WARN  object 0xbc55f80 was not returned to mpool ucp_requests
[1710175903.563450] [node056:2003421:0]          mpool.c:43   UCX  WARN  object 0xb6d0e40 was not returned to mpool ucp_requests
[1710175903.563466] [node056:2003421:0]          mpool.c:43   UCX  WARN  object 0xb6d1000 was not returned to mpool ucp_requests
[1710175903.563469] [node056:2003421:0]          mpool.c:43   UCX  WARN  object 0xb6d11c0 was not returned to mpool ucp_requests
[1710175903.563471] [node056:2003421:0]          mpool.c:43   UCX  WARN  object 0xb6d1380 was not returned to mpool ucp_requests
[1710175903.563473] [node056:2003421:0]          mpool.c:43   UCX  WARN  object 0xb6d1540 was not returned to mpool ucp_requests
[1710175903.563476] [node056:2003421:0]          mpool.c:43   UCX  WARN  object 0xb6d1700 was not returned to mpool ucp_requests
[1710175903.563478] [node056:2003421:0]          mpool.c:43   UCX  WARN  object 0xb6d18c0 was not returned to mpool ucp_requests
[1710175903.563480] [node056:2003421:0]          mpool.c:43   UCX  WARN  object 0xb6d1a80 was not returned to mpool ucp_requests
[1710175903.563482] [node056:2003421:0]          mpool.c:43   UCX  WARN  object 0xb6d1c40 was not returned to mpool ucp_requests
[1710175903.563484] [node056:2003421:0]          mpool.c:43   UCX  WARN  object 0xb6d1e00 was not returned to mpool ucp_requests
[1710175903.563486] [node056:2003421:0]          mpool.c:43   UCX  WARN  object 0xb6d1fc0 was not returned to mpool ucp_requests
[1710175903.563488] [node056:2003421:0]          mpool.c:43   UCX  WARN  object 0xb6d2180 was not returned to mpool ucp_requests
[1710175903.565414] [node056:2003436:0]          mpool.c:43   UCX  WARN  object 0xc02fd00 was not returned to mpool ucp_requests
[1710175903.565425] [node056:2003436:0]          mpool.c:43   UCX  WARN  object 0xc02fec0 was not returned to mpool ucp_requests
[1710175903.565428] [node056:2003436:0]          mpool.c:43   UCX  WARN  object 0xc030080 was not returned to mpool ucp_requests
[1710175903.565431] [node056:2003436:0]          mpool.c:43   UCX  WARN  object 0xc030240 was not returned to mpool ucp_requests
[1710175903.565433] [node056:2003436:0]          mpool.c:43   UCX  WARN  object 0xc030400 was not returned to mpool ucp_requests
[1710175903.565435] [node056:2003436:0]          mpool.c:43   UCX  WARN  object 0xc0305c0 was not returned to mpool ucp_requests
[1710175903.565437] [node056:2003436:0]          mpool.c:43   UCX  WARN  object 0xc030780 was not returned to mpool ucp_requests
[1710175903.565439] [node056:2003436:0]          mpool.c:43   UCX  WARN  object 0xc030940 was not returned to mpool ucp_requests
[1710175903.565441] [node056:2003436:0]          mpool.c:43   UCX  WARN  object 0xc030b00 was not returned to mpool ucp_requests
[1710175903.565443] [node056:2003436:0]          mpool.c:43   UCX  WARN  object 0xc030cc0 was not returned to mpool ucp_requests
[1710175903.565446] [node056:2003436:0]          mpool.c:43   UCX  WARN  object 0xc030e80 was not returned to mpool ucp_requests
[1710175903.565448] [node056:2003436:0]          mpool.c:43   UCX  WARN  object 0xc031040 was not returned to mpool ucp_requests
[1710175903.566446] [node056:2003403:0]          mpool.c:43   UCX  WARN  object 0xaa0dc00 was not returned to mpool ucp_requests
[1710175903.566456] [node056:2003403:0]          mpool.c:43   UCX  WARN  object 0xaa0ddc0 was not returned to mpool ucp_requests
[1710175903.566461] [node056:2003403:0]          mpool.c:43   UCX  WARN  object 0xaa0df80 was not returned to mpool ucp_requests
[1710175903.566464] [node056:2003403:0]          mpool.c:43   UCX  WARN  object 0xaa0e140 was not returned to mpool ucp_requests
[1710175903.566467] [node056:2003403:0]          mpool.c:43   UCX  WARN  object 0xaa0e300 was not returned to mpool ucp_requests
[1710175903.566471] [node056:2003403:0]          mpool.c:43   UCX  WARN  object 0xaa0e4c0 was not returned to mpool ucp_requests
[1710175903.566475] [node056:2003403:0]          mpool.c:43   UCX  WARN  object 0xaa0e680 was not returned to mpool ucp_requests
[1710175903.566478] [node056:2003403:0]          mpool.c:43   UCX  WARN  object 0xaa0e840 was not returned to mpool ucp_requests
[1710175903.566481] [node056:2003403:0]          mpool.c:43   UCX  WARN  object 0xaa0ea00 was not returned to mpool ucp_requests
[1710175903.566484] [node056:2003403:0]          mpool.c:43   UCX  WARN  object 0xaa0ebc0 was not returned to mpool ucp_requests
[1710175903.566486] [node056:2003403:0]          mpool.c:43   UCX  WARN  object 0xaa0ed80 was not returned to mpool ucp_requests
[1710175903.566489] [node056:2003403:0]          mpool.c:43   UCX  WARN  object 0xaa0ef40 was not returned to mpool ucp_requests
[1710175903.566491] [node056:2003403:0]          mpool.c:43   UCX  WARN  object 0xaa0f100 was not returned to mpool ucp_requests
[1710175903.579609] [node056:2003389:0]          mpool.c:43   UCX  WARN  object 0xabafec0 was not returned to mpool ucp_requests
[1710175903.579626] [node056:2003389:0]          mpool.c:43   UCX  WARN  object 0xabb0080 was not returned to mpool ucp_requests
[1710175903.579631] [node056:2003389:0]          mpool.c:43   UCX  WARN  object 0xabb0240 was not returned to mpool ucp_requests
[1710175903.579633] [node056:2003389:0]          mpool.c:43   UCX  WARN  object 0xabb0400 was not returned to mpool ucp_requests
[1710175903.579638] [node056:2003389:0]          mpool.c:43   UCX  WARN  object 0xabb05c0 was not returned to mpool ucp_requests
[1710175903.579641] [node056:2003389:0]          mpool.c:43   UCX  WARN  object 0xabb0780 was not returned to mpool ucp_requests
[1710175903.579644] [node056:2003389:0]          mpool.c:43   UCX  WARN  object 0xabb0940 was not returned to mpool ucp_requests
[1710175903.579647] [node056:2003389:0]          mpool.c:43   UCX  WARN  object 0xabb0b00 was not returned to mpool ucp_requests
[1710175903.579649] [node056:2003389:0]          mpool.c:43   UCX  WARN  object 0xabb0cc0 was not returned to mpool ucp_requests
[1710175903.579653] [node056:2003389:0]          mpool.c:43   UCX  WARN  object 0xabb0e80 was not returned to mpool ucp_requests
[1710175903.579656] [node056:2003389:0]          mpool.c:43   UCX  WARN  object 0xabb1040 was not returned to mpool ucp_requests
[1710175903.581402] [node056:2003393:0]          mpool.c:43   UCX  WARN  object 0xaf1fd00 was not returned to mpool ucp_requests
[1710175903.581419] [node056:2003393:0]          mpool.c:43   UCX  WARN  object 0xaf1fec0 was not returned to mpool ucp_requests
[1710175903.581423] [node056:2003393:0]          mpool.c:43   UCX  WARN  object 0xaf20080 was not returned to mpool ucp_requests
[1710175903.581426] [node056:2003393:0]          mpool.c:43   UCX  WARN  object 0xaf20240 was not returned to mpool ucp_requests
[1710175903.581429] [node056:2003393:0]          mpool.c:43   UCX  WARN  object 0xaf20400 was not returned to mpool ucp_requests
[1710175903.581433] [node056:2003393:0]          mpool.c:43   UCX  WARN  object 0xaf205c0 was not returned to mpool ucp_requests
[1710175903.581436] [node056:2003393:0]          mpool.c:43   UCX  WARN  object 0xaf20780 was not returned to mpool ucp_requests
[1710175903.581439] [node056:2003393:0]          mpool.c:43   UCX  WARN  object 0xaf20940 was not returned to mpool ucp_requests
[1710175903.581442] [node056:2003393:0]          mpool.c:43   UCX  WARN  object 0xaf20cc0 was not returned to mpool ucp_requests
[1710175903.581445] [node056:2003393:0]          mpool.c:43   UCX  WARN  object 0xaf20e80 was not returned to mpool ucp_requests
[1710175903.582419] [node056:2003434:0]          mpool.c:43   UCX  WARN  object 0xb161d00 was not returned to mpool ucp_requests
[1710175903.582429] [node056:2003434:0]          mpool.c:43   UCX  WARN  object 0xb161ec0 was not returned to mpool ucp_requests
[1710175903.582433] [node056:2003434:0]          mpool.c:43   UCX  WARN  object 0xb162080 was not returned to mpool ucp_requests
[1710175903.582436] [node056:2003434:0]          mpool.c:43   UCX  WARN  object 0xb162240 was not returned to mpool ucp_requests
[1710175903.582439] [node056:2003434:0]          mpool.c:43   UCX  WARN  object 0xb162400 was not returned to mpool ucp_requests
[1710175903.582442] [node056:2003434:0]          mpool.c:43   UCX  WARN  object 0xb1625c0 was not returned to mpool ucp_requests
[1710175903.582446] [node056:2003434:0]          mpool.c:43   UCX  WARN  object 0xb162780 was not returned to mpool ucp_requests
[1710175903.582449] [node056:2003434:0]          mpool.c:43   UCX  WARN  object 0xb162940 was not returned to mpool ucp_requests
[1710175903.582452] [node056:2003434:0]          mpool.c:43   UCX  WARN  object 0xb162b00 was not returned to mpool ucp_requests
[1710175903.582456] [node056:2003434:0]          mpool.c:43   UCX  WARN  object 0xb162cc0 was not returned to mpool ucp_requests
[1710175903.582459] [node056:2003434:0]          mpool.c:43   UCX  WARN  object 0xb162e80 was not returned to mpool ucp_requests
[1710175903.582463] [node056:2003434:0]          mpool.c:43   UCX  WARN  object 0xb163040 was not returned to mpool ucp_requests
[1710175903.583281] [node056:2003412:0]          mpool.c:43   UCX  WARN  object 0xc79eb40 was not returned to mpool ucp_requests
[1710175903.583292] [node056:2003412:0]          mpool.c:43   UCX  WARN  object 0xc79ed00 was not returned to mpool ucp_requests
[1710175903.583296] [node056:2003412:0]          mpool.c:43   UCX  WARN  object 0xc79eec0 was not returned to mpool ucp_requests
[1710175903.583299] [node056:2003412:0]          mpool.c:43   UCX  WARN  object 0xc79f080 was not returned to mpool ucp_requests
[1710175903.583302] [node056:2003412:0]          mpool.c:43   UCX  WARN  object 0xc79f240 was not returned to mpool ucp_requests
[1710175903.583307] [node056:2003412:0]          mpool.c:43   UCX  WARN  object 0xc79f400 was not returned to mpool ucp_requests
[1710175903.583311] [node056:2003412:0]          mpool.c:43   UCX  WARN  object 0xc79f5c0 was not returned to mpool ucp_requests
[1710175903.583314] [node056:2003412:0]          mpool.c:43   UCX  WARN  object 0xc79f780 was not returned to mpool ucp_requests
[1710175903.583317] [node056:2003412:0]          mpool.c:43   UCX  WARN  object 0xc79f940 was not returned to mpool ucp_requests
[1710175903.583320] [node056:2003412:0]          mpool.c:43   UCX  WARN  object 0xc79fb00 was not returned to mpool ucp_requests
[1710175903.583324] [node056:2003412:0]          mpool.c:43   UCX  WARN  object 0xc79fcc0 was not returned to mpool ucp_requests
[1710175903.583328] [node056:2003412:0]          mpool.c:43   UCX  WARN  object 0xc79fe80 was not returned to mpool ucp_requests
[1710175903.583331] [node056:2003412:0]          mpool.c:43   UCX  WARN  object 0xc7a0040 was not returned to mpool ucp_requests
[1710175903.584951] [node056:2003405:0]          mpool.c:43   UCX  WARN  object 0xbe2fb00 was not returned to mpool ucp_requests
[1710175903.584962] [node056:2003405:0]          mpool.c:43   UCX  WARN  object 0xbe2fcc0 was not returned to mpool ucp_requests
[1710175903.584967] [node056:2003405:0]          mpool.c:43   UCX  WARN  object 0xbe2fe80 was not returned to mpool ucp_requests
[1710175903.584970] [node056:2003405:0]          mpool.c:43   UCX  WARN  object 0xbe30040 was not returned to mpool ucp_requests
[1710175903.584973] [node056:2003405:0]          mpool.c:43   UCX  WARN  object 0xbe30200 was not returned to mpool ucp_requests
[1710175903.584976] [node056:2003405:0]          mpool.c:43   UCX  WARN  object 0xbe303c0 was not returned to mpool ucp_requests
[1710175903.584979] [node056:2003405:0]          mpool.c:43   UCX  WARN  object 0xbe30580 was not returned to mpool ucp_requests
[1710175903.584983] [node056:2003405:0]          mpool.c:43   UCX  WARN  object 0xbe30740 was not returned to mpool ucp_requests
[1710175903.584986] [node056:2003405:0]          mpool.c:43   UCX  WARN  object 0xbe30900 was not returned to mpool ucp_requests
[1710175903.584989] [node056:2003405:0]          mpool.c:43   UCX  WARN  object 0xbe30ac0 was not returned to mpool ucp_requests
[1710175903.584992] [node056:2003405:0]          mpool.c:43   UCX  WARN  object 0xbe30c80 was not returned to mpool ucp_requests
[1710175903.584995] [node056:2003405:0]          mpool.c:43   UCX  WARN  object 0xbe30e40 was not returned to mpool ucp_requests
[1710175903.584998] [node056:2003405:0]          mpool.c:43   UCX  WARN  object 0xbe31000 was not returned to mpool ucp_requests
[1710175903.589258] [node056:2003401:0]          mpool.c:43   UCX  WARN  object 0xbaa0000 was not returned to mpool ucp_requests
[1710175903.589269] [node056:2003401:0]          mpool.c:43   UCX  WARN  object 0xbaa01c0 was not returned to mpool ucp_requests
[1710175903.589273] [node056:2003401:0]          mpool.c:43   UCX  WARN  object 0xbaa0380 was not returned to mpool ucp_requests
[1710175903.589276] [node056:2003401:0]          mpool.c:43   UCX  WARN  object 0xbaa0540 was not returned to mpool ucp_requests
[1710175903.589280] [node056:2003401:0]          mpool.c:43   UCX  WARN  object 0xbaa0700 was not returned to mpool ucp_requests
[1710175903.589284] [node056:2003401:0]          mpool.c:43   UCX  WARN  object 0xbaa08c0 was not returned to mpool ucp_requests
[1710175903.589287] [node056:2003401:0]          mpool.c:43   UCX  WARN  object 0xbaa0c40 was not returned to mpool ucp_requests
[1710175903.589290] [node056:2003401:0]          mpool.c:43   UCX  WARN  object 0xbaa0e00 was not returned to mpool ucp_requests
[1710175903.589293] [node056:2003401:0]          mpool.c:43   UCX  WARN  object 0xbaa0fc0 was not returned to mpool ucp_requests
[1710175903.591455] [node056:2003408:0]          mpool.c:43   UCX  WARN  object 0xb057a80 was not returned to mpool ucp_requests
[1710175903.591468] [node056:2003408:0]          mpool.c:43   UCX  WARN  object 0xb057c40 was not returned to mpool ucp_requests
[1710175903.591474] [node056:2003408:0]          mpool.c:43   UCX  WARN  object 0xb057e00 was not returned to mpool ucp_requests
[1710175903.591477] [node056:2003408:0]          mpool.c:43   UCX  WARN  object 0xb057fc0 was not returned to mpool ucp_requests
[1710175903.591480] [node056:2003408:0]          mpool.c:43   UCX  WARN  object 0xb058180 was not returned to mpool ucp_requests
[1710175903.591484] [node056:2003408:0]          mpool.c:43   UCX  WARN  object 0xb058340 was not returned to mpool ucp_requests
[1710175903.591487] [node056:2003408:0]          mpool.c:43   UCX  WARN  object 0xb058500 was not returned to mpool ucp_requests
[1710175903.591490] [node056:2003408:0]          mpool.c:43   UCX  WARN  object 0xb0586c0 was not returned to mpool ucp_requests
[1710175903.591493] [node056:2003408:0]          mpool.c:43   UCX  WARN  object 0xb058880 was not returned to mpool ucp_requests
[1710175903.591496] [node056:2003408:0]          mpool.c:43   UCX  WARN  object 0xb058a40 was not returned to mpool ucp_requests
[1710175903.591499] [node056:2003408:0]          mpool.c:43   UCX  WARN  object 0xb058c00 was not returned to mpool ucp_requests
[1710175903.591503] [node056:2003408:0]          mpool.c:43   UCX  WARN  object 0xb058dc0 was not returned to mpool ucp_requests
[1710175903.591506] [node056:2003408:0]          mpool.c:43   UCX  WARN  object 0xb058f80 was not returned to mpool ucp_requests
[1710175903.592407] [node056:2003395:0]          mpool.c:43   UCX  WARN  object 0xbdefc40 was not returned to mpool ucp_requests
[1710175903.592416] [node056:2003395:0]          mpool.c:43   UCX  WARN  object 0xbdefe00 was not returned to mpool ucp_requests
[1710175903.592421] [node056:2003395:0]          mpool.c:43   UCX  WARN  object 0xbdeffc0 was not returned to mpool ucp_requests
[1710175903.592425] [node056:2003395:0]          mpool.c:43   UCX  WARN  object 0xbdf0180 was not returned to mpool ucp_requests
[1710175903.592428] [node056:2003395:0]          mpool.c:43   UCX  WARN  object 0xbdf0340 was not returned to mpool ucp_requests
[1710175903.592431] [node056:2003395:0]          mpool.c:43   UCX  WARN  object 0xbdf0500 was not returned to mpool ucp_requests
[1710175903.592434] [node056:2003395:0]          mpool.c:43   UCX  WARN  object 0xbdf06c0 was not returned to mpool ucp_requests
[1710175903.592437] [node056:2003395:0]          mpool.c:43   UCX  WARN  object 0xbdf0880 was not returned to mpool ucp_requests
[1710175903.592440] [node056:2003395:0]          mpool.c:43   UCX  WARN  object 0xbdf0a40 was not returned to mpool ucp_requests
[1710175903.592443] [node056:2003395:0]          mpool.c:43   UCX  WARN  object 0xbdf0c00 was not returned to mpool ucp_requests
[1710175903.592445] [node056:2003395:0]          mpool.c:43   UCX  WARN  object 0xbdf0dc0 was not returned to mpool ucp_requests
[1710175903.592448] [node056:2003395:0]          mpool.c:43   UCX  WARN  object 0xbdf0f80 was not returned to mpool ucp_requests
[1710175903.593828] [node056:2003397:0]          mpool.c:43   UCX  WARN  object 0xa9f5fc0 was not returned to mpool ucp_requests
[1710175903.593838] [node056:2003397:0]          mpool.c:43   UCX  WARN  object 0xa9f6180 was not returned to mpool ucp_requests
[1710175903.593842] [node056:2003397:0]          mpool.c:43   UCX  WARN  object 0xa9f6340 was not returned to mpool ucp_requests
[1710175903.593846] [node056:2003397:0]          mpool.c:43   UCX  WARN  object 0xa9f6500 was not returned to mpool ucp_requests
[1710175903.593849] [node056:2003397:0]          mpool.c:43   UCX  WARN  object 0xa9f66c0 was not returned to mpool ucp_requests
[1710175903.593852] [node056:2003397:0]          mpool.c:43   UCX  WARN  object 0xa9f6880 was not returned to mpool ucp_requests
[1710175903.593856] [node056:2003397:0]          mpool.c:43   UCX  WARN  object 0xa9f6a40 was not returned to mpool ucp_requests
[1710175903.593859] [node056:2003397:0]          mpool.c:43   UCX  WARN  object 0xa9f6c00 was not returned to mpool ucp_requests
[1710175903.593862] [node056:2003397:0]          mpool.c:43   UCX  WARN  object 0xa9f6dc0 was not returned to mpool ucp_requests
[1710175903.593865] [node056:2003397:0]          mpool.c:43   UCX  WARN  object 0xa9f6f80 was not returned to mpool ucp_requests
[1710175903.595838] [node056:2003428:0]          mpool.c:43   UCX  WARN  object 0xb08ddc0 was not returned to mpool ucp_requests
[1710175903.595849] [node056:2003428:0]          mpool.c:43   UCX  WARN  object 0xb08df80 was not returned to mpool ucp_requests
[1710175903.595854] [node056:2003428:0]          mpool.c:43   UCX  WARN  object 0xb08e140 was not returned to mpool ucp_requests
[1710175903.595857] [node056:2003428:0]          mpool.c:43   UCX  WARN  object 0xb08e300 was not returned to mpool ucp_requests
[1710175903.595861] [node056:2003428:0]          mpool.c:43   UCX  WARN  object 0xb08e4c0 was not returned to mpool ucp_requests
[1710175903.595864] [node056:2003428:0]          mpool.c:43   UCX  WARN  object 0xb08e680 was not returned to mpool ucp_requests
[1710175903.595867] [node056:2003428:0]          mpool.c:43   UCX  WARN  object 0xb08e840 was not returned to mpool ucp_requests
[1710175903.595870] [node056:2003428:0]          mpool.c:43   UCX  WARN  object 0xb08ea00 was not returned to mpool ucp_requests
[1710175903.595873] [node056:2003428:0]          mpool.c:43   UCX  WARN  object 0xb08ebc0 was not returned to mpool ucp_requests
[1710175903.595876] [node056:2003428:0]          mpool.c:43   UCX  WARN  object 0xb08ed80 was not returned to mpool ucp_requests
[1710175903.595879] [node056:2003428:0]          mpool.c:43   UCX  WARN  object 0xb08ef40 was not returned to mpool ucp_requests
[1710175903.595883] [node056:2003428:0]          mpool.c:43   UCX  WARN  object 0xb08f100 was not returned to mpool ucp_requests
[1710175903.598138] [node056:2003437:0]          mpool.c:43   UCX  WARN  object 0xaae9c00 was not returned to mpool ucp_requests
[1710175903.598149] [node056:2003437:0]          mpool.c:43   UCX  WARN  object 0xaae9dc0 was not returned to mpool ucp_requests
[1710175903.598152] [node056:2003437:0]          mpool.c:43   UCX  WARN  object 0xaae9f80 was not returned to mpool ucp_requests
[1710175903.598155] [node056:2003437:0]          mpool.c:43   UCX  WARN  object 0xaaea140 was not returned to mpool ucp_requests
[1710175903.598158] [node056:2003437:0]          mpool.c:43   UCX  WARN  object 0xaaea300 was not returned to mpool ucp_requests
[1710175903.598160] [node056:2003437:0]          mpool.c:43   UCX  WARN  object 0xaaea4c0 was not returned to mpool ucp_requests
[1710175903.598162] [node056:2003437:0]          mpool.c:43   UCX  WARN  object 0xaaea680 was not returned to mpool ucp_requests
[1710175903.598164] [node056:2003437:0]          mpool.c:43   UCX  WARN  object 0xaaea840 was not returned to mpool ucp_requests
[1710175903.598166] [node056:2003437:0]          mpool.c:43   UCX  WARN  object 0xaaeaa00 was not returned to mpool ucp_requests
[1710175903.598168] [node056:2003437:0]          mpool.c:43   UCX  WARN  object 0xaaeabc0 was not returned to mpool ucp_requests
[1710175903.598170] [node056:2003437:0]          mpool.c:43   UCX  WARN  object 0xaaead80 was not returned to mpool ucp_requests
[1710175903.598172] [node056:2003437:0]          mpool.c:43   UCX  WARN  object 0xaaeaf40 was not returned to mpool ucp_requests
[1710175903.601530] [node056:2003440:0]          mpool.c:43   UCX  WARN  object 0xbbc4e00 was not returned to mpool ucp_requests
[1710175903.601540] [node056:2003440:0]          mpool.c:43   UCX  WARN  object 0xbbc4fc0 was not returned to mpool ucp_requests
[1710175903.601543] [node056:2003440:0]          mpool.c:43   UCX  WARN  object 0xbbc5180 was not returned to mpool ucp_requests
[1710175903.601545] [node056:2003440:0]          mpool.c:43   UCX  WARN  object 0xbbc5340 was not returned to mpool ucp_requests
[1710175903.601548] [node056:2003440:0]          mpool.c:43   UCX  WARN  object 0xbbc5500 was not returned to mpool ucp_requests
[1710175903.601550] [node056:2003440:0]          mpool.c:43   UCX  WARN  object 0xbbc56c0 was not returned to mpool ucp_requests
[1710175903.601552] [node056:2003440:0]          mpool.c:43   UCX  WARN  object 0xbbc5880 was not returned to mpool ucp_requests
[1710175903.601554] [node056:2003440:0]          mpool.c:43   UCX  WARN  object 0xbbc5a40 was not returned to mpool ucp_requests
[1710175903.601556] [node056:2003440:0]          mpool.c:43   UCX  WARN  object 0xbbc5c00 was not returned to mpool ucp_requests
[1710175903.601558] [node056:2003440:0]          mpool.c:43   UCX  WARN  object 0xbbc5dc0 was not returned to mpool ucp_requests
[1710175903.601560] [node056:2003440:0]          mpool.c:43   UCX  WARN  object 0xbbc5f80 was not returned to mpool ucp_requests
[1710175903.601562] [node056:2003440:0]          mpool.c:43   UCX  WARN  object 0xbbc6140 was not returned to mpool ucp_requests


           ************************************************************
           *        Program running with 20 parallel MPI-processes    *
           *              working on a common directory               *
           ************************************************************

Diagonalization of the overlap matrix:
Smallest eigenvalue                        ... 4.626e-06
Time for diagonalization                   ...    0.791 sec
Threshold for overlap eigenvalues          ... 1.000e-08
Number of eigenvalues below threshold      ... 0
Time for construction of square roots      ...    0.572 sec
Total time needed                          ...    1.457 sec

-------------------
DFT GRID GENERATION
-------------------

General Integration Accuracy     IntAcc      ... 4.388
Radial Grid Type                 RadialGrid  ... OptM3 with GC (2021)
Angular Grid (max. ang.)         AngularGrid ... 4 (Lebedev-302)
Angular grid pruning method      GridPruning ... 4 (adaptive)
Weight generation scheme         WeightScheme... Becke
Basis function cutoff            BFCut       ... 1.0000e-11
Integration weight cutoff        WCut        ... 1.0000e-14
Angular grids for H and He will be reduced by one unit
Partially contracted basis set               ... off
Rotationally invariant grid construction     ... off

Total number of grid points                  ...   302838
Total number of batches                      ...     4771
Average number of points per batch           ...       63
Average number of grid points per atom       ...     4520
Time for grid setup =    2.468 sec

--------------------
COSX GRID GENERATION
--------------------

GRIDX 1
-------
General Integration Accuracy     IntAcc      ... 3.816
Radial Grid Type                 RadialGrid  ... OptM3 with GC (2021)
Angular Grid (max. ang.)         AngularGrid ... 1 (Lebedev-50)
Angular grid pruning method      GridPruning ... 4 (adaptive)
Weight generation scheme         WeightScheme... Becke
Basis function cutoff            BFCut       ... 1.0000e-11
Integration weight cutoff        WCut        ... 1.0000e-14
Angular grids for H and He will be reduced by one unit
Partially contracted basis set               ... on
Rotationally invariant grid construction     ... off

Total number of grid points                  ...    38415
Total number of batches                      ...      628
Average number of points per batch           ...       61
Average number of grid points per atom       ...      573
UseSFitting                                  ... on

GRIDX 2
-------
General Integration Accuracy     IntAcc      ... 4.020
Radial Grid Type                 RadialGrid  ... OptM3 with GC (2021)
Angular Grid (max. ang.)         AngularGrid ... 2 (Lebedev-110)
Angular grid pruning method      GridPruning ... 4 (adaptive)
Weight generation scheme         WeightScheme... Becke
Basis function cutoff            BFCut       ... 1.0000e-11
Integration weight cutoff        WCut        ... 1.0000e-14
Angular grids for H and He will be reduced by one unit
Partially contracted basis set               ... on
Rotationally invariant grid construction     ... off

Total number of grid points                  ...    81208
Total number of batches                      ...     1305
Average number of points per batch           ...       62
Average number of grid points per atom       ...     1212
UseSFitting                                  ... on

GRIDX 3
-------
General Integration Accuracy     IntAcc      ... 4.338
Radial Grid Type                 RadialGrid  ... OptM3 with GC (2021)
Angular Grid (max. ang.)         AngularGrid ... 3 (Lebedev-194)
Angular grid pruning method      GridPruning ... 4 (adaptive)
Weight generation scheme         WeightScheme... Becke
Basis function cutoff            BFCut       ... 1.0000e-11
Integration weight cutoff        WCut        ... 1.0000e-14
Angular grids for H and He will be reduced by one unit
Partially contracted basis set               ... on
Rotationally invariant grid construction     ... off

Total number of grid points                  ...   176505
Total number of batches                      ...     2792
Average number of points per batch           ...       63
Average number of grid points per atom       ...     2634
UseSFitting                                  ... on

Time for X-Grid setup             =    7.750 sec


--------------------
CPCM SOLVATION MODEL
--------------------
CPCM parameters:
  Epsilon                                         ...      26.7260
  Refrac                                          ...       1.2907
  Rsolv                                           ...       1.3000
  Surface type                                    ... GAUSSIAN VDW
  Epsilon function type                           ...         CPCM
Solvent:                                     ... 2,2,2-TRIFLUOROETHANOL
SMD-CDS solvent descriptors:
  Soln                                       ...    1.2907
  Soln25                                     ... Unavailable
  Sola                                       ...    0.5700
  Solb                                       ...    0.2500
  Solg                                       ...   42.0200
  Solc                                       ...    0.0000
  Solh                                       ...    0.5000
Radii:
 Radius for O  used is    2.8724 Bohr (=   1.5200 Ang.)
 Radius for N  used is    3.5716 Bohr (=   1.8900 Ang.)
 Radius for C  used is    3.4960 Bohr (=   1.8500 Ang.)
 Radius for H  used is    2.2677 Bohr (=   1.2000 Ang.)
Calculating surface                               ...        done! (  0.0s)
GEPOL surface points                              ...         3823
GEPOL Volume                                      ...    3190.6780
GEPOL Surface-area                                ...    1776.9150
Calculating surface distance matrix               ...        done! (  0.2s)
Performing Cholesky decomposition & store         ...        done! (  0.8s)
Overall time for CPCM initialization              ...                 1.0s
--------------
SCF ITERATIONS
--------------
ITER       Energy         Delta-E        Max-DP      RMS-DP      [F,P]     Damp
               ***  Starting incremental Fock matrix formation  ***
  0  -1384.3888862799   0.000000000000 0.02628301  0.00010165  0.0291475 0.7000
                      *** Initiating the SOSCF procedure ***
                      *** Re-Reading the Fockian *** 
                      *** Removing any level shift *** 
ITER      Energy       Delta-E        Grad      Rot      Max-DP    RMS-DP
  1  -1384.39265366  -0.0037673815  0.000976  0.000976  0.079107  0.000306
               *** Restarting incremental Fock matrix formation ***
  2  -1384.40251421  -0.0098605486  0.000878  0.004014  0.021298  0.000082
  3  -1384.40272483  -0.0002106201  0.001127  0.002606  0.003660  0.000028
  4  -1384.40284298  -0.0001181544  0.000524  0.001317  0.002174  0.000014
  5  -1384.40285543  -0.0000124474  0.000246  0.000429  0.000701  0.000006
  6  -1384.40286335  -0.0000079135  0.000074  0.000195  0.000694  0.000003
  7  -1384.40286380  -0.0000004578  0.000069  0.000108  0.000314  0.000002
  8  -1384.40286426  -0.0000004549  0.000024  0.000043  0.000384  0.000002
  9  -1384.40286425   0.0000000088  0.000013  0.000024  0.000077  0.000001
 10  -1384.40286427  -0.0000000195  0.000005  0.000015  0.000103  0.000001
 11  -1384.40286436  -0.0000000904  0.000004  0.000007  0.000107  0.000001
                  ***Gradient check signals convergence***
              ***Rediagonalizing the Fockian in SOSCF/NRSCF***

               *****************************************************
               *                     SUCCESS                       *
               *           SCF CONVERGED AFTER  12 CYCLES          *
               *****************************************************

Old exchange energy                            =    -48.091469352 Eh
New exchange energy                            =    -48.091457018 Eh
Exchange energy change after final integration =      0.000012334 Eh
Total energy after final integration           =  -1384.402851967 Eh
Final COS-X integration done in                =    32.829 sec

SMD CDS free energy correction energy :                 0.24516     Kcal/mol
Total Energy after SMD CDS correction =             -1384.402461278 Eh
Total Energy       :        -1384.40246128 Eh          -37671.50615 eV
  Last Energy change         ...    5.8398e-08  Tolerance :   1.0000e-08
  Last MAX-Density change    ...    2.2204e-15  Tolerance :   1.0000e-07
             **** THE GBW FILE WAS UPDATED (ImineZ3opt.gbw) ****
             **** DENSITY ImineZ3opt.scfp WAS UPDATED ****
             **** ENERGY FILE WAS UPDATED (ImineZ3opt.en.tmp) ****
             **** THE GBW FILE WAS UPDATED (ImineZ3opt.gbw) ****
             **** DENSITY ImineZ3opt.scfp WAS UPDATED ****
Total SCF time: 0 days 0 hours 5 min 50 sec 

Maximum memory used throughout the entire SCF-calculation: 397.1 MB
[1710176256.177351] [node056:2004139:0]          mpool.c:43   UCX  WARN  object 0x12a831c0 was not returned to mpool ucp_requests
[1710176256.177370] [node056:2004139:0]          mpool.c:43   UCX  WARN  object 0x12a83380 was not returned to mpool ucp_requests
[1710176256.177374] [node056:2004139:0]          mpool.c:43   UCX  WARN  object 0x12a83540 was not returned to mpool ucp_requests
[1710176256.177376] [node056:2004139:0]          mpool.c:43   UCX  WARN  object 0x12a83700 was not returned to mpool ucp_requests
[1710176256.177379] [node056:2004139:0]          mpool.c:43   UCX  WARN  object 0x12a838c0 was not returned to mpool ucp_requests
[1710176256.177381] [node056:2004139:0]          mpool.c:43   UCX  WARN  object 0x12a83e00 was not returned to mpool ucp_requests
[1710176256.177384] [node056:2004139:0]          mpool.c:43   UCX  WARN  object 0x12a83fc0 was not returned to mpool ucp_requests
[1710176256.192955] [node056:2004136:0]          mpool.c:43   UCX  WARN  object 0x147e2280 was not returned to mpool ucp_requests
[1710176256.192968] [node056:2004136:0]          mpool.c:43   UCX  WARN  object 0x147e2440 was not returned to mpool ucp_requests
[1710176256.192972] [node056:2004136:0]          mpool.c:43   UCX  WARN  object 0x147e2600 was not returned to mpool ucp_requests
[1710176256.192976] [node056:2004136:0]          mpool.c:43   UCX  WARN  object 0x147e27c0 was not returned to mpool ucp_requests
[1710176256.192979] [node056:2004136:0]          mpool.c:43   UCX  WARN  object 0x147e2980 was not returned to mpool ucp_requests
[1710176256.192983] [node056:2004136:0]          mpool.c:43   UCX  WARN  object 0x147e2d00 was not returned to mpool ucp_requests
[1710176256.192987] [node056:2004136:0]          mpool.c:43   UCX  WARN  object 0x147e2ec0 was not returned to mpool ucp_requests
[1710176256.193226] [node056:2004142:0]          mpool.c:43   UCX  WARN  object 0x13cab400 was not returned to mpool ucp_requests
[1710176256.193239] [node056:2004142:0]          mpool.c:43   UCX  WARN  object 0x13cab5c0 was not returned to mpool ucp_requests
[1710176256.193253] [node056:2004142:0]          mpool.c:43   UCX  WARN  object 0x13cab780 was not returned to mpool ucp_requests
[1710176256.193257] [node056:2004142:0]          mpool.c:43   UCX  WARN  object 0x13cab940 was not returned to mpool ucp_requests
[1710176256.193261] [node056:2004142:0]          mpool.c:43   UCX  WARN  object 0x13cabb00 was not returned to mpool ucp_requests
[1710176256.193264] [node056:2004142:0]          mpool.c:43   UCX  WARN  object 0x13cabcc0 was not returned to mpool ucp_requests
[1710176256.193267] [node056:2004142:0]          mpool.c:43   UCX  WARN  object 0x13cabe80 was not returned to mpool ucp_requests
[1710176256.193271] [node056:2004142:0]          mpool.c:43   UCX  WARN  object 0x13cac040 was not returned to mpool ucp_requests
[1710176256.186059] [node056:2004149:0]          mpool.c:43   UCX  WARN  object 0x137615c0 was not returned to mpool ucp_requests
[1710176256.186073] [node056:2004149:0]          mpool.c:43   UCX  WARN  object 0x13761780 was not returned to mpool ucp_requests
[1710176256.186078] [node056:2004149:0]          mpool.c:43   UCX  WARN  object 0x13761940 was not returned to mpool ucp_requests
[1710176256.186082] [node056:2004149:0]          mpool.c:43   UCX  WARN  object 0x13761b00 was not returned to mpool ucp_requests
[1710176256.186086] [node056:2004149:0]          mpool.c:43   UCX  WARN  object 0x13761cc0 was not returned to mpool ucp_requests
[1710176256.186089] [node056:2004149:0]          mpool.c:43   UCX  WARN  object 0x13761e80 was not returned to mpool ucp_requests
[1710176256.186092] [node056:2004149:0]          mpool.c:43   UCX  WARN  object 0x13762040 was not returned to mpool ucp_requests
[1710176256.184617] [node056:2004151:0]          mpool.c:43   UCX  WARN  object 0x13611600 was not returned to mpool ucp_requests
[1710176256.184636] [node056:2004151:0]          mpool.c:43   UCX  WARN  object 0x136117c0 was not returned to mpool ucp_requests
[1710176256.184641] [node056:2004151:0]          mpool.c:43   UCX  WARN  object 0x13611980 was not returned to mpool ucp_requests
[1710176256.184645] [node056:2004151:0]          mpool.c:43   UCX  WARN  object 0x13611b40 was not returned to mpool ucp_requests
[1710176256.184650] [node056:2004151:0]          mpool.c:43   UCX  WARN  object 0x13611d00 was not returned to mpool ucp_requests
[1710176256.184654] [node056:2004151:0]          mpool.c:43   UCX  WARN  object 0x13611ec0 was not returned to mpool ucp_requests
[1710176256.184656] [node056:2004151:0]          mpool.c:43   UCX  WARN  object 0x13612080 was not returned to mpool ucp_requests
[1710176256.182528] [node056:2004113:0]          mpool.c:43   UCX  WARN  object 0x14170400 was not returned to mpool ucp_requests
[1710176256.182542] [node056:2004113:0]          mpool.c:43   UCX  WARN  object 0x141705c0 was not returned to mpool ucp_requests
[1710176256.182546] [node056:2004113:0]          mpool.c:43   UCX  WARN  object 0x14170940 was not returned to mpool ucp_requests
[1710176256.182548] [node056:2004113:0]          mpool.c:43   UCX  WARN  object 0x14170b00 was not returned to mpool ucp_requests
[1710176256.182551] [node056:2004113:0]          mpool.c:43   UCX  WARN  object 0x14170cc0 was not returned to mpool ucp_requests
[1710176256.182553] [node056:2004113:0]          mpool.c:43   UCX  WARN  object 0x14170e80 was not returned to mpool ucp_requests
[1710176256.182555] [node056:2004113:0]          mpool.c:43   UCX  WARN  object 0x14171040 was not returned to mpool ucp_requests
[1710176256.189263] [node056:2004115:0]          mpool.c:43   UCX  WARN  object 0x12f8d3c0 was not returned to mpool ucp_requests
[1710176256.189277] [node056:2004115:0]          mpool.c:43   UCX  WARN  object 0x12f8d580 was not returned to mpool ucp_requests
[1710176256.189282] [node056:2004115:0]          mpool.c:43   UCX  WARN  object 0x12f8d740 was not returned to mpool ucp_requests
[1710176256.189285] [node056:2004115:0]          mpool.c:43   UCX  WARN  object 0x12f8d900 was not returned to mpool ucp_requests
[1710176256.189289] [node056:2004115:0]          mpool.c:43   UCX  WARN  object 0x12f8dac0 was not returned to mpool ucp_requests
[1710176256.189293] [node056:2004115:0]          mpool.c:43   UCX  WARN  object 0x12f8de40 was not returned to mpool ucp_requests
[1710176256.189296] [node056:2004115:0]          mpool.c:43   UCX  WARN  object 0x12f8e000 was not returned to mpool ucp_requests
[1710176256.180394] [node056:2004117:0]          mpool.c:43   UCX  WARN  object 0x1370e5c0 was not returned to mpool ucp_requests
[1710176256.180413] [node056:2004117:0]          mpool.c:43   UCX  WARN  object 0x1370e780 was not returned to mpool ucp_requests
[1710176256.180417] [node056:2004117:0]          mpool.c:43   UCX  WARN  object 0x1370e940 was not returned to mpool ucp_requests
[1710176256.180419] [node056:2004117:0]          mpool.c:43   UCX  WARN  object 0x1370eb00 was not returned to mpool ucp_requests
[1710176256.180422] [node056:2004117:0]          mpool.c:43   UCX  WARN  object 0x1370ecc0 was not returned to mpool ucp_requests
[1710176256.180424] [node056:2004117:0]          mpool.c:43   UCX  WARN  object 0x1370ee80 was not returned to mpool ucp_requests
[1710176256.192163] [node056:2004127:0]          mpool.c:43   UCX  WARN  object 0x139b1280 was not returned to mpool ucp_requests
[1710176256.192175] [node056:2004127:0]          mpool.c:43   UCX  WARN  object 0x139b1440 was not returned to mpool ucp_requests
[1710176256.192179] [node056:2004127:0]          mpool.c:43   UCX  WARN  object 0x139b1600 was not returned to mpool ucp_requests
[1710176256.192181] [node056:2004127:0]          mpool.c:43   UCX  WARN  object 0x139b1980 was not returned to mpool ucp_requests
[1710176256.192184] [node056:2004127:0]          mpool.c:43   UCX  WARN  object 0x139b1b40 was not returned to mpool ucp_requests
[1710176256.192187] [node056:2004127:0]          mpool.c:43   UCX  WARN  object 0x139b1d00 was not returned to mpool ucp_requests
[1710176256.192189] [node056:2004127:0]          mpool.c:43   UCX  WARN  object 0x139b1ec0 was not returned to mpool ucp_requests
[1710176256.191773] [node056:2004128:0]          mpool.c:43   UCX  WARN  object 0x13d04440 was not returned to mpool ucp_requests
[1710176256.191784] [node056:2004128:0]          mpool.c:43   UCX  WARN  object 0x13d04600 was not returned to mpool ucp_requests
[1710176256.191789] [node056:2004128:0]          mpool.c:43   UCX  WARN  object 0x13d047c0 was not returned to mpool ucp_requests
[1710176256.191792] [node056:2004128:0]          mpool.c:43   UCX  WARN  object 0x13d04980 was not returned to mpool ucp_requests
[1710176256.191796] [node056:2004128:0]          mpool.c:43   UCX  WARN  object 0x13d04b40 was not returned to mpool ucp_requests
[1710176256.191799] [node056:2004128:0]          mpool.c:43   UCX  WARN  object 0x13d04ec0 was not returned to mpool ucp_requests
[1710176256.191803] [node056:2004128:0]          mpool.c:43   UCX  WARN  object 0x13d05080 was not returned to mpool ucp_requests
[1710176256.187646] [node056:2004133:0]          mpool.c:43   UCX  WARN  object 0x13c65380 was not returned to mpool ucp_requests
[1710176256.187659] [node056:2004133:0]          mpool.c:43   UCX  WARN  object 0x13c65540 was not returned to mpool ucp_requests
[1710176256.187663] [node056:2004133:0]          mpool.c:43   UCX  WARN  object 0x13c658c0 was not returned to mpool ucp_requests
[1710176256.187665] [node056:2004133:0]          mpool.c:43   UCX  WARN  object 0x13c65a80 was not returned to mpool ucp_requests
[1710176256.187668] [node056:2004133:0]          mpool.c:43   UCX  WARN  object 0x13c65c40 was not returned to mpool ucp_requests
[1710176256.187670] [node056:2004133:0]          mpool.c:43   UCX  WARN  object 0x13c65e00 was not returned to mpool ucp_requests
[1710176256.187673] [node056:2004133:0]          mpool.c:43   UCX  WARN  object 0x13c65fc0 was not returned to mpool ucp_requests
[1710176256.195511] [node056:2004147:0]          mpool.c:43   UCX  WARN  object 0x146ca4c0 was not returned to mpool ucp_requests
[1710176256.195523] [node056:2004147:0]          mpool.c:43   UCX  WARN  object 0x146ca680 was not returned to mpool ucp_requests
[1710176256.195527] [node056:2004147:0]          mpool.c:43   UCX  WARN  object 0x146ca840 was not returned to mpool ucp_requests
[1710176256.195531] [node056:2004147:0]          mpool.c:43   UCX  WARN  object 0x146caa00 was not returned to mpool ucp_requests
[1710176256.195534] [node056:2004147:0]          mpool.c:43   UCX  WARN  object 0x146cabc0 was not returned to mpool ucp_requests
[1710176256.195538] [node056:2004147:0]          mpool.c:43   UCX  WARN  object 0x146cad80 was not returned to mpool ucp_requests
[1710176256.195541] [node056:2004147:0]          mpool.c:43   UCX  WARN  object 0x146caf40 was not returned to mpool ucp_requests
[1710176256.195545] [node056:2004147:0]          mpool.c:43   UCX  WARN  object 0x146cb100 was not returned to mpool ucp_requests
[1710176256.197172] [node056:2004119:0]          mpool.c:43   UCX  WARN  object 0x13f2a3c0 was not returned to mpool ucp_requests
[1710176256.197184] [node056:2004119:0]          mpool.c:43   UCX  WARN  object 0x13f2a580 was not returned to mpool ucp_requests
[1710176256.197188] [node056:2004119:0]          mpool.c:43   UCX  WARN  object 0x13f2a900 was not returned to mpool ucp_requests
[1710176256.197190] [node056:2004119:0]          mpool.c:43   UCX  WARN  object 0x13f2aac0 was not returned to mpool ucp_requests
[1710176256.197193] [node056:2004119:0]          mpool.c:43   UCX  WARN  object 0x13f2ac80 was not returned to mpool ucp_requests
[1710176256.197195] [node056:2004119:0]          mpool.c:43   UCX  WARN  object 0x13f2ae40 was not returned to mpool ucp_requests
[1710176256.197197] [node056:2004119:0]          mpool.c:43   UCX  WARN  object 0x13f2b000 was not returned to mpool ucp_requests
[1710176256.195758] [node056:2004121:0]          mpool.c:43   UCX  WARN  object 0x146ff400 was not returned to mpool ucp_requests
[1710176256.195770] [node056:2004121:0]          mpool.c:43   UCX  WARN  object 0x146ff5c0 was not returned to mpool ucp_requests
[1710176256.195775] [node056:2004121:0]          mpool.c:43   UCX  WARN  object 0x146ff780 was not returned to mpool ucp_requests
[1710176256.195778] [node056:2004121:0]          mpool.c:43   UCX  WARN  object 0x146ff940 was not returned to mpool ucp_requests
[1710176256.195782] [node056:2004121:0]          mpool.c:43   UCX  WARN  object 0x146ffb00 was not returned to mpool ucp_requests
[1710176256.195785] [node056:2004121:0]          mpool.c:43   UCX  WARN  object 0x146ffe80 was not returned to mpool ucp_requests
[1710176256.195788] [node056:2004121:0]          mpool.c:43   UCX  WARN  object 0x14700040 was not returned to mpool ucp_requests
[1710176256.201301] [node056:2004126:0]          mpool.c:43   UCX  WARN  object 0x13fb0440 was not returned to mpool ucp_requests
[1710176256.201312] [node056:2004126:0]          mpool.c:43   UCX  WARN  object 0x13fb0600 was not returned to mpool ucp_requests
[1710176256.201317] [node056:2004126:0]          mpool.c:43   UCX  WARN  object 0x13fb07c0 was not returned to mpool ucp_requests
[1710176256.201320] [node056:2004126:0]          mpool.c:43   UCX  WARN  object 0x13fb0980 was not returned to mpool ucp_requests
[1710176256.201324] [node056:2004126:0]          mpool.c:43   UCX  WARN  object 0x13fb0d00 was not returned to mpool ucp_requests
[1710176256.201327] [node056:2004126:0]          mpool.c:43   UCX  WARN  object 0x13fb0ec0 was not returned to mpool ucp_requests
[1710176256.201330] [node056:2004126:0]          mpool.c:43   UCX  WARN  object 0x13fb1080 was not returned to mpool ucp_requests
[1710176256.199182] [node056:2004129:0]          mpool.c:43   UCX  WARN  object 0x1415f2c0 was not returned to mpool ucp_requests
[1710176256.199195] [node056:2004129:0]          mpool.c:43   UCX  WARN  object 0x1415f480 was not returned to mpool ucp_requests
[1710176256.199198] [node056:2004129:0]          mpool.c:43   UCX  WARN  object 0x1415f640 was not returned to mpool ucp_requests
[1710176256.199201] [node056:2004129:0]          mpool.c:43   UCX  WARN  object 0x1415f9c0 was not returned to mpool ucp_requests
[1710176256.199203] [node056:2004129:0]          mpool.c:43   UCX  WARN  object 0x1415fb80 was not returned to mpool ucp_requests
[1710176256.199206] [node056:2004129:0]          mpool.c:43   UCX  WARN  object 0x1415fd40 was not returned to mpool ucp_requests
[1710176256.199208] [node056:2004129:0]          mpool.c:43   UCX  WARN  object 0x1415ff00 was not returned to mpool ucp_requests
[1710176256.202192] [node056:2004130:0]          mpool.c:43   UCX  WARN  object 0x130f2080 was not returned to mpool ucp_requests
[1710176256.202203] [node056:2004130:0]          mpool.c:43   UCX  WARN  object 0x130f2240 was not returned to mpool ucp_requests
[1710176256.202208] [node056:2004130:0]          mpool.c:43   UCX  WARN  object 0x130f2400 was not returned to mpool ucp_requests
[1710176256.202212] [node056:2004130:0]          mpool.c:43   UCX  WARN  object 0x130f2940 was not returned to mpool ucp_requests
[1710176256.202215] [node056:2004130:0]          mpool.c:43   UCX  WARN  object 0x130f2b00 was not returned to mpool ucp_requests
[1710176256.202218] [node056:2004130:0]          mpool.c:43   UCX  WARN  object 0x130f2cc0 was not returned to mpool ucp_requests
[1710176256.202222] [node056:2004130:0]          mpool.c:43   UCX  WARN  object 0x130f2e80 was not returned to mpool ucp_requests
[1710176256.203183] [node056:2004118:0]          mpool.c:43   UCX  WARN  object 0x13560540 was not returned to mpool ucp_requests
[1710176256.203194] [node056:2004118:0]          mpool.c:43   UCX  WARN  object 0x135608c0 was not returned to mpool ucp_requests
[1710176256.203199] [node056:2004118:0]          mpool.c:43   UCX  WARN  object 0x13560a80 was not returned to mpool ucp_requests
[1710176256.203202] [node056:2004118:0]          mpool.c:43   UCX  WARN  object 0x13560c40 was not returned to mpool ucp_requests
[1710176256.203206] [node056:2004118:0]          mpool.c:43   UCX  WARN  object 0x13560e00 was not returned to mpool ucp_requests
[1710176256.203210] [node056:2004118:0]          mpool.c:43   UCX  WARN  object 0x13560fc0 was not returned to mpool ucp_requests
[1710176256.203214] [node056:2004118:0]          mpool.c:43   UCX  WARN  object 0x13561180 was not returned to mpool ucp_requests
[1710176256.203264] [node056:2004124:0]          mpool.c:43   UCX  WARN  object 0x13fe5380 was not returned to mpool ucp_requests
[1710176256.203277] [node056:2004124:0]          mpool.c:43   UCX  WARN  object 0x13fe5540 was not returned to mpool ucp_requests
[1710176256.203281] [node056:2004124:0]          mpool.c:43   UCX  WARN  object 0x13fe5700 was not returned to mpool ucp_requests
[1710176256.203283] [node056:2004124:0]          mpool.c:43   UCX  WARN  object 0x13fe5a80 was not returned to mpool ucp_requests
[1710176256.203286] [node056:2004124:0]          mpool.c:43   UCX  WARN  object 0x13fe5c40 was not returned to mpool ucp_requests
[1710176256.203288] [node056:2004124:0]          mpool.c:43   UCX  WARN  object 0x13fe5e00 was not returned to mpool ucp_requests
[1710176256.203291] [node056:2004124:0]          mpool.c:43   UCX  WARN  object 0x13fe5fc0 was not returned to mpool ucp_requests


-------------------------------------------------------------------------------
                          DFT DISPERSION CORRECTION                            
                                                                               
                              DFTD3 V3.1  Rev 1                                
                          USING Becke-Johnson damping                          
-------------------------------------------------------------------------------
-------------------------   ----------------
Dispersion correction           -0.086438622
-------------------------   ----------------


-------------------------   --------------------
FINAL SINGLE POINT ENERGY     -1384.488899899708
-------------------------   --------------------


           ************************************************************
           *        Program running with 20 parallel MPI-processes    *
           *              working on a common directory               *
           ************************************************************
------------------------------------------------------------------------------
                         ORCA SCF GRADIENT CALCULATION
------------------------------------------------------------------------------

 ... reading COSX grid (gridx3)
Gradient of the Kohn-Sham DFT energy:
Kohn-Sham wavefunction type      ... RKS
Hartree-Fock exchange scaling    ...    0.250
Number of operators              ...    1
Number of atoms                  ...   67
Basis set dimensions             ... 1227
Integral neglect threshold       ... 2.5e-11
Integral primitive cutoff        ... 2.5e-12
SHARK Integral package           ... ON

Nuc. rep. gradient       (SHARK) ... done (  0.0 sec)
HCore & Overlap gradient (SHARK) ... done (  1.1 sec)
RI-J gradient            (SHARK) ... done (  5.4 sec)
COSX-gradient                    ... done ( 42.4 sec)
Exchange-correlation gradient    ... done
Dispersion correction            ... done

------------------
CARTESIAN GRADIENT
------------------

   1   O   :    0.000834818    0.006709519   -0.001809576
   2   O   :    0.002527702   -0.006746729   -0.004786006
   3   N   :   -0.006294988    0.010114733   -0.003203735
   4   N   :   -0.004335277    0.001895029   -0.004439417
   5   C   :   -0.002107131   -0.007716729    0.007224782
   6   C   :   -0.002368526   -0.007145512    0.000256878
   7   H   :    0.002020369    0.000271866   -0.000207659
   8   C   :    0.003206722    0.001001971   -0.002107780
   9   C   :   -0.000909473   -0.001344499    0.002342155
  10   H   :    0.000085560   -0.000493398   -0.001070707
  11   C   :    0.000639848   -0.002405958   -0.001302057
  12   H   :   -0.000157110    0.000380645    0.000047288
  13   C   :   -0.000209770    0.000237274    0.001524586
  14   H   :   -0.000032832   -0.000069561    0.000120910
  15   C   :    0.000373980    0.002426571   -0.002118154
  16   H   :   -0.000143005   -0.000413449    0.000015064
  17   C   :   -0.000712000    0.001429121    0.000752872
  18   H   :    0.000058452   -0.000288514    0.000233012
  19   C   :    0.006176722   -0.005822193    0.001544294
  20   C   :    0.000724746    0.002595819   -0.001223804
  21   H   :   -0.000451763   -0.000863999    0.000386622
  22   H   :   -0.000607193   -0.001656443   -0.000472402
  23   H   :   -0.000573703   -0.000849954    0.000422441
  24   C   :    0.000978121   -0.001271331    0.000290285
  25   H   :   -0.000675560    0.000857536   -0.000631885
  26   H   :    0.000128627    0.001270022   -0.000655368
  27   H   :   -0.000421916    0.001072303    0.000105885
  28   C   :    0.000008018    0.002284472   -0.002134937
  29   H   :   -0.000659372   -0.000231243    0.000827083
  30   H   :    0.000352315   -0.000667387    0.001643738
  31   H   :   -0.000179375   -0.000764914    0.000804208
  32   C   :    0.001965887    0.000551496    0.005197476
  33   C   :   -0.001232934   -0.005118070   -0.004020423
  34   C   :    0.002533019    0.006415055    0.001202852
  35   H   :    0.000214224   -0.000045647    0.002520430
  36   C   :    0.000260853    0.001697404   -0.001597663
  37   H   :   -0.000120977   -0.000536738   -0.000179998
  38   C   :   -0.001155466   -0.002687861    0.001279916
  39   H   :    0.000587859    0.000578544    0.000585738
  40   C   :   -0.000284963    0.001726758   -0.005406536
  41   H   :   -0.000126153   -0.001419225    0.000776523
  42   C   :   -0.001265356   -0.004453598    0.000277710
  43   C   :   -0.000576581    0.000586017   -0.002070630
  44   H   :    0.000305678    0.000128605    0.000071599
  45   H   :   -0.000411109   -0.000231320    0.000424039
  46   H   :    0.000558995    0.000552643    0.002855901
  47   C   :    0.000809875    0.001199430    0.002007457
  48   H   :   -0.000642719    0.000154613   -0.000398517
  49   H   :    0.000203663    0.000103828   -0.000705973
  50   H   :    0.001286612   -0.001050476   -0.001266924
  51   C   :    0.001282475    0.002250100    0.001086691
  52   H   :   -0.000453382    0.002419931    0.001149656
  53   H   :   -0.002010934   -0.000071348   -0.000508569
  54   H   :   -0.000705153    0.000057805   -0.000925934
  55   C   :    0.000322077    0.008230064    0.002472631
  56   C   :   -0.000063822   -0.002181006   -0.001905084
  57   C   :    0.001007145    0.000136551   -0.002001814
  58   H   :   -0.000896272   -0.000213349    0.001860667
  59   C   :   -0.000692821    0.001297670    0.002841349
  60   H   :   -0.000061090   -0.000243070   -0.000246891
  61   C   :    0.000182992    0.000086410   -0.000330042
  62   H   :    0.000021128    0.000100951   -0.000116511
  63   C   :   -0.000659298   -0.003032575   -0.000287179
  64   H   :    0.000057225    0.000289639    0.000183227
  65   C   :    0.000591482    0.002847232   -0.000510972
  66   H   :   -0.000712747   -0.002170323    0.000704331
  67   H   :    0.002695657   -0.001463968    0.002675682

Difference to translation invariance:
           :    0.0000920746    0.0002872377    0.0000728285

Difference to rotation invariance:
           :   -0.0006054299   -0.0024017295    0.0013853762

Norm of the cartesian gradient     ...    0.0324159477
RMS gradient                       ...    0.0022864447
MAX gradient                       ...    0.0101147327

-------
TIMINGS
-------

Total SCF gradient time            ...       71.726 sec

One electron gradient       ....       1.150 sec  (  1.6%)
RI-J Coulomb gradient       ....       5.388 sec  (  7.5%)
COSX gradient               ....      42.394 sec  ( 59.1%)
XC gradient                 ....       8.788 sec  ( 12.3%)
CPCM gradient               ....       2.358 sec  (  3.3%)
   A-Matrix (El+Nuc)        ....       0.616 sec  (  0.9%)
   Potential                ....       1.742 sec  (  2.4%)

Maximum memory used throughout the entire SCFGRAD-calculation: 254.5 MB
------------------------------------------------------------------------------
                         ORCA GEOMETRY RELAXATION STEP
------------------------------------------------------------------------------

Reading the OPT-File                    .... done
Getting information on internals        .... done
Copying old internal coords+grads       .... done
Making the new internal coordinates     .... (new redundants).... done
Validating the new internal coordinates .... (new redundants).... done
Calculating the B-matrix                .... done
Calculating the G,G- and P matrices     .... done
Transforming gradient to internals      .... done
Projecting the internal gradient        .... done
Number of atoms                         ....  67
Number of internal coordinates          .... 357
Current Energy                          .... -1384.488899900 Eh
Current gradient norm                   ....     0.032415948 Eh/bohr
Maximum allowed component of the step   ....  0.150
Current trust radius                    ....  0.300
Updating the Hessian (BFGS)             .... done
Forming the augmented Hessian           .... done
Diagonalizing the augmented Hessian     .... done
Last element of RFO vector              ....  0.935139626
Lowest eigenvalues of augmented Hessian:
 -0.005085721  0.000513500  0.000806916  0.008872412  0.009307052
Length of the computed step             ....  0.378851855
Warning: the length of the step is outside the trust region - taking restricted step instead
The input lambda is                     ....    -0.005086
   iter:   1  x=   -0.007836  g=   19.464858 f(x)=     0.053529
   iter:   2  x=   -0.009220  g=   10.449301 f(x)=     0.014466
   iter:   3  x=   -0.009424  g=    8.178030 f(x)=     0.001670
   iter:   4  x=   -0.009428  g=    7.907247 f(x)=     0.000028
   iter:   5  x=   -0.009428  g=    7.902690 f(x)=     0.000000
   iter:   6  x=   -0.009428  g=    7.902688 f(x)=     0.000000
The output lambda is                    ....    -0.009428 (6 iterations)
The final length of the internal step   ....  0.300000000
Converting the step to cartesian space:
 Initial RMS(Int)=    0.0158776837
Transforming coordinates:
 Iter   0:  RMS(Cart)=    0.1767904086 RMS(Int)=    1.3275666703
 Iter   1:  RMS(Cart)=    0.0144742987 RMS(Int)=    0.3325705529
 Iter   2:  RMS(Cart)=    0.0010599296 RMS(Int)=    0.0002931246
 Iter   3:  RMS(Cart)=    0.0001684951 RMS(Int)=    0.0000580778
 Iter   4:  RMS(Cart)=    0.0000180612 RMS(Int)=    0.0000060754
 Iter   5:  RMS(Cart)=    0.0000027634 RMS(Int)=    0.0000008857
 Iter   6:  RMS(Cart)=    0.0000003334 RMS(Int)=    0.0000001293
 Iter   7:  RMS(Cart)=    0.0000000440 RMS(Int)=    0.0000000129
done
Storing new coordinates                 .... done

                                .--------------------.
          ----------------------|Geometry convergence|-------------------------
          Item                value                   Tolerance       Converged
          ---------------------------------------------------------------------
          Energy change      -0.0122421039            0.0000050000      NO
          RMS gradient        0.0015925436            0.0001000000      NO
          MAX gradient        0.0100014013            0.0003000000      NO
          RMS step            0.0158776837            0.0020000000      NO
          MAX step            0.0886982084            0.0040000000      NO
          ........................................................
          Max(Bonds)      0.0352      Max(Angles)    1.33
          Max(Dihed)        5.08      Max(Improp)    0.00
          ---------------------------------------------------------------------

The optimization has not yet converged - more geometry cycles are needed


    ---------------------------------------------------------------------------
                         Redundant Internal Coordinates
                            (Angstroem and degrees)

        Definition                    Value    dE/dq     Step     New-Value
    ----------------------------------------------------------------------------
     1. B(C   4,O   0)                1.3802 -0.006809  0.0071    1.3873   
     2. B(C   4,N   2)                1.2532  0.006501 -0.0116    1.2416   
     3. B(C   5,N   3)                1.4511  0.001368 -0.0072    1.4439   
     4. B(C   5,C   4)                1.5338  0.001553 -0.0092    1.5246   
     5. B(H   6,C   5)                1.0864  0.000106 -0.0004    1.0860   
     6. B(C   7,C   5)                1.5144  0.002116 -0.0079    1.5065   
     7. B(C   8,C   7)                1.3912  0.001283 -0.0030    1.3882   
     8. B(H   9,C   8)                1.0843 -0.000010  0.0007    1.0851   
     9. B(C  10,C   8)                1.3896  0.000615 -0.0012    1.3884   
    10. B(H  11,C  10)                1.0838 -0.000368  0.0013    1.0850   
    11. B(C  12,C  10)                1.3879  0.001251 -0.0022    1.3858   
    12. B(H  13,C  12)                1.0845 -0.000129  0.0010    1.0855   
    13. B(C  14,C  12)                1.3893  0.000751 -0.0014    1.3879   
    14. B(H  15,C  14)                1.0837 -0.000387  0.0013    1.0850   
    15. B(C  16,C   7)                1.3942  0.001472 -0.0033    1.3909   
    16. B(C  16,C  14)                1.3882  0.001176 -0.0019    1.3863   
    17. B(H  17,C  16)                1.0836 -0.000132  0.0009    1.0845   
    18. B(C  18,N   2)                1.4597 -0.005518  0.0073    1.4670   
    19. B(C  19,C  18)                1.5296  0.001458 -0.0059    1.5237   
    20. B(H  20,C  19)                1.0926 -0.000333  0.0009    1.0935   
    21. B(H  21,C  19)                1.0926 -0.000107  0.0007    1.0933   
    22. B(H  22,C  19)                1.0917  0.000956 -0.0009    1.0908   
    23. B(C  23,C  18)                1.5288  0.002084 -0.0053    1.5235   
    24. B(H  24,C  23)                1.0933 -0.000126  0.0007    1.0940   
    25. B(H  25,C  23)                1.0930  0.000194  0.0003    1.0933   
    26. B(H  26,C  23)                1.0932 -0.000170  0.0007    1.0939   
    27. B(C  27,C  18)                1.5285  0.001243 -0.0056    1.5228   
    28. B(H  28,C  27)                1.0916  0.000560 -0.0002    1.0914   
    29. B(H  29,C  27)                1.0924 -0.000197  0.0009    1.0933   
    30. B(H  30,C  27)                1.0929  0.000122  0.0007    1.0936   
    31. B(C  31,N   3)                1.3900  0.002001 -0.0057    1.3843   
    32. B(C  32,C  31)                1.4181  0.001539 -0.0024    1.4156   
    33. B(C  33,C  32)                1.3961  0.001436 -0.0046    1.3914   
    34. B(H  34,C  33)                1.0818  0.001548 -0.0015    1.0803   
    35. B(C  35,C  33)                1.3887 -0.000232 -0.0006    1.3881   
    36. B(H  36,C  35)                1.0842 -0.000136  0.0009    1.0851   
    37. B(C  37,C  35)                1.3840  0.001218 -0.0018    1.3823   
    38. B(H  38,C  37)                1.0841 -0.000398  0.0014    1.0855   
    39. B(C  39,C  37)                1.3851  0.001577 -0.0021    1.3830   
    40. B(C  39,C  31)                1.3993 -0.001004  0.0004    1.3997   
    41. B(H  40,C  39)                1.0824  0.000742  0.0001    1.0825   
    42. B(C  41,C  32)                1.5383  0.000137 -0.0066    1.5317   
    43. B(C  42,C  41)                1.5320  0.001511 -0.0073    1.5248   
    44. B(H  43,C  42)                1.0935  0.000243  0.0001    1.0936   
    45. B(H  44,C  42)                1.0935  0.000548 -0.0003    1.0932   
    46. B(H  45,C  42)                1.0917 -0.000462  0.0009    1.0926   
    47. B(C  46,C  41)                1.5374  0.001484 -0.0051    1.5322   
    48. B(H  47,C  46)                1.0912  0.000420  0.0001    1.0912   
    49. B(H  48,C  46)                1.0931 -0.000168  0.0007    1.0938   
    50. B(H  49,C  46)                1.0930 -0.000264  0.0009    1.0939   
    51. B(C  50,C  41)                1.5391  0.003372 -0.0076    1.5315   
    52. B(H  51,C  50)                1.0899 -0.001884  0.0034    1.0933   
    53. B(H  52,C  50)                1.0930 -0.000339  0.0010    1.0940   
    54. B(H  53,C  50)                1.0931  0.000132  0.0006    1.0937   
    55. B(H  53,H  30)                2.6891  0.000373 -0.0039    2.6851   
    56. B(C  54,O   1)                1.2119  0.007273 -0.0095    1.2024   
    57. B(C  54,O   0)                1.3448  0.002147 -0.0059    1.3390   
    58. B(C  55,C  54)                1.4770  0.002473 -0.0085    1.4685   
    59. B(C  56,C  55)                1.3958  0.001958 -0.0041    1.3916   
    60. B(H  57,C  56)                1.0829  0.000128 -0.0002    1.0827   
    61. B(H  57,H  38)                3.6431  0.000204 -0.0352    3.6079   
    62. B(C  58,C  56)                1.3863  0.001170 -0.0023    1.3840   
    63. B(H  59,C  58)                1.0832 -0.000296  0.0010    1.0842   
    64. B(C  60,C  58)                1.3894  0.000519 -0.0010    1.3884   
    65. B(H  61,C  60)                1.0843 -0.000147  0.0010    1.0853   
    66. B(C  62,C  60)                1.3898  0.000399 -0.0008    1.3889   
    67. B(H  63,C  62)                1.0832 -0.000324  0.0010    1.0842   
    68. B(C  64,C  62)                1.3858  0.001623 -0.0029    1.3829   
    69. B(C  64,C  55)                1.3939  0.001477 -0.0035    1.3904   
    70. B(H  65,C  64)                1.0835 -0.000016  0.0001    1.0837   
    71. B(H  66,N   3)                1.0016 -0.002136  0.0014    1.0030   
    72. A(C   4,O   0,C  54)          120.73  0.000753   -0.35    120.38   
    73. A(C   4,N   2,C  18)          123.79 -0.007614    0.93    124.72   
    74. A(C   5,N   3,H  66)          113.82  0.003202   -1.27    112.55   
    75. A(C  31,N   3,H  66)          113.73 -0.000906    0.04    113.76   
    76. A(C   5,N   3,C  31)          122.89 -0.001589   -0.11    122.78   
    77. A(O   0,C   4,N   2)          121.75 -0.002348    0.31    122.06   
    78. A(N   2,C   4,C   5)          121.76  0.001559   -0.55    121.20   
    79. A(O   0,C   4,C   5)          115.82  0.000845    0.23    116.05   
    80. A(H   6,C   5,C   7)          106.82 -0.001010    0.24    107.06   
    81. A(C   4,C   5,H   6)          109.80  0.001933   -0.72    109.08   
    82. A(N   3,C   5,H   6)          108.25 -0.000263    0.42    108.67   
    83. A(C   4,C   5,C   7)          112.85  0.001017   -0.57    112.27   
    84. A(N   3,C   5,C   7)          109.78  0.000727    0.06    109.83   
    85. A(N   3,C   5,C   4)          109.23 -0.002385    0.61    109.83   
    86. A(C   5,C   7,C   8)          118.99 -0.001118    0.13    119.12   
    87. A(C   8,C   7,C  16)          119.37  0.001305   -0.18    119.19   
    88. A(C   5,C   7,C  16)          121.64 -0.000188    0.06    121.70   
    89. A(H   9,C   8,C  10)          119.50 -0.000758    0.20    119.69   
    90. A(C   7,C   8,C  10)          120.40 -0.000864    0.14    120.54   
    91. A(C   7,C   8,H   9)          120.10  0.001622   -0.34    119.76   
    92. A(H  11,C  10,C  12)          120.16  0.000154   -0.03    120.13   
    93. A(C   8,C  10,H  11)          119.96  0.000462   -0.09    119.87   
    94. A(C   8,C  10,C  12)          119.88 -0.000616    0.12    120.00   
    95. A(H  13,C  12,C  14)          119.95 -0.000853    0.17    120.12   
    96. A(C  10,C  12,C  14)          120.11  0.001830   -0.37    119.75   
    97. A(C  10,C  12,H  13)          119.94 -0.000978    0.20    120.14   
    98. A(H  15,C  14,C  16)          119.92  0.000739   -0.15    119.77   
    99. A(C  12,C  14,C  16)          119.93 -0.001222    0.24    120.17   
   100. A(C  12,C  14,H  15)          120.16  0.000482   -0.09    120.06   
   101. A(C  14,C  16,H  17)          119.49  0.000567   -0.08    119.40   
   102. A(C   7,C  16,H  17)          120.20 -0.000132    0.03    120.24   
   103. A(C   7,C  16,C  14)          120.31 -0.000434    0.05    120.36   
   104. A(N   2,C  18,C  19)          111.62 -0.000285    0.12    111.74   
   105. A(C  23,C  18,C  27)          108.73 -0.000091   -0.04    108.69   
   106. A(C  19,C  18,C  27)          111.27  0.000144   -0.16    111.11   
   107. A(N   2,C  18,C  27)          110.50  0.000104   -0.18    110.32   
   108. A(C  19,C  18,C  23)          108.80  0.000358   -0.09    108.71   
   109. A(N   2,C  18,C  23)          105.72 -0.000240    0.37    106.09   
   110. A(C  18,C  19,H  21)          110.48  0.002350   -0.63    109.85   
   111. A(C  18,C  19,H  20)          110.90  0.000846   -0.30    110.61   
   112. A(H  21,C  19,H  22)          107.11 -0.001368    0.48    107.59   
   113. A(H  20,C  19,H  22)          108.04 -0.000662    0.30    108.34   
   114. A(C  18,C  19,H  22)          112.30 -0.000201    0.05    112.35   
   115. A(H  20,C  19,H  21)          107.81 -0.001138    0.17    107.98   
   116. A(H  25,C  23,H  26)          107.77 -0.001362    0.38    108.15   
   117. A(H  24,C  23,H  26)          107.73 -0.001114    0.29    108.02   
   118. A(C  18,C  23,H  26)          111.07  0.001012   -0.29    110.78   
   119. A(H  24,C  23,H  25)          107.77 -0.001425    0.39    108.16   
   120. A(C  18,C  23,H  25)          111.27  0.001447   -0.34    110.93   
   121. A(C  18,C  23,H  24)          111.07  0.001223   -0.35    110.72   
   122. A(H  29,C  27,H  30)          107.91 -0.001019    0.16    108.07   
   123. A(H  28,C  27,H  30)          107.92 -0.000762    0.32    108.24   
   124. A(C  18,C  27,H  30)          110.87  0.000703   -0.32    110.54   
   125. A(H  28,C  27,H  29)          107.36 -0.001575    0.54    107.90   
   126. A(C  18,C  27,H  29)          110.50  0.002223   -0.60    109.90   
   127. A(C  18,C  27,H  28)          112.11  0.000249   -0.03    112.08   
   128. A(N   3,C  31,C  39)          119.06 -0.004889    0.67    119.73   
   129. A(N   3,C  31,C  32)          121.25  0.004470   -0.56    120.69   
   130. A(C  32,C  31,C  39)          119.65  0.000395   -0.12    119.53   
   131. A(C  31,C  32,C  33)          117.40  0.001393   -0.17    117.23   
   132. A(C  33,C  32,C  41)          118.56 -0.010001    1.33    119.89   
   133. A(C  31,C  32,C  41)          124.04  0.008608   -1.17    122.88   
   134. A(H  34,C  33,C  35)          116.83 -0.000706    0.29    117.12   
   135. A(C  32,C  33,C  35)          122.50 -0.002678    0.51    123.01   
   136. A(C  32,C  33,H  34)          120.67  0.003380   -0.79    119.87   
   137. A(H  36,C  35,C  37)          120.38 -0.001541    0.33    120.70   
   138. A(C  33,C  35,C  37)          119.53  0.001926   -0.39    119.13   
   139. A(C  33,C  35,H  36)          120.10 -0.000384    0.07    120.16   
   140. A(C  35,C  37,H  38)          120.47 -0.000694    0.10    120.57   
   141. A(H  38,C  37,C  39)          119.93  0.000857   -0.13    119.79   
   142. A(C  35,C  37,C  39)          119.61 -0.000166    0.04    119.65   
   143. A(C  37,C  39,H  40)          117.90 -0.001035    0.31    118.21   
   144. A(C  31,C  39,H  40)          120.77  0.001907   -0.44    120.33   
   145. A(C  31,C  39,C  37)          121.32 -0.000880    0.14    121.45   
   146. A(C  46,C  41,C  50)          111.06 -0.000010   -0.47    110.59   
   147. A(C  42,C  41,C  50)          105.67 -0.001320    0.69    106.36   
   148. A(C  32,C  41,C  50)          111.45  0.002187   -0.76    110.69   
   149. A(C  42,C  41,C  46)          106.06  0.001730   -0.15    105.90   
   150. A(C  32,C  41,C  46)          111.42 -0.000297   -0.13    111.29   
   151. A(C  32,C  41,C  42)          110.90 -0.002421    0.88    111.77   
   152. A(H  44,C  42,H  45)          107.06 -0.001417    0.33    107.39   
   153. A(H  43,C  42,H  45)          107.13 -0.001691    0.38    107.51   
   154. A(C  41,C  42,H  45)          110.30  0.004376   -1.25    109.05   
   155. A(H  43,C  42,H  44)          108.21  0.000138    0.19    108.40   
   156. A(C  41,C  42,H  44)          111.99 -0.001028    0.25    112.24   
   157. A(C  41,C  42,H  43)          111.91 -0.000514    0.15    112.06   
   158. A(H  48,C  46,H  49)          107.56 -0.001425    0.23    107.79   
   159. A(H  47,C  46,H  49)          106.32 -0.001056    0.38    106.71   
   160. A(C  41,C  46,H  49)          110.68  0.002953   -0.82    109.86   
   161. A(H  47,C  46,H  48)          107.23  0.000025    0.12    107.35   
   162. A(C  41,C  46,H  48)          110.77  0.000775   -0.24    110.53   
   163. A(C  41,C  46,H  47)          113.97 -0.001445    0.38    114.35   
   164. A(H  52,C  50,H  53)          107.53 -0.001389    0.33    107.87   
   165. A(H  51,C  50,H  53)          106.88 -0.001648    0.38    107.25   
   166. A(C  41,C  50,H  53)          110.73  0.000745   -0.20    110.53   
   167. A(H  51,C  50,H  52)          106.28 -0.002195    0.48    106.76   
   168. A(C  41,C  50,H  52)          110.61  0.002259   -0.69    109.92   
   169. A(C  41,C  50,H  51)          114.47  0.001827   -0.21    114.26   
   170. A(O   1,C  54,C  55)          124.12 -0.004624    0.92    125.04   
   171. A(O   0,C  54,C  55)          112.28 -0.001066    0.16    112.45   
   172. A(O   0,C  54,O   1)          123.58  0.005697   -1.11    122.48   
   173. A(C  56,C  55,C  64)          119.74 -0.001453    0.35    120.09   
   174. A(C  54,C  55,C  64)          118.68  0.001980   -0.41    118.27   
   175. A(C  54,C  55,C  56)          121.58 -0.000527    0.06    121.64   
   176. A(H  57,C  56,C  58)          119.01 -0.002622    0.59    119.60   
   177. A(C  55,C  56,C  58)          120.06  0.000995   -0.22    119.84   
   178. A(C  55,C  56,H  57)          120.93  0.001628   -0.37    120.57   
   179. A(H  59,C  58,C  60)          120.21  0.000095   -0.00    120.21   
   180. A(C  56,C  58,C  60)          119.89 -0.000551    0.10    119.99   
   181. A(C  56,C  58,H  59)          119.90  0.000457   -0.10    119.80   
   182. A(H  61,C  60,C  62)          119.84 -0.000318    0.07    119.90   
   183. A(C  58,C  60,C  62)          120.31  0.000631   -0.13    120.18   
   184. A(C  58,C  60,H  61)          119.85 -0.000313    0.06    119.91   
   185. A(H  63,C  62,C  64)          119.91  0.000259   -0.07    119.84   
   186. A(C  60,C  62,C  64)          119.88 -0.000299    0.07    119.95   
   187. A(C  60,C  62,H  63)          120.21  0.000040    0.00    120.21   
   188. A(C  62,C  64,H  65)          119.38 -0.002791    0.62    120.00   
   189. A(C  55,C  64,H  65)          120.50  0.002113   -0.45    120.05   
   190. A(C  55,C  64,C  62)          120.12  0.000677   -0.17    119.95   
   191. D(N   2,C   4,O   0,C  54)    134.85  0.002119   -3.42    131.43   
   192. D(C   5,C   4,O   0,C  54)    -54.42  0.002664   -3.59    -58.00   
   193. D(O   0,C   4,N   2,C  18)     -3.22  0.001708   -0.83     -4.05   
   194. D(C   5,C   4,N   2,C  18)   -173.41  0.001226   -0.73   -174.14   
   195. D(N   3,C   5,C   4,N   2)     64.30  0.000745   -2.24     62.06   
   196. D(C   7,C   5,C   4,O   0)    131.17  0.000690   -2.28    128.88   
   197. D(C   7,C   5,N   3,H  66)     47.48  0.000663    0.31     47.79   
   198. D(H   6,C   5,N   3,H  66)    163.74 -0.000295    0.85    164.59   
   199. D(C   4,C   5,N   3,C  31)     67.28  0.001531   -1.88     65.40   
   200. D(H   6,C   5,C   4,O   0)     12.12 -0.000009   -1.69     10.43   
   201. D(C   4,C   5,N   3,H  66)    -76.74  0.000506    0.59    -76.15   
   202. D(C   7,C   5,C   4,N   2)    -58.10  0.000840   -2.36    -60.46   
   203. D(H   6,C   5,C   4,N   2)   -177.14  0.000141   -1.77   -178.91   
   204. D(H   6,C   5,N   3,C  31)    -52.24  0.000730   -1.62    -53.86   
   205. D(N   3,C   5,C   4,O   0)   -106.43  0.000595   -2.16   -108.59   
   206. D(C   7,C   5,N   3,C  31)   -168.50  0.001688   -2.16   -170.66   
   207. D(C  16,C   7,C   5,C   4)     70.34 -0.001404    0.40     70.74   
   208. D(C  16,C   7,C   5,H   6)   -168.90  0.000931   -0.69   -169.59   
   209. D(C  16,C   7,C   5,N   3)    -51.75  0.000436   -0.03    -51.78   
   210. D(C   8,C   7,C   5,C   4)   -109.46 -0.001070   -0.38   -109.84   
   211. D(C   8,C   7,C   5,H   6)     11.30  0.001264   -1.47      9.83   
   212. D(C   8,C   7,C   5,N   3)    128.45  0.000770   -0.81    127.64   
   213. D(C  10,C   8,C   7,C  16)      0.40  0.000160   -0.36      0.04   
   214. D(C  10,C   8,C   7,C   5)   -179.80 -0.000168    0.41   -179.39   
   215. D(H   9,C   8,C   7,C  16)   -179.51  0.000270   -0.57   -180.08   
   216. D(H   9,C   8,C   7,C   5)      0.29 -0.000059    0.19      0.49   
   217. D(C  12,C  10,C   8,H   9)    179.78 -0.000163    0.34    180.13   
   218. D(H  11,C  10,C   8,H   9)     -0.23 -0.000058    0.12     -0.10   
   219. D(H  11,C  10,C   8,C   7)    179.86  0.000049   -0.09    179.78   
   220. D(C  12,C  10,C   8,C   7)     -0.13 -0.000056    0.13      0.01   
   221. D(H  13,C  12,C  10,C   8)    179.98  0.000064   -0.14    179.85   
   222. D(C  14,C  12,C  10,C   8)     -0.09 -0.000075    0.16      0.07   
   223. D(C  14,C  12,C  10,H  11)    179.92 -0.000180    0.38    180.30   
   224. D(H  13,C  12,C  10,H  11)     -0.01 -0.000041    0.08      0.08   
   225. D(C  16,C  14,C  12,H  13)    179.95 -0.000034    0.07    180.03   
   226. D(C  16,C  14,C  12,C  10)      0.02  0.000105   -0.22     -0.20   
   227. D(H  15,C  14,C  12,H  13)      0.19  0.000025   -0.05      0.14   
   228. D(H  15,C  14,C  12,C  10)   -179.74  0.000164   -0.35   -180.09   
   229. D(H  17,C  16,C  14,H  15)      0.71 -0.000063    0.10      0.81   
   230. D(H  17,C  16,C  14,C  12)   -179.05 -0.000004   -0.03   -179.08   
   231. D(C   7,C  16,C  14,H  15)   -179.98 -0.000065    0.12   -179.86   
   232. D(C   7,C  16,C  14,C  12)      0.26 -0.000006   -0.01      0.25   
   233. D(H  17,C  16,C   7,C   8)    178.84 -0.000128    0.31    179.15   
   234. D(H  17,C  16,C   7,C   5)     -0.96  0.000211   -0.47     -1.43   
   235. D(C  14,C  16,C   7,C   8)     -0.47 -0.000131    0.30     -0.17   
   236. D(C  14,C  16,C   7,C   5)    179.74  0.000208   -0.49    179.25   
   237. D(C  27,C  18,N   2,C   4)     64.91  0.000606   -0.73     64.18   
   238. D(C  23,C  18,N   2,C   4)   -177.62  0.000415   -0.66   -178.27   
   239. D(C  19,C  18,N   2,C   4)    -59.48  0.000549   -0.48    -59.96   
   240. D(H  22,C  19,C  18,C  27)    -51.56  0.000117   -0.32    -51.87   
   241. D(H  22,C  19,C  18,C  23)   -171.32 -0.000089   -0.11   -171.43   
   242. D(H  22,C  19,C  18,N   2)     72.40  0.000150   -0.58     71.82   
   243. D(H  21,C  19,C  18,C  23)    -51.80 -0.000350    0.09    -51.71   
   244. D(H  21,C  19,C  18,C  27)     67.96 -0.000144   -0.11     67.85   
   245. D(H  21,C  19,C  18,N   2)   -168.08 -0.000111   -0.37   -168.45   
   246. D(H  20,C  19,C  18,C  27)   -172.55  0.000507   -0.52   -173.07   
   247. D(H  20,C  19,C  18,C  23)     67.68  0.000301   -0.32     67.37   
   248. D(H  20,C  19,C  18,N   2)    -48.60  0.000540   -0.78    -49.38   
   249. D(H  25,C  23,C  18,C  19)     60.57  0.000202   -0.22     60.34   
   250. D(H  25,C  23,C  18,N   2)   -179.42 -0.000081    0.07   -179.35   
   251. D(H  24,C  23,C  18,C  27)     59.29 -0.000146    0.06     59.36   
   252. D(H  24,C  23,C  18,C  19)   -179.37  0.000191   -0.20   -179.58   
   253. D(H  24,C  23,C  18,N   2)    -59.36 -0.000092    0.09    -59.27   
   254. D(H  26,C  23,C  18,C  27)    179.18 -0.000063   -0.02    179.16   
   255. D(H  26,C  23,C  18,C  19)    -59.49  0.000274   -0.28    -59.77   
   256. D(H  26,C  23,C  18,N   2)     60.52 -0.000009    0.01     60.53   
   257. D(H  25,C  23,C  18,C  27)    -60.77 -0.000135    0.04    -60.72   
   258. D(H  30,C  27,C  18,C  23)    -66.16 -0.000221    0.53    -65.63   
   259. D(H  30,C  27,C  18,N   2)     49.44 -0.000505    0.85     50.30   
   260. D(H  29,C  27,C  18,C  23)     53.44  0.000407    0.11     53.55   
   261. D(H  29,C  27,C  18,C  19)    -66.36 -0.000065    0.34    -66.03   
   262. D(H  29,C  27,C  18,N   2)    169.05  0.000123    0.43    169.48   
   263. D(H  28,C  27,C  18,C  23)    173.16  0.000091    0.36    173.52   
   264. D(H  30,C  27,C  18,C  19)    174.04 -0.000693    0.76    174.79   
   265. D(H  28,C  27,C  18,C  19)     53.36 -0.000381    0.59     53.94   
   266. D(H  28,C  27,C  18,N   2)    -71.24 -0.000193    0.68    -70.55   
   267. D(C  39,C  31,N   3,H  66)    169.21  0.002262   -1.49    167.72   
   268. D(C  39,C  31,N   3,C   5)     25.16 -0.000076    1.34     26.51   
   269. D(C  32,C  31,N   3,H  66)    -13.09  0.001562   -0.77    -13.86   
   270. D(C  32,C  31,N   3,C   5)   -157.14 -0.000776    2.06   -155.07   
   271. D(C  41,C  32,C  31,C  39)   -178.83  0.000877   -1.18   -180.01   
   272. D(C  41,C  32,C  31,N   3)      3.48  0.001699   -1.90      1.58   
   273. D(C  33,C  32,C  31,C  39)      0.91  0.000814   -1.36     -0.45   
   274. D(C  33,C  32,C  31,N   3)   -176.78  0.001636   -2.08   -178.86   
   275. D(C  35,C  33,C  32,C  41)    178.88 -0.000681    1.25    180.13   
   276. D(C  35,C  33,C  32,C  31)     -0.87 -0.000669    1.46      0.59   
   277. D(H  34,C  33,C  32,C  41)     -0.55 -0.000235    0.28     -0.27   
   278. D(H  34,C  33,C  32,C  31)    179.70 -0.000223    0.49    180.19   
   279. D(C  37,C  35,C  33,H  34)    179.87 -0.000296    0.46    180.33   
   280. D(C  37,C  35,C  33,C  32)      0.42  0.000112   -0.45     -0.03   
   281. D(H  36,C  35,C  33,H  34)     -0.22 -0.000221    0.32      0.10   
   282. D(H  36,C  35,C  33,C  32)   -179.67  0.000186   -0.59   -180.26   
   283. D(C  39,C  37,C  35,H  36)   -179.90  0.000244   -0.55   -180.45   
   284. D(C  39,C  37,C  35,C  33)      0.01  0.000320   -0.69     -0.68   
   285. D(H  38,C  37,C  35,H  36)     -0.36 -0.000172    0.05     -0.32   
   286. D(H  38,C  37,C  35,C  33)    179.55 -0.000096   -0.09    179.46   
   287. D(H  40,C  39,C  37,H  38)     -0.58 -0.000190    0.44     -0.14   
   288. D(H  40,C  39,C  37,C  35)    178.95 -0.000610    1.04    180.00   
   289. D(C  31,C  39,C  37,H  38)   -179.49  0.000234    0.17   -179.31   
   290. D(C  31,C  39,C  37,C  35)      0.05 -0.000186    0.77      0.82   
   291. D(H  40,C  39,C  31,C  32)   -179.40  0.000084   -0.01   -179.40   
   292. D(H  40,C  39,C  31,N   3)     -1.66 -0.000505    0.72     -0.94   
   293. D(C  37,C  39,C  31,C  32)     -0.53 -0.000385    0.28     -0.25   
   294. D(C  37,C  39,C  31,N   3)    177.21 -0.000975    1.00    178.22   
   295. D(C  50,C  41,C  32,C  33)   -114.25  0.002231   -4.88   -119.12   
   296. D(C  50,C  41,C  32,C  31)     65.49  0.002196   -5.08     60.41   
   297. D(C  46,C  41,C  32,C  33)    121.08  0.000829   -3.64    117.44   
   298. D(C  46,C  41,C  32,C  31)    -59.18  0.000794   -3.85    -63.03   
   299. D(C  42,C  41,C  32,C  33)      3.19  0.000420   -3.95     -0.76   
   300. D(C  42,C  41,C  32,C  31)   -177.07  0.000384   -4.15   -181.23   
   301. D(H  45,C  42,C  41,C  46)     58.52  0.000377   -0.53     57.99   
   302. D(H  45,C  42,C  41,C  32)    179.63 -0.000282   -0.27    179.36   
   303. D(H  44,C  42,C  41,C  50)     59.67  0.000677   -0.50     59.17   
   304. D(H  44,C  42,C  41,C  46)    177.65  0.000853   -0.79    176.85   
   305. D(H  44,C  42,C  41,C  32)    -61.25  0.000194   -0.54    -61.78   
   306. D(H  43,C  42,C  41,C  50)   -178.62 -0.000257    0.03   -178.59   
   307. D(H  43,C  42,C  41,C  46)    -60.64 -0.000082   -0.26    -60.90   
   308. D(H  45,C  42,C  41,C  50)    -59.46  0.000202   -0.23    -59.69   
   309. D(H  43,C  42,C  41,C  32)     60.47 -0.000741   -0.01     60.46   
   310. D(H  49,C  46,C  41,C  32)   -171.80  0.001367   -0.89   -172.69   
   311. D(H  48,C  46,C  41,C  50)   -177.48 -0.000635    0.10   -177.38   
   312. D(H  48,C  46,C  41,C  42)     68.18 -0.000031   -0.40     67.78   
   313. D(H  48,C  46,C  41,C  32)    -52.59  0.001994   -1.30    -53.89   
   314. D(H  47,C  46,C  41,C  50)    -56.47 -0.001051    0.35    -56.12   
   315. D(H  47,C  46,C  41,C  42)   -170.81 -0.000446   -0.15   -170.96   
   316. D(H  49,C  46,C  41,C  42)    -51.03 -0.000658    0.01    -51.02   
   317. D(H  47,C  46,C  41,C  32)     68.42  0.001578   -1.05     67.37   
   318. D(H  49,C  46,C  41,C  50)     63.31 -0.001262    0.51     63.82   
   319. D(H  53,C  50,C  41,C  46)    178.99 -0.000470    0.55    179.54   
   320. D(H  53,C  50,C  41,C  42)    -66.43  0.000832    0.52    -65.91   
   321. D(H  53,C  50,C  41,C  32)     54.12 -0.001700    1.58     55.69   
   322. D(H  52,C  50,C  41,C  46)    -61.90 -0.000273    0.39    -61.51   
   323. D(H  52,C  50,C  41,C  42)     52.67  0.001029    0.36     53.03   
   324. D(H  52,C  50,C  41,C  32)    173.22 -0.001503    1.42    174.64   
   325. D(H  51,C  50,C  41,C  46)     58.10 -0.000177    0.36     58.46   
   326. D(H  51,C  50,C  41,C  42)    172.68  0.001124    0.32    173.01   
   327. D(H  51,C  50,C  41,C  32)    -66.77 -0.001407    1.38    -65.38   
   328. D(C  55,C  54,O   0,C   4)    170.41  0.001458   -0.50    169.91   
   329. D(O   1,C  54,O   0,C   4)    -10.70  0.001756   -1.60    -12.31   
   330. D(C  64,C  55,C  54,O   1)     -5.92 -0.000370    2.14     -3.78   
   331. D(C  64,C  55,C  54,O   0)    172.96  0.000065    1.03    174.00   
   332. D(C  56,C  55,C  54,O   1)    173.36 -0.000349    2.36    175.72   
   333. D(C  56,C  55,C  54,O   0)     -7.76  0.000086    1.25     -6.51   
   334. D(C  58,C  56,C  55,C  64)     -0.00 -0.000047    0.30      0.29   
   335. D(C  58,C  56,C  55,C  54)   -179.27 -0.000093    0.08   -179.19   
   336. D(H  57,C  56,C  55,C  64)    179.87  0.000011    0.53    180.40   
   337. D(H  57,C  56,C  55,C  54)      0.60 -0.000035    0.32      0.92   
   338. D(C  60,C  58,C  56,H  57)   -179.97 -0.000006   -0.38   -180.34   
   339. D(C  60,C  58,C  56,C  55)     -0.09  0.000056   -0.15     -0.24   
   340. D(H  59,C  58,C  56,H  57)      0.07  0.000010   -0.32     -0.25   
   341. D(H  59,C  58,C  56,C  55)    179.94  0.000071   -0.09    179.85   
   342. D(C  62,C  60,C  58,H  59)   -179.97 -0.000035   -0.11   -180.09   
   343. D(C  62,C  60,C  58,C  56)      0.06 -0.000019   -0.05      0.01   
   344. D(H  61,C  60,C  58,H  59)      0.05 -0.000018   -0.04      0.01   
   345. D(H  61,C  60,C  58,C  56)   -179.92 -0.000002    0.02   -179.89   
   346. D(C  64,C  62,C  60,H  61)   -179.97 -0.000043    0.04   -179.93   
   347. D(C  64,C  62,C  60,C  58)      0.06 -0.000026    0.12      0.17   
   348. D(H  63,C  62,C  60,H  61)     -0.01 -0.000038    0.05      0.03   
   349. D(H  63,C  62,C  60,C  58)   -179.99 -0.000021    0.12   -179.87   
   350. D(H  65,C  64,C  62,C  60)    179.91  0.000006   -0.01    179.91   
   351. D(C  55,C  64,C  62,H  63)    179.90  0.000027    0.03    179.92   
   352. D(C  55,C  64,C  62,C  60)     -0.15  0.000032    0.03     -0.12   
   353. D(H  65,C  64,C  55,C  56)   -179.94  0.000027   -0.19   -180.13   
   354. D(H  65,C  64,C  55,C  54)     -0.65  0.000053    0.02     -0.63   
   355. D(C  62,C  64,C  55,C  56)      0.12  0.000003   -0.23     -0.11   
   356. D(H  65,C  64,C  62,H  63)     -0.04  0.000001   -0.02     -0.05   
   357. D(C  62,C  64,C  55,C  54)    179.41  0.000030   -0.02    179.39   
    ----------------------------------------------------------------------------

         *************************************************************
         *                GEOMETRY OPTIMIZATION CYCLE   3            *
         *************************************************************
---------------------------------
CARTESIAN COORDINATES (ANGSTROEM)
---------------------------------
  O      3.840793    6.856743    3.369277
  O      4.083102    5.287010    1.805689
  N      4.040057    8.929553    2.390202
  N      6.833989    8.391495    3.160087
  C      4.530248    7.817379    2.643763
  C      5.999674    7.519549    2.367397
  H      6.211156    6.490673    2.643306
  C      6.347546    7.666068    0.908933
  C      6.638294    6.529808    0.166384
  H      6.604317    5.553904    0.639455
  C      6.974842    6.631672   -1.176713
[truncated: 4,020,614 more chars]
