# Supplementary material for: A stereodivergent multicomponent approach for the synthesis of C–N atropisomeric peptide analogues
Source: Chem Sci. 2024 Sep 16;15(40):16743–51. doi: 10.1039/d4sc04700a (PMC11418089; doi:10.1039/d4sc04700a)
Supplement: SC-015-D4SC04700A-s001 [file SC-015-D4SC04700A-s001.zip › CompData/_1_2a/ImineZ3opt.xyz]

67
Coordinates from ORCA-job ImineZ3opt
  O   3.85789935144885      6.61411739762165      3.52749707675125
  O   3.62999033946812      5.87104554000113      1.42980348671837
  N   4.04687780062587      8.90266327367662      3.09657228396521
  N   6.86852587727533      8.53834303406403      3.38991927596546
  C   4.54558749934148      7.76461199973880      3.10926502974257
  C   6.02550310446258      7.50582434315776      2.83932116176666
  H   6.26714529782595      6.55050595721635      3.31112889490091
  C   6.31877442847983      7.36106048854808      1.36323809004322
  C   6.98883547542180      6.23433915771218      0.90334843551156
  H   7.27682912330055      5.46080802727851      1.60764093857835
  C   7.28290670615273      6.09308716735168     -0.44544671451101
  H   7.80384941470536      5.20797680867270     -0.79367909333747
  C   6.90877923725448      7.08148336535137     -1.34481450155112
  H   7.13504479180070      6.97183021226667     -2.39965043618113
  C   6.24102083277729      8.21088905684768     -0.88901887344253
  H   5.94295401357752      8.98505914130249     -1.58746330936534
  C   5.94409788093590      8.34878881317751      0.45871898311386
  H   5.40690034054982      9.22342009381954      0.80899981601087
  C   2.66413691248962      9.25137996692498      3.43713012539528
  C   1.62950850610670      8.41488477943308      2.68758079946136
  H   1.86404700622236      8.37118659217812      1.62114988861972
  H   0.64723044345503      8.88061336181162      2.79692788870374
  H   1.55430646406015      7.39838247365225      3.07322165801025
  C   2.49137870494925     10.71408090114242      3.04352169620451
  H   3.23796377670981     11.33667353565386      3.54235852673970
  H   1.49743601256686     11.07163668631046      3.32176608072061
  H   2.60985458272780     10.83841695131718      1.96378351349245
  C   2.49035975826834      9.10629978309735      4.94674931507285
  H   2.61519593161200      8.06923044111971      5.26344436878440
  H   1.48929566143530      9.43593485884360      5.23545426564130
  H   3.21905204581488      9.72204344181253      5.47991999961920
  C   6.81743122295660      8.86799401791038      4.73502365755242
  C   7.32725786357814     10.09980246769934      5.22316193938227
  C   7.25700391239746     10.31147569549101      6.59789162583912
  H   7.63229009757494     11.24071335488685      7.00382288839849
  C   6.72283789859728      9.38987229917232      7.48946359216092
  H   6.69252386821086      9.61456765067834      8.54948367354702
  C   6.23418493819207      8.19380395081806      6.99880143311564
  H   5.80864324445521      7.45050374098157      7.66447138938429
  C   6.28142977894698      7.94166223134493      5.63926842371048
  H   5.89194424675527      6.99824132244158      5.27887206651972
  C   7.92444255867380     11.18232480231154      4.31420484427689
  C   8.46343824752037     12.36338192077662      5.12206559981550
  H   9.25178098741883     12.05973937015356      5.81540735210261
  H   7.67888965193493     12.86910470708539      5.68987150566715
  H   8.89201678105145     13.09372643941770      4.43148185516792
  C   9.11532273164113     10.64397097512624      3.50860614450838
  H   8.85893404387881      9.84702050473257      2.81170024173710
  H   9.88629129267381     10.25727315224274      4.18072901826110
  H   9.55575133803181     11.45773199602947      2.92584929389419
  C   6.85026383178845     11.76251718081937      3.38263894965547
  H   6.39277673826406     11.03662174901053      2.70870530985966
  H   7.28999779221582     12.54663606892177      2.75990810090334
  H   6.04463797030133     12.20978226971243      3.97054136845357
  C   3.52527194613998      5.68313335057578      2.61831476208996
  C   3.00774009914173      4.44915102025518      3.23676592562404
  C   2.98199176157413      4.27570142754275      4.61939966149590
  H   3.34671635375415      5.05916906921202      5.27158339112300
  C   2.49351042604155      3.09546742609530      5.15417112580429
  H   2.47472633924850      2.95808507882000      6.22910547680252
  C   2.03014482106915      2.09073114910392      4.31477563890041
  H   1.64775764131076      1.16808242863339      4.73697457299593
  C   2.05439185118997      2.26320079434169      2.93625618056117
  H   1.69158310350765      1.47809278563772      2.28305687366967
  C   2.54275370574680      3.43973567290746      2.39644104421500
  H   2.56800419382460      3.58798271387574      1.32342325902032
  H   6.98452939856878      9.31478156413198      2.76247314263903
