# Supplementary material for: A stereodivergent multicomponent approach for the synthesis of C–N atropisomeric peptide analogues
Source: Chem Sci. 2024 Sep 16;15(40):16743–51. doi: 10.1039/d4sc04700a (PMC11418089; doi:10.1039/d4sc04700a)
Supplement: SC-015-D4SC04700A-s001 [file SC-015-D4SC04700A-s001.zip › CompData/_1_2a/ImineZ3_single_point.out]

                                 *****************
                                 * O   R   C   A *
                                 *****************

                                            #,                                       
                                            ###                                      
                                            ####                                     
                                            #####                                    
                                            ######                                   
                                           ########,                                 
                                     ,,################,,,,,                         
                               ,,#################################,,                 
                          ,,##########################################,,             
                       ,#########################################, ''#####,          
                    ,#############################################,,   '####,        
                  ,##################################################,,,,####,       
                ,###########''''           ''''###############################       
              ,#####''   ,,,,##########,,,,          '''####'''          '####       
            ,##' ,,,,###########################,,,                        '##       
           ' ,,###''''                  '''############,,,                           
         ,,##''                                '''############,,,,        ,,,,,,###''
      ,#''                                            '''#######################'''  
     '                                                          ''''####''''         
             ,#######,   #######,   ,#######,      ##                                
            ,#'     '#,  ##    ##  ,#'     '#,    #''#        ######   ,####,        
            ##       ##  ##   ,#'  ##            #'  '#       #        #'  '#        
            ##       ##  #######   ##           ,######,      #####,   #    #        
            '#,     ,#'  ##    ##  '#,     ,#' ,#      #,         ##   #,  ,#        
             '#######'   ##     ##  '#######'  #'      '#     #####' # '####'        


                  #######################################################
                  #                        -***-                        #
                  #          Department of theory and spectroscopy      #
                  #    Directorship and core code : Frank Neese         #
                  #        Max Planck Institute fuer Kohlenforschung    #
                  #                Kaiser Wilhelm Platz 1               #
                  #                 D-45470 Muelheim/Ruhr               #
                  #                      Germany                        #
                  #                                                     #
                  #                  All rights reserved                #
                  #                        -***-                        #
                  #######################################################


                         Program Version 5.0.2 -  RELEASE  -


 With contributions from (in alphabetic order):
   Daniel Aravena         : Magnetic Suceptibility
   Michael Atanasov       : Ab Initio Ligand Field Theory (pilot matlab implementation)
   Alexander A. Auer      : GIAO ZORA, VPT2 properties, NMR spectrum
   Ute Becker             : Parallelization
   Giovanni Bistoni       : ED, misc. LED, open-shell LED, HFLD
   Martin Brehm           : Molecular dynamics
   Dmytro Bykov           : SCF Hessian
   Vijay G. Chilkuri      : MRCI spin determinant printing, contributions to CSF-ICE
   Dipayan Datta          : RHF DLPNO-CCSD density
   Achintya Kumar Dutta   : EOM-CC, STEOM-CC
   Dmitry Ganyushin       : Spin-Orbit,Spin-Spin,Magnetic field MRCI
   Miquel Garcia          : C-PCM and meta-GGA Hessian, CC/C-PCM, Gaussian charge scheme
   Yang Guo               : DLPNO-NEVPT2, F12-NEVPT2, CIM, IAO-localization
   Andreas Hansen         : Spin unrestricted coupled pair/coupled cluster methods
   Benjamin Helmich-Paris : MC-RPA, TRAH-SCF, COSX integrals
   Lee Huntington         : MR-EOM, pCC
   Robert Izsak           : Overlap fitted RIJCOSX, COSX-SCS-MP3, EOM
   Marcus Kettner         : VPT2
   Christian Kollmar      : KDIIS, OOCD, Brueckner-CCSD(T), CCSD density, CASPT2, CASPT2-K
   Simone Kossmann        : Meta GGA functionals, TD-DFT gradient, OOMP2, MP2 Hessian
   Martin Krupicka        : Initial AUTO-CI
   Lucas Lang             : DCDCAS
   Marvin Lechner         : AUTO-CI (C++ implementation), FIC-MRCC
   Dagmar Lenk            : GEPOL surface, SMD
   Dimitrios Liakos       : Extrapolation schemes; Compound Job, initial MDCI parallelization
   Dimitrios Manganas     : Further ROCIS development; embedding schemes
   Dimitrios Pantazis     : SARC Basis sets
   Anastasios Papadopoulos: AUTO-CI, single reference methods and gradients
   Taras Petrenko         : DFT Hessian,TD-DFT gradient, ASA, ECA, R-Raman, ABS, FL, XAS/XES, NRVS
   Peter Pinski           : DLPNO-MP2, DLPNO-MP2 Gradient
   Christoph Reimann      : Effective Core Potentials
   Marius Retegan         : Local ZFS, SOC
   Christoph Riplinger    : Optimizer, TS searches, QM/MM, DLPNO-CCSD(T), (RO)-DLPNO pert. Triples
   Tobias Risthaus        : Range-separated hybrids, TD-DFT gradient, RPA, STAB
   Michael Roemelt        : Original ROCIS implementation
   Masaaki Saitow         : Open-shell DLPNO-CCSD energy and density
   Barbara Sandhoefer     : DKH picture change effects
   Avijit Sen             : IP-ROCIS
   Kantharuban Sivalingam : CASSCF convergence, NEVPT2, FIC-MRCI
   Bernardo de Souza      : ESD, SOC TD-DFT
   Georgi Stoychev        : AutoAux, RI-MP2 NMR, DLPNO-MP2 response
   Willem Van den Heuvel  : Paramagnetic NMR
   Boris Wezisla          : Elementary symmetry handling
   Frank Wennmohs         : Technical directorship


 We gratefully acknowledge several colleagues who have allowed us to
 interface, adapt or use parts of their codes:
   Stefan Grimme, W. Hujo, H. Kruse, P. Pracht,  : VdW corrections, initial TS optimization,
                  C. Bannwarth, S. Ehlert          DFT functionals, gCP, sTDA/sTD-DF
   Ed Valeev, F. Pavosevic, A. Kumar             : LibInt (2-el integral package), F12 methods
   Garnet Chan, S. Sharma, J. Yang, R. Olivares  : DMRG
   Ulf Ekstrom                                   : XCFun DFT Library
   Mihaly Kallay                                 : mrcc  (arbitrary order and MRCC methods)
   Jiri Pittner, Ondrej Demel                    : Mk-CCSD
   Frank Weinhold                                : gennbo (NPA and NBO analysis)
   Christopher J. Cramer and Donald G. Truhlar   : smd solvation model
   Lars Goerigk                                  : TD-DFT with DH, B97 family of functionals
   V. Asgeirsson, H. Jonsson                     : NEB implementation
   FAccTs GmbH                                   : IRC, NEB, NEB-TS, DLPNO-Multilevel, CI-OPT
                                                   MM, QMMM, 2- and 3-layer-ONIOM, Crystal-QMMM,
                                                   LR-CPCM, SF, NACMEs, symmetry and pop. for TD-DFT,
                                                   nearIR, NL-DFT gradient (VV10), updates on ESD,
                                                   ML-optimized integration grids
   S Lehtola, MJT Oliveira, MAL Marques          : LibXC Library
   Liviu Ungur et al                             : ANISO software


 Your calculation uses the libint2 library for the computation of 2-el integrals
 For citations please refer to: http://libint.valeyev.net

 Your ORCA version has been built with support for libXC version: 5.1.0
 For citations please refer to: https://tddft.org/programs/libxc/

 This ORCA versions uses:
   CBLAS   interface :  Fast vector & matrix operations
   LAPACKE interface :  Fast linear algebra routines
   SCALAPACK package :  Parallel linear algebra routines
   Shared memory     :  Shared parallel matrices
   BLAS/LAPACK       :  OpenBLAS 0.3.15  USE64BITINT DYNAMIC_ARCH NO_AFFINITY Zen SINGLE_THREADED
        Core in use  :  Zen
   Copyright (c) 2011-2014, The OpenBLAS Project


Your calculation utilizes the DFT-NL dispersion correction.
Cite in your paper:
Vydrov, O. A.; Van Voorhis, T. J. Chem. Phys. 2010, 133, 244103
Hujo, W.; Grimme, S. J. Chem. Theory Comput. 2011, 7, 3866 
   

Your calculation utilizes the SMD solvation module
Please cite in your paper:
A.V. Marenich, C.J. Cramer, D.G. Truhlar J. Phys. Chem. B, 113, (2009), 6378 

================================================================================

----- Orbital basis set information -----
Your calculation utilizes the basis: def2-QZVPP
   F. Weigend and R. Ahlrichs, Phys. Chem. Chem. Phys. 7, 3297 (2005).

----- AuxJ basis set information -----
Your calculation utilizes the auxiliary basis: def2/J
   F. Weigend, Phys. Chem. Chem. Phys. 8, 1057 (2006).

================================================================================
                                        WARNINGS
                       Please study these warnings very carefully!
================================================================================


INFO   : the flag for use of the SHARK integral package has been found!

================================================================================
                                       INPUT FILE
================================================================================
NAME = ImineZ3Aa.inp
|  1> ! wB97M-V def2-QZVPP
|  2> %maxcore 2660
|  3> %pal nprocs 20
|  4> end
|  5> %CPCM SMD TRUE
|  6>    SMDSOLVENT "2,2,2-TRIFLUOROETHANOL"
|  7> end
|  8> 
|  9> *xyz 0 1
| 10> O  3.857899  6.614117  3.527497
| 11> O  3.629990  5.871046  1.429803
| 12> N  4.046878  8.902663  3.096572
| 13> N  6.868526  8.538343  3.389919
| 14> C  4.545587  7.764612  3.109265
| 15> C  6.025503  7.505824  2.839321
| 16> H  6.267145  6.550506  3.311129
| 17> C  6.318774  7.361060  1.363238
| 18> C  6.988835  6.234339  0.903348
| 19> H  7.276829  5.460808  1.607641
| 20> C  7.282907  6.093087  -0.445447
| 21> H  7.803849  5.207977  -0.793679
| 22> C  6.908779  7.081483  -1.344815
| 23> H  7.135045  6.971830  -2.399650
| 24> C  6.241021  8.210889  -0.889019
| 25> H  5.942954  8.985059  -1.587463
| 26> C  5.944098  8.348789  0.458719
| 27> H  5.406900  9.223420  0.809000
| 28> C  2.664137  9.251380  3.437130
| 29> C  1.629509  8.414885  2.687581
| 30> H  1.864047  8.371187  1.621150
| 31> H  0.647230  8.880613  2.796928
| 32> H  1.554306  7.398382  3.073222
| 33> C  2.491379  10.714081  3.043522
| 34> H  3.237964  11.336674  3.542359
| 35> H  1.497436  11.071637  3.321766
| 36> H  2.609855  10.838417  1.963784
| 37> C  2.490360  9.106300  4.946749
| 38> H  2.615196  8.069230  5.263444
| 39> H  1.489296  9.435935  5.235454
| 40> H  3.219052  9.722043  5.479920
| 41> C  6.817431  8.867994  4.735024
| 42> C  7.327258  10.099802  5.223162
| 43> C  7.257004  10.311476  6.597892
| 44> H  7.632290  11.240713  7.003823
| 45> C  6.722838  9.389872  7.489464
| 46> H  6.692524  9.614568  8.549484
| 47> C  6.234185  8.193804  6.998801
| 48> H  5.808643  7.450504  7.664471
| 49> C  6.281430  7.941662  5.639268
| 50> H  5.891944  6.998241  5.278872
| 51> C  7.924443  11.182325  4.314205
| 52> C  8.463438  12.363382  5.122066
| 53> H  9.251781  12.059739  5.815407
| 54> H  7.678890  12.869105  5.689872
| 55> H  8.892017  13.093726  4.431482
| 56> C  9.115323  10.643971  3.508606
| 57> H  8.858934  9.847021  2.811700
| 58> H  9.886291  10.257273  4.180729
| 59> H  9.555751  11.457732  2.925849
| 60> C  6.850264  11.762517  3.382639
| 61> H  6.392777  11.036622  2.708705
| 62> H  7.289998  12.546636  2.759908
| 63> H  6.044638  12.209782  3.970541
| 64> C  3.525272  5.683133  2.618315
| 65> C  3.007740  4.449151  3.236766
| 66> C  2.981992  4.275701  4.619400
| 67> H  3.346716  5.059169  5.271583
| 68> C  2.493510  3.095467  5.154171
| 69> H  2.474726  2.958085  6.229105
| 70> C  2.030145  2.090731  4.314776
| 71> H  1.647758  1.168082  4.736975
| 72> C  2.054392  2.263201  2.936256
| 73> H  1.691583  1.478093  2.283057
| 74> C  2.542754  3.439736  2.396441
| 75> H  2.568004  3.587983  1.323423
| 76> H  6.984529  9.314782  2.762473
| 77> *
| 78> 
| 79>                          ****END OF INPUT****
================================================================================

                       ****************************
                       * Single Point Calculation *
                       ****************************

---------------------------------
CARTESIAN COORDINATES (ANGSTROEM)
---------------------------------
  O      3.857899    6.614117    3.527497
  O      3.629990    5.871046    1.429803
  N      4.046878    8.902663    3.096572
  N      6.868526    8.538343    3.389919
  C      4.545587    7.764612    3.109265
  C      6.025503    7.505824    2.839321
  H      6.267145    6.550506    3.311129
  C      6.318774    7.361060    1.363238
  C      6.988835    6.234339    0.903348
  H      7.276829    5.460808    1.607641
  C      7.282907    6.093087   -0.445447
  H      7.803849    5.207977   -0.793679
  C      6.908779    7.081483   -1.344815
  H      7.135045    6.971830   -2.399650
  C      6.241021    8.210889   -0.889019
  H      5.942954    8.985059   -1.587463
  C      5.944098    8.348789    0.458719
  H      5.406900    9.223420    0.809000
  C      2.664137    9.251380    3.437130
  C      1.629509    8.414885    2.687581
  H      1.864047    8.371187    1.621150
  H      0.647230    8.880613    2.796928
  H      1.554306    7.398382    3.073222
  C      2.491379   10.714081    3.043522
  H      3.237964   11.336674    3.542359
  H      1.497436   11.071637    3.321766
  H      2.609855   10.838417    1.963784
  C      2.490360    9.106300    4.946749
  H      2.615196    8.069230    5.263444
  H      1.489296    9.435935    5.235454
  H      3.219052    9.722043    5.479920
  C      6.817431    8.867994    4.735024
  C      7.327258   10.099802    5.223162
  C      7.257004   10.311476    6.597892
  H      7.632290   11.240713    7.003823
  C      6.722838    9.389872    7.489464
  H      6.692524    9.614568    8.549484
  C      6.234185    8.193804    6.998801
  H      5.808643    7.450504    7.664471
  C      6.281430    7.941662    5.639268
  H      5.891944    6.998241    5.278872
  C      7.924443   11.182325    4.314205
  C      8.463438   12.363382    5.122066
  H      9.251781   12.059739    5.815407
  H      7.678890   12.869105    5.689872
  H      8.892017   13.093726    4.431482
  C      9.115323   10.643971    3.508606
  H      8.858934    9.847021    2.811700
  H      9.886291   10.257273    4.180729
  H      9.555751   11.457732    2.925849
  C      6.850264   11.762517    3.382639
  H      6.392777   11.036622    2.708705
  H      7.289998   12.546636    2.759908
  H      6.044638   12.209782    3.970541
  C      3.525272    5.683133    2.618315
  C      3.007740    4.449151    3.236766
  C      2.981992    4.275701    4.619400
  H      3.346716    5.059169    5.271583
  C      2.493510    3.095467    5.154171
  H      2.474726    2.958085    6.229105
  C      2.030145    2.090731    4.314776
  H      1.647758    1.168082    4.736975
  C      2.054392    2.263201    2.936256
  H      1.691583    1.478093    2.283057
  C      2.542754    3.439736    2.396441
  H      2.568004    3.587983    1.323423
  H      6.984529    9.314782    2.762473

----------------------------
CARTESIAN COORDINATES (A.U.)
----------------------------
  NO LB      ZA    FRAG     MASS         X           Y           Z
   0 O     8.0000    0    15.999    7.290373   12.498870    6.666003
   1 O     8.0000    0    15.999    6.859687   11.094669    2.701936
   2 N     7.0000    0    14.007    7.647491   16.823595    5.851673
   3 N     7.0000    0    14.007   12.979633   16.135130    6.406019
   4 C     6.0000    0    12.011    8.589915   14.672990    5.875659
   5 C     6.0000    0    12.011   11.386550   14.183952    5.365539
   6 H     1.0000    0     1.008   11.843188   12.378662    6.257127
   7 C     6.0000    0    12.011   11.940752   13.910387    2.576146
   8 C     6.0000    0    12.011   13.206984   11.781193    1.707080
   9 H     1.0000    0     1.008   13.751214   10.319432    3.038001
  10 C     6.0000    0    12.011   13.762700   11.514266   -0.841773
  11 H     1.0000    0     1.008   14.747137    9.841650   -1.499836
  12 C     6.0000    0    12.011   13.055700   13.382063   -2.541332
  13 H     1.0000    0     1.008   13.483281   13.174849   -4.534681
  14 C     6.0000    0    12.011   11.793820   15.516332   -1.680002
  15 H     1.0000    0     1.008   11.230555   16.979301   -2.999870
  16 C     6.0000    0    12.011   11.232717   15.776925    0.866853
  17 H     1.0000    0     1.008   10.217560   17.429738    1.528788
  18 C     6.0000    0    12.011    5.034489   17.482575    6.495234
  19 C     6.0000    0    12.011    3.079326   15.901828    5.078792
  20 H     1.0000    0     1.008    3.522538   15.819251    3.063530
  21 H     1.0000    0     1.008    1.223087   16.781926    5.285428
  22 H     1.0000    0     1.008    2.937213   13.980916    5.807548
  23 C     6.0000    0    12.011    4.708024   20.246679    5.751423
  24 H     1.0000    0     1.008    6.118865   21.423209    6.694088
  25 H     1.0000    0     1.008    2.829744   20.922362    6.277228
  26 H     1.0000    0     1.008    4.931911   20.481640    3.711014
  27 C     6.0000    0    12.011    4.706098   17.208413    9.348001
  28 H     1.0000    0     1.008    4.942004   15.248635    9.946468
  29 H     1.0000    0     1.008    2.814362   17.831333    9.893574
  30 H     1.0000    0     1.008    6.083127   18.371999   10.355548
  31 C     6.0000    0    12.011   12.883078   16.758080    8.947899
  32 C     6.0000    0    12.011   13.846511   19.085860    9.870346
  33 C     6.0000    0    12.011   13.713750   19.485866   12.468209
  34 H     1.0000    0     1.008   14.422938   21.241869   13.235307
  35 C     6.0000    0    12.011   12.704323   17.744287   14.153036
  36 H     1.0000    0     1.008   12.647038   18.168900   16.156183
  37 C     6.0000    0    12.011   11.780902   15.484046   13.225817
  38 H     1.0000    0     1.008   10.976744   14.079412   14.483751
  39 C     6.0000    0    12.011   11.870182   15.007566   10.656672
  40 H     1.0000    0     1.008   11.134161   13.224759    9.975622
  41 C     6.0000    0    12.011   14.975027   21.131532    8.152666
  42 C     6.0000    0    12.011   15.993580   23.363406    9.679302
  43 H     1.0000    0     1.008   17.483332   22.789604   10.989527
  44 H     1.0000    0     1.008   14.510999   24.319084   10.752300
  45 H     1.0000    0     1.008   16.803477   24.743556    8.374287
  46 C     6.0000    0    12.011   17.225464   20.114190    6.630304
  47 H     1.0000    0     1.008   16.740959   18.608173    5.313343
  48 H     1.0000    0     1.008   18.682382   19.383437    7.900433
  49 H     1.0000    0     1.008   18.057752   21.651976    5.529053
  50 C     6.0000    0    12.011   12.945123   22.227936    6.392261
  51 H     1.0000    0     1.008   12.080598   20.856193    5.118711
  52 H     1.0000    0     1.008   13.776100   23.709706    5.215470
  53 H     1.0000    0     1.008   11.422710   23.073144    7.503235
  54 C     6.0000    0    12.011    6.661799   10.739565    4.947898
  55 C     6.0000    0    12.011    5.683805    8.407677    6.116601
  56 C     6.0000    0    12.011    5.635148    8.079904    8.729401
  57 H     1.0000    0     1.008    6.324377    9.560444    9.961848
  58 C     6.0000    0    12.011    4.712051    5.849585    9.739972
  59 H     1.0000    0     1.008    4.676554    5.589971   11.771303
  60 C     6.0000    0    12.011    3.836418    3.950909    8.153745
  61 H     1.0000    0     1.008    3.113811    2.207355    8.951585
  62 C     6.0000    0    12.011    3.882238    4.276830    5.548720
  63 H     1.0000    0     1.008    3.196629    2.793191    4.314352
  64 C     6.0000    0    12.011    4.805109    6.500159    4.528617
  65 H     1.0000    0     1.008    4.852824    6.780305    2.500907
  66 H     1.0000    0     1.008   13.198847   17.602387    5.220317

--------------------------------
INTERNAL COORDINATES (ANGSTROEM)
--------------------------------
 O      0   0   0     0.000000000000     0.00000000     0.00000000
 O      1   0   0     2.237055462200     0.00000000     0.00000000
 N      1   2   0     2.336418672281    99.24467469     0.00000000
 N      3   1   2     2.860153660332    86.33691680   260.37825708
 C      3   1   2     1.242590784422    29.94269219   283.44466545
 C      4   3   1     1.442200201600    58.35650855    33.10853662
 H      6   4   3     1.092531979464   109.38180619   226.97319557
 C      6   4   3     1.511881449726   109.14138725   110.02891669
 C      8   6   4     1.389237477058   119.63128409   108.67764534
 H      9   8   6     1.085043493067   119.42835607     1.21351620
 C      9   8   6     1.387688156868   120.43270071   180.89161906
 H     11   9   8     1.084465677321   119.80067532   180.17644148
 C     11   9   8     1.387717987425   120.01957343     0.07115323
 H     13  11   9     1.084387827481   120.14252966   180.17583819
 C     13  11   9     1.388959557732   119.74142534     0.05624270
 H     15  13  11     1.084438631977   120.08437720   180.21704092
 C     15  13  11     1.386930926389   120.17585530   359.74330435
 H     17  15  13     1.084554220095   120.00458211   181.09721847
 C      3   1   2     1.466136409252    96.53724517   100.72255099
 C     19   3   1     1.527089613222   113.24601827   306.71672676
 H     20  19   3     1.092791227275   110.82339245   312.38350200
 H     20  19   3     1.092580143621   109.05642401   193.72210854
 H     20  19   3     1.089794852759   112.58136175    74.54138106
 C     19   3   1     1.524554623367   105.96789399   187.54152376
 H     24  19   3     1.092634229028   110.57250447   303.70742161
 H     24  19   3     1.092331773740   110.57285179   183.39361085
 H     24  19   3     1.093311553088   110.59772071    63.51616571
 C     19   3   1     1.526498010903   108.32905330    70.13275136
 H     28  19   3     1.091509933450   111.35938054   295.52805290
 H     28  19   3     1.092766645879   109.68768178   175.60424596
 H     28  19   3     1.092887362977   110.67153029    56.32070355
 C      4   3   1     1.385852785057    91.88399049   266.94839792
 C     32   4   3     1.419701808774   121.79416406   252.05732475
 C     33  32   4     1.392703873654   116.94606719   181.71210923
 H     34  33  32     1.081249721723   118.92693005   180.25679159
 C     34  33  32     1.389096065633   123.51212847     0.04324258
 H     36  34  33     1.083997062455   120.05749081   180.24863806
 C     36  34  33     1.382067507252   118.83334550     0.14160065
 H     38  36  34     1.084756854168   120.92028241   180.07523319
 C     38  36  34     1.383523637773   119.63748333   359.75452330
 H     40  38  36     1.082417573884   118.27715067   180.04710916
 C     33  32   4     1.534499526752   123.24216538     2.29515987
 C     42  33  32     1.529068553923   111.66145122   183.21297879
 H     43  42  33     1.092888603371   112.01518886    60.10543054
 H     43  42  33     1.092554333051   112.27081916   297.76516182
 H     43  42  33     1.092697844160   108.70002129   178.96933724
 C     42  33  32     1.535255663568   111.42756860   301.46428067
 H     47  42  33     1.089285359608   114.18543639    63.53544044
 H     47  42  33     1.093469856629   110.38841460   302.31574657
 H     47  42  33     1.093521609002   109.33597107   183.80991759
 C     42  33  32     1.535675256446   110.70987872    65.38799622
 H     51  42  33     1.091056800790   114.62242756   299.13372376
 H     51  42  33     1.093618989995   109.57572268   178.72888087
 H     51  42  33     1.093026986723   110.11351988    60.05908185
 C      2   1   3     1.207823633333    30.43556296   196.49702226
 C     55   2   1     1.474120953907   124.99498398   178.81761573
 C     56  55   2     1.393708950951   121.79417989   176.51968652
 H     57  56  55     1.082676483853   120.08680742     0.09858028
 C     57  56  55     1.384755206353   119.71617584   180.37367490
 H     59  57  56     1.083840282023   119.81218622   179.87006210
 C     59  57  56     1.388807228864   120.05870375   359.92076368
 H     61  59  57     1.084321442457   119.86192450   180.03734913
 C     61  59  57     1.389478754177   120.26577725     0.02600752
 H     63  61  59     1.083832955647   120.14340213   180.04660829
 C     63  61  59     1.383521696069   119.92146312     0.04667148
 H     65  63  61     1.083504667195   120.72888170   179.98127787
 H      4   3   1     1.004988905235    87.21602244   151.76028724

---------------------------
INTERNAL COORDINATES (A.U.)
---------------------------
 O      0   0   0     0.000000000000     0.00000000     0.00000000
 O      1   0   0     4.227422169950     0.00000000     0.00000000
 N      1   2   0     4.415191424790    99.24467469     0.00000000
 N      3   1   2     5.404907118961    86.33691680   260.37825708
 C      3   1   2     2.348156279092    29.94269219   283.44466545
 C      4   3   1     2.725363411309    58.35650855    33.10853662
 H      6   4   3     2.064586233738   109.38180619   226.97319557
 C      6   4   3     2.857041886938   109.14138725   110.02891669
 C      8   6   4     2.625278366619   119.63128409   108.67764534
 H      9   8   6     2.050435045289   119.42835607     1.21351620
 C      9   8   6     2.622350575767   120.43270071   180.89161906
 H     11   9   8     2.049343131775   119.80067532   180.17644148
 C     11   9   8     2.622406947350   120.01957343     0.07115323
 H     13  11   9     2.049196016898   120.14252966   180.17583819
 C     13  11   9     2.624753175206   119.74142534     0.05624270
 H     15  13  11     2.049292023481   120.08437720   180.21704092
 C     15  13  11     2.620919617540   120.17585530   359.74330435
 H     17  15  13     2.049510453368   120.00458211   181.09721847
 C      3   1   2     2.770596288457    96.53724517   100.72255099
 C     19   3   1     2.885781150945   113.24601827   306.71672676
 H     20  19   3     2.065076141101   110.82339245   312.38350200
 H     20  19   3     2.064677250803   109.05642401   193.72210854
 H     20  19   3     2.059413813871   112.58136175    74.54138106
 C     19   3   1     2.880990714367   105.96789399   187.54152376
 H     24  19   3     2.064779457411   110.57250447   303.70742161
 H     24  19   3     2.064207899748   110.57285179   183.39361085
 H     24  19   3     2.066059414389   110.59772071    63.51616571
 C     19   3   1     2.884663184582   108.32905330    70.13275136
 H     28  19   3     2.062654846676   111.35938054   295.52805290
 H     28  19   3     2.065029688995   109.68768178   175.60424596
 H     28  19   3     2.065257811249   110.67153029    56.32070355
 C      4   3   1     2.618882225690    91.88399049   266.94839792
 C     32   4   3     2.682847610416   121.79416406   252.05732475
 C     33  32   4     2.631828906858   116.94606719   181.71210923
 H     34  33  32     2.043265856435   118.92693005   180.25679159
 C     34  33  32     2.625011137753   123.51212847     0.04324258
 H     36  34  33     2.048457578016   120.05749081   180.24863806
 C     36  34  33     2.611729087298   118.83334550     0.14160065
 H     38  36  34     2.049893376271   120.92028241   180.07523319
 C     38  36  34     2.614480775198   119.63748333   359.75452330
 H     40  38  36     2.045472777184   118.27715067   180.04710916
 C     33  32   4     2.899783858194   123.24216538     2.29515987
 C     42  33  32     2.889520806905   111.66145122   183.21297879
 H     43  42  33     2.065260155256   112.01518886    60.10543054
 H     43  42  33     2.064628475896   112.27081916   297.76516182
 H     43  42  33     2.064899672590   108.70002129   178.96933724
 C     42  33  32     2.901212749695   111.42756860   301.46428067
 H     47  42  33     2.058451011350   114.18543639    63.53544044
 H     47  42  33     2.066358564728   110.38841460   302.31574657
 H     47  42  33     2.066456362538   109.33597107   183.80991759
 C     42  33  32     2.902005665323   110.70987872    65.38799622
 H     51  42  33     2.061798550045   114.62242756   299.13372376
 H     51  42  33     2.066640385946   109.57572268   178.72888087
 H     51  42  33     2.065521661892   110.11351988    60.05908185
 C      2   1   3     2.282455885077    30.43556296   196.49702226
 C     55   2   1     2.785684891160   124.99498398   178.81761573
 C     56  55   2     2.633728227691   121.79417989   176.51968652
 H     57  56  55     2.045962046120   120.08680742     0.09858028
 C     57  56  55     2.616808102528   119.71617584   180.37367490
 H     59  57  56     2.048161305936   119.81218622   179.87006210
 C     59  57  56     2.624465315364   120.05870375   359.92076368
 H     61  59  57     2.049070567381   119.86192450   180.03734913
 C     61  59  57     2.625734314296   120.26577725     0.02600752
 H     63  61  59     2.048147461091   120.14340213   180.04660829
 C     63  61  59     2.614477105909   119.92146312     0.04667148
 H     65  63  61     2.047527085824   120.72888170   179.98127787
 H      4   3   1     1.899153798524    87.21602244   151.76028724

---------------------
BASIS SET INFORMATION
---------------------
There are 4 groups of distinct atoms

 Group   1 Type O   : 15s8p3d2f1g contracted to 7s4p3d2f1g pattern {8211111/5111/111/11/1}
 Group   2 Type N   : 15s8p3d2f1g contracted to 7s4p3d2f1g pattern {8211111/5111/111/11/1}
 Group   3 Type C   : 15s8p3d2f1g contracted to 7s4p3d2f1g pattern {8211111/5111/111/11/1}
 Group   4 Type H   : 7s3p2d1f contracted to 4s3p2d1f pattern {4111/111/11/1}

Atom   0O    basis set group =>   1
Atom   1O    basis set group =>   1
Atom   2N    basis set group =>   2
Atom   3N    basis set group =>   2
Atom   4C    basis set group =>   3
Atom   5C    basis set group =>   3
Atom   6H    basis set group =>   4
Atom   7C    basis set group =>   3
Atom   8C    basis set group =>   3
Atom   9H    basis set group =>   4
Atom  10C    basis set group =>   3
Atom  11H    basis set group =>   4
Atom  12C    basis set group =>   3
Atom  13H    basis set group =>   4
Atom  14C    basis set group =>   3
Atom  15H    basis set group =>   4
Atom  16C    basis set group =>   3
Atom  17H    basis set group =>   4
Atom  18C    basis set group =>   3
Atom  19C    basis set group =>   3
Atom  20H    basis set group =>   4
Atom  21H    basis set group =>   4
Atom  22H    basis set group =>   4
Atom  23C    basis set group =>   3
Atom  24H    basis set group =>   4
Atom  25H    basis set group =>   4
Atom  26H    basis set group =>   4
Atom  27C    basis set group =>   3
Atom  28H    basis set group =>   4
Atom  29H    basis set group =>   4
Atom  30H    basis set group =>   4
Atom  31C    basis set group =>   3
Atom  32C    basis set group =>   3
Atom  33C    basis set group =>   3
Atom  34H    basis set group =>   4
Atom  35C    basis set group =>   3
Atom  36H    basis set group =>   4
Atom  37C    basis set group =>   3
Atom  38H    basis set group =>   4
Atom  39C    basis set group =>   3
Atom  40H    basis set group =>   4
Atom  41C    basis set group =>   3
Atom  42C    basis set group =>   3
Atom  43H    basis set group =>   4
Atom  44H    basis set group =>   4
Atom  45H    basis set group =>   4
Atom  46C    basis set group =>   3
Atom  47H    basis set group =>   4
Atom  48H    basis set group =>   4
Atom  49H    basis set group =>   4
Atom  50C    basis set group =>   3
Atom  51H    basis set group =>   4
Atom  52H    basis set group =>   4
Atom  53H    basis set group =>   4
Atom  54C    basis set group =>   3
Atom  55C    basis set group =>   3
Atom  56C    basis set group =>   3
Atom  57H    basis set group =>   4
Atom  58C    basis set group =>   3
Atom  59H    basis set group =>   4
Atom  60C    basis set group =>   3
Atom  61H    basis set group =>   4
Atom  62C    basis set group =>   3
Atom  63H    basis set group =>   4
Atom  64C    basis set group =>   3
Atom  65H    basis set group =>   4
Atom  66H    basis set group =>   4
---------------------------------
AUXILIARY/J BASIS SET INFORMATION
---------------------------------
There are 4 groups of distinct atoms

 Group   1 Type O   : 12s5p4d2f1g contracted to 6s4p3d1f1g pattern {711111/2111/211/2/1}
 Group   2 Type N   : 12s5p4d2f1g contracted to 6s4p3d1f1g pattern {711111/2111/211/2/1}
 Group   3 Type C   : 12s5p4d2f1g contracted to 6s4p3d1f1g pattern {711111/2111/211/2/1}
 Group   4 Type H   : 5s2p1d contracted to 3s1p1d pattern {311/2/1}

Atom   0O    basis set group =>   1
Atom   1O    basis set group =>   1
Atom   2N    basis set group =>   2
Atom   3N    basis set group =>   2
Atom   4C    basis set group =>   3
Atom   5C    basis set group =>   3
Atom   6H    basis set group =>   4
Atom   7C    basis set group =>   3
Atom   8C    basis set group =>   3
Atom   9H    basis set group =>   4
Atom  10C    basis set group =>   3
Atom  11H    basis set group =>   4
Atom  12C    basis set group =>   3
Atom  13H    basis set group =>   4
Atom  14C    basis set group =>   3
Atom  15H    basis set group =>   4
Atom  16C    basis set group =>   3
Atom  17H    basis set group =>   4
Atom  18C    basis set group =>   3
Atom  19C    basis set group =>   3
Atom  20H    basis set group =>   4
Atom  21H    basis set group =>   4
Atom  22H    basis set group =>   4
Atom  23C    basis set group =>   3
Atom  24H    basis set group =>   4
Atom  25H    basis set group =>   4
Atom  26H    basis set group =>   4
Atom  27C    basis set group =>   3
Atom  28H    basis set group =>   4
Atom  29H    basis set group =>   4
Atom  30H    basis set group =>   4
Atom  31C    basis set group =>   3
Atom  32C    basis set group =>   3
Atom  33C    basis set group =>   3
Atom  34H    basis set group =>   4
Atom  35C    basis set group =>   3
Atom  36H    basis set group =>   4
Atom  37C    basis set group =>   3
Atom  38H    basis set group =>   4
Atom  39C    basis set group =>   3
Atom  40H    basis set group =>   4
Atom  41C    basis set group =>   3
Atom  42C    basis set group =>   3
Atom  43H    basis set group =>   4
Atom  44H    basis set group =>   4
Atom  45H    basis set group =>   4
Atom  46C    basis set group =>   3
Atom  47H    basis set group =>   4
Atom  48H    basis set group =>   4
Atom  49H    basis set group =>   4
Atom  50C    basis set group =>   3
Atom  51H    basis set group =>   4
Atom  52H    basis set group =>   4
Atom  53H    basis set group =>   4
Atom  54C    basis set group =>   3
Atom  55C    basis set group =>   3
Atom  56C    basis set group =>   3
Atom  57H    basis set group =>   4
Atom  58C    basis set group =>   3
Atom  59H    basis set group =>   4
Atom  60C    basis set group =>   3
Atom  61H    basis set group =>   4
Atom  62C    basis set group =>   3
Atom  63H    basis set group =>   4
Atom  64C    basis set group =>   3
Atom  65H    basis set group =>   4
Atom  66H    basis set group =>   4


           ************************************************************
           *        Program running with 20 parallel MPI-processes    *
           *              working on a common directory               *
           ************************************************************
------------------------------------------------------------------------------
                           ORCA GTO INTEGRAL CALCULATION
                           -- RI-GTO INTEGRALS CHOSEN --
------------------------------------------------------------------------------
------------------------------------------------------------------------------
                   ___                                                        
                  /   \      - P O W E R E D   B Y -                         
                 /     \                                                     
                 |  |  |   _    _      __       _____    __    __             
                 |  |  |  | |  | |    /  \     |  _  \  |  |  /  |          
                  \  \/   | |  | |   /    \    | | | |  |  | /  /          
                 / \  \   | |__| |  /  /\  \   | |_| |  |  |/  /          
                |  |  |   |  __  | /  /__\  \  |    /   |      \           
                |  |  |   | |  | | |   __   |  |    \   |  |\   \          
                \     /   | |  | | |  |  |  |  | |\  \  |  | \   \       
                 \___/    |_|  |_| |__|  |__|  |_| \__\ |__|  \__/        
                                                                              
                      - O R C A' S   B I G   F R I E N D -                    
                                      &                                       
                       - I N T E G R A L  F E E D E R -                       
                                                                              
 v1 FN, 2020, v2 2021                                                         
------------------------------------------------------------------------------


Reading SHARK input file ImineZ3Aa.SHARKINP.tmp ... ok
----------------------
SHARK INTEGRAL PACKAGE
----------------------

Number of atoms                             ...     67
Number of basis functions                   ...   2901
Number of shells                            ...    901
Maximum angular momentum                    ...      4
Integral batch strategy                     ... SHARK/LIBINT Hybrid
RI-J (if used) integral strategy            ... SPLIT-RIJ (Revised 2003 algorithm where possible)
Printlevel                                  ...      1
Contraction scheme used                     ... SEGMENTED contraction
Coulomb Range Separation                    ... NOT USED
Exchange Range Separation                   ... Long Range
   Mu parameter                             ...  0.300000
   Scaling (regular/separated)              ...  0.150000  0.850000
Finite Nucleus Model                        ... NOT USED
Auxiliary Coulomb fitting basis             ... AVAILABLE
   # of basis functions in Aux-J            ...   1991
   # of shells in Aux-J                     ...    665
   Maximum angular momentum in Aux-J        ...      4
Auxiliary J/K fitting basis                 ... NOT available
Auxiliary Correlation fitting basis         ... NOT available
Auxiliary 'external' fitting basis          ... NOT available
Integral threshold                          ...     1.000000e-10
Primitive cut-off                           ...     1.000000e-11
Primitive pair pre-selection threshold      ...     1.000000e-11

Calculating pre-screening integrals         ... done (  0.4 sec) Dimension = 901
Organizing shell pair data                  ... done (  3.3 sec)
Shell pair information
Total number of shell pairs                 ...    406351
Shell pairs after pre-screening             ...    203976
Total number of primitive shell pairs       ...    980791
Primitive shell pairs kept                  ...    332536
          la=0 lb=0:  34001 shell pairs
          la=1 lb=0:  48112 shell pairs
          la=1 lb=1:  16988 shell pairs
          la=2 lb=0:  28532 shell pairs
          la=2 lb=1:  20877 shell pairs
          la=2 lb=2:   6107 shell pairs
          la=3 lb=0:  15974 shell pairs
          la=3 lb=1:  11840 shell pairs
          la=3 lb=2:   6594 shell pairs
          la=3 lb=3:   1838 shell pairs
          la=4 lb=0:   5458 shell pairs
          la=4 lb=1:   4008 shell pairs
          la=4 lb=2:   2231 shell pairs
          la=4 lb=3:   1199 shell pairs
          la=4 lb=4:    217 shell pairs

Calculating one electron integrals          ... done (  1.3 sec)
Calculating RI/J V-Matrix + Cholesky decomp.... done (  6.7 sec)
Calculating Nuclear repulsion               ... done (  0.0 sec) ENN=   3491.455255698656 Eh

SHARK setup successfully completed in  18.0 seconds

Maximum memory used throughout the entire GTOINT-calculation: 355.4 MB
[1720884562.547613] [node107:326644:0]          mpool.c:43   UCX  WARN  object 0xaae8b40 was not returned to mpool ucp_requests
[1720884562.547633] [node107:326644:0]          mpool.c:43   UCX  WARN  object 0xaae8d00 was not returned to mpool ucp_requests
[1720884562.547638] [node107:326644:0]          mpool.c:43   UCX  WARN  object 0xaae8ec0 was not returned to mpool ucp_requests
[1720884562.547641] [node107:326644:0]          mpool.c:43   UCX  WARN  object 0xaae9080 was not returned to mpool ucp_requests
[1720884562.547644] [node107:326644:0]          mpool.c:43   UCX  WARN  object 0xaae9240 was not returned to mpool ucp_requests
[1720884562.547649] [node107:326644:0]          mpool.c:43   UCX  WARN  object 0xaae9400 was not returned to mpool ucp_requests
[1720884562.547651] [node107:326644:0]          mpool.c:43   UCX  WARN  object 0xaae95c0 was not returned to mpool ucp_requests
[1720884562.547653] [node107:326644:0]          mpool.c:43   UCX  WARN  object 0xaae9780 was not returned to mpool ucp_requests
[1720884562.547656] [node107:326644:0]          mpool.c:43   UCX  WARN  object 0xaae9940 was not returned to mpool ucp_requests
[1720884562.547658] [node107:326644:0]          mpool.c:43   UCX  WARN  object 0xaae9b00 was not returned to mpool ucp_requests
[1720884562.547661] [node107:326644:0]          mpool.c:43   UCX  WARN  object 0xaae9cc0 was not returned to mpool ucp_requests
[1720884562.547663] [node107:326644:0]          mpool.c:43   UCX  WARN  object 0xaae9e80 was not returned to mpool ucp_requests
[1720884562.547665] [node107:326644:0]          mpool.c:43   UCX  WARN  object 0xaaea040 was not returned to mpool ucp_requests
[1720884562.587728] [node107:326636:0]          mpool.c:43   UCX  WARN  object 0xb42db80 was not returned to mpool ucp_requests
[1720884562.587749] [node107:326636:0]          mpool.c:43   UCX  WARN  object 0xb42dd40 was not returned to mpool ucp_requests
[1720884562.587755] [node107:326636:0]          mpool.c:43   UCX  WARN  object 0xb42df00 was not returned to mpool ucp_requests
[1720884562.587757] [node107:326636:0]          mpool.c:43   UCX  WARN  object 0xb42e0c0 was not returned to mpool ucp_requests
[1720884562.587761] [node107:326636:0]          mpool.c:43   UCX  WARN  object 0xb42e280 was not returned to mpool ucp_requests
[1720884562.587764] [node107:326636:0]          mpool.c:43   UCX  WARN  object 0xb42e440 was not returned to mpool ucp_requests
[1720884562.587767] [node107:326636:0]          mpool.c:43   UCX  WARN  object 0xb42e600 was not returned to mpool ucp_requests
[1720884562.587769] [node107:326636:0]          mpool.c:43   UCX  WARN  object 0xb42e7c0 was not returned to mpool ucp_requests
[1720884562.587771] [node107:326636:0]          mpool.c:43   UCX  WARN  object 0xb42e980 was not returned to mpool ucp_requests
[1720884562.587774] [node107:326636:0]          mpool.c:43   UCX  WARN  object 0xb42eb40 was not returned to mpool ucp_requests
[1720884562.587776] [node107:326636:0]          mpool.c:43   UCX  WARN  object 0xb42ed00 was not returned to mpool ucp_requests
[1720884562.587779] [node107:326636:0]          mpool.c:43   UCX  WARN  object 0xb42eec0 was not returned to mpool ucp_requests
[1720884562.587781] [node107:326636:0]          mpool.c:43   UCX  WARN  object 0xb42f080 was not returned to mpool ucp_requests
[1720884562.598029] [node107:326655:0]          mpool.c:43   UCX  WARN  object 0xae7ecc0 was not returned to mpool ucp_requests
[1720884562.598042] [node107:326655:0]          mpool.c:43   UCX  WARN  object 0xae7ee80 was not returned to mpool ucp_requests
[1720884562.598047] [node107:326655:0]          mpool.c:43   UCX  WARN  object 0xae7f040 was not returned to mpool ucp_requests
[1720884562.598052] [node107:326655:0]          mpool.c:43   UCX  WARN  object 0xae7f200 was not returned to mpool ucp_requests
[1720884562.598056] [node107:326655:0]          mpool.c:43   UCX  WARN  object 0xae7f3c0 was not returned to mpool ucp_requests
[1720884562.598059] [node107:326655:0]          mpool.c:43   UCX  WARN  object 0xae7f580 was not returned to mpool ucp_requests
[1720884562.598063] [node107:326655:0]          mpool.c:43   UCX  WARN  object 0xae7f740 was not returned to mpool ucp_requests
[1720884562.598065] [node107:326655:0]          mpool.c:43   UCX  WARN  object 0xae7f900 was not returned to mpool ucp_requests
[1720884562.598069] [node107:326655:0]          mpool.c:43   UCX  WARN  object 0xae7fac0 was not returned to mpool ucp_requests
[1720884562.598072] [node107:326655:0]          mpool.c:43   UCX  WARN  object 0xae7fc80 was not returned to mpool ucp_requests
[1720884562.598076] [node107:326655:0]          mpool.c:43   UCX  WARN  object 0xae7fe40 was not returned to mpool ucp_requests
[1720884562.598079] [node107:326655:0]          mpool.c:43   UCX  WARN  object 0xae80000 was not returned to mpool ucp_requests
[1720884562.600143] [node107:326628:0]          mpool.c:43   UCX  WARN  object 0xbbe6300 was not returned to mpool ucp_requests
[1720884562.600157] [node107:326628:0]          mpool.c:43   UCX  WARN  object 0xbbe64c0 was not returned to mpool ucp_requests
[1720884562.600162] [node107:326628:0]          mpool.c:43   UCX  WARN  object 0xbbe6680 was not returned to mpool ucp_requests
[1720884562.600165] [node107:326628:0]          mpool.c:43   UCX  WARN  object 0xbbe6840 was not returned to mpool ucp_requests
[1720884562.600183] [node107:326628:0]          mpool.c:43   UCX  WARN  object 0xbbe6a00 was not returned to mpool ucp_requests
[1720884562.600187] [node107:326628:0]          mpool.c:43   UCX  WARN  object 0xbbe6bc0 was not returned to mpool ucp_requests
[1720884562.600190] [node107:326628:0]          mpool.c:43   UCX  WARN  object 0xbbe6d80 was not returned to mpool ucp_requests
[1720884562.600194] [node107:326628:0]          mpool.c:43   UCX  WARN  object 0xbbe6f40 was not returned to mpool ucp_requests
[1720884562.600197] [node107:326628:0]          mpool.c:43   UCX  WARN  object 0xbbe7100 was not returned to mpool ucp_requests
[1720884562.611732] [node107:326639:0]          mpool.c:43   UCX  WARN  object 0xc727b00 was not returned to mpool ucp_requests
[1720884562.611745] [node107:326639:0]          mpool.c:43   UCX  WARN  object 0xc727cc0 was not returned to mpool ucp_requests
[1720884562.611750] [node107:326639:0]          mpool.c:43   UCX  WARN  object 0xc727e80 was not returned to mpool ucp_requests
[1720884562.611753] [node107:326639:0]          mpool.c:43   UCX  WARN  object 0xc728040 was not returned to mpool ucp_requests
[1720884562.611758] [node107:326639:0]          mpool.c:43   UCX  WARN  object 0xc728200 was not returned to mpool ucp_requests
[1720884562.611761] [node107:326639:0]          mpool.c:43   UCX  WARN  object 0xc7283c0 was not returned to mpool ucp_requests
[1720884562.611763] [node107:326639:0]          mpool.c:43   UCX  WARN  object 0xc728580 was not returned to mpool ucp_requests
[1720884562.611765] [node107:326639:0]          mpool.c:43   UCX  WARN  object 0xc728740 was not returned to mpool ucp_requests
[1720884562.611768] [node107:326639:0]          mpool.c:43   UCX  WARN  object 0xc728900 was not returned to mpool ucp_requests
[1720884562.611770] [node107:326639:0]          mpool.c:43   UCX  WARN  object 0xc728ac0 was not returned to mpool ucp_requests
[1720884562.611773] [node107:326639:0]          mpool.c:43   UCX  WARN  object 0xc728c80 was not returned to mpool ucp_requests
[1720884562.611775] [node107:326639:0]          mpool.c:43   UCX  WARN  object 0xc728e40 was not returned to mpool ucp_requests
[1720884562.611777] [node107:326639:0]          mpool.c:43   UCX  WARN  object 0xc729000 was not returned to mpool ucp_requests
[1720884562.613109] [node107:326662:0]          mpool.c:43   UCX  WARN  object 0xbe66c40 was not returned to mpool ucp_requests
[1720884562.613121] [node107:326662:0]          mpool.c:43   UCX  WARN  object 0xbe66e00 was not returned to mpool ucp_requests
[1720884562.613126] [node107:326662:0]          mpool.c:43   UCX  WARN  object 0xbe66fc0 was not returned to mpool ucp_requests
[1720884562.613130] [node107:326662:0]          mpool.c:43   UCX  WARN  object 0xbe67180 was not returned to mpool ucp_requests
[1720884562.613134] [node107:326662:0]          mpool.c:43   UCX  WARN  object 0xbe67340 was not returned to mpool ucp_requests
[1720884562.613138] [node107:326662:0]          mpool.c:43   UCX  WARN  object 0xbe67500 was not returned to mpool ucp_requests
[1720884562.613141] [node107:326662:0]          mpool.c:43   UCX  WARN  object 0xbe676c0 was not returned to mpool ucp_requests
[1720884562.613145] [node107:326662:0]          mpool.c:43   UCX  WARN  object 0xbe67880 was not returned to mpool ucp_requests
[1720884562.613148] [node107:326662:0]          mpool.c:43   UCX  WARN  object 0xbe67a40 was not returned to mpool ucp_requests
[1720884562.613152] [node107:326662:0]          mpool.c:43   UCX  WARN  object 0xbe67c00 was not returned to mpool ucp_requests
[1720884562.613155] [node107:326662:0]          mpool.c:43   UCX  WARN  object 0xbe67dc0 was not returned to mpool ucp_requests
[1720884562.613160] [node107:326662:0]          mpool.c:43   UCX  WARN  object 0xbe67f80 was not returned to mpool ucp_requests
[1720884562.626582] [node107:326651:0]          mpool.c:43   UCX  WARN  object 0xbc31d00 was not returned to mpool ucp_requests
[1720884562.626594] [node107:326651:0]          mpool.c:43   UCX  WARN  object 0xbc31ec0 was not returned to mpool ucp_requests
[1720884562.626599] [node107:326651:0]          mpool.c:43   UCX  WARN  object 0xbc32080 was not returned to mpool ucp_requests
[1720884562.626603] [node107:326651:0]          mpool.c:43   UCX  WARN  object 0xbc32240 was not returned to mpool ucp_requests
[1720884562.626606] [node107:326651:0]          mpool.c:43   UCX  WARN  object 0xbc32400 was not returned to mpool ucp_requests
[1720884562.626609] [node107:326651:0]          mpool.c:43   UCX  WARN  object 0xbc325c0 was not returned to mpool ucp_requests
[1720884562.626612] [node107:326651:0]          mpool.c:43   UCX  WARN  object 0xbc32780 was not returned to mpool ucp_requests
[1720884562.626615] [node107:326651:0]          mpool.c:43   UCX  WARN  object 0xbc32940 was not returned to mpool ucp_requests
[1720884562.626618] [node107:326651:0]          mpool.c:43   UCX  WARN  object 0xbc32b00 was not returned to mpool ucp_requests
[1720884562.626621] [node107:326651:0]          mpool.c:43   UCX  WARN  object 0xbc32cc0 was not returned to mpool ucp_requests
[1720884562.626624] [node107:326651:0]          mpool.c:43   UCX  WARN  object 0xbc32e80 was not returned to mpool ucp_requests
[1720884562.626627] [node107:326651:0]          mpool.c:43   UCX  WARN  object 0xbc33040 was not returned to mpool ucp_requests
[1720884562.650496] [node107:326660:0]          mpool.c:43   UCX  WARN  object 0xb3c0cc0 was not returned to mpool ucp_requests
[1720884562.650510] [node107:326660:0]          mpool.c:43   UCX  WARN  object 0xb3c13c0 was not returned to mpool ucp_requests
[1720884562.650516] [node107:326660:0]          mpool.c:43   UCX  WARN  object 0xb3c1900 was not returned to mpool ucp_requests
[1720884562.650520] [node107:326660:0]          mpool.c:43   UCX  WARN  object 0xb3c1ac0 was not returned to mpool ucp_requests
[1720884562.650522] [node107:326660:0]          mpool.c:43   UCX  WARN  object 0xb3c1e40 was not returned to mpool ucp_requests
[1720884562.650525] [node107:326660:0]          mpool.c:43   UCX  WARN  object 0xb3c2000 was not returned to mpool ucp_requests
[1720884562.662701] [node107:326634:0]          mpool.c:43   UCX  WARN  object 0xba5fa80 was not returned to mpool ucp_requests
[1720884562.662719] [node107:326634:0]          mpool.c:43   UCX  WARN  object 0xba5fc40 was not returned to mpool ucp_requests
[1720884562.662725] [node107:326634:0]          mpool.c:43   UCX  WARN  object 0xba5fe00 was not returned to mpool ucp_requests
[1720884562.662728] [node107:326634:0]          mpool.c:43   UCX  WARN  object 0xba5ffc0 was not returned to mpool ucp_requests
[1720884562.662731] [node107:326634:0]          mpool.c:43   UCX  WARN  object 0xba60180 was not returned to mpool ucp_requests
[1720884562.662737] [node107:326664:0]          mpool.c:43   UCX  WARN  object 0xb917c00 was not returned to mpool ucp_requests
[1720884562.662750] [node107:326664:0]          mpool.c:43   UCX  WARN  object 0xb917dc0 was not returned to mpool ucp_requests
[1720884562.662754] [node107:326664:0]          mpool.c:43   UCX  WARN  object 0xb917f80 was not returned to mpool ucp_requests
[1720884562.662758] [node107:326664:0]          mpool.c:43   UCX  WARN  object 0xb918140 was not returned to mpool ucp_requests
[1720884562.662761] [node107:326664:0]          mpool.c:43   UCX  WARN  object 0xb918300 was not returned to mpool ucp_requests
[1720884562.662734] [node107:326634:0]          mpool.c:43   UCX  WARN  object 0xba60340 was not returned to mpool ucp_requests
[1720884562.662738] [node107:326634:0]          mpool.c:43   UCX  WARN  object 0xba60500 was not returned to mpool ucp_requests
[1720884562.662740] [node107:326634:0]          mpool.c:43   UCX  WARN  object 0xba606c0 was not returned to mpool ucp_requests
[1720884562.662743] [node107:326634:0]          mpool.c:43   UCX  WARN  object 0xba60880 was not returned to mpool ucp_requests
[1720884562.662745] [node107:326634:0]          mpool.c:43   UCX  WARN  object 0xba60a40 was not returned to mpool ucp_requests
[1720884562.662747] [node107:326634:0]          mpool.c:43   UCX  WARN  object 0xba60c00 was not returned to mpool ucp_requests
[1720884562.662750] [node107:326634:0]          mpool.c:43   UCX  WARN  object 0xba60dc0 was not returned to mpool ucp_requests
[1720884562.662752] [node107:326634:0]          mpool.c:43   UCX  WARN  object 0xba60f80 was not returned to mpool ucp_requests
[1720884562.662764] [node107:326664:0]          mpool.c:43   UCX  WARN  object 0xb9184c0 was not returned to mpool ucp_requests
[1720884562.662768] [node107:326664:0]          mpool.c:43   UCX  WARN  object 0xb918680 was not returned to mpool ucp_requests
[1720884562.662771] [node107:326664:0]          mpool.c:43   UCX  WARN  object 0xb918840 was not returned to mpool ucp_requests
[1720884562.662775] [node107:326664:0]          mpool.c:43   UCX  WARN  object 0xb918a00 was not returned to mpool ucp_requests
[1720884562.662778] [node107:326664:0]          mpool.c:43   UCX  WARN  object 0xb918bc0 was not returned to mpool ucp_requests
[1720884562.662781] [node107:326664:0]          mpool.c:43   UCX  WARN  object 0xb918d80 was not returned to mpool ucp_requests
[1720884562.662784] [node107:326664:0]          mpool.c:43   UCX  WARN  object 0xb918f40 was not returned to mpool ucp_requests
[1720884562.739665] [node107:326646:0]          mpool.c:43   UCX  WARN  object 0xb258b00 was not returned to mpool ucp_requests
[1720884562.739677] [node107:326646:0]          mpool.c:43   UCX  WARN  object 0xb258cc0 was not returned to mpool ucp_requests
[1720884562.739681] [node107:326646:0]          mpool.c:43   UCX  WARN  object 0xb258e80 was not returned to mpool ucp_requests
[1720884562.739684] [node107:326646:0]          mpool.c:43   UCX  WARN  object 0xb259040 was not returned to mpool ucp_requests
[1720884562.739687] [node107:326646:0]          mpool.c:43   UCX  WARN  object 0xb259200 was not returned to mpool ucp_requests
[1720884562.739690] [node107:326646:0]          mpool.c:43   UCX  WARN  object 0xb2593c0 was not returned to mpool ucp_requests
[1720884562.739693] [node107:326646:0]          mpool.c:43   UCX  WARN  object 0xb259580 was not returned to mpool ucp_requests
[1720884562.739696] [node107:326646:0]          mpool.c:43   UCX  WARN  object 0xb259740 was not returned to mpool ucp_requests
[1720884562.739699] [node107:326646:0]          mpool.c:43   UCX  WARN  object 0xb259900 was not returned to mpool ucp_requests
[1720884562.739702] [node107:326646:0]          mpool.c:43   UCX  WARN  object 0xb259ac0 was not returned to mpool ucp_requests
[1720884562.739705] [node107:326646:0]          mpool.c:43   UCX  WARN  object 0xb259c80 was not returned to mpool ucp_requests
[1720884562.739708] [node107:326646:0]          mpool.c:43   UCX  WARN  object 0xb259e40 was not returned to mpool ucp_requests
[1720884562.739711] [node107:326646:0]          mpool.c:43   UCX  WARN  object 0xb25a000 was not returned to mpool ucp_requests
[1720884562.749826] [node107:326632:0]          mpool.c:43   UCX  WARN  object 0xb812f00 was not returned to mpool ucp_requests
[1720884562.749838] [node107:326632:0]          mpool.c:43   UCX  WARN  object 0xb8130c0 was not returned to mpool ucp_requests
[1720884562.749842] [node107:326632:0]          mpool.c:43   UCX  WARN  object 0xb813280 was not returned to mpool ucp_requests
[1720884562.749845] [node107:326632:0]          mpool.c:43   UCX  WARN  object 0xb813440 was not returned to mpool ucp_requests
[1720884562.749849] [node107:326632:0]          mpool.c:43   UCX  WARN  object 0xb813600 was not returned to mpool ucp_requests
[1720884562.749853] [node107:326632:0]          mpool.c:43   UCX  WARN  object 0xb8137c0 was not returned to mpool ucp_requests
[1720884562.749857] [node107:326632:0]          mpool.c:43   UCX  WARN  object 0xb813980 was not returned to mpool ucp_requests
[1720884562.749861] [node107:326632:0]          mpool.c:43   UCX  WARN  object 0xb813b40 was not returned to mpool ucp_requests
[1720884562.749864] [node107:326632:0]          mpool.c:43   UCX  WARN  object 0xb813d00 was not returned to mpool ucp_requests
[1720884562.749868] [node107:326632:0]          mpool.c:43   UCX  WARN  object 0xb813ec0 was not returned to mpool ucp_requests
[1720884562.749869] [node107:326638:0]          mpool.c:43   UCX  WARN  object 0xb3ee980 was not returned to mpool ucp_requests
[1720884562.749881] [node107:326638:0]          mpool.c:43   UCX  WARN  object 0xb3eeb40 was not returned to mpool ucp_requests
[1720884562.749885] [node107:326638:0]          mpool.c:43   UCX  WARN  object 0xb3eed00 was not returned to mpool ucp_requests
[1720884562.749888] [node107:326638:0]          mpool.c:43   UCX  WARN  object 0xb3eeec0 was not returned to mpool ucp_requests
[1720884562.749891] [node107:326638:0]          mpool.c:43   UCX  WARN  object 0xb3ef080 was not returned to mpool ucp_requests
[1720884562.749894] [node107:326638:0]          mpool.c:43   UCX  WARN  object 0xb3ef240 was not returned to mpool ucp_requests
[1720884562.749897] [node107:326638:0]          mpool.c:43   UCX  WARN  object 0xb3ef400 was not returned to mpool ucp_requests
[1720884562.749900] [node107:326638:0]          mpool.c:43   UCX  WARN  object 0xb3ef5c0 was not returned to mpool ucp_requests
[1720884562.749903] [node107:326638:0]          mpool.c:43   UCX  WARN  object 0xb3ef780 was not returned to mpool ucp_requests
[1720884562.749906] [node107:326638:0]          mpool.c:43   UCX  WARN  object 0xb3ef940 was not returned to mpool ucp_requests
[1720884562.749909] [node107:326638:0]          mpool.c:43   UCX  WARN  object 0xb3efb00 was not returned to mpool ucp_requests
[1720884562.749912] [node107:326638:0]          mpool.c:43   UCX  WARN  object 0xb3efcc0 was not returned to mpool ucp_requests
[1720884562.749914] [node107:326638:0]          mpool.c:43   UCX  WARN  object 0xb3efe80 was not returned to mpool ucp_requests
[1720884562.749791] [node107:326653:0]          mpool.c:43   UCX  WARN  object 0xbfb2d00 was not returned to mpool ucp_requests
[1720884562.749808] [node107:326653:0]          mpool.c:43   UCX  WARN  object 0xbfb2ec0 was not returned to mpool ucp_requests
[1720884562.749812] [node107:326653:0]          mpool.c:43   UCX  WARN  object 0xbfb3080 was not returned to mpool ucp_requests
[1720884562.749815] [node107:326653:0]          mpool.c:43   UCX  WARN  object 0xbfb3240 was not returned to mpool ucp_requests
[1720884562.749819] [node107:326653:0]          mpool.c:43   UCX  WARN  object 0xbfb3400 was not returned to mpool ucp_requests
[1720884562.749822] [node107:326653:0]          mpool.c:43   UCX  WARN  object 0xbfb35c0 was not returned to mpool ucp_requests
[1720884562.749826] [node107:326653:0]          mpool.c:43   UCX  WARN  object 0xbfb3780 was not returned to mpool ucp_requests
[1720884562.749830] [node107:326653:0]          mpool.c:43   UCX  WARN  object 0xbfb3940 was not returned to mpool ucp_requests
[1720884562.749833] [node107:326653:0]          mpool.c:43   UCX  WARN  object 0xbfb3b00 was not returned to mpool ucp_requests
[1720884562.749837] [node107:326653:0]          mpool.c:43   UCX  WARN  object 0xbfb3cc0 was not returned to mpool ucp_requests
[1720884562.749840] [node107:326653:0]          mpool.c:43   UCX  WARN  object 0xbfb3e80 was not returned to mpool ucp_requests
[1720884562.749842] [node107:326653:0]          mpool.c:43   UCX  WARN  object 0xbfb4040 was not returned to mpool ucp_requests
[1720884562.763490] [node107:326657:0]          mpool.c:43   UCX  WARN  object 0xba83c80 was not returned to mpool ucp_requests
[1720884562.763502] [node107:326657:0]          mpool.c:43   UCX  WARN  object 0xba83e40 was not returned to mpool ucp_requests
[1720884562.763508] [node107:326657:0]          mpool.c:43   UCX  WARN  object 0xba84000 was not returned to mpool ucp_requests
[1720884562.763511] [node107:326657:0]          mpool.c:43   UCX  WARN  object 0xba841c0 was not returned to mpool ucp_requests
[1720884562.763515] [node107:326657:0]          mpool.c:43   UCX  WARN  object 0xba84380 was not returned to mpool ucp_requests
[1720884562.763519] [node107:326657:0]          mpool.c:43   UCX  WARN  object 0xba84540 was not returned to mpool ucp_requests
[1720884562.763523] [node107:326657:0]          mpool.c:43   UCX  WARN  object 0xba84700 was not returned to mpool ucp_requests
[1720884562.763526] [node107:326657:0]          mpool.c:43   UCX  WARN  object 0xba848c0 was not returned to mpool ucp_requests
[1720884562.763530] [node107:326657:0]          mpool.c:43   UCX  WARN  object 0xba84a80 was not returned to mpool ucp_requests
[1720884562.763534] [node107:326657:0]          mpool.c:43   UCX  WARN  object 0xba84c40 was not returned to mpool ucp_requests
[1720884562.763538] [node107:326657:0]          mpool.c:43   UCX  WARN  object 0xba84e00 was not returned to mpool ucp_requests
[1720884562.763541] [node107:326657:0]          mpool.c:43   UCX  WARN  object 0xba84fc0 was not returned to mpool ucp_requests
[1720884562.770457] [node107:326648:0]          mpool.c:43   UCX  WARN  object 0xad783c0 was not returned to mpool ucp_requests
[1720884562.770468] [node107:326648:0]          mpool.c:43   UCX  WARN  object 0xad78900 was not returned to mpool ucp_requests
[1720884562.770472] [node107:326648:0]          mpool.c:43   UCX  WARN  object 0xad79000 was not returned to mpool ucp_requests
[1720884562.771428] [node107:326630:0]          mpool.c:43   UCX  WARN  object 0xc606fc0 was not returned to mpool ucp_requests
[1720884562.771440] [node107:326630:0]          mpool.c:43   UCX  WARN  object 0xc607180 was not returned to mpool ucp_requests
[1720884562.771444] [node107:326630:0]          mpool.c:43   UCX  WARN  object 0xc607340 was not returned to mpool ucp_requests
[1720884562.771447] [node107:326630:0]          mpool.c:43   UCX  WARN  object 0xc607500 was not returned to mpool ucp_requests
[1720884562.771450] [node107:326630:0]          mpool.c:43   UCX  WARN  object 0xc6076c0 was not returned to mpool ucp_requests
[1720884562.771453] [node107:326630:0]          mpool.c:43   UCX  WARN  object 0xc607880 was not returned to mpool ucp_requests
[1720884562.771456] [node107:326630:0]          mpool.c:43   UCX  WARN  object 0xc607a40 was not returned to mpool ucp_requests
[1720884562.771459] [node107:326630:0]          mpool.c:43   UCX  WARN  object 0xc607c00 was not returned to mpool ucp_requests
[1720884562.771461] [node107:326630:0]          mpool.c:43   UCX  WARN  object 0xc607dc0 was not returned to mpool ucp_requests
[1720884562.771464] [node107:326630:0]          mpool.c:43   UCX  WARN  object 0xc607f80 was not returned to mpool ucp_requests
[1720884562.772854] [node107:326659:0]          mpool.c:43   UCX  WARN  object 0xada5d00 was not returned to mpool ucp_requests
[1720884562.772865] [node107:326659:0]          mpool.c:43   UCX  WARN  object 0xada5ec0 was not returned to mpool ucp_requests
[1720884562.772870] [node107:326659:0]          mpool.c:43   UCX  WARN  object 0xada6080 was not returned to mpool ucp_requests
[1720884562.772874] [node107:326659:0]          mpool.c:43   UCX  WARN  object 0xada6240 was not returned to mpool ucp_requests
[1720884562.772877] [node107:326659:0]          mpool.c:43   UCX  WARN  object 0xada6400 was not returned to mpool ucp_requests
[1720884562.772880] [node107:326659:0]          mpool.c:43   UCX  WARN  object 0xada65c0 was not returned to mpool ucp_requests
[1720884562.772884] [node107:326659:0]          mpool.c:43   UCX  WARN  object 0xada6780 was not returned to mpool ucp_requests
[1720884562.772888] [node107:326659:0]          mpool.c:43   UCX  WARN  object 0xada6940 was not returned to mpool ucp_requests
[1720884562.772891] [node107:326659:0]          mpool.c:43   UCX  WARN  object 0xada6b00 was not returned to mpool ucp_requests
[1720884562.772894] [node107:326659:0]          mpool.c:43   UCX  WARN  object 0xada6cc0 was not returned to mpool ucp_requests
[1720884562.772898] [node107:326659:0]          mpool.c:43   UCX  WARN  object 0xada6e80 was not returned to mpool ucp_requests
[1720884562.772901] [node107:326659:0]          mpool.c:43   UCX  WARN  object 0xada7040 was not returned to mpool ucp_requests
[1720884562.772942] [node107:326641:0]          mpool.c:43   UCX  WARN  object 0xc65c980 was not returned to mpool ucp_requests
[1720884562.772953] [node107:326641:0]          mpool.c:43   UCX  WARN  object 0xc65cb40 was not returned to mpool ucp_requests
[1720884562.772957] [node107:326641:0]          mpool.c:43   UCX  WARN  object 0xc65cd00 was not returned to mpool ucp_requests
[1720884562.772960] [node107:326641:0]          mpool.c:43   UCX  WARN  object 0xc65cec0 was not returned to mpool ucp_requests
[1720884562.772963] [node107:326641:0]          mpool.c:43   UCX  WARN  object 0xc65d080 was not returned to mpool ucp_requests
[1720884562.772966] [node107:326641:0]          mpool.c:43   UCX  WARN  object 0xc65d240 was not returned to mpool ucp_requests
[1720884562.772969] [node107:326641:0]          mpool.c:43   UCX  WARN  object 0xc65d400 was not returned to mpool ucp_requests
[1720884562.772972] [node107:326641:0]          mpool.c:43   UCX  WARN  object 0xc65d5c0 was not returned to mpool ucp_requests
[1720884562.772975] [node107:326641:0]          mpool.c:43   UCX  WARN  object 0xc65d780 was not returned to mpool ucp_requests
[1720884562.772978] [node107:326641:0]          mpool.c:43   UCX  WARN  object 0xc65d940 was not returned to mpool ucp_requests
[1720884562.772980] [node107:326641:0]          mpool.c:43   UCX  WARN  object 0xc65db00 was not returned to mpool ucp_requests
[1720884562.772983] [node107:326641:0]          mpool.c:43   UCX  WARN  object 0xc65dcc0 was not returned to mpool ucp_requests
[1720884562.772986] [node107:326641:0]          mpool.c:43   UCX  WARN  object 0xc65de80 was not returned to mpool ucp_requests


           ************************************************************
           *        Program running with 20 parallel MPI-processes    *
           *              working on a common directory               *
           ************************************************************
-------------------------------------------------------------------------------
                                 ORCA SCF
-------------------------------------------------------------------------------

------------
SCF SETTINGS
------------
Hamiltonian:
 Density Functional     Method          .... DFT(GTOs)
 Exchange Functional    Exchange        .... WB97M-V
 Correlation Functional Correlation     .... WB97M-V
 Gradients option       PostSCFGGA      .... off
 Hybrid DFT is turned on
   Fraction HF Exchange ScalHFX         ....  0.150000
   Scaling of DF-GGA-X  ScalDFX         ....  0.000000
   Scaling of DF-GGA-C  ScalDFC         ....  1.000000
   Scaling of DF-LDA-C  ScalLDAC        ....  1.000000
   Perturbative correction              ....  0.000000
   Density functional embedding theory  .... OFF
 Long-range corrected/Screened/Range-Separated Hybrid DFT is turned on
   Amount of maximum screened exact exchange              ....  0.850000
   Range separation parameter mu (erf(mu*r12)/r12)        ....  0.300000
   NL short-range parameter             ....  6.000000
   NL long-range parameter              ....  0.010000
 RI-approximation to the Coulomb term is turned on
   Number of AuxJ basis functions       .... 1991
   RIJ-COSX (HFX calculated with COS-X)).... on


General Settings:
 Integral files         IntName         .... ImineZ3Aa
 Hartree-Fock type      HFTyp           .... RHF
 Total Charge           Charge          ....    0
 Multiplicity           Mult            ....    1
 Number of Electrons    NEL             ....  238
 Basis Dimension        Dim             .... 2901
 Nuclear Repulsion      ENuc            ....   3491.4552556987 Eh

Convergence Acceleration:
 DIIS                   CNVDIIS         .... on
   Start iteration      DIISMaxIt       ....    12
   Startup error        DIISStart       ....  0.200000
   # of expansion vecs  DIISMaxEq       ....     5
   Bias factor          DIISBfac        ....   1.050
   Max. coefficient     DIISMaxC        ....  10.000
 Trust-Rad. Augm. Hess. CNVTRAH         .... auto
   Auto Start mean grad. ratio tolernc. ....  1.125000
   Auto Start start iteration           ....    20
   Auto Start num. interpolation iter.  ....    10
   Max. Number of Micro iterations      ....    16
   Max. Number of Macro iterations      .... Maxiter - #DIIS iter
   Number of Davidson start vectors     ....     2
   Converg. threshold I  (grad. norm)   ....   5.000e-05
   Converg. threshold II (energy diff.) ....   1.000e-06
   Grad. Scal. Fac. for Micro threshold ....   0.100
   Minimum threshold for Micro iter.    ....   0.010
   NR start threshold (gradient norm)   ....   0.001
   Initial trust radius                 ....   0.400
   Minimum AH scaling param. (alpha)    ....   1.000
   Maximum AH scaling param. (alpha)    .... 1000.000
   Orbital update algorithm             .... Taylor
   White noise on init. David. guess    .... on
   Maximum white noise                  ....   0.010
   Quad. conv. algorithm                .... NR
 SOSCF                  CNVSOSCF        .... on
   Start iteration      SOSCFMaxIt      ....   150
   Startup grad/error   SOSCFStart      ....  0.003300
 Level Shifting         CNVShift        .... on
   Level shift para.    LevelShift      ....    0.2500
   Turn off err/grad.   ShiftErr        ....    0.0010
 Zerner damping         CNVZerner       .... off
 Static damping         CNVDamp         .... on
   Fraction old density DampFac         ....    0.7000
   Max. Damping (<1)    DampMax         ....    0.9800
   Min. Damping (>=0)   DampMin         ....    0.0000
   Turn off err/grad.   DampErr         ....    0.1000
 Fernandez-Rico         CNVRico         .... off

SCF Procedure:
 Maximum # iterations   MaxIter         ....   125
 SCF integral mode      SCFMode         .... Direct
   Integral package                     .... SHARK and LIBINT hybrid scheme
 Reset frequency        DirectResetFreq ....    20
 Integral Threshold     Thresh          ....  1.000e-10 Eh
 Primitive CutOff       TCut            ....  1.000e-11 Eh

Convergence Tolerance:
 Convergence Check Mode ConvCheckMode   .... Total+1el-Energy
 Convergence forced     ConvForced      .... 0
 Energy Change          TolE            ....  1.000e-06 Eh
 1-El. energy change                    ....  1.000e-03 Eh
 Orbital Gradient       TolG            ....  5.000e-05
 Orbital Rotation angle TolX            ....  5.000e-05
 DIIS Error             TolErr          ....  1.000e-06


Diagonalization of the overlap matrix:
Smallest eigenvalue                        ... 3.691e-06
Time for diagonalization                   ...    5.151 sec
Threshold for overlap eigenvalues          ... 1.000e-08
Number of eigenvalues below threshold      ... 0
Time for construction of square roots      ...    5.215 sec
Total time needed                          ...   10.721 sec

Time for model grid setup =    2.184 sec

------------------------------
INITIAL GUESS: MODEL POTENTIAL
------------------------------
Loading Hartree-Fock densities                     ... done
Calculating cut-offs                               ... done
Initializing the effective Hamiltonian             ... done
Setting up the integral package (SHARK)            ... done
Starting the Coulomb interaction                   ... done (   6.2 sec)
Reading the grid                                   ... done
Mapping shells                                     ... done
Starting the XC term evaluation                    ... done (   1.4 sec)
  promolecular density results
     # of electrons  =    237.967366713
     EX              =   -187.867240037
     EC              =     -7.967110330
     EX+EC           =   -195.834350367
Transforming the Hamiltonian                       ... done (   2.9 sec)
Diagonalizing the Hamiltonian                      ... done (   2.4 sec)
Back transforming the eigenvectors                 ... done (   0.5 sec)
Now organizing SCF variables                       ... done
                      ------------------
                      INITIAL GUESS DONE (  16.0 sec)
                      ------------------
-------------------
DFT GRID GENERATION
-------------------

General Integration Accuracy     IntAcc      ... 4.388
Radial Grid Type                 RadialGrid  ... OptM3 with GC (2021)
Angular Grid (max. ang.)         AngularGrid ... 4 (Lebedev-302)
Angular grid pruning method      GridPruning ... 4 (adaptive)
Weight generation scheme         WeightScheme... Becke
Basis function cutoff            BFCut       ... 1.0000e-10
Integration weight cutoff        WCut        ... 1.0000e-14
Angular grids for H and He will be reduced by one unit
Partially contracted basis set               ... off
Rotationally invariant grid construction     ... off

Total number of grid points                  ...   309855
Total number of batches                      ...     4876
Average number of points per batch           ...       63
Average number of grid points per atom       ...     4625
Time for grid setup =    3.337 sec

--------------------
COSX GRID GENERATION
--------------------

GRIDX 1
-------
General Integration Accuracy     IntAcc      ... 3.816
Radial Grid Type                 RadialGrid  ... OptM3 with GC (2021)
Angular Grid (max. ang.)         AngularGrid ... 1 (Lebedev-50)
Angular grid pruning method      GridPruning ... 4 (adaptive)
Weight generation scheme         WeightScheme... Becke
Basis function cutoff            BFCut       ... 1.0000e-10
Integration weight cutoff        WCut        ... 1.0000e-14
Angular grids for H and He will be reduced by one unit
Partially contracted basis set               ... on
Rotationally invariant grid construction     ... off

Total number of grid points                  ...    39295
Total number of batches                      ...      644
Average number of points per batch           ...       61
Average number of grid points per atom       ...      586
UseSFitting                                  ... on

GRIDX 2
-------
General Integration Accuracy     IntAcc      ... 4.020
Radial Grid Type                 RadialGrid  ... OptM3 with GC (2021)
Angular Grid (max. ang.)         AngularGrid ... 2 (Lebedev-110)
Angular grid pruning method      GridPruning ... 4 (adaptive)
Weight generation scheme         WeightScheme... Becke
Basis function cutoff            BFCut       ... 1.0000e-10
Integration weight cutoff        WCut        ... 1.0000e-14
Angular grids for H and He will be reduced by one unit
Partially contracted basis set               ... on
Rotationally invariant grid construction     ... off

Total number of grid points                  ...    87998
Total number of batches                      ...     1407
Average number of points per batch           ...       62
Average number of grid points per atom       ...     1313
UseSFitting                                  ... on

GRIDX 3
-------
General Integration Accuracy     IntAcc      ... 4.338
Radial Grid Type                 RadialGrid  ... OptM3 with GC (2021)
Angular Grid (max. ang.)         AngularGrid ... 3 (Lebedev-194)
Angular grid pruning method      GridPruning ... 4 (adaptive)
Weight generation scheme         WeightScheme... Becke
Basis function cutoff            BFCut       ... 1.0000e-10
Integration weight cutoff        WCut        ... 1.0000e-14
Angular grids for H and He will be reduced by one unit
Partially contracted basis set               ... on
Rotationally invariant grid construction     ... off

Total number of grid points                  ...   189542
Total number of batches                      ...     2992
Average number of points per batch           ...       63
Average number of grid points per atom       ...     2829
UseSFitting                                  ... on

Time for X-Grid setup             =   18.433 sec


--------------------
CPCM SOLVATION MODEL
--------------------
CPCM parameters:
  Epsilon                                         ...      26.7260
  Refrac                                          ...       1.2907
  Rsolv                                           ...       1.3000
  Surface type                                    ... GAUSSIAN VDW
  Epsilon function type                           ...         CPCM
Solvent:                                     ... 2,2,2-TRIFLUOROETHANOL
SMD-CDS solvent descriptors:
  Soln                                       ...    1.2907
  Soln25                                     ... Unavailable
  Sola                                       ...    0.5700
  Solb                                       ...    0.2500
  Solg                                       ...   42.0200
  Solc                                       ...    0.0000
  Solh                                       ...    0.5000
Radii:
 Radius for O  used is    2.8724 Bohr (=   1.5200 Ang.)
 Radius for N  used is    3.5716 Bohr (=   1.8900 Ang.)
 Radius for C  used is    3.4960 Bohr (=   1.8500 Ang.)
 Radius for H  used is    2.2677 Bohr (=   1.2000 Ang.)
Calculating surface                               ...        done! (  0.0s)
GEPOL surface points                              ...         3821
GEPOL Volume                                      ...    3174.5186
GEPOL Surface-area                                ...    1765.8323
Calculating surface distance matrix               ...        done! (  0.1s)
Performing Cholesky decomposition & store         ...        done! (  1.0s)
Overall time for CPCM initialization              ...                 1.1s
--------------
SCF ITERATIONS
--------------
ITER       Energy         Delta-E        Max-DP      RMS-DP      [F,P]     Damp
               ***  Starting incremental Fock matrix formation  ***
  0  -1385.5015481522   0.000000000000 0.04886121  0.00017848  0.2987858 0.7000
  1  -1385.8822095712  -0.380661419005 0.03187781  0.00014815  0.1429993 0.7000
                               ***Turning on DIIS***
  2  -1386.0806914564  -0.198481885204 0.07975336  0.00036952  0.0881323 0.0000
  3  -1386.4131330368  -0.332441580428 0.01543211  0.00009128  0.0663078 0.0000
  4  -1386.4573283672  -0.044195330354 0.01135663  0.00003711  0.0147504 0.0000
  5  -1386.4584652486  -0.001136881442 0.00347504  0.00001441  0.0125814 0.0000
                      *** Initiating the SOSCF procedure ***
                           *** Shutting down DIIS ***
                      *** Re-Reading the Fockian *** 
                      *** Removing any level shift *** 
ITER      Energy       Delta-E        Grad      Rot      Max-DP    RMS-DP
  6  -1386.45877667  -0.0003114254  0.000373  0.000373  0.002831  0.000008
               *** Restarting incremental Fock matrix formation ***
  7  -1386.45881289  -0.0000362128  0.000281  0.000773  0.015491  0.000130
  8  -1386.45882819  -0.0000153010  0.000215  0.000479  0.005552  0.000048
  9  -1386.45883096  -0.0000027701  0.000092  0.000098  0.004609  0.000038
 10  -1386.45883288  -0.0000019262  0.000026  0.000079  0.000718  0.000007
                 **** Energy Check signals convergence ****
              ***Rediagonalizing the Fockian in SOSCF/NRSCF***

               *****************************************************
               *                     SUCCESS                       *
               *           SCF CONVERGED AFTER  11 CYCLES          *
               *****************************************************

Old exchange energy                            =    -60.465642550 Eh
New exchange energy                            =    -60.465620943 Eh
Exchange energy change after final integration =      0.000021608 Eh
Total energy after final integration           =  -1386.458811409 Eh
Final COS-X integration done in                =   198.394 sec

------------------
NL GRID GENERATION
------------------

General Integration Accuracy     IntAcc      ... 4.004
Radial Grid Type                 RadialGrid  ... OptM3 with GC (2021)
Angular Grid (max. ang.)         AngularGrid ... 2 (Lebedev-110)
Angular grid pruning method      GridPruning ... 4 (adaptive)
Weight generation scheme         WeightScheme... Becke
Basis function cutoff            BFCut       ... 1.0000e-10
Integration weight cutoff        WCut        ... 1.0000e-14
Angular grids for H and He will be reduced by one unit
Partially contracted basis set               ... off
Rotationally invariant grid construction     ... off

Total number of grid points                  ...    97958
Total number of batches                      ...     1564
Average number of points per batch           ...       62
Average number of grid points per atom       ...     1462
Final grid set up in    1.4 sec

-------------------------------------------------------------------------------
                    post-SCF DFT-NL dispersion correction                      
-------------------------------------------------------------------------------

SCF Energy:   -1386.458811409 
NL    Energy:  0.864062499 
SC+NL Energy: -1385.594748910 
NL done in:    7.7 sec
-------------------------------------------------------------------------------

SMD CDS free energy correction energy :                 0.07698     Kcal/mol
Total Energy after SMD CDS correction =             -1385.594626237 Eh

----------------
TOTAL SCF ENERGY
----------------

Total Energy       :        -1385.59462624 Eh          -37703.94661 eV

Components:
Nuclear Repulsion  :         3491.45525570 Eh           95007.32759 eV
Electronic Energy  :        -4877.04988194 Eh         -132711.27420 eV
One Electron Energy:        -8825.05215876 Eh         -240141.87782 eV
Two Electron Energy:         3948.00227683 Eh          107430.60362 eV
Max COSX asymmetry :            0.00000094 Eh               0.00003 eV
CPCM Dielectric    :           -0.03514541 Eh              -0.95636 eV
SMD CDS (Gcds)     :            0.00012267 Eh               0.00334 eV

Virial components:
Potential Energy   :        -2766.99675830 Eh          -75293.80966 eV
Kinetic Energy     :         1381.40213207 Eh           37589.86305 eV
Virial Ratio       :            2.00303496


DFT components:
N(Alpha)           :      119.000286108241 electrons
N(Beta)            :      119.000286108241 electrons
N(Total)           :      238.000572216483 electrons
E(X)               :     -134.031902781889 Eh       
E(C)               :       -7.493707467588 Eh       
NL Energy, E(C,NL) :        0.864062499480 Eh       
E(XC)              :     -140.661547749997 Eh       
DFET-embed. en.    :        0.000000000000 Eh       
CPCM Solvation Model Properties:
Surface-charge          :           -0.08868222
Charge-correction       :           -0.00024186 Eh              -0.00658 eV
Free-energy (cav+disp)  :            0.00012267 Eh               0.00334 eV

---------------
SCF CONVERGENCE
---------------

  Last Energy change         ...   -1.3280e-07  Tolerance :   1.0000e-06
  Last MAX-Density change    ...    1.6653e-15  Tolerance :   1.0000e-05
  Last RMS-Density change    ...    3.7235e-18  Tolerance :   1.0000e-06
  Last Orbital Gradient      ...    1.3080e-05  Tolerance :   5.0000e-05
  Last Orbital Rotation      ...    2.6076e-05  Tolerance :   5.0000e-05

             **** THE GBW FILE WAS UPDATED (ImineZ3Aa.gbw) ****
             **** DENSITY ImineZ3Aa.scfp WAS UPDATED ****
             **** ENERGY FILE WAS UPDATED (ImineZ3Aa.en.tmp) ****
             **** THE GBW FILE WAS UPDATED (ImineZ3Aa.gbw) ****
             **** DENSITY ImineZ3Aa.scfp WAS UPDATED ****
----------------
ORBITAL ENERGIES
----------------

  NO   OCC          E(Eh)            E(eV) 
   0   2.0000     -19.395025      -527.7655 
   1   2.0000     -19.336666      -526.1774 
   2   2.0000     -14.510683      -394.8558 
   3   2.0000     -14.501579      -394.6080 
   4   2.0000     -10.499973      -285.7188 
   5   2.0000     -10.451203      -284.3917 
   6   2.0000     -10.397001      -282.9168 
   7   2.0000     -10.388494      -282.6853 
   8   2.0000     -10.386144      -282.6213 
   9   2.0000     -10.370318      -282.1907 
  10   2.0000     -10.361486      -281.9504 
  11   2.0000     -10.361425      -281.9487 
  12   2.0000     -10.360509      -281.9238 
  13   2.0000     -10.359559      -281.8979 
  14   2.0000     -10.358709      -281.8748 
  15   2.0000     -10.354038      -281.7477 
  16   2.0000     -10.354004      -281.7468 
  17   2.0000     -10.349203      -281.6161 
  18   2.0000     -10.347893      -281.5805 
  19   2.0000     -10.347774      -281.5772 
  20   2.0000     -10.347284      -281.5639 
  21   2.0000     -10.346797      -281.5506 
  22   2.0000     -10.346674      -281.5473 
  23   2.0000     -10.340869      -281.3894 
  24   2.0000     -10.338181      -281.3162 
  25   2.0000     -10.335488      -281.2429 
  26   2.0000     -10.331555      -281.1359 
  27   2.0000     -10.324686      -280.9490 
  28   2.0000     -10.323797      -280.9248 
  29   2.0000     -10.323606      -280.9196 
  30   2.0000     -10.321253      -280.8556 
  31   2.0000     -10.320433      -280.8333 
  32   2.0000     -10.320169      -280.8261 
  33   2.0000      -1.266818       -34.4719 
  34   2.0000      -1.175164       -31.9778 
  35   2.0000      -1.082910       -29.4675 
  36   2.0000      -1.054401       -28.6917 
  37   2.0000      -1.000811       -27.2334 
  38   2.0000      -0.993757       -27.0415 
  39   2.0000      -0.975367       -26.5411 
  40   2.0000      -0.940013       -25.5791 
  41   2.0000      -0.932496       -25.3745 
  42   2.0000      -0.901483       -24.5306 
  43   2.0000      -0.900603       -24.5067 
  44   2.0000      -0.882176       -24.0052 
  45   2.0000      -0.872536       -23.7429 
  46   2.0000      -0.858230       -23.3536 
  47   2.0000      -0.849718       -23.1220 
  48   2.0000      -0.828466       -22.5437 
  49   2.0000      -0.806275       -21.9398 
  50   2.0000      -0.804621       -21.8948 
  51   2.0000      -0.802602       -21.8399 
  52   2.0000      -0.800534       -21.7836 
  53   2.0000      -0.790863       -21.5205 
  54   2.0000      -0.742857       -20.2142 
  55   2.0000      -0.735444       -20.0124 
  56   2.0000      -0.730968       -19.8906 
  57   2.0000      -0.724116       -19.7042 
  58   2.0000      -0.710720       -19.3397 
  59   2.0000      -0.710093       -19.3226 
  60   2.0000      -0.696722       -18.9588 
  61   2.0000      -0.670134       -18.2353 
  62   2.0000      -0.662875       -18.0377 
  63   2.0000      -0.644917       -17.5491 
  64   2.0000      -0.632697       -17.2166 
  65   2.0000      -0.624989       -17.0068 
  66   2.0000      -0.620226       -16.8772 
  67   2.0000      -0.601075       -16.3561 
  68   2.0000      -0.596332       -16.2270 
  69   2.0000      -0.589368       -16.0375 
  70   2.0000      -0.581215       -15.8157 
  71   2.0000      -0.575590       -15.6626 
  72   2.0000      -0.566771       -15.4226 
  73   2.0000      -0.564210       -15.3529 
  74   2.0000      -0.561065       -15.2674 
  75   2.0000      -0.553477       -15.0609 
  76   2.0000      -0.550626       -14.9833 
  77   2.0000      -0.546207       -14.8631 
  78   2.0000      -0.543973       -14.8023 
  79   2.0000      -0.538949       -14.6656 
  80   2.0000      -0.536980       -14.6120 
  81   2.0000      -0.533516       -14.5177 
  82   2.0000      -0.530810       -14.4441 
  83   2.0000      -0.526345       -14.3226 
  84   2.0000      -0.522867       -14.2279 
  85   2.0000      -0.520276       -14.1574 
  86   2.0000      -0.505180       -13.7467 
  87   2.0000      -0.498089       -13.5537 
  88   2.0000      -0.496397       -13.5077 
  89   2.0000      -0.490278       -13.3412 
  90   2.0000      -0.487361       -13.2618 
  91   2.0000      -0.485649       -13.2152 
  92   2.0000      -0.477743       -13.0000 
  93   2.0000      -0.473870       -12.8947 
  94   2.0000      -0.468927       -12.7602 
  95   2.0000      -0.464471       -12.6389 
  96   2.0000      -0.461850       -12.5676 
  97   2.0000      -0.458454       -12.4752 
  98   2.0000      -0.457625       -12.4526 
  99   2.0000      -0.454243       -12.3606 
 100   2.0000      -0.448603       -12.2071 
 101   2.0000      -0.447770       -12.1845 
 102   2.0000      -0.440498       -11.9866 
 103   2.0000      -0.440133       -11.9766 
 104   2.0000      -0.437459       -11.9039 
 105   2.0000      -0.429897       -11.6981 
 106   2.0000      -0.425605       -11.5813 
 107   2.0000      -0.413333       -11.2474 
 108   2.0000      -0.410906       -11.1813 
 109   2.0000      -0.406847       -11.0709 
 110   2.0000      -0.402324       -10.9478 
 111   2.0000      -0.387212       -10.5366 
 112   2.0000      -0.364304        -9.9132 
 113   2.0000      -0.359113        -9.7720 
 114   2.0000      -0.357304        -9.7227 
 115   2.0000      -0.348910        -9.4943 
 116   2.0000      -0.342252        -9.3132 
 117   2.0000      -0.337448        -9.1824 
 118   2.0000      -0.290252        -7.8981 
 119   0.0000       0.013062         0.3554 
 120   0.0000       0.048626         1.3232 
 121   0.0000       0.056007         1.5240 
 122   0.0000       0.058148         1.5823 
 123   0.0000       0.060632         1.6499 
 124   0.0000       0.065632         1.7859 
 125   0.0000       0.071651         1.9497 
 126   0.0000       0.073874         2.0102 
 127   0.0000       0.076630         2.0852 
 128   0.0000       0.081300         2.2123 
 129   0.0000       0.086719         2.3597 
 130   0.0000       0.089078         2.4239 
 131   0.0000       0.093503         2.5444 
 132   0.0000       0.095025         2.5858 
 133   0.0000       0.099829         2.7165 
 134   0.0000       0.101594         2.7645 
 135   0.0000       0.104314         2.8385 
 136   0.0000       0.108173         2.9435 
 137   0.0000       0.111773         3.0415 
 138   0.0000       0.115794         3.1509 
 139   0.0000       0.116476         3.1695 
 140   0.0000       0.119698         3.2572 
 141   0.0000       0.120155         3.2696 
 142   0.0000       0.121786         3.3140 
 143   0.0000       0.128837         3.5058 
 144   0.0000       0.129624         3.5272 
 145   0.0000       0.133212         3.6249 
 146   0.0000       0.138660         3.7731 
 147   0.0000       0.141118         3.8400 
 148   0.0000       0.143403         3.9022 
 149   0.0000       0.149167         4.0590 
 150   0.0000       0.151844         4.1319 
 151   0.0000       0.153664         4.1814 
 152   0.0000       0.155908         4.2425 
 153   0.0000       0.158524         4.3137 
 154   0.0000       0.159988         4.3535 
 155   0.0000       0.165554         4.5050 
 156   0.0000       0.170882         4.6499 
 157   0.0000       0.173130         4.7111 
 158   0.0000       0.174968         4.7611 
 159   0.0000       0.178543         4.8584 
 160   0.0000       0.179588         4.8868 
 161   0.0000       0.182293         4.9605 
 162   0.0000       0.185428         5.0458 
 163   0.0000       0.190704         5.1893 
 164   0.0000       0.193476         5.2647 
 165   0.0000       0.194899         5.3035 
 166   0.0000       0.197700         5.3797 
 167   0.0000       0.200725         5.4620 
 168   0.0000       0.201952         5.4954 
 169   0.0000       0.203706         5.5431 
 170   0.0000       0.205547         5.5932 
 171   0.0000       0.209309         5.6956 
 172   0.0000       0.213069         5.7979 
 173   0.0000       0.215786         5.8718 
 174   0.0000       0.218773         5.9531 
 175   0.0000       0.221744         6.0339 
 176   0.0000       0.224515         6.1094 
 177   0.0000       0.225139         6.1263 
 178   0.0000       0.227567         6.1924 
 179   0.0000       0.233021         6.3408 
 180   0.0000       0.233408         6.3513 
 181   0.0000       0.236579         6.4377 
 182   0.0000       0.238107         6.4792 
 183   0.0000       0.241258         6.5650 
 184   0.0000       0.242918         6.6101 
 185   0.0000       0.244989         6.6665 
 186   0.0000       0.248990         6.7754 
 187   0.0000       0.251406         6.8411 
 188   0.0000       0.253822         6.9069 
 189   0.0000       0.254524         6.9260 
 190   0.0000       0.259237         7.0542 
 191   0.0000       0.263118         7.1598 
 192   0.0000       0.266114         7.2413 
 193   0.0000       0.268649         7.3103 
 194   0.0000       0.273431         7.4404 
 195   0.0000       0.276696         7.5293 
 196   0.0000       0.278591         7.5808 
 197   0.0000       0.284507         7.7418 
 198   0.0000       0.285663         7.7733 
 199   0.0000       0.291360         7.9283 
 200   0.0000       0.294459         8.0126 
 201   0.0000       0.295318         8.0360 
 202   0.0000       0.297725         8.1015 
 203   0.0000       0.299636         8.1535 
 204   0.0000       0.302236         8.2243 
 205   0.0000       0.305158         8.3038 
 206   0.0000       0.310461         8.4481 
 207   0.0000       0.312443         8.5020 
 208   0.0000       0.313196         8.5225 
 209   0.0000       0.314961         8.5705 
 210   0.0000       0.318127         8.6567 
 211   0.0000       0.319750         8.7008 
 212   0.0000       0.320842         8.7306 
 213   0.0000       0.325418         8.8551 
 214   0.0000       0.327521         8.9123 
 215   0.0000       0.328738         8.9454 
 216   0.0000       0.330277         8.9873 
 217   0.0000       0.332269         9.0415 
 218   0.0000       0.333359         9.0712 
 219   0.0000       0.335287         9.1236 
 220   0.0000       0.338364         9.2074 
 221   0.0000       0.339990         9.2516 
 222   0.0000       0.340581         9.2677 
 223   0.0000       0.343010         9.3338 
 224   0.0000       0.346480         9.4282 
 225   0.0000       0.348104         9.4724 
 226   0.0000       0.348727         9.4893 
 227   0.0000       0.351596         9.5674 
 228   0.0000       0.352712         9.5978 
 229   0.0000       0.356425         9.6988 
 230   0.0000       0.356676         9.7056 
 231   0.0000       0.358330         9.7507 
 232   0.0000       0.360589         9.8121 
 233   0.0000       0.362276         9.8580 
 234   0.0000       0.363973         9.9042 
 235   0.0000       0.367355         9.9962 
 236   0.0000       0.369765        10.0618 
 237   0.0000       0.371190        10.1006 
 238   0.0000       0.371696        10.1144 
 239   0.0000       0.376116        10.2346 
 240   0.0000       0.377134        10.2623 
 241   0.0000       0.381151        10.3716 
 242   0.0000       0.382617        10.4115 
 243   0.0000       0.386284        10.5113 
 244   0.0000       0.387730        10.5507 
 245   0.0000       0.388933        10.5834 
 246   0.0000       0.389598        10.6015 
 247   0.0000       0.392207        10.6725 
 248   0.0000       0.394124        10.7247 
 249   0.0000       0.396455        10.7881 
 250   0.0000       0.400320        10.8933 
 251   0.0000       0.401481        10.9249 
 252   0.0000       0.403201        10.9717 
 253   0.0000       0.405894        11.0449 
 254   0.0000       0.407091        11.0775 
 255   0.0000       0.407503        11.0887 
 256   0.0000       0.409828        11.1520 
 257   0.0000       0.411047        11.1852 
 258   0.0000       0.412048        11.2124 
 259   0.0000       0.415059        11.2943 
 260   0.0000       0.415651        11.3104 
 261   0.0000       0.420187        11.4339 
 262   0.0000       0.423350        11.5199 
 263   0.0000       0.425264        11.5720 
 264   0.0000       0.426453        11.6044 
 265   0.0000       0.429030        11.6745 
 266   0.0000       0.430456        11.7133 
 267   0.0000       0.433107        11.7854 
 268   0.0000       0.434460        11.8222 
 269   0.0000       0.437587        11.9073 
 270   0.0000       0.440245        11.9797 
 271   0.0000       0.441028        12.0010 
 272   0.0000       0.443739        12.0748 
 273   0.0000       0.447213        12.1693 
 274   0.0000       0.448990        12.2176 
 275   0.0000       0.450655        12.2629 
 276   0.0000       0.453454        12.3391 
 277   0.0000       0.454654        12.3718 
 278   0.0000       0.457329        12.4446 
 279   0.0000       0.459116        12.4932 
 280   0.0000       0.464520        12.6402 
 281   0.0000       0.465681        12.6718 
 282   0.0000       0.467706        12.7269 
 283   0.0000       0.469723        12.7818 
 284   0.0000       0.472167        12.8483 
 285   0.0000       0.473981        12.8977 
 286   0.0000       0.478590        13.0231 
 287   0.0000       0.480631        13.0786 
 288   0.0000       0.483146        13.1471 
 289   0.0000       0.486379        13.2350 
 290   0.0000       0.493906        13.4399 
 291   0.0000       0.494522        13.4566 
 292   0.0000       0.497404        13.5350 
 293   0.0000       0.500263        13.6128 
 294   0.0000       0.502239        13.6666 
 295   0.0000       0.503922        13.7124 
 296   0.0000       0.506572        13.7845 
 297   0.0000       0.508394        13.8341 
 298   0.0000       0.509873        13.8743 
 299   0.0000       0.513330        13.9684 
 300   0.0000       0.516076        14.0431 
 301   0.0000       0.518300        14.1036 
 302   0.0000       0.521927        14.2023 
 303   0.0000       0.523430        14.2432 
 304   0.0000       0.529132        14.3984 
 305   0.0000       0.531732        14.4692 
 306   0.0000       0.533536        14.5182 
 307   0.0000       0.536899        14.6098 
 308   0.0000       0.537018        14.6130 
 309   0.0000       0.539975        14.6935 
 310   0.0000       0.542689        14.7673 
 311   0.0000       0.544046        14.8042 
 312   0.0000       0.548966        14.9381 
 313   0.0000       0.552058        15.0223 
 314   0.0000       0.556272        15.1369 
 315   0.0000       0.559536        15.2258 
 316   0.0000       0.561777        15.2867 
 317   0.0000       0.567208        15.4345 
 318   0.0000       0.569630        15.5004 
 319   0.0000       0.572411        15.5761 
 320   0.0000       0.573726        15.6119 
 321   0.0000       0.574302        15.6275 
 322   0.0000       0.581040        15.8109 
 323   0.0000       0.583125        15.8676 
 324   0.0000       0.587254        15.9800 
 325   0.0000       0.589737        16.0476 
 326   0.0000       0.593302        16.1446 
 327   0.0000       0.595983        16.2175 
 328   0.0000       0.597725        16.2649 
 329   0.0000       0.602572        16.3968 
 330   0.0000       0.604336        16.4448 
 331   0.0000       0.606328        16.4990 
 332   0.0000       0.606945        16.5158 
 333   0.0000       0.615233        16.7413 
 334   0.0000       0.618662        16.8346 
 335   0.0000       0.622418        16.9369 
 336   0.0000       0.623343        16.9620 
 337   0.0000       0.625339        17.0163 
 338   0.0000       0.628406        17.0998 
 339   0.0000       0.630767        17.1641 
 340   0.0000       0.633168        17.2294 
 341   0.0000       0.633842        17.2477 
 342   0.0000       0.639601        17.4044 
 343   0.0000       0.641979        17.4691 
 344   0.0000       0.647087        17.6081 
 345   0.0000       0.652187        17.7469 
 346   0.0000       0.652518        17.7559 
 347   0.0000       0.654171        17.8009 
 348   0.0000       0.657859        17.9012 
 349   0.0000       0.666767        18.1436 
 350   0.0000       0.667570        18.1655 
 351   0.0000       0.671536        18.2734 
 352   0.0000       0.671858        18.2822 
 353   0.0000       0.676226        18.4010 
 354   0.0000       0.678144        18.4532 
 355   0.0000       0.680427        18.5153 
 356   0.0000       0.681758        18.5516 
 357   0.0000       0.683853        18.6086 
 358   0.0000       0.686421        18.6785 
 359   0.0000       0.689443        18.7607 
 360   0.0000       0.695609        18.9285 
 361   0.0000       0.699025        19.0214 
 362   0.0000       0.702049        19.1037 
 363   0.0000       0.705895        19.2084 
 364   0.0000       0.706431        19.2230 
 365   0.0000       0.709740        19.3130 
 366   0.0000       0.711023        19.3479 
 367   0.0000       0.715811        19.4782 
 368   0.0000       0.717412        19.5218 
 369   0.0000       0.720248        19.5989 
 370   0.0000       0.723080        19.6760 
 371   0.0000       0.724251        19.7079 
 372   0.0000       0.729136        19.8408 
 373   0.0000       0.732390        19.9293 
 374   0.0000       0.735210        20.0061 
 375   0.0000       0.741195        20.1689 
 376   0.0000       0.741756        20.1842 
 377   0.0000       0.746790        20.3212 
 378   0.0000       0.747654        20.3447 
 379   0.0000       0.752624        20.4799 
 380   0.0000       0.755492        20.5580 
 381   0.0000       0.759865        20.6770 
 382   0.0000       0.761859        20.7312 
 383   0.0000       0.763438        20.7742 
 384   0.0000       0.768508        20.9122 
 385   0.0000       0.771342        20.9893 
 386   0.0000       0.773715        21.0539 
 387   0.0000       0.775314        21.0974 
 388   0.0000       0.778544        21.1853 
 389   0.0000       0.780018        21.2254 
 390   0.0000       0.785038        21.3620 
 391   0.0000       0.785971        21.3874 
 392   0.0000       0.788959        21.4687 
 393   0.0000       0.790814        21.5191 
 394   0.0000       0.793243        21.5852 
 395   0.0000       0.796160        21.6646 
 396   0.0000       0.797794        21.7091 
 397   0.0000       0.799306        21.7502 
 398   0.0000       0.803181        21.8557 
 399   0.0000       0.808954        22.0128 
 400   0.0000       0.810755        22.0618 
 401   0.0000       0.811877        22.0923 
 402   0.0000       0.814967        22.1764 
 403   0.0000       0.819663        22.3042 
 404   0.0000       0.821586        22.3565 
 405   0.0000       0.822129        22.3713 
 406   0.0000       0.825798        22.4711 
 407   0.0000       0.827394        22.5145 
 408   0.0000       0.829947        22.5840 
 409   0.0000       0.830937        22.6110 
 410   0.0000       0.831976        22.6392 
 411   0.0000       0.835155        22.7257 
 412   0.0000       0.839787        22.8518 
 413   0.0000       0.841312        22.8933 
 414   0.0000       0.842082        22.9142 
 415   0.0000       0.845452        23.0059 
 416   0.0000       0.850329        23.1386 
 417   0.0000       0.853266        23.2185 
 418   0.0000       0.855950        23.2916 
 419   0.0000       0.857625        23.3372 
 420   0.0000       0.859151        23.3787 
 421   0.0000       0.860517        23.4159 
 422   0.0000       0.864137        23.5144 
 423   0.0000       0.866529        23.5795 
 424   0.0000       0.867713        23.6117 
 425   0.0000       0.869248        23.6535 
 426   0.0000       0.873879        23.7794 
 427   0.0000       0.876161        23.8415 
 428   0.0000       0.877980        23.8910 
 429   0.0000       0.881768        23.9941 
 430   0.0000       0.884181        24.0598 
 431   0.0000       0.885738        24.1022 
 432   0.0000       0.887843        24.1594 
 433   0.0000       0.890784        24.2395 
 434   0.0000       0.892704        24.2917 
 435   0.0000       0.893260        24.3068 
 436   0.0000       0.897239        24.4151 
 437   0.0000       0.900653        24.5080 
 438   0.0000       0.902551        24.5597 
 439   0.0000       0.904763        24.6199 
 440   0.0000       0.906002        24.6536 
 441   0.0000       0.907793        24.7023 
 442   0.0000       0.910107        24.7653 
 443   0.0000       0.912639        24.8342 
 444   0.0000       0.914749        24.8916 
 445   0.0000       0.916000        24.9256 
 446   0.0000       0.918553        24.9951 
 447   0.0000       0.922852        25.1121 
 448   0.0000       0.923943        25.1418 
 449   0.0000       0.925303        25.1788 
 450   0.0000       0.926876        25.2216 
 451   0.0000       0.931462        25.3464 
 452   0.0000       0.935749        25.4630 
 453   0.0000       0.936822        25.4922 
 454   0.0000       0.939918        25.5765 
 455   0.0000       0.942261        25.6402 
 456   0.0000       0.943371        25.6704 
 457   0.0000       0.946042        25.7431 
 458   0.0000       0.947797        25.7909 
 459   0.0000       0.949949        25.8494 
 460   0.0000       0.951468        25.8907 
 461   0.0000       0.953567        25.9479 
 462   0.0000       0.958663        26.0865 
 463   0.0000       0.961976        26.1767 
 464   0.0000       0.964248        26.2385 
 465   0.0000       0.964907        26.2564 
 466   0.0000       0.966205        26.2918 
 467   0.0000       0.966702        26.3053 
 468   0.0000       0.970979        26.4217 
 469   0.0000       0.972580        26.4652 
 470   0.0000       0.976328        26.5672 
 471   0.0000       0.977292        26.5935 
 472   0.0000       0.978355        26.6224 
 473   0.0000       0.980635        26.6844 
 474   0.0000       0.984699        26.7950 
 475   0.0000       0.986004        26.8305 
 476   0.0000       0.988939        26.9104 
 477   0.0000       0.990378        26.9496 
 478   0.0000       0.992451        27.0060 
 479   0.0000       0.993433        27.0327 
 480   0.0000       1.000957        27.2374 
 481   0.0000       1.001126        27.2420 
 482   0.0000       1.003819        27.3153 
 483   0.0000       1.006924        27.3998 
 484   0.0000       1.007587        27.4178 
 485   0.0000       1.009034        27.4572 
 486   0.0000       1.011830        27.5333 
 487   0.0000       1.016219        27.6527 
 488   0.0000       1.017764        27.6948 
 489   0.0000       1.019222        27.7344 
 490   0.0000       1.023119        27.8405 
 491   0.0000       1.024618        27.8813 
 492   0.0000       1.026321        27.9276 
 493   0.0000       1.028622        27.9902 
 494   0.0000       1.029801        28.0223 
 495   0.0000       1.032313        28.0907 
 496   0.0000       1.034345        28.1460 
 497   0.0000       1.037145        28.2222 
 498   0.0000       1.039747        28.2930 
 499   0.0000       1.040713        28.3192 
 500   0.0000       1.043908        28.4062 
 501   0.0000       1.046040        28.4642 
 502   0.0000       1.048520        28.5317 
 503   0.0000       1.051118        28.6024 
 504   0.0000       1.054059        28.6824 
 505   0.0000       1.054714        28.7002 
 506   0.0000       1.059360        28.8267 
 507   0.0000       1.061234        28.8776 
 508   0.0000       1.067369        29.0446 
 509   0.0000       1.071160        29.1477 
 510   0.0000       1.072979        29.1972 
 511   0.0000       1.074957        29.2511 
 512   0.0000       1.077647        29.3243 
 513   0.0000       1.078957        29.3599 
 514   0.0000       1.082110        29.4457 
 515   0.0000       1.082226        29.4489 
 516   0.0000       1.084773        29.5182 
 517   0.0000       1.086680        29.5701 
 518   0.0000       1.089652        29.6509 
 519   0.0000       1.092580        29.7306 
 520   0.0000       1.096247        29.8304 
 521   0.0000       1.097032        29.8518 
 522   0.0000       1.100509        29.9464 
 523   0.0000       1.101831        29.9823 
 524   0.0000       1.103312        30.0227 
 525   0.0000       1.109322        30.1862 
 526   0.0000       1.112219        30.2650 
 527   0.0000       1.113692        30.3051 
 528   0.0000       1.116424        30.3794 
 529   0.0000       1.117071        30.3971 
 530   0.0000       1.121381        30.5143 
 531   0.0000       1.126682        30.6586 
 532   0.0000       1.127262        30.6744 
 533   0.0000       1.129316        30.7302 
 534   0.0000       1.133338        30.8397 
 535   0.0000       1.137207        30.9450 
 536   0.0000       1.138602        30.9829 
 537   0.0000       1.141349        31.0577 
 538   0.0000       1.143946        31.1283 
 539   0.0000       1.145062        31.1587 
 540   0.0000       1.148063        31.2404 
 541   0.0000       1.150966        31.3194 
 542   0.0000       1.153091        31.3772 
 543   0.0000       1.157673        31.5019 
 544   0.0000       1.161613        31.6091 
 545   0.0000       1.164341        31.6833 
 546   0.0000       1.165206        31.7069 
 547   0.0000       1.169581        31.8259 
 548   0.0000       1.172740        31.9119 
 549   0.0000       1.173661        31.9369 
 550   0.0000       1.178256        32.0620 
 551   0.0000       1.179517        32.0963 
 552   0.0000       1.182301        32.1721 
 553   0.0000       1.188322        32.3359 
 554   0.0000       1.190716        32.4010 
 555   0.0000       1.193578        32.4789 
 556   0.0000       1.198045        32.6004 
 557   0.0000       1.202769        32.7290 
 558   0.0000       1.204230        32.7688 
 559   0.0000       1.205800        32.8115 
 560   0.0000       1.210985        32.9526 
 561   0.0000       1.212885        33.0043 
 562   0.0000       1.214983        33.0614 
 563   0.0000       1.215704        33.0810 
 564   0.0000       1.218790        33.1650 
 565   0.0000       1.221080        33.2273 
 566   0.0000       1.229422        33.4543 
 567   0.0000       1.231930        33.5225 
 568   0.0000       1.232946        33.5502 
 569   0.0000       1.234193        33.5841 
 570   0.0000       1.236261        33.6404 
 571   0.0000       1.241059        33.7709 
 572   0.0000       1.242772        33.8175 
 573   0.0000       1.244718        33.8705 
 574   0.0000       1.249428        33.9987 
 575   0.0000       1.251628        34.0585 
 576   0.0000       1.253064        34.0976 
 577   0.0000       1.255699        34.1693 
 578   0.0000       1.259080        34.2613 
 579   0.0000       1.260198        34.2917 
 580   0.0000       1.262608        34.3573 
 581   0.0000       1.268999        34.5312 
 582   0.0000       1.269807        34.5532 
 583   0.0000       1.275501        34.7081 
 584   0.0000       1.279160        34.8077 
 585   0.0000       1.284115        34.9425 
 586   0.0000       1.286110        34.9968 
 587   0.0000       1.289818        35.0977 
 588   0.0000       1.290968        35.1290 
 589   0.0000       1.294968        35.2379 
 590   0.0000       1.299864        35.3711 
 591   0.0000       1.302147        35.4332 
 592   0.0000       1.307200        35.5707 
 593   0.0000       1.308805        35.6144 
 594   0.0000       1.311337        35.6833 
 595   0.0000       1.312457        35.7138 
 596   0.0000       1.320005        35.9192 
 597   0.0000       1.320712        35.9384 
 598   0.0000       1.322463        35.9860 
 599   0.0000       1.327062        36.1112 
 600   0.0000       1.331329        36.2273 
 601   0.0000       1.333142        36.2766 
 602   0.0000       1.336963        36.3806 
 603   0.0000       1.338035        36.4098 
 604   0.0000       1.341330        36.4994 
 605   0.0000       1.345374        36.6095 
 606   0.0000       1.351358        36.7723 
 607   0.0000       1.355913        36.8963 
 608   0.0000       1.357816        36.9480 
 609   0.0000       1.360126        37.0109 
 610   0.0000       1.364783        37.1376 
 611   0.0000       1.372055        37.3355 
 612   0.0000       1.373591        37.3773 
 613   0.0000       1.375532        37.4301 
 614   0.0000       1.382188        37.6113 
 615   0.0000       1.386015        37.7154 
 616   0.0000       1.386316        37.7236 
 617   0.0000       1.392601        37.8946 
 618   0.0000       1.394143        37.9366 
 619   0.0000       1.400800        38.1177 
 620   0.0000       1.402509        38.1642 
 621   0.0000       1.404987        38.2317 
 622   0.0000       1.408197        38.3190 
 623   0.0000       1.410885        38.3921 
 624   0.0000       1.412788        38.4439 
 625   0.0000       1.414952        38.5028 
 626   0.0000       1.418943        38.6114 
 627   0.0000       1.423393        38.7325 
 628   0.0000       1.427227        38.8368 
 629   0.0000       1.430141        38.9161 
 630   0.0000       1.434248        39.0279 
 631   0.0000       1.437372        39.1129 
 632   0.0000       1.441883        39.2356 
 633   0.0000       1.442768        39.2597 
 634   0.0000       1.443916        39.2909 
 635   0.0000       1.449964        39.4555 
 636   0.0000       1.451541        39.4984 
 637   0.0000       1.455165        39.5971 
 638   0.0000       1.463028        39.8110 
 639   0.0000       1.464365        39.8474 
 640   0.0000       1.466080        39.8941 
 641   0.0000       1.471463        40.0405 
 642   0.0000       1.474639        40.1270 
 643   0.0000       1.479255        40.2526 
 644   0.0000       1.485489        40.4222 
 645   0.0000       1.488782        40.5118 
 646   0.0000       1.492201        40.6049 
 647   0.0000       1.495916        40.7059 
 648   0.0000       1.499612        40.8065 
 649   0.0000       1.502564        40.8869 
 650   0.0000       1.507596        41.0238 
 651   0.0000       1.508882        41.0588 
 652   0.0000       1.510848        41.1123 
 653   0.0000       1.519855        41.3574 
 654   0.0000       1.523054        41.4444 
 655   0.0000       1.524501        41.4838 
 656   0.0000       1.530032        41.6343 
 657   0.0000       1.532887        41.7120 
 658   0.0000       1.537459        41.8364 
 659   0.0000       1.540582        41.9214 
 660   0.0000       1.542772        41.9809 
 661   0.0000       1.546120        42.0721 
 662   0.0000       1.550652        42.1954 
 663   0.0000       1.554622        42.3034 
 664   0.0000       1.559758        42.4432 
 665   0.0000       1.560918        42.4747 
 666   0.0000       1.564941        42.5842 
 667   0.0000       1.566767        42.6339 
 668   0.0000       1.572551        42.7913 
 669   0.0000       1.575588        42.8739 
 670   0.0000       1.578292        42.9475 
 671   0.0000       1.578320        42.9483 
 672   0.0000       1.583350        43.0851 
 673   0.0000       1.586924        43.1824 
 674   0.0000       1.589101        43.2416 
 675   0.0000       1.594562        43.3902 
 676   0.0000       1.599963        43.5372 
 677   0.0000       1.601426        43.5770 
 678   0.0000       1.606660        43.7194 
 679   0.0000       1.610191        43.8155 
 680   0.0000       1.612531        43.8792 
 681   0.0000       1.618376        44.0383 
 682   0.0000       1.622413        44.1481 
 683   0.0000       1.626303        44.2539 
 684   0.0000       1.626962        44.2719 
 685   0.0000       1.633900        44.4607 
 686   0.0000       1.634623        44.4804 
 687   0.0000       1.637600        44.5614 
 688   0.0000       1.642919        44.7061 
 689   0.0000       1.644420        44.7469 
 690   0.0000       1.648218        44.8503 
 691   0.0000       1.654415        45.0189 
 692   0.0000       1.656743        45.0823 
 693   0.0000       1.663400        45.2634 
 694   0.0000       1.667156        45.3656 
 695   0.0000       1.670744        45.4633 
 696   0.0000       1.672421        45.5089 
 697   0.0000       1.675702        45.5982 
 698   0.0000       1.679141        45.6918 
 699   0.0000       1.685397        45.8620 
 700   0.0000       1.688213        45.9386 
 701   0.0000       1.690134        45.9909 
 702   0.0000       1.696158        46.1548 
 703   0.0000       1.699051        46.2335 
 704   0.0000       1.701678        46.3050 
 705   0.0000       1.704273        46.3756 
 706   0.0000       1.709644        46.5218 
 707   0.0000       1.712215        46.5917 
 708   0.0000       1.720338        46.8128 
 709   0.0000       1.725919        46.9646 
 710   0.0000       1.728015        47.0217 
 711   0.0000       1.732673        47.1484 
 712   0.0000       1.733365        47.1673 
 713   0.0000       1.738915        47.3183 
 714   0.0000       1.742224        47.4083 
 715   0.0000       1.745628        47.5010 
 716   0.0000       1.750655        47.6377 
 717   0.0000       1.754696        47.7477 
 718   0.0000       1.755991        47.7829 
 719   0.0000       1.764320        48.0096 
 720   0.0000       1.765736        48.0481 
 721   0.0000       1.769654        48.1547 
 722   0.0000       1.772354        48.2282 
 723   0.0000       1.776957        48.3534 
 724   0.0000       1.779331        48.4180 
 725   0.0000       1.779789        48.4305 
 726   0.0000       1.787927        48.6520 
 727   0.0000       1.791842        48.7585 
 728   0.0000       1.794953        48.8432 
 729   0.0000       1.797117        48.9020 
 730   0.0000       1.800140        48.9843 
 731   0.0000       1.803499        49.0757 
 732   0.0000       1.808141        49.2020 
 733   0.0000       1.809960        49.2515 
 734   0.0000       1.812436        49.3189 
 735   0.0000       1.817422        49.4546 
 736   0.0000       1.821480        49.5650 
 737   0.0000       1.824197        49.6389 
 738   0.0000       1.829466        49.7823 
 739   0.0000       1.833520        49.8926 
 740   0.0000       1.834740        49.9258 
 741   0.0000       1.841946        50.1219 
 742   0.0000       1.845437        50.2169 
 743   0.0000       1.848215        50.2925 
 744   0.0000       1.851565        50.3836 
 745   0.0000       1.855024        50.4778 
 746   0.0000       1.860303        50.6214 
 747   0.0000       1.863996        50.7219 
 748   0.0000       1.867131        50.8072 
 749   0.0000       1.867424        50.8152 
 750   0.0000       1.871703        50.9316 
 751   0.0000       1.875449        51.0336 
 752   0.0000       1.884530        51.2807 
 753   0.0000       1.885535        51.3080 
 754   0.0000       1.887326        51.3567 
 755   0.0000       1.890795        51.4511 
 756   0.0000       1.891930        51.4820 
 757   0.0000       1.895897        51.5900 
 758   0.0000       1.897634        51.6372 
 759   0.0000       1.902114        51.7592 
 760   0.0000       1.903001        51.7833 
 761   0.0000       1.909386        51.9570 
 762   0.0000       1.910231        51.9800 
 763   0.0000       1.913258        52.0624 
 764   0.0000       1.918089        52.1939 
 765   0.0000       1.924063        52.3564 
 766   0.0000       1.927142        52.4402 
 767   0.0000       1.929324        52.4996 
 768   0.0000       1.935638        52.6714 
 769   0.0000       1.936186        52.6863 
 770   0.0000       1.939912        52.7877 
 771   0.0000       1.944299        52.9071 
 772   0.0000       1.947086        52.9829 
 773   0.0000       1.952522        53.1308 
 774   0.0000       1.953359        53.1536 
 775   0.0000       1.958255        53.2868 
 776   0.0000       1.961692        53.3804 
 777   0.0000       1.965483        53.4835 
 778   0.0000       1.966636        53.5149 
 779   0.0000       1.968500        53.5656 
 780   0.0000       1.970313        53.6149 
 781   0.0000       1.973447        53.7002 
 782   0.0000       1.975185        53.7475 
 783   0.0000       1.980325        53.8874 
 784   0.0000       1.982415        53.9443 
 785   0.0000       1.984291        53.9953 
 786   0.0000       1.990930        54.1760 
 787   0.0000       1.994022        54.2601 
 788   0.0000       1.999722        54.4152 
 789   0.0000       2.000822        54.4451 
 790   0.0000       2.002955        54.5032 
 791   0.0000       2.005355        54.5685 
 792   0.0000       2.010033        54.6958 
 793   0.0000       2.013586        54.7925 
 794   0.0000       2.014124        54.8071 
 795   0.0000       2.015730        54.8508 
 796   0.0000       2.021210        54.9999 
 797   0.0000       2.027551        55.1725 
 798   0.0000       2.027865        55.1810 
 799   0.0000       2.030965        55.2654 
 800   0.0000       2.031280        55.2739 
 801   0.0000       2.032328        55.3025 
 802   0.0000       2.037952        55.4555 
 803   0.0000       2.042370        55.5757 
 804   0.0000       2.046799        55.6962 
 805   0.0000       2.049972        55.7826 
 806   0.0000       2.050982        55.8100 
 807   0.0000       2.055106        55.9223 
 808   0.0000       2.057421        55.9853 
 809   0.0000       2.062105        56.1127 
 810   0.0000       2.063631        56.1543 
 811   0.0000       2.064138        56.1681 
 812   0.0000       2.065174        56.1962 
 813   0.0000       2.066953        56.2446 
 814   0.0000       2.068713        56.2926 
 815   0.0000       2.072844        56.4050 
 816   0.0000       2.074800        56.4582 
 817   0.0000       2.076882        56.5148 
 818   0.0000       2.080315        56.6083 
 819   0.0000       2.083554        56.6964 
 820   0.0000       2.085629        56.7528 
 821   0.0000       2.088971        56.8438 
 822   0.0000       2.091778        56.9202 
 823   0.0000       2.093826        56.9759 
 824   0.0000       2.094889        57.0048 
 825   0.0000       2.098533        57.1040 
 826   0.0000       2.102857        57.2216 
 827   0.0000       2.105606        57.2964 
 828   0.0000       2.108471        57.3744 
 829   0.0000       2.112792        57.4920 
 830   0.0000       2.118134        57.6374 
 831   0.0000       2.118719        57.6533 
 832   0.0000       2.124470        57.8098 
 833   0.0000       2.128031        57.9067 
 834   0.0000       2.128191        57.9110 
 835   0.0000       2.130958        57.9863 
 836   0.0000       2.137644        58.1682 
 837   0.0000       2.140308        58.2408 
 838   0.0000       2.142052        58.2882 
 839   0.0000       2.143997        58.3411 
 840   0.0000       2.148004        58.4502 
 841   0.0000       2.149555        58.4924 
 842   0.0000       2.153103        58.5889 
 843   0.0000       2.154131        58.6169 
 844   0.0000       2.158106        58.7251 
 845   0.0000       2.161146        58.8078 
 846   0.0000       2.162573        58.8466 
 847   0.0000       2.166106        58.9427 
 848   0.0000       2.168700        59.0133 
 849   0.0000       2.172236        59.1096 
 850   0.0000       2.173815        59.1525 
 851   0.0000       2.174583        59.1734 
 852   0.0000       2.175351        59.1943 
 853   0.0000       2.178868        59.2900 
 854   0.0000       2.182503        59.3889 
 855   0.0000       2.184537        59.4443 
 856   0.0000       2.192074        59.6494 
 857   0.0000       2.193228        59.6808 
 858   0.0000       2.197525        59.7977 
 859   0.0000       2.198317        59.8193 
 860   0.0000       2.201979        59.9189 
 861   0.0000       2.204420        59.9853 
 862   0.0000       2.206484        60.0415 
 863   0.0000       2.208534        60.0973 
 864   0.0000       2.211531        60.1788 
 865   0.0000       2.213751        60.2392 
 866   0.0000       2.218544        60.3696 
 867   0.0000       2.219895        60.4064 
 868   0.0000       2.221971        60.4629 
 869   0.0000       2.224481        60.5312 
 870   0.0000       2.225815        60.5675 
 871   0.0000       2.227472        60.6126 
 872   0.0000       2.229922        60.6793 
 873   0.0000       2.231904        60.7332 
 874   0.0000       2.236563        60.8600 
 875   0.0000       2.240538        60.9681 
 876   0.0000       2.243465        61.0478 
 877   0.0000       2.245059        61.0912 
 878   0.0000       2.250618        61.2424 
 879   0.0000       2.250827        61.2481 
 880   0.0000       2.254475        61.3474 
 881   0.0000       2.255382        61.3721 
 882   0.0000       2.258152        61.4474 
 883   0.0000       2.260444        61.5098 
 884   0.0000       2.263364        61.5893 
 885   0.0000       2.266011        61.6613 
 886   0.0000       2.266581        61.6768 
 887   0.0000       2.270778        61.7910 
 888   0.0000       2.273074        61.8535 
 889   0.0000       2.276207        61.9387 
 890   0.0000       2.278616        62.0043 
 891   0.0000       2.280578        62.0577 
 892   0.0000       2.284181        62.1557 
 893   0.0000       2.286515        62.2192 
 894   0.0000       2.287737        62.2525 
 895   0.0000       2.291158        62.3456 
 896   0.0000       2.292785        62.3899 
 897   0.0000       2.296844        62.5003 
 898   0.0000       2.299123        62.5623 
 899   0.0000       2.301272        62.6208 
 900   0.0000       2.305784        62.7436 
 901   0.0000       2.307247        62.7834 
 902   0.0000       2.311762        62.9062 
 903   0.0000       2.312840        62.9356 
 904   0.0000       2.316961        63.0477 
 905   0.0000       2.318905        63.1006 
 906   0.0000       2.320948        63.1562 
 907   0.0000       2.323182        63.2170 
 908   0.0000       2.325301        63.2747 
 909   0.0000       2.327001        63.3209 
 910   0.0000       2.333062        63.4859 
 911   0.0000       2.335023        63.5392 
 912   0.0000       2.335862        63.5620 
 913   0.0000       2.339171        63.6521 
 914   0.0000       2.339833        63.6701 
 915   0.0000       2.342717        63.7486 
 916   0.0000       2.345137        63.8144 
 917   0.0000       2.346173        63.8426 
 918   0.0000       2.348231        63.8986 
 919   0.0000       2.352324        64.0100 
 920   0.0000       2.354585        64.0715 
 921   0.0000       2.355742        64.1030 
 922   0.0000       2.361522        64.2603 
 923   0.0000       2.364617        64.3445 
 924   0.0000       2.370306        64.4993 
 925   0.0000       2.370758        64.5116 
 926   0.0000       2.373983        64.5994 
 927   0.0000       2.374725        64.6196 
 928   0.0000       2.377880        64.7054 
 929   0.0000       2.379378        64.7462 
 930   0.0000       2.383982        64.8714 
 931   0.0000       2.387200        64.9590 
 932   0.0000       2.388264        64.9880 
 933   0.0000       2.390425        65.0468 
 934   0.0000       2.396668        65.2166 
 935   0.0000       2.401207        65.3402 
 936   0.0000       2.404752        65.4366 
 937   0.0000       2.407215        65.5037 
 938   0.0000       2.411571        65.6222 
 939   0.0000       2.413121        65.6644 
 940   0.0000       2.416119        65.7459 
 941   0.0000       2.417987        65.7968 
 942   0.0000       2.419445        65.8365 
 943   0.0000       2.422224        65.9121 
 944   0.0000       2.425244        65.9943 
 945   0.0000       2.431687        66.1696 
 946   0.0000       2.434486        66.2457 
 947   0.0000       2.435790        66.2812 
 948   0.0000       2.440144        66.3997 
 949   0.0000       2.442759        66.4708 
 950   0.0000       2.447427        66.5979 
 951   0.0000       2.449120        66.6439 
 952   0.0000       2.453084        66.7518 
 953   0.0000       2.453529        66.7639 
 954   0.0000       2.459157        66.9171 
 955   0.0000       2.463950        67.0475 
 956   0.0000       2.465170        67.0807 
 957   0.0000       2.468954        67.1837 
 958   0.0000       2.474031        67.3218 
 959   0.0000       2.477657        67.4205 
 960   0.0000       2.479331        67.4660 
 961   0.0000       2.480984        67.5110 
 962   0.0000       2.482913        67.5635 
 963   0.0000       2.487356        67.6844 
 964   0.0000       2.491734        67.8035 
 965   0.0000       2.495623        67.9093 
 966   0.0000       2.496317        67.9282 
 967   0.0000       2.496716        67.9391 
 968   0.0000       2.500999        68.0556 
 969   0.0000       2.502660        68.1008 
 970   0.0000       2.506370        68.2018 
 971   0.0000       2.506453        68.2041 
 972   0.0000       2.513399        68.3931 
 973   0.0000       2.515929        68.4619 
 974   0.0000       2.517771        68.5120 
 975   0.0000       2.521333        68.6090 
 976   0.0000       2.523717        68.6738 
 977   0.0000       2.525866        68.7323 
 978   0.0000       2.530057        68.8464 
 979   0.0000       2.532230        68.9055 
 980   0.0000       2.533319        68.9351 
 981   0.0000       2.534331        68.9626 
 982   0.0000       2.536900        69.0326 
 983   0.0000       2.540914        69.1418 
 984   0.0000       2.544220        69.2318 
 985   0.0000       2.546107        69.2831 
 986   0.0000       2.552610        69.4600 
 987   0.0000       2.554778        69.5190 
 988   0.0000       2.557920        69.6046 
 989   0.0000       2.559772        69.6549 
 990   0.0000       2.562697        69.7345 
 991   0.0000       2.563382        69.7532 
 992   0.0000       2.565097        69.7998 
 993   0.0000       2.567866        69.8752 
 994   0.0000       2.571194        69.9658 
 995   0.0000       2.574155        70.0463 
 996   0.0000       2.575200        70.0748 
 997   0.0000       2.578864        70.1745 
 998   0.0000       2.583253        70.2939 
 999   0.0000       2.585626        70.3585 
 1000   0.0000       2.591021        70.5053 
 1001   0.0000       2.591505        70.5184 
 1002   0.0000       2.595807        70.6355 
 1003   0.0000       2.598022        70.6958 
 1004   0.0000       2.600627        70.7667 
 1005   0.0000       2.603395        70.8420 
 1006   0.0000       2.607096        70.9427 
 1007   0.0000       2.609760        71.0152 
 1008   0.0000       2.610496        71.0352 
 1009   0.0000       2.615867        71.1814 
 1010   0.0000       2.618049        71.2407 
 1011   0.0000       2.618992        71.2664 
 1012   0.0000       2.626159        71.4614 
 1013   0.0000       2.627616        71.5011 
 1014   0.0000       2.629854        71.5620 
 1015   0.0000       2.630762        71.5867 
 1016   0.0000       2.633042        71.6487 
 1017   0.0000       2.635701        71.7211 
 1018   0.0000       2.638047        71.7849 
 1019   0.0000       2.642390        71.9031 
 1020   0.0000       2.646351        72.0109 
 1021   0.0000       2.650028        72.1109 
 1022   0.0000       2.652314        72.1731 
 1023   0.0000       2.655872        72.2700 
 1024   0.0000       2.657055        72.3021 
 1025   0.0000       2.661179        72.4144 
 1026   0.0000       2.663175        72.4687 
 1027   0.0000       2.667662        72.5908 
 1028   0.0000       2.674212        72.7690 
 1029   0.0000       2.676214        72.8235 
 1030   0.0000       2.677597        72.8611 
 1031   0.0000       2.679669        72.9175 
 1032   0.0000       2.680419        72.9379 
 1033   0.0000       2.684289        73.0432 
 1034   0.0000       2.686543        73.1046 
 1035   0.0000       2.690287        73.2064 
 1036   0.0000       2.692784        73.2744 
 1037   0.0000       2.692999        73.2802 
 1038   0.0000       2.696048        73.3632 
 1039   0.0000       2.698182        73.4213 
 1040   0.0000       2.701601        73.5143 
 1041   0.0000       2.702952        73.5511 
 1042   0.0000       2.707337        73.6704 
 1043   0.0000       2.707870        73.6849 
 1044   0.0000       2.709554        73.7307 
 1045   0.0000       2.710854        73.7661 
 1046   0.0000       2.714701        73.8708 
 1047   0.0000       2.717807        73.9553 
 1048   0.0000       2.718056        73.9621 
 1049   0.0000       2.724389        74.1344 
 1050   0.0000       2.726702        74.1973 
 1051   0.0000       2.729043        74.2610 
 1052   0.0000       2.732439        74.3534 
 1053   0.0000       2.735709        74.4424 
 1054   0.0000       2.739006        74.5322 
 1055   0.0000       2.742489        74.6269 
 1056   0.0000       2.744083        74.6703 
 1057   0.0000       2.746869        74.7461 
 1058   0.0000       2.747959        74.7758 
 1059   0.0000       2.750613        74.8480 
 1060   0.0000       2.756640        75.0120 
 1061   0.0000       2.760741        75.1236 
 1062   0.0000       2.761492        75.1440 
 1063   0.0000       2.762687        75.1765 
 1064   0.0000       2.763472        75.1979 
 1065   0.0000       2.766643        75.2842 
 1066   0.0000       2.771884        75.4268 
 1067   0.0000       2.772568        75.4454 
 1068   0.0000       2.778833        75.6159 
 1069   0.0000       2.782096        75.7047 
 1070   0.0000       2.784930        75.7818 
 1071   0.0000       2.787154        75.8423 
 1072   0.0000       2.787758        75.8587 
 1073   0.0000       2.793157        76.0057 
 1074   0.0000       2.794636        76.0459 
 1075   0.0000       2.800249        76.1987 
 1076   0.0000       2.802593        76.2624 
 1077   0.0000       2.803276        76.2810 
 1078   0.0000       2.807058        76.3839 
 1079   0.0000       2.810075        76.4660 
 1080   0.0000       2.813141        76.5495 
 1081   0.0000       2.815666        76.6182 
 1082   0.0000       2.817769        76.6754 
 1083   0.0000       2.822073        76.7925 
 1084   0.0000       2.825391        76.8828 
 1085   0.0000       2.827014        76.9270 
 1086   0.0000       2.828727        76.9736 
 1087   0.0000       2.832764        77.0834 
 1088   0.0000       2.834144        77.1210 
 1089   0.0000       2.834902        77.1416 
 1090   0.0000       2.838884        77.2500 
 1091   0.0000       2.841721        77.3272 
 1092   0.0000       2.845835        77.4391 
 1093   0.0000       2.849788        77.5467 
 1094   0.0000       2.852890        77.6311 
 1095   0.0000       2.854037        77.6623 
 1096   0.0000       2.857515        77.7569 
 1097   0.0000       2.861405        77.8628 
 1098   0.0000       2.861907        77.8764 
 1099   0.0000       2.864772        77.9544 
 1100   0.0000       2.866542        78.0026 
 1101   0.0000       2.867495        78.0285 
 1102   0.0000       2.873001        78.1783 
 1103   0.0000       2.873576        78.1940 
 1104   0.0000       2.876796        78.2816 
 1105   0.0000       2.880288        78.3766 
 1106   0.0000       2.884472        78.4905 
 1107   0.0000       2.889624        78.6307 
 1108   0.0000       2.891544        78.6829 
 1109   0.0000       2.893480        78.7356 
 1110   0.0000       2.894779        78.7709 
 1111   0.0000       2.895741        78.7971 
 1112   0.0000       2.904280        79.0295 
 1113   0.0000       2.905006        79.0492 
 1114   0.0000       2.908560        79.1460 
 1115   0.0000       2.911657        79.2302 
 1116   0.0000       2.914568        79.3094 
 1117   0.0000       2.919348        79.4395 
 1118   0.0000       2.923657        79.5568 
 1119   0.0000       2.924573        79.5817 
 1120   0.0000       2.927538        79.6624 
 1121   0.0000       2.929616        79.7189 
 1122   0.0000       2.932742        79.8040 
 1123   0.0000       2.934656        79.8560 
 1124   0.0000       2.938875        79.9709 
 1125   0.0000       2.944672        80.1286 
 1126   0.0000       2.945304        80.1458 
 1127   0.0000       2.952215        80.3339 
 1128   0.0000       2.956345        80.4462 
 1129   0.0000       2.960828        80.5682 
 1130   0.0000       2.964337        80.6637 
 1131   0.0000       2.967071        80.7381 
 1132   0.0000       2.969450        80.8028 
 1133   0.0000       2.971765        80.8658 
 1134   0.0000       2.974725        80.9464 
 1135   0.0000       2.978363        81.0454 
 1136   0.0000       2.981044        81.1183 
 1137   0.0000       2.985089        81.2284 
 1138   0.0000       2.988598        81.3239 
 1139   0.0000       2.993334        81.4528 
 1140   0.0000       2.995400        81.5090 
 1141   0.0000       2.999947        81.6327 
 1142   0.0000       3.003262        81.7229 
 1143   0.0000       3.005850        81.7933 
 1144   0.0000       3.008923        81.8769 
 1145   0.0000       3.009542        81.8938 
 1146   0.0000       3.016666        82.0876 
 1147   0.0000       3.020763        82.1991 
 1148   0.0000       3.021665        82.2237 
 1149   0.0000       3.024465        82.2999 
 1150   0.0000       3.027482        82.3820 
 1151   0.0000       3.031473        82.4906 
 1152   0.0000       3.033825        82.5546 
 1153   0.0000       3.040252        82.7295 
 1154   0.0000       3.040475        82.7355 
 1155   0.0000       3.041812        82.7719 
 1156   0.0000       3.046645        82.9034 
 1157   0.0000       3.049638        82.9849 
 1158   0.0000       3.051383        83.0323 
 1159   0.0000       3.053526        83.0907 
 1160   0.0000       3.057409        83.1963 
 1161   0.0000       3.059831        83.2622 
 1162   0.0000       3.064652        83.3934 
 1163   0.0000       3.066201        83.4356 
 1164   0.0000       3.068390        83.4951 
 1165   0.0000       3.073680        83.6391 
 1166   0.0000       3.075563        83.6903 
 1167   0.0000       3.080041        83.8122 
 1168   0.0000       3.085613        83.9638 
 1169   0.0000       3.089240        84.0625 
 1170   0.0000       3.090667        84.1013 
 1171   0.0000       3.095524        84.2335 
 1172   0.0000       3.097347        84.2831 
 1173   0.0000       3.100761        84.3760 
 1174   0.0000       3.101788        84.4039 
 1175   0.0000       3.103909        84.4617 
 1176   0.0000       3.105646        84.5089 
 1177   0.0000       3.112052        84.6832 
 1178   0.0000       3.115648        84.7811 
 1179   0.0000       3.122595        84.9701 
 1180   0.0000       3.124667        85.0265 
 1181   0.0000       3.126819        85.0851 
 1182   0.0000       3.131409        85.2100 
 1183   0.0000       3.132861        85.2495 
 1184   0.0000       3.139033        85.4174 
 1185   0.0000       3.145400        85.5907 
 1186   0.0000       3.148473        85.6743 
 1187   0.0000       3.151724        85.7628 
 1188   0.0000       3.156333        85.8882 
 1189   0.0000       3.158704        85.9527 
 1190   0.0000       3.160402        85.9989 
 1191   0.0000       3.164802        86.1186 
 1192   0.0000       3.173278        86.3493 
 1193   0.0000       3.174793        86.3905 
 1194   0.0000       3.178995        86.5049 
 1195   0.0000       3.182614        86.6033 
 1196   0.0000       3.184686        86.6597 
 1197   0.0000       3.189354        86.7867 
 1198   0.0000       3.193434        86.8978 
 1199   0.0000       3.195374        86.9505 
 1200   0.0000       3.201568        87.1191 
 1201   0.0000       3.203024        87.1587 
 1202   0.0000       3.211085        87.3781 
 1203   0.0000       3.213607        87.4467 
 1204   0.0000       3.217196        87.5444 
 1205   0.0000       3.223654        87.7201 
 1206   0.0000       3.225813        87.7788 
 1207   0.0000       3.231665        87.9381 
 1208   0.0000       3.233269        87.9817 
 1209   0.0000       3.235543        88.0436 
 1210   0.0000       3.242096        88.2219 
 1211   0.0000       3.243375        88.2567 
 1212   0.0000       3.246037        88.3292 
 1213   0.0000       3.251581        88.4800 
 1214   0.0000       3.255330        88.5820 
 1215   0.0000       3.258788        88.6761 
 1216   0.0000       3.261156        88.7406 
 1217   0.0000       3.264230        88.8242 
 1218   0.0000       3.267994        88.9266 
 1219   0.0000       3.274811        89.1121 
 1220   0.0000       3.279278        89.2337 
 1221   0.0000       3.280415        89.2646 
 1222   0.0000       3.283361        89.3448 
 1223   0.0000       3.286726        89.4363 
 1224   0.0000       3.289891        89.5225 
 1225   0.0000       3.293174        89.6118 
 1226   0.0000       3.296973        89.7152 
 1227   0.0000       3.302924        89.8771 
 1228   0.0000       3.306241        89.9674 
 1229   0.0000       3.308769        90.0362 
 1230   0.0000       3.309740        90.0626 
 1231   0.0000       3.318269        90.2947 
 1232   0.0000       3.323436        90.4353 
 1233   0.0000       3.329233        90.5930 
 1234   0.0000       3.336335        90.7863 
 1235   0.0000       3.339316        90.8674 
 1236   0.0000       3.344909        91.0196 
 1237   0.0000       3.347947        91.1023 
 1238   0.0000       3.351749        91.2057 
 1239   0.0000       3.358654        91.3936 
 1240   0.0000       3.360687        91.4489 
 1241   0.0000       3.365190        91.5715 
 1242   0.0000       3.369864        91.6987 
 1243   0.0000       3.374332        91.8202 
 1244   0.0000       3.378420        91.9315 
 1245   0.0000       3.382993        92.0559 
 1246   0.0000       3.385079        92.1127 
 1247   0.0000       3.388512        92.2061 
 1248   0.0000       3.393816        92.3504 
 1249   0.0000       3.399266        92.4987 
 1250   0.0000       3.401322        92.5547 
 1251   0.0000       3.404090        92.6300 
 1252   0.0000       3.414129        92.9032 
 1253   0.0000       3.415112        92.9299 
 1254   0.0000       3.419240        93.0422 
 1255   0.0000       3.421398        93.1010 
 1256   0.0000       3.425447        93.2111 
 1257   0.0000       3.427214        93.2592 
 1258   0.0000       3.431029        93.3630 
 1259   0.0000       3.436140        93.5021 
 1260   0.0000       3.438912        93.5776 
 1261   0.0000       3.440430        93.6189 
 1262   0.0000       3.442737        93.6816 
 1263   0.0000       3.446189        93.7756 
 1264   0.0000       3.449690        93.8708 
 1265   0.0000       3.449987        93.8789 
 1266   0.0000       3.454753        94.0086 
 1267   0.0000       3.457160        94.0741 
 1268   0.0000       3.461696        94.1975 
 1269   0.0000       3.467724        94.3616 
 1270   0.0000       3.469318        94.4049 
 1271   0.0000       3.473038        94.5062 
 1272   0.0000       3.476024        94.5874 
 1273   0.0000       3.478269        94.6485 
 1274   0.0000       3.482020        94.7506 
 1275   0.0000       3.483717        94.7968 
 1276   0.0000       3.489764        94.9613 
 1277   0.0000       3.495641        95.1212 
 1278   0.0000       3.498573        95.2010 
 1279   0.0000       3.500700        95.2589 
 1280   0.0000       3.501751        95.2875 
 1281   0.0000       3.507129        95.4338 
 1282   0.0000       3.510403        95.5229 
 1283   0.0000       3.513264        95.6008 
 1284   0.0000       3.517338        95.7116 
 1285   0.0000       3.518090        95.7321 
 1286   0.0000       3.520370        95.7942 
 1287   0.0000       3.522298        95.8466 
 1288   0.0000       3.525215        95.9260 
 1289   0.0000       3.529682        96.0475 
 1290   0.0000       3.531335        96.0925 
 1291   0.0000       3.533881        96.1618 
 1292   0.0000       3.535940        96.2178 
 1293   0.0000       3.541274        96.3630 
 1294   0.0000       3.543407        96.4210 
 1295   0.0000       3.546366        96.5015 
 1296   0.0000       3.547414        96.5300 
 1297   0.0000       3.552131        96.6584 
 1298   0.0000       3.556190        96.7688 
 1299   0.0000       3.557738        96.8110 
 1300   0.0000       3.560961        96.8987 
 1301   0.0000       3.563456        96.9666 
 1302   0.0000       3.566330        97.0448 
 1303   0.0000       3.569571        97.1330 
 1304   0.0000       3.575431        97.2924 
 1305   0.0000       3.578367        97.3723 
 1306   0.0000       3.583290        97.5063 
 1307   0.0000       3.584729        97.5454 
 1308   0.0000       3.589625        97.6786 
 1309   0.0000       3.593631        97.7877 
 1310   0.0000       3.599251        97.9406 
 1311   0.0000       3.605139        98.1008 
 1312   0.0000       3.607416        98.1628 
 1313   0.0000       3.612400        98.2984 
 1314   0.0000       3.615307        98.3775 
 1315   0.0000       3.618851        98.4739 
 1316   0.0000       3.622638        98.5770 
 1317   0.0000       3.625421        98.6527 
 1318   0.0000       3.631659        98.8225 
 1319   0.0000       3.637908        98.9925 
 1320   0.0000       3.642075        99.1059 
 1321   0.0000       3.642772        99.1249 
 1322   0.0000       3.649272        99.3017 
 1323   0.0000       3.656488        99.4981 
 1324   0.0000       3.656808        99.5068 
 1325   0.0000       3.662247        99.6548 
 1326   0.0000       3.664909        99.7272 
 1327   0.0000       3.671792        99.9145 
 1328   0.0000       3.674029        99.9754 
 1329   0.0000       3.674763        99.9954 
 1330   0.0000       3.679761       100.1314 
 1331   0.0000       3.685924       100.2991 
 1332   0.0000       3.686694       100.3200 
 1333   0.0000       3.693169       100.4962 
 1334   0.0000       3.694385       100.5293 
 1335   0.0000       3.700215       100.6880 
 1336   0.0000       3.704691       100.8098 
 1337   0.0000       3.706156       100.8496 
 1338   0.0000       3.714669       101.0813 
 1339   0.0000       3.722046       101.2820 
 1340   0.0000       3.726256       101.3966 
 1341   0.0000       3.731898       101.5501 
 1342   0.0000       3.736740       101.6819 
 1343   0.0000       3.737083       101.6912 
 1344   0.0000       3.742967       101.8513 
 1345   0.0000       3.747743       101.9813 
 1346   0.0000       3.755943       102.2044 
 1347   0.0000       3.758263       102.2675 
 1348   0.0000       3.762822       102.3916 
 1349   0.0000       3.768054       102.5339 
 1350   0.0000       3.775945       102.7487 
 1351   0.0000       3.778432       102.8164 
 1352   0.0000       3.784091       102.9703 
 1353   0.0000       3.785421       103.0065 
 1354   0.0000       3.793947       103.2385 
 1355   0.0000       3.796815       103.3166 
 1356   0.0000       3.804773       103.5331 
 1357   0.0000       3.810193       103.6806 
 1358   0.0000       3.813905       103.7816 
 1359   0.0000       3.819503       103.9340 
 1360   0.0000       3.823502       104.0428 
 1361   0.0000       3.827268       104.1452 
 1362   0.0000       3.830005       104.2197 
 1363   0.0000       3.839196       104.4698 
 1364   0.0000       3.841020       104.5195 
 1365   0.0000       3.844195       104.6059 
 1366   0.0000       3.849466       104.7493 
 1367   0.0000       3.856628       104.9442 
 1368   0.0000       3.859877       105.0326 
 1369   0.0000       3.862913       105.1152 
 1370   0.0000       3.865841       105.1949 
 1371   0.0000       3.867989       105.2533 
 1372   0.0000       3.875445       105.4562 
 1373   0.0000       3.881903       105.6319 
 1374   0.0000       3.888508       105.8117 
 1375   0.0000       3.891046       105.8807 
 1376   0.0000       3.895835       106.0111 
 1377   0.0000       3.905601       106.2768 
 1378   0.0000       3.915089       106.5350 
 1379   0.0000       3.917642       106.6045 
 1380   0.0000       3.918899       106.6387 
 1381   0.0000       3.926029       106.8327 
 1382   0.0000       3.929723       106.9332 
 1383   0.0000       3.931804       106.9898 
 1384   0.0000       3.935460       107.0893 
 1385   0.0000       3.940384       107.2233 
 1386   0.0000       3.941526       107.2544 
 1387   0.0000       3.944294       107.3297 
 1388   0.0000       3.949543       107.4725 
 1389   0.0000       3.959030       107.7307 
 1390   0.0000       3.960509       107.7709 
 1391   0.0000       3.963512       107.8526 
 1392   0.0000       3.969159       108.0063 
 1393   0.0000       3.974127       108.1415 
 1394   0.0000       3.983926       108.4081 
 1395   0.0000       3.984075       108.4122 
 1396   0.0000       3.991132       108.6042 
 1397   0.0000       3.998443       108.8032 
 1398   0.0000       3.999728       108.8381 
 1399   0.0000       4.009357       109.1001 
 1400   0.0000       4.010501       109.1313 
 1401   0.0000       4.013833       109.2220 
 1402   0.0000       4.018576       109.3510 
 1403   0.0000       4.020742       109.4100 
 1404   0.0000       4.022779       109.4654 
 1405   0.0000       4.026014       109.5534 
 1406   0.0000       4.030199       109.6673 
 1407   0.0000       4.036349       109.8346 
 1408   0.0000       4.037838       109.8752 
 1409   0.0000       4.041560       109.9764 
 1410   0.0000       4.045275       110.0775 
 1411   0.0000       4.050096       110.2087 
 1412   0.0000       4.057685       110.4152 
 1413   0.0000       4.062682       110.5512 
 1414   0.0000       4.071775       110.7986 
 1415   0.0000       4.074731       110.8791 
 1416   0.0000       4.079515       111.0093 
 1417   0.0000       4.082391       111.0875 
 1418   0.0000       4.085142       111.1624 
 1419   0.0000       4.094170       111.4080 
 1420   0.0000       4.100062       111.5684 
 1421   0.0000       4.101801       111.6157 
 1422   0.0000       4.108956       111.8104 
 1423   0.0000       4.113908       111.9451 
 1424   0.0000       4.117921       112.0543 
 1425   0.0000       4.122004       112.1654 
 1426   0.0000       4.124361       112.2296 
 1427   0.0000       4.130513       112.3970 
 1428   0.0000       4.134753       112.5124 
 1429   0.0000       4.141713       112.7017 
 1430   0.0000       4.150971       112.9537 
 1431   0.0000       4.153308       113.0173 
 1432   0.0000       4.159505       113.1859 
 1433   0.0000       4.165254       113.3423 
 1434   0.0000       4.167989       113.4167 
 1435   0.0000       4.171304       113.5069 
 1436   0.0000       4.176318       113.6434 
 1437   0.0000       4.187137       113.9378 
 1438   0.0000       4.190011       114.0160 
 1439   0.0000       4.197787       114.2276 
 1440   0.0000       4.200172       114.2925 
 1441   0.0000       4.211532       114.6016 
 1442   0.0000       4.219322       114.8136 
 1443   0.0000       4.224258       114.9479 
 1444   0.0000       4.231437       115.1433 
 1445   0.0000       4.238687       115.3405 
 1446   0.0000       4.249085       115.6235 
 1447   0.0000       4.254104       115.7600 
 1448   0.0000       4.266983       116.1105 
 1449   0.0000       4.272457       116.2595 
 1450   0.0000       4.287099       116.6579 
 1451   0.0000       4.291149       116.7681 
 1452   0.0000       4.291955       116.7900 
 1453   0.0000       4.304700       117.1368 
 1454   0.0000       4.318580       117.5145 
 1455   0.0000       4.323451       117.6471 
 1456   0.0000       4.330799       117.8470 
 1457   0.0000       4.334069       117.9360 
 1458   0.0000       4.335014       117.9617 
 1459   0.0000       4.349195       118.3476 
 1460   0.0000       4.352919       118.4490 
 1461   0.0000       4.355012       118.5059 
 1462   0.0000       4.368183       118.8643 
 1463   0.0000       4.371976       118.9675 
 1464   0.0000       4.378263       119.1386 
 1465   0.0000       4.387271       119.3837 
 1466   0.0000       4.393811       119.5617 
 1467   0.0000       4.409815       119.9972 
 1468   0.0000       4.416476       120.1784 
 1469   0.0000       4.421735       120.3215 
 1470   0.0000       4.444601       120.9438 
 1471   0.0000       4.447175       121.0138 
 1472   0.0000       4.460899       121.3872 
 1473   0.0000       4.473540       121.7312 
 1474   0.0000       4.480811       121.9291 
 1475   0.0000       4.487260       122.1046 
 1476   0.0000       4.501333       122.4875 
 1477   0.0000       4.505874       122.6111 
 1478   0.0000       4.507832       122.6644 
 1479   0.0000       4.516433       122.8984 
 1480   0.0000       4.530366       123.2775 
 1481   0.0000       4.535113       123.4067 
 1482   0.0000       4.543337       123.6305 
 1483   0.0000       4.553013       123.8938 
 1484   0.0000       4.556665       123.9932 
 1485   0.0000       4.562110       124.1413 
 1486   0.0000       4.565432       124.2317 
 1487   0.0000       4.570781       124.3773 
 1488   0.0000       4.575170       124.4967 
 1489   0.0000       4.583227       124.7160 
 1490   0.0000       4.593945       125.0076 
 1491   0.0000       4.597523       125.1050 
 1492   0.0000       4.600524       125.1866 
 1493   0.0000       4.606273       125.3431 
 1494   0.0000       4.611304       125.4800 
 1495   0.0000       4.624464       125.8381 
 1496   0.0000       4.626804       125.9017 
 1497   0.0000       4.640984       126.2876 
 1498   0.0000       4.644080       126.3718 
 1499   0.0000       4.655058       126.6706 
 1500   0.0000       4.657714       126.7428 
 1501   0.0000       4.667207       127.0012 
 1502   0.0000       4.677128       127.2711 
 1503   0.0000       4.684049       127.4595 
 1504   0.0000       4.687188       127.5449 
 1505   0.0000       4.705669       128.0478 
 1506   0.0000       4.711408       128.2039 
 1507   0.0000       4.732971       128.7907 
 1508   0.0000       4.741899       129.0336 
 1509   0.0000       4.747035       129.1734 
 1510   0.0000       4.752550       129.3235 
 1511   0.0000       4.758130       129.4753 
 1512   0.0000       4.766648       129.7071 
 1513   0.0000       4.781263       130.1048 
 1514   0.0000       4.792663       130.4150 
 1515   0.0000       4.799492       130.6008 
 1516   0.0000       4.802062       130.6708 
 1517   0.0000       4.808791       130.8538 
 1518   0.0000       4.817029       131.0780 
 1519   0.0000       4.820311       131.1673 
 1520   0.0000       4.822732       131.2332 
 1521   0.0000       4.833180       131.5175 
 1522   0.0000       4.842449       131.7697 
 1523   0.0000       4.852121       132.0329 
 1524   0.0000       4.855291       132.1192 
 1525   0.0000       4.867981       132.4645 
 1526   0.0000       4.882158       132.8503 
 1527   0.0000       4.889578       133.0522 
 1528   0.0000       4.896166       133.2315 
 1529   0.0000       4.901820       133.3853 
 1530   0.0000       4.904242       133.4512 
 1531   0.0000       4.905055       133.4733 
 1532   0.0000       4.922026       133.9351 
 1533   0.0000       4.934853       134.2842 
 1534   0.0000       4.938048       134.3711 
 1535   0.0000       4.942511       134.4926 
 1536   0.0000       4.951660       134.7415 
 1537   0.0000       4.964172       135.0820 
 1538   0.0000       4.971126       135.2712 
 1539   0.0000       4.975356       135.3863 
 1540   0.0000       4.986696       135.6949 
 1541   0.0000       4.988734       135.7504 
 1542   0.0000       4.998642       136.0200 
 1543   0.0000       4.998970       136.0289 
 1544   0.0000       5.006704       136.2393 
 1545   0.0000       5.010123       136.3324 
 1546   0.0000       5.015099       136.4678 
 1547   0.0000       5.027958       136.8177 
 1548   0.0000       5.038310       137.0994 
 1549   0.0000       5.040304       137.1536 
 1550   0.0000       5.048703       137.3822 
 1551   0.0000       5.052932       137.4973 
 1552   0.0000       5.053945       137.5248 
 1553   0.0000       5.069297       137.9426 
 1554   0.0000       5.071259       137.9960 
 1555   0.0000       5.085324       138.3787 
 1556   0.0000       5.091552       138.5482 
 1557   0.0000       5.093178       138.5924 
 1558   0.0000       5.098441       138.7356 
 1559   0.0000       5.109159       139.0273 
 1560   0.0000       5.119487       139.3083 
 1561   0.0000       5.123647       139.4215 
 1562   0.0000       5.129030       139.5680 
 1563   0.0000       5.136600       139.7740 
 1564   0.0000       5.146469       140.0425 
 1565   0.0000       5.149276       140.1189 
 1566   0.0000       5.156565       140.3173 
 1567   0.0000       5.159452       140.3958 
 1568   0.0000       5.168603       140.6448 
 1569   0.0000       5.179106       140.9306 
 1570   0.0000       5.193030       141.3095 
 1571   0.0000       5.193684       141.3273 
 1572   0.0000       5.203616       141.5976 
 1573   0.0000       5.207199       141.6951 
 1574   0.0000       5.208976       141.7434 
 1575   0.0000       5.213955       141.8789 
 1576   0.0000       5.218758       142.0096 
 1577   0.0000       5.221885       142.0947 
 1578   0.0000       5.227693       142.2528 
 1579   0.0000       5.229716       142.3078 
 1580   0.0000       5.236190       142.4840 
 1581   0.0000       5.237782       142.5273 
 1582   0.0000       5.245898       142.7481 
 1583   0.0000       5.249676       142.8510 
 1584   0.0000       5.258066       143.0793 
 1585   0.0000       5.259327       143.1136 
 1586   0.0000       5.262953       143.2122 
 1587   0.0000       5.273220       143.4916 
 1588   0.0000       5.277717       143.6140 
 1589   0.0000       5.281594       143.7195 
 1590   0.0000       5.286831       143.8620 
 1591   0.0000       5.292758       144.0233 
 1592   0.0000       5.300448       144.2325 
 1593   0.0000       5.306705       144.4028 
 1594   0.0000       5.315593       144.6446 
 1595   0.0000       5.323628       144.8633 
 1596   0.0000       5.328594       144.9984 
 1597   0.0000       5.332641       145.1085 
 1598   0.0000       5.338245       145.2610 
 1599   0.0000       5.344506       145.4314 
 1600   0.0000       5.349197       145.5591 
 1601   0.0000       5.354517       145.7038 
 1602   0.0000       5.360196       145.8584 
 1603   0.0000       5.371070       146.1543 
 1604   0.0000       5.373124       146.2101 
 1605   0.0000       5.377492       146.3290 
 1606   0.0000       5.383052       146.4803 
 1607   0.0000       5.387442       146.5998 
 1608   0.0000       5.393176       146.7558 
 1609   0.0000       5.393615       146.7677 
 1610   0.0000       5.397842       146.8828 
 1611   0.0000       5.402958       147.0220 
 1612   0.0000       5.409972       147.2128 
 1613   0.0000       5.417308       147.4124 
 1614   0.0000       5.422420       147.5516 
 1615   0.0000       5.432011       147.8125 
 1616   0.0000       5.433473       147.8523 
 1617   0.0000       5.438113       147.9786 
 1618   0.0000       5.448260       148.2547 
 1619   0.0000       5.453067       148.3855 
 1620   0.0000       5.458257       148.5267 
 1621   0.0000       5.460838       148.5969 
 1622   0.0000       5.463854       148.6790 
 1623   0.0000       5.471052       148.8749 
 1624   0.0000       5.485517       149.2685 
 1625   0.0000       5.486528       149.2960 
 1626   0.0000       5.487161       149.3132 
 1627   0.0000       5.499646       149.6530 
 1628   0.0000       5.504023       149.7721 
 1629   0.0000       5.508145       149.8842 
 1630   0.0000       5.510787       149.9561 
 1631   0.0000       5.519949       150.2054 
 1632   0.0000       5.522724       150.2810 
 1633   0.0000       5.529547       150.4666 
 1634   0.0000       5.531379       150.5165 
 1635   0.0000       5.534953       150.6137 
 1636   0.0000       5.538030       150.6974 
 1637   0.0000       5.544064       150.8616 
 1638   0.0000       5.548078       150.9709 
 1639   0.0000       5.552247       151.0843 
 1640   0.0000       5.553886       151.1289 
 1641   0.0000       5.555768       151.1801 
 1642   0.0000       5.563786       151.3983 
 1643   0.0000       5.568325       151.5218 
 1644   0.0000       5.571028       151.5954 
 1645   0.0000       5.573218       151.6550 
 1646   0.0000       5.579620       151.8292 
 1647   0.0000       5.581459       151.8792 
 1648   0.0000       5.586267       152.0101 
 1649   0.0000       5.589374       152.0946 
 1650   0.0000       5.594602       152.2369 
 1651   0.0000       5.597903       152.3267 
 1652   0.0000       5.603292       152.4733 
 1653   0.0000       5.605067       152.5216 
 1654   0.0000       5.611026       152.6838 
 1655   0.0000       5.613122       152.7408 
 1656   0.0000       5.615153       152.7961 
 1657   0.0000       5.625220       153.0700 
 1658   0.0000       5.628262       153.1528 
 1659   0.0000       5.631297       153.2354 
 1660   0.0000       5.634118       153.3122 
 1661   0.0000       5.637628       153.4076 
 1662   0.0000       5.640268       153.4795 
 1663   0.0000       5.648540       153.7046 
 1664   0.0000       5.651674       153.7899 
 1665   0.0000       5.653164       153.8304 
 1666   0.0000       5.657234       153.9412 
 1667   0.0000       5.659494       154.0027 
 1668   0.0000       5.661652       154.0614 
 1669   0.0000       5.668767       154.2550 
 1670   0.0000       5.670909       154.3133 
 1671   0.0000       5.676734       154.4718 
 1672   0.0000       5.688104       154.7812 
 1673   0.0000       5.690872       154.8565 
 1674   0.0000       5.694665       154.9597 
 1675   0.0000       5.695974       154.9953 
 1676   0.0000       5.698729       155.0703 
 1677   0.0000       5.706818       155.2904 
 1678   0.0000       5.711145       155.4081 
 1679   0.0000       5.716705       155.5595 
 1680   0.0000       5.717384       155.5779 
 1681   0.0000       5.722508       155.7173 
 1682   0.0000       5.726743       155.8326 
 1683   0.0000       5.733910       156.0276 
 1684   0.0000       5.734822       156.0525 
 1685   0.0000       5.739508       156.1800 
 1686   0.0000       5.746070       156.3585 
 1687   0.0000       5.749422       156.4497 
 1688   0.0000       5.757083       156.6582 
 1689   0.0000       5.762875       156.8158 
 1690   0.0000       5.765273       156.8811 
 1691   0.0000       5.770945       157.0354 
 1692   0.0000       5.779167       157.2591 
 1693   0.0000       5.784542       157.4054 
 1694   0.0000       5.786966       157.4714 
 1695   0.0000       5.791785       157.6025 
 1696   0.0000       5.801126       157.8567 
 1697   0.0000       5.807946       158.0422 
 1698   0.0000       5.816295       158.2694 
 1699   0.0000       5.818942       158.3415 
 1700   0.0000       5.822289       158.4325 
 1701   0.0000       5.827488       158.5740 
 1702   0.0000       5.834477       158.7642 
 1703   0.0000       5.839012       158.8876 
 1704   0.0000       5.841354       158.9513 
 1705   0.0000       5.844644       159.0409 
 1706   0.0000       5.847517       159.1190 
 1707   0.0000       5.854559       159.3107 
 1708   0.0000       5.860890       159.4829 
 1709   0.0000       5.865725       159.6145 
 1710   0.0000       5.871582       159.7739 
 1711   0.0000       5.873031       159.8133 
 1712   0.0000       5.873916       159.8374 
 1713   0.0000       5.878811       159.9706 
 1714   0.0000       5.881972       160.0566 
 1715   0.0000       5.888920       160.2457 
 1716   0.0000       5.889759       160.2685 
 1717   0.0000       5.895116       160.4142 
 1718   0.0000       5.898080       160.4949 
 1719   0.0000       5.901672       160.5927 
 1720   0.0000       5.903077       160.6309 
 1721   0.0000       5.906322       160.7192 
 1722   0.0000       5.910985       160.8461 
 1723   0.0000       5.916812       161.0046 
 1724   0.0000       5.917885       161.0338 
 1725   0.0000       5.920578       161.1071 
 1726   0.0000       5.921770       161.1396 
 1727   0.0000       5.930239       161.3700 
 1728   0.0000       5.932756       161.4385 
 1729   0.0000       5.938510       161.5951 
 1730   0.0000       5.940771       161.6566 
 1731   0.0000       5.942870       161.7137 
 1732   0.0000       5.945095       161.7743 
 1733   0.0000       5.947739       161.8462 
 1734   0.0000       5.951709       161.9542 
 1735   0.0000       5.954865       162.0401 
 1736   0.0000       5.956887       162.0951 
 1737   0.0000       5.960410       162.1910 
 1738   0.0000       5.964284       162.2964 
 1739   0.0000       5.967631       162.3875 
 1740   0.0000       5.968347       162.4070 
 1741   0.0000       5.970360       162.4618 
 1742   0.0000       5.974935       162.5863 
 1743   0.0000       5.977261       162.6495 
 1744   0.0000       5.980198       162.7295 
 1745   0.0000       5.983515       162.8197 
 1746   0.0000       5.986032       162.8882 
 1747   0.0000       5.988147       162.9458 
 1748   0.0000       5.992946       163.0764 
 1749   0.0000       5.997050       163.1880 
 1750   0.0000       5.998800       163.2356 
 1751   0.0000       5.998974       163.2404 
 1752   0.0000       6.002720       163.3423 
 1753   0.0000       6.006364       163.4415 
 1754   0.0000       6.013709       163.6413 
 1755   0.0000       6.015717       163.6960 
 1756   0.0000       6.016760       163.7244 
 1757   0.0000       6.020339       163.8218 
 1758   0.0000       6.022994       163.8940 
 1759   0.0000       6.024609       163.9379 
 1760   0.0000       6.027155       164.0072 
 1761   0.0000       6.029264       164.0646 
 1762   0.0000       6.032990       164.1660 
 1763   0.0000       6.039956       164.3556 
 1764   0.0000       6.040973       164.3832 
 1765   0.0000       6.041634       164.4012 
 1766   0.0000       6.044607       164.4821 
 1767   0.0000       6.047907       164.5719 
 1768   0.0000       6.050572       164.6444 
 1769   0.0000       6.052147       164.6873 
 1770   0.0000       6.057255       164.8263 
 1771   0.0000       6.061145       164.9321 
 1772   0.0000       6.063037       164.9836 
 1773   0.0000       6.066805       165.0862 
 1774   0.0000       6.067810       165.1135 
 1775   0.0000       6.074514       165.2959 
 1776   0.0000       6.076409       165.3475 
 1777   0.0000       6.078162       165.3952 
 1778   0.0000       6.081436       165.4843 
 1779   0.0000       6.082386       165.5101 
 1780   0.0000       6.087752       165.6562 
 1781   0.0000       6.089761       165.7108 
 1782   0.0000       6.091348       165.7540 
 1783   0.0000       6.096474       165.8935 
 1784   0.0000       6.099946       165.9880 
 1785   0.0000       6.103247       166.0778 
 1786   0.0000       6.105192       166.1307 
 1787   0.0000       6.106144       166.1566 
 1788   0.0000       6.110188       166.2667 
 1789   0.0000       6.114228       166.3766 
 1790   0.0000       6.117779       166.4732 
 1791   0.0000       6.118881       166.5032 
 1792   0.0000       6.124245       166.6492 
 1793   0.0000       6.128517       166.7654 
 1794   0.0000       6.133928       166.9127 
 1795   0.0000       6.138702       167.0426 
 1796   0.0000       6.141020       167.1057 
 1797   0.0000       6.146722       167.2608 
 1798   0.0000       6.147737       167.2884 
 1799   0.0000       6.148242       167.3022 
 1800   0.0000       6.153139       167.4354 
 1801   0.0000       6.154533       167.4734 
 1802   0.0000       6.159053       167.5964 
 1803   0.0000       6.159816       167.6171 
 1804   0.0000       6.163759       167.7244 
 1805   0.0000       6.166172       167.7901 
 1806   0.0000       6.168553       167.8549 
 1807   0.0000       6.171034       167.9224 
 1808   0.0000       6.174420       168.0145 
 1809   0.0000       6.176127       168.0610 
 1810   0.0000       6.178373       168.1221 
 1811   0.0000       6.181003       168.1936 
 1812   0.0000       6.181900       168.2181 
 1813   0.0000       6.187821       168.3792 
 1814   0.0000       6.189028       168.4120 
 1815   0.0000       6.192573       168.5085 
 1816   0.0000       6.193565       168.5355 
 1817   0.0000       6.199308       168.6917 
 1818   0.0000       6.199919       168.7084 
 1819   0.0000       6.207914       168.9259 
 1820   0.0000       6.208321       168.9370 
 1821   0.0000       6.212216       169.0430 
 1822   0.0000       6.213612       169.0810 
 1823   0.0000       6.216681       169.1645 
 1824   0.0000       6.222302       169.3175 
 1825   0.0000       6.223685       169.3551 
 1826   0.0000       6.227094       169.4479 
 1827   0.0000       6.230564       169.5423 
 1828   0.0000       6.232613       169.5980 
 1829   0.0000       6.236578       169.7059 
 1830   0.0000       6.237647       169.7350 
 1831   0.0000       6.241478       169.8393 
 1832   0.0000       6.245022       169.9357 
 1833   0.0000       6.248206       170.0223 
 1834   0.0000       6.248577       170.0324 
 1835   0.0000       6.254022       170.1806 
 1836   0.0000       6.254746       170.2003 
 1837   0.0000       6.256145       170.2384 
 1838   0.0000       6.262171       170.4023 
 1839   0.0000       6.263386       170.4354 
 1840   0.0000       6.269004       170.5883 
 1841   0.0000       6.271147       170.6466 
 1842   0.0000       6.275110       170.7544 
 1843   0.0000       6.276962       170.8048 
 1844   0.0000       6.278576       170.8487 
 1845   0.0000       6.280019       170.8880 
 1846   0.0000       6.280684       170.9061 
 1847   0.0000       6.282882       170.9659 
 1848   0.0000       6.285530       171.0380 
 1849   0.0000       6.290328       171.1685 
 1850   0.0000       6.292201       171.2195 
 1851   0.0000       6.292467       171.2267 
 1852   0.0000       6.296179       171.3277 
 1853   0.0000       6.300965       171.4580 
 1854   0.0000       6.305764       171.5886 
 1855   0.0000       6.306583       171.6108 
 1856   0.0000       6.311028       171.7318 
 1857   0.0000       6.312846       171.7813 
 1858   0.0000       6.316945       171.8928 
 1859   0.0000       6.321798       172.0249 
 1860   0.0000       6.323301       172.0658 
 1861   0.0000       6.323783       172.0789 
 1862   0.0000       6.327430       172.1781 
 1863   0.0000       6.329325       172.2297 
 1864   0.0000       6.330991       172.2750 
 1865   0.0000       6.334094       172.3595 
 1866   0.0000       6.339209       172.4986 
 1867   0.0000       6.340964       172.5464 
 1868   0.0000       6.342144       172.5785 
 1869   0.0000       6.343807       172.6238 
 1870   0.0000       6.345282       172.6639 
 1871   0.0000       6.347252       172.7175 
 1872   0.0000       6.350175       172.7970 
 1873   0.0000       6.352246       172.8534 
 1874   0.0000       6.353961       172.9001 
 1875   0.0000       6.358661       173.0280 
 1876   0.0000       6.362447       173.1310 
 1877   0.0000       6.364646       173.1908 
 1878   0.0000       6.367112       173.2579 
 1879   0.0000       6.373549       173.4331 
 1880   0.0000       6.373996       173.4453 
 1881   0.0000       6.376862       173.5232 
 1882   0.0000       6.378306       173.5625 
 1883   0.0000       6.380224       173.6147 
 1884   0.0000       6.383625       173.7073 
 1885   0.0000       6.387449       173.8113 
 1886   0.0000       6.392466       173.9478 
 1887   0.0000       6.393824       173.9848 
 1888   0.0000       6.396598       174.0603 
 1889   0.0000       6.399087       174.1280 
 1890   0.0000       6.401960       174.2062 
 1891   0.0000       6.405753       174.3094 
 1892   0.0000       6.409908       174.4225 
 1893   0.0000       6.410776       174.4461 
 1894   0.0000       6.417496       174.6289 
 1895   0.0000       6.418180       174.6476 
 1896   0.0000       6.421542       174.7390 
 1897   0.0000       6.424149       174.8100 
 1898   0.0000       6.426373       174.8705 
 1899   0.0000       6.430470       174.9820 
 1900   0.0000       6.431709       175.0157 
 1901   0.0000       6.436850       175.1556 
 1902   0.0000       6.440089       175.2437 
 1903   0.0000       6.442071       175.2977 
 1904   0.0000       6.445657       175.3953 
 1905   0.0000       6.449128       175.4897 
 1906   0.0000       6.452891       175.5921 
 1907   0.0000       6.455579       175.6652 
 1908   0.0000       6.457498       175.7175 
 1909   0.0000       6.460152       175.7897 
 1910   0.0000       6.465222       175.9276 
 1911   0.0000       6.465614       175.9383 
 1912   0.0000       6.469120       176.0337 
 1913   0.0000       6.470350       176.0672 
 1914   0.0000       6.475094       176.1963 
 1915   0.0000       6.477656       176.2660 
 1916   0.0000       6.478020       176.2759 
 1917   0.0000       6.480767       176.3506 
 1918   0.0000       6.487364       176.5301 
 1919   0.0000       6.493272       176.6909 
 1920   0.0000       6.498868       176.8432 
 1921   0.0000       6.499982       176.8735 
 1922   0.0000       6.502752       176.9489 
 1923   0.0000       6.502967       176.9547 
 1924   0.0000       6.505848       177.0331 
 1925   0.0000       6.511942       177.1990 
 1926   0.0000       6.516660       177.3273 
 1927   0.0000       6.518389       177.3744 
 1928   0.0000       6.520632       177.4354 
 1929   0.0000       6.522592       177.4887 
 1930   0.0000       6.525831       177.5769 
 1931   0.0000       6.532043       177.7459 
 1932   0.0000       6.535069       177.8283 
 1933   0.0000       6.537407       177.8919 
 1934   0.0000       6.541214       177.9955 
 1935   0.0000       6.541763       178.0104 
 1936   0.0000       6.545160       178.1028 
 1937   0.0000       6.548359       178.1899 
 1938   0.0000       6.551098       178.2644 
 1939   0.0000       6.554824       178.3658 
 1940   0.0000       6.556999       178.4250 
 1941   0.0000       6.562686       178.5798 
 1942   0.0000       6.570687       178.7975 
 1943   0.0000       6.572561       178.8485 
 1944   0.0000       6.574928       178.9129 
 1945   0.0000       6.580706       179.0701 
 1946   0.0000       6.582587       179.1213 
 1947   0.0000       6.591146       179.3542 
 1948   0.0000       6.593144       179.4086 
 1949   0.0000       6.595573       179.4747 
 1950   0.0000       6.600542       179.6099 
 1951   0.0000       6.605344       179.7405 
 1952   0.0000       6.607585       179.8015 
 1953   0.0000       6.613263       179.9560 
 1954   0.0000       6.617297       180.0658 
 1955   0.0000       6.621426       180.1782 
 1956   0.0000       6.624855       180.2715 
 1957   0.0000       6.630049       180.4128 
 1958   0.0000       6.632867       180.4895 
 1959   0.0000       6.633198       180.4985 
 1960   0.0000       6.638880       180.6531 
 1961   0.0000       6.641949       180.7366 
 1962   0.0000       6.646567       180.8623 
 1963   0.0000       6.651299       180.9910 
 1964   0.0000       6.652560       181.0254 
 1965   0.0000       6.654822       181.0869 
 1966   0.0000       6.656364       181.1289 
 1967   0.0000       6.658727       181.1932 
 1968   0.0000       6.662822       181.3046 
 1969   0.0000       6.665585       181.3798 
 1970   0.0000       6.668893       181.4698 
 1971   0.0000       6.673626       181.5986 
 1972   0.0000       6.676901       181.6877 
 1973   0.0000       6.683821       181.8760 
 1974   0.0000       6.684064       181.8826 
 1975   0.0000       6.688813       182.0118 
 1976   0.0000       6.689964       182.0432 
 1977   0.0000       6.693855       182.1491 
 1978   0.0000       6.695661       182.1982 
 1979   0.0000       6.702422       182.3822 
 1980   0.0000       6.704413       182.4364 
 1981   0.0000       6.705040       182.4534 
 1982   0.0000       6.706676       182.4979 
 1983   0.0000       6.711831       182.6382 
 1984   0.0000       6.715691       182.7432 
 1985   0.0000       6.718093       182.8086 
 1986   0.0000       6.721135       182.8914 
 1987   0.0000       6.724367       182.9793 
 1988   0.0000       6.729987       183.1323 
 1989   0.0000       6.732545       183.2019 
 1990   0.0000       6.732952       183.2129 
 1991   0.0000       6.736435       183.3077 
 1992   0.0000       6.741497       183.4455 
 1993   0.0000       6.750685       183.6955 
 1994   0.0000       6.754246       183.7924 
 1995   0.0000       6.756526       183.8544 
 1996   0.0000       6.761514       183.9901 
 1997   0.0000       6.763913       184.0554 
 1998   0.0000       6.766830       184.1348 
 1999   0.0000       6.767776       184.1605 
 2000   0.0000       6.771034       184.2492 
 2001   0.0000       6.773524       184.3170 
 2002   0.0000       6.777583       184.4274 
 2003   0.0000       6.784531       184.6165 
 2004   0.0000       6.786351       184.6660 
 2005   0.0000       6.788098       184.7135 
 2006   0.0000       6.791739       184.8126 
 2007   0.0000       6.792801       184.8415 
 2008   0.0000       6.795810       184.9234 
 2009   0.0000       6.796491       184.9419 
 2010   0.0000       6.798002       184.9830 
 2011   0.0000       6.800668       185.0556 
 2012   0.0000       6.803233       185.1254 
 2013   0.0000       6.810949       185.3354 
 2014   0.0000       6.813788       185.4126 
 2015   0.0000       6.818320       185.5359 
 2016   0.0000       6.823693       185.6821 
 2017   0.0000       6.832128       185.9117 
 2018   0.0000       6.833458       185.9478 
 2019   0.0000       6.837912       186.0690 
 2020   0.0000       6.838368       186.0815 
 2021   0.0000       6.843172       186.2122 
 2022   0.0000       6.849363       186.3806 
 2023   0.0000       6.853779       186.5008 
 2024   0.0000       6.856399       186.5721 
 2025   0.0000       6.861607       186.7138 
 2026   0.0000       6.865555       186.8213 
 2027   0.0000       6.873868       187.0475 
 2028   0.0000       6.876414       187.1167 
 2029   0.0000       6.877563       187.1480 
 2030   0.0000       6.882130       187.2723 
 2031   0.0000       6.887039       187.4059 
 2032   0.0000       6.889040       187.4603 
 2033   0.0000       6.892531       187.5553 
 2034   0.0000       6.899312       187.7398 
 2035   0.0000       6.905416       187.9059 
 2036   0.0000       6.908034       187.9772 
 2037   0.0000       6.912911       188.1099 
 2038   0.0000       6.915549       188.1816 
 2039   0.0000       6.923104       188.3872 
 2040   0.0000       6.928103       188.5233 
 2041   0.0000       6.932028       188.6301 
 2042   0.0000       6.944891       188.9801 
 2043   0.0000       6.947284       189.0452 
 2044   0.0000       6.951261       189.1534 
 2045   0.0000       6.954507       189.2418 
 2046   0.0000       6.961291       189.4263 
 2047   0.0000       6.966030       189.5553 
 2048   0.0000       6.970502       189.6770 
 2049   0.0000       6.977872       189.8775 
 2050   0.0000       6.980453       189.9478 
 2051   0.0000       6.982250       189.9967 
 2052   0.0000       6.988453       190.1655 
 2053   0.0000       6.996256       190.3778 
 2054   0.0000       7.005604       190.6322 
 2055   0.0000       7.009734       190.7446 
 2056   0.0000       7.015444       190.8999 
 2057   0.0000       7.017147       190.9463 
 2058   0.0000       7.019284       191.0044 
 2059   0.0000       7.019837       191.0195 
 2060   0.0000       7.023565       191.1209 
 2061   0.0000       7.025094       191.1625 
 2062   0.0000       7.030223       191.3021 
 2063   0.0000       7.034600       191.4212 
 2064   0.0000       7.038911       191.5385 
 2065   0.0000       7.043005       191.6499 
 2066   0.0000       7.051225       191.8736 
 2067   0.0000       7.052748       191.9150 
 2068   0.0000       7.053659       191.9398 
 2069   0.0000       7.056437       192.0154 
 2070   0.0000       7.060738       192.1324 
 2071   0.0000       7.066895       192.3000 
 2072   0.0000       7.071049       192.4130 
 2073   0.0000       7.076414       192.5590 
 2074   0.0000       7.076912       192.5726 
 2075   0.0000       7.084631       192.7826 
 2076   0.0000       7.087045       192.8483 
 2077   0.0000       7.087911       192.8719 
 2078   0.0000       7.094550       193.0525 
 2079   0.0000       7.096936       193.1174 
 2080   0.0000       7.101146       193.2320 
 2081   0.0000       7.109104       193.4485 
 2082   0.0000       7.113715       193.5740 
 2083   0.0000       7.115574       193.6246 
 2084   0.0000       7.123022       193.8273 
 2085   0.0000       7.130109       194.0201 
 2086   0.0000       7.133476       194.1117 
 2087   0.0000       7.135123       194.1566 
 2088   0.0000       7.135599       194.1695 
 2089   0.0000       7.141236       194.3229 
 2090   0.0000       7.144160       194.4025 
 2091   0.0000       7.146216       194.4584 
 2092   0.0000       7.149121       194.5375 
 2093   0.0000       7.157492       194.7653 
 2094   0.0000       7.163222       194.9212 
 2095   0.0000       7.166340       195.0060 
 2096   0.0000       7.167878       195.0479 
 2097   0.0000       7.172787       195.1814 
 2098   0.0000       7.177902       195.3207 
 2099   0.0000       7.183327       195.4683 
 2100   0.0000       7.185152       195.5179 
 2101   0.0000       7.193174       195.7362 
 2102   0.0000       7.195234       195.7923 
 2103   0.0000       7.199262       195.9019 
 2104   0.0000       7.203058       196.0052 
 2105   0.0000       7.211039       196.2224 
 2106   0.0000       7.219577       196.4547 
 2107   0.0000       7.222221       196.5266 
 2108   0.0000       7.228835       196.7066 
 2109   0.0000       7.235282       196.8820 
 2110   0.0000       7.238649       196.9736 
 2111   0.0000       7.240193       197.0157 
 2112   0.0000       7.244732       197.1392 
 2113   0.0000       7.248704       197.2473 
 2114   0.0000       7.253253       197.3710 
 2115   0.0000       7.256511       197.4597 
 2116   0.0000       7.258956       197.5262 
 2117   0.0000       7.262560       197.6243 
 2118   0.0000       7.265041       197.6918 
 2119   0.0000       7.279527       198.0860 
 2120   0.0000       7.281268       198.1334 
 2121   0.0000       7.285827       198.2574 
 2122   0.0000       7.294117       198.4830 
 2123   0.0000       7.296784       198.5556 
 2124   0.0000       7.300646       198.6607 
 2125   0.0000       7.304549       198.7669 
 2126   0.0000       7.311673       198.9607 
 2127   0.0000       7.324281       199.3038 
 2128   0.0000       7.325963       199.3496 
 2129   0.0000       7.328835       199.4277 
 2130   0.0000       7.339904       199.7289 
 2131   0.0000       7.346846       199.9178 
 2132   0.0000       7.347239       199.9285 
 2133   0.0000       7.351414       200.0422 
 2134   0.0000       7.357074       200.1962 
 2135   0.0000       7.361309       200.3114 
 2136   0.0000       7.365296       200.4199 
 2137   0.0000       7.372243       200.6089 
 2138   0.0000       7.379557       200.8080 
 2139   0.0000       7.383442       200.9137 
 2140   0.0000       7.392087       201.1489 
 2141   0.0000       7.399491       201.3504 
 2142   0.0000       7.400831       201.3869 
 2143   0.0000       7.402772       201.4397 
 2144   0.0000       7.403728       201.4657 
 2145   0.0000       7.411014       201.6639 
 2146   0.0000       7.418281       201.8617 
 2147   0.0000       7.425586       202.0605 
 2148   0.0000       7.432840       202.2579 
 2149   0.0000       7.437908       202.3958 
 2150   0.0000       7.440676       202.4711 
 2151   0.0000       7.444147       202.5655 
 2152   0.0000       7.450344       202.7342 
 2153   0.0000       7.455149       202.8649 
 2154   0.0000       7.459596       202.9859 
 2155   0.0000       7.462343       203.0607 
 2156   0.0000       7.468219       203.2206 
 2157   0.0000       7.471877       203.3201 
 2158   0.0000       7.476579       203.4481 
 2159   0.0000       7.479996       203.5410 
 2160   0.0000       7.483520       203.6369 
 2161   0.0000       7.484636       203.6673 
 2162   0.0000       7.487653       203.7494 
 2163   0.0000       7.489972       203.8125 
 2164   0.0000       7.498584       204.0468 
 2165   0.0000       7.502677       204.1582 
 2166   0.0000       7.506818       204.2709 
 2167   0.0000       7.511007       204.3849 
 2168   0.0000       7.513667       204.4573 
 2169   0.0000       7.517586       204.5639 
 2170   0.0000       7.521089       204.6592 
 2171   0.0000       7.528241       204.8539 
 2172   0.0000       7.530111       204.9047 
 2173   0.0000       7.534172       205.0152 
 2174   0.0000       7.539967       205.1729 
 2175   0.0000       7.542826       205.2507 
 2176   0.0000       7.543571       205.2710 
 2177   0.0000       7.546145       205.3411 
 2178   0.0000       7.548606       205.4080 
 2179   0.0000       7.553024       205.5282 
 2180   0.0000       7.554250       205.5616 
 2181   0.0000       7.557668       205.6546 
 2182   0.0000       7.559861       205.7143 
 2183   0.0000       7.565820       205.8764 
 2184   0.0000       7.569475       205.9759 
 2185   0.0000       7.571537       206.0320 
 2186   0.0000       7.574110       206.1020 
 2187   0.0000       7.582810       206.3388 
 2188   0.0000       7.587157       206.4570 
 2189   0.0000       7.591214       206.5674 
 2190   0.0000       7.595687       206.6891 
 2191   0.0000       7.598627       206.7692 
 2192   0.0000       7.600553       206.8216 
 2193   0.0000       7.602752       206.8814 
 2194   0.0000       7.609928       207.0767 
 2195   0.0000       7.613727       207.1800 
 2196   0.0000       7.623506       207.4461 
 2197   0.0000       7.625573       207.5024 
 2198   0.0000       7.628139       207.5722 
 2199   0.0000       7.634418       207.7431 
 2200   0.0000       7.640187       207.9000 
 2201   0.0000       7.644346       208.0132 
 2202   0.0000       7.649099       208.1426 
 2203   0.0000       7.650839       208.1899 
 2204   0.0000       7.655565       208.3185 
 2205   0.0000       7.657995       208.3846 
 2206   0.0000       7.663515       208.5348 
 2207   0.0000       7.669281       208.6918 
 2208   0.0000       7.675950       208.8732 
 2209   0.0000       7.678214       208.9348 
 2210   0.0000       7.682069       209.0397 
 2211   0.0000       7.687176       209.1787 
 2212   0.0000       7.692466       209.3226 
 2213   0.0000       7.698310       209.4817 
 2214   0.0000       7.701405       209.5659 
 2215   0.0000       7.708166       209.7499 
 2216   0.0000       7.712509       209.8680 
 2217   0.0000       7.717718       210.0098 
 2218   0.0000       7.720235       210.0783 
 2219   0.0000       7.725425       210.2195 
 2220   0.0000       7.725629       210.2251 
 2221   0.0000       7.734240       210.4594 
 2222   0.0000       7.736291       210.5152 
 2223   0.0000       7.739235       210.5953 
 2224   0.0000       7.740699       210.6351 
 2225   0.0000       7.744261       210.7321 
 2226   0.0000       7.748726       210.8536 
 2227   0.0000       7.751800       210.9372 
 2228   0.0000       7.756697       211.0705 
 2229   0.0000       7.760604       211.1768 
 2230   0.0000       7.762827       211.2373 
 2231   0.0000       7.766217       211.3295 
 2232   0.0000       7.767213       211.3566 
 2233   0.0000       7.771020       211.4602 
 2234   0.0000       7.775366       211.5785 
 2235   0.0000       7.785635       211.8579 
 2236   0.0000       7.789960       211.9756 
 2237   0.0000       7.798015       212.1948 
 2238   0.0000       7.803083       212.3327 
 2239   0.0000       7.807601       212.4556 
 2240   0.0000       7.809356       212.5034 
 2241   0.0000       7.813167       212.6071 
 2242   0.0000       7.814331       212.6388 
 2243   0.0000       7.825150       212.9332 
 2244   0.0000       7.826978       212.9829 
 2245   0.0000       7.831220       213.0983 
 2246   0.0000       7.839713       213.3294 
 2247   0.0000       7.843919       213.4439 
 2248   0.0000       7.846138       213.5043 
 2249   0.0000       7.847767       213.5486 
 2250   0.0000       7.856403       213.7836 
 2251   0.0000       7.858079       213.8292 
 2252   0.0000       7.863590       213.9792 
 2253   0.0000       7.868794       214.1208 
 2254   0.0000       7.874417       214.2738 
 2255   0.0000       7.876683       214.3354 
 2256   0.0000       7.882605       214.4966 
 2257   0.0000       7.889340       214.6799 
 2258   0.0000       7.891361       214.7349 
 2259   0.0000       7.892234       214.7586 
 2260   0.0000       7.896009       214.8613 
 2261   0.0000       7.901716       215.0166 
 2262   0.0000       7.905912       215.1308 
 2263   0.0000       7.909622       215.2318 
 2264   0.0000       7.917901       215.4570 
 2265   0.0000       7.923870       215.6195 
 2266   0.0000       7.929174       215.7638 
 2267   0.0000       7.931523       215.8277 
 2268   0.0000       7.937148       215.9808 
 2269   0.0000       7.938012       216.0043 
 2270   0.0000       7.943357       216.1497 
 2271   0.0000       7.943894       216.1644 
 2272   0.0000       7.945366       216.2044 
 2273   0.0000       7.950093       216.3330 
 2274   0.0000       7.956096       216.4964 
 2275   0.0000       7.960433       216.6144 
 2276   0.0000       7.963954       216.7102 
 2277   0.0000       7.967706       216.8123 
 2278   0.0000       7.970451       216.8870 
 2279   0.0000       7.974777       217.0047 
 2280   0.0000       7.976497       217.0515 
 2281   0.0000       7.979057       217.1212 
 2282   0.0000       7.985731       217.3028 
 2283   0.0000       7.989696       217.4107 
 2284   0.0000       7.993100       217.5033 
 2285   0.0000       7.995925       217.5802 
 2286   0.0000       8.001491       217.7316 
 2287   0.0000       8.002931       217.7708 
 2288   0.0000       8.003785       217.7941 
 2289   0.0000       8.007902       217.9061 
 2290   0.0000       8.014583       218.0879 
 2291   0.0000       8.017121       218.1570 
 2292   0.0000       8.019586       218.2240 
 2293   0.0000       8.026082       218.4008 
 2294   0.0000       8.028216       218.4589 
 2295   0.0000       8.031213       218.5404 
 2296   0.0000       8.035131       218.6470 
 2297   0.0000       8.038621       218.7420 
 2298   0.0000       8.044455       218.9008 
 2299   0.0000       8.046095       218.9454 
 2300   0.0000       8.051760       219.0995 
 2301   0.0000       8.056732       219.2348 
 2302   0.0000       8.060343       219.3331 
 2303   0.0000       8.066887       219.5112 
 2304   0.0000       8.072051       219.6517 
 2305   0.0000       8.074844       219.7277 
 2306   0.0000       8.080270       219.8753 
 2307   0.0000       8.082487       219.9357 
 2308   0.0000       8.091024       220.1680 
 2309   0.0000       8.098143       220.3617 
 2310   0.0000       8.107497       220.6162 
 2311   0.0000       8.115809       220.8424 
 2312   0.0000       8.121054       220.9851 
 2313   0.0000       8.123832       221.0607 
 2314   0.0000       8.127741       221.1671 
 2315   0.0000       8.130482       221.2417 
 2316   0.0000       8.133609       221.3268 
 2317   0.0000       8.135474       221.3775 
 2318   0.0000       8.139727       221.4932 
 2319   0.0000       8.142907       221.5798 
 2320   0.0000       8.146908       221.6886 
 2321   0.0000       8.150598       221.7890 
 2322   0.0000       8.153970       221.8808 
 2323   0.0000       8.156639       221.9534 
 2324   0.0000       8.158849       222.0136 
 2325   0.0000       8.160314       222.0534 
 2326   0.0000       8.164399       222.1646 
 2327   0.0000       8.168615       222.2793 
 2328   0.0000       8.174620       222.4427 
 2329   0.0000       8.176588       222.4963 
 2330   0.0000       8.183501       222.6844 
 2331   0.0000       8.184663       222.7160 
 2332   0.0000       8.187780       222.8008 
 2333   0.0000       8.191673       222.9068 
 2334   0.0000       8.194967       222.9964 
 2335   0.0000       8.197038       223.0528 
 2336   0.0000       8.198317       223.0875 
 2337   0.0000       8.200351       223.1429 
 2338   0.0000       8.204171       223.2468 
 2339   0.0000       8.207753       223.3443 
 2340   0.0000       8.208259       223.3581 
 2341   0.0000       8.216970       223.5951 
 2342   0.0000       8.218280       223.6308 
 2343   0.0000       8.223535       223.7738 
 2344   0.0000       8.226403       223.8518 
 2345   0.0000       8.231366       223.9869 
 2346   0.0000       8.234230       224.0648 
 2347   0.0000       8.242976       224.3028 
 2348   0.0000       8.246040       224.3862 
 2349   0.0000       8.248236       224.4459 
 2350   0.0000       8.253017       224.5760 
 2351   0.0000       8.260594       224.7822 
 2352   0.0000       8.267431       224.9682 
 2353   0.0000       8.271180       225.0703 
 2354   0.0000       8.274667       225.1651 
 2355   0.0000       8.277661       225.2466 
 2356   0.0000       8.282388       225.3752 
 2357   0.0000       8.289540       225.5699 
 2358   0.0000       8.295782       225.7397 
 2359   0.0000       8.296318       225.7543 
 2360   0.0000       8.302298       225.9170 
 2361   0.0000       8.303373       225.9463 
 2362   0.0000       8.310657       226.1445 
 2363   0.0000       8.314183       226.2404 
 2364   0.0000       8.317593       226.3332 
 2365   0.0000       8.324267       226.5148 
 2366   0.0000       8.326951       226.5879 
 2367   0.0000       8.334150       226.7838 
 2368   0.0000       8.338156       226.8928 
 2369   0.0000       8.343394       227.0353 
 2370   0.0000       8.346090       227.1087 
 2371   0.0000       8.347928       227.1587 
 2372   0.0000       8.356781       227.3996 
 2373   0.0000       8.360263       227.4943 
 2374   0.0000       8.364847       227.6191 
 2375   0.0000       8.368322       227.7136 
 2376   0.0000       8.372144       227.8176 
 2377   0.0000       8.375425       227.9069 
 2378   0.0000       8.376499       227.9361 
 2379   0.0000       8.377229       227.9560 
 2380   0.0000       8.382442       228.0978 
 2381   0.0000       8.385032       228.1683 
 2382   0.0000       8.389256       228.2833 
 2383   0.0000       8.393566       228.4005 
 2384   0.0000       8.399304       228.5567 
 2385   0.0000       8.400405       228.5867 
 2386   0.0000       8.404570       228.7000 
 2387   0.0000       8.407443       228.7782 
 2388   0.0000       8.409759       228.8412 
 2389   0.0000       8.412109       228.9051 
 2390   0.0000       8.415444       228.9959 
 2391   0.0000       8.415792       229.0053 
 2392   0.0000       8.418142       229.0693 
 2393   0.0000       8.427235       229.3167 
 2394   0.0000       8.428748       229.3579 
 2395   0.0000       8.431581       229.4350 
 2396   0.0000       8.434480       229.5139 
 2397   0.0000       8.434803       229.5227 
 2398   0.0000       8.437473       229.5953 
 2399   0.0000       8.438126       229.6131 
 2400   0.0000       8.440076       229.6662 
 2401   0.0000       8.441961       229.7174 
 2402   0.0000       8.446216       229.8332 
 2403   0.0000       8.448573       229.8974 
 2404   0.0000       8.456144       230.1034 
 2405   0.0000       8.457921       230.1517 
 2406   0.0000       8.461784       230.2568 
 2407   0.0000       8.469925       230.4784 
 2408   0.0000       8.472404       230.5458 
 2409   0.0000       8.480174       230.7573 
 2410   0.0000       8.484646       230.8790 
 2411   0.0000       8.485505       230.9023 
 2412   0.0000       8.489734       231.0174 
 2413   0.0000       8.496306       231.1962 
 2414   0.0000       8.498076       231.2444 
 2415   0.0000       8.499567       231.2850 
 2416   0.0000       8.500284       231.3045 
 2417   0.0000       8.504270       231.4130 
 2418   0.0000       8.505629       231.4499 
 2419   0.0000       8.509648       231.5593 
 2420   0.0000       8.511546       231.6109 
 2421   0.0000       8.516279       231.7397 
 2422   0.0000       8.518613       231.8032 
 2423   0.0000       8.522460       231.9079 
 2424   0.0000       8.524718       231.9694 
 2425   0.0000       8.535061       232.2508 
 2426   0.0000       8.536859       232.2998 
 2427   0.0000       8.539354       232.3676 
 2428   0.0000       8.543719       232.4864 
 2429   0.0000       8.545611       232.5379 
 2430   0.0000       8.547085       232.5780 
 2431   0.0000       8.549764       232.6509 
 2432   0.0000       8.551577       232.7002 
 2433   0.0000       8.555145       232.7973 
 2434   0.0000       8.556610       232.8372 
 2435   0.0000       8.563401       233.0220 
 2436   0.0000       8.565656       233.0834 
 2437   0.0000       8.572629       233.2731 
 2438   0.0000       8.576047       233.3661 
 2439   0.0000       8.580456       233.4861 
 2440   0.0000       8.582532       233.5426 
 2441   0.0000       8.590591       233.7619 
 2442   0.0000       8.593163       233.8319 
 2443   0.0000       8.601176       234.0499 
 2444   0.0000       8.602253       234.0792 
 2445   0.0000       8.604856       234.1500 
 2446   0.0000       8.606818       234.2034 
 2447   0.0000       8.609356       234.2725 
 2448   0.0000       8.612250       234.3512 
 2449   0.0000       8.615760       234.4467 
 2450   0.0000       8.617583       234.4963 
 2451   0.0000       8.620677       234.5806 
 2452   0.0000       8.624457       234.6834 
 2453   0.0000       8.625620       234.7150 
 2454   0.0000       8.626999       234.7526 
 2455   0.0000       8.630398       234.8451 
 2456   0.0000       8.639768       235.1000 
 2457   0.0000       8.644145       235.2191 
 2458   0.0000       8.652273       235.4403 
 2459   0.0000       8.654476       235.5003 
 2460   0.0000       8.658135       235.5998 
 2461   0.0000       8.663353       235.7418 
 2462   0.0000       8.666092       235.8164 
 2463   0.0000       8.674219       236.0375 
 2464   0.0000       8.674814       236.0537 
 2465   0.0000       8.677263       236.1203 
 2466   0.0000       8.683762       236.2972 
 2467   0.0000       8.687917       236.4102 
 2468   0.0000       8.689810       236.4618 
 2469   0.0000       8.694734       236.5957 
 2470   0.0000       8.697715       236.6769 
 2471   0.0000       8.704588       236.8639 
 2472   0.0000       8.707373       236.9397 
 2473   0.0000       8.708149       236.9608 
 2474   0.0000       8.717521       237.2158 
 2475   0.0000       8.718819       237.2511 
 2476   0.0000       8.719911       237.2809 
 2477   0.0000       8.725756       237.4399 
 2478   0.0000       8.732899       237.6343 
 2479   0.0000       8.738527       237.7874 
 2480   0.0000       8.744558       237.9515 
 2481   0.0000       8.746451       238.0030 
 2482   0.0000       8.754414       238.2197 
 2483   0.0000       8.756901       238.2874 
 2484   0.0000       8.759725       238.3642 
 2485   0.0000       8.762924       238.4513 
 2486   0.0000       8.769308       238.6250 
 2487   0.0000       8.770602       238.6602 
 2488   0.0000       8.778189       238.8667 
 2489   0.0000       8.780159       238.9203 
 2490   0.0000       8.785796       239.0737 
 2491   0.0000       8.789541       239.1756 
 2492   0.0000       8.797412       239.3898 
 2493   0.0000       8.802190       239.5198 
 2494   0.0000       8.805571       239.6118 
 2495   0.0000       8.808818       239.7001 
 2496   0.0000       8.819102       239.9800 
 2497   0.0000       8.820008       240.0046 
 2498   0.0000       8.823225       240.0922 
 2499   0.0000       8.828976       240.2487 
 2500   0.0000       8.837723       240.4867 
 2501   0.0000       8.840161       240.5530 
 2502   0.0000       8.843060       240.6319 
 2503   0.0000       8.849903       240.8181 
 2504   0.0000       8.853611       240.9190 
 2505   0.0000       8.870348       241.3744 
 2506   0.0000       8.874457       241.4863 
 2507   0.0000       8.878625       241.5997 
 2508   0.0000       8.882404       241.7025 
 2509   0.0000       8.891219       241.9424 
 2510   0.0000       8.894090       242.0205 
 2511   0.0000       8.897673       242.1180 
 2512   0.0000       8.898983       242.1536 
 2513   0.0000       8.905644       242.3349 
 2514   0.0000       8.907982       242.3985 
 2515   0.0000       8.913273       242.5425 
 2516   0.0000       8.915586       242.6054 
 2517   0.0000       8.919726       242.7181 
 2518   0.0000       8.925448       242.8738 
 2519   0.0000       8.933687       243.0980 
 2520   0.0000       8.939458       243.2550 
 2521   0.0000       8.943178       243.3563 
 2522   0.0000       8.947017       243.4607 
 2523   0.0000       8.948086       243.4898 
 2524   0.0000       8.952109       243.5993 
 2525   0.0000       8.954586       243.6667 
 2526   0.0000       8.959747       243.8071 
 2527   0.0000       8.963580       243.9114 
 2528   0.0000       8.964811       243.9449 
 2529   0.0000       8.967306       244.0128 
 2530   0.0000       8.973431       244.1795 
 2531   0.0000       8.976137       244.2531 
 2532   0.0000       8.983223       244.4459 
 2533   0.0000       8.986157       244.5258 
 2534   0.0000       8.991610       244.6741 
 2535   0.0000       8.996432       244.8054 
 2536   0.0000       9.001493       244.9431 
 2537   0.0000       9.003047       244.9854 
 2538   0.0000       9.008236       245.1266 
 2539   0.0000       9.015475       245.3235 
 2540   0.0000       9.018562       245.4075 
 2541   0.0000       9.021559       245.4891 
 2542   0.0000       9.030127       245.7223 
 2543   0.0000       9.039856       245.9870 
 2544   0.0000       9.041913       246.0430 
 2545   0.0000       9.052305       246.3258 
 2546   0.0000       9.052912       246.3423 
 2547   0.0000       9.057551       246.4685 
 2548   0.0000       9.063261       246.6239 
 2549   0.0000       9.069192       246.7853 
 2550   0.0000       9.072130       246.8652 
 2551   0.0000       9.076029       246.9713 
 2552   0.0000       9.080294       247.0874 
 2553   0.0000       9.086780       247.2639 
 2554   0.0000       9.091129       247.3822 
 2555   0.0000       9.096433       247.5265 
 2556   0.0000       9.100839       247.6464 
 2557   0.0000       9.102049       247.6793 
 2558   0.0000       9.111645       247.9405 
 2559   0.0000       9.114302       248.0128 
 2560   0.0000       9.116245       248.0656 
 2561   0.0000       9.119040       248.1417 
 2562   0.0000       9.121996       248.2221 
 2563   0.0000       9.126263       248.3382 
 2564   0.0000       9.137455       248.6428 
 2565   0.0000       9.144456       248.8333 
 2566   0.0000       9.152885       249.0627 
 2567   0.0000       9.156499       249.1610 
 2568   0.0000       9.166323       249.4283 
 2569   0.0000       9.170907       249.5531 
 2570   0.0000       9.175509       249.6783 
 2571   0.0000       9.183640       249.8996 
 2572   0.0000       9.193009       250.1545 
 2573   0.0000       9.201635       250.3892 
 2574   0.0000       9.208493       250.5758 
 2575   0.0000       9.229407       251.1449 
 2576   0.0000       9.233996       251.2698 
 2577   0.0000       9.255283       251.8490 
 2578   0.0000       9.259700       251.9692 
 2579   0.0000       9.288670       252.7576 
 2580   0.0000       9.294835       252.9253 
 2581   0.0000       9.301104       253.0959 
 2582   0.0000       9.323448       253.7039 
 2583   0.0000       9.351630       254.4708 
 2584   0.0000       9.358282       254.6518 
 2585   0.0000       9.363197       254.7856 
 2586   0.0000       9.371582       255.0137 
 2587   0.0000       9.380169       255.2474 
 2588   0.0000       9.395574       255.6666 
 2589   0.0000       9.403064       255.8704 
 2590   0.0000       9.424336       256.4492 
 2591   0.0000       9.427794       256.5433 
 2592   0.0000       9.435328       256.7483 
 2593   0.0000       9.439652       256.8660 
 2594   0.0000       9.449809       257.1424 
 2595   0.0000       9.470135       257.6955 
 2596   0.0000       9.482501       258.0320 
 2597   0.0000       9.506275       258.6789 
 2598   0.0000       9.512666       258.8528 
 2599   0.0000       9.528243       259.2767 
 2600   0.0000       9.538213       259.5480 
 2601   0.0000       9.549818       259.8638 
 2602   0.0000       9.561905       260.1927 
 2603   0.0000       9.568460       260.3710 
 2604   0.0000       9.572836       260.4901 
 2605   0.0000       9.576420       260.5876 
 2606   0.0000       9.582392       260.7501 
 2607   0.0000       9.592010       261.0119 
 2608   0.0000       9.614139       261.6140 
 2609   0.0000       9.617136       261.6956 
 2610   0.0000       9.624854       261.9056 
 2611   0.0000       9.638239       262.2698 
 2612   0.0000       9.645972       262.4802 
 2613   0.0000       9.673225       263.2218 
 2614   0.0000       9.676995       263.3244 
 2615   0.0000       9.685895       263.5666 
 2616   0.0000       9.699612       263.9398 
 2617   0.0000       9.700256       263.9574 
 2618   0.0000       9.714928       264.3566 
 2619   0.0000       9.716630       264.4030 
 2620   0.0000       9.720346       264.5041 
 2621   0.0000       9.729850       264.7627 
 2622   0.0000       9.731602       264.8104 
 2623   0.0000       9.734559       264.8908 
 2624   0.0000       9.743507       265.1343 
 2625   0.0000       9.754736       265.4399 
 2626   0.0000       9.756969       265.5006 
 2627   0.0000       9.764826       265.7144 
 2628   0.0000       9.768916       265.8257 
 2629   0.0000       9.772442       265.9217 
 2630   0.0000       9.777814       266.0678 
 2631   0.0000       9.780801       266.1491 
 2632   0.0000       9.786798       266.3123 
 2633   0.0000       9.791547       266.4416 
 2634   0.0000       9.798296       266.6252 
 2635   0.0000       9.800558       266.6867 
 2636   0.0000       9.802949       266.7518 
 2637   0.0000       9.810140       266.9475 
 2638   0.0000       9.816152       267.1111 
 2639   0.0000       9.821308       267.2514 
 2640   0.0000       9.823557       267.3126 
 2641   0.0000       9.825139       267.3556 
 2642   0.0000       9.832814       267.5645 
 2643   0.0000       9.834020       267.5973 
 2644   0.0000       9.843465       267.8543 
 2645   0.0000       9.848699       267.9967 
 2646   0.0000       9.856111       268.1984 
 2647   0.0000       9.863706       268.4051 
 2648   0.0000       9.870350       268.5859 
 2649   0.0000       9.871513       268.6175 
 2650   0.0000       9.880380       268.8588 
 2651   0.0000       9.883615       268.9468 
 2652   0.0000       9.887482       269.0521 
 2653   0.0000       9.896698       269.3028 
 2654   0.0000       9.897227       269.3172 
 2655   0.0000       9.899656       269.3833 
 2656   0.0000       9.904851       269.5247 
 2657   0.0000       9.912676       269.7376 
 2658   0.0000       9.918581       269.8983 
 2659   0.0000       9.927868       270.1510 
 2660   0.0000       9.932849       270.2866 
 2661   0.0000       9.938447       270.4389 
 2662   0.0000       9.941822       270.5307 
 2663   0.0000       9.947740       270.6918 
 2664   0.0000       9.953822       270.8573 
 2665   0.0000       9.960025       271.0260 
 2666   0.0000       9.962630       271.0969 
 2667   0.0000       9.977821       271.5103 
 2668   0.0000       9.986658       271.7508 
 2669   0.0000       9.987967       271.7864 
 2670   0.0000       9.991401       271.8799 
 2671   0.0000       9.993093       271.9259 
 2672   0.0000       9.995969       272.0041 
 2673   0.0000      10.007537       272.3189 
 2674   0.0000      10.019679       272.6493 
 2675   0.0000      10.023533       272.7542 
 2676   0.0000      10.027283       272.8562 
 2677   0.0000      10.028992       272.9027 
 2678   0.0000      10.040703       273.2214 
 2679   0.0000      10.046315       273.3741 
 2680   0.0000      10.064674       273.8737 
 2681   0.0000      10.068410       273.9754 
 2682   0.0000      10.071147       274.0498 
 2683   0.0000      10.075240       274.1612 
 2684   0.0000      10.092194       274.6226 
 2685   0.0000      10.094110       274.6747 
 2686   0.0000      10.105952       274.9969 
 2687   0.0000      10.113608       275.2053 
 2688   0.0000      10.120743       275.3994 
 2689   0.0000      10.126304       275.5507 
 2690   0.0000      10.137895       275.8662 
 2691   0.0000      10.145354       276.0691 
 2692   0.0000      10.159569       276.4559 
 2693   0.0000      10.161771       276.5159 
 2694   0.0000      10.198743       277.5219 
 2695   0.0000      10.203157       277.6420 
 2696   0.0000      10.210239       277.8347 
 2697   0.0000      10.217350       278.0282 
 2698   0.0000      10.238928       278.6154 
 2699   0.0000      10.246630       278.8250 
 2700   0.0000      10.247303       278.8433 
 2701   0.0000      10.259068       279.1634 
 2702   0.0000      10.269114       279.4368 
 2703   0.0000      10.274742       279.5899 
 2704   0.0000      10.285650       279.8868 
 2705   0.0000      10.295376       280.1514 
 2706   0.0000      10.308406       280.5060 
 2707   0.0000      10.334752       281.2229 
 2708   0.0000      10.336088       281.2593 
 2709   0.0000      10.353086       281.7218 
 2710   0.0000      10.362105       281.9672 
 2711   0.0000      10.371717       282.2288 
 2712   0.0000      10.379904       282.4516 
 2713   0.0000      10.385255       282.5972 
 2714   0.0000      10.387774       282.6657 
 2715   0.0000      10.392536       282.7953 
 2716   0.0000      10.403161       283.0844 
 2717   0.0000      10.404804       283.1291 
 2718   0.0000      10.413814       283.3743 
 2719   0.0000      10.416271       283.4412 
 2720   0.0000      10.423386       283.6348 
 2721   0.0000      10.424391       283.6621 
 2722   0.0000      10.432333       283.8782 
 2723   0.0000      10.434753       283.9441 
 2724   0.0000      10.440695       284.1057 
 2725   0.0000      10.449023       284.3324 
 2726   0.0000      10.451435       284.3980 
 2727   0.0000      10.457048       284.5508 
 2728   0.0000      10.481683       285.2211 
 2729   0.0000      10.482128       285.2332 
 2730   0.0000      10.500212       285.7253 
 2731   0.0000      10.515197       286.1331 
 2732   0.0000      10.545008       286.9443 
 2733   0.0000      10.559959       287.3511 
 2734   0.0000      10.574897       287.7576 
 2735   0.0000      10.587821       288.1093 
 2736   0.0000      10.594319       288.2861 
 2737   0.0000      10.619910       288.9825 
 2738   0.0000      10.633252       289.3455 
 2739   0.0000      10.634635       289.3831 
 2740   0.0000      10.640331       289.5381 
 2741   0.0000      10.671859       290.3961 
 2742   0.0000      10.696663       291.0710 
 2743   0.0000      10.710345       291.4433 
 2744   0.0000      10.734107       292.0899 
 2745   0.0000      10.742025       292.3054 
 2746   0.0000      10.743280       292.3395 
 2747   0.0000      10.750716       292.5419 
 2748   0.0000      10.773746       293.1685 
 2749   0.0000      10.781056       293.3675 
 2750   0.0000      10.799656       293.8736 
 2751   0.0000      10.832004       294.7538 
 2752   0.0000      10.840505       294.9851 
 2753   0.0000      10.845142       295.1113 
 2754   0.0000      10.847741       295.1820 
 2755   0.0000      10.876835       295.9737 
 2756   0.0000      10.912243       296.9372 
 2757   0.0000      10.931074       297.4496 
 2758   0.0000      10.951498       298.0054 
 2759   0.0000      10.968301       298.4626 
 2760   0.0000      11.100915       302.0713 
 2761   0.0000      11.122641       302.6624 
 2762   0.0000      11.187114       304.4168 
 2763   0.0000      11.194479       304.6173 
 2764   0.0000      11.215899       305.2001 
 2765   0.0000      11.316481       307.9371 
 2766   0.0000      11.470330       312.1236 
 2767   0.0000      11.476972       312.3043 
 2768   0.0000      11.593652       315.4793 
 2769   0.0000      11.620441       316.2083 
 2770   0.0000      11.656001       317.1759 
 2771   0.0000      11.675166       317.6974 
 2772   0.0000      11.717723       318.8554 
 2773   0.0000      11.749176       319.7113 
 2774   0.0000      11.811156       321.3979 
 2775   0.0000      11.876023       323.1630 
 2776   0.0000      11.894753       323.6727 
 2777   0.0000      11.995421       326.4120 
 2778   0.0000      12.028078       327.3006 
 2779   0.0000      12.072168       328.5004 
 2780   0.0000      12.074674       328.5686 
 2781   0.0000      12.121288       329.8370 
 2782   0.0000      12.152261       330.6798 
 2783   0.0000      12.155243       330.7610 
 2784   0.0000      12.165282       331.0341 
 2785   0.0000      12.181567       331.4773 
 2786   0.0000      12.188092       331.6548 
 2787   0.0000      12.255148       333.4795 
 2788   0.0000      12.266613       333.7915 
 2789   0.0000      12.288306       334.3818 
 2790   0.0000      12.297428       334.6300 
 2791   0.0000      12.331453       335.5559 
 2792   0.0000      12.340101       335.7912 
 2793   0.0000      12.353401       336.1531 
 2794   0.0000      12.359594       336.3217 
 2795   0.0000      12.373859       336.7098 
 2796   0.0000      12.393361       337.2405 
 2797   0.0000      12.402744       337.4958 
 2798   0.0000      12.420205       337.9710 
 2799   0.0000      12.455808       338.9398 
 2800   0.0000      12.495463       340.0188 
 2801   0.0000      12.512871       340.4925 
 2802   0.0000      12.547260       341.4283 
 2803   0.0000      12.574135       342.1596 
 2804   0.0000      12.593926       342.6981 
 2805   0.0000      12.602611       342.9345 
 2806   0.0000      12.688832       345.2807 
 2807   0.0000      12.708748       345.8226 
 2808   0.0000      12.729369       346.3837 
 2809   0.0000      12.740886       346.6971 
 2810   0.0000      12.762144       347.2756 
 2811   0.0000      12.853348       349.7574 
 2812   0.0000      12.862807       350.0148 
 2813   0.0000      12.909073       351.2737 
 2814   0.0000      12.971084       352.9611 
 2815   0.0000      13.017554       354.2256 
 2816   0.0000      13.058422       355.3377 
 2817   0.0000      13.109990       356.7410 
 2818   0.0000      13.138090       357.5056 
 2819   0.0000      13.149288       357.8103 
 2820   0.0000      13.165586       358.2538 
 2821   0.0000      13.289837       361.6349 
 2822   0.0000      13.296153       361.8067 
 2823   0.0000      13.339009       362.9729 
 2824   0.0000      13.342606       363.0708 
 2825   0.0000      13.348211       363.2233 
 2826   0.0000      13.358290       363.4975 
 2827   0.0000      13.374740       363.9452 
 2828   0.0000      13.685665       372.4059 
 2829   0.0000      13.793288       375.3344 
 2830   0.0000      13.955203       379.7404 
 2831   0.0000      14.514486       394.9592 
 2832   0.0000      14.741449       401.1352 
 2833   0.0000      15.125209       411.5779 
 2834   0.0000      15.304432       416.4548 
 2835   0.0000      28.100605       764.6563 
 2836   0.0000      28.290200       769.8155 
 2837   0.0000      28.334472       771.0202 
 2838   0.0000      28.580907       777.7260 
 2839   0.0000      28.729009       781.7561 
 2840   0.0000      28.734933       781.9173 
 2841   0.0000      28.766701       782.7817 
 2842   0.0000      28.769437       782.8562 
 2843   0.0000      28.785774       783.3007 
 2844   0.0000      28.803906       783.7941 
 2845   0.0000      28.858642       785.2836 
 2846   0.0000      29.055885       790.6508 
 2847   0.0000      29.093871       791.6845 
 2848   0.0000      29.130922       792.6927 
 2849   0.0000      29.145570       793.0913 
 2850   0.0000      29.145863       793.0993 
 2851   0.0000      29.229669       795.3797 
 2852   0.0000      29.235314       795.5333 
 2853   0.0000      29.251435       795.9720 
 2854   0.0000      29.325220       797.9798 
 2855   0.0000      29.388757       799.7087 
 2856   0.0000      29.399412       799.9987 
 2857   0.0000      29.426216       800.7281 
 2858   0.0000      29.434234       800.9462 
 2859   0.0000      29.444503       801.2257 
 2860   0.0000      29.477622       802.1269 
 2861   0.0000      29.564906       804.5020 
 2862   0.0000      29.583183       804.9993 
 2863   0.0000      29.599447       805.4419 
 2864   0.0000      38.327967      1042.9570 
 2865   0.0000      38.550537      1049.0135 
 2866   0.0000      48.629493      1323.2758 
 2867   0.0000      48.874731      1329.9490 
 2868   0.0000     148.926806      4052.5044 
 2869   0.0000     149.130757      4058.0542 
 2870   0.0000     149.175113      4059.2612 
 2871   0.0000     149.388956      4065.0801 
 2872   0.0000     149.530616      4068.9349 
 2873   0.0000     149.550863      4069.4859 
 2874   0.0000     149.566872      4069.9215 
 2875   0.0000     149.579983      4070.2783 
 2876   0.0000     149.617534      4071.3001 
 2877   0.0000     149.628792      4071.6064 
 2878   0.0000     149.673337      4072.8186 
 2879   0.0000     149.851120      4077.6563 
 2880   0.0000     149.915607      4079.4111 
 2881   0.0000     149.920140      4079.5344 
 2882   0.0000     149.938106      4080.0233 
 2883   0.0000     149.961111      4080.6493 
 2884   0.0000     150.010762      4082.0004 
 2885   0.0000     150.023333      4082.3424 
 2886   0.0000     150.032947      4082.6040 
 2887   0.0000     150.185921      4086.7667 
 2888   0.0000     150.263478      4088.8771 
 2889   0.0000     150.265756      4088.9391 
 2890   0.0000     150.271088      4089.0842 
 2891   0.0000     150.283322      4089.4171 
 2892   0.0000     150.287886      4089.5413 
 2893   0.0000     150.320850      4090.4383 
 2894   0.0000     150.371173      4091.8076 
 2895   0.0000     150.390377      4092.3302 
 2896   0.0000     150.414448      4092.9852 
 2897   0.0000     199.749069      5435.4485 
 2898   0.0000     199.984341      5441.8506 
 2899   0.0000     256.063354      6967.8381 
 2900   0.0000     256.352563      6975.7079 

                    ********************************
                    * MULLIKEN POPULATION ANALYSIS *
                    ********************************

-----------------------
MULLIKEN ATOMIC CHARGES
-----------------------
   0 O :   -0.396538
   1 O :   -0.428469
   2 N :   -0.450192
   3 N :   -0.386337
   4 C :    0.345315
   5 C :    0.268317
   6 H :    0.069891
   7 C :   -0.003293
   8 C :   -0.158366
   9 H :    0.139295
  10 C :   -0.139653
  11 H :    0.142407
  12 C :   -0.127856
  13 H :    0.135461
  14 C :   -0.127415
  15 H :    0.146346
  16 C :   -0.114046
  17 H :    0.092792
  18 C :    0.047212
  19 C :   -0.266096
  20 H :    0.115067
  21 H :    0.116946
  22 H :    0.084088
  23 C :   -0.286561
  24 H :    0.094085
  25 H :    0.101607
  26 H :    0.115983
  27 C :   -0.249356
  28 H :    0.089999
  29 H :    0.122216
  30 H :    0.104289
  31 C :    0.107391
  32 C :    0.032667
  33 C :   -0.084818
  34 H :    0.088390
  35 C :   -0.170093
  36 H :    0.124898
  37 C :   -0.135726
  38 H :    0.133770
  39 C :   -0.091639
  40 H :    0.049178
  41 C :   -0.142994
  42 C :   -0.243891
  43 H :    0.104878
  44 H :    0.100966
  45 H :    0.095483
  46 C :   -0.265632
  47 H :    0.092386
  48 H :    0.117389
  49 H :    0.097198
  50 C :   -0.210377
  51 H :    0.068437
  52 H :    0.092451
  53 H :    0.102725
  54 C :    0.384565
  55 C :    0.023354
  56 C :   -0.104519
  57 H :    0.122322
  58 C :   -0.134169
  59 H :    0.148877
  60 C :   -0.088619
  61 H :    0.147506
  62 C :   -0.136266
  63 H :    0.145436
  64 C :   -0.074561
  65 H :    0.130493
  66 H :    0.175403
Sum of atomic charges:   -0.0000000

--------------------------------
MULLIKEN REDUCED ORBITAL CHARGES
--------------------------------
  0 O s       :     3.850353  s :     3.850353
      pz      :     1.571388  p :     4.497697
      px      :     1.621961
      py      :     1.304348
      dz2     :     0.008015  d :     0.043170
      dxz     :     0.006504
      dyz     :     0.013340
      dx2y2   :     0.007516
      dxy     :     0.007794
      f0      :     0.000452  f :     0.005072
      f+1     :     0.000239
      f-1     :     0.000787
      f+2     :     0.000742
      f-2     :     0.000945
      f+3     :     0.001070
      f-3     :     0.000838
      g0      :     0.000027  g :     0.000246
      g+1     :     0.000008
      g-1     :     0.000032
      g+2     :     0.000031
      g-2     :     0.000037
      g+3     :     0.000047
      g-3     :     0.000029
      g+4     :     0.000016
      g-4     :     0.000018
  1 O s       :     3.778398  s :     3.778398
      pz      :     1.375838  p :     4.610851
      px      :     1.488471
      py      :     1.746542
      dz2     :     0.012575  d :     0.035287
      dxz     :     0.012016
      dyz     :     0.009402
      dx2y2   :     0.000650
      dxy     :     0.000644
      f0      :     0.001228  f :     0.003731
      f+1     :     0.001248
      f-1     :     0.000995
      f+2     :     0.000127
      f-2     :     0.000118
      f+3     :     0.000008
      f-3     :     0.000006
      g0      :     0.000078  g :     0.000203
      g+1     :     0.000060
      g-1     :     0.000048
      g+2     :     0.000008
      g-2     :     0.000007
      g+3     :     0.000000
      g-3     :     0.000000
      g+4     :     0.000000
      g-4     :     0.000000
  2 N s       :     3.742042  s :     3.742042
      pz      :     1.137744  p :     3.639723
      px      :     1.218391
      py      :     1.283588
      dz2     :     0.007085  d :     0.060186
      dxz     :     0.008560
      dyz     :     0.015262
      dx2y2   :     0.018097
      dxy     :     0.011181
      f0      :     0.001046  f :     0.007706
      f+1     :     0.000853
      f-1     :     0.000384
      f+2     :     0.000949
      f-2     :     0.000998
      f+3     :     0.001308
      f-3     :     0.002167
      g0      :     0.000024  g :     0.000536
      g+1     :     0.000028
      g-1     :     0.000059
      g+2     :     0.000044
      g-2     :     0.000020
      g+3     :     0.000084
      g-3     :     0.000023
      g+4     :     0.000119
      g-4     :     0.000135
  3 N s       :     3.615044  s :     3.615044
      pz      :     1.064261  p :     3.705111
      px      :     1.514868
      py      :     1.125982
      dz2     :     0.012790  d :     0.057605
      dxz     :     0.010667
      dyz     :     0.017867
      dx2y2   :     0.008917
      dxy     :     0.007364
      f0      :     0.001324  f :     0.008069
      f+1     :     0.001414
      f-1     :     0.001948
      f+2     :     0.000558
      f-2     :     0.000929
      f+3     :     0.001009
      f-3     :     0.000887
      g0      :     0.000122  g :     0.000507
      g+1     :     0.000065
      g-1     :     0.000115
      g+2     :     0.000019
      g-2     :     0.000040
      g+3     :     0.000043
      g-3     :     0.000036
      g+4     :     0.000039
      g-4     :     0.000028
  4 C s       :     3.121884  s :     3.121884
      pz      :     0.878934  p :     2.315783
      px      :     0.820574
      py      :     0.616274
      dz2     :     0.009401  d :     0.183383
      dxz     :     0.020053
      dyz     :     0.050616
      dx2y2   :     0.058724
      dxy     :     0.044588
      f0      :     0.003194  f :     0.030390
      f+1     :     0.001903
      f-1     :     0.002198
      f+2     :     0.002792
      f-2     :     0.004350
      f+3     :     0.003176
      f-3     :     0.012776
      g0      :     0.000161  g :     0.003245
      g+1     :     0.000121
      g-1     :     0.000349
      g+2     :     0.000170
      g-2     :     0.000255
      g+3     :     0.000522
      g-3     :     0.000143
      g+4     :     0.000911
      g-4     :     0.000613
  5 C s       :     3.230743  s :     3.230743
      pz      :     0.773594  p :     2.353988
      px      :     0.772018
      py      :     0.808376
      dz2     :     0.018456  d :     0.125735
      dxz     :     0.021002
      dyz     :     0.021531
      dx2y2   :     0.044813
      dxy     :     0.019934
      f0      :     0.003011  f :     0.019460
      f+1     :     0.002854
      f-1     :     0.003357
      f+2     :     0.002385
      f-2     :     0.001409
      f+3     :     0.002616
      f-3     :     0.003829
      g0      :     0.000276  g :     0.001756
      g+1     :     0.000240
      g-1     :     0.000189
      g+2     :     0.000075
      g-2     :     0.000116
      g+3     :     0.000226
      g-3     :     0.000159
      g+4     :     0.000243
      g-4     :     0.000233
  6 H s       :     0.912498  s :     0.912498
      pz      :     0.007812  p :     0.012871
      px      :     0.006385
      py      :    -0.001327
      dz2     :     0.001227  d :     0.004374
      dxz     :     0.000269
      dyz     :     0.000900
      dx2y2   :     0.000745
      dxy     :     0.001234
      f0      :     0.000013  f :     0.000365
      f+1     :     0.000011
      f-1     :     0.000143
      f+2     :     0.000033
      f-2     :     0.000031
      f+3     :     0.000072
      f-3     :     0.000062
  7 C s       :     3.309618  s :     3.309618
      pz      :     0.741817  p :     2.557327
      px      :     0.935440
      py      :     0.880070
      dz2     :     0.037021  d :     0.115959
      dxz     :     0.014870
      dyz     :     0.019547
      dx2y2   :     0.022501
      dxy     :     0.022020
      f0      :     0.002969  f :     0.018828
      f+1     :     0.002245
      f-1     :     0.005772
      f+2     :     0.001701
      f-2     :     0.002088
      f+3     :     0.001293
      f-3     :     0.002761
      g0      :     0.000274  g :     0.001561
      g+1     :     0.000150
      g-1     :     0.000288
      g+2     :     0.000136
      g-2     :     0.000163
      g+3     :     0.000163
      g-3     :     0.000200
      g+4     :     0.000103
      g-4     :     0.000084
  8 C s       :     3.221001  s :     3.221001
      pz      :     0.903244  p :     2.803769
      px      :     0.961821
      py      :     0.938704
      dz2     :     0.016916  d :     0.118824
      dxz     :     0.026786
      dyz     :     0.052886
      dx2y2   :     0.014495
      dxy     :     0.007741
      f0      :     0.001523  f :     0.013521
      f+1     :     0.002412
      f-1     :     0.004424
      f+2     :     0.000929
      f-2     :     0.001372
      f+3     :     0.000856
      f-3     :     0.002005
      g0      :     0.000263  g :     0.001252
      g+1     :     0.000203
      g-1     :     0.000234
      g+2     :     0.000084
      g-2     :     0.000118
      g+3     :     0.000112
      g-3     :     0.000077
      g+4     :     0.000096
      g-4     :     0.000065
  9 H s       :     0.832904  s :     0.832904
      pz      :     0.006526  p :     0.024346
      px      :     0.009774
      py      :     0.008046
      dz2     :     0.001090  d :     0.003157
      dxz     :     0.000509
      dyz     :     0.000322
      dx2y2   :     0.000587
      dxy     :     0.000649
      f0      :     0.000041  f :     0.000297
      f+1     :     0.000022
      f-1     :     0.000071
      f+2     :     0.000040
      f-2     :     0.000053
      f+3     :     0.000027
      f-3     :     0.000043
 10 C s       :     3.188532  s :     3.188532
      pz      :     0.900541  p :     2.809178
      px      :     0.951224
      py      :     0.957413
      dz2     :     0.039804  d :     0.128201
      dxz     :     0.023110
      dyz     :     0.041571
      dx2y2   :     0.008220
      dxy     :     0.015496
      f0      :     0.001818  f :     0.012480
      f+1     :     0.001908
      f-1     :     0.003658
      f+2     :     0.001157
      f-2     :     0.001737
      f+3     :     0.001181
      f-3     :     0.001021
      g0      :     0.000255  g :     0.001261
      g+1     :     0.000172
      g-1     :     0.000290
      g+2     :     0.000137
      g-2     :     0.000114
      g+3     :     0.000115
      g-3     :     0.000110
      g+4     :     0.000037
      g-4     :     0.000032
 11 H s       :     0.831280  s :     0.831280
      pz      :     0.006810  p :     0.023118
      px      :     0.009052
      py      :     0.007256
      dz2     :     0.000435  d :     0.002911
      dxz     :     0.000348
      dyz     :     0.000699
      dx2y2   :     0.000944
      dxy     :     0.000485
      f0      :     0.000016  f :     0.000284
      f+1     :     0.000020
      f-1     :     0.000055
      f+2     :     0.000035
      f-2     :     0.000036
      f+3     :     0.000015
      f-3     :     0.000106
 12 C s       :     3.195592  s :     3.195592
      pz      :     0.948716  p :     2.793359
      px      :     0.942920
      py      :     0.901723
      dz2     :     0.046324  d :     0.125266
      dxz     :     0.014343
      dyz     :     0.019619
      dx2y2   :     0.023915
      dxy     :     0.021065
      f0      :     0.001639  f :     0.012386
      f+1     :     0.001123
      f-1     :     0.003098
      f+2     :     0.001324
      f-2     :     0.001793
      f+3     :     0.001111
      f-3     :     0.002296
      g0      :     0.000177  g :     0.001254
      g+1     :     0.000087
      g-1     :     0.000199
      g+2     :     0.000109
      g-2     :     0.000155
      g+3     :     0.000167
      g-3     :     0.000184
      g+4     :     0.000097
      g-4     :     0.000079
 13 H s       :     0.837761  s :     0.837761
      pz      :     0.006074  p :     0.023537
      px      :     0.009726
      py      :     0.007737
      dz2     :     0.000483  d :     0.002955
      dxz     :     0.001093
      dyz     :     0.001176
      dx2y2   :     0.000106
      dxy     :     0.000097
      f0      :     0.000051  f :     0.000286
      f+1     :     0.000094
      f-1     :     0.000104
      f+2     :     0.000019
      f-2     :     0.000017
      f+3     :     0.000001
      f-3     :     0.000001
 14 C s       :     3.169561  s :     3.169561
      pz      :     0.942330  p :     2.820242
      px      :     0.942073
      py      :     0.935839
      dz2     :     0.016260  d :     0.123939
      dxz     :     0.027629
      dyz     :     0.057371
      dx2y2   :     0.014319
      dxy     :     0.008360
      f0      :     0.001467  f :     0.012401
      f+1     :     0.002137
      f-1     :     0.003661
      f+2     :     0.000946
      f-2     :     0.001297
      f+3     :     0.000916
      f-3     :     0.001977
      g0      :     0.000277  g :     0.001272
      g+1     :     0.000198
      g-1     :     0.000232
      g+2     :     0.000087
      g-2     :     0.000126
      g+3     :     0.000111
      g-3     :     0.000072
      g+4     :     0.000099
      g-4     :     0.000071
 15 H s       :     0.827577  s :     0.827577
      pz      :     0.006103  p :     0.022888
      px      :     0.009616
      py      :     0.007169
      dz2     :     0.000929  d :     0.002901
      dxz     :     0.000520
      dyz     :     0.000312
      dx2y2   :     0.000545
      dxy     :     0.000596
      f0      :     0.000039  f :     0.000287
      f+1     :     0.000022
      f-1     :     0.000069
      f+2     :     0.000040
      f-2     :     0.000051
      f+3     :     0.000023
      f-3     :     0.000043
 16 C s       :     3.232991  s :     3.232991
      pz      :     0.901340  p :     2.767863
      px      :     0.932722
      py      :     0.933800
      dz2     :     0.028386  d :     0.099199
      dxz     :     0.022576
      dyz     :     0.027667
      dx2y2   :     0.008402
      dxy     :     0.012169
      f0      :     0.002098  f :     0.012763
      f+1     :     0.002038
      f-1     :     0.003752
      f+2     :     0.001214
      f-2     :     0.001620
      f+3     :     0.001038
      f-3     :     0.001005
      g0      :     0.000253  g :     0.001230
      g+1     :     0.000172
      g-1     :     0.000273
      g+2     :     0.000142
      g-2     :     0.000116
      g+3     :     0.000096
      g-3     :     0.000112
      g+4     :     0.000038
      g-4     :     0.000029
 17 H s       :     0.874705  s :     0.874705
      pz      :     0.009580  p :     0.028781
      px      :     0.010764
      py      :     0.008436
      dz2     :     0.000697  d :     0.003413
      dxz     :     0.000424
      dyz     :     0.000687
      dx2y2   :     0.000995
      dxy     :     0.000611
      f0      :     0.000015  f :     0.000309
      f+1     :     0.000024
      f-1     :     0.000066
      f+2     :     0.000033
      f-2     :     0.000034
      f+3     :     0.000028
      f-3     :     0.000108
 18 C s       :     3.251014  s :     3.251014
      pz      :     0.928316  p :     2.535650
      px      :     0.711080
      py      :     0.896254
      dz2     :     0.031652  d :     0.140255
      dxz     :     0.028001
      dyz     :     0.023049
      dx2y2   :     0.034551
      dxy     :     0.023003
      f0      :     0.002974  f :     0.023897
      f+1     :     0.003852
      f-1     :     0.004107
      f+2     :     0.002807
      f-2     :     0.001459
      f+3     :     0.005242
      f-3     :     0.003457
      g0      :     0.000325  g :     0.001972
      g+1     :     0.000265
      g-1     :     0.000212
      g+2     :     0.000125
      g-2     :     0.000094
      g+3     :     0.000136
      g-3     :     0.000215
      g+4     :     0.000282
      g-4     :     0.000317
 19 C s       :     3.171810  s :     3.171810
      pz      :     1.014077  p :     3.018995
      px      :     1.014031
      py      :     0.990886
      dz2     :     0.022353  d :     0.068192
      dxz     :     0.007789
      dyz     :     0.008742
      dx2y2   :     0.015774
      dxy     :     0.013533
      f0      :     0.001240  f :     0.006359
      f+1     :     0.001201
      f-1     :     0.000616
      f+2     :     0.000377
      f-2     :     0.000481
      f+3     :     0.001191
      f-3     :     0.001253
      g0      :     0.000129  g :     0.000741
      g+1     :     0.000078
      g-1     :     0.000069
      g+2     :     0.000022
      g-2     :     0.000069
      g+3     :     0.000051
      g-3     :     0.000130
      g+4     :     0.000082
      g-4     :     0.000111
 20 H s       :     0.853315  s :     0.853315
      pz      :     0.006914  p :     0.027277
      px      :     0.009241
      py      :     0.011122
      dz2     :     0.000746  d :     0.003956
      dxz     :     0.001259
      dyz     :     0.001721
      dx2y2   :     0.000114
      dxy     :     0.000116
      f0      :     0.000081  f :     0.000385
      f+1     :     0.000099
      f-1     :     0.000165
      f+2     :     0.000016
      f-2     :     0.000023
      f+3     :     0.000000
      f-3     :     0.000001
 21 H s       :     0.851790  s :     0.851790
      pz      :     0.010152  p :     0.026791
      px      :     0.007451
      py      :     0.009188
      dz2     :     0.000256  d :     0.004073
      dxz     :     0.001362
      dyz     :     0.000284
      dx2y2   :     0.001384
      dxy     :     0.000787
      f0      :     0.000055  f :     0.000400
      f+1     :     0.000037
      f-1     :     0.000013
      f+2     :     0.000049
      f-2     :     0.000054
      f+3     :     0.000164
      f-3     :     0.000029
 22 H s       :     0.882493  s :     0.882493
      pz      :     0.010268  p :     0.028922
      px      :     0.009516
      py      :     0.009139
      dz2     :     0.000793  d :     0.004110
      dxz     :     0.000234
      dyz     :     0.000902
      dx2y2   :     0.000556
      dxy     :     0.001624
      f0      :     0.000012  f :     0.000387
      f+1     :     0.000007
      f-1     :     0.000123
      f+2     :     0.000032
      f-2     :     0.000042
      f+3     :     0.000141
      f-3     :     0.000030
 23 C s       :     3.183592  s :     3.183592
      pz      :     1.037885  p :     3.024677
      px      :     1.025867
      py      :     0.960926
      dz2     :     0.020497  d :     0.070866
      dxz     :     0.007016
      dyz     :     0.013252
      dx2y2   :     0.013443
      dxy     :     0.016658
      f0      :     0.001451  f :     0.006650
      f+1     :     0.000286
      f-1     :     0.001168
      f+2     :     0.000716
      f-2     :     0.000060
      f+3     :     0.001428
      f-3     :     0.001542
      g0      :     0.000115  g :     0.000775
      g+1     :     0.000043
      g-1     :     0.000116
      g+2     :     0.000061
      g-2     :     0.000020
      g+3     :     0.000039
      g-3     :     0.000112
      g+4     :     0.000140
      g-4     :     0.000130
 24 H s       :     0.874002  s :     0.874002
      pz      :     0.010269  p :     0.027586
      px      :     0.009420
      py      :     0.007897
      dz2     :     0.000977  d :     0.003943
      dxz     :     0.000444
      dyz     :     0.000560
      dx2y2   :     0.001374
      dxy     :     0.000589
      f0      :     0.000010  f :     0.000383
      f+1     :     0.000083
      f-1     :     0.000067
      f+2     :     0.000047
      f-2     :     0.000030
      f+3     :     0.000100
      f-3     :     0.000046
 25 H s       :     0.867515  s :     0.867515
      pz      :     0.010099  p :     0.026581
      px      :     0.008269
      py      :     0.008213
      dz2     :     0.000513  d :     0.003915
      dxz     :     0.001116
      dyz     :     0.000225
      dx2y2   :     0.000790
      dxy     :     0.001269
      f0      :     0.000025  f :     0.000383
      f+1     :     0.000085
      f-1     :     0.000018
      f+2     :     0.000043
      f-2     :     0.000040
      f+3     :     0.000109
      f-3     :     0.000063
 26 H s       :     0.852837  s :     0.852837
      pz      :     0.007123  p :     0.026922
      px      :     0.010693
      py      :     0.009107
      dz2     :     0.000551  d :     0.003877
      dxz     :     0.001608
      dyz     :     0.001575
      dx2y2   :     0.000104
      dxy     :     0.000040
      f0      :     0.000048  f :     0.000380
      f+1     :     0.000160
      f-1     :     0.000142
      f+2     :     0.000024
      f-2     :     0.000005
      f+3     :     0.000001
      f-3     :     0.000000
 27 C s       :     3.164324  s :     3.164324
      pz      :     0.946663  p :     3.011726
      px      :     1.049818
      py      :     1.015245
      dz2     :     0.013939  d :     0.066096
      dxz     :     0.013248
      dyz     :     0.015056
      dx2y2   :     0.013737
      dxy     :     0.010117
      f0      :     0.001867  f :     0.006454
      f+1     :     0.001375
      f-1     :     0.001373
      f+2     :     0.000553
      f-2     :     0.000051
      f+3     :     0.000313
      f-3     :     0.000923
      g0      :     0.000240  g :     0.000755
      g+1     :     0.000143
      g-1     :     0.000144
      g+2     :     0.000022
      g-2     :     0.000021
      g+3     :     0.000032
      g-3     :     0.000092
      g+4     :     0.000034
      g-4     :     0.000027
 28 H s       :     0.878032  s :     0.878032
      pz      :     0.009410  p :     0.027624
      px      :     0.010720
      py      :     0.007493
      dz2     :     0.000422  d :     0.003961
      dxz     :     0.000160
      dyz     :     0.001425
      dx2y2   :     0.000395
      dxy     :     0.001560
      f0      :     0.000025  f :     0.000383
      f+1     :     0.000009
      f-1     :     0.000088
      f+2     :     0.000067
      f-2     :     0.000028
      f+3     :     0.000130
      f-3     :     0.000036
 29 H s       :     0.846525  s :     0.846525
      pz      :     0.008602  p :     0.026937
      px      :     0.008111
      py      :     0.010224
      dz2     :     0.000419  d :     0.003937
      dxz     :     0.001334
      dyz     :     0.000223
      dx2y2   :     0.000855
      dxy     :     0.001105
      f0      :     0.000030  f :     0.000385
      f+1     :     0.000077
      f-1     :     0.000016
      f+2     :     0.000058
      f-2     :     0.000035
      f+3     :     0.000115
      f-3     :     0.000054
 30 H s       :     0.864097  s :     0.864097
      pz      :     0.007177  p :     0.027276
      px      :     0.009449
      py      :     0.010650
      dz2     :     0.000908  d :     0.003955
      dxz     :     0.000616
      dyz     :     0.000578
      dx2y2   :     0.001466
      dxy     :     0.000386
      f0      :     0.000014  f :     0.000383
      f+1     :     0.000080
      f-1     :     0.000060
      f+2     :     0.000075
      f-2     :     0.000029
      f+3     :     0.000089
      f-3     :     0.000037
 31 C s       :     3.265829  s :     3.265829
      pz      :     0.697710  p :     2.468489
      px      :     0.877708
      py      :     0.893070
      dz2     :     0.027525  d :     0.132565
      dxz     :     0.038087
      dyz     :     0.031900
      dx2y2   :     0.018485
      dxy     :     0.016569
      f0      :     0.004418  f :     0.023673
      f+1     :     0.004511
      f-1     :     0.006098
      f+2     :     0.002492
      f-2     :     0.001964
      f+3     :     0.001511
      f-3     :     0.002680
      g0      :     0.000441  g :     0.002053
      g+1     :     0.000274
      g-1     :     0.000438
      g+2     :     0.000151
      g-2     :     0.000208
      g+3     :     0.000163
      g-3     :     0.000200
      g+4     :     0.000098
      g-4     :     0.000080
 32 C s       :     3.296581  s :     3.296581
      pz      :     0.835352  p :     2.561062
      px      :     0.943031
      py      :     0.782679
      dz2     :     0.014606  d :     0.090098
      dxz     :     0.021052
      dyz     :     0.025822
      dx2y2   :     0.014731
      dxy     :     0.013886
      f0      :     0.001383  f :     0.018124
      f+1     :     0.003264
      f-1     :     0.005997
      f+2     :     0.001860
      f-2     :     0.001764
      f+3     :     0.001676
      f-3     :     0.002180
      g0      :     0.000291  g :     0.001469
      g+1     :     0.000200
      g-1     :     0.000279
      g+2     :     0.000096
      g-2     :     0.000121
      g+3     :     0.000186
      g-3     :     0.000121
      g+4     :     0.000105
      g-4     :     0.000069
 33 C s       :     3.222062  s :     3.222062
      pz      :     0.875085  p :     2.735521
      px      :     0.946958
      py      :     0.913478
      dz2     :     0.022822  d :     0.112422
      dxz     :     0.031632
      dyz     :     0.039795
      dx2y2   :     0.011339
      dxy     :     0.006834
      f0      :     0.001438  f :     0.013570
      f+1     :     0.003078
      f-1     :     0.004301
      f+2     :     0.001548
      f-2     :     0.001043
      f+3     :     0.000982
      f-3     :     0.001178
      g0      :     0.000270  g :     0.001245
      g+1     :     0.000201
      g-1     :     0.000275
      g+2     :     0.000076
      g-2     :     0.000124
      g+3     :     0.000109
      g-3     :     0.000127
      g+4     :     0.000029
      g-4     :     0.000034
 34 H s       :     0.874622  s :     0.874622
      pz      :     0.011605  p :     0.032884
      px      :     0.011089
      py      :     0.010190
      dz2     :     0.000600  d :     0.003779
      dxz     :     0.000452
      dyz     :     0.001295
      dx2y2   :     0.000752
      dxy     :     0.000680
      f0      :     0.000014  f :     0.000325
      f+1     :     0.000016
      f-1     :     0.000088
      f+2     :     0.000044
      f-2     :     0.000043
      f+3     :     0.000032
      f-3     :     0.000088
 35 C s       :     3.173986  s :     3.173986
      pz      :     0.957364  p :     2.854893
      px      :     0.992035
      py      :     0.905494
      dz2     :     0.049740  d :     0.127354
      dxz     :     0.009238
      dyz     :     0.024079
      dx2y2   :     0.022650
      dxy     :     0.021646
      f0      :     0.001630  f :     0.012612
      f+1     :     0.001191
      f-1     :     0.003306
      f+2     :     0.001884
      f-2     :     0.001252
      f+3     :     0.001185
      f-3     :     0.002166
      g0      :     0.000179  g :     0.001249
      g+1     :     0.000056
      g-1     :     0.000215
      g+2     :     0.000123
      g-2     :     0.000145
      g+3     :     0.000162
      g-3     :     0.000195
      g+4     :     0.000106
      g-4     :     0.000068
 36 H s       :     0.847633  s :     0.847633
      pz      :     0.005710  p :     0.024146
      px      :     0.010806
      py      :     0.007630
      dz2     :     0.000519  d :     0.003028
      dxz     :     0.001255
      dyz     :     0.001081
      dx2y2   :     0.000083
      dxy     :     0.000089
      f0      :     0.000050  f :     0.000296
      f+1     :     0.000126
      f-1     :     0.000088
      f+2     :     0.000013
      f-2     :     0.000018
      f+3     :     0.000001
      f-3     :     0.000001
 37 C s       :     3.200064  s :     3.200064
      pz      :     0.927433  p :     2.793517
      px      :     0.943457
      py      :     0.922628
      dz2     :     0.015992  d :     0.128266
      dxz     :     0.030457
      dyz     :     0.058903
      dx2y2   :     0.010131
      dxy     :     0.012783
      f0      :     0.001215  f :     0.012613
      f+1     :     0.002820
      f-1     :     0.003764
      f+2     :     0.000924
      f-2     :     0.000971
      f+3     :     0.001124
      f-3     :     0.001795
      g0      :     0.000283  g :     0.001266
      g+1     :     0.000187
      g-1     :     0.000256
      g+2     :     0.000079
      g-2     :     0.000099
      g+3     :     0.000119
      g-3     :     0.000081
      g+4     :     0.000110
      g-4     :     0.000053
 38 H s       :     0.840840  s :     0.840840
      pz      :     0.005841  p :     0.022246
      px      :     0.009706
      py      :     0.006698
      dz2     :     0.000874  d :     0.002857
      dxz     :     0.000455
      dyz     :     0.000376
      dx2y2   :     0.000637
      dxy     :     0.000515
      f0      :     0.000031  f :     0.000287
      f+1     :     0.000028
      f-1     :     0.000068
      f+2     :     0.000060
      f-2     :     0.000028
      f+3     :     0.000019
      f-3     :     0.000053
 39 C s       :     3.226056  s :     3.226056
      pz      :     0.868273  p :     2.755306
      px      :     0.956250
      py      :     0.930783
      dz2     :     0.032423  d :     0.095942
      dxz     :     0.025999
      dyz     :     0.019882
      dx2y2   :     0.011245
      dxy     :     0.006392
      f0      :     0.001845  f :     0.013114
      f+1     :     0.002808
      f-1     :     0.003688
      f+2     :     0.001629
      f-2     :     0.001052
      f+3     :     0.000987
      f-3     :     0.001106
      g0      :     0.000267  g :     0.001221
      g+1     :     0.000192
      g-1     :     0.000271
      g+2     :     0.000091
      g-2     :     0.000129
      g+3     :     0.000090
      g-3     :     0.000118
      g+4     :     0.000027
      g-4     :     0.000037
 40 H s       :     0.914233  s :     0.914233
      pz      :     0.009754  p :     0.032615
      px      :     0.013498
      py      :     0.009363
      dz2     :     0.000755  d :     0.003650
      dxz     :     0.000351
      dyz     :     0.000760
      dx2y2   :     0.000807
      dxy     :     0.000978
      f0      :     0.000016  f :     0.000324
      f+1     :     0.000015
      f-1     :     0.000075
      f+2     :     0.000034
      f-2     :     0.000040
      f+3     :     0.000040
      f-3     :     0.000104
 41 C s       :     3.276527  s :     3.276527
      pz      :     0.947732  p :     2.727042
      px      :     0.911567
      py      :     0.867744
      dz2     :     0.014103  d :     0.118605
      dxz     :     0.030761
      dyz     :     0.024278
      dx2y2   :     0.024516
      dxy     :     0.024946
      f0      :     0.000832  f :     0.019210
      f+1     :     0.002969
      f-1     :     0.003038
      f+2     :     0.003981
      f-2     :     0.003768
      f+3     :     0.002242
      f-3     :     0.002380
      g0      :     0.000122  g :     0.001609
      g+1     :     0.000110
      g-1     :     0.000106
      g+2     :     0.000159
      g-2     :     0.000244
      g+3     :     0.000337
      g-3     :     0.000345
      g+4     :     0.000080
      g-4     :     0.000105
 42 C s       :     3.149755  s :     3.149755
      pz      :     1.027230  p :     3.014151
      px      :     1.008005
      py      :     0.978917
      dz2     :     0.004997  d :     0.072503
      dxz     :     0.022540
      dyz     :     0.020103
      dx2y2   :     0.010452
      dxy     :     0.014411
      f0      :     0.000247  f :     0.006713
      f+1     :     0.000458
      f-1     :     0.000865
      f+2     :     0.001598
      f-2     :     0.002339
      f+3     :     0.000658
      f-3     :     0.000548
      g0      :     0.000079  g :     0.000768
      g+1     :     0.000019
      g-1     :     0.000057
      g+2     :     0.000078
      g-2     :     0.000110
      g+3     :     0.000191
      g-3     :     0.000131
      g+4     :     0.000036
      g-4     :     0.000066
 43 H s       :     0.866164  s :     0.866164
      pz      :     0.009197  p :     0.024705
      px      :     0.005737
      py      :     0.009772
      dz2     :     0.001121  d :     0.003862
      dxz     :     0.000615
      dyz     :     0.000720
      dx2y2   :     0.000670
      dxy     :     0.000737
      f0      :     0.000034  f :     0.000391
      f+1     :     0.000109
      f-1     :     0.000039
      f+2     :     0.000072
      f-2     :     0.000054
      f+3     :     0.000043
      f-3     :     0.000039
 44 H s       :     0.870584  s :     0.870584
      pz      :     0.009519  p :     0.024219
      px      :     0.009156
      py      :     0.005544
      dz2     :     0.000866  d :     0.003841
      dxz     :     0.000681
      dyz     :     0.000678
      dx2y2   :     0.000916
      dxy     :     0.000700
      f0      :     0.000010  f :     0.000389
      f+1     :     0.000108
      f-1     :     0.000041
      f+2     :     0.000073
      f-2     :     0.000048
      f+3     :     0.000066
      f-3     :     0.000043
 45 H s       :     0.872495  s :     0.872495
      pz      :     0.009295  p :     0.027519
      px      :     0.010068
      py      :     0.008157
      dz2     :     0.001000  d :     0.004108
      dxz     :     0.000773
      dyz     :     0.000610
      dx2y2   :     0.000936
      dxy     :     0.000788
      f0      :     0.000032  f :     0.000395
      f+1     :     0.000033
      f-1     :     0.000079
      f+2     :     0.000102
      f-2     :     0.000054
      f+3     :     0.000047
      f-3     :     0.000048
 46 C s       :     3.162564  s :     3.162564
      pz      :     1.009254  p :     3.020216
      px      :     0.990056
      py      :     1.020906
      dz2     :     0.005937  d :     0.075558
      dxz     :     0.019342
      dyz     :     0.023757
      dx2y2   :     0.012077
      dxy     :     0.014445
      f0      :     0.000048  f :     0.006550
      f+1     :     0.001020
      f-1     :     0.000489
      f+2     :     0.001843
      f-2     :     0.002037
      f+3     :     0.000469
      f-3     :     0.000645
      g0      :     0.000085  g :     0.000744
      g+1     :     0.000055
      g-1     :     0.000015
      g+2     :     0.000080
      g-2     :     0.000094
      g+3     :     0.000131
      g-3     :     0.000183
      g+4     :     0.000028
      g-4     :     0.000072
 47 H s       :     0.870568  s :     0.870568
      pz      :     0.009105  p :     0.032483
      px      :     0.011641
      py      :     0.011737
      dz2     :     0.001281  d :     0.004177
      dxz     :     0.000690
      dyz     :     0.000653
      dx2y2   :     0.000767
      dxy     :     0.000785
      f0      :     0.000033  f :     0.000386
      f+1     :     0.000034
      f-1     :     0.000120
      f+2     :     0.000062
      f-2     :     0.000061
      f+3     :     0.000038
      f-3     :     0.000038
 48 H s       :     0.851403  s :     0.851403
      pz      :     0.009368  p :     0.026933
      px      :     0.006996
      py      :     0.010570
      dz2     :     0.000940  d :     0.003893
      dxz     :     0.000495
      dyz     :     0.000783
      dx2y2   :     0.000895
      dxy     :     0.000780
      f0      :     0.000024  f :     0.000382
      f+1     :     0.000085
      f-1     :     0.000029
      f+2     :     0.000087
      f-2     :     0.000061
      f+3     :     0.000054
      f-3     :     0.000041
 49 H s       :     0.871715  s :     0.871715
      pz      :     0.008729  p :     0.026714
      px      :     0.008874
      py      :     0.009110
      dz2     :     0.000923  d :     0.003981
      dxz     :     0.000658
      dyz     :     0.000755
      dx2y2   :     0.000787
      dxy     :     0.000858
      f0      :     0.000010  f :     0.000392
      f+1     :     0.000036
      f-1     :     0.000120
      f+2     :     0.000062
      f-2     :     0.000062
      f+3     :     0.000041
      f-3     :     0.000062
 50 C s       :     3.171270  s :     3.171270
      pz      :     0.985306  p :     2.964255
      px      :     0.973451
      py      :     1.005499
      dz2     :     0.007012  d :     0.067533
      dxz     :     0.017453
      dyz     :     0.019871
      dx2y2   :     0.008408
      dxy     :     0.014790
      f0      :     0.000043  f :     0.006570
      f+1     :     0.001129
      f-1     :     0.000524
      f+2     :     0.001532
      f-2     :     0.002438
      f+3     :     0.000258
      f-3     :     0.000645
      g0      :     0.000086  g :     0.000749
      g+1     :     0.000056
      g-1     :     0.000017
      g+2     :     0.000071
      g-2     :     0.000141
      g+3     :     0.000133
      g-3     :     0.000169
      g+4     :     0.000024
      g-4     :     0.000053
 51 H s       :     0.895199  s :     0.895199
      pz      :     0.010053  p :     0.031852
      px      :     0.010840
      py      :     0.010959
      dz2     :     0.001253  d :     0.004129
      dxz     :     0.000850
      dyz     :     0.000482
      dx2y2   :     0.000854
      dxy     :     0.000690
      f0      :     0.000022  f :     0.000383
      f+1     :     0.000053
      f-1     :     0.000108
      f+2     :     0.000079
      f-2     :     0.000043
      f+3     :     0.000036
      f-3     :     0.000043
 52 H s       :     0.876848  s :     0.876848
      pz      :     0.008058  p :     0.026364
      px      :     0.009487
      py      :     0.008818
      dz2     :     0.000978  d :     0.003947
      dxz     :     0.000617
      dyz     :     0.000734
      dx2y2   :     0.001025
      dxy     :     0.000593
      f0      :     0.000015  f :     0.000390
      f+1     :     0.000044
      f-1     :     0.000112
      f+2     :     0.000092
      f-2     :     0.000034
      f+3     :     0.000038
      f-3     :     0.000056
 53 H s       :     0.866379  s :     0.866379
      pz      :     0.009520  p :     0.026607
      px      :     0.007657
      py      :     0.009429
      dz2     :     0.000842  d :     0.003908
      dxz     :     0.000598
      dyz     :     0.000671
      dx2y2   :     0.001017
      dxy     :     0.000779
      f0      :     0.000012  f :     0.000381
      f+1     :     0.000086
      f-1     :     0.000032
      f+2     :     0.000087
      f-2     :     0.000047
      f+3     :     0.000072
      f-3     :     0.000046
 54 C s       :     3.139435  s :     3.139435
      pz      :     0.732858  p :     2.175167
      px      :     0.706728
      py      :     0.735581
      dz2     :     0.053586  d :     0.261712
      dxz     :     0.069082
      dyz     :     0.091830
      dx2y2   :     0.022365
      dxy     :     0.024849
      f0      :     0.005656  f :     0.034728
      f+1     :     0.005711
      f-1     :     0.010984
      f+2     :     0.003947
      f-2     :     0.004245
      f+3     :     0.001775
      f-3     :     0.002410
      g0      :     0.000872  g :     0.004393
      g+1     :     0.000718
      g-1     :     0.001070
      g+2     :     0.000383
      g-2     :     0.000378
      g+3     :     0.000378
      g-3     :     0.000357
      g+4     :     0.000136
      g-4     :     0.000099
 55 C s       :     3.249228  s :     3.249228
      pz      :     0.841734  p :     2.591997
      px      :     0.964989
      py      :     0.785274
      dz2     :     0.027794  d :     0.116288
      dxz     :     0.029897
      dyz     :     0.035834
      dx2y2   :     0.011231
      dxy     :     0.011531
      f0      :     0.001627  f :     0.017589
      f+1     :     0.002901
      f-1     :     0.005834
      f+2     :     0.001648
      f-2     :     0.001508
      f+3     :     0.001788
      f-3     :     0.002283
      g0      :     0.000292  g :     0.001544
      g+1     :     0.000216
      g-1     :     0.000348
      g+2     :     0.000089
      g-2     :     0.000104
      g+3     :     0.000176
      g-3     :     0.000184
      g+4     :     0.000069
      g-4     :     0.000066
 56 C s       :     3.251175  s :     3.251175
      pz      :     0.903587  p :     2.735216
      px      :     0.911800
      py      :     0.919830
      dz2     :     0.013330  d :     0.103700
      dxz     :     0.024487
      dyz     :     0.042544
      dx2y2   :     0.011441
      dxy     :     0.011897
      f0      :     0.001082  f :     0.013179
      f+1     :     0.002741
      f-1     :     0.004404
      f+2     :     0.000992
      f-2     :     0.001083
      f+3     :     0.001095
      f-3     :     0.001781
      g0      :     0.000272  g :     0.001249
      g+1     :     0.000206
      g-1     :     0.000264
      g+2     :     0.000076
      g-2     :     0.000082
      g+3     :     0.000115
      g-3     :     0.000086
      g+4     :     0.000096
      g-4     :     0.000051
 57 H s       :     0.845275  s :     0.845275
      pz      :     0.010855  p :     0.028671
      px      :     0.009378
      py      :     0.008439
      dz2     :     0.001128  d :     0.003425
      dxz     :     0.000502
      dyz     :     0.000589
      dx2y2   :     0.000653
      dxy     :     0.000553
      f0      :     0.000024  f :     0.000306
      f+1     :     0.000027
      f-1     :     0.000093
      f+2     :     0.000048
      f-2     :     0.000038
      f+3     :     0.000022
      f-3     :     0.000054
 58 C s       :     3.183239  s :     3.183239
      pz      :     0.979078  p :     2.813128
      px      :     0.942636
      py      :     0.891415
      dz2     :     0.051669  d :     0.124083
      dxz     :     0.009414
      dyz     :     0.022236
      dx2y2   :     0.020187
      dxy     :     0.020577
      f0      :     0.001330  f :     0.012451
      f+1     :     0.000998
      f-1     :     0.003783
      f+2     :     0.001502
      f-2     :     0.001354
      f+3     :     0.001260
      f-3     :     0.002225
      g0      :     0.000214  g :     0.001268
      g+1     :     0.000053
      g-1     :     0.000211
      g+2     :     0.000116
      g-2     :     0.000124
      g+3     :     0.000181
      g-3     :     0.000216
      g+4     :     0.000093
      g-4     :     0.000062
 59 H s       :     0.824993  s :     0.824993
      pz      :     0.006014  p :     0.022994
      px      :     0.009731
      py      :     0.007248
      dz2     :     0.000343  d :     0.002855
      dxz     :     0.001219
      dyz     :     0.001184
      dx2y2   :     0.000055
      dxy     :     0.000054
      f0      :     0.000029  f :     0.000282
      f+1     :     0.000127
      f-1     :     0.000109
      f+2     :     0.000008
      f-2     :     0.000008
      f+3     :     0.000000
      f-3     :     0.000001
 60 C s       :     3.203514  s :     3.203514
      pz      :     0.899531  p :     2.748859
      px      :     0.913598
      py      :     0.935729
      dz2     :     0.034980  d :     0.122641
      dxz     :     0.026379
      dyz     :     0.040217
      dx2y2   :     0.011021
      dxy     :     0.010045
      f0      :     0.001195  f :     0.012339
      f+1     :     0.002544
      f-1     :     0.004080
      f+2     :     0.001168
      f-2     :     0.001028
      f+3     :     0.001106
      f-3     :     0.001218
      g0      :     0.000278  g :     0.001266
      g+1     :     0.000196
      g-1     :     0.000302
      g+2     :     0.000080
      g-2     :     0.000095
      g+3     :     0.000119
      g-3     :     0.000120
      g+4     :     0.000037
      g-4     :     0.000037
 61 H s       :     0.826839  s :     0.826839
      pz      :     0.006965  p :     0.022561
      px      :     0.009131
      py      :     0.006465
      dz2     :     0.000546  d :     0.002817
      dxz     :     0.000294
      dyz     :     0.000669
      dx2y2   :     0.000656
      dxy     :     0.000652
      f0      :     0.000011  f :     0.000277
      f+1     :     0.000014
      f-1     :     0.000076
      f+2     :     0.000033
      f-2     :     0.000034
      f+3     :     0.000028
      f-3     :     0.000081
 62 C s       :     3.201865  s :     3.201865
      pz      :     0.910127  p :     2.799130
      px      :     0.948543
      py      :     0.940460
      dz2     :     0.018034  d :     0.121541
      dxz     :     0.024724
      dyz     :     0.059189
      dx2y2   :     0.009401
      dxy     :     0.010194
      f0      :     0.001034  f :     0.012461
      f+1     :     0.002602
      f-1     :     0.004196
      f+2     :     0.000851
      f-2     :     0.000905
      f+3     :     0.001180
      f-3     :     0.001693
      g0      :     0.000289  g :     0.001269
      g+1     :     0.000201
      g-1     :     0.000270
      g+2     :     0.000074
      g-2     :     0.000079
      g+3     :     0.000120
      g-3     :     0.000088
      g+4     :     0.000094
      g-4     :     0.000052
 63 H s       :     0.828040  s :     0.828040
      pz      :     0.006888  p :     0.023356
      px      :     0.009682
      py      :     0.006786
      dz2     :     0.000890  d :     0.002886
      dxz     :     0.000448
      dyz     :     0.000353
      dx2y2   :     0.000634
      dxy     :     0.000560
      f0      :     0.000026  f :     0.000282
      f+1     :     0.000022
      f-1     :     0.000074
      f+2     :     0.000048
      f-2     :     0.000036
      f+3     :     0.000022
      f-3     :     0.000054
 64 C s       :     3.218826  s :     3.218826
      pz      :     0.963204  p :     2.741923
      px      :     0.904449
      py      :     0.874270
      dz2     :     0.033309  d :     0.099943
      dxz     :     0.009131
      dyz     :     0.019222
      dx2y2   :     0.019383
      dxy     :     0.018899
      f0      :     0.001294  f :     0.012617
      f+1     :     0.000909
      f-1     :     0.003737
      f+2     :     0.001627
      f-2     :     0.001451
      f+3     :     0.001265
      f-3     :     0.002334
      g0      :     0.000207  g :     0.001251
      g+1     :     0.000050
      g-1     :     0.000196
      g+2     :     0.000111
      g-2     :     0.000118
      g+3     :     0.000182
      g-3     :     0.000219
      g+4     :     0.000106
      g-4     :     0.000064
 65 H s       :     0.838614  s :     0.838614
      pz      :     0.007693  p :     0.027274
      px      :     0.009928
      py      :     0.009653
      dz2     :     0.000550  d :     0.003316
      dxz     :     0.001286
      dyz     :     0.001259
      dx2y2   :     0.000106
      dxy     :     0.000115
      f0      :     0.000043  f :     0.000303
      f+1     :     0.000130
      f-1     :     0.000111
      f+2     :     0.000008
      f-2     :     0.000009
      f+3     :     0.000001
      f-3     :     0.000001
 66 H s       :     0.742654  s :     0.742654
      pz      :     0.018656  p :     0.071243
      px      :     0.032774
      py      :     0.019812
      dz2     :     0.002799  d :     0.009828
      dxz     :     0.001827
      dyz     :     0.001004
      dx2y2   :     0.001615
      dxy     :     0.002584
      f0      :     0.000085  f :     0.000873
      f+1     :     0.000043
      f-1     :     0.000199
      f+2     :     0.000091
      f-2     :     0.000242
      f+3     :     0.000135
      f-3     :     0.000078


                     *******************************
                     * LOEWDIN POPULATION ANALYSIS *
                     *******************************

----------------------
LOEWDIN ATOMIC CHARGES
----------------------
   0 O :    0.583698
   1 O :    0.330395
   2 N :    0.396308
   3 N :    0.583450
   4 C :   -0.480888
   5 C :   -0.152810
   6 H :   -0.012937
   7 C :   -0.099980
   8 C :    0.081957
   9 H :   -0.042671
  10 C :    0.061651
  11 H :   -0.051192
  12 C :    0.059365
  13 H :   -0.052087
  14 C :    0.062735
  15 H :   -0.051077
  16 C :    0.079006
  17 H :   -0.046572
  18 C :   -0.401980
  19 C :    0.243273
  20 H :   -0.049031
  21 H :   -0.043767
  22 H :   -0.054408
  23 C :    0.224175
  24 H :   -0.052695
  25 H :   -0.048989
  26 H :   -0.050423
  27 C :    0.241339
  28 H :   -0.053072
  29 H :   -0.044009
  30 H :   -0.048421
  31 C :   -0.204497
  32 C :   -0.052197
  33 C :    0.067013
  34 H :   -0.052208
  35 C :    0.031045
  36 H :   -0.059962
  37 C :    0.040045
  38 H :   -0.051820
  39 C :    0.059334
  40 H :   -0.054894
  41 C :   -0.246514
  42 C :    0.231349
  43 H :   -0.046554
  44 H :   -0.047963
  45 H :   -0.045164
  46 C :    0.246734
  47 H :   -0.062791
  48 H :   -0.046674
  49 H :   -0.047049
  50 C :    0.247720
  51 H :   -0.061375
  52 H :   -0.045258
  53 H :   -0.046341
  54 C :   -0.757437
  55 C :   -0.121369
  56 C :    0.097552
  57 H :   -0.045304
  58 C :    0.073263
  59 H :   -0.047976
  60 C :    0.082122
  61 H :   -0.045671
  62 C :    0.073401
  63 H :   -0.048031
  64 C :    0.100017
  65 H :   -0.042075
  66 H :   -0.180813

-------------------------------
LOEWDIN REDUCED ORBITAL CHARGES
-------------------------------
  0 O s       :     3.040424  s :     3.040424
      pz      :     1.462326  p :     4.164498
      px      :     1.417750
      py      :     1.284422
      dz2     :     0.033917  d :     0.180978
      dxz     :     0.019820
      dyz     :     0.050747
      dx2y2   :     0.037384
      dxy     :     0.039110
      f0      :     0.004086  f :     0.029322
      f+1     :     0.001909
      f-1     :     0.006808
      f+2     :     0.003993
      f-2     :     0.004389
      f+3     :     0.003291
      f-3     :     0.004847
      g0      :     0.000071  g :     0.001080
      g+1     :     0.000038
      g-1     :     0.000172
      g+2     :     0.000098
      g-2     :     0.000111
      g+3     :     0.000173
      g-3     :     0.000130
      g+4     :     0.000140
      g-4     :     0.000149
  1 O s       :     3.235085  s :     3.235085
      pz      :     1.501038  p :     4.315684
      px      :     1.316522
      py      :     1.498124
      dz2     :     0.040189  d :     0.095801
      dxz     :     0.020813
      dyz     :     0.031918
      dx2y2   :     0.001476
      dxy     :     0.001405
      f0      :     0.007730  f :     0.021788
      f+1     :     0.005227
      f-1     :     0.007580
      f+2     :     0.000561
      f-2     :     0.000619
      f+3     :     0.000045
      f-3     :     0.000028
      g0      :     0.000483  g :     0.001247
      g+1     :     0.000272
      g-1     :     0.000384
      g+2     :     0.000047
      g-2     :     0.000052
      g+3     :     0.000007
      g-3     :     0.000002
      g+4     :     0.000000
      g-4     :     0.000001
  2 N s       :     2.846458  s :     2.846458
      pz      :     0.970252  p :     3.403243
      px      :     1.134716
      py      :     1.298274
      dz2     :     0.031880  d :     0.293465
      dxz     :     0.046890
      dyz     :     0.036667
      dx2y2   :     0.084970
      dxy     :     0.093058
      f0      :     0.004028  f :     0.056290
      f+1     :     0.005997
      f-1     :     0.004062
      f+2     :     0.009194
      f-2     :     0.003572
      f+3     :     0.011919
      f-3     :     0.017519
      g0      :     0.000249  g :     0.004235
      g+1     :     0.000241
      g-1     :     0.000479
      g+2     :     0.000483
      g-2     :     0.000302
      g+3     :     0.000371
      g-3     :     0.000116
      g+4     :     0.001129
      g-4     :     0.000864
  3 N s       :     2.685244  s :     2.685244
      pz      :     1.058982  p :     3.342727
      px      :     1.203539
      py      :     1.080206
      dz2     :     0.083525  d :     0.329883
      dxz     :     0.055953
      dyz     :     0.109517
      dx2y2   :     0.045062
      dxy     :     0.035827
      f0      :     0.007821  f :     0.055815
      f+1     :     0.011217
      f-1     :     0.014218
      f+2     :     0.006192
      f-2     :     0.005694
      f+3     :     0.003879
      f-3     :     0.006792
      g0      :     0.000549  g :     0.002881
      g+1     :     0.000391
      g-1     :     0.000363
      g+2     :     0.000210
      g-2     :     0.000413
      g+3     :     0.000189
      g-3     :     0.000248
      g+4     :     0.000172
      g-4     :     0.000345
  4 C s       :     2.595311  s :     2.595311
      pz      :     0.768493  p :     2.631872
      px      :     0.921757
      py      :     0.941622
      dz2     :     0.086627  d :     0.937922
      dxz     :     0.096899
      dyz     :     0.179931
      dx2y2   :     0.310816
      dxy     :     0.263650
      f0      :     0.018131  f :     0.281125
      f+1     :     0.017228
      f-1     :     0.025596
      f+2     :     0.029655
      f-2     :     0.038934
      f+3     :     0.042708
      f-3     :     0.108872
      g0      :     0.002258  g :     0.034658
      g+1     :     0.001633
      g-1     :     0.004841
      g+2     :     0.002700
      g-2     :     0.003664
      g+3     :     0.003956
      g-3     :     0.001949
      g+4     :     0.008570
      g-4     :     0.005087
  5 C s       :     2.523010  s :     2.523010
      pz      :     0.914472  p :     2.676270
      px      :     0.880904
      py      :     0.880894
      dz2     :     0.151948  d :     0.742662
      dxz     :     0.129873
      dyz     :     0.132979
      dx2y2   :     0.203849
      dxy     :     0.124013
      f0      :     0.023632  f :     0.196631
      f+1     :     0.030309
      f-1     :     0.029715
      f+2     :     0.028302
      f-2     :     0.024527
      f+3     :     0.024190
      f-3     :     0.035956
      g0      :     0.001701  g :     0.014237
      g+1     :     0.001558
      g-1     :     0.001512
      g+2     :     0.000624
      g-2     :     0.001789
      g+3     :     0.001435
      g-3     :     0.001925
      g+4     :     0.001636
      g-4     :     0.002058
  6 H s       :     0.742432  s :     0.742432
      pz      :     0.058216  p :     0.187784
      px      :     0.046162
      py      :     0.083406
      dz2     :     0.015968  d :     0.072751
      dxz     :     0.003768
      dyz     :     0.017960
      dx2y2   :     0.014763
      dxy     :     0.020292
      f0      :     0.000662  f :     0.009971
      f+1     :     0.000199
      f-1     :     0.002878
      f+2     :     0.001560
      f-2     :     0.000999
      f+3     :     0.001773
      f-3     :     0.001901
  7 C s       :     2.563304  s :     2.563304
      pz      :     0.915918  p :     2.702701
      px      :     0.820513
      py      :     0.966270
      dz2     :     0.172896  d :     0.657107
      dxz     :     0.109395
      dyz     :     0.173039
      dx2y2   :     0.104382
      dxy     :     0.097396
      f0      :     0.024083  f :     0.162326
      f+1     :     0.020672
      f-1     :     0.050329
      f+2     :     0.020175
      f-2     :     0.022489
      f+3     :     0.012639
      f-3     :     0.011939
      g0      :     0.001965  g :     0.014541
      g+1     :     0.001249
      g-1     :     0.002906
      g+2     :     0.001425
      g-2     :     0.001736
      g+3     :     0.001805
      g-3     :     0.001203
      g+4     :     0.001152
      g-4     :     0.001101
  8 C s       :     2.578501  s :     2.578501
      pz      :     0.974242  p :     2.704459
      px      :     0.814197
      py      :     0.916020
      dz2     :     0.118557  d :     0.507342
      dxz     :     0.094195
      dyz     :     0.173064
      dx2y2   :     0.062995
      dxy     :     0.058530
      f0      :     0.020078  f :     0.115920
      f+1     :     0.019684
      f-1     :     0.033491
      f+2     :     0.008064
      f-2     :     0.013739
      f+3     :     0.008815
      f-3     :     0.012048
      g0      :     0.002515  g :     0.011821
      g+1     :     0.001520
      g-1     :     0.001824
      g+2     :     0.000622
      g-2     :     0.001544
      g+3     :     0.001265
      g-3     :     0.000440
      g+4     :     0.001158
      g-4     :     0.000931
  9 H s       :     0.781026  s :     0.781026
      pz      :     0.064693  p :     0.186737
      px      :     0.052850
      py      :     0.069193
      dz2     :     0.018856  d :     0.065251
      dxz     :     0.009652
      dyz     :     0.013853
      dx2y2   :     0.011043
      dxy     :     0.011847
      f0      :     0.001342  f :     0.009658
      f+1     :     0.000562
      f-1     :     0.002667
      f+2     :     0.001633
      f-2     :     0.001708
      f+3     :     0.000886
      f-3     :     0.000859
 10 C s       :     2.587200  s :     2.587200
      pz      :     0.991566  p :     2.718688
      px      :     0.808713
      py      :     0.918409
      dz2     :     0.153412  d :     0.507289
      dxz     :     0.104018
      dyz     :     0.149866
      dx2y2   :     0.039269
      dxy     :     0.060725
      f0      :     0.021645  f :     0.113546
      f+1     :     0.015335
      f-1     :     0.036013
      f+2     :     0.013486
      f-2     :     0.014310
      f+3     :     0.008062
      f-3     :     0.004695
      g0      :     0.001928  g :     0.011627
      g+1     :     0.001404
      g-1     :     0.003089
      g+2     :     0.001064
      g-2     :     0.000985
      g+3     :     0.001208
      g-3     :     0.000827
      g+4     :     0.000558
      g-4     :     0.000563
 11 H s       :     0.790481  s :     0.790481
      pz      :     0.048018  p :     0.186637
      px      :     0.060860
      py      :     0.077759
      dz2     :     0.009495  d :     0.064449
      dxz     :     0.007306
      dyz     :     0.016083
      dx2y2   :     0.017218
      dxy     :     0.014347
      f0      :     0.000841  f :     0.009624
      f+1     :     0.000676
      f-1     :     0.001852
      f+2     :     0.000957
      f-2     :     0.001680
      f+3     :     0.001527
      f-3     :     0.002091
 12 C s       :     2.587782  s :     2.587782
      pz      :     0.949043  p :     2.720243
      px      :     0.818631
      py      :     0.952569
      dz2     :     0.144083  d :     0.507450
      dxz     :     0.057072
      dyz     :     0.120094
      dx2y2   :     0.094709
      dxy     :     0.091493
      f0      :     0.014938  f :     0.113573
      f+1     :     0.009476
      f-1     :     0.030315
      f+2     :     0.016465
      f-2     :     0.019500
      f+3     :     0.011666
      f-3     :     0.011213
      g0      :     0.001266  g :     0.011588
      g+1     :     0.000613
      g-1     :     0.001748
      g+2     :     0.001088
      g-2     :     0.001604
      g+3     :     0.001855
      g-3     :     0.001162
      g+4     :     0.001146
      g-4     :     0.001105
 13 H s       :     0.791314  s :     0.791314
      pz      :     0.089891  p :     0.186758
      px      :     0.051670
      py      :     0.045197
      dz2     :     0.019177  d :     0.064387
      dxz     :     0.019633
      dyz     :     0.022572
      dx2y2   :     0.001377
      dxy     :     0.001628
      f0      :     0.003044  f :     0.009627
      f+1     :     0.002565
      f-1     :     0.003099
      f+2     :     0.000393
      f-2     :     0.000498
      f+3     :     0.000014
      f-3     :     0.000012
 14 C s       :     2.587051  s :     2.587051
      pz      :     0.973252  p :     2.716234
      px      :     0.817215
      py      :     0.925768
      dz2     :     0.115487  d :     0.508579
      dxz     :     0.096391
      dyz     :     0.174681
      dx2y2   :     0.064169
      dxy     :     0.057850
      f0      :     0.019557  f :     0.113768
      f+1     :     0.019544
      f-1     :     0.033337
      f+2     :     0.007597
      f-2     :     0.013283
      f+3     :     0.008773
      f-3     :     0.011678
      g0      :     0.002490  g :     0.011633
      g+1     :     0.001503
      g-1     :     0.001811
      g+2     :     0.000624
      g-2     :     0.001548
      g+3     :     0.001230
      g-3     :     0.000391
      g+4     :     0.001096
      g-4     :     0.000941
 15 H s       :     0.790452  s :     0.790452
      pz      :     0.063409  p :     0.186550
      px      :     0.053170
      py      :     0.069971
      dz2     :     0.018544  d :     0.064455
      dxz     :     0.009351
      dyz     :     0.013747
      dx2y2   :     0.011023
      dxy     :     0.011789
      f0      :     0.001328  f :     0.009620
      f+1     :     0.000571
      f-1     :     0.002660
      f+2     :     0.001626
      f-2     :     0.001686
      f+3     :     0.000885
      f-3     :     0.000865
 16 C s       :     2.575262  s :     2.575262
      pz      :     0.988760  p :     2.712085
      px      :     0.809370
      py      :     0.913954
      dz2     :     0.150029  d :     0.505716
      dxz     :     0.103947
      dyz     :     0.151023
      dx2y2   :     0.039934
      dxy     :     0.060784
      f0      :     0.021985  f :     0.116135
      f+1     :     0.015536
      f-1     :     0.036784
      f+2     :     0.014262
      f-2     :     0.014713
      f+3     :     0.008007
      f-3     :     0.004847
      g0      :     0.001946  g :     0.011796
      g+1     :     0.001420
      g-1     :     0.003115
      g+2     :     0.001111
      g-2     :     0.001025
      g+3     :     0.001200
      g-3     :     0.000866
      g+4     :     0.000591
      g-4     :     0.000522
 17 H s       :     0.778838  s :     0.778838
      pz      :     0.051232  p :     0.192225
      px      :     0.063418
      py      :     0.077576
      dz2     :     0.009875  d :     0.065833
      dxz     :     0.007909
      dyz     :     0.015750
      dx2y2   :     0.017885
      dxy     :     0.014414
      f0      :     0.000847  f :     0.009676
      f+1     :     0.000718
      f-1     :     0.001815
      f+2     :     0.000918
      f-2     :     0.001716
      f+3     :     0.001545
      f-3     :     0.002118
 18 C s       :     2.544395  s :     2.544395
      pz      :     0.931454  p :     2.706235
      px      :     0.851558
      py      :     0.923224
      dz2     :     0.189789  d :     0.893050
      dxz     :     0.163252
      dyz     :     0.150334
      dx2y2   :     0.221158
      dxy     :     0.168516
      f0      :     0.023113  f :     0.242541
      f+1     :     0.041160
      f-1     :     0.039903
      f+2     :     0.034740
      f-2     :     0.018064
      f+3     :     0.053133
      f-3     :     0.032430
      g0      :     0.001531  g :     0.015759
      g+1     :     0.002016
      g-1     :     0.001479
      g+2     :     0.001494
      g-2     :     0.001207
      g+3     :     0.001744
      g-3     :     0.001379
      g+4     :     0.002495
      g-4     :     0.002412
 19 C s       :     2.536678  s :     2.536678
      pz      :     0.925114  p :     2.758342
      px      :     0.912115
      py      :     0.921113
      dz2     :     0.119636  d :     0.383284
      dxz     :     0.044098
      dyz     :     0.045348
      dx2y2   :     0.103051
      dxy     :     0.071150
      f0      :     0.009161  f :     0.074589
      f+1     :     0.014248
      f-1     :     0.007406
      f+2     :     0.011080
      f-2     :     0.009371
      f+3     :     0.010516
      f-3     :     0.012807
      g0      :     0.000435  g :     0.003834
      g+1     :     0.000359
      g-1     :     0.000298
      g+2     :     0.000116
      g-2     :     0.000697
      g+3     :     0.000549
      g-3     :     0.000490
      g+4     :     0.000291
      g-4     :     0.000600
 20 H s       :     0.780951  s :     0.780951
      pz      :     0.085535  p :     0.191167
      px      :     0.053293
      py      :     0.052340
      dz2     :     0.018590  d :     0.067547
      dxz     :     0.021549
      dyz     :     0.024053
      dx2y2   :     0.001674
      dxy     :     0.001682
      f0      :     0.002887  f :     0.009365
      f+1     :     0.002619
      f-1     :     0.003015
      f+2     :     0.000386
      f-2     :     0.000432
      f+3     :     0.000008
      f-3     :     0.000018
 21 H s       :     0.775624  s :     0.775624
      pz      :     0.053414  p :     0.190971
      px      :     0.078383
      py      :     0.059175
      dz2     :     0.006028  d :     0.067729
      dxz     :     0.019715
      dyz     :     0.004079
      dx2y2   :     0.021479
      dxy     :     0.016428
      f0      :     0.001068  f :     0.009442
      f+1     :     0.001176
      f-1     :     0.000421
      f+2     :     0.000873
      f-2     :     0.001090
      f+3     :     0.003129
      f-3     :     0.001685
 22 H s       :     0.778576  s :     0.778576
      pz      :     0.057475  p :     0.197601
      px      :     0.056026
      py      :     0.084101
      dz2     :     0.012392  d :     0.068749
      dxz     :     0.002739
      dyz     :     0.017718
      dx2y2   :     0.012174
      dxy     :     0.023726
      f0      :     0.000597  f :     0.009481
      f+1     :     0.000111
      f-1     :     0.002505
      f+2     :     0.001528
      f-2     :     0.000770
      f+3     :     0.002609
      f-3     :     0.001361
 23 C s       :     2.541014  s :     2.541014
      pz      :     0.932346  p :     2.760440
      px      :     0.942442
      py      :     0.885652
      dz2     :     0.105018  d :     0.394913
      dxz     :     0.030575
      dyz     :     0.074241
      dx2y2   :     0.079762
      dxy     :     0.105317
      f0      :     0.011088  f :     0.075560
      f+1     :     0.003019
      f-1     :     0.012524
      f+2     :     0.012379
      f-2     :     0.009076
      f+3     :     0.014256
      f-3     :     0.013220
      g0      :     0.000509  g :     0.003898
      g+1     :     0.000102
      g-1     :     0.000334
      g+2     :     0.000655
      g-2     :     0.000149
      g+3     :     0.000278
      g-3     :     0.000584
      g+4     :     0.000509
      g-4     :     0.000778
 24 H s       :     0.786617  s :     0.786617
      pz      :     0.060562  p :     0.189278
      px      :     0.069213
      py      :     0.059503
      dz2     :     0.015959  d :     0.067411
      dxz     :     0.010038
      dyz     :     0.008497
      dx2y2   :     0.020877
      dxy     :     0.012041
      f0      :     0.000612  f :     0.009388
      f+1     :     0.001670
      f-1     :     0.001186
      f+2     :     0.001049
      f-2     :     0.001488
      f+3     :     0.002029
      f-3     :     0.001354
 25 H s       :     0.783460  s :     0.783460
      pz      :     0.056001  p :     0.188974
      px      :     0.081870
      py      :     0.051103
      dz2     :     0.009521  d :     0.067166
      dxz     :     0.018869
      dyz     :     0.002593
      dx2y2   :     0.016476
      dxy     :     0.019706
      f0      :     0.000719  f :     0.009388
      f+1     :     0.001900
      f-1     :     0.000373
      f+2     :     0.001194
      f-2     :     0.000822
      f+3     :     0.002534
      f-3     :     0.001845
 26 H s       :     0.784565  s :     0.784565
      pz      :     0.086541  p :     0.189326
      px      :     0.054009
      py      :     0.048776
      dz2     :     0.017225  d :     0.067179
      dxz     :     0.024478
      dyz     :     0.023586
      dx2y2   :     0.001639
      dxy     :     0.000250
      f0      :     0.002716  f :     0.009352
      f+1     :     0.003093
      f-1     :     0.003015
      f+2     :     0.000439
      f-2     :     0.000076
      f+3     :     0.000007
      f-3     :     0.000007
 27 C s       :     2.537836  s :     2.537836
      pz      :     0.880021  p :     2.755991
      px      :     0.937971
      py      :     0.937999
      dz2     :     0.093813  d :     0.386134
      dxz     :     0.085632
      dyz     :     0.092915
      dx2y2   :     0.071290
      dxy     :     0.042485
      f0      :     0.015087  f :     0.074849
      f+1     :     0.016265
      f-1     :     0.018575
      f+2     :     0.007537
      f-2     :     0.008112
      f+3     :     0.002397
      f-3     :     0.006877
      g0      :     0.000750  g :     0.003851
      g+1     :     0.000976
      g-1     :     0.001138
      g+2     :     0.000252
      g-2     :     0.000137
      g+3     :     0.000113
      g-3     :     0.000324
      g+4     :     0.000089
      g-4     :     0.000072
 28 H s       :     0.782187  s :     0.782187
      pz      :     0.052208  p :     0.193746
      px      :     0.054940
      py      :     0.086597
      dz2     :     0.009316  d :     0.067721
      dxz     :     0.001266
      dyz     :     0.020768
      dx2y2   :     0.012751
      dxy     :     0.023620
      f0      :     0.000686  f :     0.009419
      f+1     :     0.000147
      f-1     :     0.002146
      f+2     :     0.001744
      f-2     :     0.000469
      f+3     :     0.002573
      f-3     :     0.001654
 29 H s       :     0.777897  s :     0.777897
      pz      :     0.050333  p :     0.189515
      px      :     0.081862
      py      :     0.057319
      dz2     :     0.008589  d :     0.067207
      dxz     :     0.019569
      dyz     :     0.002479
      dx2y2   :     0.017056
      dxy     :     0.019514
      f0      :     0.000730  f :     0.009390
      f+1     :     0.001875
      f-1     :     0.000319
      f+2     :     0.001366
      f-2     :     0.000779
      f+3     :     0.002505
      f-3     :     0.001815
 30 H s       :     0.781455  s :     0.781455
      pz      :     0.056186  p :     0.190346
      px      :     0.069040
      py      :     0.065119
      dz2     :     0.015533  d :     0.067259
      dxz     :     0.010748
      dyz     :     0.009000
      dx2y2   :     0.021516
      dxy     :     0.010461
      f0      :     0.000650  f :     0.009361
      f+1     :     0.001646
      f-1     :     0.001212
      f+2     :     0.001252
      f-2     :     0.001520
      f+3     :     0.001831
      f-3     :     0.001251
 31 C s       :     2.560273  s :     2.560273
      pz      :     0.886462  p :     2.656325
      px      :     0.807524
      py      :     0.962338
      dz2     :     0.196222  d :     0.766131
      dxz     :     0.169038
      dyz     :     0.210264
      dx2y2   :     0.093474
      dxy     :     0.097134
      f0      :     0.033498  f :     0.201508
      f+1     :     0.039594
      f-1     :     0.056817
      f+2     :     0.023666
      f-2     :     0.022047
      f+3     :     0.012351
      f-3     :     0.013536
      g0      :     0.003661  g :     0.020261
      g+1     :     0.003267
      g-1     :     0.004121
      g+2     :     0.001704
      g-2     :     0.002333
      g+3     :     0.001669
      g-3     :     0.001429
      g+4     :     0.001147
      g-4     :     0.000929
 32 C s       :     2.563468  s :     2.563468
      pz      :     0.976315  p :     2.705819
      px      :     0.814943
      py      :     0.914561
      dz2     :     0.148340  d :     0.617288
      dxz     :     0.114569
      dyz     :     0.179449
      dx2y2   :     0.086304
      dxy     :     0.088628
      f0      :     0.019318  f :     0.151985
      f+1     :     0.023863
      f-1     :     0.047077
      f+2     :     0.018996
      f-2     :     0.014865
      f+3     :     0.014170
      f-3     :     0.013697
      g0      :     0.002370  g :     0.013636
      g+1     :     0.001646
      g-1     :     0.002549
      g+2     :     0.001187
      g-2     :     0.001109
      g+3     :     0.001475
      g-3     :     0.001077
      g+4     :     0.001259
      g-4     :     0.000964
 33 C s       :     2.572452  s :     2.572452
      pz      :     0.984609  p :     2.703316
      px      :     0.799945
      py      :     0.918763
      dz2     :     0.150808  d :     0.528128
      dxz     :     0.117789
      dyz     :     0.157367
      dx2y2   :     0.052825
      dxy     :     0.049339
      f0      :     0.021549  f :     0.117282
      f+1     :     0.021487
      f-1     :     0.034110
      f+2     :     0.014364
      f-2     :     0.012331
      f+3     :     0.007317
      f-3     :     0.006124
      g0      :     0.001992  g :     0.011809
      g+1     :     0.001947
      g-1     :     0.003075
      g+2     :     0.000650
      g-2     :     0.000993
      g+3     :     0.001127
      g-3     :     0.000920
      g+4     :     0.000481
      g-4     :     0.000623
 34 H s       :     0.770345  s :     0.770345
      pz      :     0.052102  p :     0.203179
      px      :     0.060535
      py      :     0.090542
      dz2     :     0.011112  d :     0.068828
      dxz     :     0.006165
      dyz     :     0.019889
      dx2y2   :     0.015646
      dxy     :     0.016016
      f0      :     0.000769  f :     0.009856
      f+1     :     0.000431
      f-1     :     0.002445
      f+2     :     0.001444
      f-2     :     0.001358
      f+3     :     0.001581
      f-3     :     0.001827
 35 C s       :     2.584139  s :     2.584139
      pz      :     0.946039  p :     2.749153
      px      :     0.839673
      py      :     0.963441
      dz2     :     0.145273  d :     0.509914
      dxz     :     0.045508
      dyz     :     0.131437
      dx2y2   :     0.094257
      dxy     :     0.093438
      f0      :     0.013707  f :     0.114033
      f+1     :     0.009749
      f-1     :     0.031900
      f+2     :     0.019947
      f-2     :     0.016361
      f+3     :     0.012160
      f-3     :     0.010209
      g0      :     0.001335  g :     0.011717
      g+1     :     0.000494
      g-1     :     0.001791
      g+2     :     0.001268
      g-2     :     0.001523
      g+3     :     0.001753
      g-3     :     0.001313
      g+4     :     0.001212
      g-4     :     0.001027
 36 H s       :     0.794825  s :     0.794825
      pz      :     0.088504  p :     0.190407
      px      :     0.054684
      py      :     0.047220
      dz2     :     0.018876  d :     0.064990
      dxz     :     0.021006
      dyz     :     0.022476
      dx2y2   :     0.001359
      dxy     :     0.001273
      f0      :     0.003043  f :     0.009740
      f+1     :     0.002758
      f-1     :     0.003157
      f+2     :     0.000403
      f-2     :     0.000360
      f+3     :     0.000009
      f-3     :     0.000010
 37 C s       :     2.584692  s :     2.584692
      pz      :     0.976092  p :     2.717208
      px      :     0.800405
      py      :     0.940711
      dz2     :     0.118712  d :     0.529270
      dxz     :     0.103984
      dyz     :     0.181164
      dx2y2   :     0.057401
      dxy     :     0.068010
      f0      :     0.018179  f :     0.116791
      f+1     :     0.021871
      f-1     :     0.036322
      f+2     :     0.010450
      f-2     :     0.009038
      f+3     :     0.009873
      f-3     :     0.011058
      g0      :     0.002489  g :     0.011994
      g+1     :     0.001624
      g-1     :     0.002088
      g+2     :     0.001013
      g-2     :     0.000930
      g+3     :     0.001251
      g-3     :     0.000505
      g+4     :     0.001255
      g-4     :     0.000838
 38 H s       :     0.791720  s :     0.791720
      pz      :     0.060836  p :     0.186235
      px      :     0.057809
      py      :     0.067590
      dz2     :     0.017848  d :     0.064259
      dxz     :     0.009579
      dyz     :     0.012944
      dx2y2   :     0.012508
      dxy     :     0.011381
      f0      :     0.001162  f :     0.009606
      f+1     :     0.000913
      f-1     :     0.002367
      f+2     :     0.001621
      f-2     :     0.001602
      f+3     :     0.000924
      f-3     :     0.001016
 39 C s       :     2.571306  s :     2.571306
      pz      :     0.989308  p :     2.743672
      px      :     0.836625
      py      :     0.917740
      dz2     :     0.143082  d :     0.499021
      dxz     :     0.105358
      dyz     :     0.155842
      dx2y2   :     0.048886
      dxy     :     0.045854
      f0      :     0.021020  f :     0.115026
      f+1     :     0.021166
      f-1     :     0.033996
      f+2     :     0.014472
      f-2     :     0.012241
      f+3     :     0.007056
      f-3     :     0.005076
      g0      :     0.002006  g :     0.011640
      g+1     :     0.001790
      g-1     :     0.003006
      g+2     :     0.000778
      g-2     :     0.001040
      g+3     :     0.001113
      g-3     :     0.000848
      g+4     :     0.000472
      g-4     :     0.000588
 40 H s       :     0.773211  s :     0.773211
      pz      :     0.054606  p :     0.203267
      px      :     0.064011
      py      :     0.084650
      dz2     :     0.011047  d :     0.068485
      dxz     :     0.005618
      dyz     :     0.018282
      dx2y2   :     0.016675
      dxy     :     0.016862
      f0      :     0.000819  f :     0.009932
      f+1     :     0.000418
      f-1     :     0.002180
      f+2     :     0.001364
      f-2     :     0.001350
      f+3     :     0.001655
      f-3     :     0.002146
 41 C s       :     2.531171  s :     2.531171
      pz      :     0.903583  p :     2.717040
      px      :     0.909596
      py      :     0.903861
      dz2     :     0.117681  d :     0.789508
      dxz     :     0.177723
      dyz     :     0.181360
      dx2y2   :     0.146979
      dxy     :     0.165766
      f0      :     0.015355  f :     0.197330
      f+1     :     0.033226
      f-1     :     0.033093
      f+2     :     0.034130
      f-2     :     0.027482
      f+3     :     0.026672
      f-3     :     0.027372
      g0      :     0.000867  g :     0.011465
      g+1     :     0.001197
      g-1     :     0.001221
      g+2     :     0.001232
      g-2     :     0.001463
      g+3     :     0.001705
      g-3     :     0.001623
      g+4     :     0.001261
      g-4     :     0.000897
 42 C s       :     2.531051  s :     2.531051
      pz      :     0.920591  p :     2.743651
      px      :     0.925838
      py      :     0.897222
      dz2     :     0.030934  d :     0.412922
      dxz     :     0.122424
      dyz     :     0.115068
      dx2y2   :     0.057452
      dxy     :     0.087045
      f0      :     0.008778  f :     0.077110
      f+1     :     0.006896
      f-1     :     0.015203
      f+2     :     0.011268
      f-2     :     0.013512
      f+3     :     0.009586
      f-3     :     0.011868
      g0      :     0.000542  g :     0.003918
      g+1     :     0.000109
      g-1     :     0.000350
      g+2     :     0.000466
      g-2     :     0.000531
      g+3     :     0.000410
      g-3     :     0.000723
      g+4     :     0.000394
      g-4     :     0.000393
 43 H s       :     0.779458  s :     0.779458
      pz      :     0.065941  p :     0.189967
      px      :     0.070807
      py      :     0.053219
      dz2     :     0.016375  d :     0.067759
      dxz     :     0.014277
      dyz     :     0.012188
      dx2y2   :     0.012092
      dxy     :     0.012826
      f0      :     0.000795  f :     0.009370
      f+1     :     0.002411
      f-1     :     0.000746
      f+2     :     0.001839
      f-2     :     0.001743
      f+3     :     0.000829
      f-3     :     0.001008
 44 H s       :     0.779257  s :     0.779257
      pz      :     0.061772  p :     0.191254
      px      :     0.071278
      py      :     0.058204
      dz2     :     0.012814  d :     0.068064
      dxz     :     0.014688
      dyz     :     0.011388
      dx2y2   :     0.015370
      dxy     :     0.013803
      f0      :     0.000538  f :     0.009389
      f+1     :     0.002029
      f-1     :     0.000791
      f+2     :     0.001756
      f-2     :     0.001649
      f+3     :     0.001335
      f-3     :     0.001293
 45 H s       :     0.776480  s :     0.776480
      pz      :     0.066643  p :     0.191050
      px      :     0.058947
      py      :     0.065460
      dz2     :     0.015856  d :     0.068188
      dxz     :     0.013572
      dyz     :     0.013398
      dx2y2   :     0.013092
      dxy     :     0.012270
      f0      :     0.000794  f :     0.009447
      f+1     :     0.000910
      f-1     :     0.002095
      f+2     :     0.002004
      f-2     :     0.001699
      f+3     :     0.001089
      f-3     :     0.000856
 46 C s       :     2.534733  s :     2.534733
      pz      :     0.921043  p :     2.745651
      px      :     0.894139
      py      :     0.930469
      dz2     :     0.028981  d :     0.394029
      dxz     :     0.102721
      dyz     :     0.119387
      dx2y2   :     0.065643
      dxy     :     0.077297
      f0      :     0.008677  f :     0.075060
      f+1     :     0.014838
      f-1     :     0.006594
      f+2     :     0.011490
      f-2     :     0.012039
      f+3     :     0.011675
      f-3     :     0.009747
      g0      :     0.000537  g :     0.003793
      g+1     :     0.000348
      g-1     :     0.000101
      g+2     :     0.000460
      g-2     :     0.000463
      g+3     :     0.000683
      g-3     :     0.000423
      g+4     :     0.000354
      g-4     :     0.000426
 47 H s       :     0.779535  s :     0.779535
      pz      :     0.068247  p :     0.204925
      px      :     0.058920
      py      :     0.077759
      dz2     :     0.017073  d :     0.068890
      dxz     :     0.012298
      dyz     :     0.013962
      dx2y2   :     0.012536
      dxy     :     0.013021
      f0      :     0.000799  f :     0.009441
      f+1     :     0.000682
      f-1     :     0.002520
      f+2     :     0.001803
      f-2     :     0.001823
      f+3     :     0.000983
      f-3     :     0.000831
 48 H s       :     0.779486  s :     0.779486
      pz      :     0.064624  p :     0.190478
      px      :     0.067680
      py      :     0.058174
      dz2     :     0.015099  d :     0.067354
      dxz     :     0.013349
      dyz     :     0.013017
      dx2y2   :     0.013449
      dxy     :     0.012440
      f0      :     0.000726  f :     0.009356
      f+1     :     0.002183
      f-1     :     0.000744
      f+2     :     0.001915
      f-2     :     0.001748
      f+3     :     0.000956
      f-3     :     0.001084
 49 H s       :     0.778383  s :     0.778383
      pz      :     0.062428  p :     0.191485
      px      :     0.056445
      py      :     0.072612
      dz2     :     0.013024  d :     0.067788
      dxz     :     0.010916
      dyz     :     0.015163
      dx2y2   :     0.014701
      dxy     :     0.013984
      f0      :     0.000524  f :     0.009394
      f+1     :     0.000658
      f-1     :     0.002242
      f+2     :     0.001725
      f-2     :     0.001731
      f+3     :     0.001240
      f-3     :     0.001274
 50 C s       :     2.534321  s :     2.534321
      pz      :     0.914702  p :     2.743575
      px      :     0.911997
      py      :     0.916877
      dz2     :     0.034664  d :     0.395372
      dxz     :     0.107712
      dyz     :     0.115559
      dx2y2   :     0.049722
      dxy     :     0.087715
      f0      :     0.010200  f :     0.075208
      f+1     :     0.014041
      f-1     :     0.007528
      f+2     :     0.011348
      f-2     :     0.012977
      f+3     :     0.009865
      f-3     :     0.009249
      g0      :     0.000411  g :     0.003804
      g+1     :     0.000540
      g-1     :     0.000169
      g+2     :     0.000451
      g-2     :     0.000528
      g+3     :     0.000717
      g-3     :     0.000355
      g+4     :     0.000263
      g-4     :     0.000370
 51 H s       :     0.778297  s :     0.778297
      pz      :     0.066659  p :     0.204706
      px      :     0.060075
      py      :     0.077972
      dz2     :     0.016140  d :     0.068991
      dxz     :     0.012698
      dyz     :     0.013491
      dx2y2   :     0.013107
      dxy     :     0.013555
      f0      :     0.000679  f :     0.009381
      f+1     :     0.001044
      f-1     :     0.002110
      f+2     :     0.001899
      f-2     :     0.001698
      f+3     :     0.001034
      f-3     :     0.000916
 52 H s       :     0.777509  s :     0.777509
      pz      :     0.063007  p :     0.190793
      px      :     0.055883
      py      :     0.071902
      dz2     :     0.013935  d :     0.067581
      dxz     :     0.011577
      dyz     :     0.014654
      dx2y2   :     0.014738
      dxy     :     0.012677
      f0      :     0.000556  f :     0.009375
      f+1     :     0.000831
      f-1     :     0.002195
      f+2     :     0.001941
      f-2     :     0.001588
      f+3     :     0.001160
      f-3     :     0.001104
 53 H s       :     0.778599  s :     0.778599
      pz      :     0.061194  p :     0.190749
      px      :     0.069591
      py      :     0.059964
      dz2     :     0.013151  d :     0.067608
      dxz     :     0.013860
      dyz     :     0.011645
      dx2y2   :     0.014760
      dxy     :     0.014191
      f0      :     0.000551  f :     0.009385
      f+1     :     0.002003
      f-1     :     0.000745
      f+2     :     0.001842
      f-2     :     0.001654
      f+3     :     0.001262
      f-3     :     0.001327
 54 C s       :     2.607668  s :     2.607668
      pz      :     0.997548  p :     2.579151
      px      :     0.701371
      py      :     0.880232
      dz2     :     0.311996  d :     1.156638
      dxz     :     0.244873
      dyz     :     0.387613
      dx2y2   :     0.106821
      dxy     :     0.105335
      f0      :     0.070221  f :     0.363394
      f+1     :     0.050930
      f-1     :     0.123210
      f+2     :     0.041833
      f-2     :     0.042036
      f+3     :     0.017035
      f-3     :     0.018129
      g0      :     0.009414  g :     0.050586
      g+1     :     0.009075
      g-1     :     0.012877
      g+2     :     0.003936
      g-2     :     0.003830
      g+3     :     0.004028
      g-3     :     0.004326
      g+4     :     0.001887
      g-4     :     0.001212
 55 C s       :     2.572267  s :     2.572267
      pz      :     1.003019  p :     2.750092
      px      :     0.824241
      py      :     0.922832
      dz2     :     0.165419  d :     0.628642
      dxz     :     0.115626
      dyz     :     0.194418
      dx2y2   :     0.076705
      dxy     :     0.076474
      f0      :     0.020803  f :     0.155604
      f+1     :     0.021458
      f-1     :     0.052884
      f+2     :     0.017420
      f-2     :     0.016875
      f+3     :     0.013032
      f-3     :     0.013132
      g0      :     0.002372  g :     0.014764
      g+1     :     0.001723
      g-1     :     0.003528
      g+2     :     0.001028
      g-2     :     0.001178
      g+3     :     0.001622
      g-3     :     0.001464
      g+4     :     0.000920
      g-4     :     0.000929
 56 C s       :     2.580942  s :     2.580942
      pz      :     0.971329  p :     2.685664
      px      :     0.774241
      py      :     0.940093
      dz2     :     0.124446  d :     0.507420
      dxz     :     0.092748
      dyz     :     0.174767
      dx2y2   :     0.056143
      dxy     :     0.059315
      f0      :     0.016723  f :     0.116587
      f+1     :     0.021923
      f-1     :     0.040132
      f+2     :     0.009308
      f-2     :     0.009069
      f+3     :     0.009394
      f-3     :     0.010039
      g0      :     0.002363  g :     0.011835
      g+1     :     0.001719
      g-1     :     0.002368
      g+2     :     0.000872
      g-2     :     0.000853
      g+3     :     0.001200
      g-3     :     0.000539
      g+4     :     0.001113
      g-4     :     0.000809
 57 H s       :     0.779264  s :     0.779264
      pz      :     0.060984  p :     0.190545
      px      :     0.054389
      py      :     0.075172
      dz2     :     0.017685  d :     0.065798
      dxz     :     0.008809
      dyz     :     0.014619
      dx2y2   :     0.012546
      dxy     :     0.012138
      f0      :     0.001128  f :     0.009698
      f+1     :     0.000687
      f-1     :     0.002643
      f+2     :     0.001612
      f-2     :     0.001622
      f+3     :     0.000968
      f-3     :     0.001037
 58 C s       :     2.587335  s :     2.587335
      pz      :     0.951228  p :     2.715460
      px      :     0.802458
      py      :     0.961773
      dz2     :     0.150993  d :     0.499368
      dxz     :     0.041659
      dyz     :     0.127241
      dx2y2   :     0.089603
      dxy     :     0.089872
      f0      :     0.012330  f :     0.112933
      f+1     :     0.008192
      f-1     :     0.035383
      f+2     :     0.017697
      f-2     :     0.016731
      f+3     :     0.011848
      f-3     :     0.010754
      g0      :     0.001525  g :     0.011642
      g+1     :     0.000333
      g-1     :     0.001624
      g+2     :     0.001360
      g-2     :     0.001480
      g+3     :     0.001764
      g-3     :     0.001419
      g+4     :     0.001112
      g-4     :     0.001025
 59 H s       :     0.787748  s :     0.787748
      pz      :     0.092029  p :     0.186066
      px      :     0.049655
      py      :     0.044382
      dz2     :     0.018876  d :     0.064500
      dxz     :     0.020634
      dyz     :     0.023634
      dx2y2   :     0.000690
      dxy     :     0.000665
      f0      :     0.003028  f :     0.009662
      f+1     :     0.002811
      f-1     :     0.003466
      f+2     :     0.000182
      f-2     :     0.000169
      f+3     :     0.000003
      f-3     :     0.000002
 60 C s       :     2.589769  s :     2.589769
      pz      :     0.996509  p :     2.696134
      px      :     0.774083
      py      :     0.925542
      dz2     :     0.147447  d :     0.506864
      dxz     :     0.101211
      dyz     :     0.161237
      dx2y2   :     0.048812
      dxy     :     0.048158
      f0      :     0.018249  f :     0.113542
      f+1     :     0.019408
      f-1     :     0.039232
      f+2     :     0.011817
      f-2     :     0.011253
      f+3     :     0.007549
      f-3     :     0.006034
      g0      :     0.001937  g :     0.011569
      g+1     :     0.001674
      g-1     :     0.003212
      g+2     :     0.000656
      g-2     :     0.000802
      g+3     :     0.001172
      g-3     :     0.000884
      g+4     :     0.000587
      g-4     :     0.000644
 61 H s       :     0.787657  s :     0.787657
      pz      :     0.050447  p :     0.184478
      px      :     0.053642
      py      :     0.080390
      dz2     :     0.011436  d :     0.063961
      dxz     :     0.005563
      dyz     :     0.017273
      dx2y2   :     0.014782
      dxy     :     0.014907
      f0      :     0.000745  f :     0.009575
      f+1     :     0.000437
      f-1     :     0.002441
      f+2     :     0.001368
      f-2     :     0.001360
      f+3     :     0.001494
      f-3     :     0.001732
 62 C s       :     2.587304  s :     2.587304
      pz      :     0.982365  p :     2.715417
      px      :     0.796710
      py      :     0.936341
      dz2     :     0.123082  d :     0.499219
      dxz     :     0.087119
      dyz     :     0.181965
      dx2y2   :     0.052042
      dxy     :     0.055012
      f0      :     0.016660  f :     0.112999
      f+1     :     0.019954
      f-1     :     0.039702
      f+2     :     0.009247
      f-2     :     0.008932
      f+3     :     0.009130
      f-3     :     0.009374
      g0      :     0.002440  g :     0.011660
      g+1     :     0.001575
      g-1     :     0.002347
      g+2     :     0.000853
      g-2     :     0.000824
      g+3     :     0.001203
      g-3     :     0.000533
      g+4     :     0.001067
      g-4     :     0.000819
 63 H s       :     0.787925  s :     0.787925
      pz      :     0.060758  p :     0.185982
      px      :     0.055194
      py      :     0.070030
      dz2     :     0.017493  d :     0.064466
      dxz     :     0.008806
      dyz     :     0.013695
      dx2y2   :     0.012433
      dxy     :     0.012039
      f0      :     0.001109  f :     0.009659
      f+1     :     0.000668
      f-1     :     0.002608
      f+2     :     0.001618
      f-2     :     0.001618
      f+3     :     0.000969
      f-3     :     0.001069
 64 C s       :     2.580378  s :     2.580378
      pz      :     0.952916  p :     2.682630
      px      :     0.775443
      py      :     0.954271
      dz2     :     0.144964  d :     0.508056
      dxz     :     0.042794
      dyz     :     0.130102
      dx2y2   :     0.095468
      dxy     :     0.094727
      f0      :     0.012496  f :     0.117038
      f+1     :     0.008142
      f-1     :     0.035337
      f+2     :     0.019363
      f-2     :     0.018238
      f+3     :     0.012236
      f-3     :     0.011226
      g0      :     0.001490  g :     0.011881
      g+1     :     0.000319
      g-1     :     0.001603
      g+2     :     0.001361
      g-2     :     0.001466
      g+3     :     0.001801
      g-3     :     0.001502
      g+4     :     0.001295
      g-4     :     0.001045
 65 H s       :     0.779641  s :     0.779641
      pz      :     0.093704  p :     0.187699
      px      :     0.047646
      py      :     0.046348
      dz2     :     0.019599  d :     0.065071
      dxz     :     0.020146
      dyz     :     0.023490
      dx2y2   :     0.000903
      dxy     :     0.000934
      f0      :     0.003071  f :     0.009665
      f+1     :     0.002739
      f-1     :     0.003459
      f+2     :     0.000198
      f-2     :     0.000184
      f+3     :     0.000010
      f-3     :     0.000004
 66 H s       :     0.689204  s :     0.689204
      pz      :     0.091081  p :     0.334417
      px      :     0.106683
      py      :     0.136653
      dz2     :     0.031163  d :     0.133875
      dxz     :     0.019805
      dyz     :     0.026766
      dx2y2   :     0.023116
      dxy     :     0.033025
      f0      :     0.002388  f :     0.023315
      f+1     :     0.000840
      f-1     :     0.005653
      f+2     :     0.003426
      f-2     :     0.005680
      f+3     :     0.003276
      f-3     :     0.002053


                      *****************************
                      * MAYER POPULATION ANALYSIS *
                      *****************************

  NA   - Mulliken gross atomic population
  ZA   - Total nuclear charge
  QA   - Mulliken gross atomic charge
  VA   - Mayer's total valence
  BVA  - Mayer's bonded valence
  FA   - Mayer's free valence

  ATOM       NA         ZA         QA         VA         BVA        FA
  0 O      8.3965     8.0000    -0.3965     1.9998     1.9998     0.0000
  1 O      8.4285     8.0000    -0.4285     2.0791     2.0791     0.0000
  2 N      7.4502     7.0000    -0.4502     2.8159     2.8159    -0.0000
  3 N      7.3863     7.0000    -0.3863     2.9710     2.9710     0.0000
  4 C      5.6547     6.0000     0.3453     3.7194     3.7194    -0.0000
  5 C      5.7317     6.0000     0.2683     3.7778     3.7778    -0.0000
  6 H      0.9301     1.0000     0.0699     0.9334     0.9334     0.0000
  7 C      6.0033     6.0000    -0.0033     3.7852     3.7852    -0.0000
  8 C      6.1584     6.0000    -0.1584     3.9816     3.9816    -0.0000
  9 H      0.8607     1.0000     0.1393     0.9807     0.9807    -0.0000
 10 C      6.1397     6.0000    -0.1397     3.9888     3.9888    -0.0000
 11 H      0.8576     1.0000     0.1424     0.9746     0.9746    -0.0000
 12 C      6.1279     6.0000    -0.1279     3.9800     3.9800    -0.0000
 13 H      0.8645     1.0000     0.1355     0.9774     0.9774    -0.0000
 14 C      6.1274     6.0000    -0.1274     4.0060     4.0060    -0.0000
 15 H      0.8537     1.0000     0.1463     0.9701     0.9701     0.0000
 16 C      6.1140     6.0000    -0.1140     3.9098     3.9098    -0.0000
 17 H      0.9072     1.0000     0.0928     1.0133     1.0133    -0.0000
 18 C      5.9528     6.0000     0.0472     4.2397     4.2397     0.0000
 19 C      6.2661     6.0000    -0.2661     3.9447     3.9447    -0.0000
 20 H      0.8849     1.0000     0.1151     0.9958     0.9958    -0.0000
 21 H      0.8831     1.0000     0.1169     0.9850     0.9850     0.0000
 22 H      0.9159     1.0000     0.0841     0.9968     0.9968    -0.0000
 23 C      6.2866     6.0000    -0.2866     3.9695     3.9695    -0.0000
 24 H      0.9059     1.0000     0.0941     0.9926     0.9926     0.0000
 25 H      0.8984     1.0000     0.1016     0.9867     0.9867    -0.0000
 26 H      0.8840     1.0000     0.1160     0.9909     0.9909    -0.0000
 27 C      6.2494     6.0000    -0.2494     3.9539     3.9539    -0.0000
 28 H      0.9100     1.0000     0.0900     0.9968     0.9968    -0.0000
 29 H      0.8778     1.0000     0.1222     0.9841     0.9841    -0.0000
 30 H      0.8957     1.0000     0.1043     0.9891     0.9891    -0.0000
 31 C      5.8926     6.0000     0.1074     3.6960     3.6960    -0.0000
 32 C      5.9673     6.0000     0.0327     3.5543     3.5543    -0.0000
 33 C      6.0848     6.0000    -0.0848     3.9131     3.9131     0.0000
 34 H      0.9116     1.0000     0.0884     1.0018     1.0018     0.0000
 35 C      6.1701     6.0000    -0.1701     3.9638     3.9638     0.0000
 36 H      0.8751     1.0000     0.1249     0.9775     0.9775     0.0000
 37 C      6.1357     6.0000    -0.1357     3.9634     3.9634    -0.0000
 38 H      0.8662     1.0000     0.1338     0.9726     0.9726    -0.0000
 39 C      6.0916     6.0000    -0.0916     3.8750     3.8750    -0.0000
 40 H      0.9508     1.0000     0.0492     1.0291     1.0291    -0.0000
 41 C      6.1430     6.0000    -0.1430     4.1836     4.1836     0.0000
 42 C      6.2439     6.0000    -0.2439     4.0011     4.0011     0.0000
 43 H      0.8951     1.0000     0.1049     0.9833     0.9833     0.0000
 44 H      0.8990     1.0000     0.1010     0.9806     0.9806    -0.0000
 45 H      0.9045     1.0000     0.0955     0.9873     0.9873     0.0000
 46 C      6.2656     6.0000    -0.2656     3.9544     3.9544     0.0000
 47 H      0.9076     1.0000     0.0924     1.0138     1.0138     0.0000
 48 H      0.8826     1.0000     0.1174     0.9886     0.9886    -0.0000
 49 H      0.9028     1.0000     0.0972     0.9871     0.9871     0.0000
 50 C      6.2104     6.0000    -0.2104     3.9487     3.9487    -0.0000
 51 H      0.9316     1.0000     0.0684     1.0114     1.0114    -0.0000
 52 H      0.9075     1.0000     0.0925     0.9891     0.9891     0.0000
 53 H      0.8973     1.0000     0.1027     0.9867     0.9867     0.0000
 54 C      5.6154     6.0000     0.3846     4.0225     4.0225     0.0000
 55 C      5.9766     6.0000     0.0234     3.8723     3.8723    -0.0000
 56 C      6.1045     6.0000    -0.1045     3.9177     3.9177    -0.0000
 57 H      0.8777     1.0000     0.1223     0.9969     0.9969     0.0000
 58 C      6.1342     6.0000    -0.1342     3.9874     3.9874    -0.0000
 59 H      0.8511     1.0000     0.1489     0.9716     0.9716     0.0000
 60 C      6.0886     6.0000    -0.0886     3.9517     3.9517     0.0000
 61 H      0.8525     1.0000     0.1475     0.9721     0.9721     0.0000
 62 C      6.1363     6.0000    -0.1363     3.9764     3.9764     0.0000
 63 H      0.8546     1.0000     0.1454     0.9742     0.9742     0.0000
 64 C      6.0746     6.0000    -0.0746     3.8923     3.8923     0.0000
 65 H      0.8695     1.0000     0.1305     0.9999     0.9999    -0.0000
 66 H      0.8246     1.0000     0.1754     1.0078     1.0078    -0.0000

  Mayer bond orders larger than 0.100000
B(  0-O ,  4-C ) :   0.8253 B(  0-O , 54-C ) :   1.0412 B(  1-O , 54-C ) :   1.8880 
B(  2-N ,  4-C ) :   1.8390 B(  2-N , 18-C ) :   0.9244 B(  3-N ,  5-C ) :   1.0051 
B(  3-N , 31-C ) :   1.0563 B(  3-N , 66-H ) :   0.9240 B(  4-C ,  5-C ) :   0.9559 
B(  5-C ,  6-H ) :   0.9150 B(  5-C ,  7-C ) :   0.8682 B(  7-C ,  8-C ) :   1.4483 
B(  7-C , 16-C ) :   1.3430 B(  8-C ,  9-H ) :   0.9149 B(  8-C , 10-C ) :   1.4756 
B( 10-C , 11-H ) :   0.9242 B( 10-C , 12-C ) :   1.4587 B( 12-C , 13-H ) :   0.9288 
B( 12-C , 14-C ) :   1.4512 B( 14-C , 15-H ) :   0.9146 B( 14-C , 16-C ) :   1.5027 
B( 16-C , 17-H ) :   0.9396 B( 18-C , 19-C ) :   1.0535 B( 18-C , 23-C ) :   1.0813 
B( 18-C , 27-C ) :   1.0510 B( 19-C , 20-H ) :   0.9569 B( 19-C , 21-H ) :   0.9577 
B( 19-C , 22-H ) :   0.9674 B( 23-C , 24-H ) :   0.9621 B( 23-C , 25-H ) :   0.9598 
B( 23-C , 26-H ) :   0.9580 B( 27-C , 28-H ) :   0.9590 B( 27-C , 29-H ) :   0.9527 
B( 27-C , 30-H ) :   0.9611 B( 31-C , 32-C ) :   1.2020 B( 31-C , 39-C ) :   1.3299 
B( 32-C , 33-C ) :   1.4116 B( 32-C , 41-C ) :   0.9102 B( 33-C , 34-H ) :   0.9357 
B( 33-C , 35-C ) :   1.4553 B( 35-C , 36-H ) :   0.9240 B( 35-C , 37-C ) :   1.4716 
B( 37-C , 38-H ) :   0.9186 B( 37-C , 39-C ) :   1.4621 B( 39-C , 40-H ) :   0.9440 
B( 41-C , 42-C ) :   1.1033 B( 41-C , 46-C ) :   1.0691 B( 41-C , 50-C ) :   1.0438 
B( 42-C , 43-H ) :   0.9588 B( 42-C , 44-H ) :   0.9568 B( 42-C , 45-H ) :   0.9619 
B( 46-C , 47-H ) :   0.9659 B( 46-C , 48-H ) :   0.9610 B( 46-C , 49-H ) :   0.9582 
B( 50-C , 51-H ) :   0.9703 B( 50-C , 52-H ) :   0.9523 B( 50-C , 53-H ) :   0.9632 
B( 54-C , 55-C ) :   1.0484 B( 55-C , 56-C ) :   1.3471 B( 55-C , 64-C ) :   1.3660 
B( 56-C , 57-H ) :   0.9391 B( 56-C , 58-C ) :   1.4799 B( 58-C , 59-H ) :   0.9226 
B( 58-C , 60-C ) :   1.4401 B( 60-C , 61-H ) :   0.9263 B( 60-C , 62-C ) :   1.4372 
B( 62-C , 63-H ) :   0.9280 B( 62-C , 64-C ) :   1.4626 B( 64-C , 65-H ) :   0.9261 


-------
TIMINGS
-------

Total SCF time: 0 days 0 hours 24 min 24 sec 

Total time                  ....    1464.812 sec
Sum of individual times     ....    1412.458 sec  ( 96.4%)

Fock matrix formation       ....    1310.077 sec  ( 89.4%)
  Split-RI-J                ....      74.377 sec  (  5.7% of F)
  Chain of spheres X        ....    1015.866 sec  ( 77.5% of F)
  XC integration            ....     100.064 sec  (  7.6% of F)
    Basis function eval.    ....       4.175 sec  (  4.2% of XC)
    Density eval.           ....      39.716 sec  ( 39.7% of XC)
    XC-Functional eval.     ....       0.949 sec  (  0.9% of XC)
    XC-Potential eval.      ....      25.988 sec  ( 26.0% of XC)
Diagonalization             ....      19.534 sec  (  1.3%)
Density matrix formation    ....       3.340 sec  (  0.2%)
Population analysis         ....       8.055 sec  (  0.5%)
Initial guess               ....      13.767 sec  (  0.9%)
Orbital Transformation      ....       0.000 sec  (  0.0%)
Orbital Orthonormalization  ....       0.000 sec  (  0.0%)
DIIS solution               ....      18.456 sec  (  1.3%)
SOSCF solution              ....      13.906 sec  (  0.9%)
Grid generation             ....      25.323 sec  (  1.7%)

Maximum memory used throughout the entire SCF-calculation: 1161.9 MB
[1720886032.435635] [node107:326903:0]          mpool.c:43   UCX  WARN  object 0x14535fc0 was not returned to mpool ucp_requests
[1720886032.435654] [node107:326903:0]          mpool.c:43   UCX  WARN  object 0x14536340 was not returned to mpool ucp_requests
[1720886032.435659] [node107:326903:0]          mpool.c:43   UCX  WARN  object 0x14536500 was not returned to mpool ucp_requests
[1720886032.435662] [node107:326903:0]          mpool.c:43   UCX  WARN  object 0x145366c0 was not returned to mpool ucp_requests
[1720886032.435666] [node107:326903:0]          mpool.c:43   UCX  WARN  object 0x14536880 was not returned to mpool ucp_requests
[1720886032.435669] [node107:326903:0]          mpool.c:43   UCX  WARN  object 0x14536a40 was not returned to mpool ucp_requests
[1720886032.435673] [node107:326903:0]          mpool.c:43   UCX  WARN  object 0x14536c00 was not returned to mpool ucp_requests
[1720886032.435675] [node107:326903:0]          mpool.c:43   UCX  WARN  object 0x14536dc0 was not returned to mpool ucp_requests
[1720886032.435677] [node107:326903:0]          mpool.c:43   UCX  WARN  object 0x14536f80 was not returned to mpool ucp_requests
[1720886032.435680] [node107:326903:0]          mpool.c:43   UCX  WARN  object 0x14537140 was not returned to mpool ucp_requests
[1720886032.435682] [node107:326903:0]          mpool.c:43   UCX  WARN  object 0x14537300 was not returned to mpool ucp_requests
[1720886032.435686] [node107:326903:0]          mpool.c:43   UCX  WARN  object 0x145374c0 was not returned to mpool ucp_requests
[1720886032.435689] [node107:326903:0]          mpool.c:43   UCX  WARN  object 0x14537680 was not returned to mpool ucp_requests
[1720886032.435693] [node107:326903:0]          mpool.c:43   UCX  WARN  object 0x14537840 was not returned to mpool ucp_requests
[1720886032.435696] [node107:326903:0]          mpool.c:43   UCX  WARN  object 0x14537a00 was not returned to mpool ucp_requests
[1720886032.435700] [node107:326903:0]          mpool.c:43   UCX  WARN  object 0x14537bc0 was not returned to mpool ucp_requests
[1720886032.435703] [node107:326903:0]          mpool.c:43   UCX  WARN  object 0x14537d80 was not returned to mpool ucp_requests
[1720886032.435707] [node107:326903:0]          mpool.c:43   UCX  WARN  object 0x14537f40 was not returned to mpool ucp_requests
[1720886032.436774] [node107:326894:0]          mpool.c:43   UCX  WARN  object 0x138dd280 was not returned to mpool ucp_requests
[1720886032.436792] [node107:326894:0]          mpool.c:43   UCX  WARN  object 0x138dd440 was not returned to mpool ucp_requests
[1720886032.436799] [node107:326894:0]          mpool.c:43   UCX  WARN  object 0x138dd600 was not returned to mpool ucp_requests
[1720886032.436802] [node107:326894:0]          mpool.c:43   UCX  WARN  object 0x138dd7c0 was not returned to mpool ucp_requests
[1720886032.436806] [node107:326894:0]          mpool.c:43   UCX  WARN  object 0x138dd980 was not returned to mpool ucp_requests
[1720886032.436810] [node107:326894:0]          mpool.c:43   UCX  WARN  object 0x138ddb40 was not returned to mpool ucp_requests
[1720886032.436812] [node107:326894:0]          mpool.c:43   UCX  WARN  object 0x138ddd00 was not returned to mpool ucp_requests
[1720886032.436814] [node107:326894:0]          mpool.c:43   UCX  WARN  object 0x138ddec0 was not returned to mpool ucp_requests
[1720886032.436817] [node107:326894:0]          mpool.c:43   UCX  WARN  object 0x138de080 was not returned to mpool ucp_requests
[1720886032.436822] [node107:326894:0]          mpool.c:43   UCX  WARN  object 0x138de240 was not returned to mpool ucp_requests
[1720886032.436825] [node107:326894:0]          mpool.c:43   UCX  WARN  object 0x138de400 was not returned to mpool ucp_requests
[1720886032.436828] [node107:326894:0]          mpool.c:43   UCX  WARN  object 0x138de5c0 was not returned to mpool ucp_requests
[1720886032.436831] [node107:326894:0]          mpool.c:43   UCX  WARN  object 0x138de780 was not returned to mpool ucp_requests
[1720886032.436835] [node107:326894:0]          mpool.c:43   UCX  WARN  object 0x138de940 was not returned to mpool ucp_requests
[1720886032.436838] [node107:326894:0]          mpool.c:43   UCX  WARN  object 0x138deb00 was not returned to mpool ucp_requests
[1720886032.436841] [node107:326894:0]          mpool.c:43   UCX  WARN  object 0x138decc0 was not returned to mpool ucp_requests
[1720886032.436845] [node107:326894:0]          mpool.c:43   UCX  WARN  object 0x138dee80 was not returned to mpool ucp_requests
[1720886032.436848] [node107:326894:0]          mpool.c:43   UCX  WARN  object 0x138df200 was not returned to mpool ucp_requests
[1720886032.443438] [node107:326887:0]          mpool.c:43   UCX  WARN  object 0x131ceb80 was not returned to mpool ucp_requests
[1720886032.443458] [node107:326887:0]          mpool.c:43   UCX  WARN  object 0x131ced40 was not returned to mpool ucp_requests
[1720886032.443463] [node107:326887:0]          mpool.c:43   UCX  WARN  object 0x131cf0c0 was not returned to mpool ucp_requests
[1720886032.443467] [node107:326887:0]          mpool.c:43   UCX  WARN  object 0x131cf280 was not returned to mpool ucp_requests
[1720886032.443470] [node107:326887:0]          mpool.c:43   UCX  WARN  object 0x131cf600 was not returned to mpool ucp_requests
[1720886032.443474] [node107:326887:0]          mpool.c:43   UCX  WARN  object 0x131cf7c0 was not returned to mpool ucp_requests
[1720886032.443476] [node107:326887:0]          mpool.c:43   UCX  WARN  object 0x131cf980 was not returned to mpool ucp_requests
[1720886032.443479] [node107:326887:0]          mpool.c:43   UCX  WARN  object 0x131cfb40 was not returned to mpool ucp_requests
[1720886032.443483] [node107:326887:0]          mpool.c:43   UCX  WARN  object 0x131cfd00 was not returned to mpool ucp_requests
[1720886032.443485] [node107:326887:0]          mpool.c:43   UCX  WARN  object 0x131d0080 was not returned to mpool ucp_requests
[1720886032.443488] [node107:326887:0]          mpool.c:43   UCX  WARN  object 0x131d0240 was not returned to mpool ucp_requests
[1720886032.443490] [node107:326887:0]          mpool.c:43   UCX  WARN  object 0x131d05c0 was not returned to mpool ucp_requests
[1720886032.443492] [node107:326887:0]          mpool.c:43   UCX  WARN  object 0x131d0780 was not returned to mpool ucp_requests
[1720886032.443495] [node107:326887:0]          mpool.c:43   UCX  WARN  object 0x131d0940 was not returned to mpool ucp_requests
[1720886032.443499] [node107:326887:0]          mpool.c:43   UCX  WARN  object 0x131d0b00 was not returned to mpool ucp_requests
[1720886032.443502] [node107:326887:0]          mpool.c:43   UCX  WARN  object 0x131d0cc0 was not returned to mpool ucp_requests
[1720886032.443506] [node107:326887:0]          mpool.c:43   UCX  WARN  object 0x131d0e80 was not returned to mpool ucp_requests
[1720886032.444724] [node107:326893:0]          mpool.c:43   UCX  WARN  object 0x13991280 was not returned to mpool ucp_requests
[1720886032.444737] [node107:326893:0]          mpool.c:43   UCX  WARN  object 0x13991440 was not returned to mpool ucp_requests
[1720886032.444741] [node107:326893:0]          mpool.c:43   UCX  WARN  object 0x13991600 was not returned to mpool ucp_requests
[1720886032.444745] [node107:326893:0]          mpool.c:43   UCX  WARN  object 0x139917c0 was not returned to mpool ucp_requests
[1720886032.444749] [node107:326893:0]          mpool.c:43   UCX  WARN  object 0x13991980 was not returned to mpool ucp_requests
[1720886032.444753] [node107:326893:0]          mpool.c:43   UCX  WARN  object 0x13991b40 was not returned to mpool ucp_requests
[1720886032.444756] [node107:326893:0]          mpool.c:43   UCX  WARN  object 0x13991d00 was not returned to mpool ucp_requests
[1720886032.444759] [node107:326893:0]          mpool.c:43   UCX  WARN  object 0x13991ec0 was not returned to mpool ucp_requests
[1720886032.444762] [node107:326893:0]          mpool.c:43   UCX  WARN  object 0x13992080 was not returned to mpool ucp_requests
[1720886032.444765] [node107:326893:0]          mpool.c:43   UCX  WARN  object 0x13992240 was not returned to mpool ucp_requests
[1720886032.444768] [node107:326893:0]          mpool.c:43   UCX  WARN  object 0x13992400 was not returned to mpool ucp_requests
[1720886032.444772] [node107:326893:0]          mpool.c:43   UCX  WARN  object 0x139925c0 was not returned to mpool ucp_requests
[1720886032.444774] [node107:326893:0]          mpool.c:43   UCX  WARN  object 0x13992780 was not returned to mpool ucp_requests
[1720886032.444778] [node107:326893:0]          mpool.c:43   UCX  WARN  object 0x13992940 was not returned to mpool ucp_requests
[1720886032.444780] [node107:326893:0]          mpool.c:43   UCX  WARN  object 0x13992b00 was not returned to mpool ucp_requests
[1720886032.444784] [node107:326893:0]          mpool.c:43   UCX  WARN  object 0x13992cc0 was not returned to mpool ucp_requests
[1720886032.444787] [node107:326893:0]          mpool.c:43   UCX  WARN  object 0x13992e80 was not returned to mpool ucp_requests
[1720886032.444791] [node107:326893:0]          mpool.c:43   UCX  WARN  object 0x13993040 was not returned to mpool ucp_requests
[1720886032.445712] [node107:326888:0]          mpool.c:43   UCX  WARN  object 0x149c4e80 was not returned to mpool ucp_requests
[1720886032.445723] [node107:326888:0]          mpool.c:43   UCX  WARN  object 0x149c53c0 was not returned to mpool ucp_requests
[1720886032.445726] [node107:326888:0]          mpool.c:43   UCX  WARN  object 0x149c5580 was not returned to mpool ucp_requests
[1720886032.445728] [node107:326888:0]          mpool.c:43   UCX  WARN  object 0x149c5900 was not returned to mpool ucp_requests
[1720886032.445731] [node107:326888:0]          mpool.c:43   UCX  WARN  object 0x149c5ac0 was not returned to mpool ucp_requests
[1720886032.445733] [node107:326888:0]          mpool.c:43   UCX  WARN  object 0x149c5c80 was not returned to mpool ucp_requests
[1720886032.445735] [node107:326888:0]          mpool.c:43   UCX  WARN  object 0x149c5e40 was not returned to mpool ucp_requests
[1720886032.445737] [node107:326888:0]          mpool.c:43   UCX  WARN  object 0x149c6000 was not returned to mpool ucp_requests
[1720886032.445740] [node107:326888:0]          mpool.c:43   UCX  WARN  object 0x149c61c0 was not returned to mpool ucp_requests
[1720886032.445742] [node107:326888:0]          mpool.c:43   UCX  WARN  object 0x149c6380 was not returned to mpool ucp_requests
[1720886032.445745] [node107:326888:0]          mpool.c:43   UCX  WARN  object 0x149c6540 was not returned to mpool ucp_requests
[1720886032.445747] [node107:326888:0]          mpool.c:43   UCX  WARN  object 0x149c6700 was not returned to mpool ucp_requests
[1720886032.445749] [node107:326888:0]          mpool.c:43   UCX  WARN  object 0x149c68c0 was not returned to mpool ucp_requests
[1720886032.445752] [node107:326888:0]          mpool.c:43   UCX  WARN  object 0x149c6a80 was not returned to mpool ucp_requests
[1720886032.445754] [node107:326888:0]          mpool.c:43   UCX  WARN  object 0x149c6c40 was not returned to mpool ucp_requests
[1720886032.445756] [node107:326888:0]          mpool.c:43   UCX  WARN  object 0x149c6e00 was not returned to mpool ucp_requests
[1720886032.445759] [node107:326888:0]          mpool.c:43   UCX  WARN  object 0x149c6fc0 was not returned to mpool ucp_requests
[1720886032.445761] [node107:326888:0]          mpool.c:43   UCX  WARN  object 0x149c7180 was not returned to mpool ucp_requests
[1720886032.449613] [node107:326895:0]          mpool.c:43   UCX  WARN  object 0x13398f00 was not returned to mpool ucp_requests
[1720886032.449623] [node107:326895:0]          mpool.c:43   UCX  WARN  object 0x133990c0 was not returned to mpool ucp_requests
[1720886032.449629] [node107:326895:0]          mpool.c:43   UCX  WARN  object 0x13399280 was not returned to mpool ucp_requests
[1720886032.449632] [node107:326895:0]          mpool.c:43   UCX  WARN  object 0x13399440 was not returned to mpool ucp_requests
[1720886032.449635] [node107:326895:0]          mpool.c:43   UCX  WARN  object 0x13399600 was not returned to mpool ucp_requests
[1720886032.449639] [node107:326895:0]          mpool.c:43   UCX  WARN  object 0x133997c0 was not returned to mpool ucp_requests
[1720886032.449642] [node107:326895:0]          mpool.c:43   UCX  WARN  object 0x13399980 was not returned to mpool ucp_requests
[1720886032.449645] [node107:326895:0]          mpool.c:43   UCX  WARN  object 0x13399b40 was not returned to mpool ucp_requests
[1720886032.449649] [node107:326895:0]          mpool.c:43   UCX  WARN  object 0x13399d00 was not returned to mpool ucp_requests
[1720886032.449652] [node107:326895:0]          mpool.c:43   UCX  WARN  object 0x13399ec0 was not returned to mpool ucp_requests
[1720886032.449655] [node107:326895:0]          mpool.c:43   UCX  WARN  object 0x1339a080 was not returned to mpool ucp_requests
[1720886032.449659] [node107:326895:0]          mpool.c:43   UCX  WARN  object 0x1339a240 was not returned to mpool ucp_requests
[1720886032.449662] [node107:326895:0]          mpool.c:43   UCX  WARN  object 0x1339a400 was not returned to mpool ucp_requests
[1720886032.449665] [node107:326895:0]          mpool.c:43   UCX  WARN  object 0x1339a5c0 was not returned to mpool ucp_requests
[1720886032.449668] [node107:326895:0]          mpool.c:43   UCX  WARN  object 0x1339a780 was not returned to mpool ucp_requests
[1720886032.449671] [node107:326895:0]          mpool.c:43   UCX  WARN  object 0x1339a940 was not returned to mpool ucp_requests
[1720886032.449675] [node107:326895:0]          mpool.c:43   UCX  WARN  object 0x1339ab00 was not returned to mpool ucp_requests
[1720886032.449678] [node107:326895:0]          mpool.c:43   UCX  WARN  object 0x1339ae80 was not returned to mpool ucp_requests
[1720886032.487991] [node107:326901:0]          mpool.c:43   UCX  WARN  object 0x12a5cf00 was not returned to mpool ucp_requests
[1720886032.488016] [node107:326901:0]          mpool.c:43   UCX  WARN  object 0x12a5d0c0 was not returned to mpool ucp_requests
[1720886032.488020] [node107:326901:0]          mpool.c:43   UCX  WARN  object 0x12a5d280 was not returned to mpool ucp_requests
[1720886032.488023] [node107:326901:0]          mpool.c:43   UCX  WARN  object 0x12a5d440 was not returned to mpool ucp_requests
[1720886032.488027] [node107:326901:0]          mpool.c:43   UCX  WARN  object 0x12a5d600 was not returned to mpool ucp_requests
[1720886032.488032] [node107:326901:0]          mpool.c:43   UCX  WARN  object 0x12a5d7c0 was not returned to mpool ucp_requests
[1720886032.488036] [node107:326901:0]          mpool.c:43   UCX  WARN  object 0x12a5d980 was not returned to mpool ucp_requests
[1720886032.488038] [node107:326901:0]          mpool.c:43   UCX  WARN  object 0x12a5db40 was not returned to mpool ucp_requests
[1720886032.488042] [node107:326901:0]          mpool.c:43   UCX  WARN  object 0x12a5dd00 was not returned to mpool ucp_requests
[1720886032.488045] [node107:326901:0]          mpool.c:43   UCX  WARN  object 0x12a5dec0 was not returned to mpool ucp_requests
[1720886032.488049] [node107:326901:0]          mpool.c:43   UCX  WARN  object 0x12a5e080 was not returned to mpool ucp_requests
[1720886032.488051] [node107:326901:0]          mpool.c:43   UCX  WARN  object 0x12a5e240 was not returned to mpool ucp_requests
[1720886032.488055] [node107:326901:0]          mpool.c:43   UCX  WARN  object 0x12a5e400 was not returned to mpool ucp_requests
[1720886032.488057] [node107:326901:0]          mpool.c:43   UCX  WARN  object 0x12a5e5c0 was not returned to mpool ucp_requests
[1720886032.488061] [node107:326901:0]          mpool.c:43   UCX  WARN  object 0x12a5e780 was not returned to mpool ucp_requests
[1720886032.488063] [node107:326901:0]          mpool.c:43   UCX  WARN  object 0x12a5e940 was not returned to mpool ucp_requests
[1720886032.488066] [node107:326901:0]          mpool.c:43   UCX  WARN  object 0x12a5eb00 was not returned to mpool ucp_requests
[1720886032.488070] [node107:326901:0]          mpool.c:43   UCX  WARN  object 0x12a5ee80 was not returned to mpool ucp_requests
[1720886032.511971] [node107:326897:0]          mpool.c:43   UCX  WARN  object 0x1381fec0 was not returned to mpool ucp_requests
[1720886032.511990] [node107:326897:0]          mpool.c:43   UCX  WARN  object 0x13820240 was not returned to mpool ucp_requests
[1720886032.511994] [node107:326897:0]          mpool.c:43   UCX  WARN  object 0x13820400 was not returned to mpool ucp_requests
[1720886032.511998] [node107:326897:0]          mpool.c:43   UCX  WARN  object 0x138205c0 was not returned to mpool ucp_requests
[1720886032.512002] [node107:326897:0]          mpool.c:43   UCX  WARN  object 0x13820780 was not returned to mpool ucp_requests
[1720886032.512006] [node107:326897:0]          mpool.c:43   UCX  WARN  object 0x13820940 was not returned to mpool ucp_requests
[1720886032.512010] [node107:326897:0]          mpool.c:43   UCX  WARN  object 0x13820b00 was not returned to mpool ucp_requests
[1720886032.512013] [node107:326897:0]          mpool.c:43   UCX  WARN  object 0x13820cc0 was not returned to mpool ucp_requests
[1720886032.512017] [node107:326897:0]          mpool.c:43   UCX  WARN  object 0x13820e80 was not returned to mpool ucp_requests
[1720886032.512021] [node107:326897:0]          mpool.c:43   UCX  WARN  object 0x13821040 was not returned to mpool ucp_requests
[1720886032.512025] [node107:326897:0]          mpool.c:43   UCX  WARN  object 0x13821200 was not returned to mpool ucp_requests
[1720886032.512028] [node107:326897:0]          mpool.c:43   UCX  WARN  object 0x138213c0 was not returned to mpool ucp_requests
[1720886032.512032] [node107:326897:0]          mpool.c:43   UCX  WARN  object 0x13821580 was not returned to mpool ucp_requests
[1720886032.512035] [node107:326897:0]          mpool.c:43   UCX  WARN  object 0x13821740 was not returned to mpool ucp_requests
[1720886032.512039] [node107:326897:0]          mpool.c:43   UCX  WARN  object 0x13821900 was not returned to mpool ucp_requests
[1720886032.512042] [node107:326897:0]          mpool.c:43   UCX  WARN  object 0x13821ac0 was not returned to mpool ucp_requests
[1720886032.512045] [node107:326897:0]          mpool.c:43   UCX  WARN  object 0x13821c80 was not returned to mpool ucp_requests
[1720886032.512049] [node107:326897:0]          mpool.c:43   UCX  WARN  object 0x13821e40 was not returned to mpool ucp_requests
[1720886032.512060] [node107:326900:0]          mpool.c:43   UCX  WARN  object 0x13255a00 was not returned to mpool ucp_requests
[1720886032.512071] [node107:326900:0]          mpool.c:43   UCX  WARN  object 0x13256100 was not returned to mpool ucp_requests
[1720886032.512076] [node107:326900:0]          mpool.c:43   UCX  WARN  object 0x132562c0 was not returned to mpool ucp_requests
[1720886032.512080] [node107:326900:0]          mpool.c:43   UCX  WARN  object 0x13256480 was not returned to mpool ucp_requests
[1720886032.512084] [node107:326900:0]          mpool.c:43   UCX  WARN  object 0x13256640 was not returned to mpool ucp_requests
[1720886032.512088] [node107:326900:0]          mpool.c:43   UCX  WARN  object 0x13256800 was not returned to mpool ucp_requests
[1720886032.512091] [node107:326900:0]          mpool.c:43   UCX  WARN  object 0x132569c0 was not returned to mpool ucp_requests
[1720886032.512095] [node107:326900:0]          mpool.c:43   UCX  WARN  object 0x13256b80 was not returned to mpool ucp_requests
[1720886032.512098] [node107:326900:0]          mpool.c:43   UCX  WARN  object 0x13256d40 was not returned to mpool ucp_requests
[1720886032.512101] [node107:326900:0]          mpool.c:43   UCX  WARN  object 0x13256f00 was not returned to mpool ucp_requests
[1720886032.512105] [node107:326900:0]          mpool.c:43   UCX  WARN  object 0x132570c0 was not returned to mpool ucp_requests
[1720886032.512108] [node107:326900:0]          mpool.c:43   UCX  WARN  object 0x13257280 was not returned to mpool ucp_requests
[1720886032.512111] [node107:326900:0]          mpool.c:43   UCX  WARN  object 0x13257440 was not returned to mpool ucp_requests
[1720886032.512115] [node107:326900:0]          mpool.c:43   UCX  WARN  object 0x13257600 was not returned to mpool ucp_requests
[1720886032.512119] [node107:326900:0]          mpool.c:43   UCX  WARN  object 0x132577c0 was not returned to mpool ucp_requests
[1720886032.512123] [node107:326900:0]          mpool.c:43   UCX  WARN  object 0x13257980 was not returned to mpool ucp_requests
[1720886032.512126] [node107:326900:0]          mpool.c:43   UCX  WARN  object 0x13257b40 was not returned to mpool ucp_requests
[1720886032.512130] [node107:326900:0]          mpool.c:43   UCX  WARN  object 0x13257d00 was not returned to mpool ucp_requests
[1720886032.513426] [node107:326899:0]          mpool.c:43   UCX  WARN  object 0x1342cec0 was not returned to mpool ucp_requests
[1720886032.513437] [node107:326899:0]          mpool.c:43   UCX  WARN  object 0x1342d240 was not returned to mpool ucp_requests
[1720886032.513442] [node107:326899:0]          mpool.c:43   UCX  WARN  object 0x1342d400 was not returned to mpool ucp_requests
[1720886032.513445] [node107:326899:0]          mpool.c:43   UCX  WARN  object 0x1342d5c0 was not returned to mpool ucp_requests
[1720886032.513448] [node107:326899:0]          mpool.c:43   UCX  WARN  object 0x1342d780 was not returned to mpool ucp_requests
[1720886032.513452] [node107:326899:0]          mpool.c:43   UCX  WARN  object 0x1342d940 was not returned to mpool ucp_requests
[1720886032.513456] [node107:326899:0]          mpool.c:43   UCX  WARN  object 0x1342db00 was not returned to mpool ucp_requests
[1720886032.513459] [node107:326899:0]          mpool.c:43   UCX  WARN  object 0x1342dcc0 was not returned to mpool ucp_requests
[1720886032.513462] [node107:326899:0]          mpool.c:43   UCX  WARN  object 0x1342de80 was not returned to mpool ucp_requests
[1720886032.513466] [node107:326899:0]          mpool.c:43   UCX  WARN  object 0x1342e040 was not returned to mpool ucp_requests
[1720886032.513469] [node107:326899:0]          mpool.c:43   UCX  WARN  object 0x1342e200 was not returned to mpool ucp_requests
[1720886032.513472] [node107:326899:0]          mpool.c:43   UCX  WARN  object 0x1342e3c0 was not returned to mpool ucp_requests
[1720886032.513476] [node107:326899:0]          mpool.c:43   UCX  WARN  object 0x1342e580 was not returned to mpool ucp_requests
[1720886032.513479] [node107:326899:0]          mpool.c:43   UCX  WARN  object 0x1342e740 was not returned to mpool ucp_requests
[1720886032.513482] [node107:326899:0]          mpool.c:43   UCX  WARN  object 0x1342e900 was not returned to mpool ucp_requests
[1720886032.513485] [node107:326899:0]          mpool.c:43   UCX  WARN  object 0x1342eac0 was not returned to mpool ucp_requests
[1720886032.513489] [node107:326899:0]          mpool.c:43   UCX  WARN  object 0x1342ec80 was not returned to mpool ucp_requests
[1720886032.513492] [node107:326899:0]          mpool.c:43   UCX  WARN  object 0x1342ee40 was not returned to mpool ucp_requests
[1720886032.513463] [node107:326886:0]          mpool.c:43   UCX  WARN  object 0x136458c0 was not returned to mpool ucp_requests
[1720886032.513478] [node107:326886:0]          mpool.c:43   UCX  WARN  object 0x13645a80 was not returned to mpool ucp_requests
[1720886032.513481] [node107:326886:0]          mpool.c:43   UCX  WARN  object 0x13645c40 was not returned to mpool ucp_requests
[1720886032.513484] [node107:326886:0]          mpool.c:43   UCX  WARN  object 0x13645e00 was not returned to mpool ucp_requests
[1720886032.513486] [node107:326886:0]          mpool.c:43   UCX  WARN  object 0x13645fc0 was not returned to mpool ucp_requests
[1720886032.513488] [node107:326886:0]          mpool.c:43   UCX  WARN  object 0x13646340 was not returned to mpool ucp_requests
[1720886032.513490] [node107:326886:0]          mpool.c:43   UCX  WARN  object 0x13646500 was not returned to mpool ucp_requests
[1720886032.513493] [node107:326886:0]          mpool.c:43   UCX  WARN  object 0x136466c0 was not returned to mpool ucp_requests
[1720886032.513495] [node107:326886:0]          mpool.c:43   UCX  WARN  object 0x13646c00 was not returned to mpool ucp_requests
[1720886032.513497] [node107:326886:0]          mpool.c:43   UCX  WARN  object 0x13646dc0 was not returned to mpool ucp_requests
[1720886032.513500] [node107:326886:0]          mpool.c:43   UCX  WARN  object 0x13646f80 was not returned to mpool ucp_requests
[1720886032.513502] [node107:326886:0]          mpool.c:43   UCX  WARN  object 0x13647140 was not returned to mpool ucp_requests
[1720886032.513586] [node107:326889:0]          mpool.c:43   UCX  WARN  object 0x1441cf00 was not returned to mpool ucp_requests
[1720886032.513596] [node107:326889:0]          mpool.c:43   UCX  WARN  object 0x1441d440 was not returned to mpool ucp_requests
[1720886032.513600] [node107:326889:0]          mpool.c:43   UCX  WARN  object 0x1441d600 was not returned to mpool ucp_requests
[1720886032.513603] [node107:326889:0]          mpool.c:43   UCX  WARN  object 0x1441d7c0 was not returned to mpool ucp_requests
[1720886032.513607] [node107:326889:0]          mpool.c:43   UCX  WARN  object 0x1441d980 was not returned to mpool ucp_requests
[1720886032.513610] [node107:326889:0]          mpool.c:43   UCX  WARN  object 0x1441db40 was not returned to mpool ucp_requests
[1720886032.513613] [node107:326889:0]          mpool.c:43   UCX  WARN  object 0x1441dd00 was not returned to mpool ucp_requests
[1720886032.513616] [node107:326889:0]          mpool.c:43   UCX  WARN  object 0x1441e080 was not returned to mpool ucp_requests
[1720886032.513619] [node107:326889:0]          mpool.c:43   UCX  WARN  object 0x1441e240 was not returned to mpool ucp_requests
[1720886032.513622] [node107:326889:0]          mpool.c:43   UCX  WARN  object 0x1441e400 was not returned to mpool ucp_requests
[1720886032.513625] [node107:326889:0]          mpool.c:43   UCX  WARN  object 0x1441e5c0 was not returned to mpool ucp_requests
[1720886032.513629] [node107:326889:0]          mpool.c:43   UCX  WARN  object 0x1441e780 was not returned to mpool ucp_requests
[1720886032.513632] [node107:326889:0]          mpool.c:43   UCX  WARN  object 0x1441e940 was not returned to mpool ucp_requests
[1720886032.513636] [node107:326889:0]          mpool.c:43   UCX  WARN  object 0x1441eb00 was not returned to mpool ucp_requests
[1720886032.513639] [node107:326889:0]          mpool.c:43   UCX  WARN  object 0x1441ecc0 was not returned to mpool ucp_requests
[1720886032.513642] [node107:326889:0]          mpool.c:43   UCX  WARN  object 0x1441ee80 was not returned to mpool ucp_requests
[1720886032.513645] [node107:326889:0]          mpool.c:43   UCX  WARN  object 0x1441f040 was not returned to mpool ucp_requests
[1720886032.513648] [node107:326889:0]          mpool.c:43   UCX  WARN  object 0x1441f200 was not returned to mpool ucp_requests
[1720886032.514977] [node107:326898:0]          mpool.c:43   UCX  WARN  object 0x1455f0c0 was not returned to mpool ucp_requests
[1720886032.514988] [node107:326898:0]          mpool.c:43   UCX  WARN  object 0x1455f280 was not returned to mpool ucp_requests
[1720886032.514992] [node107:326898:0]          mpool.c:43   UCX  WARN  object 0x1455f440 was not returned to mpool ucp_requests
[1720886032.514995] [node107:326898:0]          mpool.c:43   UCX  WARN  object 0x1455f600 was not returned to mpool ucp_requests
[1720886032.514999] [node107:326898:0]          mpool.c:43   UCX  WARN  object 0x1455f7c0 was not returned to mpool ucp_requests
[1720886032.515002] [node107:326898:0]          mpool.c:43   UCX  WARN  object 0x1455f980 was not returned to mpool ucp_requests
[1720886032.515005] [node107:326898:0]          mpool.c:43   UCX  WARN  object 0x1455fb40 was not returned to mpool ucp_requests
[1720886032.515008] [node107:326898:0]          mpool.c:43   UCX  WARN  object 0x1455fd00 was not returned to mpool ucp_requests
[1720886032.515011] [node107:326898:0]          mpool.c:43   UCX  WARN  object 0x1455fec0 was not returned to mpool ucp_requests
[1720886032.515015] [node107:326898:0]          mpool.c:43   UCX  WARN  object 0x14560080 was not returned to mpool ucp_requests
[1720886032.515018] [node107:326898:0]          mpool.c:43   UCX  WARN  object 0x14560240 was not returned to mpool ucp_requests
[1720886032.515021] [node107:326898:0]          mpool.c:43   UCX  WARN  object 0x14560400 was not returned to mpool ucp_requests
[1720886032.515026] [node107:326898:0]          mpool.c:43   UCX  WARN  object 0x145605c0 was not returned to mpool ucp_requests
[1720886032.515029] [node107:326898:0]          mpool.c:43   UCX  WARN  object 0x14560780 was not returned to mpool ucp_requests
[1720886032.515033] [node107:326898:0]          mpool.c:43   UCX  WARN  object 0x14560940 was not returned to mpool ucp_requests
[1720886032.515036] [node107:326898:0]          mpool.c:43   UCX  WARN  object 0x14560b00 was not returned to mpool ucp_requests
[1720886032.515039] [node107:326898:0]          mpool.c:43   UCX  WARN  object 0x14560cc0 was not returned to mpool ucp_requests
[1720886032.515042] [node107:326898:0]          mpool.c:43   UCX  WARN  object 0x14560e80 was not returned to mpool ucp_requests
[1720886032.515640] [node107:326896:0]          mpool.c:43   UCX  WARN  object 0x12e50080 was not returned to mpool ucp_requests
[1720886032.515651] [node107:326896:0]          mpool.c:43   UCX  WARN  object 0x12e50400 was not returned to mpool ucp_requests
[1720886032.515655] [node107:326896:0]          mpool.c:43   UCX  WARN  object 0x12e505c0 was not returned to mpool ucp_requests
[1720886032.515659] [node107:326896:0]          mpool.c:43   UCX  WARN  object 0x12e50780 was not returned to mpool ucp_requests
[1720886032.515662] [node107:326896:0]          mpool.c:43   UCX  WARN  object 0x12e50940 was not returned to mpool ucp_requests
[1720886032.515665] [node107:326896:0]          mpool.c:43   UCX  WARN  object 0x12e50b00 was not returned to mpool ucp_requests
[1720886032.515668] [node107:326896:0]          mpool.c:43   UCX  WARN  object 0x12e50cc0 was not returned to mpool ucp_requests
[1720886032.515671] [node107:326896:0]          mpool.c:43   UCX  WARN  object 0x12e50e80 was not returned to mpool ucp_requests
[1720886032.515674] [node107:326896:0]          mpool.c:43   UCX  WARN  object 0x12e51040 was not returned to mpool ucp_requests
[1720886032.515678] [node107:326896:0]          mpool.c:43   UCX  WARN  object 0x12e51200 was not returned to mpool ucp_requests
[1720886032.515681] [node107:326896:0]          mpool.c:43   UCX  WARN  object 0x12e513c0 was not returned to mpool ucp_requests
[1720886032.515684] [node107:326896:0]          mpool.c:43   UCX  WARN  object 0x12e51580 was not returned to mpool ucp_requests
[1720886032.515687] [node107:326896:0]          mpool.c:43   UCX  WARN  object 0x12e51740 was not returned to mpool ucp_requests
[1720886032.515691] [node107:326896:0]          mpool.c:43   UCX  WARN  object 0x12e51900 was not returned to mpool ucp_requests
[1720886032.515694] [node107:326896:0]          mpool.c:43   UCX  WARN  object 0x12e51ac0 was not returned to mpool ucp_requests
[1720886032.515697] [node107:326896:0]          mpool.c:43   UCX  WARN  object 0x12e51e40 was not returned to mpool ucp_requests
[1720886032.515700] [node107:326896:0]          mpool.c:43   UCX  WARN  object 0x12e52000 was not returned to mpool ucp_requests
[1720886032.515703] [node107:326896:0]          mpool.c:43   UCX  WARN  object 0x12e521c0 was not returned to mpool ucp_requests
[1720886032.515592] [node107:326885:0]          mpool.c:43   UCX  WARN  object 0x13147580 was not returned to mpool ucp_requests
[1720886032.515603] [node107:326885:0]          mpool.c:43   UCX  WARN  object 0x13147900 was not returned to mpool ucp_requests
[1720886032.515607] [node107:326885:0]          mpool.c:43   UCX  WARN  object 0x13147ac0 was not returned to mpool ucp_requests
[1720886032.515610] [node107:326885:0]          mpool.c:43   UCX  WARN  object 0x13147c80 was not returned to mpool ucp_requests
[1720886032.515613] [node107:326885:0]          mpool.c:43   UCX  WARN  object 0x13147e40 was not returned to mpool ucp_requests
[1720886032.515616] [node107:326885:0]          mpool.c:43   UCX  WARN  object 0x13148000 was not returned to mpool ucp_requests
[1720886032.515619] [node107:326885:0]          mpool.c:43   UCX  WARN  object 0x131481c0 was not returned to mpool ucp_requests
[1720886032.515622] [node107:326885:0]          mpool.c:43   UCX  WARN  object 0x13148380 was not returned to mpool ucp_requests
[1720886032.515626] [node107:326885:0]          mpool.c:43   UCX  WARN  object 0x13148540 was not returned to mpool ucp_requests
[1720886032.515628] [node107:326885:0]          mpool.c:43   UCX  WARN  object 0x13148700 was not returned to mpool ucp_requests
[1720886032.515632] [node107:326885:0]          mpool.c:43   UCX  WARN  object 0x131488c0 was not returned to mpool ucp_requests
[1720886032.515635] [node107:326885:0]          mpool.c:43   UCX  WARN  object 0x13148a80 was not returned to mpool ucp_requests
[1720886032.515638] [node107:326885:0]          mpool.c:43   UCX  WARN  object 0x13148c40 was not returned to mpool ucp_requests
[1720886032.515641] [node107:326885:0]          mpool.c:43   UCX  WARN  object 0x13148fc0 was not returned to mpool ucp_requests
[1720886032.515769] [node107:326892:0]          mpool.c:43   UCX  WARN  object 0x13cf72c0 was not returned to mpool ucp_requests
[1720886032.515779] [node107:326892:0]          mpool.c:43   UCX  WARN  object 0x13cf7480 was not returned to mpool ucp_requests
[1720886032.515783] [node107:326892:0]          mpool.c:43   UCX  WARN  object 0x13cf7640 was not returned to mpool ucp_requests
[1720886032.515786] [node107:326892:0]          mpool.c:43   UCX  WARN  object 0x13cf7800 was not returned to mpool ucp_requests
[1720886032.515789] [node107:326892:0]          mpool.c:43   UCX  WARN  object 0x13cf79c0 was not returned to mpool ucp_requests
[1720886032.515792] [node107:326892:0]          mpool.c:43   UCX  WARN  object 0x13cf7b80 was not returned to mpool ucp_requests
[1720886032.515795] [node107:326892:0]          mpool.c:43   UCX  WARN  object 0x13cf7d40 was not returned to mpool ucp_requests
[1720886032.515797] [node107:326892:0]          mpool.c:43   UCX  WARN  object 0x13cf7f00 was not returned to mpool ucp_requests
[1720886032.515800] [node107:326892:0]          mpool.c:43   UCX  WARN  object 0x13cf80c0 was not returned to mpool ucp_requests
[1720886032.515803] [node107:326892:0]          mpool.c:43   UCX  WARN  object 0x13cf8280 was not returned to mpool ucp_requests
[1720886032.515805] [node107:326892:0]          mpool.c:43   UCX  WARN  object 0x13cf8440 was not returned to mpool ucp_requests
[1720886032.515808] [node107:326892:0]          mpool.c:43   UCX  WARN  object 0x13cf8600 was not returned to mpool ucp_requests
[1720886032.515810] [node107:326892:0]          mpool.c:43   UCX  WARN  object 0x13cf87c0 was not returned to mpool ucp_requests
[1720886032.515813] [node107:326892:0]          mpool.c:43   UCX  WARN  object 0x13cf8980 was not returned to mpool ucp_requests
[1720886032.515816] [node107:326892:0]          mpool.c:43   UCX  WARN  object 0x13cf8b40 was not returned to mpool ucp_requests
[1720886032.515819] [node107:326892:0]          mpool.c:43   UCX  WARN  object 0x13cf8d00 was not returned to mpool ucp_requests
[1720886032.515821] [node107:326892:0]          mpool.c:43   UCX  WARN  object 0x13cf8ec0 was not returned to mpool ucp_requests
[1720886032.515824] [node107:326892:0]          mpool.c:43   UCX  WARN  object 0x13cf9080 was not returned to mpool ucp_requests
[1720886032.518942] [node107:326890:0]          mpool.c:43   UCX  WARN  object 0x12e7cf40 was not returned to mpool ucp_requests
[1720886032.518956] [node107:326890:0]          mpool.c:43   UCX  WARN  object 0x12e7d480 was not returned to mpool ucp_requests
[1720886032.518960] [node107:326890:0]          mpool.c:43   UCX  WARN  object 0x12e7d640 was not returned to mpool ucp_requests
[1720886032.518964] [node107:326890:0]          mpool.c:43   UCX  WARN  object 0x12e7d800 was not returned to mpool ucp_requests
[1720886032.518968] [node107:326890:0]          mpool.c:43   UCX  WARN  object 0x12e7d9c0 was not returned to mpool ucp_requests
[1720886032.518972] [node107:326890:0]          mpool.c:43   UCX  WARN  object 0x12e7db80 was not returned to mpool ucp_requests
[1720886032.518975] [node107:326890:0]          mpool.c:43   UCX  WARN  object 0x12e7dd40 was not returned to mpool ucp_requests
[1720886032.518979] [node107:326890:0]          mpool.c:43   UCX  WARN  object 0x12e7df00 was not returned to mpool ucp_requests
[1720886032.518982] [node107:326890:0]          mpool.c:43   UCX  WARN  object 0x12e7e0c0 was not returned to mpool ucp_requests
[1720886032.518985] [node107:326890:0]          mpool.c:43   UCX  WARN  object 0x12e7e280 was not returned to mpool ucp_requests
[1720886032.518988] [node107:326890:0]          mpool.c:43   UCX  WARN  object 0x12e7e440 was not returned to mpool ucp_requests
[1720886032.518991] [node107:326890:0]          mpool.c:43   UCX  WARN  object 0x12e7e600 was not returned to mpool ucp_requests
[1720886032.518994] [node107:326890:0]          mpool.c:43   UCX  WARN  object 0x12e7e980 was not returned to mpool ucp_requests
[1720886032.518997] [node107:326890:0]          mpool.c:43   UCX  WARN  object 0x12e7eb40 was not returned to mpool ucp_requests
[1720886032.519000] [node107:326890:0]          mpool.c:43   UCX  WARN  object 0x12e7ed00 was not returned to mpool ucp_requests
[1720886032.519003] [node107:326890:0]          mpool.c:43   UCX  WARN  object 0x12e7eec0 was not returned to mpool ucp_requests
[1720886032.519007] [node107:326890:0]          mpool.c:43   UCX  WARN  object 0x12e7f080 was not returned to mpool ucp_requests
[1720886032.519010] [node107:326890:0]          mpool.c:43   UCX  WARN  object 0x12e7f240 was not returned to mpool ucp_requests
[1720886032.519108] [node107:326891:0]          mpool.c:43   UCX  WARN  object 0x148e3fc0 was not returned to mpool ucp_requests
[1720886032.519119] [node107:326891:0]          mpool.c:43   UCX  WARN  object 0x148e4340 was not returned to mpool ucp_requests
[1720886032.519123] [node107:326891:0]          mpool.c:43   UCX  WARN  object 0x148e4500 was not returned to mpool ucp_requests
[1720886032.519126] [node107:326891:0]          mpool.c:43   UCX  WARN  object 0x148e46c0 was not returned to mpool ucp_requests
[1720886032.519130] [node107:326891:0]          mpool.c:43   UCX  WARN  object 0x148e4880 was not returned to mpool ucp_requests
[1720886032.519133] [node107:326891:0]          mpool.c:43   UCX  WARN  object 0x148e4a40 was not returned to mpool ucp_requests
[1720886032.519136] [node107:326891:0]          mpool.c:43   UCX  WARN  object 0x148e4c00 was not returned to mpool ucp_requests
[1720886032.519139] [node107:326891:0]          mpool.c:43   UCX  WARN  object 0x148e4dc0 was not returned to mpool ucp_requests
[1720886032.519143] [node107:326891:0]          mpool.c:43   UCX  WARN  object 0x148e4f80 was not returned to mpool ucp_requests
[1720886032.519145] [node107:326891:0]          mpool.c:43   UCX  WARN  object 0x148e5140 was not returned to mpool ucp_requests
[1720886032.519149] [node107:326891:0]          mpool.c:43   UCX  WARN  object 0x148e54c0 was not returned to mpool ucp_requests
[1720886032.519152] [node107:326891:0]          mpool.c:43   UCX  WARN  object 0x148e5680 was not returned to mpool ucp_requests
[1720886032.519154] [node107:326891:0]          mpool.c:43   UCX  WARN  object 0x148e5840 was not returned to mpool ucp_requests
[1720886032.519157] [node107:326891:0]          mpool.c:43   UCX  WARN  object 0x148e5a00 was not returned to mpool ucp_requests
[1720886032.519160] [node107:326891:0]          mpool.c:43   UCX  WARN  object 0x148e5bc0 was not returned to mpool ucp_requests
[1720886032.519163] [node107:326891:0]          mpool.c:43   UCX  WARN  object 0x148e5d80 was not returned to mpool ucp_requests
[1720886032.519167] [node107:326891:0]          mpool.c:43   UCX  WARN  object 0x148e5f40 was not returned to mpool ucp_requests
[1720886032.519180] [node107:326891:0]          mpool.c:43   UCX  WARN  object 0x148e6100 was not returned to mpool ucp_requests
[1720886032.519122] [node107:326902:0]          mpool.c:43   UCX  WARN  object 0x147cef40 was not returned to mpool ucp_requests
[1720886032.519133] [node107:326902:0]          mpool.c:43   UCX  WARN  object 0x147cf2c0 was not returned to mpool ucp_requests
[1720886032.519137] [node107:326902:0]          mpool.c:43   UCX  WARN  object 0x147cf480 was not returned to mpool ucp_requests
[1720886032.519139] [node107:326902:0]          mpool.c:43   UCX  WARN  object 0x147cf640 was not returned to mpool ucp_requests
[1720886032.519143] [node107:326902:0]          mpool.c:43   UCX  WARN  object 0x147cf800 was not returned to mpool ucp_requests
[1720886032.519145] [node107:326902:0]          mpool.c:43   UCX  WARN  object 0x147cf9c0 was not returned to mpool ucp_requests
[1720886032.519149] [node107:326902:0]          mpool.c:43   UCX  WARN  object 0x147cfb80 was not returned to mpool ucp_requests
[1720886032.519152] [node107:326902:0]          mpool.c:43   UCX  WARN  object 0x147cfd40 was not returned to mpool ucp_requests
[1720886032.519155] [node107:326902:0]          mpool.c:43   UCX  WARN  object 0x147cff00 was not returned to mpool ucp_requests
[1720886032.519158] [node107:326902:0]          mpool.c:43   UCX  WARN  object 0x147d00c0 was not returned to mpool ucp_requests
[1720886032.519161] [node107:326902:0]          mpool.c:43   UCX  WARN  object 0x147d0280 was not returned to mpool ucp_requests
[1720886032.519164] [node107:326902:0]          mpool.c:43   UCX  WARN  object 0x147d0440 was not returned to mpool ucp_requests
[1720886032.519168] [node107:326902:0]          mpool.c:43   UCX  WARN  object 0x147d0600 was not returned to mpool ucp_requests
[1720886032.519181] [node107:326902:0]          mpool.c:43   UCX  WARN  object 0x147d07c0 was not returned to mpool ucp_requests
[1720886032.519184] [node107:326902:0]          mpool.c:43   UCX  WARN  object 0x147d0980 was not returned to mpool ucp_requests
[1720886032.519186] [node107:326902:0]          mpool.c:43   UCX  WARN  object 0x147d0b40 was not returned to mpool ucp_requests
[1720886032.519188] [node107:326902:0]          mpool.c:43   UCX  WARN  object 0x147d0ec0 was not returned to mpool ucp_requests
[1720886032.519190] [node107:326902:0]          mpool.c:43   UCX  WARN  object 0x147d1080 was not returned to mpool ucp_requests

-------------------------   --------------------
FINAL SINGLE POINT ENERGY     -1385.594626236576
-------------------------   --------------------


                            ***************************************
                            *     ORCA property calculations      *
                            ***************************************

                                    ---------------------
                                    Active property flags
                                    ---------------------
   (+) Dipole Moment


------------------------------------------------------------------------------
                       ORCA ELECTRIC PROPERTIES CALCULATION
------------------------------------------------------------------------------

Dipole Moment Calculation                       ... on
Quadrupole Moment Calculation                   ... off
Polarizability Calculation                      ... off
GBWName                                         ... ImineZ3Aa.gbw
Electron density                                ... ImineZ3Aa.scfp
The origin for moment calculation is the CENTER OF MASS  = ( 9.678489, 14.543378  6.287426)

-------------
DIPOLE MOMENT
-------------
                                X             Y             Z
Electronic contribution:     -3.54700     -29.08943      -5.53628
Nuclear contribution   :      2.79744      28.21373       6.08988
                        -----------------------------------------
Total Dipole Moment    :     -0.74956      -0.87570       0.55360
                        -----------------------------------------
Magnitude (a.u.)       :      1.27874
Magnitude (Debye)      :      3.25029


--------------------
Rotational spectrum 
--------------------
 
Rotational constants in cm-1:     0.005828     0.003186     0.002683 
Rotational constants in MHz :   174.715016    95.504758    80.433571 

 Dipole components along the rotational axes: 
x,y,z [a.u.] :     1.026004    -0.752584     0.126868 
x,y,z [Debye]:     2.607895    -1.912918     0.322474 

 

Timings for individual modules:

Sum of individual times         ...     1492.998 sec (=  24.883 min)
GTO integral calculation        ...       23.084 sec (=   0.385 min)   1.5 %
SCF iterations                  ...     1469.914 sec (=  24.499 min)  98.5 %
                             ****ORCA TERMINATED NORMALLY****
TOTAL RUN TIME: 0 days 0 hours 25 minutes 0 seconds 303 msec
