# Supplementary material for: A stereodivergent multicomponent approach for the synthesis of C–N atropisomeric peptide analogues
Source: Chem Sci. 2024 Sep 16;15(40):16743–51. doi: 10.1039/d4sc04700a (PMC11418089; doi:10.1039/d4sc04700a)
Supplement: SC-015-D4SC04700A-s001 [file SC-015-D4SC04700A-s001.zip › CompData/_1_2a/ImineZ4freq.out]

                                 *****************
                                 * O   R   C   A *
                                 *****************

                                            #,                                       
                                            ###                                      
                                            ####                                     
                                            #####                                    
                                            ######                                   
                                           ########,                                 
                                     ,,################,,,,,                         
                               ,,#################################,,                 
                          ,,##########################################,,             
                       ,#########################################, ''#####,          
                    ,#############################################,,   '####,        
                  ,##################################################,,,,####,       
                ,###########''''           ''''###############################       
              ,#####''   ,,,,##########,,,,          '''####'''          '####       
            ,##' ,,,,###########################,,,                        '##       
           ' ,,###''''                  '''############,,,                           
         ,,##''                                '''############,,,,        ,,,,,,###''
      ,#''                                            '''#######################'''  
     '                                                          ''''####''''         
             ,#######,   #######,   ,#######,      ##                                
            ,#'     '#,  ##    ##  ,#'     '#,    #''#        ######   ,####,        
            ##       ##  ##   ,#'  ##            #'  '#       #        #'  '#        
            ##       ##  #######   ##           ,######,      #####,   #    #        
            '#,     ,#'  ##    ##  '#,     ,#' ,#      #,         ##   #,  ,#        
             '#######'   ##     ##  '#######'  #'      '#     #####' # '####'        


                  #######################################################
                  #                        -***-                        #
                  #          Department of theory and spectroscopy      #
                  #    Directorship and core code : Frank Neese         #
                  #        Max Planck Institute fuer Kohlenforschung    #
                  #                Kaiser Wilhelm Platz 1               #
                  #                 D-45470 Muelheim/Ruhr               #
                  #                      Germany                        #
                  #                                                     #
                  #                  All rights reserved                #
                  #                        -***-                        #
                  #######################################################


                         Program Version 5.0.2 -  RELEASE  -


 With contributions from (in alphabetic order):
   Daniel Aravena         : Magnetic Suceptibility
   Michael Atanasov       : Ab Initio Ligand Field Theory (pilot matlab implementation)
   Alexander A. Auer      : GIAO ZORA, VPT2 properties, NMR spectrum
   Ute Becker             : Parallelization
   Giovanni Bistoni       : ED, misc. LED, open-shell LED, HFLD
   Martin Brehm           : Molecular dynamics
   Dmytro Bykov           : SCF Hessian
   Vijay G. Chilkuri      : MRCI spin determinant printing, contributions to CSF-ICE
   Dipayan Datta          : RHF DLPNO-CCSD density
   Achintya Kumar Dutta   : EOM-CC, STEOM-CC
   Dmitry Ganyushin       : Spin-Orbit,Spin-Spin,Magnetic field MRCI
   Miquel Garcia          : C-PCM and meta-GGA Hessian, CC/C-PCM, Gaussian charge scheme
   Yang Guo               : DLPNO-NEVPT2, F12-NEVPT2, CIM, IAO-localization
   Andreas Hansen         : Spin unrestricted coupled pair/coupled cluster methods
   Benjamin Helmich-Paris : MC-RPA, TRAH-SCF, COSX integrals
   Lee Huntington         : MR-EOM, pCC
   Robert Izsak           : Overlap fitted RIJCOSX, COSX-SCS-MP3, EOM
   Marcus Kettner         : VPT2
   Christian Kollmar      : KDIIS, OOCD, Brueckner-CCSD(T), CCSD density, CASPT2, CASPT2-K
   Simone Kossmann        : Meta GGA functionals, TD-DFT gradient, OOMP2, MP2 Hessian
   Martin Krupicka        : Initial AUTO-CI
   Lucas Lang             : DCDCAS
   Marvin Lechner         : AUTO-CI (C++ implementation), FIC-MRCC
   Dagmar Lenk            : GEPOL surface, SMD
   Dimitrios Liakos       : Extrapolation schemes; Compound Job, initial MDCI parallelization
   Dimitrios Manganas     : Further ROCIS development; embedding schemes
   Dimitrios Pantazis     : SARC Basis sets
   Anastasios Papadopoulos: AUTO-CI, single reference methods and gradients
   Taras Petrenko         : DFT Hessian,TD-DFT gradient, ASA, ECA, R-Raman, ABS, FL, XAS/XES, NRVS
   Peter Pinski           : DLPNO-MP2, DLPNO-MP2 Gradient
   Christoph Reimann      : Effective Core Potentials
   Marius Retegan         : Local ZFS, SOC
   Christoph Riplinger    : Optimizer, TS searches, QM/MM, DLPNO-CCSD(T), (RO)-DLPNO pert. Triples
   Tobias Risthaus        : Range-separated hybrids, TD-DFT gradient, RPA, STAB
   Michael Roemelt        : Original ROCIS implementation
   Masaaki Saitow         : Open-shell DLPNO-CCSD energy and density
   Barbara Sandhoefer     : DKH picture change effects
   Avijit Sen             : IP-ROCIS
   Kantharuban Sivalingam : CASSCF convergence, NEVPT2, FIC-MRCI
   Bernardo de Souza      : ESD, SOC TD-DFT
   Georgi Stoychev        : AutoAux, RI-MP2 NMR, DLPNO-MP2 response
   Willem Van den Heuvel  : Paramagnetic NMR
   Boris Wezisla          : Elementary symmetry handling
   Frank Wennmohs         : Technical directorship


 We gratefully acknowledge several colleagues who have allowed us to
 interface, adapt or use parts of their codes:
   Stefan Grimme, W. Hujo, H. Kruse, P. Pracht,  : VdW corrections, initial TS optimization,
                  C. Bannwarth, S. Ehlert          DFT functionals, gCP, sTDA/sTD-DF
   Ed Valeev, F. Pavosevic, A. Kumar             : LibInt (2-el integral package), F12 methods
   Garnet Chan, S. Sharma, J. Yang, R. Olivares  : DMRG
   Ulf Ekstrom                                   : XCFun DFT Library
   Mihaly Kallay                                 : mrcc  (arbitrary order and MRCC methods)
   Jiri Pittner, Ondrej Demel                    : Mk-CCSD
   Frank Weinhold                                : gennbo (NPA and NBO analysis)
   Christopher J. Cramer and Donald G. Truhlar   : smd solvation model
   Lars Goerigk                                  : TD-DFT with DH, B97 family of functionals
   V. Asgeirsson, H. Jonsson                     : NEB implementation
   FAccTs GmbH                                   : IRC, NEB, NEB-TS, DLPNO-Multilevel, CI-OPT
                                                   MM, QMMM, 2- and 3-layer-ONIOM, Crystal-QMMM,
                                                   LR-CPCM, SF, NACMEs, symmetry and pop. for TD-DFT,
                                                   nearIR, NL-DFT gradient (VV10), updates on ESD,
                                                   ML-optimized integration grids
   S Lehtola, MJT Oliveira, MAL Marques          : LibXC Library
   Liviu Ungur et al                             : ANISO software


 Your calculation uses the libint2 library for the computation of 2-el integrals
 For citations please refer to: http://libint.valeyev.net

 Your ORCA version has been built with support for libXC version: 5.1.0
 For citations please refer to: https://tddft.org/programs/libxc/

 This ORCA versions uses:
   CBLAS   interface :  Fast vector & matrix operations
   LAPACKE interface :  Fast linear algebra routines
   SCALAPACK package :  Parallel linear algebra routines
   Shared memory     :  Shared parallel matrices
   BLAS/LAPACK       :  OpenBLAS 0.3.15  USE64BITINT DYNAMIC_ARCH NO_AFFINITY Zen SINGLE_THREADED
        Core in use  :  Zen
   Copyright (c) 2011-2014, The OpenBLAS Project


Your calculation utilizes the atom-pairwise dispersion correction
with the Becke-Johnson damping scheme (D3BJ)
Cite in your paper:
S.Grimme, S.Ehrlich, L.Goerigk, J Comput Chem, (2011), 32, 1456–1465 
S.Grimme, J.Antony, S.Ehrlich and H.Krieg, J.Chem.Phys., 132, (2010), 154104 
   

Your calculation utilizes the SMD solvation module
Please cite in your paper:
A.V. Marenich, C.J. Cramer, D.G. Truhlar J. Phys. Chem. B, 113, (2009), 6378 

================================================================================

----- Orbital basis set information -----
Your calculation utilizes the basis: def2-TZVP
   F. Weigend and R. Ahlrichs, Phys. Chem. Chem. Phys. 7, 3297 (2005).

----- AuxJ basis set information -----
Your calculation utilizes the auxiliary basis: def2/J
   F. Weigend, Phys. Chem. Chem. Phys. 8, 1057 (2006).

================================================================================
                                        WARNINGS
                       Please study these warnings very carefully!
================================================================================

WARNING: Gradients needed for Numerical Frequencies
  ===> : Setting RunTyp to EnGrad

WARNING: The environment variable RSH_COMMAND is not set!
  ===> : All Displacements for the Numerical Hessian or Gradient calculation
         will be started on localhost

INFO   : the flag for use of the SHARK integral package has been found!

================================================================================
                                       INPUT FILE
================================================================================
NAME = ImineZ4freq.inp
|  1> ! PBE0 D3 def2-tzvp NumFreq
|  2> %maxcore 2660
|  3> %pal nprocs 20
|  4> end
|  5> %CPCM SMD TRUE
|  6>    SMDSOLVENT "2,2,2-TRIFLUOROETHANOL"
|  7> end
|  8> 
|  9> *xyz 0 1
| 10> O  3.775497  6.905878  3.742503
| 11> O  3.974873  4.968082  2.627931
| 12> N  4.264119  6.011747  5.857874
| 13> N  6.031981  8.355164  4.296872
| 14> C  4.633665  6.505104  4.776440
| 15> C  6.064842  6.928982  4.518692
| 16> H  6.589746  6.715168  5.450563
| 17> C  6.700790  6.113643  3.407072
| 18> C  7.150813  4.827319  3.685290
| 19> H  7.089077  4.446487  4.700021
| 20> C  7.662471  4.028749  2.674620
| 21> H  8.006738  3.025522  2.900900
| 22> C  7.735179  4.513199  1.374310
| 23> H  8.133793  3.888873  0.582356
| 24> C  7.304453  5.802218  1.096268
| 25> H  7.367161  6.190952  0.085759
| 26> C  6.791609  6.600029  2.109783
| 27> H  6.457097  7.605627  1.884053
| 28> C  2.878219  5.723976  6.253062
| 29> C  2.120803  7.043042  6.380316
| 30> H  2.635584  7.719531  7.067025
| 31> H  1.120376  6.853261  6.776423
| 32> H  2.017894  7.540350  5.414513
| 33> C  2.966688  5.055943  7.620274
| 34> H  3.502031  4.105305  7.550656
| 35> H  1.967238  4.858556  8.014570
| 36> H  3.498372  5.695906  8.328479
| 37> C  2.159480  4.781997  5.292225
| 38> H  1.875453  5.270175  4.360527
| 39> H  1.241189  4.427855  5.766689
| 40> H  2.776421  3.911113  5.060086
| 41> C  7.183315  9.115923  4.205037
| 42> C  7.150389  10.445427  3.706608
| 43> C  8.355005  11.143457  3.694095
| 44> H  8.367500  12.157752  3.319536
| 45> C  9.556166  10.606473  4.139738
| 46> H  10.462382  11.200196  4.104184
| 47> C  9.569796  9.311146  4.622555
| 48> H  10.489918  8.857943  4.975656
| 49> C  8.397110  8.576886  4.648210
| 50> H  8.427688  7.560298  5.018230
| 51> C  5.870319  11.117556  3.191846
| 52> C  6.118832  12.571172  2.787341
| 53> H  6.484444  13.173474  3.622707
| 54> H  5.174196  13.007216  2.453304
| 55> H  6.830291  12.655957  1.962332
| 56> C  5.349932  10.413007  1.930217
| 57> H  6.111202  10.427728  1.146071
| 58> H  4.468772  10.940831  1.555142
| 59> H  5.054407  9.373466  2.076052
| 60> C  4.785599  11.163172  4.278031
| 61> H  4.463985  10.183151  4.628270
| 62> H  3.904315  11.680772  3.889037
| 63> H  5.144997  11.720282  5.147583
| 64> C  3.588235  6.108879  2.669237
| 65> C  2.848398  6.793187  1.593680
| 66> C  2.430542  8.117288  1.714226
| 67> H  2.639998  8.673866  2.618537
| 68> C  1.750562  8.720389  0.669440
| 69> H  1.426924  9.750688  0.761228
| 70> C  1.486359  8.007430  -0.492565
| 71> H  0.954809  8.483107  -1.309268
| 72> C  1.901409  6.686828  -0.613294
| 73> H  1.694815  6.131983  -1.521131
| 74> C  2.581048  6.079203  0.427334
| 75> H  2.912583  5.050945  0.345633
| 76> H  5.276610  8.645366  3.700813
| 77> *
| 78> 
| 79>                          ****END OF INPUT****
================================================================================

                     *******************************
                     * Energy+Gradient Calculation *
                     *******************************

---------------------------------
CARTESIAN COORDINATES (ANGSTROEM)
---------------------------------
  O      3.775497    6.905878    3.742503
  O      3.974873    4.968082    2.627931
  N      4.264119    6.011747    5.857874
  N      6.031981    8.355164    4.296872
  C      4.633665    6.505104    4.776440
  C      6.064842    6.928982    4.518692
  H      6.589746    6.715168    5.450563
  C      6.700790    6.113643    3.407072
  C      7.150813    4.827319    3.685290
  H      7.089077    4.446487    4.700021
  C      7.662471    4.028749    2.674620
  H      8.006738    3.025522    2.900900
  C      7.735179    4.513199    1.374310
  H      8.133793    3.888873    0.582356
  C      7.304453    5.802218    1.096268
  H      7.367161    6.190952    0.085759
  C      6.791609    6.600029    2.109783
  H      6.457097    7.605627    1.884053
  C      2.878219    5.723976    6.253062
  C      2.120803    7.043042    6.380316
  H      2.635584    7.719531    7.067025
  H      1.120376    6.853261    6.776423
  H      2.017894    7.540350    5.414513
  C      2.966688    5.055943    7.620274
  H      3.502031    4.105305    7.550656
  H      1.967238    4.858556    8.014570
  H      3.498372    5.695906    8.328479
  C      2.159480    4.781997    5.292225
  H      1.875453    5.270175    4.360527
  H      1.241189    4.427855    5.766689
  H      2.776421    3.911113    5.060086
  C      7.183315    9.115923    4.205037
  C      7.150389   10.445427    3.706608
  C      8.355005   11.143457    3.694095
  H      8.367500   12.157752    3.319536
  C      9.556166   10.606473    4.139738
  H     10.462382   11.200196    4.104184
  C      9.569796    9.311146    4.622555
  H     10.489918    8.857943    4.975656
  C      8.397110    8.576886    4.648210
  H      8.427688    7.560298    5.018230
  C      5.870319   11.117556    3.191846
  C      6.118832   12.571172    2.787341
  H      6.484444   13.173474    3.622707
  H      5.174196   13.007216    2.453304
  H      6.830291   12.655957    1.962332
  C      5.349932   10.413007    1.930217
  H      6.111202   10.427728    1.146071
  H      4.468772   10.940831    1.555142
  H      5.054407    9.373466    2.076052
  C      4.785599   11.163172    4.278031
  H      4.463985   10.183151    4.628270
  H      3.904315   11.680772    3.889037
  H      5.144997   11.720282    5.147583
  C      3.588235    6.108879    2.669237
  C      2.848398    6.793187    1.593680
  C      2.430542    8.117288    1.714226
  H      2.639998    8.673866    2.618537
  C      1.750562    8.720389    0.669440
  H      1.426924    9.750688    0.761228
  C      1.486359    8.007430   -0.492565
  H      0.954809    8.483107   -1.309268
  C      1.901409    6.686828   -0.613294
  H      1.694815    6.131983   -1.521131
  C      2.581048    6.079203    0.427334
  H      2.912583    5.050945    0.345633
  H      5.276610    8.645366    3.700813

----------------------------
CARTESIAN COORDINATES (A.U.)
----------------------------
  NO LB      ZA    FRAG     MASS         X           Y           Z
   0 O     8.0000    0    15.999    7.134655   13.050218    7.072306
   1 O     8.0000    0    15.999    7.511421    9.388314    4.966070
   2 N     7.0000    0    14.007    8.058017   11.360555   11.069778
   3 N     7.0000    0    14.007   11.398792   15.788972    8.119911
   4 C     6.0000    0    12.011    8.756358   12.292865    9.026163
   5 C     6.0000    0    12.011   11.460890   13.093878    8.539090
   6 H     1.0000    0     1.008   12.452815   12.689828   10.300071
   7 C     6.0000    0    12.011   12.662658   11.553111    6.438433
   8 C     6.0000    0    12.011   13.513078    9.122311    6.964189
   9 H     1.0000    0     1.008   13.396414    8.402643    8.881753
  10 C     6.0000    0    12.011   14.479972    7.613232    5.054299
  11 H     1.0000    0     1.008   15.130542    5.717408    5.481907
  12 C     6.0000    0    12.011   14.617370    8.528710    2.597070
  13 H     1.0000    0     1.008   15.370641    7.348905    1.100493
  14 C     6.0000    0    12.011   13.803416   10.964603    2.071646
  15 H     1.0000    0     1.008   13.921917   11.699204    0.162061
  16 C     6.0000    0    12.011   12.834281   12.472247    3.986912
  17 H     1.0000    0     1.008   12.202145   14.372552    3.560344
  18 C     6.0000    0    12.011    5.439046   10.816747   11.816575
  19 C     6.0000    0    12.011    4.007737   13.309421   12.057050
  20 H     1.0000    0     1.008    4.980532   14.587799   13.354742
  21 H     1.0000    0     1.008    2.117204   12.950786   12.805584
  22 H     1.0000    0     1.008    3.813267   14.249196   10.231947
  23 C     6.0000    0    12.011    5.606228    9.554348   14.400231
  24 H     1.0000    0     1.008    6.617880    7.757902   14.268672
  25 H     1.0000    0     1.008    3.717541    9.181340   15.145342
  26 H     1.0000    0     1.008    6.610965   10.763702   15.738544
  27 C     6.0000    0    12.011    4.080826    9.036665   10.000856
  28 H     1.0000    0     1.008    3.544093    9.959187    8.240202
  29 H     1.0000    0     1.008    2.345507    8.367433   10.897463
  30 H     1.0000    0     1.008    5.246675    7.390932    9.562177
  31 C     6.0000    0    12.011   13.574498   17.226598    7.946368
  32 C     6.0000    0    12.011   13.512277   19.738996    7.004474
  33 C     6.0000    0    12.011   15.788671   21.058082    6.980828
  34 H     1.0000    0     1.008   15.812283   22.974822    6.273014
  35 C     6.0000    0    12.011   18.058537   20.043329    7.822971
  36 H     1.0000    0     1.008   19.771037   21.165303    7.755784
  37 C     6.0000    0    12.011   18.084294   17.595516    8.735363
  38 H     1.0000    0     1.008   19.823072   16.739086    9.402627
  39 C     6.0000    0    12.011   15.868238   16.207966    8.783844
  40 H     1.0000    0     1.008   15.926022   14.286893    9.483080
  41 C     6.0000    0    12.011   11.093295   21.009136    6.031715
  42 C     6.0000    0    12.011   11.562917   23.756072    5.267311
  43 H     1.0000    0     1.008   12.253823   24.894258    6.845924
  44 H     1.0000    0     1.008    9.777813   24.580076    4.636073
  45 H     1.0000    0     1.008   12.907379   23.916293    3.708270
  46 C     6.0000    0    12.011   10.109906   19.677731    3.647582
  47 H     1.0000    0     1.008   11.548498   19.705550    2.165760
  48 H     1.0000    0     1.008    8.444755   20.675174    2.938792
  49 H     1.0000    0     1.008    9.551445   17.713284    3.923170
  50 C     6.0000    0    12.011    9.043471   21.095338    8.084307
  51 H     1.0000    0     1.008    8.435709   19.243367    8.746163
  52 H     1.0000    0     1.008    7.378086   22.073460    7.349215
  53 H     1.0000    0     1.008    9.722635   22.148123    9.727522
  54 C     6.0000    0    12.011    6.780781   11.544108    5.044127
  55 C     6.0000    0    12.011    5.382692   12.837263    3.011619
  56 C     6.0000    0    12.011    4.593059   15.339451    3.239418
  57 H     1.0000    0     1.008    4.988873   16.391231    4.948318
  58 C     6.0000    0    12.011    3.308083   16.479147    1.265058
  59 H     1.0000    0     1.008    2.696496   18.426130    1.438512
  60 C     6.0000    0    12.011    2.808811   15.131850   -0.930813
  61 H     1.0000    0     1.008    1.804328   16.030749   -2.474158
  62 C     6.0000    0    12.011    3.593142   12.636274   -1.158958
  63 H     1.0000    0     1.008    3.202736   11.587769   -2.874521
  64 C     6.0000    0    12.011    4.877474   11.488029    0.807544
  65 H     1.0000    0     1.008    5.503984    9.544903    0.653152
  66 H     1.0000    0     1.008    9.971348   16.337374    6.993523

--------------------------------
INTERNAL COORDINATES (ANGSTROEM)
--------------------------------
 O      0   0   0     0.000000000000     0.00000000     0.00000000
 O      1   0   0     2.244342859319     0.00000000     0.00000000
 N      1   2   0     2.347981297133    95.74685044     0.00000000
 N      1   2   3     2.738516923485   118.96476073    83.14997429
 C      3   1   2     1.244775028638    29.32453251    86.66931273
 C      4   1   2     1.443703243345    61.77457928   315.47751545
 H      6   4   1     1.090698948589   109.62614440   221.18186565
 C      6   4   1     1.518191874575   115.31299063    98.29614469
 C      8   6   4     1.390882953030   119.06117960   160.31882720
 H      9   8   6     1.085598152302   119.53824867   356.79116419
 C      9   8   6     1.385987663280   120.42709442   176.12637414
 H     11   9   8     1.084521470151   119.86948862   180.27281877
 C     11   9   8     1.389526664683   120.05447468     0.32872124
 H     13  11   9     1.084374111360   120.12873608   180.09881685
 C     13  11   9     1.387228252019   119.68793246     0.56087844
 H     15  13  11     1.084515954286   120.12337910   179.39178686
 C     15  13  11     1.388064845489   120.16188042   359.39920021
 H     17  15  13     1.083549559849   119.69389026   180.01808024
 C      3   1   2     1.469593315780    96.92595067   267.90109970
 C     19   3   1     1.526370757689   108.73295466   294.90993402
 H     20  19   3     1.092797371777   110.70792330   305.15342019
 H     20  19   3     1.092598629753   109.54077836   186.00908138
 H     20  19   3     1.091183276977   111.52212994    66.15628324
 C     19   3   1     1.524258346211   105.80049183   177.44913796
 H     24  19   3     1.093229802291   110.63452370   296.70000324
 H     24  19   3     1.092397027589   110.47789552   176.78908363
 H     24  19   3     1.092609188708   110.66704797    56.61493287
 C     19   3   1     1.525489405775   113.31976023    58.36873449
 H     28  19   3     1.089518361303   112.62913679   285.33531140
 H     28  19   3     1.092607433684   108.82118633   166.48146545
 H     28  19   3     1.092219599832   111.10615360    47.72921133
 C      4   1   2     1.383024910427   164.49569211    65.05373747
 C     32   4   1     1.420245216691   121.26037982    65.49394677
 C     33  32   4     1.392301031934   116.89866531   177.97909435
 H     34  33  32     1.081316288849   118.90680991   179.89004457
 C     34  33  32     1.389149829077   123.46522901   359.90467350
 H     36  34  33     1.083973489667   120.04158924   179.96341413
 C     36  34  33     1.382450747520   118.86576107     0.05440918
 H     38  36  34     1.084757009793   120.89787015   179.78544545
 C     38  36  34     1.383831052268   119.68822782     0.24762480
 H     40  38  36     1.082266592032   118.73734407   179.27353101
 C     33  32   4     1.534704047752   123.16289393   357.76803561
 C     42  33  32     1.529177060268   111.68404837   176.98163361
 H     43  42  33     1.092829441269   112.09059714   300.19306028
 H     43  42  33     1.092726983194   108.64462991   181.37615443
 H     43  42  33     1.092704102210   112.28977789    62.57678501
 C     42  33  32     1.535870976616   110.93000000   294.85910322
 H     47  42  33     1.092992987195   110.31365082   301.55737049
 H     47  42  33     1.093490912720   109.47308475   182.87168900
 H     47  42  33     1.090526645035   114.78724600    62.91653175
 C     42  33  32     1.535739610768   111.40183803    58.80874462
 H     51  42  33     1.089286042579   114.15634104   298.46784386
 H     51  42  33     1.093566450058   109.37089692   177.88091850
 H     51  42  33     1.093462004465   110.20768421    59.47440968
 C      2   1   3     1.205243927132    30.37177714   163.64821265
 C     55   2   1     1.473926418001   125.13216792   181.07831956
 C     56  55   2     1.393692373895   121.90217202   179.89096011
 H     57  56  55     1.082325861624   120.18611707   359.58049429
 C     57  56  55     1.384803741473   119.71794808   179.31433893
 H     59  57  56     1.083827763710   119.78417668   180.12677801
 C     59  57  56     1.388657402283   120.07585686     0.02886489
 H     61  59  57     1.084351327310   119.88651615   180.07903985
 C     61  59  57     1.389543679179   120.25285316     0.03227478
 H     63  61  59     1.083836737442   120.15675831   180.03126595
 C     63  61  59     1.383482542474   119.92006125   359.97172828
 H     65  63  61     1.083468977032   120.69179466   180.15393740
 H      4   1   2     1.005031780555    54.08810285   115.54722563

---------------------------
INTERNAL COORDINATES (A.U.)
---------------------------
 O      0   0   0     0.000000000000     0.00000000     0.00000000
 O      1   0   0     4.241193354735     0.00000000     0.00000000
 N      1   2   0     4.437041619150    95.74685044     0.00000000
 N      1   2   3     5.175046998495   118.96476073    83.14997429
 C      3   1   2     2.352283902470    29.32453251    86.66931273
 C      4   1   2     2.728203748576    61.77457928   315.47751545
 H      6   4   1     2.061122307389   109.62614440   221.18186565
 C      6   4   1     2.868966861691   115.31299063    98.29614469
 C      8   6   4     2.628387865566   119.06117960   160.31882720
 H      9   8   6     2.051483199341   119.53824867   356.79116419
 C      9   8   6     2.619137108592   120.42709442   176.12637414
 H     11   9   8     2.049448564943   119.86948862   180.27281877
 C     11   9   8     2.625824852031   120.05447468     0.32872124
 H     13  11   9     2.049170097185   120.12873608   180.09881685
 C     13  11   9     2.621481481555   119.68793246     0.56087844
 H     15  13  11     2.049438141469   120.12337910   179.39178686
 C     15  13  11     2.623062414098   120.16188042   359.39920021
 H     17  15  13     2.047611920645   119.69389026   180.01808024
 C      3   1   2     2.777128895065    96.92595067   267.90109970
 C     19   3   1     2.884422710858   108.73295466   294.90993402
 H     20  19   3     2.065087752528   110.70792330   305.15342019
 H     20  19   3     2.064712184532   109.54077836   186.00908138
 H     20  19   3     2.062037555401   111.52212994    66.15628324
 C     19   3   1     2.880430831683   105.80049183   177.44913796
 H     24  19   3     2.065904927771   110.63452370   296.70000324
 H     24  19   3     2.064331211653   110.47789552   176.78908363
 H     24  19   3     2.064732138065   110.66704797    56.61493287
 C     19   3   1     2.882757197113   113.31976023    58.36873449
 H     28  19   3     2.058891320742   112.62913679   285.33531140
 H     28  19   3     2.064728821549   108.82118633   166.48146545
 H     28  19   3     2.063995921784   111.10615360    47.72921133
 C      4   1   2     2.613538317098   164.49569211    65.05373747
 C     32   4   1     2.683874502557   121.26037982    65.49394677
 C     33  32   4     2.631067646332   116.89866531   177.97909435
 H     34  33  32     2.043391650073   118.90680991   179.89004457
 C     34  33  32     2.625112735940   123.46522901   359.90467350
 H     36  34  33     2.048413031902   120.04158924   179.96341413
 C     36  34  33     2.612453306447   118.86576107     0.05440918
 H     38  36  34     2.049893670359   120.89787015   179.78544545
 C     38  36  34     2.615061704402   119.68822782     0.24762480
 H     40  38  36     2.045187462832   118.73734407   179.27353101
 C     33  32   4     2.900170346871   123.16289393   357.76803561
 C     42  33  32     2.889725854181   111.68404837   176.98163361
 H     43  42  33     2.065148355084   112.09059714   300.19306028
 H     43  42  33     2.064954737383   108.64462991   181.37615443
 H     43  42  33     2.064911498590   112.28977789    62.57678501
 C     42  33  32     2.902375522842   110.93000000   294.85910322
 H     47  42  33     2.065457412095   110.31365082   301.55737049
 H     47  42  33     2.066398354972   109.47308475   182.87168900
 H     47  42  33     2.060796700860   114.78724600    62.91653175
 C     42  33  32     2.902127277366   111.40183803    58.80874462
 H     51  42  33     2.058452301978   114.15634104   298.46784386
 H     51  42  33     2.066541099854   109.37089692   177.88091850
 H     51  42  33     2.066343726287   110.20768421    59.47440968
 C      2   1   3     2.277580946852    30.37177714   163.64821265
 C     55   2   1     2.785317271574   125.13216792   181.07831956
 C     56  55   2     2.633696901596   121.90217202   179.89096011
 H     57  56  55     2.045299466130   120.18611707   359.58049429
 C     57  56  55     2.616899820613   119.71794808   179.31433893
 H     59  57  56     2.048137649753   119.78417668   180.12677801
 C     59  57  56     2.624182184157   120.07585686     0.02886489
 H     61  59  57     2.049127041569   119.88651615   180.07903985
 C     61  59  57     2.625857004769   120.25285316     0.03227478
 H     63  61  59     2.048154607649   120.15675831   180.03126595
 C     63  61  59     2.614403116337   119.92006125   359.97172828
 H     65  63  61     2.047459641190   120.69179466   180.15393740
 H      4   1   2     1.899234821137    54.08810285   115.54722563

---------------------
BASIS SET INFORMATION
---------------------
There are 4 groups of distinct atoms

 Group   1 Type O   : 11s6p2d1f contracted to 5s3p2d1f pattern {62111/411/11/1}
 Group   2 Type N   : 11s6p2d1f contracted to 5s3p2d1f pattern {62111/411/11/1}
 Group   3 Type C   : 11s6p2d1f contracted to 5s3p2d1f pattern {62111/411/11/1}
 Group   4 Type H   : 5s1p contracted to 3s1p pattern {311/1}

Atom   0O    basis set group =>   1
Atom   1O    basis set group =>   1
Atom   2N    basis set group =>   2
Atom   3N    basis set group =>   2
Atom   4C    basis set group =>   3
Atom   5C    basis set group =>   3
Atom   6H    basis set group =>   4
Atom   7C    basis set group =>   3
Atom   8C    basis set group =>   3
Atom   9H    basis set group =>   4
Atom  10C    basis set group =>   3
Atom  11H    basis set group =>   4
Atom  12C    basis set group =>   3
Atom  13H    basis set group =>   4
Atom  14C    basis set group =>   3
Atom  15H    basis set group =>   4
Atom  16C    basis set group =>   3
Atom  17H    basis set group =>   4
Atom  18C    basis set group =>   3
Atom  19C    basis set group =>   3
Atom  20H    basis set group =>   4
Atom  21H    basis set group =>   4
Atom  22H    basis set group =>   4
Atom  23C    basis set group =>   3
Atom  24H    basis set group =>   4
Atom  25H    basis set group =>   4
Atom  26H    basis set group =>   4
Atom  27C    basis set group =>   3
Atom  28H    basis set group =>   4
Atom  29H    basis set group =>   4
Atom  30H    basis set group =>   4
Atom  31C    basis set group =>   3
Atom  32C    basis set group =>   3
Atom  33C    basis set group =>   3
Atom  34H    basis set group =>   4
Atom  35C    basis set group =>   3
Atom  36H    basis set group =>   4
Atom  37C    basis set group =>   3
Atom  38H    basis set group =>   4
Atom  39C    basis set group =>   3
Atom  40H    basis set group =>   4
Atom  41C    basis set group =>   3
Atom  42C    basis set group =>   3
Atom  43H    basis set group =>   4
Atom  44H    basis set group =>   4
Atom  45H    basis set group =>   4
Atom  46C    basis set group =>   3
Atom  47H    basis set group =>   4
Atom  48H    basis set group =>   4
Atom  49H    basis set group =>   4
Atom  50C    basis set group =>   3
Atom  51H    basis set group =>   4
Atom  52H    basis set group =>   4
Atom  53H    basis set group =>   4
Atom  54C    basis set group =>   3
Atom  55C    basis set group =>   3
Atom  56C    basis set group =>   3
Atom  57H    basis set group =>   4
Atom  58C    basis set group =>   3
Atom  59H    basis set group =>   4
Atom  60C    basis set group =>   3
Atom  61H    basis set group =>   4
Atom  62C    basis set group =>   3
Atom  63H    basis set group =>   4
Atom  64C    basis set group =>   3
Atom  65H    basis set group =>   4
Atom  66H    basis set group =>   4
---------------------------------
AUXILIARY/J BASIS SET INFORMATION
---------------------------------
There are 4 groups of distinct atoms

 Group   1 Type O   : 12s5p4d2f1g contracted to 6s4p3d1f1g pattern {711111/2111/211/2/1}
 Group   2 Type N   : 12s5p4d2f1g contracted to 6s4p3d1f1g pattern {711111/2111/211/2/1}
 Group   3 Type C   : 12s5p4d2f1g contracted to 6s4p3d1f1g pattern {711111/2111/211/2/1}
 Group   4 Type H   : 5s2p1d contracted to 3s1p1d pattern {311/2/1}

Atom   0O    basis set group =>   1
Atom   1O    basis set group =>   1
Atom   2N    basis set group =>   2
Atom   3N    basis set group =>   2
Atom   4C    basis set group =>   3
Atom   5C    basis set group =>   3
Atom   6H    basis set group =>   4
Atom   7C    basis set group =>   3
Atom   8C    basis set group =>   3
Atom   9H    basis set group =>   4
Atom  10C    basis set group =>   3
Atom  11H    basis set group =>   4
Atom  12C    basis set group =>   3
Atom  13H    basis set group =>   4
Atom  14C    basis set group =>   3
Atom  15H    basis set group =>   4
Atom  16C    basis set group =>   3
Atom  17H    basis set group =>   4
Atom  18C    basis set group =>   3
Atom  19C    basis set group =>   3
Atom  20H    basis set group =>   4
Atom  21H    basis set group =>   4
Atom  22H    basis set group =>   4
Atom  23C    basis set group =>   3
Atom  24H    basis set group =>   4
Atom  25H    basis set group =>   4
Atom  26H    basis set group =>   4
Atom  27C    basis set group =>   3
Atom  28H    basis set group =>   4
Atom  29H    basis set group =>   4
Atom  30H    basis set group =>   4
Atom  31C    basis set group =>   3
Atom  32C    basis set group =>   3
Atom  33C    basis set group =>   3
Atom  34H    basis set group =>   4
Atom  35C    basis set group =>   3
Atom  36H    basis set group =>   4
Atom  37C    basis set group =>   3
Atom  38H    basis set group =>   4
Atom  39C    basis set group =>   3
Atom  40H    basis set group =>   4
Atom  41C    basis set group =>   3
Atom  42C    basis set group =>   3
Atom  43H    basis set group =>   4
Atom  44H    basis set group =>   4
Atom  45H    basis set group =>   4
Atom  46C    basis set group =>   3
Atom  47H    basis set group =>   4
Atom  48H    basis set group =>   4
Atom  49H    basis set group =>   4
Atom  50C    basis set group =>   3
Atom  51H    basis set group =>   4
Atom  52H    basis set group =>   4
Atom  53H    basis set group =>   4
Atom  54C    basis set group =>   3
Atom  55C    basis set group =>   3
Atom  56C    basis set group =>   3
Atom  57H    basis set group =>   4
Atom  58C    basis set group =>   3
Atom  59H    basis set group =>   4
Atom  60C    basis set group =>   3
Atom  61H    basis set group =>   4
Atom  62C    basis set group =>   3
Atom  63H    basis set group =>   4
Atom  64C    basis set group =>   3
Atom  65H    basis set group =>   4
Atom  66H    basis set group =>   4


           ************************************************************
           *        Program running with 20 parallel MPI-processes    *
           *              working on a common directory               *
           ************************************************************
------------------------------------------------------------------------------
                           ORCA GTO INTEGRAL CALCULATION
                           -- RI-GTO INTEGRALS CHOSEN --
------------------------------------------------------------------------------
------------------------------------------------------------------------------
                   ___                                                        
                  /   \      - P O W E R E D   B Y -                         
                 /     \                                                     
                 |  |  |   _    _      __       _____    __    __             
                 |  |  |  | |  | |    /  \     |  _  \  |  |  /  |          
                  \  \/   | |  | |   /    \    | | | |  |  | /  /          
                 / \  \   | |__| |  /  /\  \   | |_| |  |  |/  /          
                |  |  |   |  __  | /  /__\  \  |    /   |      \           
                |  |  |   | |  | | |   __   |  |    \   |  |\   \          
                \     /   | |  | | |  |  |  |  | |\  \  |  | \   \       
                 \___/    |_|  |_| |__|  |__|  |_| \__\ |__|  \__/        
                                                                              
                      - O R C A' S   B I G   F R I E N D -                    
                                      &                                       
                       - I N T E G R A L  F E E D E R -                       
                                                                              
 v1 FN, 2020, v2 2021                                                         
------------------------------------------------------------------------------


Reading SHARK input file ImineZ4freq.SHARKINP.tmp ... ok
----------------------
SHARK INTEGRAL PACKAGE
----------------------

Number of atoms                             ...     67
Number of basis functions                   ...   1227
Number of shells                            ...    499
Maximum angular momentum                    ...      3
Integral batch strategy                     ... SHARK/LIBINT Hybrid
RI-J (if used) integral strategy            ... SPLIT-RIJ (Revised 2003 algorithm where possible)
Printlevel                                  ...      1
Contraction scheme used                     ... SEGMENTED contraction
Coulomb Range Separation                    ... NOT USED
Exchange Range Separation                   ... NOT USED
Finite Nucleus Model                        ... NOT USED
Auxiliary Coulomb fitting basis             ... AVAILABLE
   # of basis functions in Aux-J            ...   1991
   # of shells in Aux-J                     ...    665
   Maximum angular momentum in Aux-J        ...      4
Auxiliary J/K fitting basis                 ... NOT available
Auxiliary Correlation fitting basis         ... NOT available
Auxiliary 'external' fitting basis          ... NOT available
Integral threshold                          ...     2.500000e-11
Primitive cut-off                           ...     2.500000e-12
Primitive pair pre-selection threshold      ...     2.500000e-12

Calculating pre-screening integrals         ... done (  0.1 sec) Dimension = 499
Organizing shell pair data                  ... done (  0.7 sec)
Shell pair information
Total number of shell pairs                 ...    124750
Shell pairs after pre-screening             ...     80872
Total number of primitive shell pairs       ...    374508
Primitive shell pairs kept                  ...    154957
          la=0 lb=0:  22737 shell pairs
          la=1 lb=0:  24138 shell pairs
          la=1 lb=1:   6424 shell pairs
          la=2 lb=0:  10983 shell pairs
          la=2 lb=1:   5902 shell pairs
          la=2 lb=2:   1393 shell pairs
          la=3 lb=0:   5036 shell pairs
          la=3 lb=1:   2748 shell pairs
          la=3 lb=2:   1224 shell pairs
          la=3 lb=3:    287 shell pairs

Calculating one electron integrals          ... done (  0.2 sec)
Calculating RI/J V-Matrix + Cholesky decomp.... done (  0.2 sec)
Calculating Nuclear repulsion               ... done (  0.0 sec) ENN=   3545.006090432418 Eh

SHARK setup successfully completed in   2.3 seconds

Maximum memory used throughout the entire GTOINT-calculation: 116.9 MB
[1710266142.226561] [node010:1337036:0]          mpool.c:43   UCX  WARN  object 0xaf75b80 was not returned to mpool ucp_requests
[1710266142.226577] [node010:1337036:0]          mpool.c:43   UCX  WARN  object 0xaf75d40 was not returned to mpool ucp_requests
[1710266142.226582] [node010:1337036:0]          mpool.c:43   UCX  WARN  object 0xaf75f00 was not returned to mpool ucp_requests
[1710266142.226584] [node010:1337036:0]          mpool.c:43   UCX  WARN  object 0xaf760c0 was not returned to mpool ucp_requests
[1710266142.226588] [node010:1337036:0]          mpool.c:43   UCX  WARN  object 0xaf76280 was not returned to mpool ucp_requests
[1710266142.226591] [node010:1337036:0]          mpool.c:43   UCX  WARN  object 0xaf76440 was not returned to mpool ucp_requests
[1710266142.226594] [node010:1337036:0]          mpool.c:43   UCX  WARN  object 0xaf76600 was not returned to mpool ucp_requests
[1710266142.226598] [node010:1337036:0]          mpool.c:43   UCX  WARN  object 0xaf767c0 was not returned to mpool ucp_requests
[1710266142.226602] [node010:1337036:0]          mpool.c:43   UCX  WARN  object 0xaf76980 was not returned to mpool ucp_requests
[1710266142.226605] [node010:1337036:0]          mpool.c:43   UCX  WARN  object 0xaf76b40 was not returned to mpool ucp_requests
[1710266142.226609] [node010:1337036:0]          mpool.c:43   UCX  WARN  object 0xaf76d00 was not returned to mpool ucp_requests
[1710266142.226612] [node010:1337036:0]          mpool.c:43   UCX  WARN  object 0xaf76ec0 was not returned to mpool ucp_requests
[1710266142.226615] [node010:1337036:0]          mpool.c:43   UCX  WARN  object 0xaf77080 was not returned to mpool ucp_requests
[1710266142.226692] [node010:1337034:0]          mpool.c:43   UCX  WARN  object 0xc680f00 was not returned to mpool ucp_requests
[1710266142.226704] [node010:1337034:0]          mpool.c:43   UCX  WARN  object 0xc6810c0 was not returned to mpool ucp_requests
[1710266142.226707] [node010:1337034:0]          mpool.c:43   UCX  WARN  object 0xc681280 was not returned to mpool ucp_requests
[1710266142.226709] [node010:1337034:0]          mpool.c:43   UCX  WARN  object 0xc681440 was not returned to mpool ucp_requests
[1710266142.226711] [node010:1337034:0]          mpool.c:43   UCX  WARN  object 0xc681600 was not returned to mpool ucp_requests
[1710266142.226714] [node010:1337034:0]          mpool.c:43   UCX  WARN  object 0xc6817c0 was not returned to mpool ucp_requests
[1710266142.226716] [node010:1337034:0]          mpool.c:43   UCX  WARN  object 0xc681980 was not returned to mpool ucp_requests
[1710266142.226718] [node010:1337034:0]          mpool.c:43   UCX  WARN  object 0xc681b40 was not returned to mpool ucp_requests
[1710266142.226720] [node010:1337034:0]          mpool.c:43   UCX  WARN  object 0xc681d00 was not returned to mpool ucp_requests
[1710266142.226723] [node010:1337034:0]          mpool.c:43   UCX  WARN  object 0xc681ec0 was not returned to mpool ucp_requests
[1710266142.226725] [node010:1337034:0]          mpool.c:43   UCX  WARN  object 0xc682080 was not returned to mpool ucp_requests
[1710266142.229139] [node010:1337042:0]          mpool.c:43   UCX  WARN  object 0xbd09380 was not returned to mpool ucp_requests
[1710266142.229154] [node010:1337042:0]          mpool.c:43   UCX  WARN  object 0xbd09540 was not returned to mpool ucp_requests
[1710266142.229159] [node010:1337042:0]          mpool.c:43   UCX  WARN  object 0xbd09700 was not returned to mpool ucp_requests
[1710266142.229162] [node010:1337042:0]          mpool.c:43   UCX  WARN  object 0xbd098c0 was not returned to mpool ucp_requests
[1710266142.229165] [node010:1337042:0]          mpool.c:43   UCX  WARN  object 0xbd09a80 was not returned to mpool ucp_requests
[1710266142.229168] [node010:1337042:0]          mpool.c:43   UCX  WARN  object 0xbd09c40 was not returned to mpool ucp_requests
[1710266142.229171] [node010:1337042:0]          mpool.c:43   UCX  WARN  object 0xbd09e00 was not returned to mpool ucp_requests
[1710266142.229173] [node010:1337042:0]          mpool.c:43   UCX  WARN  object 0xbd09fc0 was not returned to mpool ucp_requests
[1710266142.229176] [node010:1337042:0]          mpool.c:43   UCX  WARN  object 0xbd0a180 was not returned to mpool ucp_requests
[1710266142.229179] [node010:1337042:0]          mpool.c:43   UCX  WARN  object 0xbd0a340 was not returned to mpool ucp_requests
[1710266142.229181] [node010:1337042:0]          mpool.c:43   UCX  WARN  object 0xbd0a500 was not returned to mpool ucp_requests
[1710266142.229174] [node010:1337033:0]          mpool.c:43   UCX  WARN  object 0xc045dc0 was not returned to mpool ucp_requests
[1710266142.229185] [node010:1337033:0]          mpool.c:43   UCX  WARN  object 0xc045f80 was not returned to mpool ucp_requests
[1710266142.229189] [node010:1337033:0]          mpool.c:43   UCX  WARN  object 0xc046140 was not returned to mpool ucp_requests
[1710266142.229192] [node010:1337033:0]          mpool.c:43   UCX  WARN  object 0xc046300 was not returned to mpool ucp_requests
[1710266142.229195] [node010:1337033:0]          mpool.c:43   UCX  WARN  object 0xc0464c0 was not returned to mpool ucp_requests
[1710266142.229198] [node010:1337033:0]          mpool.c:43   UCX  WARN  object 0xc046680 was not returned to mpool ucp_requests
[1710266142.229200] [node010:1337033:0]          mpool.c:43   UCX  WARN  object 0xc046840 was not returned to mpool ucp_requests
[1710266142.229203] [node010:1337033:0]          mpool.c:43   UCX  WARN  object 0xc046a00 was not returned to mpool ucp_requests
[1710266142.229184] [node010:1337042:0]          mpool.c:43   UCX  WARN  object 0xbd0a6c0 was not returned to mpool ucp_requests
[1710266142.229187] [node010:1337042:0]          mpool.c:43   UCX  WARN  object 0xbd0a880 was not returned to mpool ucp_requests
[1710266142.229206] [node010:1337033:0]          mpool.c:43   UCX  WARN  object 0xc046d80 was not returned to mpool ucp_requests
[1710266142.229209] [node010:1337033:0]          mpool.c:43   UCX  WARN  object 0xc046f40 was not returned to mpool ucp_requests
[1710266142.229212] [node010:1337033:0]          mpool.c:43   UCX  WARN  object 0xc047100 was not returned to mpool ucp_requests
[1710266142.230326] [node010:1337044:0]          mpool.c:43   UCX  WARN  object 0xa8b9e40 was not returned to mpool ucp_requests
[1710266142.230344] [node010:1337044:0]          mpool.c:43   UCX  WARN  object 0xa8ba000 was not returned to mpool ucp_requests
[1710266142.230350] [node010:1337044:0]          mpool.c:43   UCX  WARN  object 0xa8ba1c0 was not returned to mpool ucp_requests
[1710266142.230354] [node010:1337044:0]          mpool.c:43   UCX  WARN  object 0xa8ba380 was not returned to mpool ucp_requests
[1710266142.230357] [node010:1337044:0]          mpool.c:43   UCX  WARN  object 0xa8ba540 was not returned to mpool ucp_requests
[1710266142.230360] [node010:1337044:0]          mpool.c:43   UCX  WARN  object 0xa8ba700 was not returned to mpool ucp_requests
[1710266142.230363] [node010:1337044:0]          mpool.c:43   UCX  WARN  object 0xa8ba8c0 was not returned to mpool ucp_requests
[1710266142.230367] [node010:1337044:0]          mpool.c:43   UCX  WARN  object 0xa8baa80 was not returned to mpool ucp_requests
[1710266142.230370] [node010:1337044:0]          mpool.c:43   UCX  WARN  object 0xa8bac40 was not returned to mpool ucp_requests
[1710266142.230373] [node010:1337044:0]          mpool.c:43   UCX  WARN  object 0xa8bae00 was not returned to mpool ucp_requests
[1710266142.230376] [node010:1337044:0]          mpool.c:43   UCX  WARN  object 0xa8bafc0 was not returned to mpool ucp_requests
[1710266142.230380] [node010:1337044:0]          mpool.c:43   UCX  WARN  object 0xa8bb180 was not returned to mpool ucp_requests
[1710266142.230439] [node010:1337047:0]          mpool.c:43   UCX  WARN  object 0xb181e00 was not returned to mpool ucp_requests
[1710266142.230451] [node010:1337047:0]          mpool.c:43   UCX  WARN  object 0xb181fc0 was not returned to mpool ucp_requests
[1710266142.230455] [node010:1337047:0]          mpool.c:43   UCX  WARN  object 0xb182180 was not returned to mpool ucp_requests
[1710266142.230458] [node010:1337047:0]          mpool.c:43   UCX  WARN  object 0xb182340 was not returned to mpool ucp_requests
[1710266142.230462] [node010:1337047:0]          mpool.c:43   UCX  WARN  object 0xb182500 was not returned to mpool ucp_requests
[1710266142.230465] [node010:1337047:0]          mpool.c:43   UCX  WARN  object 0xb1826c0 was not returned to mpool ucp_requests
[1710266142.230468] [node010:1337047:0]          mpool.c:43   UCX  WARN  object 0xb182880 was not returned to mpool ucp_requests
[1710266142.230471] [node010:1337047:0]          mpool.c:43   UCX  WARN  object 0xb182a40 was not returned to mpool ucp_requests
[1710266142.230476] [node010:1337050:0]          mpool.c:43   UCX  WARN  object 0xc312d40 was not returned to mpool ucp_requests
[1710266142.230475] [node010:1337047:0]          mpool.c:43   UCX  WARN  object 0xb182c00 was not returned to mpool ucp_requests
[1710266142.230478] [node010:1337047:0]          mpool.c:43   UCX  WARN  object 0xb182dc0 was not returned to mpool ucp_requests
[1710266142.230482] [node010:1337047:0]          mpool.c:43   UCX  WARN  object 0xb182f80 was not returned to mpool ucp_requests
[1710266142.230485] [node010:1337047:0]          mpool.c:43   UCX  WARN  object 0xb183140 was not returned to mpool ucp_requests
[1710266142.230487] [node010:1337050:0]          mpool.c:43   UCX  WARN  object 0xc312f00 was not returned to mpool ucp_requests
[1710266142.230494] [node010:1337050:0]          mpool.c:43   UCX  WARN  object 0xc3130c0 was not returned to mpool ucp_requests
[1710266142.230496] [node010:1337050:0]          mpool.c:43   UCX  WARN  object 0xc313280 was not returned to mpool ucp_requests
[1710266142.230498] [node010:1337050:0]          mpool.c:43   UCX  WARN  object 0xc313440 was not returned to mpool ucp_requests
[1710266142.230501] [node010:1337050:0]          mpool.c:43   UCX  WARN  object 0xc313600 was not returned to mpool ucp_requests
[1710266142.230503] [node010:1337050:0]          mpool.c:43   UCX  WARN  object 0xc3137c0 was not returned to mpool ucp_requests
[1710266142.230505] [node010:1337050:0]          mpool.c:43   UCX  WARN  object 0xc313980 was not returned to mpool ucp_requests
[1710266142.230508] [node010:1337050:0]          mpool.c:43   UCX  WARN  object 0xc313b40 was not returned to mpool ucp_requests
[1710266142.230510] [node010:1337050:0]          mpool.c:43   UCX  WARN  object 0xc313d00 was not returned to mpool ucp_requests
[1710266142.230512] [node010:1337050:0]          mpool.c:43   UCX  WARN  object 0xc313ec0 was not returned to mpool ucp_requests
[1710266142.230515] [node010:1337050:0]          mpool.c:43   UCX  WARN  object 0xc314080 was not returned to mpool ucp_requests
[1710266142.231949] [node010:1337035:0]          mpool.c:43   UCX  WARN  object 0xb7f9280 was not returned to mpool ucp_requests
[1710266142.231959] [node010:1337035:0]          mpool.c:43   UCX  WARN  object 0xb7f9440 was not returned to mpool ucp_requests
[1710266142.231964] [node010:1337035:0]          mpool.c:43   UCX  WARN  object 0xb7f9600 was not returned to mpool ucp_requests
[1710266142.231967] [node010:1337035:0]          mpool.c:43   UCX  WARN  object 0xb7f97c0 was not returned to mpool ucp_requests
[1710266142.231970] [node010:1337035:0]          mpool.c:43   UCX  WARN  object 0xb7f9980 was not returned to mpool ucp_requests
[1710266142.231972] [node010:1337035:0]          mpool.c:43   UCX  WARN  object 0xb7f9b40 was not returned to mpool ucp_requests
[1710266142.231975] [node010:1337035:0]          mpool.c:43   UCX  WARN  object 0xb7f9d00 was not returned to mpool ucp_requests
[1710266142.231978] [node010:1337035:0]          mpool.c:43   UCX  WARN  object 0xb7f9ec0 was not returned to mpool ucp_requests
[1710266142.231980] [node010:1337035:0]          mpool.c:43   UCX  WARN  object 0xb7fa080 was not returned to mpool ucp_requests
[1710266142.231983] [node010:1337035:0]          mpool.c:43   UCX  WARN  object 0xb7fa240 was not returned to mpool ucp_requests
[1710266142.231985] [node010:1337035:0]          mpool.c:43   UCX  WARN  object 0xb7fa400 was not returned to mpool ucp_requests
[1710266142.231988] [node010:1337035:0]          mpool.c:43   UCX  WARN  object 0xb7fa5c0 was not returned to mpool ucp_requests
[1710266142.231991] [node010:1337035:0]          mpool.c:43   UCX  WARN  object 0xb7fa780 was not returned to mpool ucp_requests
[1710266142.233676] [node010:1337043:0]          mpool.c:43   UCX  WARN  object 0xb9c3bc0 was not returned to mpool ucp_requests
[1710266142.233688] [node010:1337043:0]          mpool.c:43   UCX  WARN  object 0xb9c3d80 was not returned to mpool ucp_requests
[1710266142.233692] [node010:1337043:0]          mpool.c:43   UCX  WARN  object 0xb9c3f40 was not returned to mpool ucp_requests
[1710266142.233695] [node010:1337043:0]          mpool.c:43   UCX  WARN  object 0xb9c4100 was not returned to mpool ucp_requests
[1710266142.233697] [node010:1337043:0]          mpool.c:43   UCX  WARN  object 0xb9c42c0 was not returned to mpool ucp_requests
[1710266142.233700] [node010:1337043:0]          mpool.c:43   UCX  WARN  object 0xb9c4480 was not returned to mpool ucp_requests
[1710266142.233703] [node010:1337043:0]          mpool.c:43   UCX  WARN  object 0xb9c4640 was not returned to mpool ucp_requests
[1710266142.233705] [node010:1337043:0]          mpool.c:43   UCX  WARN  object 0xb9c4800 was not returned to mpool ucp_requests
[1710266142.233708] [node010:1337043:0]          mpool.c:43   UCX  WARN  object 0xb9c49c0 was not returned to mpool ucp_requests
[1710266142.233711] [node010:1337043:0]          mpool.c:43   UCX  WARN  object 0xb9c4b80 was not returned to mpool ucp_requests
[1710266142.233713] [node010:1337043:0]          mpool.c:43   UCX  WARN  object 0xb9c4d40 was not returned to mpool ucp_requests
[1710266142.233717] [node010:1337043:0]          mpool.c:43   UCX  WARN  object 0xb9c4f00 was not returned to mpool ucp_requests
[1710266142.233886] [node010:1337040:0]          mpool.c:43   UCX  WARN  object 0xc299980 was not returned to mpool ucp_requests
[1710266142.233896] [node010:1337040:0]          mpool.c:43   UCX  WARN  object 0xc299b40 was not returned to mpool ucp_requests
[1710266142.233900] [node010:1337040:0]          mpool.c:43   UCX  WARN  object 0xc299d00 was not returned to mpool ucp_requests
[1710266142.233903] [node010:1337040:0]          mpool.c:43   UCX  WARN  object 0xc299ec0 was not returned to mpool ucp_requests
[1710266142.233906] [node010:1337040:0]          mpool.c:43   UCX  WARN  object 0xc29a080 was not returned to mpool ucp_requests
[1710266142.233909] [node010:1337040:0]          mpool.c:43   UCX  WARN  object 0xc29a240 was not returned to mpool ucp_requests
[1710266142.233911] [node010:1337040:0]          mpool.c:43   UCX  WARN  object 0xc29a400 was not returned to mpool ucp_requests
[1710266142.233914] [node010:1337040:0]          mpool.c:43   UCX  WARN  object 0xc29a5c0 was not returned to mpool ucp_requests
[1710266142.233917] [node010:1337040:0]          mpool.c:43   UCX  WARN  object 0xc29a780 was not returned to mpool ucp_requests
[1710266142.233920] [node010:1337040:0]          mpool.c:43   UCX  WARN  object 0xc29a940 was not returned to mpool ucp_requests
[1710266142.233922] [node010:1337040:0]          mpool.c:43   UCX  WARN  object 0xc29ab00 was not returned to mpool ucp_requests
[1710266142.233925] [node010:1337040:0]          mpool.c:43   UCX  WARN  object 0xc29acc0 was not returned to mpool ucp_requests
[1710266142.233927] [node010:1337040:0]          mpool.c:43   UCX  WARN  object 0xc29ae80 was not returned to mpool ucp_requests
[1710266142.233930] [node010:1337040:0]          mpool.c:43   UCX  WARN  object 0xc29b040 was not returned to mpool ucp_requests
[1710266142.234464] [node010:1337048:0]          mpool.c:43   UCX  WARN  object 0xb4bbcc0 was not returned to mpool ucp_requests
[1710266142.234475] [node010:1337048:0]          mpool.c:43   UCX  WARN  object 0xb4bbe80 was not returned to mpool ucp_requests
[1710266142.234478] [node010:1337048:0]          mpool.c:43   UCX  WARN  object 0xb4bc040 was not returned to mpool ucp_requests
[1710266142.234481] [node010:1337048:0]          mpool.c:43   UCX  WARN  object 0xb4bc200 was not returned to mpool ucp_requests
[1710266142.234485] [node010:1337048:0]          mpool.c:43   UCX  WARN  object 0xb4bc3c0 was not returned to mpool ucp_requests
[1710266142.234488] [node010:1337048:0]          mpool.c:43   UCX  WARN  object 0xb4bc580 was not returned to mpool ucp_requests
[1710266142.234491] [node010:1337048:0]          mpool.c:43   UCX  WARN  object 0xb4bc740 was not returned to mpool ucp_requests
[1710266142.234496] [node010:1337048:0]          mpool.c:43   UCX  WARN  object 0xb4bc900 was not returned to mpool ucp_requests
[1710266142.234499] [node010:1337048:0]          mpool.c:43   UCX  WARN  object 0xb4bcac0 was not returned to mpool ucp_requests
[1710266142.234501] [node010:1337048:0]          mpool.c:43   UCX  WARN  object 0xb4bcc80 was not returned to mpool ucp_requests
[1710266142.234503] [node010:1337048:0]          mpool.c:43   UCX  WARN  object 0xb4bce40 was not returned to mpool ucp_requests
[1710266142.234506] [node010:1337048:0]          mpool.c:43   UCX  WARN  object 0xb4bd000 was not returned to mpool ucp_requests
[1710266142.236202] [node010:1337039:0]          mpool.c:43   UCX  WARN  object 0xbd5a9c0 was not returned to mpool ucp_requests
[1710266142.236219] [node010:1337039:0]          mpool.c:43   UCX  WARN  object 0xbd5ab80 was not returned to mpool ucp_requests
[1710266142.236223] [node010:1337039:0]          mpool.c:43   UCX  WARN  object 0xbd5ad40 was not returned to mpool ucp_requests
[1710266142.236227] [node010:1337039:0]          mpool.c:43   UCX  WARN  object 0xbd5af00 was not returned to mpool ucp_requests
[1710266142.236230] [node010:1337039:0]          mpool.c:43   UCX  WARN  object 0xbd5b0c0 was not returned to mpool ucp_requests
[1710266142.236233] [node010:1337039:0]          mpool.c:43   UCX  WARN  object 0xbd5b280 was not returned to mpool ucp_requests
[1710266142.236237] [node010:1337039:0]          mpool.c:43   UCX  WARN  object 0xbd5b440 was not returned to mpool ucp_requests
[1710266142.236240] [node010:1337039:0]          mpool.c:43   UCX  WARN  object 0xbd5b600 was not returned to mpool ucp_requests
[1710266142.236244] [node010:1337039:0]          mpool.c:43   UCX  WARN  object 0xbd5b7c0 was not returned to mpool ucp_requests
[1710266142.236247] [node010:1337039:0]          mpool.c:43   UCX  WARN  object 0xbd5b980 was not returned to mpool ucp_requests
[1710266142.236251] [node010:1337039:0]          mpool.c:43   UCX  WARN  object 0xbd5bb40 was not returned to mpool ucp_requests
[1710266142.236254] [node010:1337039:0]          mpool.c:43   UCX  WARN  object 0xbd5bd00 was not returned to mpool ucp_requests
[1710266142.236258] [node010:1337039:0]          mpool.c:43   UCX  WARN  object 0xbd5bec0 was not returned to mpool ucp_requests
[1710266142.236261] [node010:1337039:0]          mpool.c:43   UCX  WARN  object 0xbd5c080 was not returned to mpool ucp_requests
[1710266142.236799] [node010:1337038:0]          mpool.c:43   UCX  WARN  object 0xab40b80 was not returned to mpool ucp_requests
[1710266142.236812] [node010:1337038:0]          mpool.c:43   UCX  WARN  object 0xab40d40 was not returned to mpool ucp_requests
[1710266142.236817] [node010:1337038:0]          mpool.c:43   UCX  WARN  object 0xab40f00 was not returned to mpool ucp_requests
[1710266142.236820] [node010:1337038:0]          mpool.c:43   UCX  WARN  object 0xab410c0 was not returned to mpool ucp_requests
[1710266142.236822] [node010:1337038:0]          mpool.c:43   UCX  WARN  object 0xab41280 was not returned to mpool ucp_requests
[1710266142.236825] [node010:1337038:0]          mpool.c:43   UCX  WARN  object 0xab41440 was not returned to mpool ucp_requests
[1710266142.236828] [node010:1337038:0]          mpool.c:43   UCX  WARN  object 0xab41600 was not returned to mpool ucp_requests
[1710266142.236831] [node010:1337038:0]          mpool.c:43   UCX  WARN  object 0xab417c0 was not returned to mpool ucp_requests
[1710266142.236833] [node010:1337038:0]          mpool.c:43   UCX  WARN  object 0xab41980 was not returned to mpool ucp_requests
[1710266142.236839] [node010:1337038:0]          mpool.c:43   UCX  WARN  object 0xab41b40 was not returned to mpool ucp_requests
[1710266142.236841] [node010:1337038:0]          mpool.c:43   UCX  WARN  object 0xab41d00 was not returned to mpool ucp_requests
[1710266142.236844] [node010:1337038:0]          mpool.c:43   UCX  WARN  object 0xab41ec0 was not returned to mpool ucp_requests
[1710266142.236847] [node010:1337038:0]          mpool.c:43   UCX  WARN  object 0xab42080 was not returned to mpool ucp_requests
[1710266142.240302] [node010:1337049:0]          mpool.c:43   UCX  WARN  object 0xc76cdc0 was not returned to mpool ucp_requests
[1710266142.240313] [node010:1337049:0]          mpool.c:43   UCX  WARN  object 0xc76cf80 was not returned to mpool ucp_requests
[1710266142.240317] [node010:1337049:0]          mpool.c:43   UCX  WARN  object 0xc76d140 was not returned to mpool ucp_requests
[1710266142.240320] [node010:1337049:0]          mpool.c:43   UCX  WARN  object 0xc76d300 was not returned to mpool ucp_requests
[1710266142.240323] [node010:1337049:0]          mpool.c:43   UCX  WARN  object 0xc76d4c0 was not returned to mpool ucp_requests
[1710266142.240325] [node010:1337049:0]          mpool.c:43   UCX  WARN  object 0xc76d680 was not returned to mpool ucp_requests
[1710266142.240328] [node010:1337049:0]          mpool.c:43   UCX  WARN  object 0xc76d840 was not returned to mpool ucp_requests
[1710266142.240331] [node010:1337049:0]          mpool.c:43   UCX  WARN  object 0xc76da00 was not returned to mpool ucp_requests
[1710266142.240333] [node010:1337049:0]          mpool.c:43   UCX  WARN  object 0xc76dbc0 was not returned to mpool ucp_requests
[1710266142.240337] [node010:1337049:0]          mpool.c:43   UCX  WARN  object 0xc76dd80 was not returned to mpool ucp_requests
[1710266142.240341] [node010:1337049:0]          mpool.c:43   UCX  WARN  object 0xc76df40 was not returned to mpool ucp_requests
[1710266142.240343] [node010:1337049:0]          mpool.c:43   UCX  WARN  object 0xc76e100 was not returned to mpool ucp_requests
[1710266142.240664] [node010:1337041:0]          mpool.c:43   UCX  WARN  object 0xc4e4a80 was not returned to mpool ucp_requests
[1710266142.240676] [node010:1337041:0]          mpool.c:43   UCX  WARN  object 0xc4e4c40 was not returned to mpool ucp_requests
[1710266142.240680] [node010:1337041:0]          mpool.c:43   UCX  WARN  object 0xc4e4e00 was not returned to mpool ucp_requests
[1710266142.240682] [node010:1337041:0]          mpool.c:43   UCX  WARN  object 0xc4e4fc0 was not returned to mpool ucp_requests
[1710266142.240685] [node010:1337041:0]          mpool.c:43   UCX  WARN  object 0xc4e5180 was not returned to mpool ucp_requests
[1710266142.240687] [node010:1337041:0]          mpool.c:43   UCX  WARN  object 0xc4e5340 was not returned to mpool ucp_requests
[1710266142.240689] [node010:1337041:0]          mpool.c:43   UCX  WARN  object 0xc4e5500 was not returned to mpool ucp_requests
[1710266142.240692] [node010:1337041:0]          mpool.c:43   UCX  WARN  object 0xc4e56c0 was not returned to mpool ucp_requests
[1710266142.240694] [node010:1337041:0]          mpool.c:43   UCX  WARN  object 0xc4e5880 was not returned to mpool ucp_requests
[1710266142.240696] [node010:1337041:0]          mpool.c:43   UCX  WARN  object 0xc4e5a40 was not returned to mpool ucp_requests
[1710266142.240698] [node010:1337041:0]          mpool.c:43   UCX  WARN  object 0xc4e5c00 was not returned to mpool ucp_requests
[1710266142.240700] [node010:1337041:0]          mpool.c:43   UCX  WARN  object 0xc4e5dc0 was not returned to mpool ucp_requests
[1710266142.240703] [node010:1337041:0]          mpool.c:43   UCX  WARN  object 0xc4e5f80 was not returned to mpool ucp_requests
[1710266142.240705] [node010:1337041:0]          mpool.c:43   UCX  WARN  object 0xc4e6140 was not returned to mpool ucp_requests
[1710266142.241100] [node010:1337032:0]          mpool.c:43   UCX  WARN  object 0xbbb7b40 was not returned to mpool ucp_requests
[1710266142.241110] [node010:1337032:0]          mpool.c:43   UCX  WARN  object 0xbbb7d00 was not returned to mpool ucp_requests
[1710266142.241114] [node010:1337032:0]          mpool.c:43   UCX  WARN  object 0xbbb7ec0 was not returned to mpool ucp_requests
[1710266142.241117] [node010:1337032:0]          mpool.c:43   UCX  WARN  object 0xbbb8080 was not returned to mpool ucp_requests
[1710266142.241120] [node010:1337032:0]          mpool.c:43   UCX  WARN  object 0xbbb8240 was not returned to mpool ucp_requests
[1710266142.241122] [node010:1337032:0]          mpool.c:43   UCX  WARN  object 0xbbb8400 was not returned to mpool ucp_requests
[1710266142.241125] [node010:1337032:0]          mpool.c:43   UCX  WARN  object 0xbbb85c0 was not returned to mpool ucp_requests
[1710266142.241127] [node010:1337032:0]          mpool.c:43   UCX  WARN  object 0xbbb8780 was not returned to mpool ucp_requests
[1710266142.241130] [node010:1337032:0]          mpool.c:43   UCX  WARN  object 0xbbb8940 was not returned to mpool ucp_requests
[1710266142.241133] [node010:1337032:0]          mpool.c:43   UCX  WARN  object 0xbbb8b00 was not returned to mpool ucp_requests
[1710266142.241135] [node010:1337032:0]          mpool.c:43   UCX  WARN  object 0xbbb8cc0 was not returned to mpool ucp_requests
[1710266142.241138] [node010:1337032:0]          mpool.c:43   UCX  WARN  object 0xbbb8e80 was not returned to mpool ucp_requests
[1710266142.240974] [node010:1337046:0]          mpool.c:43   UCX  WARN  object 0xa9f9c40 was not returned to mpool ucp_requests
[1710266142.240984] [node010:1337046:0]          mpool.c:43   UCX  WARN  object 0xa9f9e00 was not returned to mpool ucp_requests
[1710266142.240987] [node010:1337046:0]          mpool.c:43   UCX  WARN  object 0xa9f9fc0 was not returned to mpool ucp_requests
[1710266142.240989] [node010:1337046:0]          mpool.c:43   UCX  WARN  object 0xa9fa180 was not returned to mpool ucp_requests
[1710266142.240992] [node010:1337046:0]          mpool.c:43   UCX  WARN  object 0xa9fa340 was not returned to mpool ucp_requests
[1710266142.240994] [node010:1337046:0]          mpool.c:43   UCX  WARN  object 0xa9fa500 was not returned to mpool ucp_requests
[1710266142.240996] [node010:1337046:0]          mpool.c:43   UCX  WARN  object 0xa9fa6c0 was not returned to mpool ucp_requests
[1710266142.240999] [node010:1337046:0]          mpool.c:43   UCX  WARN  object 0xa9fa880 was not returned to mpool ucp_requests
[1710266142.241001] [node010:1337046:0]          mpool.c:43   UCX  WARN  object 0xa9faa40 was not returned to mpool ucp_requests
[1710266142.241003] [node010:1337046:0]          mpool.c:43   UCX  WARN  object 0xa9fac00 was not returned to mpool ucp_requests
[1710266142.241006] [node010:1337046:0]          mpool.c:43   UCX  WARN  object 0xa9fadc0 was not returned to mpool ucp_requests
[1710266142.241008] [node010:1337046:0]          mpool.c:43   UCX  WARN  object 0xa9faf80 was not returned to mpool ucp_requests
[1710266142.241859] [node010:1337037:0]          mpool.c:43   UCX  WARN  object 0xc6cbac0 was not returned to mpool ucp_requests
[1710266142.241869] [node010:1337037:0]          mpool.c:43   UCX  WARN  object 0xc6cbc80 was not returned to mpool ucp_requests
[1710266142.241880] [node010:1337037:0]          mpool.c:43   UCX  WARN  object 0xc6cbe40 was not returned to mpool ucp_requests
[1710266142.241883] [node010:1337037:0]          mpool.c:43   UCX  WARN  object 0xc6cc000 was not returned to mpool ucp_requests
[1710266142.241886] [node010:1337037:0]          mpool.c:43   UCX  WARN  object 0xc6cc1c0 was not returned to mpool ucp_requests
[1710266142.241888] [node010:1337037:0]          mpool.c:43   UCX  WARN  object 0xc6cc380 was not returned to mpool ucp_requests
[1710266142.241891] [node010:1337037:0]          mpool.c:43   UCX  WARN  object 0xc6cc540 was not returned to mpool ucp_requests
[1710266142.241894] [node010:1337037:0]          mpool.c:43   UCX  WARN  object 0xc6cc700 was not returned to mpool ucp_requests
[1710266142.241896] [node010:1337037:0]          mpool.c:43   UCX  WARN  object 0xc6cc8c0 was not returned to mpool ucp_requests
[1710266142.241899] [node010:1337037:0]          mpool.c:43   UCX  WARN  object 0xc6cca80 was not returned to mpool ucp_requests
[1710266142.241901] [node010:1337037:0]          mpool.c:43   UCX  WARN  object 0xc6ccc40 was not returned to mpool ucp_requests
[1710266142.241904] [node010:1337037:0]          mpool.c:43   UCX  WARN  object 0xc6cce00 was not returned to mpool ucp_requests
[1710266142.241907] [node010:1337037:0]          mpool.c:43   UCX  WARN  object 0xc6ccfc0 was not returned to mpool ucp_requests
[1710266142.310719] [node010:1337045:0]          mpool.c:43   UCX  WARN  object 0xbab4b40 was not returned to mpool ucp_requests
[1710266142.310740] [node010:1337045:0]          mpool.c:43   UCX  WARN  object 0xbab4d00 was not returned to mpool ucp_requests
[1710266142.310744] [node010:1337045:0]          mpool.c:43   UCX  WARN  object 0xbab4ec0 was not returned to mpool ucp_requests
[1710266142.310747] [node010:1337045:0]          mpool.c:43   UCX  WARN  object 0xbab5080 was not returned to mpool ucp_requests
[1710266142.310749] [node010:1337045:0]          mpool.c:43   UCX  WARN  object 0xbab5240 was not returned to mpool ucp_requests
[1710266142.310752] [node010:1337045:0]          mpool.c:43   UCX  WARN  object 0xbab5400 was not returned to mpool ucp_requests
[1710266142.310755] [node010:1337045:0]          mpool.c:43   UCX  WARN  object 0xbab55c0 was not returned to mpool ucp_requests
[1710266142.310757] [node010:1337045:0]          mpool.c:43   UCX  WARN  object 0xbab5780 was not returned to mpool ucp_requests
[1710266142.310760] [node010:1337045:0]          mpool.c:43   UCX  WARN  object 0xbab5940 was not returned to mpool ucp_requests
[1710266142.310763] [node010:1337045:0]          mpool.c:43   UCX  WARN  object 0xbab5b00 was not returned to mpool ucp_requests
[1710266142.310765] [node010:1337045:0]          mpool.c:43   UCX  WARN  object 0xbab5cc0 was not returned to mpool ucp_requests
[1710266142.310768] [node010:1337045:0]          mpool.c:43   UCX  WARN  object 0xbab5e80 was not returned to mpool ucp_requests


           ************************************************************
           *        Program running with 20 parallel MPI-processes    *
           *              working on a common directory               *
           ************************************************************
-------------------------------------------------------------------------------
                                 ORCA SCF
-------------------------------------------------------------------------------

------------
SCF SETTINGS
------------
Hamiltonian:
 Density Functional     Method          .... DFT(GTOs)
 Exchange Functional    Exchange        .... PBE
   PBE kappa parameter   XKappa         ....  0.804000
   PBE mue parameter    XMuePBE         ....  0.219520
 Correlation Functional Correlation     .... PBE
   PBE beta parameter  CBetaPBE         ....  0.066725
 LDA part of GGA corr.  LDAOpt          .... PW91-LDA
 Gradients option       PostSCFGGA      .... off
 Hybrid DFT is turned on
   Fraction HF Exchange ScalHFX         ....  0.250000
   Scaling of DF-GGA-X  ScalDFX         ....  0.750000
   Scaling of DF-GGA-C  ScalDFC         ....  1.000000
   Scaling of DF-LDA-C  ScalLDAC        ....  1.000000
   Perturbative correction              ....  0.000000
   Density functional embedding theory  .... OFF
   NL short-range parameter             ....  6.900000
 RI-approximation to the Coulomb term is turned on
   Number of AuxJ basis functions       .... 1991
   RIJ-COSX (HFX calculated with COS-X)).... on


General Settings:
 Integral files         IntName         .... ImineZ4freq
 Hartree-Fock type      HFTyp           .... RHF
 Total Charge           Charge          ....    0
 Multiplicity           Mult            ....    1
 Number of Electrons    NEL             ....  238
 Basis Dimension        Dim             .... 1227
 Nuclear Repulsion      ENuc            ....   3545.0060904324 Eh

Convergence Acceleration:
 DIIS                   CNVDIIS         .... on
   Start iteration      DIISMaxIt       ....    12
   Startup error        DIISStart       ....  0.200000
   # of expansion vecs  DIISMaxEq       ....     5
   Bias factor          DIISBfac        ....   1.050
   Max. coefficient     DIISMaxC        ....  10.000
 Trust-Rad. Augm. Hess. CNVTRAH         .... auto
   Auto Start mean grad. ratio tolernc. ....  1.125000
   Auto Start start iteration           ....    20
   Auto Start num. interpolation iter.  ....    10
   Max. Number of Micro iterations      ....    16
   Max. Number of Macro iterations      .... Maxiter - #DIIS iter
   Number of Davidson start vectors     ....     2
   Converg. threshold I  (grad. norm)   ....   1.000e-05
   Converg. threshold II (energy diff.) ....   1.000e-08
   Grad. Scal. Fac. for Micro threshold ....   0.100
   Minimum threshold for Micro iter.    ....   0.010
   NR start threshold (gradient norm)   ....   0.001
   Initial trust radius                 ....   0.400
   Minimum AH scaling param. (alpha)    ....   1.000
   Maximum AH scaling param. (alpha)    .... 1000.000
   Orbital update algorithm             .... Taylor
   White noise on init. David. guess    .... on
   Maximum white noise                  ....   0.010
   Quad. conv. algorithm                .... NR
 SOSCF                  CNVSOSCF        .... on
   Start iteration      SOSCFMaxIt      ....   150
   Startup grad/error   SOSCFStart      ....  0.003300
 Level Shifting         CNVShift        .... on
   Level shift para.    LevelShift      ....    0.2500
   Turn off err/grad.   ShiftErr        ....    0.0010
 Zerner damping         CNVZerner       .... off
 Static damping         CNVDamp         .... on
   Fraction old density DampFac         ....    0.7000
   Max. Damping (<1)    DampMax         ....    0.9800
   Min. Damping (>=0)   DampMin         ....    0.0000
   Turn off err/grad.   DampErr         ....    0.1000
 Fernandez-Rico         CNVRico         .... off

SCF Procedure:
 Maximum # iterations   MaxIter         ....   125
 SCF integral mode      SCFMode         .... Direct
   Integral package                     .... SHARK and LIBINT hybrid scheme
 Reset frequency        DirectResetFreq ....    20
 Integral Threshold     Thresh          ....  2.500e-11 Eh
 Primitive CutOff       TCut            ....  2.500e-12 Eh

Convergence Tolerance:
 Convergence Check Mode ConvCheckMode   .... Total+1el-Energy
 Convergence forced     ConvForced      .... 0
 Energy Change          TolE            ....  1.000e-08 Eh
 1-El. energy change                    ....  1.000e-05 Eh
 Orbital Gradient       TolG            ....  1.000e-05
 Orbital Rotation angle TolX            ....  1.000e-05
 DIIS Error             TolErr          ....  5.000e-07


Diagonalization of the overlap matrix:
Smallest eigenvalue                        ... 4.589e-06
Time for diagonalization                   ...    0.387 sec
Threshold for overlap eigenvalues          ... 1.000e-08
Number of eigenvalues below threshold      ... 0
Time for construction of square roots      ...    0.421 sec
Total time needed                          ...    0.813 sec

Time for model grid setup =    0.754 sec

------------------------------
INITIAL GUESS: MODEL POTENTIAL
------------------------------
Loading Hartree-Fock densities                     ... done
Calculating cut-offs                               ... done
Initializing the effective Hamiltonian             ... done
Setting up the integral package (SHARK)            ... done
Starting the Coulomb interaction                   ... done (   0.8 sec)
Reading the grid                                   ... done
Mapping shells                                     ... done
Starting the XC term evaluation                    ... done (   0.4 sec)
  promolecular density results
     # of electrons  =    237.991438645
     EX              =   -187.875456241
     EC              =     -7.973239362
     EX+EC           =   -195.848695602
Transforming the Hamiltonian                       ... done (   0.2 sec)
Diagonalizing the Hamiltonian                      ... done (   0.6 sec)
Back transforming the eigenvectors                 ... done (   0.1 sec)
Now organizing SCF variables                       ... done
                      ------------------
                      INITIAL GUESS DONE (   3.1 sec)
                      ------------------
-------------------
DFT GRID GENERATION
-------------------

General Integration Accuracy     IntAcc      ... 4.388
Radial Grid Type                 RadialGrid  ... OptM3 with GC (2021)
Angular Grid (max. ang.)         AngularGrid ... 4 (Lebedev-302)
Angular grid pruning method      GridPruning ... 4 (adaptive)
Weight generation scheme         WeightScheme... Becke
Basis function cutoff            BFCut       ... 1.0000e-11
Integration weight cutoff        WCut        ... 1.0000e-14
Angular grids for H and He will be reduced by one unit
Partially contracted basis set               ... off
Rotationally invariant grid construction     ... off

Total number of grid points                  ...   302825
Total number of batches                      ...     4769
Average number of points per batch           ...       63
Average number of grid points per atom       ...     4520
Time for grid setup =    2.268 sec

--------------------
COSX GRID GENERATION
--------------------

GRIDX 1
-------
General Integration Accuracy     IntAcc      ... 3.816
Radial Grid Type                 RadialGrid  ... OptM3 with GC (2021)
Angular Grid (max. ang.)         AngularGrid ... 1 (Lebedev-50)
Angular grid pruning method      GridPruning ... 4 (adaptive)
Weight generation scheme         WeightScheme... Becke
Basis function cutoff            BFCut       ... 1.0000e-11
Integration weight cutoff        WCut        ... 1.0000e-14
Angular grids for H and He will be reduced by one unit
Partially contracted basis set               ... on
Rotationally invariant grid construction     ... off

Total number of grid points                  ...    38430
Total number of batches                      ...      630
Average number of points per batch           ...       61
Average number of grid points per atom       ...      574
UseSFitting                                  ... on

GRIDX 2
-------
General Integration Accuracy     IntAcc      ... 4.020
Radial Grid Type                 RadialGrid  ... OptM3 with GC (2021)
Angular Grid (max. ang.)         AngularGrid ... 2 (Lebedev-110)
Angular grid pruning method      GridPruning ... 4 (adaptive)
Weight generation scheme         WeightScheme... Becke
Basis function cutoff            BFCut       ... 1.0000e-11
Integration weight cutoff        WCut        ... 1.0000e-14
Angular grids for H and He will be reduced by one unit
Partially contracted basis set               ... on
Rotationally invariant grid construction     ... off

Total number of grid points                  ...    81187
Total number of batches                      ...     1298
Average number of points per batch           ...       62
Average number of grid points per atom       ...     1212
UseSFitting                                  ... on

GRIDX 3
-------
General Integration Accuracy     IntAcc      ... 4.338
Radial Grid Type                 RadialGrid  ... OptM3 with GC (2021)
Angular Grid (max. ang.)         AngularGrid ... 3 (Lebedev-194)
Angular grid pruning method      GridPruning ... 4 (adaptive)
Weight generation scheme         WeightScheme... Becke
Basis function cutoff            BFCut       ... 1.0000e-11
Integration weight cutoff        WCut        ... 1.0000e-14
Angular grids for H and He will be reduced by one unit
Partially contracted basis set               ... on
Rotationally invariant grid construction     ... off

Total number of grid points                  ...   176328
Total number of batches                      ...     2793
Average number of points per batch           ...       63
Average number of grid points per atom       ...     2632
UseSFitting                                  ... on

Time for X-Grid setup             =    4.882 sec


--------------------
CPCM SOLVATION MODEL
--------------------
CPCM parameters:
  Epsilon                                         ...      26.7260
  Refrac                                          ...       1.2907
  Rsolv                                           ...       1.3000
  Surface type                                    ... GAUSSIAN VDW
  Epsilon function type                           ...         CPCM
Solvent:                                     ... 2,2,2-TRIFLUOROETHANOL
SMD-CDS solvent descriptors:
  Soln                                       ...    1.2907
  Soln25                                     ... Unavailable
  Sola                                       ...    0.5700
  Solb                                       ...    0.2500
  Solg                                       ...   42.0200
  Solc                                       ...    0.0000
  Solh                                       ...    0.5000
Radii:
 Radius for O  used is    2.8724 Bohr (=   1.5200 Ang.)
 Radius for N  used is    3.5716 Bohr (=   1.8900 Ang.)
 Radius for C  used is    3.4960 Bohr (=   1.8500 Ang.)
 Radius for H  used is    2.2677 Bohr (=   1.2000 Ang.)
Calculating surface                               ...        done! (  0.0s)
GEPOL surface points                              ...         3811
GEPOL Volume                                      ...    3175.7012
GEPOL Surface-area                                ...    1750.6088
Calculating surface distance matrix               ...        done! (  0.2s)
Performing Cholesky decomposition & store         ...        done! (  0.9s)
Overall time for CPCM initialization              ...                 1.1s
--------------
SCF ITERATIONS
--------------
ITER       Energy         Delta-E        Max-DP      RMS-DP      [F,P]     Damp
               ***  Starting incremental Fock matrix formation  ***
  0  -1383.5294703212   0.000000000000 0.10077059  0.00056942  0.2568583 0.7000
  1  -1383.9237773541  -0.394307032918 0.08870149  0.00046386  0.1057944 0.7000
                               ***Turning on DIIS***
  2  -1384.0918589770  -0.168081622853 0.09447777  0.00090229  0.0398567 0.0000
  3  -1384.3428570158  -0.250998038841 0.11242747  0.00033390  0.0507233 0.0000
  4  -1384.4013861655  -0.058529149635 0.01619845  0.00012559  0.0149609 0.0000
  5  -1384.4042795881  -0.002893422667 0.01867010  0.00005835  0.0106169 0.0000
                      *** Initiating the SOSCF procedure ***
                           *** Shutting down DIIS ***
                      *** Re-Reading the Fockian *** 
                      *** Removing any level shift *** 
ITER      Energy       Delta-E        Grad      Rot      Max-DP    RMS-DP
  6  -1384.40461168  -0.0003320959  0.000243  0.000243  0.006264  0.000023
               *** Restarting incremental Fock matrix formation ***
  7  -1384.40460778   0.0000039024  0.000185  0.000641  0.004478  0.000048
  8  -1384.40460556   0.0000022179  0.000299  0.000372  0.001122  0.000007
  9  -1384.40461202  -0.0000064522  0.000029  0.000074  0.000606  0.000006
 10  -1384.40461194   0.0000000729  0.000034  0.000042  0.000242  0.000001
 11  -1384.40461210  -0.0000001619  0.000005  0.000016  0.000193  0.000001
 12  -1384.40461212  -0.0000000139  0.000008  0.000010  0.000230  0.000001
                  ***Gradient check signals convergence***
              ***Rediagonalizing the Fockian in SOSCF/NRSCF***

               *****************************************************
               *                     SUCCESS                       *
               *           SCF CONVERGED AFTER  13 CYCLES          *
               *****************************************************

Old exchange energy                            =    -48.099041220 Eh
New exchange energy                            =    -48.099028813 Eh
Exchange energy change after final integration =      0.000012407 Eh
Total energy after final integration           =  -1384.404599590 Eh
Final COS-X integration done in                =    31.944 sec

SMD CDS free energy correction energy :                -0.53562     Kcal/mol
Total Energy after SMD CDS correction =             -1384.405453161 Eh

----------------
TOTAL SCF ENERGY
----------------

Total Energy       :        -1384.40545316 Eh          -37671.58757 eV

Components:
Nuclear Repulsion  :         3545.00609043 Eh           96464.51988 eV
Electronic Energy  :        -4929.41154359 Eh         -134136.10745 eV
One Electron Energy:        -8932.34695610 Eh         -243061.51768 eV
Two Electron Energy:         4002.93541251 Eh          108925.41024 eV
Max COSX asymmetry :            0.00000257 Eh               0.00007 eV
CPCM Dielectric    :           -0.03866582 Eh              -1.05215 eV
SMD CDS (Gcds)     :           -0.00085357 Eh              -0.02323 eV

Virial components:
Potential Energy   :        -2762.23943177 Eh          -75164.35622 eV
Kinetic Energy     :         1377.83397861 Eh           37492.76865 eV
Virial Ratio       :            2.00476942


DFT components:
N(Alpha)           :      119.000433092296 electrons
N(Beta)            :      119.000433092296 electrons
N(Total)           :      238.000866184593 electrons
E(X)               :     -143.803314109122 Eh       
E(C)               :       -7.955673907714 Eh       
E(XC)              :     -151.758988016836 Eh       
DFET-embed. en.    :        0.000000000000 Eh       
CPCM Solvation Model Properties:
Surface-charge          :           -0.08076401
Charge-correction       :           -0.00017017 Eh              -0.00463 eV
Free-energy (cav+disp)  :           -0.00085357 Eh              -0.02323 eV

---------------
SCF CONVERGENCE
---------------

  Last Energy change         ...    1.2162e-07  Tolerance :   1.0000e-08
  Last MAX-Density change    ...    2.3315e-15  Tolerance :   1.0000e-07
  Last RMS-Density change    ...    1.1257e-17  Tolerance :   5.0000e-09
  Last Orbital Gradient      ...    1.3340e-06  Tolerance :   1.0000e-05
  Last Orbital Rotation      ...    3.1342e-06  Tolerance :   1.0000e-05

             **** THE GBW FILE WAS UPDATED (ImineZ4freq.gbw) ****
             **** DENSITY ImineZ4freq.scfp WAS UPDATED ****
             **** ENERGY FILE WAS UPDATED (ImineZ4freq.en.tmp) ****
             **** THE GBW FILE WAS UPDATED (ImineZ4freq.gbw) ****
             **** DENSITY ImineZ4freq.scfp WAS UPDATED ****
----------------
ORBITAL ENERGIES
----------------

  NO   OCC          E(Eh)            E(eV) 
   0   2.0000     -19.273207      -524.4506 
   1   2.0000     -19.209012      -522.7038 
   2   2.0000     -14.393946      -391.6792 
   3   2.0000     -14.385088      -391.4382 
   4   2.0000     -10.372594      -282.2526 
   5   2.0000     -10.332443      -281.1601 
   6   2.0000     -10.275898      -279.6214 
   7   2.0000     -10.265373      -279.3350 
   8   2.0000     -10.264741      -279.3178 
   9   2.0000     -10.249513      -278.9034 
  10   2.0000     -10.239625      -278.6344 
  11   2.0000     -10.239107      -278.6203 
  12   2.0000     -10.238802      -278.6120 
  13   2.0000     -10.237155      -278.5671 
  14   2.0000     -10.236531      -278.5502 
  15   2.0000     -10.232731      -278.4468 
  16   2.0000     -10.232652      -278.4446 
  17   2.0000     -10.227906      -278.3155 
  18   2.0000     -10.225402      -278.2473 
  19   2.0000     -10.225119      -278.2396 
  20   2.0000     -10.224426      -278.2208 
  21   2.0000     -10.223985      -278.2088 
  22   2.0000     -10.223807      -278.2039 
  23   2.0000     -10.217483      -278.0318 
  24   2.0000     -10.215306      -277.9726 
  25   2.0000     -10.213213      -277.9157 
  26   2.0000     -10.208783      -277.7951 
  27   2.0000     -10.202865      -277.6341 
  28   2.0000     -10.202723      -277.6302 
  29   2.0000     -10.202137      -277.6143 
  30   2.0000     -10.199434      -277.5407 
  31   2.0000     -10.198640      -277.5191 
  32   2.0000     -10.197971      -277.5009 
  33   2.0000      -1.165870       -31.7249 
  34   2.0000      -1.075429       -29.2639 
  35   2.0000      -0.980281       -26.6748 
  36   2.0000      -0.960383       -26.1334 
  37   2.0000      -0.900131       -24.4938 
  38   2.0000      -0.890806       -24.2401 
  39   2.0000      -0.875210       -23.8157 
  40   2.0000      -0.839066       -22.8321 
  41   2.0000      -0.834652       -22.7120 
  42   2.0000      -0.801758       -21.8169 
  43   2.0000      -0.797525       -21.7018 
  44   2.0000      -0.782274       -21.2868 
  45   2.0000      -0.771271       -20.9874 
  46   2.0000      -0.759039       -20.6545 
  47   2.0000      -0.755499       -20.5582 
  48   2.0000      -0.722509       -19.6605 
  49   2.0000      -0.707929       -19.2637 
  50   2.0000      -0.705888       -19.2082 
  51   2.0000      -0.703037       -19.1306 
  52   2.0000      -0.701632       -19.0924 
  53   2.0000      -0.694868       -18.9083 
  54   2.0000      -0.646912       -17.6034 
  55   2.0000      -0.635548       -17.2941 
  56   2.0000      -0.629870       -17.1396 
  57   2.0000      -0.628201       -17.0942 
  58   2.0000      -0.617416       -16.8007 
  59   2.0000      -0.615886       -16.7591 
  60   2.0000      -0.590922       -16.0798 
  61   2.0000      -0.579015       -15.7558 
  62   2.0000      -0.566082       -15.4039 
  63   2.0000      -0.543810       -14.7978 
  64   2.0000      -0.541847       -14.7444 
  65   2.0000      -0.530466       -14.4347 
  66   2.0000      -0.524642       -14.2762 
  67   2.0000      -0.506788       -13.7904 
  68   2.0000      -0.498743       -13.5715 
  69   2.0000      -0.497625       -13.5411 
  70   2.0000      -0.485673       -13.2158 
  71   2.0000      -0.480273       -13.0689 
  72   2.0000      -0.474357       -12.9079 
  73   2.0000      -0.468264       -12.7421 
  74   2.0000      -0.465980       -12.6800 
  75   2.0000      -0.459586       -12.5060 
  76   2.0000      -0.456742       -12.4286 
  77   2.0000      -0.455449       -12.3934 
  78   2.0000      -0.452519       -12.3137 
  79   2.0000      -0.449485       -12.2311 
  80   2.0000      -0.446933       -12.1617 
  81   2.0000      -0.444959       -12.1080 
  82   2.0000      -0.436510       -11.8781 
  83   2.0000      -0.434899       -11.8342 
  84   2.0000      -0.433356       -11.7922 
  85   2.0000      -0.430127       -11.7043 
  86   2.0000      -0.410709       -11.1760 
  87   2.0000      -0.407732       -11.0950 
  88   2.0000      -0.405204       -11.0262 
  89   2.0000      -0.397679       -10.8214 
  90   2.0000      -0.394102       -10.7241 
  91   2.0000      -0.391964       -10.6659 
  92   2.0000      -0.387582       -10.5466 
  93   2.0000      -0.383393       -10.4327 
  94   2.0000      -0.379585       -10.3290 
  95   2.0000      -0.376376       -10.2417 
  96   2.0000      -0.372926       -10.1478 
  97   2.0000      -0.369580       -10.0568 
  98   2.0000      -0.368527       -10.0281 
  99   2.0000      -0.365297        -9.9402 
 100   2.0000      -0.362164        -9.8550 
 101   2.0000      -0.359196        -9.7742 
 102   2.0000      -0.355672        -9.6783 
 103   2.0000      -0.350066        -9.5258 
 104   2.0000      -0.348648        -9.4872 
 105   2.0000      -0.340578        -9.2676 
 106   2.0000      -0.339194        -9.2299 
 107   2.0000      -0.327990        -8.9250 
 108   2.0000      -0.323230        -8.7955 
 109   2.0000      -0.319547        -8.6953 
 110   2.0000      -0.316256        -8.6058 
 111   2.0000      -0.308925        -8.4063 
 112   2.0000      -0.282983        -7.7004 
 113   2.0000      -0.279500        -7.6056 
 114   2.0000      -0.278110        -7.5678 
 115   2.0000      -0.270557        -7.3622 
 116   2.0000      -0.264160        -7.1882 
 117   2.0000      -0.256640        -6.9835 
 118   2.0000      -0.213270        -5.8034 
 119   0.0000      -0.060288        -1.6405 
 120   0.0000      -0.023204        -0.6314 
 121   0.0000      -0.016279        -0.4430 
 122   0.0000      -0.012333        -0.3356 
 123   0.0000      -0.000486        -0.0132 
 124   0.0000       0.004665         0.1269 
 125   0.0000       0.014727         0.4007 
 126   0.0000       0.039013         1.0616 
 127   0.0000       0.046004         1.2518 
 128   0.0000       0.054063         1.4711 
 129   0.0000       0.066850         1.8191 
 130   0.0000       0.070900         1.9293 
 131   0.0000       0.073225         1.9926 
 132   0.0000       0.080076         2.1790 
 133   0.0000       0.084972         2.3122 
 134   0.0000       0.090681         2.4676 
 135   0.0000       0.091371         2.4863 
 136   0.0000       0.096082         2.6145 
 137   0.0000       0.100824         2.7436 
 138   0.0000       0.103383         2.8132 
 139   0.0000       0.107142         2.9155 
 140   0.0000       0.109582         2.9819 
 141   0.0000       0.110493         3.0067 
 142   0.0000       0.113857         3.0982 
 143   0.0000       0.114825         3.1245 
 144   0.0000       0.117163         3.1882 
 145   0.0000       0.119098         3.2408 
 146   0.0000       0.122638         3.3372 
 147   0.0000       0.126915         3.4535 
 148   0.0000       0.128395         3.4938 
 149   0.0000       0.133875         3.6429 
 150   0.0000       0.138483         3.7683 
 151   0.0000       0.139774         3.8034 
 152   0.0000       0.141305         3.8451 
 153   0.0000       0.145881         3.9696 
 154   0.0000       0.149184         4.0595 
 155   0.0000       0.154073         4.1925 
 156   0.0000       0.156058         4.2466 
 157   0.0000       0.158404         4.3104 
 158   0.0000       0.161312         4.3895 
 159   0.0000       0.162483         4.4214 
 160   0.0000       0.166532         4.5316 
 161   0.0000       0.168274         4.5790 
 162   0.0000       0.171899         4.6776 
 163   0.0000       0.174840         4.7576 
 164   0.0000       0.176987         4.8161 
 165   0.0000       0.178348         4.8531 
 166   0.0000       0.179546         4.8857 
 167   0.0000       0.182574         4.9681 
 168   0.0000       0.185944         5.0598 
 169   0.0000       0.188233         5.1221 
 170   0.0000       0.189411         5.1541 
 171   0.0000       0.190051         5.1716 
 172   0.0000       0.199111         5.4181 
 173   0.0000       0.200631         5.4594 
 174   0.0000       0.202211         5.5025 
 175   0.0000       0.205968         5.6047 
 176   0.0000       0.212005         5.7689 
 177   0.0000       0.217008         5.9051 
 178   0.0000       0.219776         5.9804 
 179   0.0000       0.222517         6.0550 
 180   0.0000       0.225204         6.1281 
 181   0.0000       0.227680         6.1955 
 182   0.0000       0.232337         6.3222 
 183   0.0000       0.234567         6.3829 
 184   0.0000       0.235685         6.4133 
 185   0.0000       0.237496         6.4626 
 186   0.0000       0.238339         6.4855 
 187   0.0000       0.243338         6.6216 
 188   0.0000       0.243576         6.6280 
 189   0.0000       0.248424         6.7600 
 190   0.0000       0.250406         6.8139 
 191   0.0000       0.253961         6.9106 
 192   0.0000       0.255494         6.9523 
 193   0.0000       0.260569         7.0904 
 194   0.0000       0.264288         7.1916 
 195   0.0000       0.265656         7.2289 
 196   0.0000       0.268602         7.3090 
 197   0.0000       0.270152         7.3512 
 198   0.0000       0.280126         7.6226 
 199   0.0000       0.281691         7.6652 
 200   0.0000       0.282953         7.6995 
 201   0.0000       0.286611         7.7991 
 202   0.0000       0.287541         7.8244 
 203   0.0000       0.289897         7.8885 
 204   0.0000       0.293416         7.9843 
 205   0.0000       0.300754         8.1839 
 206   0.0000       0.304222         8.2783 
 207   0.0000       0.305337         8.3086 
 208   0.0000       0.307854         8.3771 
 209   0.0000       0.311212         8.4685 
 210   0.0000       0.314573         8.5600 
 211   0.0000       0.317795         8.6476 
 212   0.0000       0.322685         8.7807 
 213   0.0000       0.323129         8.7928 
 214   0.0000       0.325375         8.8539 
 215   0.0000       0.328641         8.9428 
 216   0.0000       0.336631         9.1602 
 217   0.0000       0.340130         9.2554 
 218   0.0000       0.340981         9.2786 
 219   0.0000       0.345686         9.4066 
 220   0.0000       0.348947         9.4953 
 221   0.0000       0.351684         9.5698 
 222   0.0000       0.354435         9.6447 
 223   0.0000       0.355226         9.6662 
 224   0.0000       0.359775         9.7900 
 225   0.0000       0.362920         9.8755 
 226   0.0000       0.367045         9.9878 
 227   0.0000       0.368595        10.0300 
 228   0.0000       0.370251        10.0750 
 229   0.0000       0.371581        10.1112 
 230   0.0000       0.372620        10.1395 
 231   0.0000       0.378799        10.3076 
 232   0.0000       0.383881        10.4459 
 233   0.0000       0.385128        10.4799 
 234   0.0000       0.391147        10.6437 
 235   0.0000       0.393711        10.7134 
 236   0.0000       0.394957        10.7473 
 237   0.0000       0.397668        10.8211 
 238   0.0000       0.401702        10.9309 
 239   0.0000       0.405643        11.0381 
 240   0.0000       0.407488        11.0883 
 241   0.0000       0.408839        11.1251 
 242   0.0000       0.415645        11.3103 
 243   0.0000       0.416805        11.3418 
 244   0.0000       0.419407        11.4126 
 245   0.0000       0.424808        11.5596 
 246   0.0000       0.426976        11.6186 
 247   0.0000       0.428617        11.6633 
 248   0.0000       0.433728        11.8023 
 249   0.0000       0.434818        11.8320 
 250   0.0000       0.436316        11.8728 
 251   0.0000       0.437920        11.9164 
 252   0.0000       0.440480        11.9861 
 253   0.0000       0.442245        12.0341 
 254   0.0000       0.443985        12.0815 
 255   0.0000       0.446670        12.1545 
 256   0.0000       0.449539        12.2326 
 257   0.0000       0.453214        12.3326 
 258   0.0000       0.456242        12.4150 
 259   0.0000       0.457335        12.4447 
 260   0.0000       0.461006        12.5446 
 261   0.0000       0.464008        12.6263 
 262   0.0000       0.464367        12.6361 
 263   0.0000       0.467214        12.7135 
 264   0.0000       0.470959        12.8154 
 265   0.0000       0.471999        12.8438 
 266   0.0000       0.473538        12.8856 
 267   0.0000       0.475475        12.9383 
 268   0.0000       0.477677        12.9983 
 269   0.0000       0.479803        13.0561 
 270   0.0000       0.480954        13.0874 
 271   0.0000       0.484777        13.1915 
 272   0.0000       0.486679        13.2432 
 273   0.0000       0.489583        13.3222 
 274   0.0000       0.490887        13.3577 
 275   0.0000       0.492959        13.4141 
 276   0.0000       0.493640        13.4326 
 277   0.0000       0.495470        13.4824 
 278   0.0000       0.498642        13.5687 
 279   0.0000       0.500214        13.6115 
 280   0.0000       0.504137        13.7183 
 281   0.0000       0.510250        13.8846 
 282   0.0000       0.512861        13.9557 
 283   0.0000       0.513733        13.9794 
 284   0.0000       0.514654        14.0044 
 285   0.0000       0.516822        14.0634 
 286   0.0000       0.518167        14.1001 
 287   0.0000       0.520404        14.1609 
 288   0.0000       0.526037        14.3142 
 289   0.0000       0.526924        14.3383 
 290   0.0000       0.530001        14.4221 
 291   0.0000       0.531693        14.4681 
 292   0.0000       0.533904        14.5283 
 293   0.0000       0.535253        14.5650 
 294   0.0000       0.546247        14.8641 
 295   0.0000       0.553328        15.0568 
 296   0.0000       0.555497        15.1158 
 297   0.0000       0.560010        15.2386 
 298   0.0000       0.562674        15.3111 
 299   0.0000       0.564016        15.3476 
 300   0.0000       0.568210        15.4618 
 301   0.0000       0.578435        15.7400 
 302   0.0000       0.582318        15.8457 
 303   0.0000       0.592020        16.1097 
 304   0.0000       0.594006        16.1637 
 305   0.0000       0.596711        16.2373 
 306   0.0000       0.602513        16.3952 
 307   0.0000       0.604553        16.4507 
 308   0.0000       0.612395        16.6641 
 309   0.0000       0.619060        16.8455 
 310   0.0000       0.620458        16.8835 
 311   0.0000       0.621335        16.9074 
 312   0.0000       0.630755        17.1637 
 313   0.0000       0.634087        17.2544 
 314   0.0000       0.638967        17.3872 
 315   0.0000       0.639209        17.3938 
 316   0.0000       0.648381        17.6433 
 317   0.0000       0.651297        17.7227 
 318   0.0000       0.654780        17.8175 
 319   0.0000       0.657193        17.8831 
 320   0.0000       0.662447        18.0261 
 321   0.0000       0.672855        18.3093 
 322   0.0000       0.676337        18.4041 
 323   0.0000       0.680061        18.5054 
 324   0.0000       0.686268        18.6743 
 325   0.0000       0.689007        18.7488 
 326   0.0000       0.689912        18.7735 
 327   0.0000       0.695708        18.9312 
 328   0.0000       0.699933        19.0462 
 329   0.0000       0.700962        19.0741 
 330   0.0000       0.706491        19.2246 
 331   0.0000       0.709759        19.3135 
 332   0.0000       0.712282        19.3822 
 333   0.0000       0.715022        19.4567 
 334   0.0000       0.717963        19.5368 
 335   0.0000       0.727487        19.7959 
 336   0.0000       0.728764        19.8307 
 337   0.0000       0.730853        19.8875 
 338   0.0000       0.733028        19.9467 
 339   0.0000       0.736440        20.0396 
 340   0.0000       0.739663        20.1272 
 341   0.0000       0.742787        20.2123 
 342   0.0000       0.744767        20.2661 
 343   0.0000       0.750655        20.4264 
 344   0.0000       0.756982        20.5985 
 345   0.0000       0.758198        20.6316 
 346   0.0000       0.763927        20.7875 
 347   0.0000       0.765135        20.8204 
 348   0.0000       0.771535        20.9945 
 349   0.0000       0.773475        21.0473 
 350   0.0000       0.775878        21.1127 
 351   0.0000       0.777606        21.1597 
 352   0.0000       0.784923        21.3588 
 353   0.0000       0.789304        21.4781 
 354   0.0000       0.794867        21.6294 
 355   0.0000       0.797996        21.7146 
 356   0.0000       0.804631        21.8951 
 357   0.0000       0.807535        21.9741 
 358   0.0000       0.808515        22.0008 
 359   0.0000       0.817009        22.2319 
 360   0.0000       0.819871        22.3098 
 361   0.0000       0.824645        22.4397 
 362   0.0000       0.826798        22.4983 
 363   0.0000       0.835341        22.7308 
 364   0.0000       0.839345        22.8397 
 365   0.0000       0.844599        22.9827 
 366   0.0000       0.848380        23.0856 
 367   0.0000       0.850039        23.1307 
 368   0.0000       0.854249        23.2453 
 369   0.0000       0.855859        23.2891 
 370   0.0000       0.860000        23.4018 
 371   0.0000       0.865142        23.5417 
 372   0.0000       0.871521        23.7153 
 373   0.0000       0.874606        23.7992 
 374   0.0000       0.877348        23.8739 
 375   0.0000       0.884601        24.0712 
 376   0.0000       0.886801        24.1311 
 377   0.0000       0.888373        24.1738 
 378   0.0000       0.893151        24.3039 
 379   0.0000       0.896207        24.3870 
 380   0.0000       0.900746        24.5105 
 381   0.0000       0.905207        24.6319 
 382   0.0000       0.912743        24.8370 
 383   0.0000       0.915809        24.9204 
 384   0.0000       0.916581        24.9414 
 385   0.0000       0.922739        25.1090 
 386   0.0000       0.926031        25.1986 
 387   0.0000       0.929250        25.2862 
 388   0.0000       0.936736        25.4899 
 389   0.0000       0.938726        25.5440 
 390   0.0000       0.943949        25.6862 
 391   0.0000       0.948983        25.8231 
 392   0.0000       0.953358        25.9422 
 393   0.0000       0.954410        25.9708 
 394   0.0000       0.959847        26.1188 
 395   0.0000       0.965032        26.2598 
 396   0.0000       0.970821        26.4174 
 397   0.0000       0.975072        26.5330 
 398   0.0000       0.975736        26.5511 
 399   0.0000       0.985672        26.8215 
 400   0.0000       0.990795        26.9609 
 401   0.0000       0.999179        27.1890 
 402   0.0000       1.005898        27.3719 
 403   0.0000       1.007635        27.4191 
 404   0.0000       1.013445        27.5772 
 405   0.0000       1.020537        27.7702 
 406   0.0000       1.025792        27.9132 
 407   0.0000       1.029714        28.0199 
 408   0.0000       1.031843        28.0779 
 409   0.0000       1.039075        28.2747 
 410   0.0000       1.043562        28.3968 
 411   0.0000       1.046304        28.4714 
 412   0.0000       1.050979        28.5986 
 413   0.0000       1.056701        28.7543 
 414   0.0000       1.069455        29.1013 
 415   0.0000       1.071622        29.1603 
 416   0.0000       1.075591        29.2683 
 417   0.0000       1.079574        29.3767 
 418   0.0000       1.085429        29.5360 
 419   0.0000       1.091180        29.6925 
 420   0.0000       1.094445        29.7814 
 421   0.0000       1.100248        29.9393 
 422   0.0000       1.104181        30.0463 
 423   0.0000       1.105798        30.0903 
 424   0.0000       1.119235        30.4559 
 425   0.0000       1.123175        30.5632 
 426   0.0000       1.126678        30.6585 
 427   0.0000       1.132925        30.8285 
 428   0.0000       1.138675        30.9849 
 429   0.0000       1.146775        31.2053 
 430   0.0000       1.147507        31.2252 
 431   0.0000       1.152968        31.3739 
 432   0.0000       1.158315        31.5194 
 433   0.0000       1.159025        31.5387 
 434   0.0000       1.163735        31.6669 
 435   0.0000       1.166277        31.7360 
 436   0.0000       1.170537        31.8519 
 437   0.0000       1.176151        32.0047 
 438   0.0000       1.180430        32.1211 
 439   0.0000       1.191140        32.4126 
 440   0.0000       1.192548        32.4509 
 441   0.0000       1.198329        32.6082 
 442   0.0000       1.201179        32.6857 
 443   0.0000       1.208117        32.8745 
 444   0.0000       1.210399        32.9366 
 445   0.0000       1.213414        33.0187 
 446   0.0000       1.218862        33.1669 
 447   0.0000       1.226217        33.3671 
 448   0.0000       1.228768        33.4365 
 449   0.0000       1.235870        33.6297 
 450   0.0000       1.238234        33.6941 
 451   0.0000       1.246662        33.9234 
 452   0.0000       1.252294        34.0766 
 453   0.0000       1.253719        34.1154 
 454   0.0000       1.259623        34.2761 
 455   0.0000       1.261523        34.3278 
 456   0.0000       1.266455        34.4620 
 457   0.0000       1.270637        34.5758 
 458   0.0000       1.279422        34.8148 
 459   0.0000       1.281544        34.8726 
 460   0.0000       1.282560        34.9002 
 461   0.0000       1.286192        34.9991 
 462   0.0000       1.292867        35.1807 
 463   0.0000       1.294325        35.2204 
 464   0.0000       1.296595        35.2821 
 465   0.0000       1.305412        35.5221 
 466   0.0000       1.307630        35.5824 
 467   0.0000       1.318746        35.8849 
 468   0.0000       1.320812        35.9411 
 469   0.0000       1.325374        36.0653 
 470   0.0000       1.337504        36.3953 
 471   0.0000       1.341488        36.5037 
 472   0.0000       1.343369        36.5549 
 473   0.0000       1.352030        36.7906 
 474   0.0000       1.357922        36.9509 
 475   0.0000       1.364901        37.1409 
 476   0.0000       1.369473        37.2653 
 477   0.0000       1.372145        37.3380 
 478   0.0000       1.381211        37.5847 
 479   0.0000       1.385192        37.6930 
 480   0.0000       1.387334        37.7513 
 481   0.0000       1.389255        37.8035 
 482   0.0000       1.396068        37.9889 
 483   0.0000       1.402106        38.1532 
 484   0.0000       1.409775        38.3619 
 485   0.0000       1.421441        38.6794 
 486   0.0000       1.426762        38.8242 
 487   0.0000       1.434311        39.0296 
 488   0.0000       1.441320        39.2203 
 489   0.0000       1.444346        39.3026 
 490   0.0000       1.446289        39.3555 
 491   0.0000       1.458983        39.7009 
 492   0.0000       1.461801        39.7776 
 493   0.0000       1.467893        39.9434 
 494   0.0000       1.471021        40.0285 
 495   0.0000       1.473652        40.1001 
 496   0.0000       1.478728        40.2382 
 497   0.0000       1.484668        40.3999 
 498   0.0000       1.490407        40.5560 
 499   0.0000       1.494915        40.6787 
 500   0.0000       1.500431        40.8288 
 501   0.0000       1.504682        40.9445 
 502   0.0000       1.512650        41.1613 
 503   0.0000       1.515566        41.2406 
 504   0.0000       1.524392        41.4808 
 505   0.0000       1.526200        41.5300 
 506   0.0000       1.532647        41.7054 
 507   0.0000       1.537319        41.8326 
 508   0.0000       1.542249        41.9667 
 509   0.0000       1.549753        42.1709 
 510   0.0000       1.554373        42.2966 
 511   0.0000       1.558158        42.3996 
 512   0.0000       1.567969        42.6666 
 513   0.0000       1.570475        42.7348 
 514   0.0000       1.579315        42.9753 
 515   0.0000       1.581628        43.0383 
 516   0.0000       1.585952        43.1559 
 517   0.0000       1.590065        43.2679 
 518   0.0000       1.591488        43.3066 
 519   0.0000       1.594086        43.3773 
 520   0.0000       1.597991        43.4835 
 521   0.0000       1.607032        43.7296 
 522   0.0000       1.607330        43.7377 
 523   0.0000       1.609061        43.7848 
 524   0.0000       1.613506        43.9057 
 525   0.0000       1.617422        44.0123 
 526   0.0000       1.619083        44.0575 
 527   0.0000       1.622560        44.1521 
 528   0.0000       1.626335        44.2548 
 529   0.0000       1.630289        44.3624 
 530   0.0000       1.633118        44.4394 
 531   0.0000       1.636308        44.5262 
 532   0.0000       1.638799        44.5940 
 533   0.0000       1.639436        44.6113 
 534   0.0000       1.643437        44.7202 
 535   0.0000       1.649880        44.8955 
 536   0.0000       1.651494        44.9394 
 537   0.0000       1.653067        44.9822 
 538   0.0000       1.657054        45.0907 
 539   0.0000       1.658280        45.1241 
 540   0.0000       1.660982        45.1976 
 541   0.0000       1.663597        45.2688 
 542   0.0000       1.666479        45.3472 
 543   0.0000       1.674952        45.5778 
 544   0.0000       1.681223        45.7484 
 545   0.0000       1.681340        45.7516 
 546   0.0000       1.685642        45.8687 
 547   0.0000       1.689049        45.9614 
 548   0.0000       1.692585        46.0576 
 549   0.0000       1.695935        46.1487 
 550   0.0000       1.700245        46.2660 
 551   0.0000       1.705915        46.4203 
 552   0.0000       1.713308        46.6215 
 553   0.0000       1.714926        46.6655 
 554   0.0000       1.722210        46.8637 
 555   0.0000       1.722764        46.8788 
 556   0.0000       1.728484        47.0345 
 557   0.0000       1.735320        47.2205 
 558   0.0000       1.736118        47.2422 
 559   0.0000       1.740647        47.3654 
 560   0.0000       1.743377        47.4397 
 561   0.0000       1.747063        47.5400 
 562   0.0000       1.751303        47.6554 
 563   0.0000       1.752671        47.6926 
 564   0.0000       1.763517        47.9877 
 565   0.0000       1.765616        48.0448 
 566   0.0000       1.770233        48.1705 
 567   0.0000       1.772693        48.2374 
 568   0.0000       1.776479        48.3404 
 569   0.0000       1.785738        48.5924 
 570   0.0000       1.790740        48.7285 
 571   0.0000       1.794625        48.8342 
 572   0.0000       1.802605        49.0514 
 573   0.0000       1.809755        49.2460 
 574   0.0000       1.812593        49.3232 
 575   0.0000       1.816177        49.4207 
 576   0.0000       1.825586        49.6767 
 577   0.0000       1.830379        49.8071 
 578   0.0000       1.835401        49.9438 
 579   0.0000       1.842064        50.1251 
 580   0.0000       1.849336        50.3230 
 581   0.0000       1.860266        50.6204 
 582   0.0000       1.868304        50.8391 
 583   0.0000       1.871635        50.9298 
 584   0.0000       1.879114        51.1333 
 585   0.0000       1.883646        51.2566 
 586   0.0000       1.891784        51.4781 
 587   0.0000       1.895884        51.5896 
 588   0.0000       1.904764        51.8313 
 589   0.0000       1.911499        52.0145 
 590   0.0000       1.915819        52.1321 
 591   0.0000       1.924481        52.3678 
 592   0.0000       1.929601        52.5071 
 593   0.0000       1.938957        52.7617 
 594   0.0000       1.946983        52.9801 
 595   0.0000       1.954030        53.1718 
 596   0.0000       1.958146        53.2839 
 597   0.0000       1.964281        53.4508 
 598   0.0000       1.969943        53.6049 
 599   0.0000       1.975684        53.7611 
 600   0.0000       1.977121        53.8002 
 601   0.0000       1.983927        53.9854 
 602   0.0000       1.993120        54.2356 
 603   0.0000       1.998382        54.3788 
 604   0.0000       2.000489        54.4361 
 605   0.0000       2.007437        54.6251 
 606   0.0000       2.013763        54.7973 
 607   0.0000       2.020559        54.9822 
 608   0.0000       2.027068        55.1593 
 609   0.0000       2.030043        55.2403 
 610   0.0000       2.033854        55.3440 
 611   0.0000       2.035934        55.4006 
 612   0.0000       2.048775        55.7500 
 613   0.0000       2.052497        55.8513 
 614   0.0000       2.059990        56.0552 
 615   0.0000       2.064046        56.1655 
 616   0.0000       2.067724        56.2656 
 617   0.0000       2.079879        56.5964 
 618   0.0000       2.086802        56.7848 
 619   0.0000       2.090950        56.8976 
 620   0.0000       2.099941        57.1423 
 621   0.0000       2.100920        57.1689 
 622   0.0000       2.109125        57.3922 
 623   0.0000       2.116551        57.5943 
 624   0.0000       2.122147        57.7466 
 625   0.0000       2.126259        57.8585 
 626   0.0000       2.128299        57.9139 
 627   0.0000       2.131287        57.9953 
 628   0.0000       2.137179        58.1556 
 629   0.0000       2.146764        58.4164 
 630   0.0000       2.151633        58.5489 
 631   0.0000       2.155675        58.6589 
 632   0.0000       2.164686        58.9041 
 633   0.0000       2.168206        58.9999 
 634   0.0000       2.169373        59.0316 
 635   0.0000       2.179902        59.3181 
 636   0.0000       2.185128        59.4604 
 637   0.0000       2.188754        59.5590 
 638   0.0000       2.194181        59.7067 
 639   0.0000       2.197366        59.7934 
 640   0.0000       2.199243        59.8445 
 641   0.0000       2.209689        60.1287 
 642   0.0000       2.221346        60.4459 
 643   0.0000       2.226968        60.5989 
 644   0.0000       2.229301        60.6624 
 645   0.0000       2.232139        60.7396 
 646   0.0000       2.236622        60.8616 
 647   0.0000       2.240601        60.9698 
 648   0.0000       2.248156        61.1754 
 649   0.0000       2.254694        61.3533 
 650   0.0000       2.263877        61.6032 
 651   0.0000       2.267896        61.7126 
 652   0.0000       2.276025        61.9338 
 653   0.0000       2.278077        61.9896 
 654   0.0000       2.281348        62.0786 
 655   0.0000       2.285481        62.1911 
 656   0.0000       2.294705        62.4421 
 657   0.0000       2.299317        62.5676 
 658   0.0000       2.304867        62.7186 
 659   0.0000       2.308843        62.8268 
 660   0.0000       2.315097        62.9970 
 661   0.0000       2.324346        63.2487 
 662   0.0000       2.332639        63.4743 
 663   0.0000       2.338198        63.6256 
 664   0.0000       2.340301        63.6828 
 665   0.0000       2.345274        63.8182 
 666   0.0000       2.352724        64.0209 
 667   0.0000       2.359170        64.1963 
 668   0.0000       2.362670        64.2915 
 669   0.0000       2.370746        64.5113 
 670   0.0000       2.375471        64.6398 
 671   0.0000       2.382873        64.8413 
 672   0.0000       2.388207        64.9864 
 673   0.0000       2.396143        65.2024 
 674   0.0000       2.402505        65.3755 
 675   0.0000       2.404408        65.4273 
 676   0.0000       2.407434        65.5096 
 677   0.0000       2.412894        65.6582 
 678   0.0000       2.414566        65.7037 
 679   0.0000       2.417083        65.7722 
 680   0.0000       2.421979        65.9054 
 681   0.0000       2.433311        66.2138 
 682   0.0000       2.436451        66.2992 
 683   0.0000       2.448291        66.6214 
 684   0.0000       2.452473        66.7352 
 685   0.0000       2.455048        66.8053 
 686   0.0000       2.460309        66.9484 
 687   0.0000       2.464814        67.0710 
 688   0.0000       2.472103        67.2693 
 689   0.0000       2.478001        67.4298 
 690   0.0000       2.484581        67.6089 
 691   0.0000       2.491183        67.7885 
 692   0.0000       2.494858        67.8885 
 693   0.0000       2.505373        68.1747 
 694   0.0000       2.508775        68.2672 
 695   0.0000       2.514210        68.4151 
 696   0.0000       2.518527        68.5326 
 697   0.0000       2.524333        68.6906 
 698   0.0000       2.529598        68.8338 
 699   0.0000       2.531657        68.8899 
 700   0.0000       2.533079        68.9286 
 701   0.0000       2.541134        69.1478 
 702   0.0000       2.543486        69.2118 
 703   0.0000       2.548280        69.3422 
 704   0.0000       2.555179        69.5299 
 705   0.0000       2.558241        69.6133 
 706   0.0000       2.563550        69.7577 
 707   0.0000       2.568188        69.8840 
 708   0.0000       2.571352        69.9700 
 709   0.0000       2.578418        70.1623 
 710   0.0000       2.580097        70.2080 
 711   0.0000       2.587695        70.4148 
 712   0.0000       2.592212        70.5377 
 713   0.0000       2.593662        70.5771 
 714   0.0000       2.601368        70.7868 
 715   0.0000       2.606441        70.9249 
 716   0.0000       2.607901        70.9646 
 717   0.0000       2.613821        71.1257 
 718   0.0000       2.618320        71.2481 
 719   0.0000       2.623572        71.3910 
 720   0.0000       2.627026        71.4850 
 721   0.0000       2.632010        71.6206 
 722   0.0000       2.635937        71.7275 
 723   0.0000       2.637133        71.7600 
 724   0.0000       2.643344        71.9290 
 725   0.0000       2.648920        72.0808 
 726   0.0000       2.650937        72.1357 
 727   0.0000       2.657104        72.3035 
 728   0.0000       2.662022        72.4373 
 729   0.0000       2.664311        72.4996 
 730   0.0000       2.668634        72.6172 
 731   0.0000       2.670277        72.6619 
 732   0.0000       2.672286        72.7166 
 733   0.0000       2.678164        72.8765 
 734   0.0000       2.679810        72.9213 
 735   0.0000       2.684613        73.0520 
 736   0.0000       2.686934        73.1152 
 737   0.0000       2.692273        73.2605 
 738   0.0000       2.694675        73.3258 
 739   0.0000       2.699476        73.4565 
 740   0.0000       2.701819        73.5202 
 741   0.0000       2.704823        73.6020 
 742   0.0000       2.709526        73.7300 
 743   0.0000       2.710329        73.7518 
 744   0.0000       2.714608        73.8682 
 745   0.0000       2.717903        73.9579 
 746   0.0000       2.718678        73.9790 
 747   0.0000       2.723849        74.1197 
 748   0.0000       2.726458        74.1907 
 749   0.0000       2.728149        74.2367 
 750   0.0000       2.733404        74.3797 
 751   0.0000       2.738651        74.5225 
 752   0.0000       2.742142        74.6175 
 753   0.0000       2.744907        74.6927 
 754   0.0000       2.752066        74.8875 
 755   0.0000       2.757024        75.0224 
 756   0.0000       2.759291        75.0841 
 757   0.0000       2.764225        75.2184 
 758   0.0000       2.764880        75.2362 
 759   0.0000       2.771760        75.4234 
 760   0.0000       2.776039        75.5399 
 761   0.0000       2.781196        75.6802 
 762   0.0000       2.783082        75.7315 
 763   0.0000       2.783968        75.7556 
 764   0.0000       2.790834        75.9425 
 765   0.0000       2.795087        76.0582 
 766   0.0000       2.801063        76.2208 
 767   0.0000       2.804603        76.3171 
 768   0.0000       2.810319        76.4727 
 769   0.0000       2.813683        76.5642 
 770   0.0000       2.821413        76.7745 
 771   0.0000       2.828766        76.9746 
 772   0.0000       2.830961        77.0344 
 773   0.0000       2.835841        77.1672 
 774   0.0000       2.842196        77.3401 
 775   0.0000       2.845204        77.4220 
 776   0.0000       2.849163        77.5297 
 777   0.0000       2.850927        77.5777 
 778   0.0000       2.855514        77.7025 
 779   0.0000       2.859864        77.8209 
 780   0.0000       2.864666        77.9515 
 781   0.0000       2.865388        77.9712 
 782   0.0000       2.869915        78.0943 
 783   0.0000       2.874608        78.2221 
 784   0.0000       2.876709        78.2792 
 785   0.0000       2.882168        78.4278 
 786   0.0000       2.884959        78.5037 
 787   0.0000       2.888699        78.6055 
 788   0.0000       2.895193        78.7822 
 789   0.0000       2.897553        78.8464 
 790   0.0000       2.908019        79.1312 
 791   0.0000       2.908551        79.1457 
 792   0.0000       2.914641        79.3114 
 793   0.0000       2.917893        79.3999 
 794   0.0000       2.924318        79.5747 
 795   0.0000       2.924640        79.5835 
 796   0.0000       2.929484        79.7153 
 797   0.0000       2.935405        79.8764 
 798   0.0000       2.937208        79.9255 
 799   0.0000       2.946866        80.1883 
 800   0.0000       2.951930        80.3261 
 801   0.0000       2.958633        80.5085 
 802   0.0000       2.964500        80.6681 
 803   0.0000       2.971463        80.8576 
 804   0.0000       2.973685        80.9181 
 805   0.0000       2.979459        81.0752 
 806   0.0000       2.987516        81.2944 
 807   0.0000       2.990891        81.3863 
 808   0.0000       2.992567        81.4319 
 809   0.0000       3.003807        81.7378 
 810   0.0000       3.009085        81.8814 
 811   0.0000       3.017959        82.1228 
 812   0.0000       3.021908        82.2303 
 813   0.0000       3.030536        82.4651 
 814   0.0000       3.038632        82.6854 
 815   0.0000       3.044120        82.8347 
 816   0.0000       3.046279        82.8935 
 817   0.0000       3.050864        83.0182 
 818   0.0000       3.057786        83.2066 
 819   0.0000       3.061324        83.3029 
 820   0.0000       3.069023        83.5124 
 821   0.0000       3.071078        83.5683 
 822   0.0000       3.080281        83.8187 
 823   0.0000       3.085495        83.9606 
 824   0.0000       3.092913        84.1624 
 825   0.0000       3.095110        84.2222 
 826   0.0000       3.106827        84.5411 
 827   0.0000       3.112529        84.6962 
 828   0.0000       3.116953        84.8166 
 829   0.0000       3.119145        84.8762 
 830   0.0000       3.129756        85.1650 
 831   0.0000       3.135162        85.3121 
 832   0.0000       3.138924        85.4145 
 833   0.0000       3.141791        85.4925 
 834   0.0000       3.142850        85.5213 
 835   0.0000       3.149660        85.7066 
 836   0.0000       3.150810        85.7379 
 837   0.0000       3.152953        85.7962 
 838   0.0000       3.159974        85.9873 
 839   0.0000       3.161992        86.0422 
 840   0.0000       3.167144        86.1824 
 841   0.0000       3.171589        86.3033 
 842   0.0000       3.176394        86.4341 
 843   0.0000       3.178524        86.4920 
 844   0.0000       3.180280        86.5398 
 845   0.0000       3.190325        86.8132 
 846   0.0000       3.197470        87.0076 
 847   0.0000       3.200616        87.0932 
 848   0.0000       3.202341        87.1401 
 849   0.0000       3.207320        87.2756 
 850   0.0000       3.209155        87.3255 
 851   0.0000       3.213533        87.4447 
 852   0.0000       3.215388        87.4952 
 853   0.0000       3.219074        87.5955 
 854   0.0000       3.222643        87.6926 
 855   0.0000       3.225870        87.7804 
 856   0.0000       3.233807        87.9964 
 857   0.0000       3.243184        88.2515 
 858   0.0000       3.244240        88.2803 
 859   0.0000       3.248140        88.3864 
 860   0.0000       3.254860        88.5692 
 861   0.0000       3.258594        88.6708 
 862   0.0000       3.261522        88.7505 
 863   0.0000       3.262551        88.7785 
 864   0.0000       3.266046        88.8736 
 865   0.0000       3.270536        88.9958 
 866   0.0000       3.274233        89.0964 
 867   0.0000       3.280409        89.2645 
 868   0.0000       3.286579        89.4324 
 869   0.0000       3.289713        89.5176 
 870   0.0000       3.293054        89.6086 
 871   0.0000       3.296991        89.7157 
 872   0.0000       3.299342        89.7796 
 873   0.0000       3.301348        89.8342 
 874   0.0000       3.303993        89.9062 
 875   0.0000       3.307171        89.9927 
 876   0.0000       3.312352        90.1337 
 877   0.0000       3.313767        90.1722 
 878   0.0000       3.318315        90.2959 
 879   0.0000       3.327452        90.5446 
 880   0.0000       3.333475        90.7085 
 881   0.0000       3.338481        90.8447 
 882   0.0000       3.343284        90.9754 
 883   0.0000       3.346910        91.0741 
 884   0.0000       3.351073        91.1873 
 885   0.0000       3.355218        91.3001 
 886   0.0000       3.357077        91.3507 
 887   0.0000       3.359924        91.4282 
 888   0.0000       3.364368        91.5491 
 889   0.0000       3.369878        91.6990 
 890   0.0000       3.373412        91.7952 
 891   0.0000       3.376784        91.8870 
 892   0.0000       3.380528        91.9888 
 893   0.0000       3.382218        92.0348 
 894   0.0000       3.384958        92.1094 
 895   0.0000       3.389430        92.2311 
 896   0.0000       3.393635        92.3455 
 897   0.0000       3.396513        92.4238 
 898   0.0000       3.397605        92.4535 
 899   0.0000       3.399234        92.4979 
 900   0.0000       3.401483        92.5591 
 901   0.0000       3.404799        92.6493 
 902   0.0000       3.407119        92.7124 
 903   0.0000       3.409366        92.7736 
 904   0.0000       3.411815        92.8402 
 905   0.0000       3.418028        93.0093 
 906   0.0000       3.419976        93.0623 
 907   0.0000       3.423222        93.1506 
 908   0.0000       3.425940        93.2246 
 909   0.0000       3.427424        93.2650 
 910   0.0000       3.432586        93.4054 
 911   0.0000       3.434960        93.4700 
 912   0.0000       3.443740        93.7089 
 913   0.0000       3.448255        93.8318 
 914   0.0000       3.451437        93.9184 
 915   0.0000       3.457070        94.0716 
 916   0.0000       3.462482        94.2189 
 917   0.0000       3.466592        94.3308 
 918   0.0000       3.468671        94.3873 
 919   0.0000       3.470490        94.4368 
 920   0.0000       3.474466        94.5450 
 921   0.0000       3.476709        94.6061 
 922   0.0000       3.479275        94.6759 
 923   0.0000       3.483748        94.7976 
 924   0.0000       3.493749        95.0698 
 925   0.0000       3.500809        95.2619 
 926   0.0000       3.504544        95.3635 
 927   0.0000       3.509278        95.4923 
 928   0.0000       3.511323        95.5479 
 929   0.0000       3.518480        95.7427 
 930   0.0000       3.522319        95.8472 
 931   0.0000       3.524480        95.9060 
 932   0.0000       3.528022        96.0023 
 933   0.0000       3.533826        96.1603 
 934   0.0000       3.538706        96.2931 
 935   0.0000       3.541489        96.3688 
 936   0.0000       3.550564        96.6158 
 937   0.0000       3.553953        96.7080 
 938   0.0000       3.559327        96.8542 
 939   0.0000       3.562066        96.9287 
 940   0.0000       3.568100        97.0929 
 941   0.0000       3.571289        97.1797 
 942   0.0000       3.576443        97.3200 
 943   0.0000       3.582042        97.4723 
 944   0.0000       3.592383        97.7537 
 945   0.0000       3.595737        97.8450 
 946   0.0000       3.601510        98.0021 
 947   0.0000       3.606774        98.1453 
 948   0.0000       3.609437        98.2178 
 949   0.0000       3.613219        98.3207 
 950   0.0000       3.615368        98.3792 
 951   0.0000       3.625726        98.6610 
 952   0.0000       3.639642        99.0397 
 953   0.0000       3.646135        99.2164 
 954   0.0000       3.648191        99.2723 
 955   0.0000       3.653726        99.4229 
 956   0.0000       3.665357        99.7394 
 957   0.0000       3.668662        99.8294 
 958   0.0000       3.677632       100.0735 
 959   0.0000       3.680872       100.1616 
 960   0.0000       3.683642       100.2370 
 961   0.0000       3.686074       100.3032 
 962   0.0000       3.693854       100.5149 
 963   0.0000       3.697355       100.6102 
 964   0.0000       3.701446       100.7215 
 965   0.0000       3.708863       100.9233 
 966   0.0000       3.714485       101.0763 
 967   0.0000       3.721555       101.2687 
 968   0.0000       3.726684       101.4082 
 969   0.0000       3.733459       101.5926 
 970   0.0000       3.738138       101.7199 
 971   0.0000       3.743643       101.8697 
 972   0.0000       3.745679       101.9251 
 973   0.0000       3.750814       102.0649 
 974   0.0000       3.765402       102.4618 
 975   0.0000       3.768434       102.5443 
 976   0.0000       3.777875       102.8012 
 977   0.0000       3.791174       103.1631 
 978   0.0000       3.794674       103.2583 
 979   0.0000       3.806222       103.5726 
 980   0.0000       3.811789       103.7241 
 981   0.0000       3.819438       103.9322 
 982   0.0000       3.828343       104.1745 
 983   0.0000       3.843450       104.5856 
 984   0.0000       3.849135       104.7403 
 985   0.0000       3.855714       104.9193 
 986   0.0000       3.868529       105.2680 
 987   0.0000       3.872956       105.3885 
 988   0.0000       3.877209       105.5042 
 989   0.0000       3.880291       105.5881 
 990   0.0000       3.890440       105.8642 
 991   0.0000       3.900710       106.1437 
 992   0.0000       3.907282       106.3225 
 993   0.0000       3.924211       106.7832 
 994   0.0000       3.927182       106.8641 
 995   0.0000       3.936085       107.1063 
 996   0.0000       3.950307       107.4933 
 997   0.0000       3.952475       107.5523 
 998   0.0000       3.963408       107.8498 
 999   0.0000       3.967967       107.9739 
 1000   0.0000       3.972216       108.0895 
 1001   0.0000       3.979948       108.2999 
 1002   0.0000       3.982520       108.3699 
 1003   0.0000       4.005699       109.0006 
 1004   0.0000       4.018963       109.3615 
 1005   0.0000       4.029277       109.6422 
 1006   0.0000       4.038786       109.9009 
 1007   0.0000       4.047828       110.1470 
 1008   0.0000       4.056592       110.3855 
 1009   0.0000       4.057841       110.4195 
 1010   0.0000       4.069704       110.7423 
 1011   0.0000       4.078802       110.9899 
 1012   0.0000       4.080137       111.0262 
 1013   0.0000       4.088102       111.2429 
 1014   0.0000       4.092646       111.3666 
 1015   0.0000       4.098438       111.5242 
 1016   0.0000       4.106948       111.7557 
 1017   0.0000       4.121552       112.1531 
 1018   0.0000       4.121795       112.1598 
 1019   0.0000       4.132223       112.4435 
 1020   0.0000       4.141201       112.6878 
 1021   0.0000       4.148567       112.8882 
 1022   0.0000       4.152499       112.9952 
 1023   0.0000       4.153074       113.0109 
 1024   0.0000       4.155764       113.0841 
 1025   0.0000       4.161336       113.2357 
 1026   0.0000       4.168218       113.4230 
 1027   0.0000       4.171784       113.5200 
 1028   0.0000       4.173796       113.5748 
 1029   0.0000       4.183390       113.8358 
 1030   0.0000       4.186160       113.9112 
 1031   0.0000       4.192438       114.0820 
 1032   0.0000       4.194329       114.1335 
 1033   0.0000       4.208904       114.5301 
 1034   0.0000       4.212980       114.6410 
 1035   0.0000       4.219516       114.8189 
 1036   0.0000       4.221545       114.8741 
 1037   0.0000       4.233655       115.2036 
 1038   0.0000       4.234548       115.2279 
 1039   0.0000       4.236385       115.2779 
 1040   0.0000       4.241986       115.4303 
 1041   0.0000       4.244940       115.5107 
 1042   0.0000       4.249309       115.6296 
 1043   0.0000       4.253459       115.7425 
 1044   0.0000       4.256038       115.8127 
 1045   0.0000       4.258729       115.8859 
 1046   0.0000       4.261396       115.9585 
 1047   0.0000       4.269218       116.1713 
 1048   0.0000       4.278416       116.4216 
 1049   0.0000       4.284196       116.5789 
 1050   0.0000       4.284955       116.5996 
 1051   0.0000       4.290728       116.7566 
 1052   0.0000       4.293253       116.8253 
 1053   0.0000       4.301197       117.0415 
 1054   0.0000       4.312085       117.3378 
 1055   0.0000       4.316946       117.4701 
 1056   0.0000       4.343085       118.1814 
 1057   0.0000       4.347620       118.3048 
 1058   0.0000       4.352556       118.4391 
 1059   0.0000       4.354681       118.4969 
 1060   0.0000       4.360669       118.6598 
 1061   0.0000       4.365636       118.7950 
 1062   0.0000       4.377961       119.1304 
 1063   0.0000       4.385036       119.3229 
 1064   0.0000       4.389612       119.4474 
 1065   0.0000       4.390676       119.4764 
 1066   0.0000       4.401767       119.7782 
 1067   0.0000       4.412438       120.0686 
 1068   0.0000       4.418619       120.2367 
 1069   0.0000       4.427998       120.4919 
 1070   0.0000       4.446144       120.9857 
 1071   0.0000       4.446815       121.0040 
 1072   0.0000       4.460194       121.3680 
 1073   0.0000       4.460356       121.3724 
 1074   0.0000       4.468211       121.5862 
 1075   0.0000       4.472784       121.7106 
 1076   0.0000       4.479853       121.9030 
 1077   0.0000       4.492054       122.2350 
 1078   0.0000       4.500845       122.4742 
 1079   0.0000       4.509785       122.7175 
 1080   0.0000       4.517374       122.9240 
 1081   0.0000       4.519715       122.9877 
 1082   0.0000       4.525365       123.1414 
 1083   0.0000       4.537805       123.4799 
 1084   0.0000       4.552464       123.8788 
 1085   0.0000       4.563144       124.1695 
 1086   0.0000       4.577467       124.5592 
 1087   0.0000       4.588484       124.8590 
 1088   0.0000       4.602229       125.2330 
 1089   0.0000       4.613203       125.5316 
 1090   0.0000       4.637736       126.1992 
 1091   0.0000       4.644285       126.3774 
 1092   0.0000       4.652681       126.6059 
 1093   0.0000       4.666051       126.9697 
 1094   0.0000       4.671669       127.1226 
 1095   0.0000       4.678616       127.3116 
 1096   0.0000       4.688307       127.5753 
 1097   0.0000       4.703019       127.9757 
 1098   0.0000       4.710218       128.1715 
 1099   0.0000       4.734392       128.8294 
 1100   0.0000       4.748235       129.2060 
 1101   0.0000       4.753281       129.3434 
 1102   0.0000       4.757437       129.4564 
 1103   0.0000       4.769536       129.7857 
 1104   0.0000       4.775808       129.9563 
 1105   0.0000       4.786042       130.2348 
 1106   0.0000       4.792320       130.4057 
 1107   0.0000       4.796738       130.5259 
 1108   0.0000       4.808418       130.8437 
 1109   0.0000       4.820351       131.1684 
 1110   0.0000       4.827301       131.3575 
 1111   0.0000       4.875981       132.6822 
 1112   0.0000       4.890995       133.0907 
 1113   0.0000       4.897532       133.2686 
 1114   0.0000       4.907090       133.5287 
 1115   0.0000       4.913400       133.7004 
 1116   0.0000       4.923949       133.9875 
 1117   0.0000       4.931995       134.2064 
 1118   0.0000       4.946582       134.6033 
 1119   0.0000       4.948146       134.6459 
 1120   0.0000       4.964296       135.0854 
 1121   0.0000       4.987387       135.7137 
 1122   0.0000       4.996136       135.9518 
 1123   0.0000       5.010678       136.3475 
 1124   0.0000       5.021315       136.6369 
 1125   0.0000       5.033915       136.9798 
 1126   0.0000       5.034670       137.0003 
 1127   0.0000       5.056861       137.6042 
 1128   0.0000       5.068177       137.9121 
 1129   0.0000       5.081044       138.2622 
 1130   0.0000       5.095398       138.6528 
 1131   0.0000       5.124900       139.4556 
 1132   0.0000       5.142807       139.9429 
 1133   0.0000       5.151794       140.1875 
 1134   0.0000       5.170164       140.6873 
 1135   0.0000       5.176541       140.8608 
 1136   0.0000       5.201842       141.5493 
 1137   0.0000       5.207038       141.6907 
 1138   0.0000       5.224303       142.1605 
 1139   0.0000       5.238927       142.5585 
 1140   0.0000       5.242919       142.6671 
 1141   0.0000       5.257869       143.0739 
 1142   0.0000       5.262831       143.2089 
 1143   0.0000       5.272870       143.4821 
 1144   0.0000       5.280352       143.6857 
 1145   0.0000       5.294366       144.0670 
 1146   0.0000       5.324826       144.8959 
 1147   0.0000       5.337199       145.2326 
 1148   0.0000       5.354177       145.6946 
 1149   0.0000       5.376494       146.3018 
 1150   0.0000       5.381641       146.4419 
 1151   0.0000       5.392010       146.7241 
 1152   0.0000       5.407202       147.1374 
 1153   0.0000       5.416761       147.3976 
 1154   0.0000       5.454668       148.4291 
 1155   0.0000       5.479512       149.1051 
 1156   0.0000       5.497007       149.5812 
 1157   0.0000       5.509900       149.9320 
 1158   0.0000       5.513629       150.0335 
 1159   0.0000       5.537486       150.6827 
 1160   0.0000       5.548872       150.9925 
 1161   0.0000       5.567695       151.5047 
 1162   0.0000       5.597891       152.3263 
 1163   0.0000       5.616356       152.8288 
 1164   0.0000       5.637771       153.4115 
 1165   0.0000       5.656862       153.9310 
 1166   0.0000       5.668135       154.2378 
 1167   0.0000       5.711383       155.4146 
 1168   0.0000       5.715149       155.5171 
 1169   0.0000       5.730223       155.9273 
 1170   0.0000       5.771190       157.0421 
 1171   0.0000       5.844635       159.0406 
 1172   0.0000       5.863744       159.5606 
 1173   0.0000       5.921671       161.1369 
 1174   0.0000       5.990301       163.0044 
 1175   0.0000       6.055264       164.7721 
 1176   0.0000       6.068098       165.1214 
 1177   0.0000       6.163722       167.7234 
 1178   0.0000       6.218982       169.2271 
 1179   0.0000       6.299167       171.4090 
 1180   0.0000       6.385850       173.7678 
 1181   0.0000       6.463405       175.8782 
 1182   0.0000       6.491810       176.6511 
 1183   0.0000       6.507431       177.0762 
 1184   0.0000       6.610468       179.8800 
 1185   0.0000       6.769120       184.1971 
 1186   0.0000       6.845121       186.2652 
 1187   0.0000       6.880480       187.2274 
 1188   0.0000       6.999759       190.4731 
 1189   0.0000       7.086035       192.8208 
 1190   0.0000       7.148862       194.5304 
 1191   0.0000       7.206699       196.1043 
 1192   0.0000       7.401553       201.4065 
 1193   0.0000       7.579911       206.2599 
 1194   0.0000      22.250061       605.4549 
 1195   0.0000      22.309552       607.0738 
 1196   0.0000      22.401225       609.5683 
 1197   0.0000      22.504652       612.3827 
 1198   0.0000      22.547177       613.5399 
 1199   0.0000      22.551899       613.6684 
 1200   0.0000      22.576220       614.3302 
 1201   0.0000      22.588160       614.6551 
 1202   0.0000      22.621113       615.5518 
 1203   0.0000      22.683058       617.2374 
 1204   0.0000      22.698163       617.6484 
 1205   0.0000      22.703772       617.8010 
 1206   0.0000      22.718188       618.1933 
 1207   0.0000      22.737442       618.7173 
 1208   0.0000      22.817085       620.8845 
 1209   0.0000      22.830872       621.2596 
 1210   0.0000      22.870506       622.3381 
 1211   0.0000      22.921407       623.7232 
 1212   0.0000      22.926223       623.8542 
 1213   0.0000      22.936461       624.1328 
 1214   0.0000      22.960645       624.7909 
 1215   0.0000      22.993829       625.6939 
 1216   0.0000      23.029642       626.6684 
 1217   0.0000      23.121010       629.1547 
 1218   0.0000      23.285151       633.6212 
 1219   0.0000      23.331428       634.8804 
 1220   0.0000      23.399192       636.7244 
 1221   0.0000      23.507175       639.6627 
 1222   0.0000      23.646210       643.4461 
 1223   0.0000      32.941102       896.3730 
 1224   0.0000      32.976323       897.3314 
 1225   0.0000      44.276161      1204.8156 
 1226   0.0000      44.587964      1213.3002 

                    ********************************
                    * MULLIKEN POPULATION ANALYSIS *
                    ********************************

-----------------------
MULLIKEN ATOMIC CHARGES
-----------------------
   0 O :   -0.249258
   1 O :   -0.408633
   2 N :   -0.208174
   3 N :   -0.261628
   4 C :    0.118250
   5 C :    0.165887
   6 H :    0.120357
   7 C :    0.119314
   8 C :   -0.277298
   9 H :    0.144378
  10 C :   -0.150091
  11 H :    0.155990
  12 C :   -0.161977
  13 H :    0.157007
  14 C :   -0.177718
  15 H :    0.154517
  16 C :   -0.202724
  17 H :    0.174859
  18 C :    0.182135
  19 C :   -0.445634
  20 H :    0.138985
  21 H :    0.146494
  22 H :    0.147256
  23 C :   -0.393533
  24 H :    0.134402
  25 H :    0.134884
  26 H :    0.132056
  27 C :   -0.421760
  28 H :    0.138397
  29 H :    0.148384
  30 H :    0.135480
  31 C :    0.179724
  32 C :    0.010332
  33 C :   -0.195454
  34 H :    0.154729
  35 C :   -0.233595
  36 H :    0.148453
  37 C :   -0.191032
  38 H :    0.150023
  39 C :   -0.313287
  40 H :    0.154310
  41 C :    0.093148
  42 C :   -0.463518
  43 H :    0.147942
  44 H :    0.148427
  45 H :    0.146378
  46 C :   -0.444200
  47 H :    0.140326
  48 H :    0.146345
  49 H :    0.147919
  50 C :   -0.430354
  51 H :    0.145848
  52 H :    0.139379
  53 H :    0.140909
  54 C :    0.423755
  55 C :    0.076826
  56 C :   -0.236596
  57 H :    0.189133
  58 C :   -0.135419
  59 H :    0.162060
  60 C :   -0.134552
  61 H :    0.164591
  62 C :   -0.133865
  63 H :    0.163768
  64 C :   -0.246338
  65 H :    0.160163
  66 H :    0.233119
Sum of atomic charges:    0.0000000

--------------------------------
MULLIKEN REDUCED ORBITAL CHARGES
--------------------------------
  0 O s       :     3.759841  s :     3.759841
      pz      :     1.292479  p :     4.447681
      px      :     1.578264
      py      :     1.576937
      dz2     :     0.008022  d :     0.039586
      dxz     :     0.008404
      dyz     :     0.011643
      dx2y2   :     0.005653
      dxy     :     0.005866
      f0      :     0.000365  f :     0.002149
      f+1     :     0.000443
      f-1     :     0.000426
      f+2     :     0.000371
      f-2     :     0.000377
      f+3     :     0.000081
      f-3     :     0.000088
  1 O s       :     3.824909  s :     3.824909
      pz      :     1.733663  p :     4.551785
      px      :     1.473595
      py      :     1.344527
      dz2     :     0.003066  d :     0.030035
      dxz     :     0.001068
      dyz     :     0.007682
      dx2y2   :     0.008899
      dxy     :     0.009320
      f0      :     0.000257  f :     0.001903
      f+1     :     0.000081
      f-1     :     0.000255
      f+2     :     0.000239
      f-2     :     0.000131
      f+3     :     0.000413
      f-3     :     0.000528
  2 N s       :     3.524659  s :     3.524659
      pz      :     1.246139  p :     3.618194
      px      :     1.258998
      py      :     1.113057
      dz2     :     0.016298  d :     0.061356
      dxz     :     0.012900
      dyz     :     0.012119
      dx2y2   :     0.011121
      dxy     :     0.008918
      f0      :     0.000869  f :     0.003965
      f+1     :     0.000667
      f-1     :     0.000364
      f+2     :     0.000759
      f-2     :     0.000490
      f+3     :     0.000371
      f-3     :     0.000444
  3 N s       :     3.428057  s :     3.428057
      pz      :     1.514162  p :     3.765594
      px      :     1.155110
      py      :     1.096323
      dz2     :     0.005387  d :     0.064086
      dxz     :     0.011715
      dyz     :     0.011458
      dx2y2   :     0.018576
      dxy     :     0.016950
      f0      :     0.000593  f :     0.003891
      f+1     :     0.000381
      f-1     :     0.000503
      f+2     :     0.000499
      f-2     :     0.000481
      f+3     :     0.000837
      f-3     :     0.000596
  4 C s       :     3.175536  s :     3.175536
      pz      :     0.807850  p :     2.469550
      px      :     0.794637
      py      :     0.867063
      dz2     :     0.061983  d :     0.217196
      dxz     :     0.061508
      dyz     :     0.035711
      dx2y2   :     0.031415
      dxy     :     0.026579
      f0      :     0.004506  f :     0.019468
      f+1     :     0.003271
      f-1     :     0.002173
      f+2     :     0.004025
      f-2     :     0.002785
      f+3     :     0.001474
      f-3     :     0.001235
  5 C s       :     3.036456  s :     3.036456
      pz      :     0.955201  p :     2.623624
      px      :     0.911735
      py      :     0.756688
      dz2     :     0.024500  d :     0.163538
      dxz     :     0.025164
      dyz     :     0.045050
      dx2y2   :     0.036902
      dxy     :     0.031921
      f0      :     0.001305  f :     0.010496
      f+1     :     0.001199
      f-1     :     0.001441
      f+2     :     0.002198
      f-2     :     0.000583
      f+3     :     0.002110
      f-3     :     0.001660
  6 H s       :     0.857169  s :     0.857169
      pz      :     0.011971  p :     0.022474
      px      :     0.006541
      py      :     0.003962
  7 C s       :     3.239355  s :     3.239355
      pz      :     0.816874  p :     2.494368
      px      :     0.880812
      py      :     0.796683
      dz2     :     0.032069  d :     0.137053
      dxz     :     0.024573
      dyz     :     0.040143
      dx2y2   :     0.020876
      dxy     :     0.019392
      f0      :     0.001950  f :     0.009910
      f+1     :     0.001424
      f-1     :     0.001665
      f+2     :     0.001389
      f-2     :     0.001258
      f+3     :     0.000958
      f-3     :     0.001265
  8 C s       :     3.281387  s :     3.281387
      pz      :     0.981191  p :     2.892086
      px      :     0.961015
      py      :     0.949880
      dz2     :     0.026686  d :     0.096471
      dxz     :     0.008894
      dyz     :     0.025913
      dx2y2   :     0.016322
      dxy     :     0.018656
      f0      :     0.001255  f :     0.007354
      f+1     :     0.000568
      f-1     :     0.001215
      f+2     :     0.001235
      f-2     :     0.000826
      f+3     :     0.000922
      f-3     :     0.001332
  9 H s       :     0.833501  s :     0.833501
      pz      :     0.012590  p :     0.022121
      px      :     0.004537
      py      :     0.004994
 10 C s       :     3.182492  s :     3.182492
      pz      :     0.926589  p :     2.865362
      px      :     0.960364
      py      :     0.978409
      dz2     :     0.030792  d :     0.095005
      dxz     :     0.021323
      dyz     :     0.023368
      dx2y2   :     0.011064
      dxy     :     0.008459
      f0      :     0.001550  f :     0.007232
      f+1     :     0.001274
      f-1     :     0.001188
      f+2     :     0.001105
      f-2     :     0.000851
      f+3     :     0.000622
      f-3     :     0.000642
 11 H s       :     0.822001  s :     0.822001
      pz      :     0.004080  p :     0.022010
      px      :     0.005468
      py      :     0.012461
 12 C s       :     3.189369  s :     3.189369
      pz      :     0.955974  p :     2.871671
      px      :     0.967236
      py      :     0.948461
      dz2     :     0.017101  d :     0.093766
      dxz     :     0.016517
      dyz     :     0.035042
      dx2y2   :     0.011232
      dxy     :     0.013874
      f0      :     0.001274  f :     0.007170
      f+1     :     0.001173
      f-1     :     0.001173
      f+2     :     0.000792
      f-2     :     0.000810
      f+3     :     0.000828
      f-3     :     0.001121
 13 H s       :     0.820981  s :     0.820981
      pz      :     0.009058  p :     0.022011
      px      :     0.005847
      py      :     0.007106
 14 C s       :     3.212628  s :     3.212628
      pz      :     0.980352  p :     2.863182
      px      :     0.960269
      py      :     0.922561
      dz2     :     0.024410  d :     0.094692
      dxz     :     0.008961
      dyz     :     0.025538
      dx2y2   :     0.017732
      dxy     :     0.018050
      f0      :     0.001205  f :     0.007217
      f+1     :     0.000561
      f-1     :     0.001221
      f+2     :     0.001253
      f-2     :     0.000768
      f+3     :     0.000918
      f-3     :     0.001291
 15 H s       :     0.823492  s :     0.823492
      pz      :     0.012494  p :     0.021991
      px      :     0.004489
      py      :     0.005009
 16 C s       :     3.184084  s :     3.184084
      pz      :     0.904522  p :     2.914616
      px      :     0.982187
      py      :     1.027906
      dz2     :     0.030091  d :     0.096727
      dxz     :     0.022132
      dyz     :     0.023949
      dx2y2   :     0.011733
      dxy     :     0.008822
      f0      :     0.001568  f :     0.007296
      f+1     :     0.001292
      f-1     :     0.001217
      f+2     :     0.001132
      f-2     :     0.000856
      f+3     :     0.000594
      f-3     :     0.000637
 17 H s       :     0.802043  s :     0.802043
      pz      :     0.004262  p :     0.023099
      px      :     0.005625
      py      :     0.013212
 18 C s       :     3.045591  s :     3.045591
      pz      :     0.903183  p :     2.549417
      px      :     0.742077
      py      :     0.904158
      dz2     :     0.041315  d :     0.209878
      dxz     :     0.040296
      dyz     :     0.042011
      dx2y2   :     0.045191
      dxy     :     0.041065
      f0      :     0.001892  f :     0.012979
      f+1     :     0.002148
      f-1     :     0.001360
      f+2     :     0.001955
      f-2     :     0.001712
      f+3     :     0.001675
      f-3     :     0.002237
 19 C s       :     3.282082  s :     3.282082
      pz      :     1.088597  p :     3.102970
      px      :     1.043042
      py      :     0.971332
      dz2     :     0.006018  d :     0.057121
      dxz     :     0.008217
      dyz     :     0.019148
      dx2y2   :     0.015493
      dxy     :     0.008245
      f0      :     0.000488  f :     0.003461
      f+1     :     0.000086
      f-1     :     0.000629
      f+2     :     0.000242
      f-2     :     0.000674
      f+3     :     0.000582
      f-3     :     0.000761
 20 H s       :     0.839933  s :     0.839933
      pz      :     0.007496  p :     0.021082
      px      :     0.005879
      py      :     0.007708
 21 H s       :     0.832208  s :     0.832208
      pz      :     0.005508  p :     0.021299
      px      :     0.011329
      py      :     0.004461
 22 H s       :     0.831178  s :     0.831178
      pz      :     0.010817  p :     0.021567
      px      :     0.004496
      py      :     0.006253
 23 C s       :     3.256880  s :     3.256880
      pz      :     0.947753  p :     3.076775
      px      :     1.080143
      py      :     1.048879
      dz2     :     0.012319  d :     0.056334
      dxz     :     0.014783
      dyz     :     0.011961
      dx2y2   :     0.007710
      dxy     :     0.009561
      f0      :     0.000866  f :     0.003544
      f+1     :     0.000441
      f-1     :     0.000746
      f+2     :     0.000382
      f-2     :     0.000552
      f+3     :     0.000507
      f-3     :     0.000051
 24 H s       :     0.844513  s :     0.844513
      pz      :     0.004287  p :     0.021085
      px      :     0.006260
      py      :     0.010538
 25 H s       :     0.844066  s :     0.844066
      pz      :     0.005494  p :     0.021049
      px      :     0.010845
      py      :     0.004710
 26 H s       :     0.846845  s :     0.846845
      pz      :     0.008018  p :     0.021099
      px      :     0.006271
      py      :     0.006810
 27 C s       :     3.261911  s :     3.261911
      pz      :     1.022567  p :     3.099783
      px      :     1.050963
      py      :     1.026252
      dz2     :     0.014590  d :     0.056667
      dxz     :     0.009319
      dyz     :     0.010049
      dx2y2   :     0.010397
      dxy     :     0.012312
      f0      :     0.000326  f :     0.003399
      f+1     :     0.000263
      f-1     :     0.000726
      f+2     :     0.000511
      f-2     :     0.000793
      f+3     :     0.000429
      f-3     :     0.000351
 28 H s       :     0.839746  s :     0.839746
      pz      :     0.010774  p :     0.021856
      px      :     0.005250
      py      :     0.005832
 29 H s       :     0.830217  s :     0.830217
      pz      :     0.005709  p :     0.021398
      px      :     0.010254
      py      :     0.005435
 30 H s       :     0.843313  s :     0.843313
      pz      :     0.004804  p :     0.021207
      px      :     0.006661
      py      :     0.009742
 31 C s       :     3.002936  s :     3.002936
      pz      :     0.950425  p :     2.637139
      px      :     0.807742
      py      :     0.878972
      dz2     :     0.012078  d :     0.166918
      dxz     :     0.044354
      dyz     :     0.023999
      dx2y2   :     0.038594
      dxy     :     0.047892
      f0      :     0.001450  f :     0.013283
      f+1     :     0.001319
      f-1     :     0.001559
      f+2     :     0.001166
      f-2     :     0.002108
      f+3     :     0.003839
      f-3     :     0.001843
 32 C s       :     3.308324  s :     3.308324
      pz      :     0.935820  p :     2.545502
      px      :     0.788032
      py      :     0.821649
      dz2     :     0.011343  d :     0.126507
      dxz     :     0.024087
      dyz     :     0.018563
      dx2y2   :     0.037769
      dxy     :     0.034746
      f0      :     0.001107  f :     0.009335
      f+1     :     0.000776
      f-1     :     0.001164
      f+2     :     0.001058
      f-2     :     0.001342
      f+3     :     0.002688
      f-3     :     0.001201
 33 C s       :     3.201229  s :     3.201229
      pz      :     0.985654  p :     2.887759
      px      :     0.922452
      py      :     0.979653
      dz2     :     0.007198  d :     0.099009
      dxz     :     0.026583
      dyz     :     0.008806
      dx2y2   :     0.034201
      dxy     :     0.022221
      f0      :     0.001048  f :     0.007457
      f+1     :     0.001000
      f-1     :     0.000553
      f+2     :     0.000737
      f-2     :     0.001118
      f+3     :     0.001999
      f-3     :     0.001003
 34 H s       :     0.821684  s :     0.821684
      pz      :     0.006066  p :     0.023587
      px      :     0.004212
      py      :     0.013309
 35 C s       :     3.216701  s :     3.216701
      pz      :     1.011245  p :     2.916511
      px      :     0.958198
      py      :     0.947069
      dz2     :     0.011553  d :     0.093181
      dxz     :     0.011404
      dyz     :     0.015192
      dx2y2   :     0.022277
      dxy     :     0.032756
      f0      :     0.000640  f :     0.007202
      f+1     :     0.000965
      f-1     :     0.001294
      f+2     :     0.000882
      f-2     :     0.000713
      f+3     :     0.001719
      f-3     :     0.000989
 36 H s       :     0.829417  s :     0.829417
      pz      :     0.004911  p :     0.022130
      px      :     0.010521
      py      :     0.006698
 37 C s       :     3.213045  s :     3.213045
      pz      :     0.967904  p :     2.874668
      px      :     0.966615
      py      :     0.940149
      dz2     :     0.006962  d :     0.096028
      dxz     :     0.015800
      dyz     :     0.018413
      dx2y2   :     0.026979
      dxy     :     0.027875
      f0      :     0.001023  f :     0.007290
      f+1     :     0.000371
      f-1     :     0.001248
      f+2     :     0.000748
      f-2     :     0.001082
      f+3     :     0.001990
      f-3     :     0.000827
 38 H s       :     0.828096  s :     0.828096
      pz      :     0.005551  p :     0.021881
      px      :     0.010851
      py      :     0.005479
 39 C s       :     3.302598  s :     3.302598
      pz      :     1.029516  p :     2.911900
      px      :     0.913790
      py      :     0.968594
      dz2     :     0.007823  d :     0.091348
      dxz     :     0.021452
      dyz     :     0.008885
      dx2y2   :     0.031401
      dxy     :     0.021787
      f0      :     0.001111  f :     0.007441
      f+1     :     0.000989
      f-1     :     0.000580
      f+2     :     0.000731
      f-2     :     0.001075
      f+3     :     0.001935
      f-3     :     0.001019
 40 H s       :     0.822371  s :     0.822371
      pz      :     0.006297  p :     0.023319
      px      :     0.003918
      py      :     0.013104
 41 C s       :     2.971876  s :     2.971876
      pz      :     0.893289  p :     2.738365
      px      :     0.909672
      py      :     0.935404
      dz2     :     0.037793  d :     0.186549
      dxz     :     0.040798
      dyz     :     0.035831
      dx2y2   :     0.034010
      dxy     :     0.038116
      f0      :     0.001399  f :     0.010063
      f+1     :     0.001599
      f-1     :     0.001131
      f+2     :     0.001751
      f-2     :     0.001529
      f+3     :     0.001476
      f-3     :     0.001179
 42 C s       :     3.300896  s :     3.300896
      pz      :     1.067535  p :     3.097283
      px      :     1.090626
      py      :     0.939122
      dz2     :     0.005754  d :     0.061742
      dxz     :     0.013272
      dyz     :     0.017001
      dx2y2   :     0.010111
      dxy     :     0.015604
      f0      :     0.000154  f :     0.003597
      f+1     :     0.000449
      f-1     :     0.000571
      f+2     :     0.000890
      f-2     :     0.000310
      f+3     :     0.000587
      f-3     :     0.000636
 43 H s       :     0.831100  s :     0.831100
      pz      :     0.008676  p :     0.020958
      px      :     0.005349
      py      :     0.006934
 44 H s       :     0.830205  s :     0.830205
      pz      :     0.005291  p :     0.021368
      px      :     0.010157
      py      :     0.005920
 45 H s       :     0.832562  s :     0.832562
      pz      :     0.008780  p :     0.021060
      px      :     0.007871
      py      :     0.004409
 46 C s       :     3.282302  s :     3.282302
      pz      :     0.987563  p :     3.100182
      px      :     1.065336
      py      :     1.047284
      dz2     :     0.012419  d :     0.058419
      dxz     :     0.018335
      dyz     :     0.007245
      dx2y2   :     0.011974
      dxy     :     0.008447
      f0      :     0.000586  f :     0.003297
      f+1     :     0.000621
      f-1     :     0.000429
      f+2     :     0.000703
      f-2     :     0.000476
      f+3     :     0.000148
      f-3     :     0.000334
 47 H s       :     0.838367  s :     0.838367
      pz      :     0.008892  p :     0.021307
      px      :     0.007966
      py      :     0.004449
 48 H s       :     0.832232  s :     0.832232
      pz      :     0.005611  p :     0.021423
      px      :     0.009644
      py      :     0.006168
 49 H s       :     0.829286  s :     0.829286
      pz      :     0.004784  p :     0.022795
      px      :     0.005503
      py      :     0.012509
 50 C s       :     3.267606  s :     3.267606
      pz      :     1.006685  p :     3.100317
      px      :     1.003841
      py      :     1.089790
      dz2     :     0.013956  d :     0.059088
      dxz     :     0.009382
      dyz     :     0.013753
      dx2y2   :     0.009000
      dxy     :     0.012997
      f0      :     0.000349  f :     0.003344
      f+1     :     0.000718
      f-1     :     0.000195
      f+2     :     0.000649
      f-2     :     0.000902
      f+3     :     0.000199
      f-3     :     0.000332
 51 H s       :     0.831449  s :     0.831449
      pz      :     0.005662  p :     0.022703
      px      :     0.005405
      py      :     0.011636
 52 H s       :     0.839314  s :     0.839314
      pz      :     0.005160  p :     0.021307
      px      :     0.009807
      py      :     0.006340
 53 H s       :     0.837906  s :     0.837906
      pz      :     0.009639  p :     0.021185
      px      :     0.004995
      py      :     0.006550
 54 C s       :     3.064835  s :     3.064835
      pz      :     0.735664  p :     2.214600
      px      :     0.749754
      py      :     0.729181
      dz2     :     0.046180  d :     0.271289
      dxz     :     0.034645
      dyz     :     0.089276
      dx2y2   :     0.045135
      dxy     :     0.056053
      f0      :     0.005378  f :     0.025521
      f+1     :     0.001986
      f-1     :     0.003226
      f+2     :     0.004323
      f-2     :     0.003639
      f+3     :     0.003039
      f-3     :     0.003930
 55 C s       :     3.284144  s :     3.284144
      pz      :     0.764831  p :     2.499993
      px      :     0.916528
      py      :     0.818634
      dz2     :     0.024736  d :     0.129036
      dxz     :     0.019876
      dyz     :     0.039627
      dx2y2   :     0.021260
      dxy     :     0.023537
      f0      :     0.002027  f :     0.010001
      f+1     :     0.001305
      f-1     :     0.001062
      f+2     :     0.001784
      f-2     :     0.001438
      f+3     :     0.001048
      f-3     :     0.001337
 56 C s       :     3.243392  s :     3.243392
      pz      :     1.014990  p :     2.884098
      px      :     0.923409
      py      :     0.945699
      dz2     :     0.021683  d :     0.101760
      dxz     :     0.010444
      dyz     :     0.031273
      dx2y2   :     0.018106
      dxy     :     0.020254
      f0      :     0.001247  f :     0.007347
      f+1     :     0.000702
      f-1     :     0.000974
      f+2     :     0.001500
      f-2     :     0.000791
      f+3     :     0.000967
      f-3     :     0.001166
 57 H s       :     0.788199  s :     0.788199
      pz      :     0.011542  p :     0.022668
      px      :     0.004657
      py      :     0.006469
 58 C s       :     3.177138  s :     3.177138
      pz      :     0.924153  p :     2.858210
      px      :     0.950989
      py      :     0.983068
      dz2     :     0.030346  d :     0.092850
      dxz     :     0.017851
      dyz     :     0.019725
      dx2y2   :     0.014284
      dxy     :     0.010644
      f0      :     0.001593  f :     0.007222
      f+1     :     0.000986
      f-1     :     0.000929
      f+2     :     0.001450
      f-2     :     0.001045
      f+3     :     0.000644
      f-3     :     0.000574
 59 H s       :     0.815813  s :     0.815813
      pz      :     0.003794  p :     0.022128
      px      :     0.005256
      py      :     0.013078
 60 C s       :     3.190211  s :     3.190211
      pz      :     0.964828  p :     2.842140
      px      :     0.942235
      py      :     0.935076
      dz2     :     0.017437  d :     0.095052
      dxz     :     0.014400
      dyz     :     0.030768
      dx2y2   :     0.015045
      dxy     :     0.017403
      f0      :     0.001389  f :     0.007150
      f+1     :     0.000860
      f-1     :     0.000716
      f+2     :     0.001139
      f-2     :     0.001082
      f+3     :     0.000838
      f-3     :     0.001126
 61 H s       :     0.813428  s :     0.813428
      pz      :     0.009642  p :     0.021981
      px      :     0.006655
      py      :     0.005684
 62 C s       :     3.170598  s :     3.170598
      pz      :     0.968666  p :     2.862532
      px      :     0.951690
      py      :     0.942177
      dz2     :     0.019663  d :     0.093511
      dxz     :     0.009511
      dyz     :     0.029588
      dx2y2   :     0.016306
      dxy     :     0.018443
      f0      :     0.001191  f :     0.007223
      f+1     :     0.000715
      f-1     :     0.000933
      f+2     :     0.001507
      f-2     :     0.000768
      f+3     :     0.000956
      f-3     :     0.001154
 63 H s       :     0.814119  s :     0.814119
      pz      :     0.011022  p :     0.022113
      px      :     0.004690
      py      :     0.006401
 64 C s       :     3.269925  s :     3.269925
      pz      :     0.938648  p :     2.871402
      px      :     0.937070
      py      :     0.995684
      dz2     :     0.031673  d :     0.097690
      dxz     :     0.019192
      dyz     :     0.019822
      dx2y2   :     0.014880
      dxy     :     0.012122
      f0      :     0.001607  f :     0.007321
      f+1     :     0.001040
      f-1     :     0.000957
      f+2     :     0.001445
      f-2     :     0.001047
      f+3     :     0.000645
      f-3     :     0.000580
 65 H s       :     0.817293  s :     0.817293
      pz      :     0.003899  p :     0.022544
      px      :     0.005229
      py      :     0.013417
 66 H s       :     0.723588  s :     0.723588
      pz      :     0.016695  p :     0.043293
      px      :     0.017813
      py      :     0.008785


                     *******************************
                     * LOEWDIN POPULATION ANALYSIS *
                     *******************************

----------------------
LOEWDIN ATOMIC CHARGES
----------------------
   0 O :    0.338401
   1 O :    0.096514
   2 N :    0.194457
   3 N :    0.148989
   4 C :   -0.300938
   5 C :   -0.220211
   6 H :    0.181256
   7 C :   -0.140095
   8 C :   -0.113304
   9 H :    0.161093
  10 C :   -0.146982
  11 H :    0.155392
  12 C :   -0.150094
  13 H :    0.154554
  14 C :   -0.146762
  15 H :    0.155536
  16 C :   -0.112961
  17 H :    0.160915
  18 C :   -0.401530
  19 C :   -0.264036
  20 H :    0.130444
  21 H :    0.135119
  22 H :    0.127371
  23 C :   -0.275158
  24 H :    0.127232
  25 H :    0.129504
  26 H :    0.125804
  27 C :   -0.264723
  28 H :    0.129985
  29 H :    0.135977
  30 H :    0.130639
  31 C :   -0.187466
  32 C :   -0.083268
  33 C :   -0.128228
  34 H :    0.161319
  35 C :   -0.188914
  36 H :    0.149717
  37 C :   -0.167449
  38 H :    0.153310
  39 C :   -0.143111
  40 H :    0.160709
  41 C :   -0.316092
  42 C :   -0.271137
  43 H :    0.129068
  44 H :    0.131878
  45 H :    0.128515
  46 C :   -0.262384
  47 H :    0.132258
  48 H :    0.133073
  49 H :    0.118170
  50 C :   -0.265956
  51 H :    0.121619
  52 H :    0.130926
  53 H :    0.131027
  54 C :   -0.438825
  55 C :   -0.137663
  56 C :   -0.089005
  57 H :    0.162718
  58 C :   -0.135750
  59 H :    0.159035
  60 C :   -0.119864
  61 H :    0.159334
  62 C :   -0.135080
  63 H :    0.158991
  64 C :   -0.081538
  65 H :    0.163568
  66 H :    0.184107

-------------------------------
LOEWDIN REDUCED ORBITAL CHARGES
-------------------------------
  0 O s       :     3.218969  s :     3.218969
      pz      :     1.312257  p :     4.330080
      px      :     1.480470
      py      :     1.537353
      dz2     :     0.025907  d :     0.105915
      dxz     :     0.025313
      dyz     :     0.030393
      dx2y2   :     0.013066
      dxy     :     0.011235
      f0      :     0.001196  f :     0.006635
      f+1     :     0.001022
      f-1     :     0.001306
      f+2     :     0.001222
      f-2     :     0.001129
      f+3     :     0.000347
      f-3     :     0.000412
  1 O s       :     3.386106  s :     3.386106
      pz      :     1.571951  p :     4.444277
      px      :     1.391457
      py      :     1.480868
      dz2     :     0.008824  d :     0.066874
      dxz     :     0.001943
      dyz     :     0.016664
      dx2y2   :     0.020965
      dxy     :     0.018478
      f0      :     0.000728  f :     0.006229
      f+1     :     0.000210
      f-1     :     0.001042
      f+2     :     0.000792
      f-2     :     0.000417
      f+3     :     0.001560
      f-3     :     0.001480
  2 N s       :     3.023266  s :     3.023266
      pz      :     1.293096  p :     3.561359
      px      :     1.217968
      py      :     1.050295
      dz2     :     0.050683  d :     0.204074
      dxz     :     0.053439
      dyz     :     0.034080
      dx2y2   :     0.032284
      dxy     :     0.033589
      f0      :     0.003711  f :     0.016844
      f+1     :     0.003015
      f-1     :     0.002853
      f+2     :     0.002164
      f-2     :     0.002000
      f+3     :     0.001291
      f-3     :     0.001810
  3 N s       :     2.916882  s :     2.916882
      pz      :     1.381505  p :     3.694863
      px      :     1.178310
      py      :     1.135049
      dz2     :     0.016766  d :     0.224174
      dxz     :     0.039041
      dyz     :     0.034879
      dx2y2   :     0.069177
      dxy     :     0.064311
      f0      :     0.001707  f :     0.015092
      f+1     :     0.000999
      f-1     :     0.001632
      f+2     :     0.002201
      f-2     :     0.002094
      f+3     :     0.004398
      f-3     :     0.002060
  4 C s       :     2.736261  s :     2.736261
      pz      :     0.918401  p :     2.684606
      px      :     0.914280
      py      :     0.851925
      dz2     :     0.207485  d :     0.767896
      dxz     :     0.221287
      dyz     :     0.132677
      dx2y2   :     0.107593
      dxy     :     0.098854
      f0      :     0.024336  f :     0.112175
      f+1     :     0.019371
      f-1     :     0.014113
      f+2     :     0.020282
      f-2     :     0.018343
      f+3     :     0.008002
      f-3     :     0.007727
  5 C s       :     2.714877  s :     2.714877
      pz      :     0.999175  p :     2.861781
      px      :     0.982887
      py      :     0.879720
      dz2     :     0.096661  d :     0.575444
      dxz     :     0.095977
      dyz     :     0.132605
      dx2y2   :     0.142665
      dxy     :     0.107535
      f0      :     0.008039  f :     0.068109
      f+1     :     0.006899
      f-1     :     0.009632
      f+2     :     0.012419
      f-2     :     0.005677
      f+3     :     0.014113
      f-3     :     0.011330
  6 H s       :     0.759940  s :     0.759940
      pz      :     0.030903  p :     0.058804
      px      :     0.017295
      py      :     0.010605
  7 C s       :     2.706113  s :     2.706113
      pz      :     1.000884  p :     2.855661
      px      :     0.859563
      py      :     0.995214
      dz2     :     0.125016  d :     0.520992
      dxz     :     0.088605
      dyz     :     0.161048
      dx2y2   :     0.073294
      dxy     :     0.073029
      f0      :     0.012628  f :     0.057328
      f+1     :     0.007695
      f-1     :     0.011212
      f+2     :     0.008775
      f-2     :     0.006194
      f+3     :     0.005415
      f-3     :     0.005410
  8 C s       :     2.756111  s :     2.756111
      pz      :     0.999025  p :     2.925591
      px      :     0.908249
      py      :     1.018317
      dz2     :     0.104720  d :     0.388363
      dxz     :     0.031158
      dyz     :     0.114484
      dx2y2   :     0.068343
      dxy     :     0.069657
      f0      :     0.007712  f :     0.043239
      f+1     :     0.003607
      f-1     :     0.008328
      f+2     :     0.007533
      f-2     :     0.005908
      f+3     :     0.005532
      f-3     :     0.004618
  9 H s       :     0.778488  s :     0.778488
      pz      :     0.033282  p :     0.060419
      px      :     0.013090
      py      :     0.014047
 10 C s       :     2.764584  s :     2.764584
      pz      :     1.061413  p :     2.946001
      px      :     0.902879
      py      :     0.981710
      dz2     :     0.131920  d :     0.393009
      dxz     :     0.082965
      dyz     :     0.105227
      dx2y2   :     0.042047
      dxy     :     0.030850
      f0      :     0.010048  f :     0.043388
      f+1     :     0.006213
      f-1     :     0.009169
      f+2     :     0.007120
      f-2     :     0.006438
      f+3     :     0.002581
      f-3     :     0.001818
 11 H s       :     0.784411  s :     0.784411
      pz      :     0.011972  p :     0.060197
      px      :     0.015296
      py      :     0.032929
 12 C s       :     2.765283  s :     2.765283
      pz      :     1.024142  p :     2.950035
      px      :     0.902000
      py      :     1.023894
      dz2     :     0.082080  d :     0.391469
      dxz     :     0.060282
      dyz     :     0.147574
      dx2y2   :     0.047005
      dxy     :     0.054528
      f0      :     0.009687  f :     0.043306
      f+1     :     0.006324
      f-1     :     0.008693
      f+2     :     0.005291
      f-2     :     0.003698
      f+3     :     0.004738
      f-3     :     0.004874
 13 H s       :     0.785133  s :     0.785133
      pz      :     0.024501  p :     0.060313
      px      :     0.016276
      py      :     0.019536
 14 C s       :     2.764378  s :     2.764378
      pz      :     0.996978  p :     2.945126
      px      :     0.909807
      py      :     1.038341
      dz2     :     0.102305  d :     0.393823
      dxz     :     0.031301
      dyz     :     0.118332
      dx2y2   :     0.070295
      dxy     :     0.071591
      f0      :     0.007625  f :     0.043435
      f+1     :     0.003581
      f-1     :     0.008337
      f+2     :     0.007863
      f-2     :     0.005840
      f+3     :     0.005589
      f-3     :     0.004599
 15 H s       :     0.784264  s :     0.784264
      pz      :     0.032983  p :     0.060200
      px      :     0.012880
      py      :     0.014338
 16 C s       :     2.754046  s :     2.754046
      pz      :     1.039436  p :     2.925591
      px      :     0.901505
      py      :     0.984650
      dz2     :     0.129802  d :     0.389864
      dxz     :     0.080237
      dyz     :     0.103472
      dx2y2   :     0.044276
      dxy     :     0.032078
      f0      :     0.010070  f :     0.043460
      f+1     :     0.006230
      f-1     :     0.009118
      f+2     :     0.007212
      f-2     :     0.006375
      f+3     :     0.002589
      f-3     :     0.001866
 17 H s       :     0.776369  s :     0.776369
      pz      :     0.012133  p :     0.062716
      px      :     0.016141
      py      :     0.034442
 18 C s       :     2.702259  s :     2.702259
      pz      :     0.996245  p :     2.896051
      px      :     0.890094
      py      :     1.009713
      dz2     :     0.150682  d :     0.717876
      dxz     :     0.126452
      dyz     :     0.141831
      dx2y2   :     0.159277
      dxy     :     0.139634
      f0      :     0.012196  f :     0.085344
      f+1     :     0.014877
      f-1     :     0.008507
      f+2     :     0.012821
      f-2     :     0.010560
      f+3     :     0.012092
      f-3     :     0.014290
 19 C s       :     2.827312  s :     2.827312
      pz      :     1.073055  p :     3.153211
      px      :     1.054796
      py      :     1.025360
      dz2     :     0.029887  d :     0.259306
      dxz     :     0.032178
      dyz     :     0.083982
      dx2y2   :     0.065156
      dxy     :     0.048103
      f0      :     0.003274  f :     0.024208
      f+1     :     0.001641
      f-1     :     0.003464
      f+2     :     0.002319
      f-2     :     0.004280
      f+3     :     0.004008
      f-3     :     0.005222
 20 H s       :     0.806970  s :     0.806970
      pz      :     0.022716  p :     0.062586
      px      :     0.018573
      py      :     0.021297
 21 H s       :     0.802411  s :     0.802411
      pz      :     0.016715  p :     0.062470
      px      :     0.032136
      py      :     0.013620
 22 H s       :     0.808940  s :     0.808940
      pz      :     0.032555  p :     0.063690
      px      :     0.013681
      py      :     0.017453
 23 C s       :     2.832287  s :     2.832287
      pz      :     1.022319  p :     3.156317
      px      :     1.075090
      py      :     1.058907
      dz2     :     0.062869  d :     0.262263
      dxz     :     0.061935
      dyz     :     0.059114
      dx2y2   :     0.035412
      dxy     :     0.042933
      f0      :     0.005861  f :     0.024292
      f+1     :     0.003682
      f-1     :     0.004460
      f+2     :     0.003241
      f-2     :     0.003486
      f+3     :     0.002685
      f-3     :     0.000878
 24 H s       :     0.810526  s :     0.810526
      pz      :     0.012879  p :     0.062241
      px      :     0.018916
      py      :     0.030446
 25 H s       :     0.808430  s :     0.808430
      pz      :     0.015379  p :     0.062066
      px      :     0.032576
      py      :     0.014111
 26 H s       :     0.811941  s :     0.811941
      pz      :     0.022100  p :     0.062255
      px      :     0.018904
      py      :     0.021251
 27 C s       :     2.825886  s :     2.825886
      pz      :     1.046675  p :     3.155303
      px      :     1.060155
      py      :     1.048473
      dz2     :     0.062116  d :     0.259259
      dxz     :     0.046991
      dyz     :     0.051656
      dx2y2   :     0.042114
      dxy     :     0.056383
      f0      :     0.003198  f :     0.024275
      f+1     :     0.002712
      f-1     :     0.004627
      f+2     :     0.004224
      f-2     :     0.003148
      f+3     :     0.003490
      f-3     :     0.002876
 28 H s       :     0.806228  s :     0.806228
      pz      :     0.030234  p :     0.063788
      px      :     0.015318
      py      :     0.018236
 29 H s       :     0.801628  s :     0.801628
      pz      :     0.017756  p :     0.062395
      px      :     0.028936
      py      :     0.015703
 30 H s       :     0.806563  s :     0.806563
      pz      :     0.014191  p :     0.062797
      px      :     0.020910
      py      :     0.027696
 31 C s       :     2.695701  s :     2.695701
      pz      :     0.874229  p :     2.784230
      px      :     0.945683
      py      :     0.964319
      dz2     :     0.058714  d :     0.630816
      dxz     :     0.132954
      dyz     :     0.087474
      dx2y2   :     0.171690
      dxy     :     0.179984
      f0      :     0.006429  f :     0.076718
      f+1     :     0.007108
      f-1     :     0.005197
      f+2     :     0.007774
      f-2     :     0.013944
      f+3     :     0.024075
      f-3     :     0.012191
 32 C s       :     2.702960  s :     2.702960
      pz      :     0.882607  p :     2.838323
      px      :     0.980808
      py      :     0.974908
      dz2     :     0.046844  d :     0.489212
      dxz     :     0.082210
      dyz     :     0.070260
      dx2y2   :     0.149256
      dxy     :     0.140643
      f0      :     0.004205  f :     0.052773
      f+1     :     0.004627
      f-1     :     0.004833
      f+2     :     0.006661
      f-2     :     0.007417
      f+3     :     0.016990
      f-3     :     0.008041
 33 C s       :     2.752277  s :     2.752277
      pz      :     0.904019  p :     2.928370
      px      :     1.046426
      py      :     0.977926
      dz2     :     0.029894  d :     0.404579
      dxz     :     0.092421
      dyz     :     0.033263
      dx2y2   :     0.149689
      dxy     :     0.099312
      f0      :     0.003676  f :     0.043002
      f+1     :     0.005565
      f-1     :     0.001800
      f+2     :     0.003531
      f-2     :     0.007580
      f+3     :     0.013482
      f-3     :     0.007369
 34 H s       :     0.775876  s :     0.775876
      pz      :     0.016856  p :     0.062805
      px      :     0.011470
      py      :     0.034479
 35 C s       :     2.761661  s :     2.761661
      pz      :     0.950566  p :     2.988646
      px      :     1.007202
      py      :     1.030878
      dz2     :     0.046724  d :     0.394827
      dxz     :     0.043309
      dyz     :     0.060122
      dx2y2   :     0.099942
      dxy     :     0.144731
      f0      :     0.003071  f :     0.043779
      f+1     :     0.004215
      f-1     :     0.004362
      f+2     :     0.006730
      f-2     :     0.005202
      f+3     :     0.012737
      f-3     :     0.007463
 36 H s       :     0.789511  s :     0.789511
      pz      :     0.014151  p :     0.060772
      px      :     0.028029
      py      :     0.018592
 37 C s       :     2.762724  s :     2.762724
      pz      :     0.904320  p :     2.950755
      px      :     1.006461
      py      :     1.039975
      dz2     :     0.031862  d :     0.409274
      dxz     :     0.055234
      dyz     :     0.071217
      dx2y2   :     0.117198
      dxy     :     0.133762
      f0      :     0.003896  f :     0.044696
      f+1     :     0.002351
      f-1     :     0.005217
      f+2     :     0.005758
      f-2     :     0.006099
      f+3     :     0.014247
      f-3     :     0.007129
 38 H s       :     0.786877  s :     0.786877
      pz      :     0.015532  p :     0.059813
      px      :     0.028749
      py      :     0.015532
 39 C s       :     2.752537  s :     2.752537
      pz      :     0.946818  p :     2.969445
      px      :     1.039160
      py      :     0.983467
      dz2     :     0.027894  d :     0.378654
      dxz     :     0.079761
      dyz     :     0.032165
      dx2y2   :     0.142248
      dxy     :     0.096587
      f0      :     0.003950  f :     0.042475
      f+1     :     0.005290
      f-1     :     0.001859
      f+2     :     0.003446
      f-2     :     0.007318
      f+3     :     0.013115
      f-3     :     0.007496
 40 H s       :     0.775922  s :     0.775922
      pz      :     0.017895  p :     0.063368
      px      :     0.011426
      py      :     0.034047
 41 C s       :     2.686323  s :     2.686323
      pz      :     0.984028  p :     2.926068
      px      :     0.961153
      py      :     0.980887
      dz2     :     0.121562  d :     0.635515
      dxz     :     0.144998
      dyz     :     0.123722
      dx2y2   :     0.125801
      dxy     :     0.119432
      f0      :     0.010465  f :     0.068186
      f+1     :     0.009767
      f-1     :     0.008944
      f+2     :     0.010334
      f-2     :     0.009801
      f+3     :     0.010145
      f-3     :     0.008730
 42 C s       :     2.824296  s :     2.824296
      pz      :     1.063645  p :     3.146836
      px      :     1.069776
      py      :     1.013416
      dz2     :     0.027298  d :     0.275446
      dxz     :     0.057246
      dyz     :     0.073463
      dx2y2   :     0.052788
      dxy     :     0.064652
      f0      :     0.002251  f :     0.024559
      f+1     :     0.002081
      f-1     :     0.004845
      f+2     :     0.003765
      f-2     :     0.002270
      f+3     :     0.004790
      f-3     :     0.004557
 43 H s       :     0.808323  s :     0.808323
      pz      :     0.027130  p :     0.062609
      px      :     0.016130
      py      :     0.019349
 44 H s       :     0.805984  s :     0.805984
      pz      :     0.015547  p :     0.062137
      px      :     0.030726
      py      :     0.015865
 45 H s       :     0.808775  s :     0.808775
      pz      :     0.026501  p :     0.062710
      px      :     0.023412
      py      :     0.012797
 46 C s       :     2.823191  s :     2.823191
      pz      :     1.029260  p :     3.146598
      px      :     1.064258
      py      :     1.053079
      dz2     :     0.061540  d :     0.268577
      dxz     :     0.078479
      dyz     :     0.037361
      dx2y2   :     0.053405
      dxy     :     0.037792
      f0      :     0.004950  f :     0.024019
      f+1     :     0.003186
      f-1     :     0.003961
      f+2     :     0.004121
      f-2     :     0.003328
      f+3     :     0.001748
      f-3     :     0.002726
 47 H s       :     0.805320  s :     0.805320
      pz      :     0.024327  p :     0.062422
      px      :     0.024621
      py      :     0.013474
 48 H s       :     0.804525  s :     0.804525
      pz      :     0.015483  p :     0.062403
      px      :     0.027983
      py      :     0.018937
 49 H s       :     0.816389  s :     0.816389
      pz      :     0.014562  p :     0.065441
      px      :     0.015819
      py      :     0.035060
 50 C s       :     2.824222  s :     2.824222
      pz      :     1.041752  p :     3.151150
      px      :     1.036945
      py      :     1.072453
      dz2     :     0.055768  d :     0.266625
      dxz     :     0.052337
      dyz     :     0.061061
      dx2y2   :     0.042529
      dxy     :     0.054931
      f0      :     0.003932  f :     0.023958
      f+1     :     0.004362
      f-1     :     0.002602
      f+2     :     0.002890
      f-2     :     0.004872
      f+3     :     0.002338
      f-3     :     0.002964
 51 H s       :     0.812426  s :     0.812426
      pz      :     0.016065  p :     0.065954
      px      :     0.015536
      py      :     0.034353
 52 H s       :     0.806771  s :     0.806771
      pz      :     0.016035  p :     0.062303
      px      :     0.027284
      py      :     0.018985
 53 H s       :     0.806635  s :     0.806635
      pz      :     0.027006  p :     0.062338
      px      :     0.015583
      py      :     0.019749
 54 C s       :     2.736271  s :     2.736271
      pz      :     0.862110  p :     2.603081
      px      :     0.794650
      py      :     0.946321
      dz2     :     0.161931  d :     0.944297
      dxz     :     0.104217
      dyz     :     0.317696
      dx2y2   :     0.174650
      dxy     :     0.185803
      f0      :     0.033101  f :     0.155176
      f+1     :     0.013198
      f-1     :     0.021669
      f+2     :     0.026581
      f-2     :     0.019862
      f+3     :     0.018403
      f-3     :     0.022363
 55 C s       :     2.702239  s :     2.702239
      pz      :     0.968185  p :     2.881085
      px      :     0.897649
      py      :     1.015250
      dz2     :     0.101249  d :     0.497940
      dxz     :     0.078186
      dyz     :     0.152862
      dx2y2   :     0.078554
      dxy     :     0.087089
      f0      :     0.011713  f :     0.056399
      f+1     :     0.007216
      f-1     :     0.007655
      f+2     :     0.010246
      f-2     :     0.007157
      f+3     :     0.005634
      f-3     :     0.006777
 56 C s       :     2.758322  s :     2.758322
      pz      :     0.993199  p :     2.900187
      px      :     0.897205
      py      :     1.009782
      dz2     :     0.081505  d :     0.387056
      dxz     :     0.038750
      dyz     :     0.122549
      dx2y2   :     0.070425
      dxy     :     0.073827
      f0      :     0.007827  f :     0.043441
      f+1     :     0.005084
      f-1     :     0.006130
      f+2     :     0.007635
      f-2     :     0.005179
      f+3     :     0.006252
      f-3     :     0.005333
 57 H s       :     0.775052  s :     0.775052
      pz      :     0.030855  p :     0.062231
      px      :     0.013331
      py      :     0.018045
 58 C s       :     2.764107  s :     2.764107
      pz      :     1.039207  p :     2.942724
      px      :     0.917619
      py      :     0.985898
      dz2     :     0.125381  d :     0.385710
      dxz     :     0.076096
      dyz     :     0.088277
      dx2y2   :     0.055982
      dxy     :     0.039975
      f0      :     0.008552  f :     0.043208
      f+1     :     0.006629
      f-1     :     0.007369
      f+2     :     0.008254
      f-2     :     0.006966
      f+3     :     0.003032
      f-3     :     0.002405
 59 H s       :     0.780427  s :     0.780427
      pz      :     0.011173  p :     0.060538
      px      :     0.014750
      py      :     0.034614
 60 C s       :     2.767494  s :     2.767494
      pz      :     0.997412  p :     2.918125
      px      :     0.883889
      py      :     1.036824
      dz2     :     0.074209  d :     0.391056
      dxz     :     0.057125
      dyz     :     0.129112
      dx2y2   :     0.061412
      dxy     :     0.069198
      f0      :     0.009061  f :     0.043189
      f+1     :     0.005224
      f-1     :     0.006080
      f+2     :     0.006938
      f-2     :     0.004931
      f+3     :     0.004962
      f-3     :     0.005993
 61 H s       :     0.780417  s :     0.780417
      pz      :     0.025993  p :     0.060248
      px      :     0.018263
      py      :     0.015992
 62 C s       :     2.763974  s :     2.763974
      pz      :     0.989228  p :     2.942233
      px      :     0.921315
      py      :     1.031689
      dz2     :     0.079537  d :     0.385640
      dxz     :     0.037719
      dyz     :     0.127296
      dx2y2   :     0.067466
      dxy     :     0.073623
      f0      :     0.007738  f :     0.043233
      f+1     :     0.005011
      f-1     :     0.006069
      f+2     :     0.007861
      f-2     :     0.005271
      f+3     :     0.006159
      f-3     :     0.005123
 63 H s       :     0.780520  s :     0.780520
      pz      :     0.029372  p :     0.060490
      px      :     0.013315
      py      :     0.017802
 64 C s       :     2.756888  s :     2.756888
      pz      :     1.016357  p :     2.894759
      px      :     0.892778
      py      :     0.985625
      dz2     :     0.124490  d :     0.386423
      dxz     :     0.076971
      dyz     :     0.087508
      dx2y2   :     0.055307
      dxy     :     0.042148
      f0      :     0.008440  f :     0.043468
      f+1     :     0.006536
      f-1     :     0.007532
      f+2     :     0.008159
      f-2     :     0.007213
      f+3     :     0.003150
      f-3     :     0.002438
 65 H s       :     0.774662  s :     0.774662
      pz      :     0.011210  p :     0.061769
      px      :     0.014805
      py      :     0.035754
 66 H s       :     0.698370  s :     0.698370
      pz      :     0.050005  p :     0.117523
      px      :     0.044613
      py      :     0.022904


                      *****************************
                      * MAYER POPULATION ANALYSIS *
                      *****************************

  NA   - Mulliken gross atomic population
  ZA   - Total nuclear charge
  QA   - Mulliken gross atomic charge
  VA   - Mayer's total valence
  BVA  - Mayer's bonded valence
  FA   - Mayer's free valence

  ATOM       NA         ZA         QA         VA         BVA        FA
  0 O      8.2493     8.0000    -0.2493     2.1290     2.1290    -0.0000
  1 O      8.4086     8.0000    -0.4086     2.0834     2.0834     0.0000
  2 N      7.2082     7.0000    -0.2082     3.0947     3.0947     0.0000
  3 N      7.2616     7.0000    -0.2616     3.1666     3.1666     0.0000
  4 C      5.8818     6.0000     0.1182     4.2088     4.2088    -0.0000
  5 C      5.8341     6.0000     0.1659     3.7906     3.7906    -0.0000
  6 H      0.8796     1.0000     0.1204     1.0132     1.0132    -0.0000
  7 C      5.8807     6.0000     0.1193     3.5422     3.5422     0.0000
  8 C      6.2773     6.0000    -0.2773     3.9719     3.9719     0.0000
  9 H      0.8556     1.0000     0.1444     0.9779     0.9779    -0.0000
 10 C      6.1501     6.0000    -0.1501     3.8749     3.8749     0.0000
 11 H      0.8440     1.0000     0.1560     0.9614     0.9614    -0.0000
 12 C      6.1620     6.0000    -0.1620     3.8704     3.8704     0.0000
 13 H      0.8430     1.0000     0.1570     0.9604     0.9604     0.0000
 14 C      6.1777     6.0000    -0.1777     3.9399     3.9399     0.0000
 15 H      0.8455     1.0000     0.1545     0.9626     0.9626     0.0000
 16 C      6.2027     6.0000    -0.2027     3.8924     3.8924    -0.0000
 17 H      0.8251     1.0000     0.1749     0.9551     0.9551    -0.0000
 18 C      5.8179     6.0000     0.1821     3.8996     3.8996     0.0000
 19 C      6.4456     6.0000    -0.4456     3.8833     3.8833    -0.0000
 20 H      0.8610     1.0000     0.1390     0.9774     0.9774    -0.0000
 21 H      0.8535     1.0000     0.1465     0.9698     0.9698    -0.0000
 22 H      0.8527     1.0000     0.1473     0.9787     0.9787    -0.0000
 23 C      6.3935     6.0000    -0.3935     3.8315     3.8315     0.0000
 24 H      0.8656     1.0000     0.1344     0.9787     0.9787     0.0000
 25 H      0.8651     1.0000     0.1349     0.9759     0.9759     0.0000
 26 H      0.8679     1.0000     0.1321     0.9830     0.9830    -0.0000
 27 C      6.4218     6.0000    -0.4218     3.8957     3.8957     0.0000
 28 H      0.8616     1.0000     0.1384     0.9767     0.9767     0.0000
 29 H      0.8516     1.0000     0.1484     0.9668     0.9668     0.0000
 30 H      0.8645     1.0000     0.1355     0.9840     0.9840     0.0000
 31 C      5.8203     6.0000     0.1797     3.8986     3.8986     0.0000
 32 C      5.9897     6.0000     0.0103     3.6514     3.6514     0.0000
 33 C      6.1955     6.0000    -0.1955     3.8309     3.8309     0.0000
 34 H      0.8453     1.0000     0.1547     0.9609     0.9609     0.0000
 35 C      6.2336     6.0000    -0.2336     3.9098     3.9098     0.0000
 36 H      0.8515     1.0000     0.1485     0.9639     0.9639     0.0000
 37 C      6.1910     6.0000    -0.1910     3.8856     3.8856     0.0000
 38 H      0.8500     1.0000     0.1500     0.9621     0.9621     0.0000
 39 C      6.3133     6.0000    -0.3133     3.9254     3.9254     0.0000
 40 H      0.8457     1.0000     0.1543     0.9770     0.9770     0.0000
 41 C      5.9069     6.0000     0.0931     3.9050     3.9050    -0.0000
 42 C      6.4635     6.0000    -0.4635     3.8764     3.8764    -0.0000
 43 H      0.8521     1.0000     0.1479     0.9681     0.9681    -0.0000
 44 H      0.8516     1.0000     0.1484     0.9721     0.9721     0.0000
 45 H      0.8536     1.0000     0.1464     0.9674     0.9674    -0.0000
 46 C      6.4442     6.0000    -0.4442     3.8816     3.8816     0.0000
 47 H      0.8597     1.0000     0.1403     0.9720     0.9720     0.0000
 48 H      0.8537     1.0000     0.1463     0.9700     0.9700     0.0000
 49 H      0.8521     1.0000     0.1479     0.9731     0.9731     0.0000
 50 C      6.4304     6.0000    -0.4304     3.8443     3.8443     0.0000
 51 H      0.8542     1.0000     0.1458     0.9845     0.9845     0.0000
 52 H      0.8606     1.0000     0.1394     0.9724     0.9724     0.0000
 53 H      0.8591     1.0000     0.1409     0.9713     0.9713     0.0000
 54 C      5.5762     6.0000     0.4238     4.0144     4.0144    -0.0000
 55 C      5.9232     6.0000     0.0768     3.6457     3.6457    -0.0000
 56 C      6.2366     6.0000    -0.2366     3.9694     3.9694    -0.0000
 57 H      0.8109     1.0000     0.1891     0.9555     0.9555    -0.0000
 58 C      6.1354     6.0000    -0.1354     3.8908     3.8908     0.0000
 59 H      0.8379     1.0000     0.1621     0.9627     0.9627     0.0000
 60 C      6.1346     6.0000    -0.1346     3.9113     3.9113    -0.0000
 61 H      0.8354     1.0000     0.1646     0.9588     0.9588     0.0000
 62 C      6.1339     6.0000    -0.1339     3.8787     3.8787    -0.0000
 63 H      0.8362     1.0000     0.1638     0.9606     0.9606     0.0000
 64 C      6.2463     6.0000    -0.2463     3.9690     3.9690     0.0000
 65 H      0.8398     1.0000     0.1602     0.9844     0.9844     0.0000
 66 H      0.7669     1.0000     0.2331     0.9626     0.9626     0.0000

  Mayer bond orders larger than 0.100000
B(  0-O ,  4-C ) :   0.8369 B(  0-O , 54-C ) :   1.1071 B(  1-O , 54-C ) :   1.8951 
B(  2-N ,  4-C ) :   2.1621 B(  2-N , 18-C ) :   0.8816 B(  3-N ,  5-C ) :   0.9893 
B(  3-N , 31-C ) :   1.1422 B(  3-N , 66-H ) :   0.8945 B(  4-C ,  5-C ) :   0.9376 
B(  5-C ,  6-H ) :   0.9516 B(  5-C ,  7-C ) :   0.8519 B(  7-C ,  8-C ) :   1.3410 
B(  7-C , 16-C ) :   1.3011 B(  8-C ,  9-H ) :   0.9877 B(  8-C , 10-C ) :   1.4196 
B( 10-C , 11-H ) :   0.9770 B( 10-C , 12-C ) :   1.3700 B( 12-C , 13-H ) :   0.9729 
B( 12-C , 14-C ) :   1.3879 B( 14-C , 15-H ) :   0.9798 B( 14-C , 16-C ) :   1.4237 
B( 16-C , 17-H ) :   0.9516 B( 18-C , 19-C ) :   0.9649 B( 18-C , 23-C ) :   0.9653 
B( 18-C , 27-C ) :   0.9830 B( 19-C , 20-H ) :   0.9652 B( 19-C , 21-H ) :   0.9619 
B( 19-C , 22-H ) :   0.9651 B( 23-C , 24-H ) :   0.9708 B( 23-C , 25-H ) :   0.9690 
B( 23-C , 26-H ) :   0.9672 B( 27-C , 28-H ) :   0.9605 B( 27-C , 29-H ) :   0.9559 
B( 27-C , 30-H ) :   0.9638 B( 31-C , 32-C ) :   1.2960 B( 31-C , 39-C ) :   1.3555 
B( 32-C , 33-C ) :   1.3365 B( 32-C , 41-C ) :   0.9687 B( 33-C , 34-H ) :   0.9687 
B( 33-C , 35-C ) :   1.3967 B( 35-C , 36-H ) :   0.9886 B( 35-C , 37-C ) :   1.3860 
B( 37-C , 38-H ) :   0.9817 B( 37-C , 39-C ) :   1.3950 B( 39-C , 40-H ) :   0.9848 
B( 41-C , 42-C ) :   0.9488 B( 41-C , 46-C ) :   0.9803 B( 41-C , 50-C ) :   0.9607 
B( 42-C , 43-H ) :   0.9693 B( 42-C , 44-H ) :   0.9676 B( 42-C , 45-H ) :   0.9641 
B( 46-C , 47-H ) :   0.9647 B( 46-C , 48-H ) :   0.9606 B( 46-C , 49-H ) :   0.9372 
B( 50-C , 51-H ) :   0.9538 B( 50-C , 52-H ) :   0.9632 B( 50-C , 53-H ) :   0.9677 
B( 54-C , 55-C ) :   0.9790 B( 55-C , 56-C ) :   1.3507 B( 55-C , 64-C ) :   1.3233 
B( 56-C , 57-H ) :   0.9414 B( 56-C , 58-C ) :   1.4334 B( 58-C , 59-H ) :   0.9714 
B( 58-C , 60-C ) :   1.3857 B( 60-C , 61-H ) :   0.9668 B( 60-C , 62-C ) :   1.3797 
B( 62-C , 63-H ) :   0.9713 B( 62-C , 64-C ) :   1.4318 B( 64-C , 65-H ) :   0.9672 


-------
TIMINGS
-------

Total SCF time: 0 days 0 hours 5 min 2 sec 

Total time                  ....     302.694 sec
Sum of individual times     ....     293.942 sec  ( 97.1%)

Fock matrix formation       ....     273.996 sec  ( 90.5%)
  Split-RI-J                ....      21.616 sec  (  7.9% of F)
  Chain of spheres X        ....     180.940 sec  ( 66.0% of F)
  XC integration            ....      29.483 sec  ( 10.8% of F)
    Basis function eval.    ....       2.577 sec  (  8.7% of XC)
    Density eval.           ....       7.714 sec  ( 26.2% of XC)
    XC-Functional eval.     ....       0.229 sec  (  0.8% of XC)
    XC-Potential eval.      ....       4.067 sec  ( 13.8% of XC)
Diagonalization             ....       2.947 sec  (  1.0%)
Density matrix formation    ....       0.629 sec  (  0.2%)
Population analysis         ....       0.840 sec  (  0.3%)
Initial guess               ....       2.378 sec  (  0.8%)
Orbital Transformation      ....       0.000 sec  (  0.0%)
Orbital Orthonormalization  ....       0.000 sec  (  0.0%)
DIIS solution               ....       2.603 sec  (  0.9%)
SOSCF solution              ....       2.645 sec  (  0.9%)
Grid generation             ....       7.904 sec  (  2.6%)

Maximum memory used throughout the entire SCF-calculation: 398.3 MB
[1710266446.748656] [node010:1337222:0]          mpool.c:43   UCX  WARN  object 0x149ab4c0 was not returned to mpool ucp_requests
[1710266446.748675] [node010:1337222:0]          mpool.c:43   UCX  WARN  object 0x149ab680 was not returned to mpool ucp_requests
[1710266446.748681] [node010:1337222:0]          mpool.c:43   UCX  WARN  object 0x149ab840 was not returned to mpool ucp_requests
[1710266446.748685] [node010:1337222:0]          mpool.c:43   UCX  WARN  object 0x149aba00 was not returned to mpool ucp_requests
[1710266446.748689] [node010:1337222:0]          mpool.c:43   UCX  WARN  object 0x149abbc0 was not returned to mpool ucp_requests
[1710266446.748693] [node010:1337222:0]          mpool.c:43   UCX  WARN  object 0x149abd80 was not returned to mpool ucp_requests
[1710266446.748697] [node010:1337222:0]          mpool.c:43   UCX  WARN  object 0x149abf40 was not returned to mpool ucp_requests
[1710266446.748700] [node010:1337222:0]          mpool.c:43   UCX  WARN  object 0x149ac100 was not returned to mpool ucp_requests
[1710266446.750880] [node010:1337227:0]          mpool.c:43   UCX  WARN  object 0x1485d3c0 was not returned to mpool ucp_requests
[1710266446.750901] [node010:1337227:0]          mpool.c:43   UCX  WARN  object 0x1485d580 was not returned to mpool ucp_requests
[1710266446.750907] [node010:1337227:0]          mpool.c:43   UCX  WARN  object 0x1485d740 was not returned to mpool ucp_requests
[1710266446.750911] [node010:1337227:0]          mpool.c:43   UCX  WARN  object 0x1485d900 was not returned to mpool ucp_requests
[1710266446.750913] [node010:1337227:0]          mpool.c:43   UCX  WARN  object 0x1485dac0 was not returned to mpool ucp_requests
[1710266446.750915] [node010:1337227:0]          mpool.c:43   UCX  WARN  object 0x1485dc80 was not returned to mpool ucp_requests
[1710266446.750918] [node010:1337227:0]          mpool.c:43   UCX  WARN  object 0x1485de40 was not returned to mpool ucp_requests
[1710266446.750920] [node010:1337227:0]          mpool.c:43   UCX  WARN  object 0x1485e000 was not returned to mpool ucp_requests
[1710266446.751339] [node010:1337228:0]          mpool.c:43   UCX  WARN  object 0x1387c440 was not returned to mpool ucp_requests
[1710266446.751353] [node010:1337228:0]          mpool.c:43   UCX  WARN  object 0x1387c600 was not returned to mpool ucp_requests
[1710266446.751356] [node010:1337228:0]          mpool.c:43   UCX  WARN  object 0x1387c7c0 was not returned to mpool ucp_requests
[1710266446.751358] [node010:1337228:0]          mpool.c:43   UCX  WARN  object 0x1387c980 was not returned to mpool ucp_requests
[1710266446.751361] [node010:1337228:0]          mpool.c:43   UCX  WARN  object 0x1387cb40 was not returned to mpool ucp_requests
[1710266446.751363] [node010:1337228:0]          mpool.c:43   UCX  WARN  object 0x1387cd00 was not returned to mpool ucp_requests
[1710266446.751365] [node010:1337228:0]          mpool.c:43   UCX  WARN  object 0x1387cec0 was not returned to mpool ucp_requests
[1710266446.751368] [node010:1337228:0]          mpool.c:43   UCX  WARN  object 0x1387d080 was not returned to mpool ucp_requests
[1710266446.751643] [node010:1337230:0]          mpool.c:43   UCX  WARN  object 0x13af1340 was not returned to mpool ucp_requests
[1710266446.751658] [node010:1337230:0]          mpool.c:43   UCX  WARN  object 0x13af1500 was not returned to mpool ucp_requests
[1710266446.751661] [node010:1337230:0]          mpool.c:43   UCX  WARN  object 0x13af16c0 was not returned to mpool ucp_requests
[1710266446.751663] [node010:1337230:0]          mpool.c:43   UCX  WARN  object 0x13af1880 was not returned to mpool ucp_requests
[1710266446.751665] [node010:1337230:0]          mpool.c:43   UCX  WARN  object 0x13af1a40 was not returned to mpool ucp_requests
[1710266446.751668] [node010:1337230:0]          mpool.c:43   UCX  WARN  object 0x13af1c00 was not returned to mpool ucp_requests
[1710266446.751670] [node010:1337230:0]          mpool.c:43   UCX  WARN  object 0x13af1dc0 was not returned to mpool ucp_requests
[1710266446.751672] [node010:1337230:0]          mpool.c:43   UCX  WARN  object 0x13af1f80 was not returned to mpool ucp_requests
[1710266446.751644] [node010:1337231:0]          mpool.c:43   UCX  WARN  object 0x12fca240 was not returned to mpool ucp_requests
[1710266446.751656] [node010:1337231:0]          mpool.c:43   UCX  WARN  object 0x12fca5c0 was not returned to mpool ucp_requests
[1710266446.751659] [node010:1337231:0]          mpool.c:43   UCX  WARN  object 0x12fca780 was not returned to mpool ucp_requests
[1710266446.751661] [node010:1337231:0]          mpool.c:43   UCX  WARN  object 0x12fca940 was not returned to mpool ucp_requests
[1710266446.751664] [node010:1337231:0]          mpool.c:43   UCX  WARN  object 0x12fcab00 was not returned to mpool ucp_requests
[1710266446.751666] [node010:1337231:0]          mpool.c:43   UCX  WARN  object 0x12fcacc0 was not returned to mpool ucp_requests
[1710266446.751668] [node010:1337231:0]          mpool.c:43   UCX  WARN  object 0x12fcae80 was not returned to mpool ucp_requests
[1710266446.751671] [node010:1337231:0]          mpool.c:43   UCX  WARN  object 0x12fcb040 was not returned to mpool ucp_requests
[1710266446.752745] [node010:1337234:0]          mpool.c:43   UCX  WARN  object 0x136a4140 was not returned to mpool ucp_requests
[1710266446.752754] [node010:1337234:0]          mpool.c:43   UCX  WARN  object 0x136a44c0 was not returned to mpool ucp_requests
[1710266446.752758] [node010:1337234:0]          mpool.c:43   UCX  WARN  object 0x136a4680 was not returned to mpool ucp_requests
[1710266446.752760] [node010:1337234:0]          mpool.c:43   UCX  WARN  object 0x136a4840 was not returned to mpool ucp_requests
[1710266446.752762] [node010:1337234:0]          mpool.c:43   UCX  WARN  object 0x136a4a00 was not returned to mpool ucp_requests
[1710266446.752765] [node010:1337234:0]          mpool.c:43   UCX  WARN  object 0x136a4d80 was not returned to mpool ucp_requests
[1710266446.752767] [node010:1337234:0]          mpool.c:43   UCX  WARN  object 0x136a4f40 was not returned to mpool ucp_requests
[1710266446.754061] [node010:1337236:0]          mpool.c:43   UCX  WARN  object 0x129d8e00 was not returned to mpool ucp_requests
[1710266446.754072] [node010:1337236:0]          mpool.c:43   UCX  WARN  object 0x129d9500 was not returned to mpool ucp_requests
[1710266446.754076] [node010:1337236:0]          mpool.c:43   UCX  WARN  object 0x129d96c0 was not returned to mpool ucp_requests
[1710266446.754078] [node010:1337236:0]          mpool.c:43   UCX  WARN  object 0x129d9a40 was not returned to mpool ucp_requests
[1710266446.754081] [node010:1337236:0]          mpool.c:43   UCX  WARN  object 0x129d9c00 was not returned to mpool ucp_requests
[1710266446.754083] [node010:1337236:0]          mpool.c:43   UCX  WARN  object 0x129d9dc0 was not returned to mpool ucp_requests
[1710266446.754085] [node010:1337236:0]          mpool.c:43   UCX  WARN  object 0x129d9f80 was not returned to mpool ucp_requests
[1710266446.754794] [node010:1337237:0]          mpool.c:43   UCX  WARN  object 0x12a590c0 was not returned to mpool ucp_requests
[1710266446.754807] [node010:1337237:0]          mpool.c:43   UCX  WARN  object 0x12a59600 was not returned to mpool ucp_requests
[1710266446.754810] [node010:1337237:0]          mpool.c:43   UCX  WARN  object 0x12a597c0 was not returned to mpool ucp_requests
[1710266446.754813] [node010:1337237:0]          mpool.c:43   UCX  WARN  object 0x12a59980 was not returned to mpool ucp_requests
[1710266446.754815] [node010:1337237:0]          mpool.c:43   UCX  WARN  object 0x12a59b40 was not returned to mpool ucp_requests
[1710266446.754817] [node010:1337237:0]          mpool.c:43   UCX  WARN  object 0x12a59d00 was not returned to mpool ucp_requests
[1710266446.754819] [node010:1337237:0]          mpool.c:43   UCX  WARN  object 0x12a5a080 was not returned to mpool ucp_requests
[1710266446.755209] [node010:1337224:0]          mpool.c:43   UCX  WARN  object 0x13a42380 was not returned to mpool ucp_requests
[1710266446.755221] [node010:1337224:0]          mpool.c:43   UCX  WARN  object 0x13a42540 was not returned to mpool ucp_requests
[1710266446.755225] [node010:1337224:0]          mpool.c:43   UCX  WARN  object 0x13a42700 was not returned to mpool ucp_requests
[1710266446.755229] [node010:1337224:0]          mpool.c:43   UCX  WARN  object 0x13a428c0 was not returned to mpool ucp_requests
[1710266446.755232] [node010:1337224:0]          mpool.c:43   UCX  WARN  object 0x13a42a80 was not returned to mpool ucp_requests
[1710266446.755236] [node010:1337224:0]          mpool.c:43   UCX  WARN  object 0x13a42c40 was not returned to mpool ucp_requests
[1710266446.755238] [node010:1337224:0]          mpool.c:43   UCX  WARN  object 0x13a42e00 was not returned to mpool ucp_requests
[1710266446.755242] [node010:1337224:0]          mpool.c:43   UCX  WARN  object 0x13a42fc0 was not returned to mpool ucp_requests
[1710266446.755531] [node010:1337233:0]          mpool.c:43   UCX  WARN  object 0x146e2f00 was not returned to mpool ucp_requests
[1710266446.755542] [node010:1337233:0]          mpool.c:43   UCX  WARN  object 0x146e3600 was not returned to mpool ucp_requests
[1710266446.755546] [node010:1337233:0]          mpool.c:43   UCX  WARN  object 0x146e37c0 was not returned to mpool ucp_requests
[1710266446.755549] [node010:1337233:0]          mpool.c:43   UCX  WARN  object 0x146e3980 was not returned to mpool ucp_requests
[1710266446.755553] [node010:1337233:0]          mpool.c:43   UCX  WARN  object 0x146e3b40 was not returned to mpool ucp_requests
[1710266446.755556] [node010:1337233:0]          mpool.c:43   UCX  WARN  object 0x146e3d00 was not returned to mpool ucp_requests
[1710266446.755559] [node010:1337233:0]          mpool.c:43   UCX  WARN  object 0x146e3ec0 was not returned to mpool ucp_requests
[1710266446.755562] [node010:1337233:0]          mpool.c:43   UCX  WARN  object 0x146e4080 was not returned to mpool ucp_requests
[1710266446.756805] [node010:1337229:0]          mpool.c:43   UCX  WARN  object 0x1455c440 was not returned to mpool ucp_requests
[1710266446.756818] [node010:1337229:0]          mpool.c:43   UCX  WARN  object 0x1455c600 was not returned to mpool ucp_requests
[1710266446.756821] [node010:1337229:0]          mpool.c:43   UCX  WARN  object 0x1455c7c0 was not returned to mpool ucp_requests
[1710266446.756823] [node010:1337229:0]          mpool.c:43   UCX  WARN  object 0x1455c980 was not returned to mpool ucp_requests
[1710266446.756826] [node010:1337229:0]          mpool.c:43   UCX  WARN  object 0x1455cb40 was not returned to mpool ucp_requests
[1710266446.756828] [node010:1337229:0]          mpool.c:43   UCX  WARN  object 0x1455cd00 was not returned to mpool ucp_requests
[1710266446.756830] [node010:1337229:0]          mpool.c:43   UCX  WARN  object 0x1455cec0 was not returned to mpool ucp_requests
[1710266446.756832] [node010:1337229:0]          mpool.c:43   UCX  WARN  object 0x1455d080 was not returned to mpool ucp_requests
[1710266446.756898] [node010:1337232:0]          mpool.c:43   UCX  WARN  object 0x13b80180 was not returned to mpool ucp_requests
[1710266446.756910] [node010:1337232:0]          mpool.c:43   UCX  WARN  object 0x13b80340 was not returned to mpool ucp_requests
[1710266446.756913] [node010:1337232:0]          mpool.c:43   UCX  WARN  object 0x13b80500 was not returned to mpool ucp_requests
[1710266446.756915] [node010:1337232:0]          mpool.c:43   UCX  WARN  object 0x13b806c0 was not returned to mpool ucp_requests
[1710266446.756918] [node010:1337232:0]          mpool.c:43   UCX  WARN  object 0x13b80880 was not returned to mpool ucp_requests
[1710266446.756921] [node010:1337232:0]          mpool.c:43   UCX  WARN  object 0x13b80a40 was not returned to mpool ucp_requests
[1710266446.756923] [node010:1337232:0]          mpool.c:43   UCX  WARN  object 0x13b80dc0 was not returned to mpool ucp_requests
[1710266446.756925] [node010:1337232:0]          mpool.c:43   UCX  WARN  object 0x13b80f80 was not returned to mpool ucp_requests
[1710266446.768461] [node010:1337235:0]          mpool.c:43   UCX  WARN  object 0x139bcc00 was not returned to mpool ucp_requests
[1710266446.768479] [node010:1337235:0]          mpool.c:43   UCX  WARN  object 0x139bd4c0 was not returned to mpool ucp_requests
[1710266446.768485] [node010:1337235:0]          mpool.c:43   UCX  WARN  object 0x139bd680 was not returned to mpool ucp_requests
[1710266446.768489] [node010:1337235:0]          mpool.c:43   UCX  WARN  object 0x139bd840 was not returned to mpool ucp_requests
[1710266446.768492] [node010:1337235:0]          mpool.c:43   UCX  WARN  object 0x139bda00 was not returned to mpool ucp_requests
[1710266446.768495] [node010:1337235:0]          mpool.c:43   UCX  WARN  object 0x139bdd80 was not returned to mpool ucp_requests
[1710266446.768497] [node010:1337235:0]          mpool.c:43   UCX  WARN  object 0x139bdf40 was not returned to mpool ucp_requests
[1710266446.769293] [node010:1337220:0]          mpool.c:43   UCX  WARN  object 0x13728b00 was not returned to mpool ucp_requests
[1710266446.769304] [node010:1337220:0]          mpool.c:43   UCX  WARN  object 0x13728cc0 was not returned to mpool ucp_requests
[1710266446.769308] [node010:1337220:0]          mpool.c:43   UCX  WARN  object 0x13728e80 was not returned to mpool ucp_requests
[1710266446.769311] [node010:1337220:0]          mpool.c:43   UCX  WARN  object 0x13729040 was not returned to mpool ucp_requests
[1710266446.769314] [node010:1337220:0]          mpool.c:43   UCX  WARN  object 0x13729200 was not returned to mpool ucp_requests
[1710266446.769317] [node010:1337220:0]          mpool.c:43   UCX  WARN  object 0x137293c0 was not returned to mpool ucp_requests
[1710266446.769320] [node010:1337220:0]          mpool.c:43   UCX  WARN  object 0x13729580 was not returned to mpool ucp_requests
[1710266446.772528] [node010:1337221:0]          mpool.c:43   UCX  WARN  object 0x13ab9400 was not returned to mpool ucp_requests
[1710266446.772545] [node010:1337221:0]          mpool.c:43   UCX  WARN  object 0x13ab95c0 was not returned to mpool ucp_requests
[1710266446.772549] [node010:1337221:0]          mpool.c:43   UCX  WARN  object 0x13ab9780 was not returned to mpool ucp_requests
[1710266446.772553] [node010:1337221:0]          mpool.c:43   UCX  WARN  object 0x13ab9940 was not returned to mpool ucp_requests
[1710266446.772556] [node010:1337221:0]          mpool.c:43   UCX  WARN  object 0x13ab9b00 was not returned to mpool ucp_requests
[1710266446.772560] [node010:1337221:0]          mpool.c:43   UCX  WARN  object 0x13ab9cc0 was not returned to mpool ucp_requests
[1710266446.772563] [node010:1337221:0]          mpool.c:43   UCX  WARN  object 0x13ab9e80 was not returned to mpool ucp_requests
[1710266446.772567] [node010:1337221:0]          mpool.c:43   UCX  WARN  object 0x13aba040 was not returned to mpool ucp_requests
[1710266446.776421] [node010:1337225:0]          mpool.c:43   UCX  WARN  object 0x13727400 was not returned to mpool ucp_requests
[1710266446.776432] [node010:1337225:0]          mpool.c:43   UCX  WARN  object 0x137275c0 was not returned to mpool ucp_requests
[1710266446.776436] [node010:1337225:0]          mpool.c:43   UCX  WARN  object 0x13727780 was not returned to mpool ucp_requests
[1710266446.776440] [node010:1337225:0]          mpool.c:43   UCX  WARN  object 0x13727940 was not returned to mpool ucp_requests
[1710266446.776443] [node010:1337225:0]          mpool.c:43   UCX  WARN  object 0x13727b00 was not returned to mpool ucp_requests
[1710266446.776447] [node010:1337225:0]          mpool.c:43   UCX  WARN  object 0x13727cc0 was not returned to mpool ucp_requests
[1710266446.776450] [node010:1337225:0]          mpool.c:43   UCX  WARN  object 0x13727e80 was not returned to mpool ucp_requests
[1710266446.776453] [node010:1337225:0]          mpool.c:43   UCX  WARN  object 0x13728040 was not returned to mpool ucp_requests
[1710266446.777299] [node010:1337223:0]          mpool.c:43   UCX  WARN  object 0x1463e380 was not returned to mpool ucp_requests
[1710266446.777310] [node010:1337223:0]          mpool.c:43   UCX  WARN  object 0x1463e540 was not returned to mpool ucp_requests
[1710266446.777314] [node010:1337223:0]          mpool.c:43   UCX  WARN  object 0x1463e700 was not returned to mpool ucp_requests
[1710266446.777318] [node010:1337223:0]          mpool.c:43   UCX  WARN  object 0x1463e8c0 was not returned to mpool ucp_requests
[1710266446.777321] [node010:1337223:0]          mpool.c:43   UCX  WARN  object 0x1463ea80 was not returned to mpool ucp_requests
[1710266446.777325] [node010:1337223:0]          mpool.c:43   UCX  WARN  object 0x1463ec40 was not returned to mpool ucp_requests
[1710266446.777328] [node010:1337223:0]          mpool.c:43   UCX  WARN  object 0x1463ee00 was not returned to mpool ucp_requests
[1710266446.777331] [node010:1337223:0]          mpool.c:43   UCX  WARN  object 0x1463efc0 was not returned to mpool ucp_requests
[1710266446.778326] [node010:1337219:0]          mpool.c:43   UCX  WARN  object 0x12b3b380 was not returned to mpool ucp_requests
[1710266446.778336] [node010:1337219:0]          mpool.c:43   UCX  WARN  object 0x12b3b540 was not returned to mpool ucp_requests
[1710266446.778340] [node010:1337219:0]          mpool.c:43   UCX  WARN  object 0x12b3b700 was not returned to mpool ucp_requests
[1710266446.778343] [node010:1337219:0]          mpool.c:43   UCX  WARN  object 0x12b3b8c0 was not returned to mpool ucp_requests
[1710266446.778347] [node010:1337219:0]          mpool.c:43   UCX  WARN  object 0x12b3ba80 was not returned to mpool ucp_requests
[1710266446.778350] [node010:1337219:0]          mpool.c:43   UCX  WARN  object 0x12b3bc40 was not returned to mpool ucp_requests
[1710266446.778353] [node010:1337219:0]          mpool.c:43   UCX  WARN  object 0x12b3be00 was not returned to mpool ucp_requests
[1710266446.778356] [node010:1337219:0]          mpool.c:43   UCX  WARN  object 0x12b3bfc0 was not returned to mpool ucp_requests
[1710266446.779825] [node010:1337226:0]          mpool.c:43   UCX  WARN  object 0x12a86240 was not returned to mpool ucp_requests
[1710266446.779835] [node010:1337226:0]          mpool.c:43   UCX  WARN  object 0x12a86400 was not returned to mpool ucp_requests
[1710266446.779840] [node010:1337226:0]          mpool.c:43   UCX  WARN  object 0x12a865c0 was not returned to mpool ucp_requests
[1710266446.779843] [node010:1337226:0]          mpool.c:43   UCX  WARN  object 0x12a86780 was not returned to mpool ucp_requests
[1710266446.779848] [node010:1337226:0]          mpool.c:43   UCX  WARN  object 0x12a86940 was not returned to mpool ucp_requests
[1710266446.779852] [node010:1337226:0]          mpool.c:43   UCX  WARN  object 0x12a86b00 was not returned to mpool ucp_requests
[1710266446.779856] [node010:1337226:0]          mpool.c:43   UCX  WARN  object 0x12a86cc0 was not returned to mpool ucp_requests
[1710266446.779859] [node010:1337226:0]          mpool.c:43   UCX  WARN  object 0x12a86e80 was not returned to mpool ucp_requests


-------------------------------------------------------------------------------
                          DFT DISPERSION CORRECTION                            
                                                                               
                              DFTD3 V3.1  Rev 1                                
                          USING Becke-Johnson damping                          
-------------------------------------------------------------------------------
The PBE0 functional is recognized
Active option DFTDOPT                   ...         4   

molecular C6(AA) [au] = 45449.863661 


            DFT-D V3
 parameters
 s6 scaling factor         :     1.0000 
 a1 scaling factor         :     0.4145 
 s8 scaling factor         :     1.2177 
 a2 scaling factor         :     4.8593 
 ad hoc parameters k1-k3   :    16.0000     1.3333    -4.0000 

 Edisp/kcal,au: -55.434112972131  -0.088339872703 
 E6   /kcal   : -35.688520737 
 E8   /kcal   : -19.745592235 
 % E8         :  35.619929997 

-------------------------   ----------------
Dispersion correction           -0.088339873
-------------------------   ----------------


-------------------------   --------------------
FINAL SINGLE POINT ENERGY     -1384.493793033984
-------------------------   --------------------


           ************************************************************
           *        Program running with 20 parallel MPI-processes    *
           *              working on a common directory               *
           ************************************************************
------------------------------------------------------------------------------
                         ORCA SCF GRADIENT CALCULATION
------------------------------------------------------------------------------

 ... reading COSX grid (gridx3)
Gradient of the Kohn-Sham DFT energy:
Kohn-Sham wavefunction type      ... RKS
Hartree-Fock exchange scaling    ...    0.250
Number of operators              ...    1
Number of atoms                  ...   67
Basis set dimensions             ... 1227
Integral neglect threshold       ... 2.5e-11
Integral primitive cutoff        ... 2.5e-12
SHARK Integral package           ... ON

Nuc. rep. gradient       (SHARK) ... done (  0.0 sec)
HCore & Overlap gradient (SHARK) ... done (  1.2 sec)
RI-J gradient            (SHARK) ... done (  4.6 sec)
COSX-gradient                    ... done ( 41.5 sec)
Exchange-correlation gradient    ... done
Dispersion correction            ... done

------------------
CARTESIAN GRADIENT
------------------

   1   O   :    0.000035198   -0.000002409   -0.000006119
   2   O   :   -0.000013260    0.000002207   -0.000000254
   3   N   :    0.000000713   -0.000025029   -0.000003152
   4   N   :   -0.000039044    0.000001402    0.000039349
   5   C   :   -0.000023301    0.000007177   -0.000026660
   6   C   :    0.000004856   -0.000015673    0.000001928
   7   H   :   -0.000008221   -0.000014054    0.000004157
   8   C   :   -0.000000353   -0.000012112    0.000009870
   9   C   :   -0.000005815    0.000006132   -0.000001566
  10   H   :   -0.000012417   -0.000005115    0.000001024
  11   C   :   -0.000005279   -0.000003277   -0.000005123
  12   H   :   -0.000007321   -0.000004623   -0.000000986
  13   C   :   -0.000004536   -0.000007281    0.000003844
  14   H   :   -0.000004063   -0.000002460   -0.000000029
  15   C   :   -0.000006613    0.000004194   -0.000001368
  16   H   :   -0.000003137   -0.000002575    0.000001057
  17   C   :   -0.000014446   -0.000004684   -0.000005580
  18   H   :   -0.000009424    0.000013489   -0.000001672
  19   C   :   -0.000017696    0.000027883    0.000014001
  20   C   :   -0.000015826   -0.000012071   -0.000009387
  21   H   :   -0.000010290   -0.000003785   -0.000003689
  22   H   :   -0.000008357   -0.000006458   -0.000005535
  23   H   :   -0.000008296   -0.000005898   -0.000004026
  24   C   :   -0.000010102   -0.000007200   -0.000004150
  25   H   :   -0.000012711   -0.000004989   -0.000004398
  26   H   :   -0.000012882   -0.000006496   -0.000006198
  27   H   :   -0.000013153   -0.000006473   -0.000002718
  28   C   :   -0.000007428   -0.000002978   -0.000018381
  29   H   :   -0.000002519   -0.000002126   -0.000013280
  30   H   :   -0.000010756   -0.000002246   -0.000007733
  31   H   :   -0.000006535   -0.000002393   -0.000004156
  32   C   :    0.000013846   -0.000011953   -0.000006653
  33   C   :    0.000007900    0.000018790    0.000034029
  34   C   :   -0.000007796   -0.000002151    0.000010572
  35   H   :    0.000001614   -0.000008397    0.000002903
  36   C   :   -0.000003093    0.000001020    0.000010180
  37   H   :   -0.000004859   -0.000006818    0.000005820
  38   C   :   -0.000007676   -0.000013734    0.000007403
  39   H   :   -0.000009064   -0.000009059    0.000010818
  40   C   :   -0.000022915    0.000005282   -0.000005586
  41   H   :    0.000000587   -0.000012190    0.000011146
  42   C   :   -0.000014864   -0.000018112   -0.000042272
  43   C   :   -0.000013612   -0.000015528   -0.000020757
  44   H   :   -0.000007889   -0.000003899    0.000006606
  45   H   :    0.000000728   -0.000005710    0.000000943
  46   H   :    0.000009061   -0.000000767    0.000012522
  47   C   :    0.000000656   -0.000004212   -0.000013784
  48   H   :   -0.000010824   -0.000008978   -0.000003077
  49   H   :   -0.000007262   -0.000002921    0.000011150
  50   H   :   -0.000019326    0.000009984    0.000004870
  51   C   :    0.000001713   -0.000049382    0.000081459
  52   H   :   -0.000014981    0.000011104   -0.000063673
  53   H   :   -0.000003395    0.000000432   -0.000005250
  54   H   :   -0.000018958   -0.000016439    0.000007182
  55   C   :   -0.000040922   -0.000012818    0.000011970
  56   C   :    0.000007554   -0.000005005   -0.000018805
  57   C   :   -0.000022753    0.000014505   -0.000020117
  58   H   :    0.000022963    0.000020625    0.000008757
  59   C   :   -0.000006239   -0.000000021    0.000000601
  60   H   :   -0.000003112    0.000001126   -0.000005371
  61   C   :   -0.000000554    0.000000939   -0.000001456
  62   H   :    0.000001969    0.000003151   -0.000006660
  63   C   :   -0.000002197    0.000008124   -0.000001433
  64   H   :    0.000000623    0.000003023   -0.000006946
  65   C   :    0.000013752    0.000003111   -0.000006760
  66   H   :   -0.000002362    0.000000558   -0.000006807
  67   H   :    0.000017996    0.000003915    0.000012077

Difference to translation invariance:
           :   -0.0003967050   -0.0002023303   -0.0000453255

Difference to rotation invariance:
           :    0.0022519532   -0.0043168594    0.0029347263

Norm of the cartesian gradient     ...    0.0002015900
RMS gradient                       ...    0.0000142191
MAX gradient                       ...    0.0000814588

-------
TIMINGS
-------

Total SCF gradient time            ...       67.560 sec

One electron gradient       ....       1.155 sec  (  1.7%)
RI-J Coulomb gradient       ....       4.568 sec  (  6.8%)
COSX gradient               ....      41.527 sec  ( 61.5%)
XC gradient                 ....       7.871 sec  ( 11.7%)
CPCM gradient               ....       2.217 sec  (  3.3%)
   A-Matrix (El+Nuc)        ....       0.585 sec  (  0.9%)
   Potential                ....       1.632 sec  (  2.4%)

Maximum memory used throughout the entire SCFGRAD-calculation: 258.5 MB

                            ***************************************
                            *     ORCA property calculations      *
                            ***************************************

                                    ---------------------
                                    Active property flags
                                    ---------------------
   (+) Dipole Moment


------------------------------------------------------------------------------
                       ORCA ELECTRIC PROPERTIES CALCULATION
------------------------------------------------------------------------------

Dipole Moment Calculation                       ... on
Quadrupole Moment Calculation                   ... off
Polarizability Calculation                      ... off
GBWName                                         ... ImineZ4freq.gbw
Electron density                                ... ImineZ4freq.scfp
The origin for moment calculation is the CENTER OF MASS  = ( 9.704265, 14.271415  6.305781)

-------------
DIPOLE MOMENT
-------------
                                X             Y             Z
Electronic contribution:      7.63885     -13.11685      -9.74425
Nuclear contribution   :     -9.44833      14.16909       8.44210
                        -----------------------------------------
Total Dipole Moment    :     -1.80949       1.05224      -1.30215
                        -----------------------------------------
Magnitude (a.u.)       :      2.46517
Magnitude (Debye)      :      6.26596


--------------------
Rotational spectrum 
--------------------
 
Rotational constants in cm-1:     0.004906     0.003654     0.003295 
Rotational constants in MHz :   147.084620   109.549248    98.771576 

 Dipole components along the rotational axes: 
x,y,z [a.u.] :    -0.808449     2.291450     0.415589 
x,y,z [Debye]:    -2.054913     5.824404     1.056344 

 

----------------------------------------------------------------------------
                           ORCA NUMERICAL FREQUENCIES
                              (20-process run)
----------------------------------------------------------------------------

Number of atoms                ... 67
Central differences            ... used
Number of displacements        ... 402
Numerical increment            ... 5.000e-03 bohr
IR-spectrum generation         ... on
Raman-spectrum generation      ... off
Surface Crossing Hessian       ... off

The output will be reduced. Please look at the following files:
SCF program output             ... >ImineZ4freq.lastscf
Integral program output        ... >ImineZ4freq.lastint
Gradient program output        ... >ImineZ4freq.lastgrad
Dipole moment program output   ... >ImineZ4freq.lastmom
AutoCI program output          ... >ImineZ4freq.lastautoci

	<< Calculating on displaced geometry   3 (of 402) >>
	<< Calculating on displaced geometry  19 (of 402) >>
	<< Calculating on displaced geometry  13 (of 402) >>
	<< Calculating on displaced geometry  14 (of 402) >>
	<< Calculating on displaced geometry  15 (of 402) >>
	<< Calculating on displaced geometry   5 (of 402) >>
	<< Calculating on displaced geometry   8 (of 402) >>
	<< Calculating on displaced geometry  18 (of 402) >>
	<< Calculating on displaced geometry  11 (of 402) >>
	<< Calculating on displaced geometry  10 (of 402) >>
	<< Calculating on displaced geometry   9 (of 402) >>
	<< Calculating on displaced geometry  17 (of 402) >>
	<< Calculating on displaced geometry  20 (of 402) >>
	<< Calculating on displaced geometry   7 (of 402) >>
	<< Calculating on displaced geometry   4 (of 402) >>
	<< Calculating on displaced geometry   1 (of 402) >>
	<< Calculating on displaced geometry   6 (of 402) >>
	<< Calculating on displaced geometry   2 (of 402) >>
	<< Calculating on displaced geometry  16 (of 402) >>
	<< Calculating on displaced geometry  12 (of 402) >>
	<< Calculating on displaced geometry  21 (of 402) >>
	<< Calculating on displaced geometry  22 (of 402) >>
	<< Calculating on displaced geometry  23 (of 402) >>
	<< Calculating on displaced geometry  25 (of 402) >>
	<< Calculating on displaced geometry  24 (of 402) >>
	<< Calculating on displaced geometry  26 (of 402) >>
	<< Calculating on displaced geometry  27 (of 402) >>
	<< Calculating on displaced geometry  29 (of 402) >>
	<< Calculating on displaced geometry  28 (of 402) >>
	<< Calculating on displaced geometry  30 (of 402) >>
	<< Calculating on displaced geometry  31 (of 402) >>
	<< Calculating on displaced geometry  32 (of 402) >>
	<< Calculating on displaced geometry  33 (of 402) >>
	<< Calculating on displaced geometry  34 (of 402) >>
	<< Calculating on displaced geometry  35 (of 402) >>
	<< Calculating on displaced geometry  36 (of 402) >>
	<< Calculating on displaced geometry  37 (of 402) >>
	<< Calculating on displaced geometry  38 (of 402) >>
	<< Calculating on displaced geometry  39 (of 402) >>
	<< Calculating on displaced geometry  40 (of 402) >>
	<< Calculating on displaced geometry  41 (of 402) >>
	<< Calculating on displaced geometry  42 (of 402) >>
	<< Calculating on displaced geometry  43 (of 402) >>
	<< Calculating on displaced geometry  44 (of 402) >>
	<< Calculating on displaced geometry  45 (of 402) >>
	<< Calculating on displaced geometry  46 (of 402) >>
	<< Calculating on displaced geometry  47 (of 402) >>
	<< Calculating on displaced geometry  48 (of 402) >>
	<< Calculating on displaced geometry  49 (of 402) >>
	<< Calculating on displaced geometry  50 (of 402) >>
	<< Calculating on displaced geometry  51 (of 402) >>
	<< Calculating on displaced geometry  52 (of 402) >>
	<< Calculating on displaced geometry  53 (of 402) >>
	<< Calculating on displaced geometry  54 (of 402) >>
	<< Calculating on displaced geometry  55 (of 402) >>
	<< Calculating on displaced geometry  56 (of 402) >>
	<< Calculating on displaced geometry  57 (of 402) >>
	<< Calculating on displaced geometry  58 (of 402) >>
	<< Calculating on displaced geometry  59 (of 402) >>
	<< Calculating on displaced geometry  60 (of 402) >>
	<< Calculating on displaced geometry  61 (of 402) >>
	<< Calculating on displaced geometry  62 (of 402) >>
	<< Calculating on displaced geometry  63 (of 402) >>
	<< Calculating on displaced geometry  64 (of 402) >>
	<< Calculating on displaced geometry  65 (of 402) >>
	<< Calculating on displaced geometry  66 (of 402) >>
	<< Calculating on displaced geometry  67 (of 402) >>
	<< Calculating on displaced geometry  68 (of 402) >>
	<< Calculating on displaced geometry  70 (of 402) >>
	<< Calculating on displaced geometry  69 (of 402) >>
	<< Calculating on displaced geometry  71 (of 402) >>
	<< Calculating on displaced geometry  72 (of 402) >>
	<< Calculating on displaced geometry  73 (of 402) >>
	<< Calculating on displaced geometry  74 (of 402) >>
	<< Calculating on displaced geometry  75 (of 402) >>
	<< Calculating on displaced geometry  76 (of 402) >>
	<< Calculating on displaced geometry  77 (of 402) >>
	<< Calculating on displaced geometry  78 (of 402) >>
	<< Calculating on displaced geometry  79 (of 402) >>
	<< Calculating on displaced geometry  80 (of 402) >>
	<< Calculating on displaced geometry  81 (of 402) >>
	<< Calculating on displaced geometry  82 (of 402) >>
	<< Calculating on displaced geometry  83 (of 402) >>
	<< Calculating on displaced geometry  84 (of 402) >>
	<< Calculating on displaced geometry  85 (of 402) >>
	<< Calculating on displaced geometry  86 (of 402) >>
	<< Calculating on displaced geometry  87 (of 402) >>
	<< Calculating on displaced geometry  88 (of 402) >>
	<< Calculating on displaced geometry  89 (of 402) >>
	<< Calculating on displaced geometry  90 (of 402) >>
	<< Calculating on displaced geometry  91 (of 402) >>
	<< Calculating on displaced geometry  93 (of 402) >>
	<< Calculating on displaced geometry  92 (of 402) >>
	<< Calculating on displaced geometry  94 (of 402) >>
	<< Calculating on displaced geometry  95 (of 402) >>
	<< Calculating on displaced geometry  96 (of 402) >>
	<< Calculating on displaced geometry  97 (of 402) >>
	<< Calculating on displaced geometry  98 (of 402) >>
	<< Calculating on displaced geometry  99 (of 402) >>
	<< Calculating on displaced geometry 100 (of 402) >>
	<< Calculating on displaced geometry 101 (of 402) >>
	<< Calculating on displaced geometry 102 (of 402) >>
	<< Calculating on displaced geometry 103 (of 402) >>
	<< Calculating on displaced geometry 104 (of 402) >>
	<< Calculating on displaced geometry 105 (of 402) >>
	<< Calculating on displaced geometry 106 (of 402) >>
	<< Calculating on displaced geometry 107 (of 402) >>
	<< Calculating on displaced geometry 108 (of 402) >>
	<< Calculating on displaced geometry 109 (of 402) >>
	<< Calculating on displaced geometry 110 (of 402) >>
	<< Calculating on displaced geometry 111 (of 402) >>
	<< Calculating on displaced geometry 112 (of 402) >>
	<< Calculating on displaced geometry 113 (of 402) >>
	<< Calculating on displaced geometry 114 (of 402) >>
	<< Calculating on displaced geometry 115 (of 402) >>
	<< Calculating on displaced geometry 116 (of 402) >>
	<< Calculating on displaced geometry 117 (of 402) >>
	<< Calculating on displaced geometry 118 (of 402) >>
	<< Calculating on displaced geometry 119 (of 402) >>
	<< Calculating on displaced geometry 120 (of 402) >>
	<< Calculating on displaced geometry 121 (of 402) >>
	<< Calculating on displaced geometry 122 (of 402) >>
	<< Calculating on displaced geometry 123 (of 402) >>
	<< Calculating on displaced geometry 124 (of 402) >>
	<< Calculating on displaced geometry 125 (of 402) >>
	<< Calculating on displaced geometry 126 (of 402) >>
	<< Calculating on displaced geometry 127 (of 402) >>
	<< Calculating on displaced geometry 128 (of 402) >>
	<< Calculating on displaced geometry 129 (of 402) >>
	<< Calculating on displaced geometry 130 (of 402) >>
	<< Calculating on displaced geometry 131 (of 402) >>
	<< Calculating on displaced geometry 133 (of 402) >>
	<< Calculating on displaced geometry 132 (of 402) >>
	<< Calculating on displaced geometry 134 (of 402) >>
	<< Calculating on displaced geometry 135 (of 402) >>
	<< Calculating on displaced geometry 136 (of 402) >>
	<< Calculating on displaced geometry 137 (of 402) >>
	<< Calculating on displaced geometry 138 (of 402) >>
	<< Calculating on displaced geometry 139 (of 402) >>
	<< Calculating on displaced geometry 140 (of 402) >>
	<< Calculating on displaced geometry 141 (of 402) >>
	<< Calculating on displaced geometry 142 (of 402) >>
	<< Calculating on displaced geometry 143 (of 402) >>
	<< Calculating on displaced geometry 144 (of 402) >>
	<< Calculating on displaced geometry 145 (of 402) >>
	<< Calculating on displaced geometry 146 (of 402) >>
	<< Calculating on displaced geometry 147 (of 402) >>
	<< Calculating on displaced geometry 148 (of 402) >>
	<< Calculating on displaced geometry 149 (of 402) >>
	<< Calculating on displaced geometry 150 (of 402) >>
	<< Calculating on displaced geometry 151 (of 402) >>
	<< Calculating on displaced geometry 152 (of 402) >>
	<< Calculating on displaced geometry 153 (of 402) >>
	<< Calculating on displaced geometry 154 (of 402) >>
	<< Calculating on displaced geometry 155 (of 402) >>
	<< Calculating on displaced geometry 156 (of 402) >>
	<< Calculating on displaced geometry 157 (of 402) >>
	<< Calculating on displaced geometry 158 (of 402) >>
	<< Calculating on displaced geometry 159 (of 402) >>
	<< Calculating on displaced geometry 160 (of 402) >>
	<< Calculating on displaced geometry 161 (of 402) >>
	<< Calculating on displaced geometry 162 (of 402) >>
	<< Calculating on displaced geometry 163 (of 402) >>
	<< Calculating on displaced geometry 164 (of 402) >>
	<< Calculating on displaced geometry 165 (of 402) >>
	<< Calculating on displaced geometry 166 (of 402) >>
	<< Calculating on displaced geometry 167 (of 402) >>
	<< Calculating on displaced geometry 168 (of 402) >>
	<< Calculating on displaced geometry 169 (of 402) >>
	<< Calculating on displaced geometry 170 (of 402) >>
	<< Calculating on displaced geometry 171 (of 402) >>
	<< Calculating on displaced geometry 172 (of 402) >>
	<< Calculating on displaced geometry 173 (of 402) >>
	<< Calculating on displaced geometry 174 (of 402) >>
	<< Calculating on displaced geometry 175 (of 402) >>
	<< Calculating on displaced geometry 176 (of 402) >>
	<< Calculating on displaced geometry 177 (of 402) >>
	<< Calculating on displaced geometry 178 (of 402) >>
	<< Calculating on displaced geometry 179 (of 402) >>
	<< Calculating on displaced geometry 180 (of 402) >>
	<< Calculating on displaced geometry 181 (of 402) >>
	<< Calculating on displaced geometry 182 (of 402) >>
	<< Calculating on displaced geometry 183 (of 402) >>
	<< Calculating on displaced geometry 184 (of 402) >>
	<< Calculating on displaced geometry 185 (of 402) >>
	<< Calculating on displaced geometry 186 (of 402) >>
	<< Calculating on displaced geometry 187 (of 402) >>
	<< Calculating on displaced geometry 188 (of 402) >>
	<< Calculating on displaced geometry 189 (of 402) >>
	<< Calculating on displaced geometry 190 (of 402) >>
	<< Calculating on displaced geometry 192 (of 402) >>
	<< Calculating on displaced geometry 191 (of 402) >>
	<< Calculating on displaced geometry 193 (of 402) >>
	<< Calculating on displaced geometry 194 (of 402) >>
	<< Calculating on displaced geometry 195 (of 402) >>
	<< Calculating on displaced geometry 196 (of 402) >>
	<< Calculating on displaced geometry 197 (of 402) >>
	<< Calculating on displaced geometry 198 (of 402) >>
	<< Calculating on displaced geometry 199 (of 402) >>
	<< Calculating on displaced geometry 200 (of 402) >>
	<< Calculating on displaced geometry 201 (of 402) >>
	<< Calculating on displaced geometry 202 (of 402) >>
	<< Calculating on displaced geometry 203 (of 402) >>
	<< Calculating on displaced geometry 204 (of 402) >>
	<< Calculating on displaced geometry 205 (of 402) >>
	<< Calculating on displaced geometry 206 (of 402) >>
	<< Calculating on displaced geometry 207 (of 402) >>
	<< Calculating on displaced geometry 208 (of 402) >>
	<< Calculating on displaced geometry 209 (of 402) >>
	<< Calculating on displaced geometry 210 (of 402) >>
	<< Calculating on displaced geometry 211 (of 402) >>
	<< Calculating on displaced geometry 212 (of 402) >>
	<< Calculating on displaced geometry 213 (of 402) >>
	<< Calculating on displaced geometry 214 (of 402) >>
	<< Calculating on displaced geometry 215 (of 402) >>
	<< Calculating on displaced geometry 216 (of 402) >>
	<< Calculating on displaced geometry 217 (of 402) >>
	<< Calculating on displaced geometry 218 (of 402) >>
	<< Calculating on displaced geometry 219 (of 402) >>
	<< Calculating on displaced geometry 220 (of 402) >>
	<< Calculating on displaced geometry 221 (of 402) >>
	<< Calculating on displaced geometry 222 (of 402) >>
	<< Calculating on displaced geometry 223 (of 402) >>
	<< Calculating on displaced geometry 224 (of 402) >>
	<< Calculating on displaced geometry 225 (of 402) >>
	<< Calculating on displaced geometry 226 (of 402) >>
	<< Calculating on displaced geometry 227 (of 402) >>
	<< Calculating on displaced geometry 228 (of 402) >>
	<< Calculating on displaced geometry 229 (of 402) >>
	<< Calculating on displaced geometry 230 (of 402) >>
	<< Calculating on displaced geometry 231 (of 402) >>
	<< Calculating on displaced geometry 232 (of 402) >>
	<< Calculating on displaced geometry 233 (of 402) >>
	<< Calculating on displaced geometry 234 (of 402) >>
	<< Calculating on displaced geometry 235 (of 402) >>
	<< Calculating on displaced geometry 236 (of 402) >>
	<< Calculating on displaced geometry 237 (of 402) >>
	<< Calculating on displaced geometry 238 (of 402) >>
	<< Calculating on displaced geometry 239 (of 402) >>
	<< Calculating on displaced geometry 240 (of 402) >>
	<< Calculating on displaced geometry 241 (of 402) >>
	<< Calculating on displaced geometry 242 (of 402) >>
	<< Calculating on displaced geometry 243 (of 402) >>
	<< Calculating on displaced geometry 244 (of 402) >>
	<< Calculating on displaced geometry 245 (of 402) >>
	<< Calculating on displaced geometry 246 (of 402) >>
	<< Calculating on displaced geometry 247 (of 402) >>
	<< Calculating on displaced geometry 248 (of 402) >>
	<< Calculating on displaced geometry 250 (of 402) >>
	<< Calculating on displaced geometry 249 (of 402) >>
	<< Calculating on displaced geometry 251 (of 402) >>
	<< Calculating on displaced geometry 252 (of 402) >>
	<< Calculating on displaced geometry 253 (of 402) >>
	<< Calculating on displaced geometry 254 (of 402) >>
	<< Calculating on displaced geometry 255 (of 402) >>
	<< Calculating on displaced geometry 257 (of 402) >>
	<< Calculating on displaced geometry 256 (of 402) >>
	<< Calculating on displaced geometry 258 (of 402) >>
	<< Calculating on displaced geometry 259 (of 402) >>
	<< Calculating on displaced geometry 260 (of 402) >>
	<< Calculating on displaced geometry 261 (of 402) >>
	<< Calculating on displaced geometry 262 (of 402) >>
	<< Calculating on displaced geometry 263 (of 402) >>
	<< Calculating on displaced geometry 264 (of 402) >>
	<< Calculating on displaced geometry 265 (of 402) >>
	<< Calculating on displaced geometry 266 (of 402) >>
	<< Calculating on displaced geometry 267 (of 402) >>
	<< Calculating on displaced geometry 268 (of 402) >>
	<< Calculating on displaced geometry 269 (of 402) >>
	<< Calculating on displaced geometry 270 (of 402) >>
	<< Calculating on displaced geometry 271 (of 402) >>
	<< Calculating on displaced geometry 272 (of 402) >>
	<< Calculating on displaced geometry 273 (of 402) >>
	<< Calculating on displaced geometry 274 (of 402) >>
	<< Calculating on displaced geometry 275 (of 402) >>
	<< Calculating on displaced geometry 276 (of 402) >>
	<< Calculating on displaced geometry 277 (of 402) >>
	<< Calculating on displaced geometry 278 (of 402) >>
	<< Calculating on displaced geometry 279 (of 402) >>
	<< Calculating on displaced geometry 280 (of 402) >>
	<< Calculating on displaced geometry 281 (of 402) >>
	<< Calculating on displaced geometry 282 (of 402) >>
	<< Calculating on displaced geometry 283 (of 402) >>
	<< Calculating on displaced geometry 284 (of 402) >>
	<< Calculating on displaced geometry 286 (of 402) >>
	<< Calculating on displaced geometry 285 (of 402) >>
	<< Calculating on displaced geometry 288 (of 402) >>
	<< Calculating on displaced geometry 287 (of 402) >>
	<< Calculating on displaced geometry 289 (of 402) >>
	<< Calculating on displaced geometry 290 (of 402) >>
	<< Calculating on displaced geometry 291 (of 402) >>
	<< Calculating on displaced geometry 292 (of 402) >>
	<< Calculating on displaced geometry 293 (of 402) >>
	<< Calculating on displaced geometry 294 (of 402) >>
	<< Calculating on displaced geometry 295 (of 402) >>
	<< Calculating on displaced geometry 296 (of 402) >>
	<< Calculating on displaced geometry 297 (of 402) >>
	<< Calculating on displaced geometry 298 (of 402) >>
	<< Calculating on displaced geometry 299 (of 402) >>
	<< Calculating on displaced geometry 300 (of 402) >>
	<< Calculating on displaced geometry 301 (of 402) >>
	<< Calculating on displaced geometry 302 (of 402) >>
	<< Calculating on displaced geometry 303 (of 402) >>
	<< Calculating on displaced geometry 304 (of 402) >>
	<< Calculating on displaced geometry 305 (of 402) >>
	<< Calculating on displaced geometry 306 (of 402) >>
	<< Calculating on displaced geometry 307 (of 402) >>
	<< Calculating on displaced geometry 308 (of 402) >>
	<< Calculating on displaced geometry 309 (of 402) >>
	<< Calculating on displaced geometry 310 (of 402) >>
	<< Calculating on displaced geometry 311 (of 402) >>
	<< Calculating on displaced geometry 312 (of 402) >>
	<< Calculating on displaced geometry 313 (of 402) >>
	<< Calculating on displaced geometry 314 (of 402) >>
	<< Calculating on displaced geometry 315 (of 402) >>
	<< Calculating on displaced geometry 316 (of 402) >>
	<< Calculating on displaced geometry 317 (of 402) >>
	<< Calculating on displaced geometry 318 (of 402) >>
	<< Calculating on displaced geometry 319 (of 402) >>
	<< Calculating on displaced geometry 320 (of 402) >>
	<< Calculating on displaced geometry 321 (of 402) >>
	<< Calculating on displaced geometry 322 (of 402) >>
	<< Calculating on displaced geometry 323 (of 402) >>
	<< Calculating on displaced geometry 324 (of 402) >>
	<< Calculating on displaced geometry 325 (of 402) >>
	<< Calculating on displaced geometry 326 (of 402) >>
	<< Calculating on displaced geometry 327 (of 402) >>
	<< Calculating on displaced geometry 328 (of 402) >>
	<< Calculating on displaced geometry 329 (of 402) >>
	<< Calculating on displaced geometry 330 (of 402) >>
	<< Calculating on displaced geometry 331 (of 402) >>
	<< Calculating on displaced geometry 332 (of 402) >>
	<< Calculating on displaced geometry 333 (of 402) >>
	<< Calculating on displaced geometry 334 (of 402) >>
	<< Calculating on displaced geometry 335 (of 402) >>
	<< Calculating on displaced geometry 336 (of 402) >>
	<< Calculating on displaced geometry 337 (of 402) >>
	<< Calculating on displaced geometry 338 (of 402) >>
	<< Calculating on displaced geometry 339 (of 402) >>
	<< Calculating on displaced geometry 340 (of 402) >>
	<< Calculating on displaced geometry 341 (of 402) >>
	<< Calculating on displaced geometry 342 (of 402) >>
	<< Calculating on displaced geometry 343 (of 402) >>
	<< Calculating on displaced geometry 344 (of 402) >>
	<< Calculating on displaced geometry 345 (of 402) >>
	<< Calculating on displaced geometry 346 (of 402) >>
	<< Calculating on displaced geometry 347 (of 402) >>
	<< Calculating on displaced geometry 348 (of 402) >>
	<< Calculating on displaced geometry 349 (of 402) >>
	<< Calculating on displaced geometry 350 (of 402) >>
	<< Calculating on displaced geometry 351 (of 402) >>
	<< Calculating on displaced geometry 352 (of 402) >>
	<< Calculating on displaced geometry 353 (of 402) >>
	<< Calculating on displaced geometry 354 (of 402) >>
	<< Calculating on displaced geometry 355 (of 402) >>
	<< Calculating on displaced geometry 356 (of 402) >>
	<< Calculating on displaced geometry 357 (of 402) >>
	<< Calculating on displaced geometry 358 (of 402) >>
	<< Calculating on displaced geometry 359 (of 402) >>
	<< Calculating on displaced geometry 360 (of 402) >>
	<< Calculating on displaced geometry 361 (of 402) >>
	<< Calculating on displaced geometry 362 (of 402) >>
	<< Calculating on displaced geometry 363 (of 402) >>
	<< Calculating on displaced geometry 364 (of 402) >>
	<< Calculating on displaced geometry 366 (of 402) >>
	<< Calculating on displaced geometry 365 (of 402) >>
	<< Calculating on displaced geometry 367 (of 402) >>
	<< Calculating on displaced geometry 368 (of 402) >>
	<< Calculating on displaced geometry 369 (of 402) >>
	<< Calculating on displaced geometry 370 (of 402) >>
	<< Calculating on displaced geometry 371 (of 402) >>
	<< Calculating on displaced geometry 372 (of 402) >>
	<< Calculating on displaced geometry 373 (of 402) >>
	<< Calculating on displaced geometry 374 (of 402) >>
	<< Calculating on displaced geometry 375 (of 402) >>
	<< Calculating on displaced geometry 376 (of 402) >>
	<< Calculating on displaced geometry 377 (of 402) >>
	<< Calculating on displaced geometry 378 (of 402) >>
	<< Calculating on displaced geometry 379 (of 402) >>
	<< Calculating on displaced geometry 380 (of 402) >>
	<< Calculating on displaced geometry 381 (of 402) >>
	<< Calculating on displaced geometry 382 (of 402) >>
	<< Calculating on displaced geometry 383 (of 402) >>
	<< Calculating on displaced geometry 384 (of 402) >>
	<< Calculating on displaced geometry 385 (of 402) >>
	<< Calculating on displaced geometry 386 (of 402) >>
	<< Calculating on displaced geometry 387 (of 402) >>
	<< Calculating on displaced geometry 388 (of 402) >>
	<< Calculating on displaced geometry 389 (of 402) >>
	<< Calculating on displaced geometry 390 (of 402) >>
	<< Calculating on displaced geometry 391 (of 402) >>
	<< Calculating on displaced geometry 392 (of 402) >>
	<< Calculating on displaced geometry 393 (of 402) >>
	<< Calculating on displaced geometry 394 (of 402) >>
	<< Calculating on displaced geometry 395 (of 402) >>
	<< Calculating on displaced geometry 396 (of 402) >>
	<< Calculating on displaced geometry 397 (of 402) >>
	<< Calculating on displaced geometry 398 (of 402) >>
	<< Calculating on displaced geometry 399 (of 402) >>
	<< Calculating on displaced geometry 400 (of 402) >>
	<< Calculating on displaced geometry 401 (of 402) >>
	<< Calculating on displaced geometry 402 (of 402) >>

-----------------------
VIBRATIONAL FREQUENCIES
-----------------------

Scaling factor for frequencies =  1.000000000 (already applied!)

   0:         0.00 cm**-1
   1:         0.00 cm**-1
   2:         0.00 cm**-1
   3:         0.00 cm**-1
   4:         0.00 cm**-1
   5:         0.00 cm**-1
   6:        13.16 cm**-1
   7:        17.40 cm**-1
   8:        30.29 cm**-1
   9:        31.26 cm**-1
  10:        41.76 cm**-1
  11:        48.32 cm**-1
  12:        53.91 cm**-1
  13:        63.35 cm**-1
  14:        66.76 cm**-1
  15:        84.49 cm**-1
  16:        97.40 cm**-1
  17:       113.15 cm**-1
  18:       120.60 cm**-1
  19:       131.55 cm**-1
  20:       143.16 cm**-1
  21:       168.06 cm**-1
  22:       182.05 cm**-1
  23:       190.38 cm**-1
  24:       198.86 cm**-1
  25:       206.43 cm**-1
  26:       212.31 cm**-1
  27:       235.80 cm**-1
  28:       242.92 cm**-1
  29:       251.84 cm**-1
  30:       270.00 cm**-1
  31:       275.73 cm**-1
  32:       287.45 cm**-1
  33:       290.18 cm**-1
  34:       304.37 cm**-1
  35:       315.57 cm**-1
  36:       339.24 cm**-1
  37:       342.72 cm**-1
  38:       356.57 cm**-1
  39:       365.82 cm**-1
  40:       366.82 cm**-1
  41:       387.01 cm**-1
  42:       410.29 cm**-1
  43:       415.56 cm**-1
  44:       417.14 cm**-1
  45:       422.70 cm**-1
  46:       432.13 cm**-1
  47:       447.12 cm**-1
  48:       459.94 cm**-1
  49:       485.37 cm**-1
  50:       491.23 cm**-1
  51:       495.84 cm**-1
  52:       508.55 cm**-1
  53:       524.79 cm**-1
  54:       541.68 cm**-1
  55:       571.53 cm**-1
  56:       586.63 cm**-1
  57:       614.92 cm**-1
  58:       627.27 cm**-1
  59:       628.26 cm**-1
  60:       654.63 cm**-1
  61:       662.24 cm**-1
  62:       693.15 cm**-1
  63:       708.22 cm**-1
  64:       715.12 cm**-1
  65:       720.79 cm**-1
  66:       724.23 cm**-1
  67:       742.77 cm**-1
  68:       758.18 cm**-1
  69:       769.34 cm**-1
  70:       778.07 cm**-1
  71:       797.57 cm**-1
  72:       826.13 cm**-1
  73:       847.57 cm**-1
  74:       850.17 cm**-1
  75:       869.03 cm**-1
  76:       869.27 cm**-1
  77:       869.83 cm**-1
  78:       870.98 cm**-1
  79:       886.26 cm**-1
  80:       907.74 cm**-1
  81:       937.56 cm**-1
  82:       938.07 cm**-1
  83:       939.40 cm**-1
  84:       946.06 cm**-1
  85:       946.93 cm**-1
  86:       954.13 cm**-1
  87:       955.25 cm**-1
  88:       956.83 cm**-1
  89:       959.63 cm**-1
  90:       974.00 cm**-1
  91:       978.90 cm**-1
  92:       997.03 cm**-1
  93:      1007.47 cm**-1
  94:      1014.81 cm**-1
  95:      1023.14 cm**-1
  96:      1023.84 cm**-1
  97:      1027.25 cm**-1
  98:      1033.75 cm**-1
  99:      1043.90 cm**-1
 100:      1044.21 cm**-1
 101:      1050.51 cm**-1
 102:      1054.30 cm**-1
 103:      1056.93 cm**-1
 104:      1082.12 cm**-1
 105:      1098.64 cm**-1
 106:      1102.32 cm**-1
 107:      1109.68 cm**-1
 108:      1113.74 cm**-1
 109:      1138.34 cm**-1
 110:      1162.04 cm**-1
 111:      1165.66 cm**-1
 112:      1168.91 cm**-1
 113:      1172.97 cm**-1
 114:      1184.70 cm**-1
 115:      1189.12 cm**-1
 116:      1191.53 cm**-1
 117:      1223.53 cm**-1
 118:      1225.97 cm**-1
 119:      1227.03 cm**-1
 120:      1231.18 cm**-1
 121:      1254.53 cm**-1
 122:      1259.52 cm**-1
 123:      1277.57 cm**-1
 124:      1295.04 cm**-1
 125:      1300.01 cm**-1
 126:      1306.79 cm**-1
 127:      1313.25 cm**-1
 128:      1339.62 cm**-1
 129:      1350.24 cm**-1
 130:      1351.32 cm**-1
 131:      1361.63 cm**-1
 132:      1375.04 cm**-1
 133:      1376.50 cm**-1
 134:      1377.43 cm**-1
 135:      1381.97 cm**-1
 136:      1382.94 cm**-1
 137:      1386.90 cm**-1
 138:      1399.81 cm**-1
 139:      1407.00 cm**-1
 140:      1450.54 cm**-1
 141:      1457.24 cm**-1
 142:      1457.52 cm**-1
 143:      1459.94 cm**-1
 144:      1462.52 cm**-1
 145:      1467.01 cm**-1
 146:      1469.37 cm**-1
 147:      1469.44 cm**-1
 148:      1476.83 cm**-1
 149:      1480.11 cm**-1
 150:      1484.32 cm**-1
 151:      1486.92 cm**-1
 152:      1487.09 cm**-1
 153:      1488.90 cm**-1
 154:      1493.13 cm**-1
 155:      1518.47 cm**-1
 156:      1529.15 cm**-1
 157:      1532.29 cm**-1
 158:      1560.97 cm**-1
 159:      1637.98 cm**-1
 160:      1647.20 cm**-1
 161:      1651.29 cm**-1
 162:      1662.51 cm**-1
 163:      1664.31 cm**-1
 164:      1665.89 cm**-1
 165:      1756.59 cm**-1
 166:      1809.96 cm**-1
 167:      3044.02 cm**-1
 168:      3046.42 cm**-1
 169:      3047.27 cm**-1
 170:      3052.11 cm**-1
 171:      3053.10 cm**-1
 172:      3061.21 cm**-1
 173:      3112.00 cm**-1
 174:      3112.12 cm**-1
 175:      3116.56 cm**-1
 176:      3121.18 cm**-1
 177:      3122.07 cm**-1
 178:      3125.45 cm**-1
 179:      3128.55 cm**-1
 180:      3130.72 cm**-1
 181:      3134.49 cm**-1
 182:      3137.87 cm**-1
 183:      3143.44 cm**-1
 184:      3152.17 cm**-1
 185:      3158.38 cm**-1
 186:      3183.97 cm**-1
 187:      3189.12 cm**-1
 188:      3191.75 cm**-1
 189:      3196.60 cm**-1
 190:      3200.65 cm**-1
 191:      3204.31 cm**-1
 192:      3207.25 cm**-1
 193:      3210.62 cm**-1
 194:      3213.63 cm**-1
 195:      3221.74 cm**-1
 196:      3222.01 cm**-1
 197:      3222.30 cm**-1
 198:      3230.40 cm**-1
 199:      3231.98 cm**-1
 200:      3651.09 cm**-1


------------
NORMAL MODES
------------

These modes are the cartesian displacements weighted by the diagonal matrix
M(i,i)=1/sqrt(m[i]) where m[i] is the mass of the displaced atom
Thus, these vectors are normalized but *not* orthogonal

                  0          1          2          3          4          5    
      0       0.000000   0.000000   0.000000   0.000000   0.000000   0.000000
      1       0.000000   0.000000   0.000000   0.000000   0.000000   0.000000
      2       0.000000   0.000000   0.000000   0.000000   0.000000   0.000000
      3       0.000000   0.000000   0.000000   0.000000   0.000000   0.000000
      4       0.000000   0.000000   0.000000   0.000000   0.000000   0.000000
      5       0.000000   0.000000   0.000000   0.000000   0.000000   0.000000
      6       0.000000   0.000000   0.000000   0.000000   0.000000   0.000000
      7       0.000000   0.000000   0.000000   0.000000   0.000000   0.000000
      8       0.000000   0.000000   0.000000   0.000000   0.000000   0.000000
      9       0.000000   0.000000   0.000000   0.000000   0.000000   0.000000
     10       0.000000   0.000000   0.000000   0.000000   0.000000   0.000000
     11       0.000000   0.000000   0.000000   0.000000   0.000000   0.000000
     12       0.000000   0.000000   0.000000   0.000000   0.000000   0.000000
     13       0.000000   0.000000   0.000000   0.000000   0.000000   0.000000
     14       0.000000   0.000000   0.000000   0.000000   0.000000   0.000000
     15       0.000000   0.000000   0.000000   0.000000   0.000000   0.000000
     16       0.000000   0.000000   0.000000   0.000000   0.000000   0.000000
     17       0.000000   0.000000   0.000000   0.000000   0.000000   0.000000
     18       0.000000   0.000000   0.000000   0.000000   0.000000   0.000000
     19       0.000000   0.000000   0.000000   0.000000   0.000000   0.000000
     20       0.000000   0.000000   0.000000   0.000000   0.000000   0.000000
     21       0.000000   0.000000   0.000000   0.000000   0.000000   0.000000
     22       0.000000   0.000000   0.000000   0.000000   0.000000   0.000000
     23       0.000000   0.000000   0.000000   0.000000   0.000000   0.000000
     24       0.000000   0.000000   0.000000   0.000000   0.000000   0.000000
     25       0.000000   0.000000   0.000000   0.000000   0.000000   0.000000
     26       0.000000   0.000000   0.000000   0.000000   0.000000   0.000000
     27       0.000000   0.000000   0.000000   0.000000   0.000000   0.000000
     28       0.000000   0.000000   0.000000   0.000000   0.000000   0.000000
     29       0.000000   0.000000   0.000000   0.000000   0.000000   0.000000
     30       0.000000   0.000000   0.000000   0.000000   0.000000   0.000000
     31       0.000000   0.000000   0.000000   0.000000   0.000000   0.000000
     32       0.000000   0.000000   0.000000   0.000000   0.000000   0.000000
     33       0.000000   0.000000   0.000000   0.000000   0.000000   0.000000
     34       0.000000   0.000000   0.000000   0.000000   0.000000   0.000000
     35       0.000000   0.000000   0.000000   0.000000   0.000000   0.000000
     36       0.000000   0.000000   0.000000   0.000000   0.000000   0.000000
     37       0.000000   0.000000   0.000000   0.000000   0.000000   0.000000
     38       0.000000   0.000000   0.000000   0.000000   0.000000   0.000000
     39       0.000000   0.000000   0.000000   0.000000   0.000000   0.000000
     40       0.000000   0.000000   0.000000   0.000000   0.000000   0.000000
     41       0.000000   0.000000   0.000000   0.000000   0.000000   0.000000
     42       0.000000   0.000000   0.000000   0.000000   0.000000   0.000000
     43       0.000000   0.000000   0.000000   0.000000   0.000000   0.000000
     44       0.000000   0.000000   0.000000   0.000000   0.000000   0.000000
     45       0.000000   0.000000   0.000000   0.000000   0.000000   0.000000
     46       0.000000   0.000000   0.000000   0.000000   0.000000   0.000000
     47       0.000000   0.000000   0.000000   0.000000   0.000000   0.000000
     48       0.000000   0.000000   0.000000   0.000000   0.000000   0.000000
     49       0.000000   0.000000   0.000000   0.000000   0.000000   0.000000
     50       0.000000   0.000000   0.000000   0.000000   0.000000   0.000000
     51       0.000000   0.000000   0.000000   0.000000   0.000000   0.000000
     52       0.000000   0.000000   0.000000   0.000000   0.000000   0.000000
     53       0.000000   0.000000   0.000000   0.000000   0.000000   0.000000
     54       0.000000   0.000000   0.000000   0.000000   0.000000   0.000000
     55       0.000000   0.000000   0.000000   0.000000   0.000000   0.000000
     56       0.000000   0.000000   0.000000   0.000000   0.000000   0.000000
     57       0.000000   0.000000   0.000000   0.000000   0.000000   0.000000
     58       0.000000   0.000000   0.000000   0.000000   0.000000   0.000000
     59       0.000000   0.000000   0.000000   0.000000   0.000000   0.000000
     60       0.000000   0.000000   0.000000   0.000000   0.000000   0.000000
     61       0.000000   0.000000   0.000000   0.000000   0.000000   0.000000
     62       0.000000   0.000000   0.000000   0.000000   0.000000   0.000000
     63       0.000000   0.000000   0.000000   0.000000   0.000000   0.000000
     64       0.000000   0.000000   0.000000   0.000000   0.000000   0.000000
     65       0.000000   0.000000   0.000000   0.000000   0.000000   0.000000
     66       0.000000   0.000000   0.000000   0.000000   0.000000   0.000000
     67       0.000000   0.000000   0.000000   0.000000   0.000000   0.000000
     68       0.000000   0.000000   0.000000   0.000000   0.000000   0.000000
     69       0.000000   0.000000   0.000000   0.000000   0.000000   0.000000
     70       0.000000   0.000000   0.000000   0.000000   0.000000   0.000000
     71       0.000000   0.000000   0.000000   0.000000   0.000000   0.000000
     72       0.000000   0.000000   0.000000   0.000000   0.000000   0.000000
     73       0.000000   0.000000   0.000000   0.000000   0.000000   0.000000
     74       0.000000   0.000000   0.000000   0.000000   0.000000   0.000000
     75       0.000000   0.000000   0.000000   0.000000   0.000000   0.000000
     76       0.000000   0.000000   0.000000   0.000000   0.000000   0.000000
     77       0.000000   0.000000   0.000000   0.000000   0.000000   0.000000
     78       0.000000   0.000000   0.000000   0.000000   0.000000   0.000000
     79       0.000000   0.000000   0.000000   0.000000   0.000000   0.000000
     80       0.000000   0.000000   0.000000   0.000000   0.000000   0.000000
     81       0.000000   0.000000   0.000000   0.000000   0.000000   0.000000
     82       0.000000   0.000000   0.000000   0.000000   0.000000   0.000000
     83       0.000000   0.000000   0.000000   0.000000   0.000000   0.000000
     84       0.000000   0.000000   0.000000   0.000000   0.000000   0.000000
     85       0.000000   0.000000   0.000000   0.000000   0.000000   0.000000
     86       0.000000   0.000000   0.000000   0.000000   0.000000   0.000000
     87       0.000000   0.000000   0.000000   0.000000   0.000000   0.000000
     88       0.000000   0.000000   0.000000   0.000000   0.000000   0.000000
     89       0.000000   0.000000   0.000000   0.000000   0.000000   0.000000
     90       0.000000   0.000000   0.000000   0.000000   0.000000   0.000000
     91       0.000000   0.000000   0.000000   0.000000   0.000000   0.000000
     92       0.000000   0.000000   0.000000   0.000000   0.000000   0.000000
     93       0.000000   0.000000   0.000000   0.000000   0.000000   0.000000
     94       0.000000   0.000000   0.000000   0.000000   0.000000   0.000000
     95       0.000000   0.000000   0.000000   0.000000   0.000000   0.000000
     96       0.000000   0.000000   0.000000   0.000000   0.000000   0.000000
     97       0.000000   0.000000   0.000000   0.000000   0.000000   0.000000
     98       0.000000   0.000000   0.000000   0.000000   0.000000   0.000000
     99       0.000000   0.000000   0.000000   0.000000   0.000000   0.000000
    100       0.000000   0.000000   0.000000   0.000000   0.000000   0.000000
    101       0.000000   0.000000   0.000000   0.000000   0.000000   0.000000
    102       0.000000   0.000000   0.000000   0.000000   0.000000   0.000000
    103       0.000000   0.000000   0.000000   0.000000   0.000000   0.000000
    104       0.000000   0.000000   0.000000   0.000000   0.000000   0.000000
    105       0.000000   0.000000   0.000000   0.000000   0.000000   0.000000
    106       0.000000   0.000000   0.000000   0.000000   0.000000   0.000000
    107       0.000000   0.000000   0.000000   0.000000   0.000000   0.000000
    108       0.000000   0.000000   0.000000   0.000000   0.000000   0.000000
    109       0.000000   0.000000   0.000000   0.000000   0.000000   0.000000
    110       0.000000   0.000000   0.000000   0.000000   0.000000   0.000000
    111       0.000000   0.000000   0.000000   0.000000   0.000000   0.000000
    112       0.000000   0.000000   0.000000   0.000000   0.000000   0.000000
    113       0.000000   0.000000   0.000000   0.000000   0.000000   0.000000
    114       0.000000   0.000000   0.000000   0.000000   0.000000   0.000000
    115       0.000000   0.000000   0.000000   0.000000   0.000000   0.000000
    116       0.000000   0.000000   0.000000   0.000000   0.000000   0.000000
    117       0.000000   0.000000   0.000000   0.000000   0.000000   0.000000
    118       0.000000   0.000000   0.000000   0.000000   0.000000   0.000000
    119       0.000000   0.000000   0.000000   0.000000   0.000000   0.000000
    120       0.000000   0.000000   0.000000   0.000000   0.000000   0.000000
    121       0.000000   0.000000   0.000000   0.000000   0.000000   0.000000
    122       0.000000   0.000000   0.000000   0.000000   0.000000   0.000000
    123       0.000000   0.000000   0.000000   0.000000   0.000000   0.000000
    124       0.000000   0.000000   0.000000   0.000000   0.000000   0.000000
    125       0.000000   0.000000   0.000000   0.000000   0.000000   0.000000
    126       0.000000   0.000000   0.000000   0.000000   0.000000   0.000000
    127       0.000000   0.000000   0.000000   0.000000   0.000000   0.000000
    128       0.000000   0.000000   0.000000   0.000000   0.000000   0.000000
    129       0.000000   0.000000   0.000000   0.000000   0.000000   0.000000
    130       0.000000   0.000000   0.000000   0.000000   0.000000   0.000000
    131       0.000000   0.000000   0.000000   0.000000   0.000000   0.000000
    132       0.000000   0.000000   0.000000   0.000000   0.000000   0.000000
    133       0.000000   0.000000   0.000000   0.000000   0.000000   0.000000
    134       0.000000   0.000000   0.000000   0.000000   0.000000   0.000000
    135       0.000000   0.000000   0.000000   0.000000   0.000000   0.000000
    136       0.000000   0.000000   0.000000   0.000000   0.000000   0.000000
    137       0.000000   0.000000   0.000000   0.000000   0.000000   0.000000
    138       0.000000   0.000000   0.000000   0.000000   0.000000   0.000000
    139       0.000000   0.000000   0.000000   0.000000   0.000000   0.000000
    140       0.000000   0.000000   0.000000   0.000000   0.000000   0.000000
    141       0.000000   0.000000   0.000000   0.000000   0.000000   0.000000
    142       0.000000   0.000000   0.000000   0.000000   0.000000   0.000000
    143       0.000000   0.000000   0.000000   0.000000   0.000000   0.000000
    144       0.000000   0.000000   0.000000   0.000000   0.000000   0.000000
    145       0.000000   0.000000   0.000000   0.000000   0.000000   0.000000
    146       0.000000   0.000000   0.000000   0.000000   0.000000   0.000000
    147       0.000000   0.000000   0.000000   0.000000   0.000000   0.000000
    148       0.000000   0.000000   0.000000   0.000000   0.000000   0.000000
    149       0.000000   0.000000   0.000000   0.000000   0.000000   0.000000
    150       0.000000   0.000000   0.000000   0.000000   0.000000   0.000000
    151       0.000000   0.000000   0.000000   0.000000   0.000000   0.000000
    152       0.000000   0.000000   0.000000   0.000000   0.000000   0.000000
    153       0.000000   0.000000   0.000000   0.000000   0.000000   0.000000
    154       0.000000   0.000000   0.000000   0.000000   0.000000   0.000000
    155       0.000000   0.000000   0.000000   0.000000   0.000000   0.000000
    156       0.000000   0.000000   0.000000   0.000000   0.000000   0.000000
    157       0.000000   0.000000   0.000000   0.000000   0.000000   0.000000
    158       0.000000   0.000000   0.000000   0.000000   0.000000   0.000000
    159       0.000000   0.000000   0.000000   0.000000   0.000000   0.000000
    160       0.000000   0.000000   0.000000   0.000000   0.000000   0.000000
    161       0.000000   0.000000   0.000000   0.000000   0.000000   0.000000
    162       0.000000   0.000000   0.000000   0.000000   0.000000   0.000000
    163       0.000000   0.000000   0.000000   0.000000   0.000000   0.000000
    164       0.000000   0.000000   0.000000   0.000000   0.000000   0.000000
    165       0.000000   0.000000   0.000000   0.000000   0.000000   0.000000
    166       0.000000   0.000000   0.000000   0.000000   0.000000   0.000000
    167       0.000000   0.000000   0.000000   0.000000   0.000000   0.000000
    168       0.000000   0.000000   0.000000   0.000000   0.000000   0.000000
    169       0.000000   0.000000   0.000000   0.000000   0.000000   0.000000
    170       0.000000   0.000000   0.000000   0.000000   0.000000   0.000000
    171       0.000000   0.000000   0.000000   0.000000   0.000000   0.000000
    172       0.000000   0.000000   0.000000   0.000000   0.000000   0.000000
    173       0.000000   0.000000   0.000000   0.000000   0.000000   0.000000
    174       0.000000   0.000000   0.000000   0.000000   0.000000   0.000000
    175       0.000000   0.000000   0.000000   0.000000   0.000000   0.000000
    176       0.000000   0.000000   0.000000   0.000000   0.000000   0.000000
    177       0.000000   0.000000   0.000000   0.000000   0.000000   0.000000
    178       0.000000   0.000000   0.000000   0.000000   0.000000   0.000000
    179       0.000000   0.000000   0.000000   0.000000   0.000000   0.000000
    180       0.000000   0.000000   0.000000   0.000000   0.000000   0.000000
    181       0.000000   0.000000   0.000000   0.000000   0.000000   0.000000
    182       0.000000   0.000000   0.000000   0.000000   0.000000   0.000000
    183       0.000000   0.000000   0.000000   0.000000   0.000000   0.000000
    184       0.000000   0.000000   0.000000   0.000000   0.000000   0.000000
    185       0.000000   0.000000   0.000000   0.000000   0.000000   0.000000
    186       0.000000   0.000000   0.000000   0.000000   0.000000   0.000000
    187       0.000000   0.000000   0.000000   0.000000   0.000000   0.000000
    188       0.000000   0.000000   0.000000   0.000000   0.000000   0.000000
    189       0.000000   0.000000   0.000000   0.000000   0.000000   0.000000
    190       0.000000   0.000000   0.000000   0.000000   0.000000   0.000000
    191       0.000000   0.000000   0.000000   0.000000   0.000000   0.000000
    192       0.000000   0.000000   0.000000   0.000000   0.000000   0.000000
    193       0.000000   0.000000   0.000000   0.000000   0.000000   0.000000
    194       0.000000   0.000000   0.000000   0.000000   0.000000   0.000000
    195       0.000000   0.000000   0.000000   0.000000   0.000000   0.000000
    196       0.000000   0.000000   0.000000   0.000000   0.000000   0.000000
    197       0.000000   0.000000   0.000000   0.000000   0.000000   0.000000
    198       0.000000   0.000000   0.000000   0.000000   0.000000   0.000000
    199       0.000000   0.000000   0.000000   0.000000   0.000000   0.000000
    200       0.000000   0.000000   0.000000   0.000000   0.000000   0.000000
                  6          7          8          9         10         11    
      0       0.002410   0.004526  -0.020109  -0.002764   0.045645   0.000807
      1      -0.008122  -0.013892  -0.007744  -0.023382  -0.002014  -0.028897
      2      -0.005391  -0.015967   0.044254   0.017850  -0.033086   0.014600
      3       0.003407  -0.023451  -0.010263  -0.043640   0.022994   0.000213
      4      -0.007006  -0.060837  -0.000933  -0.020971   0.002862  -0.018570
      5      -0.007612   0.061253   0.033379   0.005717  -0.045060  -0.001669
      6       0.000081   0.000727  -0.015197   0.053111  -0.000376  -0.003536
      7       0.014119   0.043174  -0.015996   0.002152   0.020170  -0.007217
      8       0.003567   0.010892   0.041416   0.016359  -0.018189   0.021218
      9       0.005153   0.008508  -0.025889   0.002445   0.037072  -0.006744
     10       0.000182  -0.002669   0.006074  -0.030103  -0.046890  -0.037758
     11       0.003142   0.011140   0.049776  -0.083271  -0.030567   0.050257
     12       0.001554   0.001965  -0.019777   0.023867   0.028588   0.002209
     13       0.002123   0.006030  -0.005508  -0.017044  -0.015070  -0.037079
     14      -0.001557  -0.005389   0.044744  -0.002236  -0.024366   0.009344
     15       0.001846   0.003275  -0.022281   0.017383   0.038691   0.003626
     16      -0.001110  -0.008214   0.003797  -0.022027  -0.042673  -0.047396
     17      -0.004361  -0.021025   0.043085  -0.048944  -0.015265   0.001960
     18       0.004263   0.017806  -0.015136   0.039407   0.029770   0.010927
     19      -0.007196  -0.032280  -0.002330   0.006397  -0.032943  -0.078142
     20      -0.007166  -0.034811   0.037917  -0.055083  -0.007214  -0.009632
     21      -0.004764  -0.025152  -0.030972  -0.009088   0.048159   0.005543
     22       0.003615   0.014421   0.011079  -0.051461  -0.058629   0.002397
     23      -0.011396  -0.052451   0.032616  -0.042830   0.002302  -0.033690
     24      -0.007342  -0.011415  -0.012483  -0.063460   0.037529   0.021126
     25       0.000581   0.011029   0.016144  -0.069472  -0.057259  -0.005289
     26      -0.021331  -0.090433   0.024771  -0.034882   0.026491  -0.093378
     27      -0.004000   0.022888   0.011617  -0.077563   0.012957   0.017819
     28      -0.005475  -0.007631   0.016254  -0.059854  -0.045344  -0.056851
     29      -0.023393  -0.095311   0.026325  -0.032257   0.029460  -0.112903
     30      -0.014843  -0.042635  -0.025280  -0.105809   0.060534   0.046004
     31       0.005117   0.030935   0.020184  -0.100582  -0.069078   0.053008
     32      -0.028711  -0.121839   0.014951  -0.031346   0.047472  -0.127219
     33      -0.016974  -0.031548  -0.010871  -0.150619   0.052765   0.059460
     34       0.002611   0.028020   0.023778  -0.114726  -0.067533   0.047443
     35      -0.036489  -0.151288   0.008851  -0.025331   0.065987  -0.171965
     36      -0.020011  -0.089211  -0.057307  -0.092756   0.095385   0.055755
     37       0.012549   0.053504   0.019320  -0.114421  -0.080766   0.116884
     38      -0.026246  -0.116133   0.012943  -0.036171   0.045158  -0.102950
     39      -0.026133  -0.114645  -0.067926  -0.127636   0.115616   0.077069
     40       0.015951   0.068458   0.022285  -0.139251  -0.088407   0.162008
     41      -0.031988  -0.140676   0.005257  -0.034115   0.061368  -0.127752
     42      -0.017195  -0.102497  -0.075524  -0.033870   0.103083   0.037020
     43       0.015584   0.056936   0.014934  -0.096619  -0.083006   0.122648
     44      -0.016367  -0.078811   0.020459  -0.043179   0.021213  -0.044509
     45      -0.021229  -0.139291  -0.101237  -0.021631   0.130323   0.042439
     46       0.021443   0.074941   0.014305  -0.106874  -0.093909   0.174743
     47      -0.014336  -0.074062   0.018673  -0.046480   0.018580  -0.023984
     48      -0.009453  -0.069367  -0.061334   0.007889   0.077576   0.012547
     49       0.011146   0.037792   0.011046  -0.064808  -0.071350   0.063457
     50      -0.008945  -0.046813   0.030320  -0.046333  -0.000524  -0.010506
     51      -0.007110  -0.077877  -0.076723   0.051405   0.082175   0.005467
     52       0.013638   0.041569   0.007085  -0.051303  -0.072372   0.068646
     53      -0.001405  -0.017837   0.035309  -0.051180  -0.017248   0.030182
     54      -0.001884  -0.002062  -0.011900   0.062552  -0.021061  -0.013940
     55       0.005186   0.087467  -0.040699   0.017181   0.094876   0.055194
     56      -0.005426   0.032262   0.035866   0.058665  -0.033928   0.032076
     57      -0.101442   0.057221  -0.042627   0.067963   0.039611   0.036494
     58      -0.032653   0.119707  -0.057417   0.021643   0.134503   0.087593
     59      -0.204784   0.050752   0.025682   0.045760  -0.080065   0.000499
     60      -0.161687   0.090961  -0.058439   0.085296   0.057766   0.062728
     61       0.102239   0.090254  -0.040263   0.036401   0.125592   0.084429
     62      -0.291588   0.053952   0.020898   0.018079  -0.085234  -0.016306
     63      -0.091827   0.050566  -0.038076   0.077092   0.022379   0.029813
     64      -0.053220   0.160919  -0.078065   0.032824   0.191289   0.134996
     65      -0.190280   0.053675   0.027275   0.074269  -0.096371   0.006364
     66      -0.127524   0.075913  -0.055003   0.045606   0.084384   0.054611
     67      -0.174473   0.132336  -0.066541  -0.000410   0.116422   0.067753
     68      -0.273500   0.054915   0.022313   0.036939  -0.093535  -0.011201
     69      -0.016461  -0.003029  -0.006137   0.093948  -0.076310  -0.038202
     70       0.186318   0.077830  -0.032842   0.050050   0.126099   0.087891
     71       0.084131   0.027534   0.039373   0.072736  -0.015494   0.049415
     72       0.056990  -0.042807   0.015288   0.095344  -0.120305  -0.073082
     73       0.216935   0.056335  -0.021255   0.050050   0.098584   0.066258
     74       0.230340   0.012852   0.047093   0.083961   0.018503   0.074846
     75      -0.020138  -0.003573  -0.004403   0.102978  -0.092430  -0.045473
     76       0.164426   0.115785  -0.052953   0.056656   0.183566   0.134835
     77       0.063833   0.045095   0.033729   0.098940  -0.027702   0.054418
     78      -0.095881   0.036110  -0.024943   0.107131  -0.058027  -0.014984
     79       0.315153   0.052909  -0.018050   0.068404   0.119048   0.087087
     80       0.027367   0.020442   0.040229   0.046150  -0.023007   0.032616
     81       0.113079  -0.063946   0.016481   0.039977  -0.049279  -0.049668
     82      -0.169806   0.122577  -0.060871  -0.004412   0.104575   0.058168
     83       0.080060   0.043959   0.034566   0.096814  -0.022759   0.055728
     84       0.161613  -0.070789   0.022254   0.032258  -0.018544  -0.026494
     85      -0.320634   0.140345  -0.073589  -0.028885   0.095697   0.043544
     86      -0.013736   0.055283   0.026055   0.086148  -0.036717   0.040818
     87       0.095759  -0.065165   0.016055   0.043891  -0.069844  -0.065538
     88      -0.148165   0.156732  -0.072429   0.016660   0.153331   0.108355
     89       0.063185   0.066659   0.025249   0.120054  -0.026455   0.062130
     90       0.177064  -0.105602   0.034704   0.030188  -0.082853  -0.083538
     91      -0.170873   0.099041  -0.052259  -0.015844   0.073475   0.026770
     92       0.253566   0.021395   0.050764   0.113204   0.003538   0.082039
     93       0.007833   0.010677  -0.021408  -0.019033   0.019047  -0.009573
     94      -0.003202  -0.005665  -0.007078   0.005336  -0.025689  -0.033018
     95       0.005833   0.016119  -0.018605  -0.027804  -0.030013   0.048426
     96       0.011588   0.007635  -0.028690  -0.047382  -0.029654  -0.007270
     97       0.000036   0.008837  -0.017954   0.020392  -0.011641  -0.052746
     98       0.014555   0.055890  -0.046706   0.011974   0.011765  -0.003081
     99       0.014231   0.010629  -0.017840  -0.074594  -0.047996  -0.012575
    100      -0.004487   0.003614  -0.037584   0.067601   0.018258  -0.042759
    101       0.016030   0.054989  -0.130977   0.087750  -0.007066   0.010536
    102       0.017263   0.009095  -0.022089  -0.099012  -0.084487  -0.008432
    103      -0.002246   0.014197  -0.046669   0.081084   0.030041  -0.056540
    104       0.022141   0.083274  -0.155251   0.122915   0.022899  -0.026187
    105       0.013161   0.015460  -0.001570  -0.072790  -0.021608  -0.022012
    106      -0.011630  -0.014101  -0.046303   0.098791   0.032564  -0.016700
    107       0.010308   0.020989  -0.185433   0.120835  -0.058863   0.066590
    108       0.015307   0.017473   0.006789  -0.095172  -0.036343  -0.026484
    109      -0.014817  -0.017049  -0.063063   0.136692   0.054476  -0.009452
    110       0.011909   0.022870  -0.253979   0.184582  -0.070088   0.074551
    111       0.009324   0.017574   0.003360  -0.041996   0.023748  -0.023868
    112      -0.014496  -0.027295  -0.032669   0.079797   0.020126  -0.001076
    113       0.002647  -0.014598  -0.148633   0.068548  -0.092807   0.109147
    114       0.008334   0.021200   0.014882  -0.038319   0.045563  -0.030166
    115      -0.019925  -0.040550  -0.037462   0.100838   0.033844   0.018917
    116      -0.001711  -0.040872  -0.184670   0.085980  -0.131702   0.150797
    117       0.006675   0.015007  -0.007086  -0.014644   0.042481  -0.018174
    118      -0.010339  -0.023393  -0.012477   0.032708  -0.010144  -0.009966
    119       0.000351  -0.017428  -0.064905  -0.006108  -0.077329   0.098813
    120       0.003845   0.016192  -0.004379   0.010706   0.073868  -0.022049
    121      -0.012670  -0.033848  -0.002126   0.018726  -0.020147   0.002844
    122      -0.005849  -0.046046  -0.036690  -0.046209  -0.106067   0.134336
    123       0.012692   0.000632  -0.046588  -0.048920  -0.067492   0.000959
    124       0.008451   0.030558  -0.007830  -0.016529  -0.033566  -0.078934
    125       0.022725   0.100849   0.011120  -0.031984   0.077596  -0.061113
    126       0.017555   0.001838  -0.048480  -0.088998  -0.124028   0.012882
    127       0.010144   0.040414  -0.017452   0.004485  -0.014387  -0.103065
    128       0.031700   0.136683  -0.023991   0.018261   0.112841  -0.139152
    129       0.023753   0.026188   0.006907  -0.160533  -0.111741  -0.005071
    130       0.002617   0.013490  -0.010574  -0.000487  -0.029843  -0.054063
    131       0.034373   0.145280  -0.053220   0.053280   0.118511  -0.166654
    132       0.018239  -0.002530  -0.061119  -0.089673  -0.148215   0.021060
    133       0.016795   0.057155  -0.009075  -0.028004  -0.031280  -0.120899
    134       0.038512   0.171112   0.022595  -0.022396   0.159170  -0.185362
    135       0.014664  -0.016620  -0.093516  -0.048252  -0.155347   0.031802
    136       0.012505   0.058241  -0.039341   0.056022   0.031181  -0.153445
    137       0.029443   0.122572  -0.065110   0.058811   0.090517  -0.128104
    138       0.005088  -0.033354  -0.124963   0.053044  -0.089449   0.003710
    139       0.018909   0.069493  -0.019385  -0.007693  -0.012543  -0.137478
    140       0.020079   0.093258   0.050064  -0.078684   0.074158  -0.030390
    141       0.003254  -0.046206  -0.169835   0.094769  -0.115827   0.016707
    142       0.016948   0.067653  -0.037232   0.056477   0.034292  -0.206239
    143       0.018261   0.080705   0.006093  -0.036964   0.049265  -0.018932
    144       0.008167  -0.027379  -0.141596   0.043633  -0.118700   0.028541
    145       0.027604   0.098256  -0.015687  -0.047229  -0.028999  -0.127978
    146       0.025046   0.119742   0.094621  -0.111950   0.120216  -0.075733
    147      -0.003161  -0.057971  -0.126719   0.107501  -0.049890  -0.042237
    148       0.020566   0.074122  -0.014251  -0.029210  -0.027184  -0.116656
    149       0.015719   0.077398   0.081955  -0.123913   0.051435   0.021956
    150       0.015794   0.021220   0.010475  -0.106055  -0.033031  -0.009467
    151       0.005269   0.005313   0.023208  -0.087196  -0.096244  -0.017903
    152       0.025907   0.122544   0.066721  -0.085496   0.115941  -0.074561
    153       0.014121   0.025832   0.014006  -0.082559   0.014139  -0.019497
    154       0.003965  -0.003506   0.032495  -0.106682  -0.114323  -0.000206
    155       0.020806   0.102340   0.096100  -0.119725   0.107615  -0.032580
    156       0.016262   0.015344  -0.001620  -0.108935  -0.064259  -0.002700
    157       0.009687   0.015971   0.029954  -0.114807  -0.119906  -0.030379
    158       0.030710   0.150062   0.103200  -0.115620   0.155394  -0.106733
    159       0.019154   0.036580   0.062696  -0.171312  -0.023841  -0.013464
    160      -0.000508  -0.016749   0.030850  -0.091692  -0.100421   0.019564
    161       0.028225   0.130321   0.040193  -0.055580   0.114807  -0.097066
    162       0.002156  -0.001247   0.004026  -0.010951   0.026084   0.000386
    163      -0.007384  -0.051623   0.003787  -0.010061   0.003613  -0.018483
    164      -0.004737   0.012374   0.030548   0.009184  -0.032314   0.008246
    165      -0.004452   0.023739   0.054786   0.025890   0.006399  -0.000086
    166      -0.006513  -0.081236   0.025277   0.021738   0.013604  -0.006112
    167       0.000044  -0.023498   0.009240   0.003928  -0.013046   0.016419
    168       0.002799   0.037937  -0.001303   0.075459  -0.052638  -0.088116
    169      -0.004209  -0.071797   0.004887   0.037240  -0.009368  -0.038982
    170       0.000966  -0.078734   0.038356   0.005443   0.036875   0.074155
    171       0.013064   0.027139  -0.095664   0.078802  -0.075666  -0.152617
    172      -0.003282  -0.042296  -0.031040   0.021383  -0.033024  -0.072828
    173      -0.002040  -0.094298   0.082451   0.014129   0.056732   0.110172
    174      -0.002131   0.063325   0.064109   0.123435  -0.085075  -0.095111
    175      -0.002478  -0.101909   0.031755   0.073441  -0.001566  -0.026485
    176       0.005184  -0.112689   0.011393  -0.004729   0.062656   0.086120
    177       0.003726   0.073202   0.019803   0.163512  -0.133298  -0.167652
    178      -0.000701  -0.094818   0.015665   0.086110  -0.020567  -0.053816
    179       0.006028  -0.156132   0.035358  -0.003530   0.103737   0.133975
    180      -0.014363   0.075705   0.190158   0.123395  -0.056426  -0.007383
    181      -0.002965  -0.141003   0.080867   0.094499   0.030166   0.021571
    182       0.008251  -0.091535  -0.047212  -0.017542   0.036738   0.036794
    183      -0.018184   0.096160   0.245255   0.163041  -0.081989  -0.010752
    184      -0.001700  -0.164103   0.103649   0.123521   0.035935   0.032041
    185       0.011465  -0.118248  -0.069779  -0.026381   0.056691   0.045024
    186      -0.021518   0.062010   0.246750   0.073341   0.004889   0.085928
    187      -0.005110  -0.150268   0.101373   0.078878   0.054110   0.056417
    188       0.007215  -0.036460  -0.076796  -0.019155  -0.014344  -0.023276
    189      -0.031072   0.072028   0.347488   0.073884   0.028194   0.157334
    190      -0.005466  -0.180673   0.139080   0.095306   0.078871   0.094240
    191       0.009626  -0.020208  -0.123058  -0.029401  -0.034790  -0.062746
    192      -0.016292   0.035930   0.176758   0.024857   0.034097   0.085741
    193      -0.006726  -0.120678   0.072768   0.042572   0.045087   0.041209
    194       0.002951  -0.002241  -0.047722  -0.008594  -0.038462  -0.031916
    195      -0.021381   0.025824   0.219915  -0.011942   0.077745   0.153435
    196      -0.008314  -0.127342   0.088818   0.030866   0.062359   0.066849
    197       0.001710   0.041307  -0.070705  -0.010940  -0.077552  -0.077401
    198       0.006309   0.004698  -0.046860   0.007958   0.026602  -0.004932
    199       0.005097   0.014326   0.007071  -0.048014  -0.050472  -0.033196
    200       0.003912   0.024123   0.076478  -0.098381  -0.017959   0.050220
                 12         13         14         15         16         17    
      0      -0.051679   0.085663   0.040743   0.009323  -0.003736  -0.007117
      1      -0.034140  -0.002186  -0.007513  -0.017293   0.205007  -0.005874
      2       0.021684   0.003701  -0.011706   0.019766   0.054177  -0.041551
      3      -0.049688   0.051978  -0.006968   0.045691  -0.078180   0.103399
      4      -0.022611  -0.011495  -0.020881  -0.010453   0.175903   0.060341
      5       0.004660   0.009594   0.000721   0.012244   0.126502  -0.138031
      6      -0.020891  -0.001732   0.001285  -0.013520  -0.007685   0.004737
      7      -0.016615  -0.023090  -0.017617   0.004523  -0.046947   0.022011
      8       0.019536   0.010063  -0.009901   0.028124  -0.032928  -0.014065
      9      -0.048264   0.038491   0.016053  -0.014431   0.071806  -0.020964
     10      -0.029903  -0.002503  -0.008918   0.006136  -0.028372   0.003315
     11      -0.000354   0.104158   0.018938   0.020346   0.035734   0.056988
     12      -0.034787   0.046082   0.021777   0.000324  -0.003703  -0.008331
     13      -0.034086  -0.014656  -0.014182  -0.002855   0.051071  -0.005214
     14       0.006487   0.030043  -0.001436   0.028750   0.016035  -0.029128
     15      -0.038939   0.052927   0.023982  -0.002417   0.024319  -0.003704
     16      -0.033091  -0.009800  -0.010484   0.005843  -0.028194  -0.000315
     17      -0.011262   0.070209   0.016224   0.029350   0.016790   0.014740
     18      -0.034165   0.049733   0.021138   0.002566   0.019261  -0.039581
     19      -0.032633  -0.037671  -0.014550   0.014956  -0.066474  -0.021288
     20      -0.013848   0.065936   0.016493   0.028425   0.011540   0.028369
     21      -0.009778   0.032137   0.019371  -0.003943   0.000742   0.029060
     22      -0.006912   0.014826  -0.002761   0.013826  -0.029149   0.024105
     23      -0.014679   0.040515   0.010817   0.023070   0.000451   0.022769
     24       0.057494  -0.062329   0.207125   0.004354   0.033490   0.036900
     25       0.015640  -0.032535   0.071165   0.013229  -0.022033   0.029048
     26      -0.020142  -0.023724   0.043829   0.003821  -0.019913   0.032341
     27       0.043465  -0.085632   0.380813   0.019402   0.055829   0.067150
     28      -0.005625  -0.077641   0.134109   0.001072  -0.036307   0.048708
     29      -0.028933  -0.042131   0.078292   0.000192  -0.023955   0.041647
     30       0.162568  -0.144909   0.179142  -0.009194   0.051640  -0.013890
     31       0.071243  -0.028862   0.063735   0.025757   0.005157   0.003159
     32      -0.011244  -0.068347   0.033923  -0.013412  -0.033751   0.027663
     33       0.222913  -0.228330   0.334851  -0.003273   0.083521  -0.015211
     34       0.091529  -0.069348   0.123598   0.024140   0.013152   0.003839
     35      -0.013634  -0.119879   0.060934  -0.029501  -0.046684   0.032523
     36       0.198385  -0.126624  -0.053729  -0.032373   0.033032  -0.072973
     37       0.102789   0.023170  -0.022236   0.037808   0.021604  -0.025529
     38       0.002792  -0.048425  -0.010045  -0.010300  -0.028298   0.013802
     39       0.287831  -0.195063  -0.085452  -0.045339   0.049522  -0.125017
     40       0.147968   0.024448  -0.032045   0.045459   0.043032  -0.049377
     41       0.012220  -0.083888  -0.018218  -0.022864  -0.036861   0.006413
     42       0.116013  -0.018707  -0.243395  -0.037574  -0.007935  -0.058464
     43       0.075775   0.073027  -0.092575   0.040140   0.011695  -0.021448
     44       0.005565   0.018496  -0.046087   0.009637  -0.010262   0.008366
     45       0.139286  -0.000805  -0.428035  -0.055021  -0.025771  -0.096623
     46       0.100494   0.115263  -0.157921   0.051531   0.027096  -0.043064
     47       0.016611   0.035949  -0.082603   0.013032  -0.005412  -0.002313
     48       0.011528   0.057900  -0.194931  -0.021086  -0.020593  -0.002788
     49       0.019489   0.067022  -0.079906   0.027146  -0.015496   0.006436
     50      -0.003467   0.062137  -0.033782   0.027000   0.003708   0.014165
     51      -0.037939   0.131797  -0.336945  -0.023179  -0.040823  -0.003169
     52       0.003183   0.100829  -0.132921   0.028857  -0.020540   0.005100
     53      -0.000571   0.107813  -0.057639   0.041900   0.016670   0.007895
     54      -0.018814  -0.029665  -0.013388  -0.026000  -0.004405   0.035612
     55       0.011582   0.000498   0.007870   0.005730  -0.031542   0.015800
     56       0.047325  -0.059954  -0.036737  -0.005674  -0.008307   0.054146
     57       0.002481  -0.005663   0.010115  -0.022909  -0.026308   0.035459
     58       0.025371   0.016972   0.023664   0.008388  -0.044953   0.013253
     59       0.034804  -0.086015  -0.058022  -0.013247  -0.008619   0.077176
     60       0.023347  -0.027620   0.007849  -0.037759  -0.012001   0.074136
     61       0.030234  -0.003080   0.015463  -0.000098  -0.017741   0.026623
     62       0.014334  -0.049862  -0.048320   0.006245  -0.045698   0.034905
     63       0.006289  -0.032198  -0.002903  -0.034245  -0.003633   0.059723
     64       0.047128   0.035471   0.044730   0.009238  -0.059655   0.017090
     65       0.054852  -0.144176  -0.080788  -0.041450   0.041532   0.140216
     66      -0.006095   0.060671   0.042870   0.004866  -0.083898  -0.022762
     67       0.009378   0.030130   0.022446   0.017382  -0.067466  -0.003617
     68       0.027529  -0.085949  -0.061821  -0.011507  -0.013435   0.073872
     69      -0.008498  -0.111892  -0.053868  -0.063196   0.019040   0.112789
     70       0.037089  -0.014188   0.012318  -0.005786  -0.020535   0.034617
     71       0.059186  -0.062398  -0.032355  -0.009226  -0.003805   0.059614
     72      -0.021494  -0.139571  -0.075351  -0.071647   0.036837   0.140842
     73       0.028905  -0.031076  -0.000929  -0.010992  -0.010332   0.051399
     74       0.070776  -0.046641  -0.018057  -0.004277  -0.002525   0.048661
     75      -0.005662  -0.136021  -0.065777  -0.074368   0.026188   0.136617
     76       0.057520   0.013892   0.037668   0.001127  -0.035751   0.008752
     77       0.076588  -0.109579  -0.049892  -0.034110   0.006669   0.107296
     78       0.009042  -0.123392  -0.051666  -0.073099   0.013185   0.124136
     79       0.044261  -0.037665   0.002903  -0.016954  -0.005830   0.061500
     80       0.039503  -0.032491  -0.025500   0.008347  -0.012475   0.026735
     81      -0.045812  -0.009817  -0.016913  -0.010722  -0.000123   0.016719
     82       0.004239   0.024649   0.017829   0.016171  -0.048963   0.002805
     83       0.074743  -0.099315  -0.044229  -0.028189   0.006794   0.084715
     84      -0.038528   0.014149  -0.004565  -0.002886   0.026406   0.045740
     85      -0.012317   0.043988   0.021152   0.026747  -0.069718  -0.016681
     86       0.063560  -0.095940  -0.045957  -0.024793  -0.012291   0.064280
     87      -0.051146  -0.024235  -0.025469  -0.015040  -0.013829   0.002785
     88       0.036374   0.021962   0.030634   0.006430  -0.020108   0.037699
     89       0.088138  -0.129123  -0.051222  -0.043795   0.001997   0.083733
     90      -0.065765  -0.011078  -0.027648  -0.005274  -0.009098   0.001836
     91      -0.015145   0.024408   0.009073   0.021141  -0.064359  -0.017809
     92       0.093253  -0.100998  -0.039547  -0.032207   0.041635   0.119035
     93      -0.043513   0.024271   0.010021  -0.008109   0.065022  -0.017389
     94      -0.035983   0.014420  -0.001941   0.000121  -0.029992   0.001016
     95      -0.013923   0.052751   0.011261   0.002224   0.019952   0.086520
     96      -0.036144  -0.013118  -0.001128  -0.001900   0.016450  -0.002217
     97      -0.035741  -0.005750  -0.003242   0.003101  -0.029040  -0.043580
     98      -0.012970   0.000140   0.007467   0.009896   0.030690  -0.022133
     99      -0.026496  -0.025396  -0.010122   0.010556  -0.008401   0.020851
    100      -0.052570   0.014060   0.012440  -0.017769   0.011328  -0.086210
    101      -0.040553  -0.062949   0.022710  -0.022294   0.024768  -0.148343
    102      -0.021216  -0.052729  -0.018657   0.016389  -0.044870   0.046570
    103      -0.053230  -0.001179   0.012748  -0.015960   0.017985  -0.133682
    104      -0.041917  -0.104791   0.023362  -0.016474   0.040557  -0.275421
    105      -0.023926  -0.003564  -0.008207   0.016573   0.014924   0.010926
    106      -0.068553   0.050489   0.028083  -0.040905   0.035779  -0.068782
    107      -0.067761  -0.078243   0.036489  -0.067418  -0.004755  -0.100230
    108      -0.015871  -0.013574  -0.016306   0.026017  -0.003073   0.032283
    109      -0.082279   0.062659   0.041220  -0.057129   0.063154  -0.107719
    110      -0.091959  -0.131463   0.049928  -0.098104  -0.007778  -0.206862
    111      -0.032246   0.031513   0.004689   0.009474   0.064882  -0.029295
    112      -0.066107   0.070920   0.025812  -0.041753   0.023870   0.011507
    113      -0.061199  -0.023289   0.029742  -0.070536  -0.035837   0.118973
    114      -0.031395   0.049498   0.007296   0.012934   0.088012  -0.045360
    115      -0.077980   0.101107   0.036489  -0.060450   0.044882   0.046649
    116      -0.078667  -0.031515   0.036617  -0.103525  -0.068822   0.205040
    117      -0.042181   0.043805   0.013846  -0.004044   0.086026  -0.045280
    118      -0.048311   0.052923   0.010264  -0.017982  -0.012202   0.040932
    119      -0.032392   0.043194   0.016016  -0.030650  -0.019370   0.206999
    120      -0.046680   0.065842   0.022234  -0.007927   0.112609  -0.075737
    121      -0.046639   0.068712   0.010030  -0.018891  -0.019357   0.091167
    122      -0.028159   0.086045   0.014918  -0.033819  -0.038090   0.347073
    123      -0.032489  -0.035833  -0.002974   0.012056  -0.013461  -0.018500
    124      -0.022152  -0.051422  -0.017791   0.012332  -0.094408  -0.047813
    125      -0.003716  -0.004542  -0.008397  -0.018042   0.016927   0.011787
    126      -0.033115  -0.076775  -0.008377  -0.002325  -0.079448  -0.042313
    127      -0.009369  -0.058651  -0.022958   0.062307  -0.080121  -0.024426
    128       0.041277  -0.054978  -0.030174   0.146849   0.031681   0.082779
    129      -0.032251  -0.079623  -0.018378  -0.055580  -0.124187   0.015740
    130      -0.036184  -0.021926  -0.006184  -0.022317  -0.068831  -0.081630
    131       0.060330  -0.080101  -0.037942   0.231655   0.043237   0.098605
    132      -0.033634  -0.092633  -0.008676   0.003676  -0.094773  -0.062399
    133       0.000418  -0.093532  -0.034441   0.075395  -0.124871  -0.000827
    134       0.055402  -0.055755  -0.044169   0.147385   0.017288   0.170652
    135      -0.034859  -0.091597  -0.002761   0.032719  -0.068739  -0.097095
    136       0.018035  -0.067649  -0.032930   0.173265  -0.038259   0.028934
    137       0.042835  -0.068563  -0.026440   0.189224   0.045403   0.041215
    138      -0.002438  -0.025471   0.003756   0.174765   0.064086  -0.023487
    139       0.006082  -0.102427  -0.036193   0.089555  -0.115602  -0.002995
    140      -0.030720   0.019825  -0.000940  -0.127377  -0.005731  -0.010884
    141       0.005485  -0.033054   0.018183   0.247595   0.106392  -0.032865
    142       0.056111  -0.092036  -0.077073   0.211592  -0.107159   0.041078
    143      -0.022119   0.012492   0.012323  -0.054114   0.035542  -0.019003
    144      -0.016259  -0.047829   0.025331   0.166468   0.076679  -0.037008
    145      -0.011397  -0.143903  -0.021187   0.048991  -0.131952  -0.002256
    146      -0.022667   0.014160  -0.030581  -0.166145  -0.058405   0.021676
    147       0.036930   0.017269  -0.033135   0.252337   0.069457  -0.002597
    148      -0.009468  -0.109751  -0.022143   0.050812  -0.118538  -0.015031
    149      -0.064150   0.047826   0.020062  -0.230001  -0.016819  -0.048893
    150      -0.049944  -0.027291  -0.007581  -0.105591  -0.052157  -0.011476
    151      -0.051866  -0.038931  -0.007446  -0.110773  -0.145916  -0.100094
    152      -0.019603   0.004070  -0.013537  -0.129346  -0.016748   0.024258
    153      -0.058659  -0.009279   0.001215  -0.180970  -0.041695  -0.027838
    154      -0.057904  -0.031708  -0.004106  -0.140237  -0.152925  -0.110619
    155      -0.046440   0.040308   0.004435  -0.287383  -0.030641  -0.025430
    156      -0.042839  -0.039737  -0.011727  -0.047601  -0.053902  -0.004707
    157      -0.040611  -0.065867  -0.023635  -0.038610  -0.168222  -0.065968
    158      -0.020379  -0.003302  -0.025822  -0.163685  -0.042039   0.055194
    159      -0.063489  -0.028301  -0.015819  -0.195008  -0.099826  -0.000870
    160      -0.073879  -0.005801   0.012330  -0.231194  -0.142631  -0.151127
    161       0.000234  -0.016765  -0.022841  -0.014956   0.000818   0.052717
    162      -0.043077   0.066251   0.012660   0.034473  -0.058535   0.058323
    163      -0.019928  -0.007130  -0.014011  -0.014539   0.185218   0.043551
    164       0.010339   0.011511  -0.000938   0.014188   0.079971  -0.093481
    165      -0.018519   0.054655   0.009481   0.034022  -0.050913   0.042493
    166       0.002345  -0.002485  -0.001441  -0.013428   0.122176   0.046736
    167       0.007892   0.023125   0.008984   0.017078   0.034694  -0.088387
    168       0.141056   0.146216   0.041202  -0.011968  -0.097414   0.026513
    169       0.057250   0.028424   0.007912  -0.030582   0.117794   0.042325
    170      -0.041643  -0.003158   0.018616   0.047503  -0.084254  -0.093956
    171       0.230286   0.228544   0.064639  -0.026491  -0.153763   0.052956
    172       0.070876   0.045131  -0.000728  -0.041195   0.197066   0.058769
    173      -0.071507  -0.033406   0.018121   0.057359  -0.118491  -0.110043
    174       0.194917   0.134264   0.044428  -0.044063  -0.074320  -0.033472
    175       0.094498   0.035865   0.028679  -0.035135   0.010871   0.014700
    176      -0.054828   0.009454   0.029056   0.066420  -0.164974  -0.072991
    177       0.329277   0.211961   0.071061  -0.087507  -0.113107  -0.046865
    178       0.140947   0.062651   0.036457  -0.051274   0.007348   0.010476
    179      -0.097398  -0.014082   0.036569   0.092554  -0.262253  -0.072480
    180       0.077897   0.019752   0.014073  -0.020790  -0.001867  -0.086123
    181       0.071795   0.007012   0.038898  -0.019682  -0.087488  -0.008643
    182      -0.014192   0.053302   0.029777   0.051610  -0.122027  -0.046753
    183       0.119478   0.006794   0.016777  -0.047347   0.019357  -0.144355
    184       0.099920   0.010768   0.054488  -0.023903  -0.166466  -0.033828
    185      -0.024770   0.063981   0.037110   0.066417  -0.181905  -0.023534
    186      -0.094360  -0.081103  -0.020112   0.038916   0.043454  -0.060966
    187       0.012509  -0.027595   0.028906   0.002388  -0.083892  -0.000611
    188       0.040353   0.083720   0.021034   0.015907  -0.000557  -0.047909
    189      -0.191403  -0.175790  -0.044812   0.061551   0.102148  -0.097428
    190      -0.005862  -0.050416   0.037205   0.016893  -0.164095  -0.021147
    191       0.073795   0.119350   0.021613   0.001866   0.034997  -0.027052
    192      -0.136426  -0.058683  -0.021125   0.063897   0.016024   0.006188
    193      -0.020440  -0.031178   0.008705   0.003877   0.024112   0.030799
    194       0.048765   0.066915   0.010272   0.000424   0.077990  -0.072717
    195      -0.260269  -0.131823  -0.044813   0.102634   0.053053   0.018454
    196      -0.063808  -0.056778   0.001606   0.018338   0.028836   0.035006
    197       0.086647   0.088988   0.001720  -0.023286   0.175688  -0.074567
    198      -0.048127   0.020597   0.006432  -0.001294   0.057971   0.033514
    199      -0.033555  -0.009813  -0.008539  -0.018853  -0.003122  -0.021391
    200      -0.003314   0.123217   0.031655  -0.010778   0.067911  -0.025491
                 18         19         20         21         22         23    
      0       0.048177   0.067576  -0.024922   0.056940   0.007602   0.044994
      1       0.022898  -0.051333  -0.024327   0.032987   0.028176   0.028483
      2      -0.019788  -0.130177  -0.016132  -0.037598   0.002444  -0.020400
      3      -0.221035  -0.201516  -0.007651  -0.179016  -0.095582  -0.087146
      4      -0.085733  -0.138698  -0.038770  -0.074288  -0.026577  -0.024432
      5       0.121727  -0.056967  -0.003059   0.105572   0.088370   0.049232
      6       0.028716  -0.021697  -0.047269  -0.057139   0.036559   0.058823
      7      -0.078563   0.027743   0.205286  -0.031212   0.064590   0.031521
      8      -0.058384  -0.049168   0.074245  -0.016315   0.010011  -0.008619
      9       0.016929   0.047440   0.057442   0.028081  -0.044335  -0.045213
     10       0.012926   0.040401  -0.000754  -0.022554   0.019947   0.031554
     11      -0.015872   0.136121  -0.056615  -0.030360   0.026588  -0.032552
     12       0.035108   0.002696  -0.029303  -0.018120   0.014700   0.032983
     13      -0.013841  -0.000869   0.076277  -0.002230   0.029202   0.033404
     14      -0.026025  -0.051445   0.019792   0.011557  -0.011892  -0.012721
     15       0.031089   0.017128  -0.009625  -0.002118  -0.005817   0.000363
     16       0.009985   0.028854   0.008810  -0.022173   0.014437   0.059575
     17      -0.013319   0.061314  -0.017434   0.022103  -0.055648   0.011837
     18       0.028434  -0.030011  -0.000829   0.004904   0.021882  -0.007723
     19       0.014806  -0.029603   0.007880  -0.008997  -0.018990   0.102806
     20      -0.012277   0.075148  -0.022604   0.021100  -0.080119   0.025675
     21       0.026940   0.021813  -0.044591  -0.034469  -0.023050   0.017699
     22       0.004375   0.053255  -0.021154  -0.048475   0.025955   0.073373
     23      -0.012540   0.061142  -0.019668   0.018524  -0.083013   0.037426
     24       0.005975  -0.000461  -0.025110  -0.024930  -0.029921  -0.000377
     25      -0.003172   0.046489  -0.015252  -0.052813   0.032615   0.076968
     26      -0.006535   0.062181  -0.025829  -0.011564  -0.034927   0.057249
     27      -0.006217   0.001238  -0.031289  -0.030068  -0.053685   0.001995
     28       0.001453   0.052644  -0.026470  -0.085068   0.072973   0.095969
     29      -0.005631   0.064588  -0.030350  -0.024088  -0.021145   0.064372
     30       0.006180  -0.026398   0.023838   0.022352   0.002988  -0.039146
     31      -0.013115   0.037180   0.011222  -0.006610  -0.006190   0.057983
     32       0.002002   0.058635  -0.023414  -0.026191   0.015414   0.057291
     33      -0.007568  -0.042870   0.052163   0.048334   0.000410  -0.059421
     34      -0.016109   0.030412   0.020711  -0.002560   0.004702   0.050722
     35       0.009501   0.053038  -0.024392  -0.047612   0.067107   0.054992
     36       0.026185  -0.033352   0.044092   0.046217   0.045697  -0.058288
     37      -0.017311   0.038349   0.025564   0.034010  -0.051268   0.047309
     38       0.001667   0.058881  -0.016867  -0.010039   0.001323   0.052251
     39       0.029410  -0.054126   0.090363   0.095602   0.079793  -0.095376
     40      -0.023032   0.030862   0.047580   0.072126  -0.073820   0.026427
     41       0.007837   0.054368  -0.010932  -0.015161   0.036235   0.050134
     42       0.038334  -0.011530  -0.000291  -0.003915   0.038458  -0.018665
     43      -0.015445   0.045862   0.010462   0.021189  -0.065499   0.058239
     44      -0.007439   0.060144  -0.016706   0.013093  -0.056762   0.042538
     45       0.051442  -0.013456   0.006105  -0.001679   0.067548  -0.019545
     46      -0.020735   0.042172   0.022037   0.051054  -0.103632   0.044934
     47      -0.008681   0.058762  -0.011829   0.024867  -0.069885   0.037577
     48       0.034261   0.011803  -0.042141  -0.044073   0.000017   0.015533
     49      -0.004717   0.054863  -0.015081  -0.024138  -0.023286   0.076549
     50      -0.016021   0.063209  -0.018576   0.026795  -0.101701   0.040638
     51       0.046555   0.029373  -0.058301  -0.062352   0.003179   0.036627
     52      -0.001530   0.060699  -0.021284  -0.025861  -0.031564   0.082082
     53      -0.023748   0.070335  -0.018621   0.047736  -0.148563   0.039783
     54       0.014580   0.014458  -0.033397  -0.049798   0.038298   0.068100
     55      -0.030931  -0.006658   0.063575  -0.035324   0.036679   0.023112
     56      -0.063568   0.014851   0.025175   0.023169  -0.022685  -0.034831
     57       0.066733   0.010491  -0.201997  -0.057576  -0.008933   0.081759
     58       0.002215  -0.011745  -0.040402  -0.041706   0.008655   0.032133
     59      -0.095390   0.038402   0.090383   0.034720  -0.019290  -0.054058
     60       0.094218   0.046142  -0.339005  -0.018034  -0.084158   0.050439
     61      -0.001822   0.006686  -0.031083  -0.006636  -0.008011   0.003446
     62      -0.112145  -0.006766   0.184308  -0.029369   0.053627  -0.002540
     63       0.058847   0.034294  -0.204936  -0.024607  -0.035380   0.048087
     64       0.052577  -0.010274  -0.206638  -0.044369  -0.039765   0.048528
     65      -0.091157   0.099002   0.003660   0.116530  -0.108934  -0.131186
     66       0.087076  -0.046482  -0.201919  -0.139030   0.052931   0.165334
     67      -0.017704  -0.034790   0.028951  -0.080221   0.051398   0.056636
     68      -0.106765   0.031041   0.123899   0.022224  -0.003806  -0.049631
     69      -0.011895   0.116358   0.003860  -0.002079   0.032474   0.060311
     70      -0.006615   0.011614  -0.022139  -0.024674   0.008727   0.018741
     71      -0.050875   0.018797  -0.018763   0.027825  -0.038327  -0.039545
     72      -0.060109   0.146570   0.118477   0.021674   0.058300   0.051427
     73      -0.035074   0.030422   0.046370  -0.010534   0.024316   0.013988
     74      -0.034718  -0.004391  -0.072729   0.021326  -0.054755  -0.046708
     75      -0.019755   0.148199   0.015545   0.011961   0.032412   0.060661
     76       0.050920  -0.019035  -0.168600  -0.048233  -0.026762   0.026190
     77      -0.042160   0.084317  -0.062406   0.051795  -0.056309  -0.035020
     78       0.023785   0.139352  -0.091101  -0.003211   0.007796   0.071604
     79      -0.019387   0.038893  -0.011003  -0.006410   0.004888   0.010509
     80      -0.066220  -0.023440   0.042580   0.012196  -0.016273  -0.040733
     81      -0.037651  -0.032392   0.100235  -0.103171   0.106963   0.109874
     82      -0.023871  -0.018999   0.046809  -0.036550   0.031598   0.022475
     83      -0.032454   0.066138  -0.060180   0.066878  -0.069727  -0.064290
     84      -0.053151  -0.053449  -0.024888  -0.012072   0.006325   0.023927
     85      -0.032201  -0.032277   0.110267  -0.077175   0.078829   0.061170
     86      -0.031291   0.064646   0.011722   0.017084  -0.013416  -0.017074
     87      -0.035545  -0.022059   0.181460  -0.157781   0.170316   0.163023
     88       0.018935   0.008940  -0.181080   0.101898  -0.124251  -0.100290
     89       0.003560   0.106778  -0.072991   0.064726  -0.063278  -0.052930
     90      -0.077078  -0.054734   0.250284  -0.186869   0.202929   0.182648
     91      -0.050185  -0.034367   0.188912  -0.120882   0.128718   0.098757
     92      -0.036109   0.064300  -0.189689   0.159645  -0.173819  -0.152877
     93       0.012123   0.055415   0.066079   0.021141  -0.052834  -0.018563
     94       0.035428   0.026073  -0.013329  -0.007910   0.026932  -0.037994
     95       0.032013   0.073383  -0.028251  -0.045825   0.088379  -0.067106
     96       0.026219   0.021916   0.048661   0.012860  -0.039704   0.002294
     97       0.000212   0.034355  -0.022392  -0.005788   0.026571  -0.051176
     98      -0.065953   0.099383  -0.045186  -0.055524   0.099248  -0.064739
     99       0.042213   0.008660   0.030212  -0.001381  -0.008843   0.002708
    100      -0.027631   0.056233   0.007490   0.019594  -0.029770  -0.051350
    101      -0.159942   0.070147  -0.040151  -0.024308   0.007905   0.035615
    102       0.061530  -0.026046   0.014115  -0.015686   0.017193   0.033729
    103      -0.072986   0.071616  -0.000294   0.018826  -0.039899  -0.034931
    104      -0.280353   0.109769  -0.062914  -0.025618  -0.020567   0.077851
    105       0.028429   0.044509   0.028006  -0.004473  -0.001061  -0.031981
    106       0.011331   0.042832   0.046698   0.057997  -0.090648  -0.074426
    107      -0.078704  -0.040481   0.016643   0.026656  -0.083156   0.112785
    108       0.040321   0.038239   0.015228  -0.020660   0.032446  -0.033706
    109      -0.011212   0.050367   0.067457   0.085134  -0.148281  -0.065532
    110      -0.152877  -0.076243   0.035771   0.067229  -0.190591   0.218160
    111      -0.008678   0.090842   0.041368   0.009341  -0.034171  -0.047117
    112       0.089883   0.012471   0.060919   0.057566  -0.067717  -0.105452
    113       0.134157  -0.122118   0.057459   0.024306  -0.019249   0.031142
    114      -0.030075   0.124768   0.039847   0.006708  -0.032655  -0.064179
    115       0.136676  -0.005093   0.099211   0.081738  -0.099764  -0.121695
    116       0.249141  -0.232339   0.110610   0.062290  -0.064613   0.054365
    117      -0.013597   0.091695   0.061585   0.027914  -0.067785  -0.046834
    118       0.098002   0.009045   0.021931   0.023085  -0.004020  -0.100160
    119       0.176595  -0.046576   0.024927  -0.024740   0.087540  -0.070502
    120      -0.034022   0.117192   0.069533   0.040772  -0.092777  -0.070297
    121       0.145308  -0.007115   0.029195   0.023071   0.006236  -0.115002
    122       0.308658  -0.090072   0.047497  -0.023562   0.114753  -0.115197
    123       0.016812   0.012406   0.014862   0.012282  -0.029251  -0.021463
    124       0.021826  -0.027630  -0.059571   0.014031   0.010141  -0.067840
    125      -0.017131   0.044196  -0.004554  -0.028922   0.053688  -0.030916
    126       0.003799  -0.023280  -0.045105   0.008947  -0.018426  -0.030546
    127       0.053055  -0.039057  -0.040072   0.022675  -0.009914  -0.062036
    128       0.081171  -0.015418   0.034916  -0.005751  -0.006766   0.002138
    129       0.073019  -0.091004  -0.030747   0.016908   0.013605  -0.077297
    130      -0.023986   0.018555  -0.060153   0.009306   0.015293  -0.070768
    131       0.106287  -0.026882   0.042889   0.000250  -0.039004   0.029212
    132      -0.016137  -0.022383  -0.070410   0.003651  -0.019381  -0.018699
    133       0.090997  -0.093441  -0.056077   0.026566  -0.006490  -0.068653
    134       0.186983  -0.088180   0.085980   0.013784   0.000024  -0.038827
    135      -0.057828   0.016941  -0.078084  -0.001926  -0.037305   0.011634
    136       0.118837  -0.053870   0.010403   0.039030  -0.053866  -0.043323
    137       0.034764   0.018158   0.011369  -0.013555  -0.027655   0.040551
    138      -0.022143   0.126501  -0.007554  -0.033865   0.057368  -0.101016
    139       0.097707  -0.112802  -0.033763   0.049364  -0.060931  -0.020957
    140      -0.041746   0.042197  -0.011469  -0.027155   0.056677  -0.028268
    141      -0.051616   0.195809  -0.021490  -0.080208   0.155112  -0.192865
    142       0.149299  -0.148540  -0.018570   0.114230  -0.200605   0.098235
    143      -0.069126   0.108724  -0.024462  -0.071059   0.148934  -0.114976
    144      -0.042298   0.153472  -0.011785  -0.078447   0.152096  -0.184545
    145       0.111317  -0.146864  -0.020826   0.027886  -0.015730  -0.058394
    146       0.024371  -0.070065   0.017051   0.048203  -0.103311   0.116776
    147      -0.005092   0.122225  -0.015448   0.027044  -0.063841  -0.002042
    148       0.084111  -0.106432  -0.035146   0.029077  -0.016900  -0.056265
    149      -0.088456   0.076238  -0.037110  -0.051226   0.114054  -0.082109
    150       0.044640  -0.057342   0.050591   0.053625  -0.089674   0.012969
    151      -0.043291  -0.011925  -0.118170   0.001233   0.054610  -0.104163
    152       0.014655  -0.025584   0.037103   0.011859  -0.008229   0.010449
    153       0.033935  -0.078461   0.083579   0.052478   0.053735  -0.160798
    154      -0.062797  -0.000756  -0.129786  -0.004153   0.072216  -0.115802
    155      -0.053238  -0.014251   0.029381  -0.004237   0.175877  -0.188073
    156       0.045827  -0.036793   0.025524   0.046508  -0.152652   0.097703
    157       0.002114  -0.031908  -0.128033   0.027173  -0.157749   0.127730
    158       0.073002  -0.098573   0.080978   0.062544  -0.148623   0.127677
    159       0.074312  -0.122003   0.070414   0.098677  -0.214361   0.122033
    160      -0.114641   0.017164  -0.129292  -0.030640   0.283367  -0.344205
    161       0.048260  -0.017600   0.036042   0.013720  -0.103186   0.119009
    162      -0.114713  -0.076692  -0.015842   0.043652  -0.001696  -0.007140
    163      -0.046866  -0.095657  -0.042555   0.005873   0.007384   0.003704
    164       0.064321  -0.077711  -0.005702  -0.016567   0.022578   0.007552
    165      -0.101982  -0.069360  -0.024470   0.213257   0.073411   0.025942
    166      -0.043344  -0.057255  -0.040746   0.060034   0.023888   0.014169
    167       0.058805  -0.073589   0.000382  -0.097150  -0.011722  -0.008936
    168      -0.083902  -0.050727  -0.006892   0.191180   0.068918   0.024417
    169      -0.037230  -0.054219  -0.037157   0.050509   0.022037   0.013926
    170       0.056861  -0.033619   0.022657  -0.071106  -0.007294  -0.011859
    171      -0.126513  -0.054608  -0.005364   0.260700   0.090515   0.028850
    172      -0.055000  -0.091375  -0.059237   0.060429   0.029101   0.016711
    173       0.077863  -0.009870   0.035438  -0.094456  -0.016869  -0.015235
    174       0.002166  -0.026120   0.018425  -0.013317   0.001634  -0.001032
    175      -0.002349   0.002845  -0.001651  -0.007698  -0.003653   0.002973
    176       0.021631  -0.017340   0.028227   0.029964   0.023173  -0.001539
    177       0.019701  -0.009491   0.038166  -0.084653  -0.026016  -0.010919
    178       0.003456   0.004243   0.002980  -0.034285  -0.013240  -0.000365
    179       0.018236   0.025813   0.045982   0.075616   0.032518   0.001003
    180       0.081113  -0.015626   0.023614  -0.172955  -0.047307  -0.021139
    181       0.029883   0.062236   0.028111  -0.050121  -0.024870  -0.006791
    182      -0.016044  -0.055606   0.009235   0.092570   0.047241   0.009102
    183       0.167526   0.012983   0.048844  -0.391765  -0.121832  -0.049589
    184       0.063830   0.108973   0.056325  -0.118430  -0.053092  -0.019065
    185      -0.052517  -0.047011   0.009257   0.195255   0.079346   0.020477
    186       0.046106  -0.039839  -0.005565  -0.029785   0.007586  -0.001664
    187       0.018081   0.058600   0.020411   0.001954  -0.005433  -0.000205
    188      -0.006009  -0.099441  -0.009287   0.012240   0.022951   0.003877
    189       0.102756  -0.029984  -0.006130  -0.111267  -0.013611  -0.010509
    190       0.042044   0.100499   0.043334  -0.013756  -0.012367  -0.005505
    191      -0.033612  -0.127378  -0.023180   0.040471   0.032086   0.009143
    192      -0.052609  -0.073822  -0.029656   0.167709   0.069299   0.021639
    193      -0.021860  -0.002435  -0.015794   0.056643   0.017512   0.010276
    194       0.035238  -0.109260  -0.013464  -0.084036  -0.004865  -0.005258
    195      -0.069925  -0.094639  -0.046922   0.216949   0.088973   0.027264
    196      -0.027852  -0.005960  -0.020142   0.075492   0.024307   0.012150
    197       0.039185  -0.153350  -0.032337  -0.120191  -0.009469  -0.005570
    198       0.073481   0.016215   0.090835   0.015155  -0.039113  -0.016314
    199      -0.025612   0.080338   0.003437  -0.027490   0.037775  -0.011136
    200      -0.108335   0.196267  -0.095741  -0.016650   0.030072  -0.089993
                 24         25         26         27         28         29    
      0      -0.051387   0.004415  -0.075980   0.037847  -0.020516  -0.032984
      1       0.032381   0.043478  -0.061262   0.004919  -0.047847  -0.043848
      2      -0.009242  -0.021758   0.050747  -0.013258   0.032732   0.034112
      3       0.089290   0.039975   0.001627   0.012167  -0.044779  -0.041054
      4       0.013523   0.011991  -0.004206   0.000422  -0.015956  -0.016659
      5       0.052683   0.050522  -0.049174  -0.022299  -0.036651  -0.018011
      6      -0.018101  -0.027669   0.034344   0.021271   0.019502   0.007730
      7      -0.041312   0.019082  -0.048340   0.012078   0.010654  -0.000697
      8      -0.068040  -0.037079   0.033081   0.005122   0.043357   0.034400
      9      -0.012796   0.001841   0.012726   0.017316  -0.012769  -0.003985
     10       0.052383   0.008314   0.031755  -0.015379   0.004660   0.016663
     11      -0.057397   0.049077   0.045096  -0.001996   0.014522  -0.020755
     12      -0.036159  -0.009704  -0.019220   0.015869   0.007928   0.002926
     13       0.039442   0.021750  -0.017031   0.013047  -0.020872  -0.019258
     14      -0.035932  -0.027019   0.023686   0.007579   0.022127   0.017899
     15      -0.044592   0.000324  -0.038183   0.000757   0.001193   0.005581
     16       0.063582  -0.002472   0.018928  -0.009945   0.000613   0.018405
     17      -0.046385  -0.021950  -0.026796   0.022286  -0.001109  -0.021914
     18      -0.035756  -0.002561   0.007668   0.011081   0.012005   0.018310
     19       0.065981  -0.048351  -0.036286  -0.005887  -0.002170   0.032353
     20      -0.051125  -0.030479  -0.065252   0.016160  -0.007402  -0.025284
     21      -0.051053   0.007971  -0.108638  -0.073565   0.010331   0.049073
     22       0.069569   0.016863   0.025928  -0.050799   0.013287   0.053215
     23      -0.041988  -0.041675  -0.065216   0.022849  -0.008964  -0.026592
     24      -0.062615   0.010237  -0.119790  -0.098643   0.018417   0.060357
     25       0.082550   0.020982   0.036161  -0.063005   0.017193   0.064859
     26       0.010917  -0.021237  -0.014372   0.005446  -0.003066   0.000090
     27      -0.090407   0.008812  -0.169650  -0.136724   0.027271   0.079806
     28       0.122523   0.043388   0.069336  -0.094616   0.026402   0.100882
     29       0.024034  -0.012782  -0.005159  -0.008965   0.001007   0.014919
     30      -0.038076   0.003966  -0.020207  -0.011945   0.006418  -0.004469
     31       0.051241  -0.008491   0.029273  -0.006527   0.004967   0.011482
     32       0.054370  -0.000444   0.048558   0.005367   0.000668   0.011702
     33      -0.042430  -0.004043   0.004721   0.015489   0.005747  -0.034730
     34       0.058854  -0.005303   0.049430  -0.001542   0.006674   0.006293
     35       0.093800   0.025863   0.098876  -0.014195   0.009081   0.034312
     36      -0.003001   0.005713   0.070241   0.066741  -0.010638  -0.047871
     37       0.015114  -0.040195   0.011092   0.053810  -0.011772  -0.038087
     38       0.043089  -0.011772   0.047098   0.031420  -0.006268  -0.008383
     39       0.022842  -0.002978   0.179880   0.176586  -0.029554  -0.125783
     40      -0.007708  -0.060988   0.019627   0.111212  -0.024295  -0.087120
     41       0.074103   0.000176   0.095584   0.041516  -0.005914  -0.009015
     42       0.000354   0.021770   0.000593  -0.030790   0.004744   0.034698
     43       0.004677  -0.039086  -0.026779   0.021074  -0.007578  -0.012536
     44      -0.012740  -0.034797  -0.023441   0.033064  -0.010371  -0.023134
     45       0.028996   0.030346   0.044304  -0.020507   0.002908   0.040007
     46      -0.030664  -0.059453  -0.058379   0.043311  -0.013971  -0.039412
     47      -0.024644  -0.042299  -0.033000   0.042427  -0.012955  -0.033362
     48      -0.027922   0.023636  -0.095600  -0.110970   0.019869   0.081541
     49       0.038517  -0.008942  -0.013065  -0.034061   0.005987   0.038654
     50      -0.052630  -0.052375  -0.078516   0.031338  -0.011953  -0.034818
     51      -0.021515   0.035935  -0.113694  -0.164402   0.038212   0.107840
     52       0.030961  -0.009550  -0.029767  -0.047291   0.009583   0.044167
     53      -0.092410  -0.076058  -0.123663   0.049799  -0.018700  -0.058416
     54      -0.014699  -0.021053   0.021589   0.028434   0.006570  -0.010181
     55      -0.023244   0.011285  -0.027169   0.009529   0.006225  -0.006309
     56      -0.035009  -0.016220   0.012935  -0.017614   0.007836   0.019624
     57       0.020000  -0.059849   0.095258   0.059002   0.020657  -0.014497
     58      -0.003274  -0.013168   0.018579   0.027058   0.014420  -0.009290
     59      -0.031281   0.009610  -0.026096  -0.023559   0.009705   0.027657
     60       0.154781   0.006296   0.033098   0.245128   0.205504   0.019239
     61       0.063395   0.059499  -0.078175   0.131081   0.127620   0.012147
     62      -0.197823  -0.111321   0.115594  -0.265468  -0.240147  -0.018660
     63       0.092089   0.009079   0.008226   0.161892   0.136121   0.012992
     64       0.049750  -0.038255   0.075455   0.099893   0.065235  -0.012186
     65       0.176019   0.171832  -0.218981   0.271157   0.325687   0.095624
     66      -0.155676  -0.231733   0.313270  -0.188936  -0.258767  -0.081180
     67      -0.102373  -0.082558   0.100686  -0.123917  -0.136461  -0.031512
     68      -0.063508  -0.008816  -0.005148  -0.075233  -0.038610   0.023126
     69       0.040807   0.050057  -0.080456   0.033812  -0.056233  -0.081154
     70      -0.002924   0.005572  -0.011168  -0.007406  -0.022916  -0.024235
     71      -0.029250  -0.023813   0.027458  -0.028427  -0.002559   0.017415
     72       0.076405   0.151520  -0.250927   0.227723   0.163084  -0.025459
     73       0.017861   0.064534  -0.109908   0.101435   0.097983   0.004915
     74      -0.036003  -0.043290   0.056513  -0.015802   0.043498   0.052188
     75       0.060734   0.075726  -0.117944   0.040806  -0.076446  -0.109023
     76      -0.035876  -0.103027   0.172353  -0.212866  -0.255671  -0.085055
     77       0.004596  -0.013306   0.024591  -0.114428  -0.171484  -0.083945
     78       0.039834  -0.006384   0.023930  -0.145956  -0.310701  -0.187539
     79       0.024380   0.051959  -0.086161   0.073529   0.063072  -0.008754
     80      -0.053092  -0.023059   0.016402   0.034499   0.112342   0.083929
     81      -0.103298  -0.048398   0.033723   0.047735   0.038847  -0.003098
     82      -0.020757   0.010222  -0.028223   0.021033   0.018902  -0.003860
     83       0.027407   0.005442   0.002605  -0.040041  -0.026928   0.012177
     84       0.002747  -0.001820  -0.005526   0.133151   0.144651   0.088749
     85      -0.081587  -0.010361  -0.021988   0.007089  -0.003815  -0.041385
     86      -0.036859  -0.019682   0.018093  -0.071298  -0.067949  -0.033642
     87      -0.173458  -0.078878   0.059134  -0.002825  -0.023773  -0.058561
     88       0.170055   0.086231  -0.081748   0.076144   0.086138   0.084195
     89       0.034361   0.003293   0.011813  -0.096839  -0.098365  -0.029612
     90      -0.224044  -0.095447   0.067056   0.023731   0.011417  -0.045389
     91      -0.139256  -0.036185   0.003679  -0.014147  -0.024568  -0.059118
     92       0.147171   0.053510  -0.028553   0.026732   0.061515   0.105197
     93       0.021595  -0.001867   0.033958   0.010598  -0.013085   0.016894
     94       0.006409   0.005770   0.013096  -0.011135   0.008252  -0.002632
     95      -0.028238   0.033120   0.022056   0.006542   0.000542  -0.012008
     96       0.039216  -0.009049   0.030726  -0.012205   0.005382   0.008029
     97       0.004862  -0.000672   0.007025  -0.012352   0.009400  -0.005852
     98      -0.014332   0.019948   0.004991   0.006974  -0.004040  -0.004247
     99       0.035673  -0.007255   0.017985  -0.012776   0.006675   0.001958
    100       0.008638  -0.002953   0.028901  -0.010042   0.005743   0.006518
    101      -0.003620   0.011550  -0.009821  -0.005241   0.001364  -0.002542
    102       0.038683  -0.006278  -0.002913  -0.012402   0.005441  -0.000422
    103       0.010475  -0.002185   0.026015  -0.013955   0.007264   0.006454
    104      -0.003512   0.015349  -0.017571  -0.012424   0.002720   0.000069
    105       0.024142  -0.001112   0.027698  -0.006090   0.001826   0.004636
    106      -0.004543  -0.007297   0.050141   0.003895  -0.003168   0.018045
    107       0.019374  -0.009934  -0.012347  -0.007856   0.003590   0.003062
    108       0.030328  -0.000501   0.021134  -0.012722   0.007268  -0.001887
    109      -0.012441  -0.009372   0.059730   0.013305  -0.011180   0.028599
    110       0.042418  -0.027863  -0.020210  -0.019900   0.009123   0.011295
    111       0.008040   0.005397   0.040391   0.009167  -0.010668   0.014753
    112      -0.008534  -0.006963   0.052573   0.009749  -0.005704   0.015980
    113       0.012922  -0.009197  -0.004816   0.006443  -0.002131  -0.004490
    114       0.000951   0.011023   0.047930   0.014276  -0.014794   0.017582
    115      -0.011408  -0.010028   0.065261   0.021790  -0.014433   0.022664
    116       0.027808  -0.027790  -0.007873   0.008617  -0.002628  -0.003246
    117       0.006774   0.001456   0.047251   0.015354  -0.015376   0.020396
    118      -0.011214   0.001635   0.033273  -0.000070   0.002514   0.002329
    119      -0.014693   0.020434   0.013108   0.010063  -0.002039  -0.015259
    120      -0.001602  -0.001720   0.061666   0.020747  -0.018547   0.031645
    121      -0.014955   0.004458   0.036526  -0.000096   0.003528  -0.000342
    122      -0.024065   0.028630   0.024836   0.010752   0.000180  -0.023443
    123       0.013067  -0.009490   0.019270  -0.012197   0.009481   0.000116
    124      -0.046942  -0.001930  -0.020393   0.001581   0.004009  -0.013493
    125       0.007426   0.008061   0.009640   0.002657  -0.003331   0.004044
    126      -0.063633   0.016607  -0.008052   0.039767  -0.033484   0.033912
    127      -0.035675  -0.013092  -0.020920  -0.002395   0.007618  -0.016012
    128       0.016988  -0.016462  -0.005757   0.016641  -0.016414   0.020595
    129      -0.020752  -0.071873  -0.077233   0.087287  -0.079318   0.097018
    130      -0.044066   0.021214   0.010376  -0.030646   0.033970  -0.047725
    131       0.003703  -0.001413   0.002716   0.015900  -0.015068   0.015526
    132      -0.100754   0.047188  -0.003894   0.051776  -0.043109   0.037606
    133      -0.056097  -0.034528  -0.062959   0.044997  -0.035164   0.029400
    134       0.094867  -0.129416  -0.071037   0.046267  -0.046959   0.072464
    135      -0.122950   0.097934   0.035722   0.023926  -0.016857   0.002465
    136       0.001767  -0.036872  -0.012892  -0.022133   0.024478  -0.028581
    137      -0.031289   0.052404   0.033545   0.000710  -0.000018  -0.008538
    138       0.043818  -0.025290   0.030961  -0.044801   0.041899  -0.031049
    139      -0.060722  -0.011846  -0.038113   0.016973  -0.007385  -0.011013
    140      -0.001485   0.020521   0.014901   0.007659  -0.009880   0.014996
    141       0.099852  -0.096870  -0.004642   0.021510  -0.027873   0.089000
    142      -0.144475   0.131131   0.070891  -0.231501   0.251089  -0.403506
    143       0.051685  -0.046510  -0.017765   0.067814  -0.073262   0.124874
    144       0.112210  -0.132652  -0.043482   0.110732  -0.119798   0.217801
    145      -0.004244  -0.116694  -0.123421   0.192862  -0.188629   0.254126
    146      -0.082596   0.125501   0.070061  -0.111608   0.116334  -0.198569
    147      -0.061444   0.143746   0.157703  -0.320935   0.328346  -0.460184
    148      -0.029494  -0.062902  -0.076729   0.104990  -0.098738   0.126528
    149       0.000774  -0.003961  -0.010845   0.085878  -0.090379   0.136977
    150       0.042509  -0.030962   0.028292  -0.049694   0.042014  -0.019241
    151      -0.093926   0.023161  -0.023329   0.012817   0.000567  -0.029021
    152       0.042046  -0.012513   0.021083  -0.035640   0.029239  -0.015012
    153       0.278887  -0.362709  -0.196912  -0.124870   0.120781  -0.141271
    154      -0.091903   0.019831  -0.025069   0.007643   0.007830  -0.044361
    155       0.256119  -0.323049  -0.192535  -0.115932   0.120167  -0.171242
    156      -0.088100   0.146189   0.141779  -0.000665  -0.008223   0.052035
    157      -0.352871   0.400420   0.246153   0.084031  -0.080497   0.120848
    158      -0.007292   0.089405   0.123674  -0.052190   0.035420   0.022560
    159      -0.027640   0.089411   0.138367  -0.065315   0.050479   0.007210
    160       0.150073  -0.339831  -0.285795  -0.058450   0.084370  -0.188583
    161      -0.085038   0.169935   0.143564   0.016392  -0.027879   0.076346
    162       0.019049   0.013159  -0.011053   0.017176  -0.018564  -0.016863
    163      -0.008884   0.004638  -0.010870   0.000736  -0.008029  -0.008156
    164       0.008456   0.008042  -0.004161  -0.008705   0.002803   0.006526
    165       0.015227   0.002783   0.016933  -0.003644  -0.003677   0.010459
    166      -0.044023  -0.024309   0.013829  -0.000515   0.021223   0.019422
    167       0.004037   0.006492  -0.011878   0.004319   0.007388   0.000632
    168       0.030560   0.010244   0.016307  -0.007888  -0.007361   0.009003
    169      -0.043265  -0.024381   0.013960  -0.002242   0.022146   0.020846
    170       0.038880   0.024727  -0.021062   0.004807  -0.009439  -0.012708
    171       0.049297   0.013051   0.021443  -0.014496  -0.011348   0.005440
    172      -0.067152  -0.041611   0.021559  -0.002656   0.035999   0.031069
    173       0.048295   0.033224  -0.027072   0.006535  -0.016055  -0.017956
    174       0.032598   0.019773  -0.005716   0.003216  -0.013913  -0.001766
    175      -0.012118  -0.004632  -0.000655   0.000425   0.001226   0.006681
    176       0.061512   0.033780  -0.017085  -0.001050  -0.020485  -0.016034
    177       0.045210   0.029072  -0.013647   0.006824  -0.023696  -0.006982
    178      -0.010297  -0.002736  -0.002881   0.001812  -0.000544   0.005744
    179       0.084287   0.044603  -0.019761  -0.003891  -0.034364  -0.023680
    180       0.021594   0.020704  -0.026522   0.011457  -0.009890  -0.016822
    181       0.011209   0.008939  -0.013278   0.002194  -0.013963  -0.008078
    182       0.050444   0.025700  -0.004739  -0.003917  -0.012974  -0.003770
    183       0.023144   0.031529  -0.055997   0.025050  -0.017273  -0.037012
    184       0.032703   0.023076  -0.027956   0.006255  -0.028016  -0.022571
    185       0.061997   0.026914   0.005890  -0.010400  -0.016378   0.000943
    186       0.005811   0.002840  -0.002529  -0.002747   0.007678  -0.001450
    187       0.008485   0.003979  -0.005463  -0.002931  -0.009023  -0.003489
    188       0.017584   0.013099  -0.006734   0.003795  -0.000359   0.003074
    189      -0.008259  -0.004210  -0.007929  -0.003803   0.018383  -0.005260
    190       0.034876   0.018291  -0.014671  -0.004570  -0.022299  -0.015792
    191       0.004727   0.005999   0.000103   0.005042   0.005308   0.011478
    192       0.007173  -0.003467   0.020890  -0.009472   0.007682   0.014042
    193      -0.025650  -0.016942   0.011252  -0.003515   0.011876   0.014404
    194      -0.002488   0.005497  -0.012785   0.007457   0.010075   0.002566
    195      -0.001479  -0.011418   0.029889  -0.012925   0.015663   0.019586
    196      -0.027146  -0.019059   0.014287  -0.004788   0.013737   0.015902
    197      -0.024846  -0.004253  -0.011243   0.010569   0.024172   0.009438
    198       0.050081  -0.031077   0.001657   0.029021  -0.041608   0.070616
    199       0.041228   0.047790   0.081409  -0.016952   0.011772  -0.019269
    200      -0.142177   0.111577   0.084326  -0.017685   0.054750  -0.134848
                 30         31         32         33         34         35    
      0       0.082733   0.009837  -0.151250   0.052275  -0.109090   0.089268
      1       0.012665  -0.011590   0.048272   0.035658  -0.089156   0.026123
      2      -0.031525   0.003208   0.033175  -0.031947   0.062081  -0.040762
      3      -0.008767  -0.003981   0.051849   0.004557  -0.043112   0.008391
      4      -0.005444  -0.002178   0.024827  -0.001214  -0.019010  -0.002119
      5      -0.023980  -0.021966   0.164033   0.026796  -0.084163  -0.020888
      6       0.003334  -0.007342   0.006463   0.000072   0.023475  -0.011087
      7       0.019857  -0.013197  -0.003937   0.037111   0.045304  -0.047585
      8       0.010788   0.000722  -0.008985   0.014583   0.020744  -0.015478
      9       0.003016   0.020828   0.038098   0.003458   0.042079   0.027235
     10       0.009528   0.002200  -0.012778   0.007340   0.003659   0.023723
     11       0.037999   0.110584  -0.012785  -0.029198  -0.130812  -0.125583
     12       0.031566   0.005582  -0.067130   0.012826  -0.015625   0.025343
     13       0.001815  -0.019108   0.039123   0.025889   0.019696   0.005742
     14       0.010889   0.002536  -0.018074   0.010740  -0.003134   0.014873
     15       0.022013   0.009695  -0.038093   0.012232  -0.016618   0.021698
     16       0.006730  -0.013935  -0.010609   0.013984   0.027683   0.042359
     17       0.003740   0.004154  -0.011874   0.000593  -0.025806  -0.010466
     18       0.051655   0.026722  -0.089063   0.022904  -0.040856   0.050027
     19      -0.012747  -0.085594  -0.029629   0.033363   0.083801   0.113333
     20      -0.017948  -0.021387   0.013872  -0.001488   0.001187  -0.011320
     21      -0.016231  -0.008522   0.014214   0.000143   0.005282  -0.001793
     22       0.024251   0.045190  -0.022418  -0.002928  -0.022088   0.005415
     23      -0.030442  -0.044747   0.026096  -0.000064   0.031635  -0.001169
     24      -0.033422  -0.015140   0.047612  -0.003796   0.017714  -0.017521
     25       0.024678   0.054250  -0.016034  -0.006058  -0.020211   0.001266
     26      -0.011241  -0.009290   0.012898  -0.005425   0.021082  -0.003314
     27      -0.052081  -0.027179   0.075834  -0.005649   0.031748  -0.027473
     28       0.044149   0.095001  -0.028675  -0.011518  -0.038528  -0.004575
     29      -0.005084   0.005276   0.009917  -0.007552   0.014952  -0.006211
     30      -0.012386  -0.015679   0.015961   0.001923   0.012936  -0.001919
     31       0.009052   0.014323  -0.008015  -0.002126   0.005604   0.008983
     32       0.015696   0.028848  -0.013465  -0.007052  -0.004841  -0.002048
     33      -0.016148  -0.028308   0.021003   0.003013   0.029601   0.002408
     34       0.013184   0.018507  -0.010930  -0.001901   0.005479   0.010663
     35       0.039034   0.065547  -0.033299  -0.007547  -0.030427  -0.001161
     36       0.022648   0.002598  -0.036516   0.008290  -0.023739   0.010741
     37      -0.004110  -0.020675  -0.005434   0.000227   0.020872   0.010828
     38       0.013340   0.017911  -0.015970  -0.005826  -0.002107  -0.000667
     39       0.054295   0.006402  -0.087471   0.016090  -0.045314   0.028433
     40      -0.008317  -0.044908  -0.010526   0.004023   0.027594   0.015217
     41       0.032604   0.038910  -0.037614  -0.004893  -0.018203   0.004789
     42       0.005818   0.019218   0.001662  -0.000916  -0.018236  -0.009835
     43      -0.015629  -0.022264   0.013654  -0.002747   0.026387   0.002111
     44      -0.017604  -0.023573   0.016105  -0.004251   0.021653  -0.006641
     45       0.020346   0.042009  -0.008098  -0.003252  -0.034759  -0.016192
     46      -0.035132  -0.056106   0.031719   0.000073   0.044368   0.001135
     47      -0.024299  -0.035381   0.022516  -0.003320   0.027809  -0.007400
     48      -0.019727   0.005681   0.035197  -0.003686   0.009039  -0.010425
     49       0.002515   0.019868   0.002227  -0.006449   0.003805  -0.000895
     50      -0.040742  -0.056586   0.038490  -0.002417   0.044848  -0.005855
     51      -0.022344   0.014259   0.048789  -0.004489   0.020731  -0.007697
     52      -0.003022   0.016754   0.011856  -0.007006   0.012432  -0.001534
     53      -0.064132  -0.090823   0.061586  -0.003123   0.072722  -0.009738
     54       0.003657  -0.011625   0.017813   0.004188   0.014442  -0.019476
     55       0.003841  -0.003555  -0.002420   0.007979   0.021675  -0.046519
     56       0.009622   0.006246  -0.000559   0.018357  -0.032095   0.026114
     57      -0.013913  -0.023187   0.098825  -0.002414  -0.032608   0.020937
     58      -0.008982  -0.009017   0.040523   0.001417   0.001559  -0.029356
     59       0.025348   0.003003   0.018103   0.048303  -0.075912   0.048920
     60      -0.180161   0.073911   0.110018   0.119531  -0.085983   0.056259
     61      -0.124143   0.080302  -0.070165   0.065731   0.052362  -0.061600
     62       0.262606  -0.157194   0.118567  -0.105421  -0.085839   0.053836
     63      -0.116657   0.053141   0.045660   0.080615  -0.038386   0.023412
     64      -0.063909  -0.000122   0.111960   0.016353  -0.029355  -0.005943
     65      -0.260503   0.199892  -0.081914   0.262490  -0.105780   0.067402
     66       0.235909  -0.210104   0.237705  -0.197025  -0.025062   0.017466
     67       0.147318  -0.114887   0.134654  -0.073503  -0.038572  -0.009065
     68       0.078710  -0.031995   0.053393   0.029200  -0.096667   0.059294
     69      -0.013972  -0.006536  -0.057679  -0.081663   0.084022  -0.095610
     70      -0.022028   0.012632  -0.016056  -0.036660  -0.023564   0.016865
     71      -0.000633   0.014824  -0.002511   0.005846  -0.065031   0.069517
     72       0.125859  -0.141850   0.124180  -0.491375  -0.060390   0.063001
     73       0.056433  -0.063297   0.082514  -0.263601  -0.096579   0.095949
     74       0.014028   0.003867   0.058990  -0.057478  -0.188444   0.216933
     75      -0.020509  -0.006500  -0.086686  -0.122619   0.117280  -0.133128
     76      -0.176038   0.159597  -0.207361   0.371268   0.099495  -0.115052
     77      -0.093073   0.087708  -0.171547   0.106082   0.081145  -0.092061
     78      -0.168414   0.130361  -0.293972   0.253795   0.291523  -0.325710
     79       0.030720  -0.041867   0.061915  -0.263496  -0.131081   0.141825
     80       0.067905  -0.039036   0.105621  -0.042362  -0.125047   0.130676
     81      -0.002230  -0.011107   0.081017   0.073580  -0.039460  -0.054698
     82       0.000180   0.003546  -0.037142  -0.025913   0.026680  -0.034570
     83       0.025670  -0.004914  -0.011905   0.010611   0.001375   0.031741
     84       0.313454  -0.202511   0.176761   0.257427   0.105687  -0.306798
     85      -0.133174   0.093629  -0.112045  -0.129752  -0.058147   0.085630
     86      -0.137065   0.097951  -0.077133  -0.096889  -0.084368   0.166045
     87      -0.193853   0.105121   0.032416  -0.028354  -0.139885   0.099682
     88       0.331215  -0.196937  -0.000962   0.098761   0.260362  -0.274732
     89      -0.098087   0.070483  -0.079864  -0.091307  -0.016578   0.148697
     90      -0.164083   0.083656   0.101593   0.051170  -0.178297   0.046856
     91      -0.201854   0.125796  -0.057329  -0.100785  -0.118611   0.111719
     92       0.347591  -0.208063   0.116786   0.229841   0.174468  -0.244428
     93       0.006938   0.040213   0.040603  -0.003299   0.042123   0.023429
     94      -0.003950  -0.030100  -0.018845   0.011451   0.008859   0.037864
     95       0.004983   0.019380   0.017308  -0.002447   0.004204  -0.008801
     96      -0.000850   0.000845   0.005754   0.002258   0.025146   0.036812
     97      -0.010941  -0.046593  -0.018279   0.014425   0.022431   0.055226
     98      -0.009317  -0.021221   0.018194   0.006977   0.044806   0.029056
     99       0.002722  -0.009692   0.000112   0.012610   0.039983   0.070669
    100      -0.014088  -0.022260  -0.004160  -0.001291   0.009126   0.015393
    101       0.004369   0.002064   0.009008   0.007691   0.030828   0.039828
    102       0.011539  -0.016464  -0.010393   0.025216   0.048230   0.100489
    103      -0.014020  -0.025272  -0.004418   0.001111   0.017240   0.029291
    104       0.004863  -0.000612   0.012357   0.011791   0.051885   0.068396
    105      -0.001398  -0.003166   0.018368   0.008646   0.057546   0.071333
    106      -0.012297   0.025399   0.016996  -0.024567  -0.023563  -0.057821
    107       0.021211   0.039679  -0.013916  -0.002202  -0.039302  -0.018153
    108      -0.005328  -0.030870   0.006439   0.018358   0.070270   0.101101
    109      -0.005349   0.069921   0.033972  -0.039914  -0.046407  -0.105484
    110       0.036780   0.074952  -0.036791  -0.011430  -0.101685  -0.062772
    111       0.005636   0.045281   0.047575  -0.005750   0.048843   0.028860
    112      -0.017662   0.012652   0.021353  -0.022157  -0.008213  -0.048902
    113       0.006586   0.002667  -0.001875   0.005977   0.006032   0.012368
    114       0.005643   0.058346   0.060375  -0.010785   0.050751   0.015801
    115      -0.017743   0.036871   0.039643  -0.033386  -0.016142  -0.086324
    116       0.006350  -0.000054  -0.011114   0.004615  -0.008449  -0.001284
    117       0.006412   0.063545   0.054766  -0.015023   0.032295  -0.005899
    118      -0.016097  -0.021322   0.003251  -0.002741   0.015379   0.012496
    119      -0.006235  -0.020395   0.021618   0.010720   0.056250   0.047072
    120       0.003093   0.081037   0.062927  -0.028622   0.019362  -0.043726
    121      -0.018114  -0.025482   0.004976  -0.002401   0.020262   0.015259
    122      -0.012743  -0.030762   0.030204   0.010867   0.072285   0.054753
    123      -0.006877  -0.006866  -0.005196  -0.004810  -0.005556  -0.000748
    124      -0.006080  -0.023245  -0.015208   0.006047  -0.006350   0.020644
    125      -0.011129  -0.024381   0.009812   0.004580   0.034063   0.018225
    126       0.008603   0.067933   0.053993  -0.019433   0.021681  -0.050819
    127      -0.003679  -0.018557  -0.024348   0.003991  -0.028176   0.011166
    128       0.008329   0.039313   0.018417  -0.010644  -0.012712  -0.043170
    129       0.022116   0.134398   0.057356  -0.041302  -0.056324  -0.161429
    130      -0.023397  -0.090769  -0.041981   0.021572   0.016772   0.089079
    131       0.016293   0.060973   0.029178  -0.013412  -0.010441  -0.049603
    132       0.013076   0.085997   0.080633  -0.019707   0.057261  -0.042950
    133       0.016475   0.065594   0.016561  -0.014488  -0.043159  -0.066378
    134       0.021355   0.097146  -0.003902  -0.034110  -0.132910  -0.166909
    135       0.005036   0.044663   0.076302  -0.005820   0.102714   0.024987
    136      -0.000885  -0.020236  -0.052067   0.001193  -0.078862  -0.006210
    137       0.005580   0.019291   0.035584   0.000795   0.052979   0.020456
    138      -0.043546  -0.109304  -0.065859  -0.005661  -0.069727  -0.058575
    139       0.021093   0.060384   0.022487  -0.005249  -0.001636   0.000344
    140      -0.013282  -0.032604   0.011466   0.010472   0.055178   0.050381
    141      -0.093958  -0.212253  -0.157857  -0.017731  -0.187135  -0.142707
    142       0.087629   0.153654   0.142151   0.011669   0.136820   0.042862
    143      -0.060900  -0.130577  -0.075465  -0.000891  -0.055836  -0.030019
    144      -0.090550  -0.176618  -0.154283  -0.022372  -0.186107  -0.120605
    145       0.000178   0.066485  -0.022327  -0.023098  -0.076120  -0.030087
    146       0.068329   0.135157   0.157208   0.024809   0.225959   0.154969
    147       0.014048  -0.049126   0.042442   0.016779   0.066802  -0.011600
    148       0.000303   0.033991  -0.015194  -0.011143  -0.044500  -0.010791
    149      -0.037776  -0.075085  -0.032784   0.009577   0.011711   0.051180
    150      -0.022940  -0.053468  -0.067884  -0.014200  -0.098322  -0.066734
    151      -0.003640  -0.001328   0.016842  -0.001336   0.000173  -0.026574
    152      -0.026214  -0.071166  -0.051444  -0.003069  -0.052656  -0.041033
    153       0.044398   0.092294  -0.019098  -0.019156  -0.095036  -0.059568
    154       0.001071   0.013668   0.027410  -0.005417  -0.005689  -0.051297
    155       0.048252   0.104935   0.027256  -0.018607  -0.061073  -0.103057
    156      -0.054462  -0.118777  -0.078462  -0.009138  -0.075277  -0.052078
    157      -0.099390  -0.221936  -0.092960   0.002819  -0.055575  -0.052641
    158      -0.082253  -0.216944  -0.173524  -0.009029  -0.179006  -0.109202
    159      -0.078245  -0.189966  -0.176294  -0.025086  -0.228195  -0.168894
    160       0.091956   0.225596   0.136184  -0.010572   0.047697  -0.036473
    161      -0.064667  -0.160271  -0.083437   0.007278  -0.029953   0.007142
    162       0.023906   0.001539  -0.036034   0.018375  -0.040219   0.029517
    163       0.005949  -0.000759  -0.002122   0.004596  -0.020825   0.004984
    164      -0.011406  -0.001205   0.024592  -0.006774   0.004507  -0.012091
    165      -0.008535   0.002407  -0.000387  -0.004499   0.004618   0.002258
    166       0.008484   0.010321  -0.082590  -0.018539   0.040839   0.002695
    167       0.011692   0.006969  -0.074621  -0.015364   0.033876   0.000492
    168      -0.020949   0.001059   0.026296  -0.010925   0.016665  -0.010364
    169       0.005143   0.010320  -0.078176  -0.021504   0.046253  -0.001620
    170       0.009067   0.002227  -0.045523  -0.006454   0.016621   0.003027
    171      -0.032837  -0.001118   0.058281  -0.013585   0.016002  -0.020679
    172       0.009308   0.015242  -0.118362  -0.031589   0.064878  -0.003472
    173       0.009643   0.000020  -0.029995   0.000218   0.005403   0.006479
    174      -0.007021   0.000541   0.011486  -0.003483   0.006476  -0.002802
    175       0.000082   0.001350  -0.004971  -0.002218   0.004497  -0.000022
    176      -0.004064  -0.003350   0.010465  -0.000031  -0.001550  -0.001698
    177      -0.009486  -0.001979   0.044020   0.003111  -0.007661  -0.003572
    178       0.000158   0.001330  -0.001234  -0.001578   0.003420  -0.000201
    179      -0.013101  -0.011614   0.082362   0.016185  -0.039096  -0.001839
    180       0.018475   0.001122  -0.047012   0.003164  -0.001764   0.009895
    181      -0.000494  -0.007412   0.057638   0.019067  -0.040885   0.004244
    182      -0.010038   0.001476  -0.010232  -0.013688   0.025805  -0.007234
    183       0.043757  -0.001400  -0.073536   0.019879  -0.030534   0.025344
    184       0.002285  -0.013694   0.096660   0.035422  -0.073957   0.008932
    185      -0.024902  -0.000529   0.029675  -0.015091   0.025350  -0.014567
    186       0.002263   0.004847  -0.051693  -0.016283   0.033232  -0.005548
    187      -0.006732  -0.006501   0.058886   0.012790  -0.029641  -0.001216
    188       0.007471   0.007782  -0.076209  -0.017964   0.038386   0.002306
    189       0.009557   0.006348  -0.081372  -0.020775   0.043601  -0.007677
    190      -0.012819  -0.012770   0.106506   0.022167  -0.050988  -0.004259
    191       0.009538   0.011307  -0.098959  -0.022806   0.049358   0.004621
    192      -0.014289   0.006719  -0.027482  -0.022875   0.042058  -0.009036
    193      -0.001361   0.004002  -0.019181  -0.007554   0.015496  -0.000562
    194       0.020062   0.011017  -0.121409  -0.021426   0.048883   0.005243
    195      -0.017065   0.011380  -0.055378  -0.035356   0.066871  -0.011857
    196      -0.002967   0.005089  -0.023714  -0.010766   0.021666  -0.001579
    197       0.031946   0.019214  -0.204212  -0.037526   0.087421   0.007041
    198       0.005188   0.030615   0.030156   0.003855   0.067715   0.072458
    199       0.002292   0.017573   0.041714  -0.001632   0.029483  -0.008541
    200       0.029947   0.100074   0.024813  -0.032518  -0.146215  -0.194366
                 36         37         38         39         40         41    
      0       0.000644  -0.057141  -0.061480   0.015942   0.026202  -0.012174
      1      -0.002490  -0.033261   0.020016   0.005665   0.009737  -0.003067
      2      -0.000225   0.060737  -0.062353  -0.011773  -0.019588   0.004972
      3      -0.002397   0.021102  -0.052856   0.003712   0.006477  -0.002175
      4      -0.001479   0.000374   0.005349  -0.000363  -0.000334   0.000944
      5      -0.008400   0.037979  -0.096997  -0.006195  -0.005564  -0.002527
      6      -0.000464   0.024988  -0.089325  -0.018777  -0.035099  -0.008821
      7       0.002796   0.010766   0.017976   0.045697   0.075377  -0.002532
      8       0.000661   0.044616  -0.101466   0.017839   0.029519  -0.004071
      9       0.030561   0.021009   0.012316  -0.008078  -0.000145  -0.076205
     10       0.000589   0.034400   0.005691   0.012178   0.000739   0.058731
     11      -0.009484   0.156734   0.062433  -0.006278   0.009296   0.077846
     12       0.000044   0.006412  -0.078414  -0.004255  -0.009393  -0.005232
     13       0.006363  -0.002355   0.027610   0.023272   0.029236   0.004683
     14       0.001533   0.031478  -0.086777   0.011999   0.017082   0.002530
     15       0.002331   0.021238  -0.045280  -0.001450  -0.002524  -0.004276
     16       0.004464  -0.009758  -0.017094   0.013239   0.002382   0.026169
     17       0.000793   0.036747  -0.007925   0.004030   0.008002   0.026244
     18       0.005231   0.006026  -0.117231   0.003336   0.005386  -0.020819
     19      -0.008529  -0.085522  -0.080748   0.024498  -0.002868   0.023079
     20      -0.001469   0.027813   0.018436   0.003718   0.002467   0.033720
     21      -0.001765   0.011874  -0.000465  -0.000891  -0.003492   0.014539
     22       0.001125  -0.015834  -0.019422  -0.003174   0.003622  -0.012800
     23      -0.000357   0.006491   0.012242   0.002888  -0.005255   0.025640
     24       0.005800   0.007517   0.025358   0.002838   0.010134  -0.001419
     25       0.005269  -0.032797  -0.018156  -0.006361   0.007312  -0.041200
     26       0.001963  -0.022087   0.001151  -0.007130  -0.007671  -0.021419
     27       0.013437   0.010106   0.043896   0.005455   0.019605  -0.009133
     28       0.008043  -0.052547  -0.028137  -0.015380   0.010142  -0.087034
     29       0.003509  -0.029030  -0.001318  -0.010226  -0.005869  -0.038727
     30      -0.000128   0.006619   0.014147   0.008603   0.003035   0.016008
     31       0.003697  -0.033767  -0.013468  -0.003015  -0.001392  -0.024601
     32       0.000056  -0.028470  -0.013211  -0.010267  -0.006099  -0.038124
     33       0.000193  -0.004894   0.018988   0.013181   0.000687   0.013233
     34       0.003743  -0.037766  -0.013858  -0.001016  -0.000519  -0.026601
     35      -0.000216  -0.027521  -0.021598  -0.007886   0.001562  -0.040954
     36      -0.006471   0.030247  -0.011537   0.003992  -0.002142   0.033997
     37       0.000718  -0.024806  -0.012276  -0.007797  -0.012644  -0.016949
     38      -0.001401  -0.023700  -0.014379  -0.012262  -0.010117  -0.034570
     39      -0.013241   0.044864  -0.036167   0.001892  -0.012371   0.050743
     40      -0.002491  -0.011176  -0.012128  -0.007272  -0.019296   0.001928
     41      -0.002317  -0.027233  -0.026936  -0.013799  -0.010112  -0.041131
     42       0.003318   0.010900   0.008737   0.000696   0.011957  -0.008250
     43       0.004213  -0.027026  -0.000746  -0.007684  -0.006928  -0.026367
     44       0.000214  -0.005987   0.007675  -0.005138  -0.007291  -0.004913
     45       0.007470   0.004782   0.007843  -0.004749   0.018281  -0.040631
     46       0.006691  -0.016088   0.012996  -0.002398  -0.005607  -0.005614
     47       0.001415  -0.002347   0.012907  -0.003496  -0.006521   0.000990
     48       0.004995  -0.003598   0.015675   0.006762   0.009124   0.002081
     49       0.003050  -0.032487  -0.009784  -0.008314  -0.001861  -0.038264
     50       0.001119  -0.001894   0.018013   0.000134  -0.009406   0.014800
     51       0.012144  -0.026374   0.014445   0.015117   0.012487  -0.002754
     52       0.004596  -0.038055  -0.006354  -0.006085  -0.002072  -0.041416
     53       0.003845  -0.006254   0.029976  -0.001943  -0.017745   0.007500
     54      -0.001337   0.015265  -0.063232  -0.015514  -0.028576  -0.008360
     55      -0.004287   0.007161   0.021822   0.015685   0.031212  -0.001451
     56       0.000898   0.009414  -0.069921   0.016778   0.028337  -0.013711
     57       0.004569  -0.015999   0.062359   0.018919   0.029386   0.005171
     58      -0.001003  -0.002637   0.080821   0.042692   0.077542   0.004590
     59      -0.001523  -0.069869   0.129495  -0.042038  -0.070028   0.013212
     60       0.009062  -0.067159   0.225509   0.034996   0.057163   0.024266
     61      -0.002261   0.064993  -0.134299   0.059847   0.105788  -0.022729
     62      -0.003711  -0.098261   0.219847  -0.070957  -0.118581   0.025862
     63       0.003611  -0.027927   0.069473  -0.003720  -0.008814   0.007438
     64       0.005925  -0.009301   0.166546   0.117611   0.204569   0.010521
     65      -0.000651  -0.102798   0.187507  -0.063228  -0.105502   0.021686
     66       0.007509   0.005883   0.068922   0.076497   0.126745   0.002307
     67      -0.003381  -0.076929   0.293015  -0.010281  -0.010898   0.033474
     68      -0.003021  -0.109241   0.236410  -0.075057  -0.125310   0.028302
     69      -0.007121   0.041405  -0.020963  -0.006286  -0.004095   0.009867
     70      -0.003657  -0.032095   0.060007  -0.068348  -0.115188   0.017755
     71       0.002140  -0.012722  -0.061785  -0.022567  -0.041354  -0.007897
     72      -0.000527   0.031849   0.007040   0.012519   0.026953   0.013840
     73      -0.000345  -0.032873   0.074393  -0.050879  -0.085268   0.019349
     74       0.007541  -0.081317  -0.034368  -0.122482  -0.221119   0.002172
     75      -0.010275   0.057869  -0.010262  -0.003855   0.004304   0.018685
     76      -0.010699  -0.044050   0.047469  -0.137730  -0.234068   0.023690
     77      -0.009461   0.022982  -0.040707  -0.051189  -0.079644   0.017435
     78      -0.019834   0.083372  -0.032428  -0.021808  -0.021521   0.022586
     79      -0.000527  -0.071278   0.106108  -0.133389  -0.228965   0.035978
     80       0.008879  -0.009024  -0.095420   0.047681   0.074201  -0.034096
     81      -0.009392  -0.023178   0.065364  -0.016492  -0.019419   0.003272
     82      -0.006075   0.037077  -0.135114  -0.036072  -0.059587  -0.010313
     83       0.007063   0.008217  -0.020647   0.064222   0.104937  -0.016081
     84      -0.031841  -0.015206   0.075234  -0.118403  -0.178781   0.019212
     85      -0.002575   0.053676  -0.311475  -0.075589  -0.132583  -0.023851
     86       0.015257   0.015394  -0.116116   0.072390   0.111890  -0.027665
     87       0.003776  -0.037868   0.089396   0.050035   0.086647  -0.004468
     88      -0.017858   0.096065  -0.239172  -0.105487  -0.176047  -0.008185
     89       0.023505   0.024213  -0.051824   0.140081   0.221543  -0.029102
     90      -0.006005  -0.081296   0.234240   0.037459   0.077071   0.010598
     91       0.001027  -0.001491  -0.062002   0.008872   0.016312  -0.011194
     92      -0.010511  -0.000743   0.148631   0.038723   0.076143   0.006106
     93       0.025393   0.022825   0.018189  -0.011492   0.001893  -0.076844
     94      -0.020212   0.052182   0.004234   0.018617  -0.011369   0.090357
     95      -0.104965   0.032985   0.021492   0.018080  -0.011994  -0.016979
     96       0.021501   0.050137   0.015575  -0.003996  -0.004565   0.032880
     97       0.003366   0.054766   0.004871   0.019133  -0.017951   0.071660
     98      -0.049105  -0.033831  -0.009133   0.026806  -0.022384  -0.047077
     99       0.061776   0.100372   0.023677  -0.001646  -0.011207   0.048049
    100      -0.060098  -0.002856  -0.002101   0.017026  -0.011522   0.071859
    101      -0.153854   0.031275   0.012359   0.023160  -0.018557  -0.010148
    102       0.101138   0.139597   0.024256   0.009653  -0.018075   0.081087
    103      -0.097659   0.005208  -0.000127   0.007705  -0.004680   0.074010
    104      -0.259522   0.028027   0.009521  -0.002199   0.002799   0.004016
    105       0.013676   0.076862   0.023609  -0.002639  -0.012083   0.013711
    106      -0.006910  -0.064798  -0.008036   0.003706  -0.000733   0.034005
    107       0.056064   0.078196   0.023861   0.008555  -0.008139   0.013608
    108       0.001938   0.095997   0.022554   0.005096  -0.018590   0.044177
    109       0.017411  -0.090311  -0.005323  -0.008942   0.009797  -0.009934
    110       0.160009   0.124934   0.036401  -0.005491   0.003656   0.061078
    111      -0.017449   0.046803   0.030127  -0.007053  -0.006051  -0.071315
    112       0.019241  -0.091546  -0.018667  -0.005545   0.005009   0.012825
    113       0.130930   0.016042  -0.000599  -0.016120   0.006244  -0.044304
    114      -0.064653   0.028794   0.032177  -0.003173  -0.006742  -0.100729
    115       0.075353  -0.145994  -0.026176  -0.023355   0.019403  -0.055678
    116       0.325277  -0.006798  -0.015114  -0.049099   0.026368  -0.056820
    117       0.022676   0.005994   0.021570  -0.012450   0.000195  -0.099361
    118      -0.048419  -0.015936  -0.007181   0.005510  -0.004503   0.069683
    119      -0.124410  -0.003770   0.004609  -0.001818   0.000472  -0.043229
    120       0.009254  -0.060556   0.001667  -0.010962   0.000635  -0.121684
    121      -0.062693  -0.024531  -0.009308  -0.002833   0.001954   0.070913
    122      -0.163098  -0.023325   0.003721  -0.025875   0.018082  -0.042278
    123      -0.012805   0.010850   0.002846  -0.000488  -0.003507   0.064142
    124       0.031301   0.070021   0.016003  -0.000067  -0.009886   0.024700
    125       0.043474  -0.064077  -0.024195   0.008997  -0.008000  -0.040998
    126      -0.051292  -0.212357  -0.075612   0.027696   0.000294   0.134655
    127       0.047889   0.124023   0.037896  -0.019042   0.000826   0.037820
    128       0.070528  -0.072859  -0.020928  -0.036366   0.038522   0.076439
    129       0.074783  -0.239984  -0.065560   0.507359  -0.362674   0.072951
    130      -0.017431   0.181816   0.050574  -0.090657   0.039587  -0.083793
    131       0.062726  -0.100831  -0.034152  -0.197573   0.171417   0.191381
    132      -0.096182  -0.318003  -0.120456  -0.054464   0.075885   0.204008
    133       0.081766  -0.036664  -0.014250   0.146307  -0.102484   0.138149
    134       0.241783   0.015098   0.037702   0.412634  -0.310560   0.009827
    135      -0.167320  -0.294728  -0.124985  -0.328818   0.283243   0.247032
    136       0.104880   0.254561   0.090519  -0.127031   0.075877   0.087530
    137      -0.023878  -0.133623  -0.059243  -0.357457   0.292468   0.179035
    138       0.052809  -0.071147  -0.023086   0.009234  -0.004584  -0.049807
    139      -0.106476   0.054979   0.026695   0.004572  -0.009276  -0.129064
    140       0.108412  -0.027304  -0.022697   0.002596  -0.009300   0.101888
    141       0.060057  -0.077408  -0.015925  -0.017235   0.022209  -0.193053
    142      -0.105885  -0.149133  -0.040930   0.101015  -0.076584  -0.247704
    143       0.115138  -0.036853  -0.016961  -0.020635   0.014875  -0.038972
    144      -0.013538   0.021094   0.019051  -0.044666   0.038422  -0.146374
    145      -0.264855   0.182760   0.085105  -0.046888   0.029730  -0.236537
    146       0.039208  -0.064381  -0.039538   0.055257  -0.054366   0.176833
    147       0.189662  -0.265165  -0.099496   0.098206  -0.069708   0.006794
    148      -0.125819   0.122798   0.050141  -0.025986   0.011914  -0.108516
    149       0.219168   0.085973   0.002043  -0.038018   0.013329   0.330409
    150      -0.107041   0.020303   0.010394  -0.012103   0.014255   0.046489
    151       0.118391  -0.031772   0.003327  -0.035256   0.024968  -0.138029
    152      -0.036902  -0.053616  -0.016862   0.000269   0.007421  -0.072713
    153      -0.235959   0.039512  -0.001113  -0.038345   0.037487   0.173889
    154       0.154696  -0.058694   0.004578  -0.051691   0.041330  -0.191545
    155      -0.044788  -0.119268  -0.025393  -0.071947   0.075870  -0.123718
    156      -0.016984   0.003249   0.012067   0.003273  -0.001243  -0.018959
    157       0.170007  -0.035452   0.016143   0.005920  -0.006951  -0.269253
    158      -0.170441  -0.019555  -0.003199   0.021995  -0.001403  -0.099787
    159      -0.181438  -0.003892   0.019516  -0.017110   0.031907  -0.087788
    160       0.129560  -0.081427  -0.011871  -0.105247   0.084888  -0.121557
    161      -0.013766  -0.011846  -0.010889   0.047893  -0.038774  -0.028458
    162      -0.000219  -0.013646  -0.036402   0.006888   0.011773  -0.004712
    163      -0.001199  -0.011464   0.008659   0.000826   0.001932  -0.000432
    164      -0.002107   0.025705  -0.043436  -0.002897  -0.004610   0.000918
    165      -0.000162  -0.002916  -0.001496   0.000826   0.002377   0.000260
    166       0.001856  -0.018319   0.031622   0.003724   0.006099   0.000595
    167       0.001187  -0.015110   0.027900   0.002099   0.002935  -0.000313
    168      -0.000050   0.000943   0.027734  -0.002313  -0.004459  -0.001841
    169       0.001623  -0.014024   0.031203   0.003339   0.005139  -0.000825
    170       0.001575  -0.031381   0.065211   0.001370   0.002496   0.001783
    171      -0.001722   0.003153   0.040241  -0.004091  -0.008303  -0.010217
    172       0.000740  -0.012186   0.020356   0.004927   0.008513  -0.006080
    173       0.002275  -0.032838   0.067324   0.000711   0.001470   0.006573
    174       0.000059  -0.002260   0.030987  -0.002413  -0.002918   0.007309
    175      -0.000092   0.004310  -0.005444   0.000673   0.001562   0.002429
    176       0.000531  -0.023092   0.055875  -0.000459  -0.001098  -0.001967
    177      -0.000948   0.013196   0.011315  -0.004675  -0.005740   0.013175
    178      -0.000266   0.007448  -0.007465   0.000150   0.000985   0.004555
    179      -0.001049  -0.002501   0.004809  -0.002274  -0.004235  -0.004992
    180       0.001213  -0.032773   0.048406   0.002739   0.004473  -0.001287
    181      -0.001528   0.021310  -0.061319  -0.000257  -0.000167  -0.001315
    182       0.000932  -0.024834   0.082909  -0.001304  -0.002054   0.002279
    183       0.001512  -0.049320   0.038539   0.006350   0.010345  -0.005198
    184      -0.002168   0.025593  -0.083267  -0.000884  -0.001152  -0.002787
    185       0.000367  -0.011668   0.076884  -0.004021  -0.006446   0.003966
    186       0.001209  -0.021955   0.055756   0.001080   0.000171  -0.004315
    187      -0.001507   0.024606  -0.056945  -0.000858  -0.001701  -0.002422
    188       0.001579  -0.031775   0.069152   0.002516   0.004775   0.002932
    189       0.001605  -0.025596   0.056555   0.002461   0.000492  -0.011277
    190      -0.002232   0.027054  -0.053003  -0.002927  -0.005569  -0.004322
    191       0.001951  -0.032729   0.067325   0.003477   0.007098   0.005685
    192       0.000752  -0.008025   0.048518  -0.000962  -0.000924   0.006942
    193       0.000252   0.010034  -0.022932   0.001541   0.002674   0.001721
    194       0.002296  -0.040583   0.071244   0.004865   0.007496  -0.002388
    195       0.001557  -0.013864   0.080202  -0.001082  -0.000698   0.013775
    196       0.000420   0.009919  -0.015867   0.001285   0.002406   0.004143
    197       0.004393  -0.072963   0.136417   0.007993   0.012115  -0.004508
    198      -0.115984   0.014870   0.001066   0.000517  -0.002894  -0.077057
    199       0.081757   0.019280   0.048802   0.001879   0.002303  -0.029745
    200       0.223715   0.152490   0.096318  -0.021634   0.013070   0.037979
                 42         43         44         45         46         47    
      0       0.001035   0.002628  -0.008809  -0.034012  -0.024907  -0.010884
      1      -0.013065   0.003220   0.004743   0.104820  -0.000856  -0.053918
      2       0.012388  -0.005093  -0.001815  -0.081696   0.007859   0.031079
      3       0.011282   0.000007  -0.002023  -0.080459   0.000610  -0.020892
      4      -0.004172   0.000762   0.005636   0.055632   0.000163  -0.059282
      5       0.016969  -0.004052  -0.009075  -0.094813  -0.039695   0.057747
      6      -0.013206  -0.001848   0.000926  -0.026088   0.050695  -0.057592
      7      -0.006745  -0.000670   0.000957  -0.002920   0.055135   0.012534
      8       0.002846  -0.000480  -0.001127  -0.021884   0.000292   0.052689
      9      -0.030886   0.007599  -0.000705  -0.020597  -0.040994  -0.031849
     10       0.002078  -0.012113   0.005870   0.020481   0.160678   0.048367
     11       0.055606  -0.017554   0.002568   0.038452   0.066033  -0.002390
     12       0.005491  -0.003847  -0.006021  -0.097013   0.021839  -0.036333
     13      -0.021278  -0.000460   0.006863   0.052212   0.106033   0.017146
     14       0.005851  -0.000812  -0.001952  -0.029233   0.009126   0.065095
     15       0.007550  -0.003048  -0.005012  -0.077100   0.011781  -0.045217
     16      -0.013999  -0.010646   0.004554   0.001787   0.143911   0.040805
     17       0.016321  -0.006088  -0.000384  -0.007047   0.030992   0.023804
     18       0.013274   0.001483  -0.009280  -0.111276  -0.017423  -0.012963
     19      -0.021758  -0.020701   0.003138  -0.033138   0.194048   0.073649
     20       0.010703  -0.010303   0.001656   0.003529   0.058178   0.013035
     21       0.004260  -0.008907  -0.000829  -0.044063   0.058964  -0.041287
     22       0.006412  -0.008408  -0.002080  -0.024855   0.001616  -0.006495
     23      -0.001716  -0.000678   0.002642   0.008020   0.069715   0.011500
     24       0.005269   0.187387  -0.004399   0.026108   0.024118   0.022751
     25       0.006051   0.072196  -0.005725  -0.011289  -0.057263   0.001623
     26      -0.003600   0.044838  -0.002366  -0.005594  -0.027800  -0.018006
     27       0.009634   0.427746  -0.009962   0.072687   0.028550   0.073812
     28       0.010926   0.168344  -0.012681  -0.021568  -0.153473  -0.015967
     29      -0.001474   0.095889  -0.005292  -0.006362  -0.062744  -0.021050
     30      -0.011700  -0.182984   0.009227   0.036483  -0.012862   0.020166
     31      -0.005916  -0.066479   0.000783  -0.002155  -0.051263  -0.001258
     32      -0.002014  -0.033675  -0.002069  -0.016898  -0.082655  -0.029211
     33      -0.028474  -0.390657   0.018108   0.075734  -0.082166   0.038124
     34      -0.011079  -0.148744   0.004089   0.012767  -0.079025   0.009242
     35       0.000553  -0.082036  -0.000724  -0.009153  -0.095595  -0.008536
     36       0.007952  -0.005919   0.000183  -0.030190   0.081646  -0.007833
     37      -0.002715   0.007270  -0.002665  -0.029844  -0.027208  -0.036764
     38       0.000704   0.003474  -0.003920  -0.030911  -0.069399  -0.043672
     39       0.015263   0.004141  -0.002489  -0.077909   0.120796  -0.034598
     40      -0.001012   0.010902  -0.002377  -0.040393   0.008571  -0.045884
     41       0.003044   0.005886  -0.005512  -0.046776  -0.078211  -0.050129
     42       0.008129   0.179106  -0.005252   0.023508   0.002281   0.032814
     43      -0.002547   0.077060  -0.004050  -0.004782  -0.043478  -0.016721
     44      -0.000574   0.037767  -0.000938   0.005222  -0.004770  -0.005551
     45       0.017126   0.414787  -0.014736   0.042494  -0.059242   0.057320
     46      -0.002587   0.164885  -0.003995   0.023326   0.007462   0.019057
     47      -0.000070   0.086205  -0.001506   0.017088   0.010809   0.009507
     48      -0.012540  -0.195988   0.008694   0.031045  -0.017089   0.012889
     49      -0.003448  -0.074271  -0.000647  -0.011641  -0.087601  -0.026260
     50      -0.007905  -0.037064   0.003867   0.017383   0.030212   0.001936
     51      -0.025374  -0.416475   0.016430   0.068871  -0.091119   0.041432
     52      -0.009771  -0.156846   0.002547   0.003504  -0.115273  -0.019932
     53      -0.020940  -0.073067   0.005904   0.023797   0.006668  -0.016685
     54      -0.022053   0.000972   0.005655   0.050392   0.052013  -0.066597
     55       0.014048  -0.001088  -0.005586  -0.056761  -0.033884  -0.045101
     56      -0.016349   0.005971   0.008397   0.130711  -0.041298  -0.015737
     57      -0.006404   0.000591   0.003002   0.036563   0.031261   0.037856
     58       0.025291  -0.000655  -0.007273  -0.059478  -0.067068   0.012133
     59       0.014329  -0.004156  -0.006429  -0.097185   0.013302   0.000894
     60       0.017721  -0.002983  -0.003671  -0.056357   0.034638   0.147567
     61      -0.005927   0.006381   0.004667   0.099713  -0.088533  -0.065247
     62       0.027212  -0.008438  -0.013239  -0.185375   0.031837  -0.005172
     63      -0.003806  -0.001790   0.000637  -0.017651   0.052811   0.020160
     64       0.035436   0.003150  -0.005023   0.011320  -0.119182   0.148427
     65       0.025974  -0.008361  -0.011386  -0.201198   0.042005   0.020960
     66      -0.009980   0.005931   0.008279   0.158877  -0.019249   0.096188
     67       0.058316  -0.010642  -0.022556  -0.281481  -0.021025   0.039088
     68       0.031368  -0.009826  -0.014836  -0.222004   0.042357   0.008870
     69       0.016814   0.000415  -0.003020  -0.011821  -0.042680   0.053729
     70       0.010368  -0.003913  -0.005010  -0.082687   0.032142   0.031023
     71      -0.025591   0.005901   0.011677   0.157117  -0.007607   0.013815
     72       0.030652  -0.000492  -0.006802  -0.047237  -0.076562   0.092431
     73       0.020548  -0.004285  -0.007751  -0.105455   0.003025   0.051632
     74      -0.057195   0.003775   0.019492   0.190546   0.128230   0.030842
     75       0.036400   0.000016  -0.007551  -0.046278  -0.090089   0.116667
     76      -0.007746  -0.004341  -0.000191  -0.053315   0.106748   0.032369
     77       0.014858   0.004784   0.002750   0.086832  -0.091000   0.174723
     78       0.040360   0.000376  -0.008124  -0.046888  -0.096985   0.133158
     79       0.012290  -0.006359  -0.005499  -0.109479   0.073402   0.119597
     80      -0.045357   0.008218   0.016098   0.209458  -0.004108  -0.126682
     81       0.005779   0.003421   0.000713   0.052941  -0.057318  -0.022377
     82      -0.020839   0.005359   0.008703   0.126030  -0.018564  -0.041302
     83      -0.006841  -0.000305  -0.000034  -0.012204   0.009353  -0.079664
     84       0.006275   0.010463   0.006450   0.211688  -0.139713   0.046216
     85      -0.062551   0.013727   0.027275   0.352689  -0.011002  -0.020686
     86      -0.028719   0.002034   0.008015   0.061018   0.036612  -0.088880
     87       0.011309  -0.000882  -0.003853  -0.052562  -0.026118  -0.056001
     88      -0.041236   0.005276   0.012259   0.172469   0.054425  -0.059460
     89      -0.011032  -0.008715  -0.006252  -0.182241   0.124073  -0.155652
     90       0.041432   0.001837  -0.008723  -0.040197  -0.149125  -0.001193
     91      -0.006356   0.005176   0.005808   0.091074  -0.067564  -0.032086
     92       0.032785  -0.003585  -0.013923  -0.124651  -0.051501  -0.058661
     93      -0.008935  -0.004787   0.000163  -0.000551   0.013434   0.006011
     94      -0.003487   0.000293   0.004179   0.002670   0.075841   0.013443
     95      -0.010791  -0.007839   0.001375   0.012334   0.037375   0.008623
     96      -0.005314   0.003529   0.002290   0.008056   0.004565   0.016801
     97       0.015970   0.004523   0.001033   0.004030   0.027783   0.005903
     98       0.034232  -0.001602  -0.005186   0.007225   0.000612   0.004339
     99       0.019569   0.001853   0.001940   0.012960   0.029059   0.022790
    100      -0.029364   0.009495   0.003634  -0.002263   0.002872   0.008090
    101      -0.096534   0.014482   0.004901  -0.027840  -0.052027  -0.005645
    102       0.031503  -0.001559   0.003459   0.012510   0.094044   0.028275
    103      -0.057640   0.014768   0.005434  -0.012236  -0.019750   0.004408
    104      -0.170300   0.028446   0.009690  -0.054817  -0.108416  -0.016416
    105      -0.003572   0.005910   0.001854   0.006877  -0.005881   0.020834
    106       0.011924   0.000014   0.000005   0.014771  -0.009687   0.007837
    107       0.007676  -0.008501   0.002014   0.008862   0.044661   0.008449
    108      -0.009382   0.010495   0.002740   0.004277  -0.001231   0.023698
    109       0.023284  -0.007686  -0.001268   0.019968  -0.013697   0.004239
    110       0.046446  -0.018580   0.003026   0.026055   0.087744   0.014667
    111      -0.022060  -0.002776   0.001336   0.002639  -0.005166   0.012598
    112       0.033185   0.001044  -0.002736   0.014133  -0.023622   0.003563
    113       0.060624  -0.005196  -0.004767   0.008684   0.012394  -0.000251
    114      -0.044000  -0.004528   0.001925  -0.000411  -0.008278   0.010654
    115       0.063543  -0.005191  -0.006785   0.019967  -0.033939  -0.005190
    116       0.155796  -0.008518  -0.011455   0.024377   0.006455  -0.006024
    117       0.006588  -0.007807  -0.001701   0.009014  -0.004661   0.007861
    118      -0.021109   0.010130   0.002877  -0.003859  -0.015487   0.003727
    119      -0.091100   0.013090   0.004192  -0.024997  -0.047006  -0.006370
    120       0.027198  -0.011693  -0.005204   0.010454  -0.023161   0.012385
    121      -0.046019   0.017095   0.004123  -0.013266  -0.042764  -0.003189
    122      -0.160937   0.032522   0.007907  -0.047608  -0.125821  -0.025107
    123      -0.001202   0.007484  -0.000253   0.005715  -0.072080  -0.009806
    124       0.057635   0.002386  -0.004799   0.008658  -0.094893  -0.033668
    125       0.101769  -0.004953  -0.007856   0.019894   0.025065   0.008213
    126       0.048541   0.004260  -0.000957   0.005879   0.010160  -0.013237
    127      -0.011635   0.005675  -0.000788  -0.003574  -0.141501  -0.042853
    128      -0.133020   0.003594   0.010187  -0.027148   0.038476   0.015849
    129      -0.043230   0.023779  -0.000415  -0.024489   0.001345  -0.011144
    130       0.231473  -0.006923  -0.018940   0.051673  -0.173202  -0.052930
    131      -0.266987   0.004036   0.022990  -0.053403   0.063996   0.021896
    132       0.103342  -0.000587  -0.001144   0.014843   0.071980  -0.012079
    133      -0.100038   0.015336   0.006998  -0.032685  -0.068805  -0.037780
    134      -0.404891   0.029752   0.021077  -0.090636  -0.037290   0.020817
    135       0.151421  -0.011059  -0.000844   0.030953   0.077676  -0.013449
    136      -0.270051   0.012792   0.016449  -0.050426  -0.207904  -0.037907
    137      -0.070009  -0.009027   0.012033  -0.010203   0.091831   0.016497
    138       0.047220  -0.001355  -0.010943   0.003799  -0.006333  -0.003680
    139       0.119078  -0.011240  -0.010271   0.031276   0.019410   0.003459
    140       0.072392   0.007291  -0.001732   0.012103  -0.097755  -0.025399
    141       0.090020  -0.021732  -0.014438   0.012308   0.088994   0.009823
    142       0.158737  -0.001388  -0.028949   0.021811   0.125804   0.041414
    143       0.115403  -0.012262  -0.005550   0.020368  -0.003486  -0.011579
    144       0.077570  -0.024017  -0.005461   0.023598   0.064600   0.010080
    145       0.157387  -0.035047  -0.003081   0.063272   0.117662   0.035718
    146       0.057171   0.026961  -0.004148   0.011061  -0.125710  -0.012028
    147       0.020739   0.024489  -0.020550  -0.027892  -0.057094  -0.020967
    148       0.114857  -0.015281  -0.004774   0.036989   0.000367  -0.002643
    149      -0.004268   0.022338   0.012139  -0.003833  -0.307934  -0.095142
    150      -0.061506   0.005276   0.002534  -0.009755  -0.051320  -0.014314
    151      -0.119561  -0.007915   0.003987  -0.033184   0.053389   0.028529
    152       0.058254  -0.008880  -0.005781   0.008496   0.076629   0.011186
    153       0.075093   0.005995  -0.008269   0.019183  -0.133980  -0.057991
    154      -0.203231  -0.009519   0.009156  -0.047844   0.125042   0.056072
    155      -0.059205  -0.013153  -0.001321  -0.009909   0.204240   0.049809
    156      -0.121255   0.003270   0.008027  -0.023671  -0.008760   0.014219
    157      -0.235396  -0.012724   0.014131  -0.065173   0.119989   0.059225
    158       0.036974  -0.010477  -0.004533  -0.003102   0.068322  -0.012503
    159      -0.222476  -0.003132   0.011457  -0.051786   0.062701   0.013074
    160      -0.149353  -0.010979   0.002302  -0.032621   0.118924   0.053175
    161       0.144511  -0.003553  -0.008408   0.025594  -0.012134  -0.015836
    162       0.001092   0.000226   0.007188  -0.018049  -0.034789   0.131784
    163      -0.006442   0.001045   0.008351   0.069783  -0.015214  -0.000492
    164       0.010625  -0.002972  -0.009551  -0.072551   0.010860  -0.027496
    165      -0.003505  -0.001695   0.010585   0.023606  -0.047400   0.219282
    166      -0.000812   0.000763   0.002828  -0.002087  -0.020974   0.088111
    167       0.005465   0.000491  -0.008336  -0.053973   0.018364  -0.069797
    168       0.007942   0.007064   0.176854   0.002982   0.017208  -0.077081
    169       0.007096   0.003558   0.059536  -0.041208  -0.001021  -0.000616
    170      -0.012517  -0.001310  -0.074911   0.063290  -0.003851   0.012172
    171       0.022787   0.016341   0.407653  -0.009274   0.058073  -0.271611
    172       0.020694   0.005725   0.131889  -0.118830   0.008181  -0.025597
    173      -0.023921  -0.004919  -0.173960   0.110965  -0.019095   0.074535
    174      -0.015074  -0.004235  -0.174480   0.036705   0.028929  -0.112959
    175      -0.001006  -0.001608  -0.063435  -0.021110   0.005161  -0.024776
    176      -0.005431   0.003535   0.083949   0.079599  -0.006407   0.008820
    177      -0.024259  -0.010493  -0.383537   0.018625   0.069854  -0.276676
    178      -0.004463  -0.003649  -0.137636  -0.026616   0.019542  -0.082758
    179       0.002030   0.004174   0.175959   0.067454  -0.023310   0.083963
    180      -0.010605   0.000442   0.012158   0.086127  -0.035772   0.137692
    181       0.004682  -0.002202   0.000852  -0.030282  -0.015971   0.070497
    182      -0.010033   0.002669   0.002110   0.075192   0.021712  -0.107900
    183      -0.014308  -0.001070   0.020352   0.123447  -0.080062   0.312210
    184       0.001962  -0.003318   0.004950  -0.000819  -0.028829   0.121721
    185      -0.009261   0.003018  -0.000939   0.068445   0.043134  -0.192070
    186       0.009476   0.007922   0.170948  -0.005903   0.021482  -0.111526
    187       0.011418   0.000543   0.057142  -0.059875   0.004663  -0.019102
    188      -0.009814  -0.001316  -0.073491   0.034025  -0.010425   0.046401
    189       0.029147   0.015331   0.360160  -0.079431   0.054598  -0.275543
    190       0.011660   0.003492   0.127732  -0.023498   0.020898  -0.111409
    191      -0.014521  -0.004775  -0.159692   0.029038  -0.027936   0.140184
    192      -0.013058  -0.003827  -0.181793   0.021815   0.018724  -0.052890
    193       0.004353  -0.002569  -0.070051  -0.068640   0.001112   0.019496
    194       0.003416   0.003758   0.080654  -0.007651  -0.011524   0.036878
    195      -0.026579  -0.009137  -0.423615   0.026067   0.060395  -0.220833
    196      -0.000245  -0.004603  -0.157043  -0.068796   0.016340  -0.040652
    197       0.003114   0.008707   0.191719   0.032165  -0.030872   0.102479
    198       0.072662  -0.041073  -0.004360   0.003026   0.063645   0.037975
    199      -0.101103   0.017651   0.011792   0.038148   0.123689   0.026064
    200      -0.134553   0.062254   0.010433   0.015540  -0.094711  -0.105945
                 48         49         50         51         52         53    
      0       0.081778   0.001114   0.033369  -0.001891  -0.060238   0.024319
      1      -0.008543   0.005870   0.067028  -0.009310  -0.017751   0.009293
      2      -0.044389   0.012331   0.155621   0.001073  -0.030700  -0.003582
      3       0.064343  -0.014483  -0.133530   0.004462   0.014835   0.002450
      4      -0.044846   0.024735   0.153130  -0.004829  -0.025791   0.001219
      5       0.025162  -0.002095  -0.167805   0.012270   0.033124  -0.005193
      6      -0.124877  -0.024037  -0.019238  -0.026943  -0.060429   0.047487
      7       0.011751  -0.138618  -0.014446  -0.083750   0.085598  -0.023688
      8       0.044480  -0.039806   0.141751  -0.031096  -0.013349  -0.002045
      9      -0.029704  -0.104934   0.049264   0.053787   0.034587  -0.100633
     10       0.020330   0.041892  -0.018234  -0.012740  -0.001690   0.056061
     11      -0.020115  -0.005076  -0.030214  -0.009318   0.018890   0.111994
     12      -0.047174   0.005926   0.069127  -0.005535  -0.040301   0.007052
     13       0.011810  -0.106731   0.025598  -0.065783   0.028742   0.003890
     14       0.074360  -0.015072   0.189802  -0.016917  -0.035144   0.000167
     15      -0.050880   0.001235   0.080476   0.011216   0.027771  -0.041790
     16       0.017837   0.015175   0.017413  -0.026558   0.022291   0.011307
     17       0.037224   0.007456   0.087527  -0.008105   0.039859   0.019464
     18       0.006910  -0.005100   0.183532  -0.001970  -0.081181  -0.026417
     19       0.053625   0.116826   0.058911  -0.074658   0.013623  -0.006588
     20       0.012183   0.031469   0.040805  -0.008059   0.101371   0.001632
     21      -0.075790   0.092483   0.006718   0.025637   0.211410  -0.100464
     22      -0.005571   0.043767   0.040954   0.003174   0.110812  -0.032184
     23      -0.004558   0.032823  -0.004855  -0.009686   0.054944   0.005357
     24       0.012431  -0.001840  -0.005852  -0.007138  -0.001961  -0.003147
     25       0.019148   0.000351   0.040935  -0.003823   0.025541  -0.011558
     26      -0.023591  -0.003656  -0.027729   0.002421  -0.017395  -0.010654
     27       0.072577  -0.076706  -0.004868  -0.041796  -0.198550   0.092172
     28       0.019046  -0.044942   0.047202   0.002451  -0.060824  -0.010160
     29      -0.019518  -0.025233  -0.025168   0.002670  -0.061584  -0.004179
     30       0.034803  -0.046922  -0.010527  -0.004444  -0.096844   0.047880
     31       0.014821  -0.014368   0.011898  -0.006484  -0.024472   0.010618
     32      -0.017498  -0.018598  -0.006760   0.011161  -0.030939  -0.011806
     33       0.084319  -0.148621  -0.031827  -0.018574  -0.336541   0.149537
     34       0.040459  -0.052898   0.013415  -0.013119  -0.111115   0.051994
     35       0.021608  -0.033806   0.031400   0.002856  -0.049436   0.017704
     36      -0.030324   0.068975   0.022503   0.006434   0.151806  -0.049382
     37      -0.046116   0.020122  -0.019769   0.010081   0.034453  -0.038055
     38      -0.041886   0.000994  -0.012473   0.017512   0.007819  -0.035162
     39      -0.074236   0.114934   0.034800   0.011499   0.229479  -0.081002
     40      -0.068003   0.037031  -0.030128   0.012346   0.053107  -0.040043
     41      -0.046984   0.010917   0.001784   0.018229   0.032231  -0.049537
     42       0.041980  -0.035442   0.007842  -0.014553  -0.084370   0.043170
     43      -0.014758  -0.018837  -0.024227   0.001095  -0.052802   0.002238
     44      -0.007742  -0.009230  -0.020300  -0.001266  -0.034779   0.021203
     45       0.090633  -0.124274   0.004326  -0.037455  -0.313339   0.131759
     46       0.018036  -0.038137  -0.035621  -0.025020  -0.132101   0.065707
     47       0.007468  -0.022117  -0.025339  -0.012815  -0.079781   0.051218
     48       0.024543  -0.015858   0.005090   0.006005   0.008343  -0.003137
     49      -0.009673  -0.016751   0.007308   0.016177  -0.005038  -0.021824
     50      -0.008484   0.000265  -0.032605  -0.004027  -0.016081   0.020484
     51       0.089405  -0.091681   0.017343  -0.024991  -0.169654   0.082654
     52       0.006793  -0.052460   0.001293   0.012461  -0.081094   0.004660
     53      -0.033802  -0.042134  -0.079042   0.019726  -0.093370   0.011137
     54      -0.105832  -0.052836  -0.108033  -0.041644  -0.019627   0.050930
     55      -0.071907   0.061650  -0.027772   0.028894  -0.052767   0.028875
     56       0.047286   0.050885  -0.036883   0.039657   0.028886  -0.028103
     57       0.047946  -0.075845   0.003725  -0.043431   0.043512  -0.008240
     58       0.021992   0.089951   0.044749   0.055482  -0.028331  -0.010732
     59      -0.022295   0.004288   0.010247   0.000880  -0.018881   0.007568
     60       0.178341  -0.129927   0.137410  -0.068773   0.099257  -0.060426
     61      -0.028458   0.135954  -0.066452   0.083255  -0.036744   0.004450
     62      -0.070948  -0.000229   0.019989  -0.007435  -0.052714   0.031798
     63      -0.004506  -0.086093  -0.005640  -0.055161   0.013492   0.017478
     64       0.267919   0.068790   0.180842   0.063025   0.097032  -0.121815
     65      -0.038276  -0.028973   0.052370  -0.023716  -0.036543   0.019798
     66       0.196906  -0.065125   0.043994  -0.021954   0.129748  -0.079632
     67      -0.034752   0.051040   0.113063   0.021651  -0.077868   0.021796
     68      -0.066714  -0.017197   0.042202  -0.018939  -0.052461   0.031194
     69       0.068893   0.020910   0.061467   0.012799  -0.000636  -0.009824
     70      -0.007523  -0.033706   0.036912  -0.024395  -0.020796   0.018582
     71       0.091086   0.005848  -0.027037   0.019439   0.068886  -0.050639
     72       0.119991   0.061163   0.137789   0.039231  -0.009116  -0.027955
     73       0.022056   0.001627   0.083324  -0.002045  -0.030159   0.008045
     74       0.082182  -0.164269  -0.071293  -0.079896   0.129436  -0.046474
     75       0.155406   0.060337   0.161783   0.040065   0.000256  -0.037404
     76      -0.021640  -0.135945  -0.006050  -0.085831   0.012440   0.028276
     77       0.305808   0.055119   0.205060   0.058377   0.089925  -0.117357
     78       0.175992   0.054887   0.179207   0.036459   0.003254  -0.039467
     79       0.088596  -0.106794   0.130051  -0.061872   0.020452  -0.010358
     80      -0.076658   0.046837  -0.201208   0.035838   0.028895  -0.002217
     81       0.009167   0.068196  -0.060400   0.041299  -0.011263   0.008175
     82      -0.014175   0.037375  -0.081670   0.023882  -0.005993   0.013282
     83      -0.111706   0.019969  -0.078495   0.004547  -0.037395   0.035319
     84       0.210793   0.145507  -0.036608   0.108943   0.057407  -0.062283
     85       0.081180   0.015088  -0.128301   0.025363   0.067693  -0.026390
     86      -0.119926  -0.013233  -0.110327  -0.013619  -0.018421   0.034778
     87      -0.104233   0.046919  -0.066377   0.017002  -0.056877   0.045664
     88      -0.036635  -0.072244  -0.109145  -0.046478   0.013502   0.035508
     89      -0.344897  -0.103867  -0.106957  -0.095538  -0.110014   0.123185
     90       0.040192   0.197556  -0.015712   0.122505  -0.042613  -0.011780
     91      -0.002130   0.110676  -0.065864   0.070609  -0.021048   0.000733
     92      -0.074589   0.088987  -0.022189   0.045503  -0.063969   0.029651
     93       0.003414  -0.008741   0.019389  -0.015741   0.051848   0.029022
     94      -0.005487  -0.007429  -0.010459   0.056396  -0.069667  -0.086927
     95      -0.003278   0.037730  -0.066037  -0.098332  -0.118796  -0.185253
     96       0.015595   0.031530  -0.019820   0.030670  -0.013778   0.068484
     97      -0.003123  -0.012876  -0.002661   0.063476  -0.058630  -0.084795
     98       0.002524   0.033703  -0.037548  -0.066350  -0.090511  -0.153713
     99       0.014144   0.031476  -0.026816   0.080841  -0.068210  -0.000867
    100       0.007109   0.000035   0.001295   0.054387  -0.004882   0.046753
    101       0.006533  -0.016618   0.035859   0.034603   0.060259   0.081095
    102       0.004105   0.007506  -0.018876   0.126074  -0.112618  -0.106952
    103       0.010076  -0.018385   0.034094   0.093915   0.068056   0.165304
    104       0.013002  -0.068880   0.125606   0.137319   0.259065   0.397740
    105       0.019972   0.034229  -0.019593   0.080919  -0.046683   0.024627
    106       0.009030   0.033070  -0.035700  -0.017623  -0.032925   0.006904
    107      -0.002323   0.015260  -0.024469  -0.007907  -0.046645  -0.056816
    108       0.021556   0.035392  -0.022994   0.108534  -0.075237   0.012641
    109       0.006784   0.032224  -0.031167  -0.057102   0.011914   0.032020
    110      -0.004358   0.018388  -0.029745   0.025537  -0.013891   0.057341
    111       0.011727   0.019353  -0.004800  -0.008593   0.008967  -0.011324
    112       0.008312   0.024007  -0.021542  -0.016332  -0.014400   0.013956
    113      -0.002983  -0.011370   0.009673   0.009063  -0.001654  -0.033969
    114       0.010765   0.022005  -0.008861  -0.064488   0.015775  -0.041116
    115       0.002911   0.004576  -0.003954  -0.070455   0.061406   0.056899
    116      -0.006845  -0.042624   0.041905   0.085478   0.077259   0.098155
    117       0.007452   0.016385  -0.008531  -0.050313   0.016614  -0.024738
    118       0.005419   0.000925   0.002198   0.072925  -0.020205   0.024562
    119       0.004313  -0.020981   0.027677  -0.005055   0.059930   0.064716
    120       0.017801   0.070942  -0.035640  -0.131236  -0.030377  -0.065213
    121       0.004865  -0.022534   0.032574   0.114823   0.059861   0.148945
    122       0.003288  -0.088251   0.107871   0.113584   0.283288   0.412165
    123       0.004832   0.031147  -0.030329  -0.066039  -0.006374   0.039284
    124      -0.016406  -0.038432   0.018087  -0.036409   0.044752  -0.017682
    125       0.004463   0.010502  -0.001733   0.016997   0.013577   0.065876
    126      -0.014975  -0.039097   0.015313   0.018003   0.012884  -0.027440
    127      -0.016151  -0.033080   0.013514  -0.088983   0.053759  -0.037248
    128       0.010635   0.025948  -0.004489   0.009851  -0.023728  -0.000256
    129      -0.012143  -0.058909   0.047587   0.074276   0.045725  -0.001696
    130      -0.021807  -0.040865   0.000657  -0.107390   0.091799   0.056551
    131       0.013420   0.040315  -0.009521  -0.002446  -0.065406  -0.079311
    132      -0.027026  -0.081345   0.035837   0.087022   0.006648  -0.078966
    133      -0.025847  -0.086535   0.059227   0.017854   0.051999  -0.117490
    134       0.032908   0.077538  -0.003648  -0.043284  -0.010350   0.043169
    135      -0.029109  -0.073552   0.020204   0.063365  -0.012631  -0.098769
    136       0.005857   0.052845  -0.027832  -0.220537   0.006158  -0.067370
    137       0.000647   0.004939  -0.004497   0.036406  -0.051177  -0.065464
    138      -0.003496   0.001674   0.010017  -0.015671   0.031341   0.046460
    139      -0.003969  -0.014119  -0.008363   0.022082   0.004938   0.039110
    140      -0.002137   0.006994  -0.002604  -0.062098   0.046106   0.072756
    141      -0.009753  -0.045330   0.042172   0.081510   0.053104   0.061770
    142       0.011165   0.045927  -0.008395   0.038484  -0.011635   0.069075
    143      -0.007905  -0.036948   0.028439   0.031686   0.066929   0.088586
    144      -0.003278  -0.030808   0.006648   0.068006   0.009424   0.054061
    145       0.008868  -0.009015  -0.051102   0.106904  -0.073699   0.054911
    146       0.015708   0.091429  -0.055944  -0.140448  -0.013087   0.078795
    147      -0.010339   0.003050   0.043045  -0.063547   0.088253   0.036404
    148      -0.005997  -0.024004  -0.014016   0.022589  -0.001167   0.033640
    149      -0.030940  -0.066896   0.019503  -0.137463   0.109353   0.016578
    150      -0.005010   0.007203  -0.017045  -0.066582  -0.017142  -0.038655
    151       0.023358   0.062676   0.002369  -0.013196  -0.012172   0.033496
    152      -0.005178  -0.027976   0.021646   0.069233   0.009296  -0.001402
    153      -0.037832  -0.059387   0.008467  -0.114009   0.027043  -0.109907
    154       0.036879   0.086237  -0.010284   0.028244  -0.042228   0.050758
    155       0.003887  -0.020054   0.011904   0.144738  -0.035844  -0.019054
    156       0.021281   0.073951  -0.035084  -0.063454  -0.039203   0.037847
    157       0.050135   0.125429  -0.003867  -0.004480  -0.048778   0.048028
    158      -0.028861  -0.094852   0.053549   0.072411   0.010048  -0.155439
    159       0.002613   0.017722  -0.001229  -0.029675  -0.067058  -0.145744
    160       0.030950   0.083664  -0.008530   0.017189  -0.028995   0.073777
    161      -0.013082  -0.045463   0.022164   0.034390   0.040784   0.017335
    162      -0.019908  -0.009501  -0.044758   0.000730  -0.005943   0.005155
    163      -0.067419   0.026065   0.156163  -0.004304  -0.027125   0.000835
    164       0.040603   0.003329   0.038161  -0.000083  -0.015957   0.000636
    165      -0.125639   0.000957  -0.018597   0.001177   0.010318  -0.003506
    166      -0.030937  -0.007538  -0.091954   0.002330   0.024666  -0.003771
    167       0.092193  -0.014201  -0.083859   0.002529   0.005002   0.002348
    168       0.014659   0.005819   0.047314  -0.002316  -0.009236  -0.000074
    169       0.040673  -0.014524  -0.141203   0.003608   0.030540  -0.003314
    170      -0.028028   0.001064  -0.005594   0.000011   0.007647  -0.000854
    171       0.099853   0.012595   0.121278  -0.003289  -0.029889   0.002962
    172       0.117215  -0.031478  -0.246478   0.009077   0.040175  -0.001929
    173      -0.093962   0.009599   0.039685  -0.002779   0.006541  -0.002364
    174       0.037362   0.004760   0.055780  -0.001810  -0.012893   0.002011
    175       0.033397  -0.005349  -0.055729   0.001545   0.011413  -0.001246
    176      -0.061201   0.011948   0.070011  -0.002618  -0.004179  -0.001340
    177       0.141849   0.003051   0.093721  -0.001708  -0.033553   0.007376
    178       0.071415  -0.006657  -0.050549   0.001752   0.006397   0.000355
    179      -0.110603   0.018311   0.128756  -0.004221  -0.018313  -0.000457
    180      -0.116141   0.007780   0.019609  -0.000571   0.010041  -0.003872
    181      -0.020265  -0.001068  -0.001515   0.000797  -0.003238   0.000482
    182       0.004054   0.010145   0.060059  -0.002811  -0.004026  -0.000787
    183      -0.212759   0.008944   0.010601   0.000873   0.017085  -0.005174
    184      -0.072206   0.006579   0.067875  -0.000679  -0.015575   0.001597
    185       0.036630   0.013885   0.106604  -0.004615  -0.015804   0.000709
    186       0.061896  -0.002163  -0.018619  -0.000467   0.001522   0.000253
    187       0.042454  -0.004863  -0.017934   0.000873  -0.005040   0.001849
    188      -0.020268  -0.005062  -0.068906   0.001886   0.018496  -0.002518
    189       0.200956  -0.013498  -0.068003   0.000566  -0.004577   0.005062
    190       0.048430   0.008054   0.086044  -0.002630  -0.023708   0.003335
    191      -0.055734  -0.010459  -0.122322   0.003828   0.031639  -0.004562
    192       0.016789  -0.000598  -0.012346   0.000378   0.005709  -0.001059
    193       0.049055  -0.016603  -0.119242   0.003868   0.017655  -0.000243
    194       0.018723  -0.013133  -0.124918   0.003152   0.024185  -0.001912
    195       0.117183  -0.005287  -0.027799   0.000794   0.003651   0.002241
    196       0.085027  -0.017952  -0.118661   0.003873   0.014976   0.001236
    197      -0.032383  -0.014188  -0.184303   0.003935   0.049334  -0.007285
    198       0.052902   0.242824   0.004222  -0.315989   0.024467   0.117871
    199      -0.022888  -0.184336  -0.068536   0.195392  -0.024137  -0.125917
    200      -0.149293  -0.575479   0.005139   0.576744   0.020910  -0.274189
                 54         55         56         57         58         59    
      0       0.013968   0.003363  -0.005069  -0.049125   0.004347   0.012311
      1       0.003017   0.015490   0.002023  -0.015239  -0.017938  -0.011283
      2       0.002707   0.020237  -0.004574   0.012446  -0.008274   0.007152
      3      -0.009076   0.000908   0.002329   0.003742  -0.005245  -0.002638
      4       0.023137  -0.050831  -0.004069  -0.006080  -0.003833   0.018028
      5       0.002943  -0.043296   0.000579  -0.000425  -0.012487   0.013406
      6      -0.003538   0.024407   0.002419  -0.028172   0.001381   0.000727
      7       0.080056  -0.176701  -0.004623   0.012938   0.004539   0.018348
      8       0.041559  -0.054705  -0.005859  -0.046744   0.004826   0.009244
      9      -0.031386   0.089362  -0.017982   0.137081  -0.005524  -0.012390
     10      -0.047489   0.075137   0.013809   0.036751   0.012854   0.028115
[truncated: 416,084 more chars]
