# Supplementary material for: A stereodivergent multicomponent approach for the synthesis of C–N atropisomeric peptide analogues
Source: Chem Sci. 2024 Sep 16;15(40):16743–51. doi: 10.1039/d4sc04700a (PMC11418089; doi:10.1039/d4sc04700a)
Supplement: SC-015-D4SC04700A-s001 [file SC-015-D4SC04700A-s001.zip › CompData/_1_2a/ImineZ4optb.out]

                                 *****************
                                 * O   R   C   A *
                                 *****************

                                            #,                                       
                                            ###                                      
                                            ####                                     
                                            #####                                    
                                            ######                                   
                                           ########,                                 
                                     ,,################,,,,,                         
                               ,,#################################,,                 
                          ,,##########################################,,             
                       ,#########################################, ''#####,          
                    ,#############################################,,   '####,        
                  ,##################################################,,,,####,       
                ,###########''''           ''''###############################       
              ,#####''   ,,,,##########,,,,          '''####'''          '####       
            ,##' ,,,,###########################,,,                        '##       
           ' ,,###''''                  '''############,,,                           
         ,,##''                                '''############,,,,        ,,,,,,###''
      ,#''                                            '''#######################'''  
     '                                                          ''''####''''         
             ,#######,   #######,   ,#######,      ##                                
            ,#'     '#,  ##    ##  ,#'     '#,    #''#        ######   ,####,        
            ##       ##  ##   ,#'  ##            #'  '#       #        #'  '#        
            ##       ##  #######   ##           ,######,      #####,   #    #        
            '#,     ,#'  ##    ##  '#,     ,#' ,#      #,         ##   #,  ,#        
             '#######'   ##     ##  '#######'  #'      '#     #####' # '####'        


                  #######################################################
                  #                        -***-                        #
                  #          Department of theory and spectroscopy      #
                  #    Directorship and core code : Frank Neese         #
                  #        Max Planck Institute fuer Kohlenforschung    #
                  #                Kaiser Wilhelm Platz 1               #
                  #                 D-45470 Muelheim/Ruhr               #
                  #                      Germany                        #
                  #                                                     #
                  #                  All rights reserved                #
                  #                        -***-                        #
                  #######################################################


                         Program Version 5.0.2 -  RELEASE  -


 With contributions from (in alphabetic order):
   Daniel Aravena         : Magnetic Suceptibility
   Michael Atanasov       : Ab Initio Ligand Field Theory (pilot matlab implementation)
   Alexander A. Auer      : GIAO ZORA, VPT2 properties, NMR spectrum
   Ute Becker             : Parallelization
   Giovanni Bistoni       : ED, misc. LED, open-shell LED, HFLD
   Martin Brehm           : Molecular dynamics
   Dmytro Bykov           : SCF Hessian
   Vijay G. Chilkuri      : MRCI spin determinant printing, contributions to CSF-ICE
   Dipayan Datta          : RHF DLPNO-CCSD density
   Achintya Kumar Dutta   : EOM-CC, STEOM-CC
   Dmitry Ganyushin       : Spin-Orbit,Spin-Spin,Magnetic field MRCI
   Miquel Garcia          : C-PCM and meta-GGA Hessian, CC/C-PCM, Gaussian charge scheme
   Yang Guo               : DLPNO-NEVPT2, F12-NEVPT2, CIM, IAO-localization
   Andreas Hansen         : Spin unrestricted coupled pair/coupled cluster methods
   Benjamin Helmich-Paris : MC-RPA, TRAH-SCF, COSX integrals
   Lee Huntington         : MR-EOM, pCC
   Robert Izsak           : Overlap fitted RIJCOSX, COSX-SCS-MP3, EOM
   Marcus Kettner         : VPT2
   Christian Kollmar      : KDIIS, OOCD, Brueckner-CCSD(T), CCSD density, CASPT2, CASPT2-K
   Simone Kossmann        : Meta GGA functionals, TD-DFT gradient, OOMP2, MP2 Hessian
   Martin Krupicka        : Initial AUTO-CI
   Lucas Lang             : DCDCAS
   Marvin Lechner         : AUTO-CI (C++ implementation), FIC-MRCC
   Dagmar Lenk            : GEPOL surface, SMD
   Dimitrios Liakos       : Extrapolation schemes; Compound Job, initial MDCI parallelization
   Dimitrios Manganas     : Further ROCIS development; embedding schemes
   Dimitrios Pantazis     : SARC Basis sets
   Anastasios Papadopoulos: AUTO-CI, single reference methods and gradients
   Taras Petrenko         : DFT Hessian,TD-DFT gradient, ASA, ECA, R-Raman, ABS, FL, XAS/XES, NRVS
   Peter Pinski           : DLPNO-MP2, DLPNO-MP2 Gradient
   Christoph Reimann      : Effective Core Potentials
   Marius Retegan         : Local ZFS, SOC
   Christoph Riplinger    : Optimizer, TS searches, QM/MM, DLPNO-CCSD(T), (RO)-DLPNO pert. Triples
   Tobias Risthaus        : Range-separated hybrids, TD-DFT gradient, RPA, STAB
   Michael Roemelt        : Original ROCIS implementation
   Masaaki Saitow         : Open-shell DLPNO-CCSD energy and density
   Barbara Sandhoefer     : DKH picture change effects
   Avijit Sen             : IP-ROCIS
   Kantharuban Sivalingam : CASSCF convergence, NEVPT2, FIC-MRCI
   Bernardo de Souza      : ESD, SOC TD-DFT
   Georgi Stoychev        : AutoAux, RI-MP2 NMR, DLPNO-MP2 response
   Willem Van den Heuvel  : Paramagnetic NMR
   Boris Wezisla          : Elementary symmetry handling
   Frank Wennmohs         : Technical directorship


 We gratefully acknowledge several colleagues who have allowed us to
 interface, adapt or use parts of their codes:
   Stefan Grimme, W. Hujo, H. Kruse, P. Pracht,  : VdW corrections, initial TS optimization,
                  C. Bannwarth, S. Ehlert          DFT functionals, gCP, sTDA/sTD-DF
   Ed Valeev, F. Pavosevic, A. Kumar             : LibInt (2-el integral package), F12 methods
   Garnet Chan, S. Sharma, J. Yang, R. Olivares  : DMRG
   Ulf Ekstrom                                   : XCFun DFT Library
   Mihaly Kallay                                 : mrcc  (arbitrary order and MRCC methods)
   Jiri Pittner, Ondrej Demel                    : Mk-CCSD
   Frank Weinhold                                : gennbo (NPA and NBO analysis)
   Christopher J. Cramer and Donald G. Truhlar   : smd solvation model
   Lars Goerigk                                  : TD-DFT with DH, B97 family of functionals
   V. Asgeirsson, H. Jonsson                     : NEB implementation
   FAccTs GmbH                                   : IRC, NEB, NEB-TS, DLPNO-Multilevel, CI-OPT
                                                   MM, QMMM, 2- and 3-layer-ONIOM, Crystal-QMMM,
                                                   LR-CPCM, SF, NACMEs, symmetry and pop. for TD-DFT,
                                                   nearIR, NL-DFT gradient (VV10), updates on ESD,
                                                   ML-optimized integration grids
   S Lehtola, MJT Oliveira, MAL Marques          : LibXC Library
   Liviu Ungur et al                             : ANISO software


 Your calculation uses the libint2 library for the computation of 2-el integrals
 For citations please refer to: http://libint.valeyev.net

 Your ORCA version has been built with support for libXC version: 5.1.0
 For citations please refer to: https://tddft.org/programs/libxc/

 This ORCA versions uses:
   CBLAS   interface :  Fast vector & matrix operations
   LAPACKE interface :  Fast linear algebra routines
   SCALAPACK package :  Parallel linear algebra routines
   Shared memory     :  Shared parallel matrices
   BLAS/LAPACK       :  OpenBLAS 0.3.15  USE64BITINT DYNAMIC_ARCH NO_AFFINITY Zen SINGLE_THREADED
        Core in use  :  Zen
   Copyright (c) 2011-2014, The OpenBLAS Project


Your calculation utilizes the atom-pairwise dispersion correction
with the Becke-Johnson damping scheme (D3BJ)
Cite in your paper:
S.Grimme, S.Ehrlich, L.Goerigk, J Comput Chem, (2011), 32, 1456–1465 
S.Grimme, J.Antony, S.Ehrlich and H.Krieg, J.Chem.Phys., 132, (2010), 154104 
   

Your calculation utilizes the SMD solvation module
Please cite in your paper:
A.V. Marenich, C.J. Cramer, D.G. Truhlar J. Phys. Chem. B, 113, (2009), 6378 

================================================================================

----- Orbital basis set information -----
Your calculation utilizes the basis: def2-TZVP
   F. Weigend and R. Ahlrichs, Phys. Chem. Chem. Phys. 7, 3297 (2005).

----- AuxJ basis set information -----
Your calculation utilizes the auxiliary basis: def2/J
   F. Weigend, Phys. Chem. Chem. Phys. 8, 1057 (2006).

================================================================================
                                        WARNINGS
                       Please study these warnings very carefully!
================================================================================


WARNING: Geometry Optimization
  ===> : Switching off AutoStart
         For restart on a previous wavefunction, please use MOREAD

INFO   : the flag for use of the SHARK integral package has been found!

================================================================================
                                       INPUT FILE
================================================================================
NAME = ImineZ4optb.inp
|  1> ! PBE0 D3 def2-tzvp Opt
|  2> %maxcore 2660
|  3> %geom
|  4> maxiter 50
|  5> MaxStep 0.15
|  6> end
|  7> %pal nprocs 20
|  8> end
|  9> %CPCM SMD TRUE
| 10>    SMDSOLVENT "2,2,2-TRIFLUOROETHANOL"
| 11> end
| 12> 
| 13> *xyz 0 1
| 14> O  3.763999  6.911495  3.741777
| 15> O  3.970888  4.966901  2.642651
| 16> N  4.262151  6.017142  5.854300
| 17> N  6.027755  8.366052  4.292653
| 18> C  4.628044  6.511597  4.772108
| 19> C  6.058550  6.939324  4.513757
| 20> H  6.584572  6.726741  5.445271
| 21> C  6.692548  6.123594  3.401245
| 22> C  7.146471  4.838676  3.679726
| 23> H  7.088879  4.458950  4.695096
| 24> C  7.657387  4.040228  2.668602
| 25> H  8.004884  3.038174  2.895143
| 26> C  7.725265  4.523280  1.367505
| 27> H  8.123247  3.898994  0.575204
| 28> C  7.290488  5.810848  1.089109
| 29> H  7.349303  6.198488  0.077944
| 30> C  6.778540  6.608606  2.103128
| 31> H  6.440363  7.612891  1.877101
| 32> C  2.877771  5.726384  6.252413
| 33> C  2.120808  7.045269  6.384051
| 34> H  2.636719  7.719931  7.071681
| 35> H  1.120784  6.854900  6.780882
| 36> H  2.016994  7.544900  5.419445
| 37> C  2.970424  5.055897  7.618148
| 38> H  3.505261  4.105217  7.545123
| 39> H  1.972153  4.858024  8.015180
| 40> H  3.504496  5.694446  8.325814
| 41> C  2.155854  4.786041  5.292300
| 42> H  1.866553  5.276313  4.363333
| 43> H  1.240234  4.429528  5.770131
| 44> H  2.772618  3.916463  5.054922
| 45> C  7.184614  9.120067  4.201986
| 46> C  7.162630  10.453290  3.712324
| 47> C  8.372665  11.142004  3.704314
| 48> H  8.392764  12.159009  3.337641
| 49> C  9.569865  10.592533  4.144971
| 50> H  10.480651  11.179434  4.113133
| 51> C  9.573441  9.293944  4.618736
| 52> H  10.490135  8.830980  4.968070
| 53> C  8.394892  8.569008  4.640548
| 54> H  8.417993  7.549896  5.003958
| 55> C  5.887589  11.140133  3.206515
| 56> C  6.143268  12.598078  2.822370
| 57> H  6.511649  13.186939  3.666056
| 58> H  5.200782  13.043284  2.494419
| 59> H  6.855184  12.690952  1.998639
| 60> C  5.363243  10.455990  1.935391
| 61> H  6.124027  10.478579  1.150974
| 62> H  4.484003  10.992715  1.568528
| 63> H  5.063605  9.415725  2.067089
| 64> C  4.804088  11.175890  4.294083
| 65> H  4.470242  10.192746  4.623090
| 66> H  3.929011  11.711946  3.916254
| 67> H  5.170198  11.710013  5.175137
| 68> C  3.581094  6.106956  2.672071
| 69> C  2.836611  6.773242  1.587628
| 70> C  2.407493  8.095143  1.688415
| 71> H  2.609603  8.665327  2.584604
| 72> C  1.724506  8.678095  0.634161
| 73> H  1.392177  9.706836  0.711135
| 74> C  1.467978  7.947001  -0.518088
| 75> H  0.933951  8.406843  -1.342210
| 76> C  1.893766  6.628371  -0.619412
| 77> H  1.693142  6.059060  -1.519596
| 78> C  2.576434  6.041071  0.430831
| 79> H  2.916355  5.014473  0.363982
| 80> H  5.272850  8.661332  3.698314
| 81> *
| 82> 
| 83>                          ****END OF INPUT****
================================================================================

                       *****************************
                       * Geometry Optimization Run *
                       *****************************

Geometry optimization settings:
Update method            Update   .... BFGS
Choice of coordinates    CoordSys .... Z-matrix Internals
Initial Hessian          InHess   .... Almoef's Model

Convergence Tolerances:
Energy Change            TolE     ....  5.0000e-06 Eh
Max. Gradient            TolMAXG  ....  3.0000e-04 Eh/bohr
RMS Gradient             TolRMSG  ....  1.0000e-04 Eh/bohr
Max. Displacement        TolMAXD  ....  4.0000e-03 bohr
RMS Displacement         TolRMSD  ....  2.0000e-03 bohr
Strict Convergence                ....  False
------------------------------------------------------------------------------
                        ORCA OPTIMIZATION COORDINATE SETUP
------------------------------------------------------------------------------

The optimization will be done in new redundant internal coordinates
Making redundant internal coordinates   ...  (new redundants) done
Evaluating the initial hessian          ...  (Almloef) done
Evaluating the coordinates              ...  done
Calculating the B-matrix                .... done
Calculating the G-matrix                .... done
Diagonalizing the G-matrix              .... done
Small eigenvalue found = 1.132e-03
Small eigenvalue found = 2.790e-03
Small eigenvalue found = 3.627e-03
Small eigenvalue found = 3.833e-03
Small eigenvalue found = 5.941e-03
Small eigenvalue found = 7.846e-03
Small eigenvalue found = 9.331e-03
Small eigenvalue found = 1.256e-02
Small eigenvalue found = 1.881e-02
Small eigenvalue found = 2.114e-02
Small eigenvalue found = 2.744e-02
The first mode is                       ....  162
The number of degrees of freedom        ....  195

    -----------------------------------------------------------------
                    Redundant Internal Coordinates


    -----------------------------------------------------------------
         Definition                    Initial Value    Approx d2E/dq
    -----------------------------------------------------------------
      1. B(C   4,O   0)                  1.4029         0.533734   
      2. B(C   4,N   2)                  1.2448         0.954000   
      3. B(C   5,N   3)                  1.4441         0.458757   
      4. B(C   5,C   4)                  1.5153         0.394347   
      5. B(H   6,C   5)                  1.0907         0.359186   
      6. B(C   7,C   5)                  1.5182         0.390068   
      7. B(C   8,C   7)                  1.3909         0.622727   
      8. B(H   9,C   8)                  1.0856         0.365994   
      9. B(C  10,C   8)                  1.3860         0.634104   
     10. B(H  11,C  10)                  1.0845         0.367421   
     11. B(C  12,C  10)                  1.3895         0.625871   
     12. B(H  13,C  12)                  1.0844         0.367622   
     13. B(C  14,C  12)                  1.3872         0.631221   
     14. B(H  15,C  14)                  1.0845         0.367426   
     15. B(C  16,C   7)                  1.3884         0.628409   
     16. B(C  16,C  14)                  1.3881         0.629238   
     17. B(H  17,C  16)                  1.0835         0.368760   
     18. B(C  18,N   2)                  1.4695         0.417809   
     19. B(C  19,C  18)                  1.5264         0.378602   
     20. B(H  20,C  19)                  1.0928         0.356441   
     21. B(H  21,C  19)                  1.0926         0.356684   
     22. B(H  22,C  19)                  1.0913         0.358422   
     23. B(C  23,C  18)                  1.5243         0.381535   
     24. B(H  24,C  23)                  1.0932         0.355838   
     25. B(H  25,C  23)                  1.0924         0.356942   
     26. B(H  26,C  23)                  1.0926         0.356680   
     27. B(C  27,C  18)                  1.5255         0.379767   
     28. B(H  28,C  27)                  1.0895         0.360743   
     29. B(H  29,C  27)                  1.0926         0.356671   
     30. B(H  30,C  27)                  1.0922         0.357195   
     31. B(C  31,N   3)                  1.3839         0.572353   
     32. B(C  32,C  31)                  1.4205         0.558631   
     33. B(C  33,C  32)                  1.3923         0.619477   
     34. B(H  34,C  33)                  1.0813         0.371831   
     35. B(C  35,C  33)                  1.3890         0.627043   
     36. B(H  36,C  35)                  1.0840         0.368162   
     37. B(C  37,C  35)                  1.3823         0.642683   
     38. B(H  38,C  37)                  1.0848         0.367103   
     39. B(C  39,C  37)                  1.3838         0.639120   
     40. B(C  39,C  31)                  1.4003         0.601648   
     41. B(H  40,C  39)                  1.0822         0.370547   
     42. B(C  41,C  32)                  1.5341         0.368051   
     43. B(C  42,C  41)                  1.5292         0.374634   
     44. B(H  43,C  42)                  1.0928         0.356381   
     45. B(H  44,C  42)                  1.0927         0.356518   
     46. B(H  45,C  42)                  1.0927         0.356552   
     47. B(C  46,C  41)                  1.5358         0.365671   
     48. B(H  47,C  46)                  1.0930         0.356175   
     49. B(H  48,C  46)                  1.0935         0.355510   
     50. B(H  49,C  46)                  1.0905         0.359386   
     51. B(C  50,C  41)                  1.5356         0.365972   
     52. B(H  51,C  50)                  1.0892         0.361212   
     53. B(H  51,H  22)                  3.6964         0.000005   
     54. B(H  52,C  50)                  1.0936         0.355423   
     55. B(H  53,C  50)                  1.0934         0.355596   
     56. B(C  54,O   1)                  1.2052         1.103308   
     57. B(C  54,O   0)                  1.3509         0.645968   
     58. B(C  55,C  54)                  1.4745         0.458029   
     59. B(C  56,C  55)                  1.3935         0.616912   
     60. B(H  57,C  56)                  1.0813         0.371856   
     61. B(H  57,H  49)                  2.6178         0.000252   
     62. B(C  58,C  56)                  1.3848         0.636775   
     63. B(H  59,C  58)                  1.0838         0.368363   
     64. B(C  60,C  58)                  1.3885         0.628207   
     65. B(H  61,C  60)                  1.0844         0.367651   
     66. B(C  62,C  60)                  1.3894         0.626246   
     67. B(H  63,C  62)                  1.0838         0.368350   
     68. B(C  64,C  62)                  1.3835         0.639984   
     69. B(C  64,C  55)                  1.3935         0.616730   
     70. B(H  65,C  64)                  1.0835         0.368836   
     71. B(H  66,N   3)                  1.0051         0.440499   
     72. A(C   4,O   0,C  54)          119.6814         0.420155   
     73. A(C   4,N   2,C  18)          126.2295         0.431207   
     74. A(C   5,N   3,H  66)          113.3775         0.341917   
     75. A(C  31,N   3,H  66)          115.4066         0.354904   
     76. A(C   5,N   3,C  31)          122.0404         0.400357   
     77. A(O   0,C   4,N   2)          124.7987         0.450709   
     78. A(N   2,C   4,C   5)          122.5374         0.429562   
     79. A(O   0,C   4,C   5)          112.0718         0.387613   
     80. A(H   6,C   5,C   7)          108.6452         0.326494   
     81. A(C   4,C   5,H   6)          104.7541         0.327082   
     82. A(N   3,C   5,H   6)          109.4882         0.333348   
     83. A(C   4,C   5,C   7)          111.5614         0.369461   
     84. A(N   3,C   5,C   7)          115.3115         0.376843   
     85. A(N   3,C   5,C   4)          106.5503         0.377555   
     86. A(C   5,C   7,C   8)          119.0724         0.400016   
     87. A(C   8,C   7,C  16)          119.3199         0.435464   
     88. A(C   5,C   7,C  16)          121.5523         0.400656   
     89. A(H   9,C   8,C  10)          120.0266         0.355233   
     90. A(C   7,C   8,C  10)          120.4265         0.436172   
     91. A(C   7,C   8,H   9)          119.5439         0.354144   
     92. A(H  11,C  10,C  12)          120.0755         0.354680   
     93. A(C   8,C  10,H  11)          119.8684         0.355467   
     94. A(C   8,C  10,C  12)          120.0560         0.436568   
     95. A(H  13,C  12,C  14)          120.1823         0.355225   
     96. A(C  10,C  12,C  14)          119.6875         0.436210   
     97. A(C  10,C  12,H  13)          120.1286         0.354713   
     98. A(H  15,C  14,C  16)          119.7153         0.355004   
     99. A(C  12,C  14,C  16)          120.1607         0.436631   
    100. A(C  12,C  14,H  15)          120.1239         0.355193   
    101. A(C  14,C  16,H  17)          119.6969         0.355222   
    102. A(C   7,C  16,H  17)          119.9655         0.355143   
    103. A(C   7,C  16,C  14)          120.3369         0.436280   
    104. A(N   2,C  18,C  19)          108.6381         0.368919   
    105. A(C  23,C  18,C  27)          108.7557         0.365692   
    106. A(C  19,C  18,C  27)          110.6227         0.365209   
    107. A(N   2,C  18,C  27)          113.4071         0.369114   
    108. A(C  19,C  18,C  23)          109.4483         0.365499   
    109. A(N   2,C  18,C  23)          105.8134         0.369409   
    110. A(C  18,C  19,H  21)          109.5531         0.324523   
    111. A(C  18,C  19,H  20)          110.7076         0.324487   
    112. A(H  21,C  19,H  22)          108.2851         0.290192   
    113. A(H  20,C  19,H  22)          108.5698         0.290161   
    114. A(C  18,C  19,H  22)          111.5033         0.324782   
    115. A(H  20,C  19,H  21)          108.1277         0.289939   
    116. A(H  25,C  23,H  26)          108.4906         0.290003   
    117. A(H  24,C  23,H  26)          108.2008         0.289862   
    118. A(C  18,C  23,H  26)          110.6688         0.324934   
    119. A(H  24,C  23,H  25)          108.2901         0.289895   
    120. A(C  18,C  23,H  25)          110.4739         0.324974   
    121. A(C  18,C  23,H  24)          110.6344         0.324808   
    122. A(H  29,C  27,H  30)          107.9681         0.290034   
    123. A(H  28,C  27,H  30)          108.8385         0.290551   
    124. A(C  18,C  27,H  30)          111.1198         0.324763   
    125. A(H  28,C  27,H  29)          107.2894         0.290484   
    126. A(C  18,C  27,H  29)          108.8118         0.324685   
    127. A(C  18,C  27,H  28)          112.6377         0.325291   
    128. A(N   3,C  31,C  39)          119.1824         0.422811   
    129. A(N   3,C  31,C  32)          121.4022         0.417253   
    130. A(C  32,C  31,C  39)          119.3870         0.423737   
    131. A(C  31,C  32,C  33)          116.9235         0.425956   
    132. A(C  33,C  32,C  41)          119.9319         0.395590   
    133. A(C  31,C  32,C  41)          123.1446         0.388499   
    134. A(H  34,C  33,C  35)          117.6215         0.355511   
    135. A(C  32,C  33,C  35)          123.4738         0.434883   
    136. A(C  32,C  33,H  34)          118.9047         0.354780   
    137. A(H  36,C  35,C  37)          121.1000         0.356401   
    138. A(C  33,C  35,C  37)          118.8540         0.437774   
    139. A(C  33,C  35,H  36)          120.0460         0.354914   
    140. A(C  35,C  37,H  38)          120.8972         0.356226   
    141. A(H  38,C  37,C  39)          119.4098         0.355890   
    142. A(C  35,C  37,C  39)          119.6915         0.439284   
    143. A(C  37,C  39,H  40)          118.7135         0.356455   
    144. A(C  31,C  39,H  40)          119.6177         0.352822   
    145. A(C  31,C  39,C  37)          121.6685         0.434091   
    146. A(C  46,C  41,C  50)          110.8333         0.360759   
    147. A(C  42,C  41,C  50)          105.8835         0.362253   
    148. A(C  32,C  41,C  50)          111.3068         0.361158   
    149. A(C  42,C  41,C  46)          105.8945         0.362202   
    150. A(C  32,C  41,C  46)          110.9292         0.361108   
    151. A(C  32,C  41,C  42)          111.7601         0.362603   
    152. A(H  44,C  42,H  45)          107.5218         0.289932   
    153. A(H  43,C  42,H  45)          108.4556         0.289915   
    154. A(C  41,C  42,H  45)          112.2924         0.323943   
    155. A(H  43,C  42,H  44)          107.6323         0.289911   
    156. A(C  41,C  42,H  44)          108.6400         0.323937   
    157. A(C  41,C  42,H  43)          112.0955         0.323917   
    158. A(H  48,C  46,H  49)          106.7261         0.290164   
    159. A(H  47,C  46,H  49)          107.3156         0.290249   
    160. A(C  41,C  46,H  49)          114.7574         0.323077   
    161. A(H  47,C  46,H  48)          107.9842         0.289756   
    162. A(C  41,C  46,H  48)          109.4841         0.322504   
    163. A(C  41,C  46,H  47)          110.3127         0.322602   
    164. A(H  52,C  50,H  53)          107.8712         0.289671   
    165. A(H  51,C  50,H  53)          107.4675         0.290406   
    166. A(C  41,C  50,H  53)          110.2308         0.322560   
    167. A(H  51,C  50,H  52)          107.5519         0.290384   
    168. A(C  41,C  50,H  52)          109.3498         0.322534   
    169. A(C  41,C  50,H  51)          114.1544         0.323390   
    170. A(O   1,C  54,C  55)          124.9444         0.453086   
    171. A(O   0,C  54,C  55)          112.4333         0.411540   
    172. A(O   0,C  54,O   1)          122.6081         0.479312   
    173. A(C  56,C  55,C  64)          120.0642         0.433264   
    174. A(C  54,C  55,C  64)          117.8634         0.410825   
    175. A(C  54,C  55,C  56)          122.0698         0.410846   
    176. A(H  57,C  56,C  58)          120.0788         0.356446   
    177. A(C  55,C  56,C  58)          119.7460         0.435765   
    178. A(C  55,C  56,H  57)          120.1749         0.354535   
    179. A(H  59,C  58,C  60)          120.1361         0.355058   
    180. A(C  56,C  58,C  60)          120.0807         0.437192   
    181. A(C  56,C  58,H  59)          119.7832         0.355875   
    182. A(H  61,C  60,C  62)          119.8665         0.354754   
    183. A(C  58,C  60,C  62)          120.2398         0.435881   
    184. A(C  58,C  60,H  61)          119.8937         0.354942   
    185. A(H  63,C  62,C  64)          119.9247         0.356177   
    186. A(C  60,C  62,C  64)          119.9181         0.437342   
    187. A(C  60,C  62,H  63)          120.1572         0.354868   
    188. A(C  62,C  64,H  65)          120.6773         0.356257   
    189. A(C  55,C  64,H  65)          119.3712         0.354027   
    190. A(C  55,C  64,C  62)          119.9511         0.436137   
    191. D(N   2,C   4,O   0,C  54)   -100.4538         0.020551   
    192. D(C   5,C   4,O   0,C  54)     88.2099         0.020551   
    193. D(O   0,C   4,N   2,C  18)      1.5840         0.073508   
    194. D(C   5,C   4,N   2,C  18)    172.0528         0.073508   
    195. D(N   3,C   5,C   4,N   2)   -116.9364         0.011556   
    196. D(C   7,C   5,C   4,O   0)    -72.0292         0.011556   
    197. D(C   7,C   5,N   3,H  66)     80.8844         0.017964   
    198. D(H   6,C   5,N   3,H  66)   -156.2602         0.017964   
    199. D(C   4,C   5,N   3,C  31)    171.2277         0.017964   
    200. D(H   6,C   5,C   4,O   0)    170.6129         0.011556   
    201. D(C   4,C   5,N   3,H  66)    -43.4930         0.017964   
    202. D(C   7,C   5,C   4,N   2)    116.4080         0.011556   
    203. D(H   6,C   5,C   4,N   2)     -0.9499         0.011556   
    204. D(H   6,C   5,N   3,C  31)     58.4604         0.017964   
    205. D(N   3,C   5,C   4,O   0)     54.6264         0.011556   
    206. D(C   7,C   5,N   3,C  31)    -64.3950         0.017964   
    207. D(C  16,C   7,C   5,C   4)     99.0148         0.011320   
    208. D(C  16,C   7,C   5,H   6)   -146.0035         0.011320   
    209. D(C  16,C   7,C   5,N   3)    -22.7007         0.011320   
    210. D(C   8,C   7,C   5,C   4)    -78.2605         0.011320   
    211. D(C   8,C   7,C   5,H   6)     36.7212         0.011320   
    212. D(C   8,C   7,C   5,N   3)    160.0240         0.011320   
    213. D(C  10,C   8,C   7,C  16)     -1.1602         0.026848   
    214. D(C  10,C   8,C   7,C   5)    176.1768         0.026848   
    215. D(H   9,C   8,C   7,C  16)    179.4738         0.026848   
    216. D(H   9,C   8,C   7,C   5)     -3.1892         0.026848   
    217. D(C  12,C  10,C   8,H   9)    179.6819         0.027902   
    218. D(H  11,C  10,C   8,H   9)     -0.3756         0.027902   
    219. D(H  11,C  10,C   8,C   7)   -179.7385         0.027902   
    220. D(C  12,C  10,C   8,C   7)      0.3189         0.027902   
    221. D(H  13,C  12,C  10,C   8)   -179.8975         0.027137   
    222. D(C  14,C  12,C  10,C   8)      0.5624         0.027137   
    223. D(C  14,C  12,C  10,H  11)   -179.3800         0.027137   
    224. D(H  13,C  12,C  10,H  11)      0.1601         0.027137   
    225. D(C  16,C  14,C  12,H  13)    179.8657         0.027633   
    226. D(C  16,C  14,C  12,C  10)     -0.5945         0.027633   
    227. D(H  15,C  14,C  12,H  13)     -0.1413         0.027633   
    228. D(H  15,C  14,C  12,C  10)    179.3985         0.027633   
    229. D(H  17,C  16,C  14,H  15)      0.0558         0.027448   
    230. D(H  17,C  16,C  14,C  12)   -179.9512         0.027448   
    231. D(C   7,C  16,C  14,H  15)    179.7515         0.027448   
    232. D(C   7,C  16,C  14,C  12)     -0.2555         0.027448   
    233. D(H  17,C  16,C   7,C   8)   -179.1775         0.027372   
    234. D(H  17,C  16,C   7,C   5)      3.5538         0.027372   
    235. D(C  14,C  16,C   7,C   8)      1.1276         0.027372   
    236. D(C  14,C  16,C   7,C   5)   -176.1411         0.027372   
    237. D(C  27,C  18,N   2,C   4)     57.4771         0.013760   
    238. D(C  23,C  18,N   2,C   4)    176.6043         0.013760   
    239. D(C  19,C  18,N   2,C   4)    -65.9614         0.013760   
    240. D(H  22,C  19,C  18,C  27)    -59.0202         0.011429   
    241. D(H  22,C  19,C  18,C  23)   -178.8363         0.011429   
    242. D(H  22,C  19,C  18,N   2)     66.0710         0.011429   
    243. D(H  21,C  19,C  18,C  23)    -58.9832         0.011429   
    244. D(H  21,C  19,C  18,C  27)     60.8330         0.011429   
    245. D(H  21,C  19,C  18,N   2)   -174.0758         0.011429   
    246. D(H  20,C  19,C  18,C  27)    179.9922         0.011429   
    247. D(H  20,C  19,C  18,C  23)     60.1760         0.011429   
    248. D(H  20,C  19,C  18,N   2)    -54.9166         0.011429   
    249. D(H  25,C  23,C  18,C  19)     59.7902         0.011597   
    250. D(H  25,C  23,C  18,N   2)    176.6795         0.011597   
    251. D(H  24,C  23,C  18,C  27)     58.7386         0.011597   
    252. D(H  24,C  23,C  18,C  19)    179.6942         0.011597   
    253. D(H  24,C  23,C  18,N   2)    -63.4165         0.011597   
    254. D(H  26,C  23,C  18,C  27)    178.6577         0.011597   
    255. D(H  26,C  23,C  18,C  19)    -60.3867         0.011597   
    256. D(H  26,C  23,C  18,N   2)     56.5025         0.011597   
    257. D(H  25,C  23,C  18,C  27)    -61.1653         0.011597   
    258. D(H  30,C  27,C  18,C  23)    -69.7543         0.011495   
    259. D(H  30,C  27,C  18,N   2)     47.6706         0.011495   
    260. D(H  29,C  27,C  18,C  23)     48.9929         0.011495   
    261. D(H  29,C  27,C  18,C  19)    -71.2384         0.011495   
    262. D(H  29,C  27,C  18,N   2)    166.4178         0.011495   
    263. D(H  28,C  27,C  18,C  23)    167.8249         0.011495   
    264. D(H  30,C  27,C  18,C  19)    170.0144         0.011495   
    265. D(H  28,C  27,C  18,C  19)     47.5937         0.011495   
    266. D(H  28,C  27,C  18,N   2)    -74.7502         0.011495   
    267. D(C  39,C  31,N   3,H  66)   -159.9298         0.026230   
    268. D(C  39,C  31,N   3,C   5)    -15.2958         0.026230   
    269. D(C  32,C  31,N   3,H  66)     22.0225         0.026230   
    270. D(C  32,C  31,N   3,C   5)    166.6565         0.026230   
    271. D(C  41,C  32,C  31,C  39)    179.7905         0.021372   
    272. D(C  41,C  32,C  31,N   3)     -2.1657         0.021372   
    273. D(C  33,C  32,C  31,C  39)     -0.2046         0.021372   
    274. D(C  33,C  32,C  31,N   3)    177.8393         0.021372   
    275. D(C  35,C  33,C  32,C  41)    179.9784         0.026552   
    276. D(C  35,C  33,C  32,C  31)     -0.0264         0.026552   
    277. D(H  34,C  33,C  32,C  41)     -0.0256         0.026552   
    278. D(H  34,C  33,C  32,C  31)    179.9696         0.026552   
    279. D(C  37,C  35,C  33,H  34)   -179.9868         0.027245   
    280. D(C  37,C  35,C  33,C  32)      0.0092         0.027245   
    281. D(H  36,C  35,C  33,H  34)     -0.0435         0.027245   
    282. D(H  36,C  35,C  33,C  32)    179.9526         0.027245   
    283. D(C  39,C  37,C  35,H  36)   -179.7000         0.028714   
    284. D(C  39,C  37,C  35,C  33)      0.2427         0.028714   
    285. D(H  38,C  37,C  35,H  36)     -0.1395         0.028714   
    286. D(H  38,C  37,C  35,C  33)    179.8033         0.028714   
    287. D(H  40,C  39,C  37,H  38)     -0.2669         0.028375   
    288. D(H  40,C  39,C  37,C  35)    179.3002         0.028375   
    289. D(C  31,C  39,C  37,H  38)    179.9473         0.028375   
    290. D(C  31,C  39,C  37,C  35)     -0.4856         0.028375   
    291. D(H  40,C  39,C  31,C  32)   -179.3177         0.024961   
    292. D(H  40,C  39,C  31,N   3)      2.5947         0.024961   
    293. D(C  37,C  39,C  31,C  32)      0.4662         0.024961   
    294. D(C  37,C  39,C  31,N   3)   -177.6214         0.024961   
    295. D(C  50,C  41,C  32,C  33)   -121.7168         0.010152   
    296. D(C  50,C  41,C  32,C  31)     58.2883         0.010152   
    297. D(C  46,C  41,C  32,C  33)    114.3745         0.010152   
    298. D(C  46,C  41,C  32,C  31)    -65.6204         0.010152   
    299. D(C  42,C  41,C  32,C  33)     -3.5539         0.010152   
    300. D(C  42,C  41,C  32,C  31)    176.4512         0.010152   
    301. D(H  45,C  42,C  41,C  46)    -58.3071         0.011203   
    302. D(H  45,C  42,C  41,C  32)     62.5951         0.011203   
    303. D(H  44,C  42,C  41,C  50)    -57.2533         0.011203   
    304. D(H  44,C  42,C  41,C  46)     60.4888         0.011203   
    305. D(H  44,C  42,C  41,C  32)   -178.6090         0.011203   
    306. D(H  43,C  42,C  41,C  50)     61.5596         0.011203   
    307. D(H  43,C  42,C  41,C  46)    179.3017         0.011203   
    308. D(H  45,C  42,C  41,C  50)   -176.0493         0.011203   
    309. D(H  43,C  42,C  41,C  32)    -59.7961         0.011203   
    310. D(H  49,C  46,C  41,C  32)     62.7672         0.010705   
    311. D(H  48,C  46,C  41,C  50)     58.5449         0.010705   
    312. D(H  48,C  46,C  41,C  42)    -55.8376         0.010705   
    313. D(H  48,C  46,C  41,C  32)   -177.2765         0.010705   
    314. D(H  47,C  46,C  41,C  50)    177.2429         0.010705   
    315. D(H  47,C  46,C  41,C  42)     62.8604         0.010705   
    316. D(H  49,C  46,C  41,C  42)   -175.7939         0.010705   
    317. D(H  47,C  46,C  41,C  32)    -58.5785         0.010705   
    318. D(H  49,C  46,C  41,C  50)    -61.4115         0.010705   
    319. D(H  53,C  50,C  41,C  46)   -177.0893         0.010722   
    320. D(H  53,C  50,C  41,C  42)    -62.6999         0.010722   
    321. D(H  53,C  50,C  41,C  32)     58.9477         0.010722   
    322. D(H  52,C  50,C  41,C  46)    -58.6611         0.010722   
    323. D(H  52,C  50,C  41,C  42)     55.7283         0.010722   
    324. D(H  52,C  50,C  41,C  32)    177.3758         0.010722   
    325. D(H  51,C  50,C  41,C  46)     61.8550         0.010722   
    326. D(H  51,C  50,C  41,C  42)    176.2444         0.010722   
    327. D(H  51,C  50,C  41,C  32)    -62.1081         0.010722   
    328. D(C  55,C  54,O   0,C   4)   -170.0477         0.030807   
    329. D(O   1,C  54,O   0,C   4)     11.2604         0.030807   
    330. D(C  64,C  55,C  54,O   1)     -0.9291         0.014293   
    331. D(C  64,C  55,C  54,O   0)   -179.5848         0.014293   
    332. D(C  56,C  55,C  54,O   1)    179.6478         0.014293   
    333. D(C  56,C  55,C  54,O   0)      0.9920         0.014293   
    334. D(C  58,C  56,C  55,C  64)     -0.1271         0.026319   
    335. D(C  58,C  56,C  55,C  54)    179.2836         0.026319   
    336. D(H  57,C  56,C  55,C  64)   -179.9146         0.026319   
    337. D(H  57,C  56,C  55,C  54)     -0.5038         0.026319   
    338. D(C  60,C  58,C  56,H  57)    179.8329         0.028153   
    339. D(C  60,C  58,C  56,C  55)      0.0453         0.028153   
    340. D(H  59,C  58,C  56,H  57)     -0.0920         0.028153   
    341. D(H  59,C  58,C  56,C  55)   -179.8796         0.028153   
    342. D(C  62,C  60,C  58,H  59)    179.9583         0.027353   
    343. D(C  62,C  60,C  58,C  56)      0.0337         0.027353   
    344. D(H  61,C  60,C  58,H  59)     -0.0038         0.027353   
    345. D(H  61,C  60,C  58,C  56)   -179.9284         0.027353   
    346. D(C  64,C  62,C  60,H  61)    179.9314         0.027172   
    347. D(C  64,C  62,C  60,C  58)     -0.0308         0.027172   
    348. D(H  63,C  62,C  60,H  61)     -0.0141         0.027172   
    349. D(H  63,C  62,C  60,C  58)   -179.9763         0.027172   
    350. D(H  65,C  64,C  62,C  60)   -179.8394         0.028457   
    351. D(C  55,C  64,C  62,H  63)    179.8945         0.028457   
    352. D(C  55,C  64,C  62,C  60)     -0.0512         0.028457   
    353. D(H  65,C  64,C  55,C  56)    179.9212         0.026303   
    354. D(H  65,C  64,C  55,C  54)      0.4861         0.026303   
    355. D(C  62,C  64,C  55,C  56)      0.1302         0.026303   
    356. D(H  65,C  64,C  62,H  63)      0.1063         0.028457   
    357. D(C  62,C  64,C  55,C  54)   -179.3049         0.026303   
    -----------------------------------------------------------------

Number of atoms                         .... 67
Number of degrees of freedom            .... 357

         *************************************************************
         *                GEOMETRY OPTIMIZATION CYCLE   1            *
         *************************************************************
---------------------------------
CARTESIAN COORDINATES (ANGSTROEM)
---------------------------------
  O      3.763999    6.911495    3.741777
  O      3.970888    4.966901    2.642651
  N      4.262151    6.017142    5.854300
  N      6.027755    8.366052    4.292653
  C      4.628044    6.511597    4.772108
  C      6.058550    6.939324    4.513757
  H      6.584572    6.726741    5.445271
  C      6.692548    6.123594    3.401245
  C      7.146471    4.838676    3.679726
  H      7.088879    4.458950    4.695096
  C      7.657387    4.040228    2.668602
  H      8.004884    3.038174    2.895143
  C      7.725265    4.523280    1.367505
  H      8.123247    3.898994    0.575204
  C      7.290488    5.810848    1.089109
  H      7.349303    6.198488    0.077944
  C      6.778540    6.608606    2.103128
  H      6.440363    7.612891    1.877101
  C      2.877771    5.726384    6.252413
  C      2.120808    7.045269    6.384051
  H      2.636719    7.719931    7.071681
  H      1.120784    6.854900    6.780882
  H      2.016994    7.544900    5.419445
  C      2.970424    5.055897    7.618148
  H      3.505261    4.105217    7.545123
  H      1.972153    4.858024    8.015180
  H      3.504496    5.694446    8.325814
  C      2.155854    4.786041    5.292300
  H      1.866553    5.276313    4.363333
  H      1.240234    4.429528    5.770131
  H      2.772618    3.916463    5.054922
  C      7.184614    9.120067    4.201986
  C      7.162630   10.453290    3.712324
  C      8.372665   11.142004    3.704314
  H      8.392764   12.159009    3.337641
  C      9.569865   10.592533    4.144971
  H     10.480651   11.179434    4.113133
  C      9.573441    9.293944    4.618736
  H     10.490135    8.830980    4.968070
  C      8.394892    8.569008    4.640548
  H      8.417993    7.549896    5.003958
  C      5.887589   11.140133    3.206515
  C      6.143268   12.598078    2.822370
  H      6.511649   13.186939    3.666056
  H      5.200782   13.043284    2.494419
  H      6.855184   12.690952    1.998639
  C      5.363243   10.455990    1.935391
  H      6.124027   10.478579    1.150974
  H      4.484003   10.992715    1.568528
  H      5.063605    9.415725    2.067089
  C      4.804088   11.175890    4.294083
  H      4.470242   10.192746    4.623090
  H      3.929011   11.711946    3.916254
  H      5.170198   11.710013    5.175137
  C      3.581094    6.106956    2.672071
  C      2.836611    6.773242    1.587628
  C      2.407493    8.095143    1.688415
  H      2.609603    8.665327    2.584604
  C      1.724506    8.678095    0.634161
  H      1.392177    9.706836    0.711135
  C      1.467978    7.947001   -0.518088
  H      0.933951    8.406843   -1.342210
  C      1.893766    6.628371   -0.619412
  H      1.693142    6.059060   -1.519596
  C      2.576434    6.041071    0.430831
  H      2.916355    5.014473    0.363982
  H      5.272850    8.661332    3.698314

----------------------------
CARTESIAN COORDINATES (A.U.)
----------------------------
  NO LB      ZA    FRAG     MASS         X           Y           Z
   0 O     8.0000    0    15.999    7.112927   13.060833    7.070934
   1 O     8.0000    0    15.999    7.503891    9.386083    4.993887
   2 N     7.0000    0    14.007    8.054298   11.370750   11.063024
   3 N     7.0000    0    14.007   11.390806   15.809547    8.111939
   4 C     6.0000    0    12.011    8.745736   12.305135    9.017977
   5 C     6.0000    0    12.011   11.449000   13.113422    8.529765
   6 H     1.0000    0     1.008   12.443038   12.711698   10.290071
   7 C     6.0000    0    12.011   12.647083   11.571916    6.427422
   8 C     6.0000    0    12.011   13.504873    9.143772    6.953674
   9 H     1.0000    0     1.008   13.396040    8.426194    8.872446
  10 C     6.0000    0    12.011   14.470364    7.634924    5.042927
  11 H     1.0000    0     1.008   15.127038    5.741317    5.471027
  12 C     6.0000    0    12.011   14.598635    8.547760    2.584210
  13 H     1.0000    0     1.008   15.350712    7.368031    1.086978
  14 C     6.0000    0    12.011   13.777026   10.980911    2.058118
  15 H     1.0000    0     1.008   13.888170   11.713445    0.147293
  16 C     6.0000    0    12.011   12.809584   12.488455    3.974336
  17 H     1.0000    0     1.008   12.170522   14.386279    3.547207
  18 C     6.0000    0    12.011    5.438199   10.821297   11.815348
  19 C     6.0000    0    12.011    4.007746   13.313629   12.064108
  20 H     1.0000    0     1.008    4.982677   14.588555   13.363540
  21 H     1.0000    0     1.008    2.117975   12.953884   12.814010
  22 H     1.0000    0     1.008    3.811566   14.257795   10.241267
  23 C     6.0000    0    12.011    5.613288    9.554261   14.396213
  24 H     1.0000    0     1.008    6.623983    7.757736   14.258216
  25 H     1.0000    0     1.008    3.726829    9.180335   15.146495
  26 H     1.0000    0     1.008    6.622538   10.760943   15.733508
  27 C     6.0000    0    12.011    4.073974    9.044307   10.000998
  28 H     1.0000    0     1.008    3.527274    9.970787    8.245504
  29 H     1.0000    0     1.008    2.343703    8.370595   10.903967
  30 H     1.0000    0     1.008    5.239489    7.401042    9.552418
  31 C     6.0000    0    12.011   13.576953   17.234429    7.940603
  32 C     6.0000    0    12.011   13.535409   19.753855    7.015276
  33 C     6.0000    0    12.011   15.822044   21.055336    7.000139
  34 H     1.0000    0     1.008   15.860025   22.977197    6.307227
  35 C     6.0000    0    12.011   18.084424   20.016986    7.832860
  36 H     1.0000    0     1.008   19.805560   21.126069    7.772695
  37 C     6.0000    0    12.011   18.091182   17.563009    8.728146
  38 H     1.0000    0     1.008   19.823482   16.688134    9.388292
  39 C     6.0000    0    12.011   15.864047   16.193078    8.769365
  40 H     1.0000    0     1.008   15.907701   14.267236    9.456110
  41 C     6.0000    0    12.011   11.125931   21.051800    6.059435
  42 C     6.0000    0    12.011   11.609094   23.806917    5.333506
  43 H     1.0000    0     1.008   12.305233   24.919703    6.927842
  44 H     1.0000    0     1.008    9.828054   24.648235    4.713769
  45 H     1.0000    0     1.008   12.954420   23.982424    3.776880
  46 C     6.0000    0    12.011   10.135060   19.758958    3.657359
  47 H     1.0000    0     1.008   11.572734   19.801645    2.175026
  48 H     1.0000    0     1.008    8.473538   20.773221    2.964088
  49 H     1.0000    0     1.008    9.568827   17.793142    3.906232
  50 C     6.0000    0    12.011    9.078411   21.119371    8.114641
  51 H     1.0000    0     1.008    8.447533   19.261498    8.736374
  52 H     1.0000    0     1.008    7.424755   22.132370    7.400648
  53 H     1.0000    0     1.008    9.770258   22.128718    9.779592
  54 C     6.0000    0    12.011    6.767287   11.540474    5.049482
  55 C     6.0000    0    12.011    5.360418   12.799572    3.000182
  56 C     6.0000    0    12.011    4.549502   15.297603    3.190642
  57 H     1.0000    0     1.008    4.931435   16.375095    4.884194
  58 C     6.0000    0    12.011    3.258844   16.399223    1.198391
  59 H     1.0000    0     1.008    2.630833   18.343262    1.343850
  60 C     6.0000    0    12.011    2.774076   15.017655   -0.979044
  61 H     1.0000    0     1.008    1.764912   15.886631   -2.536409
  62 C     6.0000    0    12.011    3.578699   12.525806   -1.170519
  63 H     1.0000    0     1.008    3.199575   11.449964   -2.871620
  64 C     6.0000    0    12.011    4.868755   11.415970    0.814153
  65 H     1.0000    0     1.008    5.511112    9.475981    0.687826
  66 H     1.0000    0     1.008    9.964242   16.367545    6.988801

--------------------------------
INTERNAL COORDINATES (ANGSTROEM)
--------------------------------
 O      0   0   0     0.000000000000     0.00000000     0.00000000
 O      1   0   0     2.243284834129     0.00000000     0.00000000
 N      1   2   0     2.347504234127    95.22656158     0.00000000
 N      1   2   3     2.746596377548   118.77222860    82.77486813
 C      3   1   2     1.244790327460    29.38863292    86.55453819
 C      4   1   2     1.444087288506    61.64492434   315.98928685
 H      6   4   1     1.090691986112   109.48820964   221.21965110
 C      6   4   1     1.518239719889   115.31151538    98.36425051
 C      8   6   4     1.390903312245   119.07244726   160.02395422
 H      9   8   6     1.085580448626   119.54390932   356.81081164
 C      9   8   6     1.385974787338   120.42646187   176.17683798
 H     11   9   8     1.084521649671   119.86843522   180.26147282
 C     11   9   8     1.389532317363   120.05601428     0.31892158
 H     13  11   9     1.084372425286   120.12859421   180.10248202
 C     13  11   9     1.387215458092   119.68748096     0.56242752
 H     15  13  11     1.084517695130   120.12390763   179.39849622
 C     15  13  11     1.388071724958   120.16074948   359.40554076
 H     17  15  13     1.083531379002   119.69694651   180.04875636
 C      3   1   2     1.469538076993    96.84964263   267.84143352
 C     19   3   1     1.526361421695   108.63812431   294.82147834
 H     20  19   3     1.092779937163   110.70757695   305.08336462
 H     20  19   3     1.092594709532   109.55309545   185.92416697
 H     20  19   3     1.091271376878   111.50327654    66.07104302
 C     19   3   1     1.524260307757   105.81336883   177.38718233
 H     24  19   3     1.093240929344   110.63441542   296.58346966
 H     24  19   3     1.092397877421   110.47388662   176.67948767
 H     24  19   3     1.092597315639   110.66877254    56.50249926
 C     19   3   1     1.525524855683   113.40705694    58.25993917
 H     28  19   3     1.089514290716   112.63774639   285.24984504
 H     28  19   3     1.092604213853   108.81175028   166.41780955
 H     28  19   3     1.092205129389   111.11980194    47.67061264
 C      4   1   2     1.383864831187   164.66885365    64.14021037
 C     32   4   1     1.420470252497   121.40222220    67.23107187
 C     33  32   4     1.392327488460   116.92348772   177.83928643
 H     34  33  32     1.081273429228   118.90469143   179.96957870
 C     34  33  32     1.389022970109   123.47384194   359.97357738
 H     36  34  33     1.083973053097   120.04599638   179.95258328
 C     36  34  33     1.382316698127   118.85400229     0.00000000
 H     38  36  34     1.084757022788   120.89717673   179.80326925
 C     38  36  34     1.383830088140   119.69153637     0.24270784
 H     40  38  36     1.082215206345   118.71345065   179.30023143
 C     33  32   4     1.534055280233   123.14461338   357.83430113
 C     42  33  32     1.529229464499   111.76007326   176.45120099
 H     43  42  33     1.092825651729   112.09546967   300.20389710
 H     43  42  33     1.092721419683   108.63997228   181.39097802
 H     43  42  33     1.092695168514   112.29240360    62.59505334
 C     42  33  32     1.535821146990   110.92922915   294.37960826
 H     47  42  33     1.092983342721   110.31265045   301.42152528
 H     47  42  33     1.093492187441   109.48406292   182.72351835
 H     47  42  33     1.090540491900   114.75741071    62.76717866
 C     42  33  32     1.535596670573   111.30675116    58.28830633
 H     51  42  33     1.089160632093   114.15436463   297.89191895
 H     51  42  33     1.093558660661   109.34984440   177.37582164
 H     51  42  33     1.093425837515   110.23081665    58.94766339
 C      2   1   3     1.205209650584    30.48332280   163.97677694
 C     55   2   1     1.474519783297   124.94442633   181.47509395
 C     56  55   2     1.393457043146   122.06983266   179.64775161
 H     57  56  55     1.081255274982   120.17494412   359.49615155
 C     57  56  55     1.384830593607   119.74595767   179.28361463
 H     59  57  56     1.083824527310   119.78319696   180.12036197
 C     59  57  56     1.388518206442   120.08069779     0.04525064
 H     61  59  57     1.084350760860   119.89365426   180.07157649
 C     61  59  57     1.389369299654   120.23980675     0.03372456
 H     63  61  59     1.083834045393   120.15717686   180.02371216
 C     63  61  59     1.383462051259   119.91806566   359.96921842
 H     65  63  61     1.083475209059   120.67732256   180.16064895
 H      4   1   2     1.005142121466    54.40643532   116.16963826

---------------------------
INTERNAL COORDINATES (A.U.)
---------------------------
 O      0   0   0     0.000000000000     0.00000000     0.00000000
 O      1   0   0     4.239193976883     0.00000000     0.00000000
 N      1   2   0     4.436140100720    95.22656158     0.00000000
 N      1   2   3     5.190314953986   118.77222860    82.77486813
 C      3   1   2     2.352312813054    29.38863292    86.55453819
 C      4   1   2     2.728929488754    61.64492434   315.98928685
 H      6   4   1     2.061109150214   109.48820964   221.21965110
 C      6   4   1     2.869057276231   115.31151538    98.36425051
 C      8   6   4     2.628426338907   119.07244726   160.02395422
 H      9   8   6     2.051449744243   119.54390932   356.81081164
 C      9   8   6     2.619112776588   120.42646187   176.17683798
 H     11   9   8     2.049448904187   119.86843522   180.26147282
 C     11   9   8     2.625835534050   120.05601428     0.31892158
 H     13  11   9     2.049166910967   120.12859421   180.10248202
 C     13  11   9     2.621457304536   119.68748096     0.56242752
 H     15  13  11     2.049441431187   120.12390763   179.39849622
 C     15  13  11     2.623075414411   120.16074948   359.40554076
 H     17  15  13     2.047577563825   119.69694651   180.04875636
 C      3   1   2     2.777024508887    96.84964263   267.84143352
 C     19   3   1     2.884405068386   108.63812431   294.82147834
 H     20  19   3     2.065054805881   110.70757695   305.08336462
 H     20  19   3     2.064704776387   109.55309545   185.92416697
 H     20  19   3     2.062204040086   111.50327654    66.07104302
 C     19   3   1     2.880434538467   105.81336883   177.38718233
 H     24  19   3     2.065925954855   110.63441542   296.58346966
 H     24  19   3     2.064332817603   110.47388662   176.67948767
 H     24  19   3     2.064709701215   110.66877254    56.50249926
 C     19   3   1     2.882824187731   113.40705694    58.25993917
 H     28  19   3     2.058883628446   112.63774639   285.24984504
 H     28  19   3     2.064722736951   108.81175028   166.41780955
 H     28  19   3     2.063968576610   111.11980194    47.67061264
 C      4   1   2     2.615125537308   164.66885365    64.14021037
 C     32   4   1     2.684299758601   121.40222220    67.23107187
 C     33  32   4     2.631117641920   116.92348772   177.83928643
 H     34  33  32     2.043310657127   118.90469143   179.96957870
 C     34  33  32     2.624873007232   123.47384194   359.97357738
 H     36  34  33     2.048412206904   120.04599638   179.95258328
 C     36  34  33     2.612199989807   118.85400229     0.00000000
 H     38  36  34     2.049893694917   120.89717673   179.80326925
 C     38  36  34     2.615059882464   119.69153637     0.24270784
 H     40  38  36     2.045090357958   118.71345065   179.30023143
 C     33  32   4     2.898944353936   123.14461338   357.83430113
 C     42  33  32     2.889824883826   111.76007326   176.45120099
 H     43  42  33     2.065141193893   112.09546967   300.20389710
 H     43  42  33     2.064944223870   108.63997228   181.39097802
 H     43  42  33     2.064894616350   112.29240360    62.59505334
 C     42  33  32     2.902281358495   110.92922915   294.37960826
 H     47  42  33     2.065439186681   110.31265045   301.42152528
 H     47  42  33     2.066400763846   109.48406292   182.72351835
 H     47  42  33     2.060822867642   114.75741071    62.76717866
 C     42  33  32     2.901857159544   111.30675116    58.28830633
 H     51  42  33     2.058215310504   114.15436463   297.89191895
 H     51  42  33     2.066526380026   109.34984440   177.37582164
 H     51  42  33     2.066275380657   110.23081665    58.94766339
 C      2   1   3     2.277516173563    30.48332280   163.97677694
 C     55   2   1     2.786438569480   124.94442633   181.47509395
 C     56  55   2     2.633252190930   122.06983266   179.64775161
 H     57  56  55     2.043276350574   120.17494412   359.49615155
 C     57  56  55     2.616950563792   119.74595767   179.28361463
 H     59  57  56     2.048131533842   119.78319696   180.12036197
 C     59  57  56     2.623919142139   120.08069779     0.04525064
 H     61  59  57     2.049125971134   119.89365426   180.07157649
 C     61  59  57     2.625527475223   120.23980675     0.03372456
 H     63  61  59     2.048149520413   120.15717686   180.02371216
 C     63  61  59     2.614364393552   119.91806566   359.96921842
 H     65  63  61     2.047471418015   120.67732256   180.16064895
 H      4   1   2     1.899443335240    54.40643532   116.16963826

---------------------
BASIS SET INFORMATION
---------------------
There are 4 groups of distinct atoms

 Group   1 Type O   : 11s6p2d1f contracted to 5s3p2d1f pattern {62111/411/11/1}
 Group   2 Type N   : 11s6p2d1f contracted to 5s3p2d1f pattern {62111/411/11/1}
 Group   3 Type C   : 11s6p2d1f contracted to 5s3p2d1f pattern {62111/411/11/1}
 Group   4 Type H   : 5s1p contracted to 3s1p pattern {311/1}

Atom   0O    basis set group =>   1
Atom   1O    basis set group =>   1
Atom   2N    basis set group =>   2
Atom   3N    basis set group =>   2
Atom   4C    basis set group =>   3
Atom   5C    basis set group =>   3
Atom   6H    basis set group =>   4
Atom   7C    basis set group =>   3
Atom   8C    basis set group =>   3
Atom   9H    basis set group =>   4
Atom  10C    basis set group =>   3
Atom  11H    basis set group =>   4
Atom  12C    basis set group =>   3
Atom  13H    basis set group =>   4
Atom  14C    basis set group =>   3
Atom  15H    basis set group =>   4
Atom  16C    basis set group =>   3
Atom  17H    basis set group =>   4
Atom  18C    basis set group =>   3
Atom  19C    basis set group =>   3
Atom  20H    basis set group =>   4
Atom  21H    basis set group =>   4
Atom  22H    basis set group =>   4
Atom  23C    basis set group =>   3
Atom  24H    basis set group =>   4
Atom  25H    basis set group =>   4
Atom  26H    basis set group =>   4
Atom  27C    basis set group =>   3
Atom  28H    basis set group =>   4
Atom  29H    basis set group =>   4
Atom  30H    basis set group =>   4
Atom  31C    basis set group =>   3
Atom  32C    basis set group =>   3
Atom  33C    basis set group =>   3
Atom  34H    basis set group =>   4
Atom  35C    basis set group =>   3
Atom  36H    basis set group =>   4
Atom  37C    basis set group =>   3
Atom  38H    basis set group =>   4
Atom  39C    basis set group =>   3
Atom  40H    basis set group =>   4
Atom  41C    basis set group =>   3
Atom  42C    basis set group =>   3
Atom  43H    basis set group =>   4
Atom  44H    basis set group =>   4
Atom  45H    basis set group =>   4
Atom  46C    basis set group =>   3
Atom  47H    basis set group =>   4
Atom  48H    basis set group =>   4
Atom  49H    basis set group =>   4
Atom  50C    basis set group =>   3
Atom  51H    basis set group =>   4
Atom  52H    basis set group =>   4
Atom  53H    basis set group =>   4
Atom  54C    basis set group =>   3
Atom  55C    basis set group =>   3
Atom  56C    basis set group =>   3
Atom  57H    basis set group =>   4
Atom  58C    basis set group =>   3
Atom  59H    basis set group =>   4
Atom  60C    basis set group =>   3
Atom  61H    basis set group =>   4
Atom  62C    basis set group =>   3
Atom  63H    basis set group =>   4
Atom  64C    basis set group =>   3
Atom  65H    basis set group =>   4
Atom  66H    basis set group =>   4
---------------------------------
AUXILIARY/J BASIS SET INFORMATION
---------------------------------
There are 4 groups of distinct atoms

 Group   1 Type O   : 12s5p4d2f1g contracted to 6s4p3d1f1g pattern {711111/2111/211/2/1}
 Group   2 Type N   : 12s5p4d2f1g contracted to 6s4p3d1f1g pattern {711111/2111/211/2/1}
 Group   3 Type C   : 12s5p4d2f1g contracted to 6s4p3d1f1g pattern {711111/2111/211/2/1}
 Group   4 Type H   : 5s2p1d contracted to 3s1p1d pattern {311/2/1}

Atom   0O    basis set group =>   1
Atom   1O    basis set group =>   1
Atom   2N    basis set group =>   2
Atom   3N    basis set group =>   2
Atom   4C    basis set group =>   3
Atom   5C    basis set group =>   3
Atom   6H    basis set group =>   4
Atom   7C    basis set group =>   3
Atom   8C    basis set group =>   3
Atom   9H    basis set group =>   4
Atom  10C    basis set group =>   3
Atom  11H    basis set group =>   4
Atom  12C    basis set group =>   3
Atom  13H    basis set group =>   4
Atom  14C    basis set group =>   3
Atom  15H    basis set group =>   4
Atom  16C    basis set group =>   3
Atom  17H    basis set group =>   4
Atom  18C    basis set group =>   3
Atom  19C    basis set group =>   3
Atom  20H    basis set group =>   4
Atom  21H    basis set group =>   4
Atom  22H    basis set group =>   4
Atom  23C    basis set group =>   3
Atom  24H    basis set group =>   4
Atom  25H    basis set group =>   4
Atom  26H    basis set group =>   4
Atom  27C    basis set group =>   3
Atom  28H    basis set group =>   4
Atom  29H    basis set group =>   4
Atom  30H    basis set group =>   4
Atom  31C    basis set group =>   3
Atom  32C    basis set group =>   3
Atom  33C    basis set group =>   3
Atom  34H    basis set group =>   4
Atom  35C    basis set group =>   3
Atom  36H    basis set group =>   4
Atom  37C    basis set group =>   3
Atom  38H    basis set group =>   4
Atom  39C    basis set group =>   3
Atom  40H    basis set group =>   4
Atom  41C    basis set group =>   3
Atom  42C    basis set group =>   3
Atom  43H    basis set group =>   4
Atom  44H    basis set group =>   4
Atom  45H    basis set group =>   4
Atom  46C    basis set group =>   3
Atom  47H    basis set group =>   4
Atom  48H    basis set group =>   4
Atom  49H    basis set group =>   4
Atom  50C    basis set group =>   3
Atom  51H    basis set group =>   4
Atom  52H    basis set group =>   4
Atom  53H    basis set group =>   4
Atom  54C    basis set group =>   3
Atom  55C    basis set group =>   3
Atom  56C    basis set group =>   3
Atom  57H    basis set group =>   4
Atom  58C    basis set group =>   3
Atom  59H    basis set group =>   4
Atom  60C    basis set group =>   3
Atom  61H    basis set group =>   4
Atom  62C    basis set group =>   3
Atom  63H    basis set group =>   4
Atom  64C    basis set group =>   3
Atom  65H    basis set group =>   4
Atom  66H    basis set group =>   4


           ************************************************************
           *        Program running with 20 parallel MPI-processes    *
           *              working on a common directory               *
           ************************************************************
------------------------------------------------------------------------------
                           ORCA GTO INTEGRAL CALCULATION
                           -- RI-GTO INTEGRALS CHOSEN --
------------------------------------------------------------------------------
------------------------------------------------------------------------------
                   ___                                                        
                  /   \      - P O W E R E D   B Y -                         
                 /     \                                                     
                 |  |  |   _    _      __       _____    __    __             
                 |  |  |  | |  | |    /  \     |  _  \  |  |  /  |          
                  \  \/   | |  | |   /    \    | | | |  |  | /  /          
                 / \  \   | |__| |  /  /\  \   | |_| |  |  |/  /          
                |  |  |   |  __  | /  /__\  \  |    /   |      \           
                |  |  |   | |  | | |   __   |  |    \   |  |\   \          
                \     /   | |  | | |  |  |  |  | |\  \  |  | \   \       
                 \___/    |_|  |_| |__|  |__|  |_| \__\ |__|  \__/        
                                                                              
                      - O R C A' S   B I G   F R I E N D -                    
                                      &                                       
                       - I N T E G R A L  F E E D E R -                       
                                                                              
 v1 FN, 2020, v2 2021                                                         
------------------------------------------------------------------------------


Reading SHARK input file ImineZ4optb.SHARKINP.tmp ... ok
----------------------
SHARK INTEGRAL PACKAGE
----------------------

Number of atoms                             ...     67
Number of basis functions                   ...   1227
Number of shells                            ...    499
Maximum angular momentum                    ...      3
Integral batch strategy                     ... SHARK/LIBINT Hybrid
RI-J (if used) integral strategy            ... SPLIT-RIJ (Revised 2003 algorithm where possible)
Printlevel                                  ...      1
Contraction scheme used                     ... SEGMENTED contraction
Coulomb Range Separation                    ... NOT USED
Exchange Range Separation                   ... NOT USED
Finite Nucleus Model                        ... NOT USED
Auxiliary Coulomb fitting basis             ... AVAILABLE
   # of basis functions in Aux-J            ...   1991
   # of shells in Aux-J                     ...    665
   Maximum angular momentum in Aux-J        ...      4
Auxiliary J/K fitting basis                 ... NOT available
Auxiliary Correlation fitting basis         ... NOT available
Auxiliary 'external' fitting basis          ... NOT available
Integral threshold                          ...     2.500000e-11
Primitive cut-off                           ...     2.500000e-12
Primitive pair pre-selection threshold      ...     2.500000e-12

Calculating pre-screening integrals         ... done (  0.1 sec) Dimension = 499
Organizing shell pair data                  ... done (  0.7 sec)
Shell pair information
Total number of shell pairs                 ...    124750
Shell pairs after pre-screening             ...     80752
Total number of primitive shell pairs       ...    374508
Primitive shell pairs kept                  ...    154691
          la=0 lb=0:  22707 shell pairs
          la=1 lb=0:  24102 shell pairs
          la=1 lb=1:   6422 shell pairs
          la=2 lb=0:  10962 shell pairs
          la=2 lb=1:   5891 shell pairs
          la=2 lb=2:   1393 shell pairs
          la=3 lb=0:   5030 shell pairs
          la=3 lb=1:   2740 shell pairs
          la=3 lb=2:   1218 shell pairs
          la=3 lb=3:    287 shell pairs

Calculating one electron integrals          ... done (  0.2 sec)
Calculating RI/J V-Matrix + Cholesky decomp.... done (  0.7 sec)
Calculating Nuclear repulsion               ... done (  0.0 sec) ENN=   3541.883236010929 Eh

SHARK setup successfully completed in   2.7 seconds

Maximum memory used throughout the entire GTOINT-calculation: 116.7 MB
[1710236147.540210] [node049:2572159:0]          mpool.c:43   UCX  WARN  object 0xbae1a40 was not returned to mpool ucp_requests
[1710236147.540231] [node049:2572159:0]          mpool.c:43   UCX  WARN  object 0xbae1c00 was not returned to mpool ucp_requests
[1710236147.540237] [node049:2572159:0]          mpool.c:43   UCX  WARN  object 0xbae1dc0 was not returned to mpool ucp_requests
[1710236147.540242] [node049:2572159:0]          mpool.c:43   UCX  WARN  object 0xbae1f80 was not returned to mpool ucp_requests
[1710236147.540246] [node049:2572159:0]          mpool.c:43   UCX  WARN  object 0xbae2140 was not returned to mpool ucp_requests
[1710236147.540250] [node049:2572159:0]          mpool.c:43   UCX  WARN  object 0xbae2300 was not returned to mpool ucp_requests
[1710236147.540252] [node049:2572159:0]          mpool.c:43   UCX  WARN  object 0xbae24c0 was not returned to mpool ucp_requests
[1710236147.540255] [node049:2572159:0]          mpool.c:43   UCX  WARN  object 0xbae2680 was not returned to mpool ucp_requests
[1710236147.540257] [node049:2572159:0]          mpool.c:43   UCX  WARN  object 0xbae2840 was not returned to mpool ucp_requests
[1710236147.540260] [node049:2572159:0]          mpool.c:43   UCX  WARN  object 0xbae2a00 was not returned to mpool ucp_requests
[1710236147.540262] [node049:2572159:0]          mpool.c:43   UCX  WARN  object 0xbae2bc0 was not returned to mpool ucp_requests
[1710236147.540265] [node049:2572159:0]          mpool.c:43   UCX  WARN  object 0xbae2d80 was not returned to mpool ucp_requests
[1710236147.540267] [node049:2572159:0]          mpool.c:43   UCX  WARN  object 0xbae2f40 was not returned to mpool ucp_requests
[1710236147.548363] [node049:2572166:0]          mpool.c:43   UCX  WARN  object 0xbbf7980 was not returned to mpool ucp_requests
[1710236147.548383] [node049:2572166:0]          mpool.c:43   UCX  WARN  object 0xbbf7b40 was not returned to mpool ucp_requests
[1710236147.548386] [node049:2572166:0]          mpool.c:43   UCX  WARN  object 0xbbf7d00 was not returned to mpool ucp_requests
[1710236147.548389] [node049:2572166:0]          mpool.c:43   UCX  WARN  object 0xbbf7ec0 was not returned to mpool ucp_requests
[1710236147.548392] [node049:2572166:0]          mpool.c:43   UCX  WARN  object 0xbbf8080 was not returned to mpool ucp_requests
[1710236147.548394] [node049:2572166:0]          mpool.c:43   UCX  WARN  object 0xbbf8240 was not returned to mpool ucp_requests
[1710236147.548396] [node049:2572166:0]          mpool.c:43   UCX  WARN  object 0xbbf8400 was not returned to mpool ucp_requests
[1710236147.548399] [node049:2572166:0]          mpool.c:43   UCX  WARN  object 0xbbf85c0 was not returned to mpool ucp_requests
[1710236147.548401] [node049:2572166:0]          mpool.c:43   UCX  WARN  object 0xbbf8780 was not returned to mpool ucp_requests
[1710236147.548404] [node049:2572166:0]          mpool.c:43   UCX  WARN  object 0xbbf8940 was not returned to mpool ucp_requests
[1710236147.548406] [node049:2572166:0]          mpool.c:43   UCX  WARN  object 0xbbf8b00 was not returned to mpool ucp_requests
[1710236147.548409] [node049:2572166:0]          mpool.c:43   UCX  WARN  object 0xbbf8cc0 was not returned to mpool ucp_requests
[1710236147.548411] [node049:2572166:0]          mpool.c:43   UCX  WARN  object 0xbbf8e80 was not returned to mpool ucp_requests
[1710236147.548414] [node049:2572166:0]          mpool.c:43   UCX  WARN  object 0xbbf9040 was not returned to mpool ucp_requests
[1710236147.563186] [node049:2572169:0]          mpool.c:43   UCX  WARN  object 0xa92cd00 was not returned to mpool ucp_requests
[1710236147.563200] [node049:2572169:0]          mpool.c:43   UCX  WARN  object 0xa92cec0 was not returned to mpool ucp_requests
[1710236147.563203] [node049:2572169:0]          mpool.c:43   UCX  WARN  object 0xa92d080 was not returned to mpool ucp_requests
[1710236147.563206] [node049:2572169:0]          mpool.c:43   UCX  WARN  object 0xa92d240 was not returned to mpool ucp_requests
[1710236147.563209] [node049:2572169:0]          mpool.c:43   UCX  WARN  object 0xa92d400 was not returned to mpool ucp_requests
[1710236147.563211] [node049:2572169:0]          mpool.c:43   UCX  WARN  object 0xa92d5c0 was not returned to mpool ucp_requests
[1710236147.563213] [node049:2572169:0]          mpool.c:43   UCX  WARN  object 0xa92d780 was not returned to mpool ucp_requests
[1710236147.563216] [node049:2572169:0]          mpool.c:43   UCX  WARN  object 0xa92d940 was not returned to mpool ucp_requests
[1710236147.563218] [node049:2572169:0]          mpool.c:43   UCX  WARN  object 0xa92db00 was not returned to mpool ucp_requests
[1710236147.563221] [node049:2572169:0]          mpool.c:43   UCX  WARN  object 0xa92dcc0 was not returned to mpool ucp_requests
[1710236147.563223] [node049:2572169:0]          mpool.c:43   UCX  WARN  object 0xa92de80 was not returned to mpool ucp_requests
[1710236147.563226] [node049:2572169:0]          mpool.c:43   UCX  WARN  object 0xa92e040 was not returned to mpool ucp_requests
[1710236147.563205] [node049:2572171:0]          mpool.c:43   UCX  WARN  object 0xae7adc0 was not returned to mpool ucp_requests
[1710236147.563223] [node049:2572171:0]          mpool.c:43   UCX  WARN  object 0xae7af80 was not returned to mpool ucp_requests
[1710236147.563227] [node049:2572171:0]          mpool.c:43   UCX  WARN  object 0xae7b140 was not returned to mpool ucp_requests
[1710236147.563229] [node049:2572171:0]          mpool.c:43   UCX  WARN  object 0xae7b300 was not returned to mpool ucp_requests
[1710236147.563232] [node049:2572171:0]          mpool.c:43   UCX  WARN  object 0xae7b4c0 was not returned to mpool ucp_requests
[1710236147.563234] [node049:2572171:0]          mpool.c:43   UCX  WARN  object 0xae7b680 was not returned to mpool ucp_requests
[1710236147.563236] [node049:2572171:0]          mpool.c:43   UCX  WARN  object 0xae7b840 was not returned to mpool ucp_requests
[1710236147.563239] [node049:2572171:0]          mpool.c:43   UCX  WARN  object 0xae7ba00 was not returned to mpool ucp_requests
[1710236147.563241] [node049:2572171:0]          mpool.c:43   UCX  WARN  object 0xae7bbc0 was not returned to mpool ucp_requests
[1710236147.563244] [node049:2572171:0]          mpool.c:43   UCX  WARN  object 0xae7bd80 was not returned to mpool ucp_requests
[1710236147.563246] [node049:2572171:0]          mpool.c:43   UCX  WARN  object 0xae7bf40 was not returned to mpool ucp_requests
[1710236147.563249] [node049:2572171:0]          mpool.c:43   UCX  WARN  object 0xae7c100 was not returned to mpool ucp_requests
[1710236147.563690] [node049:2572158:0]          mpool.c:43   UCX  WARN  object 0xc310000 was not returned to mpool ucp_requests
[1710236147.563710] [node049:2572158:0]          mpool.c:43   UCX  WARN  object 0xc3101c0 was not returned to mpool ucp_requests
[1710236147.563714] [node049:2572158:0]          mpool.c:43   UCX  WARN  object 0xc310380 was not returned to mpool ucp_requests
[1710236147.563716] [node049:2572158:0]          mpool.c:43   UCX  WARN  object 0xc310540 was not returned to mpool ucp_requests
[1710236147.563719] [node049:2572158:0]          mpool.c:43   UCX  WARN  object 0xc310700 was not returned to mpool ucp_requests
[1710236147.563722] [node049:2572158:0]          mpool.c:43   UCX  WARN  object 0xc3108c0 was not returned to mpool ucp_requests
[1710236147.563724] [node049:2572158:0]          mpool.c:43   UCX  WARN  object 0xc310a80 was not returned to mpool ucp_requests
[1710236147.563727] [node049:2572158:0]          mpool.c:43   UCX  WARN  object 0xc310c40 was not returned to mpool ucp_requests
[1710236147.563729] [node049:2572158:0]          mpool.c:43   UCX  WARN  object 0xc310e00 was not returned to mpool ucp_requests
[1710236147.563731] [node049:2572158:0]          mpool.c:43   UCX  WARN  object 0xc310fc0 was not returned to mpool ucp_requests
[1710236147.563734] [node049:2572158:0]          mpool.c:43   UCX  WARN  object 0xc311180 was not returned to mpool ucp_requests
[1710236147.569589] [node049:2572156:0]          mpool.c:43   UCX  WARN  object 0xbac6e80 was not returned to mpool ucp_requests
[1710236147.569608] [node049:2572156:0]          mpool.c:43   UCX  WARN  object 0xbac7040 was not returned to mpool ucp_requests
[1710236147.569613] [node049:2572156:0]          mpool.c:43   UCX  WARN  object 0xbac7200 was not returned to mpool ucp_requests
[1710236147.569617] [node049:2572156:0]          mpool.c:43   UCX  WARN  object 0xbac73c0 was not returned to mpool ucp_requests
[1710236147.569621] [node049:2572156:0]          mpool.c:43   UCX  WARN  object 0xbac7580 was not returned to mpool ucp_requests
[1710236147.569626] [node049:2572156:0]          mpool.c:43   UCX  WARN  object 0xbac7740 was not returned to mpool ucp_requests
[1710236147.569630] [node049:2572156:0]          mpool.c:43   UCX  WARN  object 0xbac7900 was not returned to mpool ucp_requests
[1710236147.569634] [node049:2572156:0]          mpool.c:43   UCX  WARN  object 0xbac7ac0 was not returned to mpool ucp_requests
[1710236147.569637] [node049:2572156:0]          mpool.c:43   UCX  WARN  object 0xbac7c80 was not returned to mpool ucp_requests
[1710236147.569641] [node049:2572156:0]          mpool.c:43   UCX  WARN  object 0xbac7e40 was not returned to mpool ucp_requests
[1710236147.569644] [node049:2572156:0]          mpool.c:43   UCX  WARN  object 0xbac8000 was not returned to mpool ucp_requests
[1710236147.577344] [node049:2572161:0]          mpool.c:43   UCX  WARN  object 0xaac1b00 was not returned to mpool ucp_requests
[1710236147.577356] [node049:2572161:0]          mpool.c:43   UCX  WARN  object 0xaac1cc0 was not returned to mpool ucp_requests
[1710236147.577361] [node049:2572161:0]          mpool.c:43   UCX  WARN  object 0xaac1e80 was not returned to mpool ucp_requests
[1710236147.577364] [node049:2572161:0]          mpool.c:43   UCX  WARN  object 0xaac2040 was not returned to mpool ucp_requests
[1710236147.577368] [node049:2572161:0]          mpool.c:43   UCX  WARN  object 0xaac2200 was not returned to mpool ucp_requests
[1710236147.577372] [node049:2572161:0]          mpool.c:43   UCX  WARN  object 0xaac23c0 was not returned to mpool ucp_requests
[1710236147.577374] [node049:2572161:0]          mpool.c:43   UCX  WARN  object 0xaac2580 was not returned to mpool ucp_requests
[1710236147.577377] [node049:2572161:0]          mpool.c:43   UCX  WARN  object 0xaac2740 was not returned to mpool ucp_requests
[1710236147.577380] [node049:2572161:0]          mpool.c:43   UCX  WARN  object 0xaac2900 was not returned to mpool ucp_requests
[1710236147.577383] [node049:2572161:0]          mpool.c:43   UCX  WARN  object 0xaac2ac0 was not returned to mpool ucp_requests
[1710236147.577386] [node049:2572161:0]          mpool.c:43   UCX  WARN  object 0xaac2c80 was not returned to mpool ucp_requests
[1710236147.577389] [node049:2572161:0]          mpool.c:43   UCX  WARN  object 0xaac2e40 was not returned to mpool ucp_requests
[1710236147.577392] [node049:2572161:0]          mpool.c:43   UCX  WARN  object 0xaac3000 was not returned to mpool ucp_requests
[1710236147.605350] [node049:2572172:0]          mpool.c:43   UCX  WARN  object 0xb5b8c80 was not returned to mpool ucp_requests
[1710236147.605362] [node049:2572172:0]          mpool.c:43   UCX  WARN  object 0xb5b8e40 was not returned to mpool ucp_requests
[1710236147.605365] [node049:2572172:0]          mpool.c:43   UCX  WARN  object 0xb5b9000 was not returned to mpool ucp_requests
[1710236147.605368] [node049:2572172:0]          mpool.c:43   UCX  WARN  object 0xb5b91c0 was not returned to mpool ucp_requests
[1710236147.605371] [node049:2572172:0]          mpool.c:43   UCX  WARN  object 0xb5b9380 was not returned to mpool ucp_requests
[1710236147.605373] [node049:2572172:0]          mpool.c:43   UCX  WARN  object 0xb5b9540 was not returned to mpool ucp_requests
[1710236147.605375] [node049:2572172:0]          mpool.c:43   UCX  WARN  object 0xb5b9700 was not returned to mpool ucp_requests
[1710236147.605378] [node049:2572172:0]          mpool.c:43   UCX  WARN  object 0xb5b98c0 was not returned to mpool ucp_requests
[1710236147.605380] [node049:2572172:0]          mpool.c:43   UCX  WARN  object 0xb5b9a80 was not returned to mpool ucp_requests
[1710236147.605383] [node049:2572172:0]          mpool.c:43   UCX  WARN  object 0xb5b9c40 was not returned to mpool ucp_requests
[1710236147.605385] [node049:2572172:0]          mpool.c:43   UCX  WARN  object 0xb5b9e00 was not returned to mpool ucp_requests
[1710236147.605388] [node049:2572172:0]          mpool.c:43   UCX  WARN  object 0xb5b9fc0 was not returned to mpool ucp_requests
[1710236147.612586] [node049:2572160:0]          mpool.c:43   UCX  WARN  object 0xbde8980 was not returned to mpool ucp_requests
[1710236147.612598] [node049:2572160:0]          mpool.c:43   UCX  WARN  object 0xbde8b40 was not returned to mpool ucp_requests
[1710236147.612601] [node049:2572160:0]          mpool.c:43   UCX  WARN  object 0xbde8d00 was not returned to mpool ucp_requests
[1710236147.612604] [node049:2572160:0]          mpool.c:43   UCX  WARN  object 0xbde8ec0 was not returned to mpool ucp_requests
[1710236147.612606] [node049:2572160:0]          mpool.c:43   UCX  WARN  object 0xbde9080 was not returned to mpool ucp_requests
[1710236147.612609] [node049:2572160:0]          mpool.c:43   UCX  WARN  object 0xbde9240 was not returned to mpool ucp_requests
[1710236147.612611] [node049:2572160:0]          mpool.c:43   UCX  WARN  object 0xbde9400 was not returned to mpool ucp_requests
[1710236147.612614] [node049:2572160:0]          mpool.c:43   UCX  WARN  object 0xbde95c0 was not returned to mpool ucp_requests
[1710236147.612616] [node049:2572160:0]          mpool.c:43   UCX  WARN  object 0xbde9780 was not returned to mpool ucp_requests
[1710236147.612618] [node049:2572160:0]          mpool.c:43   UCX  WARN  object 0xbde9940 was not returned to mpool ucp_requests
[1710236147.612621] [node049:2572160:0]          mpool.c:43   UCX  WARN  object 0xbde9b00 was not returned to mpool ucp_requests
[1710236147.612624] [node049:2572160:0]          mpool.c:43   UCX  WARN  object 0xbde9cc0 was not returned to mpool ucp_requests
[1710236147.612626] [node049:2572160:0]          mpool.c:43   UCX  WARN  object 0xbde9e80 was not returned to mpool ucp_requests
[1710236147.612650] [node049:2572167:0]          mpool.c:43   UCX  WARN  object 0xa9bddc0 was not returned to mpool ucp_requests
[1710236147.612663] [node049:2572167:0]          mpool.c:43   UCX  WARN  object 0xa9bdf80 was not returned to mpool ucp_requests
[1710236147.612667] [node049:2572167:0]          mpool.c:43   UCX  WARN  object 0xa9be140 was not returned to mpool ucp_requests
[1710236147.612669] [node049:2572167:0]          mpool.c:43   UCX  WARN  object 0xa9be300 was not returned to mpool ucp_requests
[1710236147.612672] [node049:2572167:0]          mpool.c:43   UCX  WARN  object 0xa9be4c0 was not returned to mpool ucp_requests
[1710236147.612674] [node049:2572167:0]          mpool.c:43   UCX  WARN  object 0xa9be680 was not returned to mpool ucp_requests
[1710236147.612676] [node049:2572167:0]          mpool.c:43   UCX  WARN  object 0xa9be840 was not returned to mpool ucp_requests
[1710236147.612679] [node049:2572167:0]          mpool.c:43   UCX  WARN  object 0xa9bea00 was not returned to mpool ucp_requests
[1710236147.612681] [node049:2572167:0]          mpool.c:43   UCX  WARN  object 0xa9bebc0 was not returned to mpool ucp_requests
[1710236147.612684] [node049:2572167:0]          mpool.c:43   UCX  WARN  object 0xa9bed80 was not returned to mpool ucp_requests
[1710236147.612686] [node049:2572167:0]          mpool.c:43   UCX  WARN  object 0xa9bef40 was not returned to mpool ucp_requests
[1710236147.612689] [node049:2572167:0]          mpool.c:43   UCX  WARN  object 0xa9bf100 was not returned to mpool ucp_requests
[1710236147.613069] [node049:2572174:0]          mpool.c:43   UCX  WARN  object 0xaa2bb40 was not returned to mpool ucp_requests
[1710236147.613080] [node049:2572174:0]          mpool.c:43   UCX  WARN  object 0xaa2bd00 was not returned to mpool ucp_requests
[1710236147.613083] [node049:2572174:0]          mpool.c:43   UCX  WARN  object 0xaa2bec0 was not returned to mpool ucp_requests
[1710236147.613085] [node049:2572174:0]          mpool.c:43   UCX  WARN  object 0xaa2c080 was not returned to mpool ucp_requests
[1710236147.613088] [node049:2572174:0]          mpool.c:43   UCX  WARN  object 0xaa2c240 was not returned to mpool ucp_requests
[1710236147.613090] [node049:2572174:0]          mpool.c:43   UCX  WARN  object 0xaa2c400 was not returned to mpool ucp_requests
[1710236147.613093] [node049:2572174:0]          mpool.c:43   UCX  WARN  object 0xaa2c5c0 was not returned to mpool ucp_requests
[1710236147.613095] [node049:2572174:0]          mpool.c:43   UCX  WARN  object 0xaa2c780 was not returned to mpool ucp_requests
[1710236147.613097] [node049:2572174:0]          mpool.c:43   UCX  WARN  object 0xaa2c940 was not returned to mpool ucp_requests
[1710236147.613100] [node049:2572174:0]          mpool.c:43   UCX  WARN  object 0xaa2cb00 was not returned to mpool ucp_requests
[1710236147.613112] [node049:2572174:0]          mpool.c:43   UCX  WARN  object 0xaa2ccc0 was not returned to mpool ucp_requests
[1710236147.613114] [node049:2572174:0]          mpool.c:43   UCX  WARN  object 0xaa2ce80 was not returned to mpool ucp_requests
[1710236147.613477] [node049:2572157:0]          mpool.c:43   UCX  WARN  object 0xaaa4d40 was not returned to mpool ucp_requests
[1710236147.613488] [node049:2572157:0]          mpool.c:43   UCX  WARN  object 0xaaa4f00 was not returned to mpool ucp_requests
[1710236147.613491] [node049:2572157:0]          mpool.c:43   UCX  WARN  object 0xaaa50c0 was not returned to mpool ucp_requests
[1710236147.613494] [node049:2572157:0]          mpool.c:43   UCX  WARN  object 0xaaa5280 was not returned to mpool ucp_requests
[1710236147.613496] [node049:2572157:0]          mpool.c:43   UCX  WARN  object 0xaaa5440 was not returned to mpool ucp_requests
[1710236147.613499] [node049:2572157:0]          mpool.c:43   UCX  WARN  object 0xaaa5600 was not returned to mpool ucp_requests
[1710236147.613501] [node049:2572157:0]          mpool.c:43   UCX  WARN  object 0xaaa57c0 was not returned to mpool ucp_requests
[1710236147.613504] [node049:2572157:0]          mpool.c:43   UCX  WARN  object 0xaaa5980 was not returned to mpool ucp_requests
[1710236147.613506] [node049:2572157:0]          mpool.c:43   UCX  WARN  object 0xaaa5b40 was not returned to mpool ucp_requests
[1710236147.613509] [node049:2572157:0]          mpool.c:43   UCX  WARN  object 0xaaa5d00 was not returned to mpool ucp_requests
[1710236147.613511] [node049:2572157:0]          mpool.c:43   UCX  WARN  object 0xaaa5ec0 was not returned to mpool ucp_requests
[1710236147.613513] [node049:2572157:0]          mpool.c:43   UCX  WARN  object 0xaaa6080 was not returned to mpool ucp_requests
[1710236147.613982] [node049:2572173:0]          mpool.c:43   UCX  WARN  object 0xa873b40 was not returned to mpool ucp_requests
[1710236147.613994] [node049:2572173:0]          mpool.c:43   UCX  WARN  object 0xa873d00 was not returned to mpool ucp_requests
[1710236147.613997] [node049:2572173:0]          mpool.c:43   UCX  WARN  object 0xa873ec0 was not returned to mpool ucp_requests
[1710236147.614000] [node049:2572173:0]          mpool.c:43   UCX  WARN  object 0xa874080 was not returned to mpool ucp_requests
[1710236147.614002] [node049:2572173:0]          mpool.c:43   UCX  WARN  object 0xa874240 was not returned to mpool ucp_requests
[1710236147.614005] [node049:2572173:0]          mpool.c:43   UCX  WARN  object 0xa874400 was not returned to mpool ucp_requests
[1710236147.614007] [node049:2572173:0]          mpool.c:43   UCX  WARN  object 0xa8745c0 was not returned to mpool ucp_requests
[1710236147.614010] [node049:2572173:0]          mpool.c:43   UCX  WARN  object 0xa874780 was not returned to mpool ucp_requests
[1710236147.614012] [node049:2572173:0]          mpool.c:43   UCX  WARN  object 0xa874940 was not returned to mpool ucp_requests
[1710236147.614014] [node049:2572173:0]          mpool.c:43   UCX  WARN  object 0xa874b00 was not returned to mpool ucp_requests
[1710236147.614017] [node049:2572173:0]          mpool.c:43   UCX  WARN  object 0xa874cc0 was not returned to mpool ucp_requests
[1710236147.614019] [node049:2572173:0]          mpool.c:43   UCX  WARN  object 0xa874e80 was not returned to mpool ucp_requests
[1710236147.621551] [node049:2572165:0]          mpool.c:43   UCX  WARN  object 0xb9517c0 was not returned to mpool ucp_requests
[1710236147.621563] [node049:2572165:0]          mpool.c:43   UCX  WARN  object 0xb951980 was not returned to mpool ucp_requests
[1710236147.621567] [node049:2572165:0]          mpool.c:43   UCX  WARN  object 0xb951b40 was not returned to mpool ucp_requests
[1710236147.621570] [node049:2572165:0]          mpool.c:43   UCX  WARN  object 0xb951d00 was not returned to mpool ucp_requests
[1710236147.621575] [node049:2572165:0]          mpool.c:43   UCX  WARN  object 0xb951ec0 was not returned to mpool ucp_requests
[1710236147.621578] [node049:2572165:0]          mpool.c:43   UCX  WARN  object 0xb952080 was not returned to mpool ucp_requests
[1710236147.621582] [node049:2572165:0]          mpool.c:43   UCX  WARN  object 0xb952240 was not returned to mpool ucp_requests
[1710236147.621585] [node049:2572165:0]          mpool.c:43   UCX  WARN  object 0xb952400 was not returned to mpool ucp_requests
[1710236147.621589] [node049:2572165:0]          mpool.c:43   UCX  WARN  object 0xb9525c0 was not returned to mpool ucp_requests
[1710236147.621592] [node049:2572165:0]          mpool.c:43   UCX  WARN  object 0xb952780 was not returned to mpool ucp_requests
[1710236147.621596] [node049:2572165:0]          mpool.c:43   UCX  WARN  object 0xb952940 was not returned to mpool ucp_requests
[1710236147.621600] [node049:2572165:0]          mpool.c:43   UCX  WARN  object 0xb952b00 was not returned to mpool ucp_requests
[1710236147.621604] [node049:2572165:0]          mpool.c:43   UCX  WARN  object 0xb952cc0 was not returned to mpool ucp_requests
[1710236147.621608] [node049:2572165:0]          mpool.c:43   UCX  WARN  object 0xb952e80 was not returned to mpool ucp_requests
[1710236147.621982] [node049:2572168:0]          mpool.c:43   UCX  WARN  object 0xb7f4e40 was not returned to mpool ucp_requests
[1710236147.621993] [node049:2572168:0]          mpool.c:43   UCX  WARN  object 0xb7f5000 was not returned to mpool ucp_requests
[1710236147.621996] [node049:2572168:0]          mpool.c:43   UCX  WARN  object 0xb7f51c0 was not returned to mpool ucp_requests
[1710236147.621998] [node049:2572168:0]          mpool.c:43   UCX  WARN  object 0xb7f5380 was not returned to mpool ucp_requests
[1710236147.622001] [node049:2572168:0]          mpool.c:43   UCX  WARN  object 0xb7f5540 was not returned to mpool ucp_requests
[1710236147.622003] [node049:2572168:0]          mpool.c:43   UCX  WARN  object 0xb7f5700 was not returned to mpool ucp_requests
[1710236147.622006] [node049:2572168:0]          mpool.c:43   UCX  WARN  object 0xb7f58c0 was not returned to mpool ucp_requests
[1710236147.622008] [node049:2572168:0]          mpool.c:43   UCX  WARN  object 0xb7f5a80 was not returned to mpool ucp_requests
[1710236147.622011] [node049:2572168:0]          mpool.c:43   UCX  WARN  object 0xb7f5c40 was not returned to mpool ucp_requests
[1710236147.622013] [node049:2572168:0]          mpool.c:43   UCX  WARN  object 0xb7f5e00 was not returned to mpool ucp_requests
[1710236147.622016] [node049:2572168:0]          mpool.c:43   UCX  WARN  object 0xb7f5fc0 was not returned to mpool ucp_requests
[1710236147.622018] [node049:2572168:0]          mpool.c:43   UCX  WARN  object 0xb7f6180 was not returned to mpool ucp_requests
[1710236147.622206] [node049:2572170:0]          mpool.c:43   UCX  WARN  object 0xc764d00 was not returned to mpool ucp_requests
[1710236147.622218] [node049:2572170:0]          mpool.c:43   UCX  WARN  object 0xc764ec0 was not returned to mpool ucp_requests
[1710236147.622222] [node049:2572170:0]          mpool.c:43   UCX  WARN  object 0xc765080 was not returned to mpool ucp_requests
[1710236147.622225] [node049:2572170:0]          mpool.c:43   UCX  WARN  object 0xc765240 was not returned to mpool ucp_requests
[1710236147.622229] [node049:2572170:0]          mpool.c:43   UCX  WARN  object 0xc765400 was not returned to mpool ucp_requests
[1710236147.622231] [node049:2572170:0]          mpool.c:43   UCX  WARN  object 0xc7655c0 was not returned to mpool ucp_requests
[1710236147.622234] [node049:2572170:0]          mpool.c:43   UCX  WARN  object 0xc765780 was not returned to mpool ucp_requests
[1710236147.622237] [node049:2572170:0]          mpool.c:43   UCX  WARN  object 0xc765940 was not returned to mpool ucp_requests
[1710236147.622240] [node049:2572170:0]          mpool.c:43   UCX  WARN  object 0xc765b00 was not returned to mpool ucp_requests
[1710236147.622243] [node049:2572170:0]          mpool.c:43   UCX  WARN  object 0xc765cc0 was not returned to mpool ucp_requests
[1710236147.622245] [node049:2572170:0]          mpool.c:43   UCX  WARN  object 0xc765e80 was not returned to mpool ucp_requests
[1710236147.622248] [node049:2572170:0]          mpool.c:43   UCX  WARN  object 0xc766040 was not returned to mpool ucp_requests
[1710236147.622210] [node049:2572163:0]          mpool.c:43   UCX  WARN  object 0xc19ca80 was not returned to mpool ucp_requests
[1710236147.622221] [node049:2572163:0]          mpool.c:43   UCX  WARN  object 0xc19cc40 was not returned to mpool ucp_requests
[1710236147.622225] [node049:2572163:0]          mpool.c:43   UCX  WARN  object 0xc19ce00 was not returned to mpool ucp_requests
[1710236147.622227] [node049:2572163:0]          mpool.c:43   UCX  WARN  object 0xc19cfc0 was not returned to mpool ucp_requests
[1710236147.622230] [node049:2572163:0]          mpool.c:43   UCX  WARN  object 0xc19d180 was not returned to mpool ucp_requests
[1710236147.622232] [node049:2572163:0]          mpool.c:43   UCX  WARN  object 0xc19d340 was not returned to mpool ucp_requests
[1710236147.622235] [node049:2572163:0]          mpool.c:43   UCX  WARN  object 0xc19d500 was not returned to mpool ucp_requests
[1710236147.622237] [node049:2572163:0]          mpool.c:43   UCX  WARN  object 0xc19d6c0 was not returned to mpool ucp_requests
[1710236147.622239] [node049:2572163:0]          mpool.c:43   UCX  WARN  object 0xc19d880 was not returned to mpool ucp_requests
[1710236147.622242] [node049:2572163:0]          mpool.c:43   UCX  WARN  object 0xc19da40 was not returned to mpool ucp_requests
[1710236147.622244] [node049:2572163:0]          mpool.c:43   UCX  WARN  object 0xc19dc00 was not returned to mpool ucp_requests
[1710236147.622247] [node049:2572163:0]          mpool.c:43   UCX  WARN  object 0xc19ddc0 was not returned to mpool ucp_requests
[1710236147.622249] [node049:2572163:0]          mpool.c:43   UCX  WARN  object 0xc19df80 was not returned to mpool ucp_requests
[1710236147.622252] [node049:2572163:0]          mpool.c:43   UCX  WARN  object 0xc19e140 was not returned to mpool ucp_requests
[1710236147.621656] [node049:2572164:0]          mpool.c:43   UCX  WARN  object 0xaf29980 was not returned to mpool ucp_requests
[1710236147.621669] [node049:2572164:0]          mpool.c:43   UCX  WARN  object 0xaf29b40 was not returned to mpool ucp_requests
[1710236147.621673] [node049:2572164:0]          mpool.c:43   UCX  WARN  object 0xaf29d00 was not returned to mpool ucp_requests
[1710236147.621675] [node049:2572164:0]          mpool.c:43   UCX  WARN  object 0xaf29ec0 was not returned to mpool ucp_requests
[1710236147.621678] [node049:2572164:0]          mpool.c:43   UCX  WARN  object 0xaf2a080 was not returned to mpool ucp_requests
[1710236147.621680] [node049:2572164:0]          mpool.c:43   UCX  WARN  object 0xaf2a240 was not returned to mpool ucp_requests
[1710236147.621683] [node049:2572164:0]          mpool.c:43   UCX  WARN  object 0xaf2a400 was not returned to mpool ucp_requests
[1710236147.621685] [node049:2572164:0]          mpool.c:43   UCX  WARN  object 0xaf2a5c0 was not returned to mpool ucp_requests
[1710236147.621688] [node049:2572164:0]          mpool.c:43   UCX  WARN  object 0xaf2a780 was not returned to mpool ucp_requests
[1710236147.621690] [node049:2572164:0]          mpool.c:43   UCX  WARN  object 0xaf2a940 was not returned to mpool ucp_requests
[1710236147.621693] [node049:2572164:0]          mpool.c:43   UCX  WARN  object 0xaf2ab00 was not returned to mpool ucp_requests
[1710236147.621695] [node049:2572164:0]          mpool.c:43   UCX  WARN  object 0xaf2acc0 was not returned to mpool ucp_requests
[1710236147.621698] [node049:2572164:0]          mpool.c:43   UCX  WARN  object 0xaf2ae80 was not returned to mpool ucp_requests
[1710236147.623573] [node049:2572162:0]          mpool.c:43   UCX  WARN  object 0xaf38b80 was not returned to mpool ucp_requests
[1710236147.623585] [node049:2572162:0]          mpool.c:43   UCX  WARN  object 0xaf38d40 was not returned to mpool ucp_requests
[1710236147.623590] [node049:2572162:0]          mpool.c:43   UCX  WARN  object 0xaf38f00 was not returned to mpool ucp_requests
[1710236147.623593] [node049:2572162:0]          mpool.c:43   UCX  WARN  object 0xaf390c0 was not returned to mpool ucp_requests
[1710236147.623596] [node049:2572162:0]          mpool.c:43   UCX  WARN  object 0xaf39280 was not returned to mpool ucp_requests
[1710236147.623598] [node049:2572162:0]          mpool.c:43   UCX  WARN  object 0xaf39440 was not returned to mpool ucp_requests
[1710236147.623601] [node049:2572162:0]          mpool.c:43   UCX  WARN  object 0xaf39600 was not returned to mpool ucp_requests
[1710236147.623603] [node049:2572162:0]          mpool.c:43   UCX  WARN  object 0xaf397c0 was not returned to mpool ucp_requests
[1710236147.623606] [node049:2572162:0]          mpool.c:43   UCX  WARN  object 0xaf39980 was not returned to mpool ucp_requests
[1710236147.623608] [node049:2572162:0]          mpool.c:43   UCX  WARN  object 0xaf39b40 was not returned to mpool ucp_requests
[1710236147.623611] [node049:2572162:0]          mpool.c:43   UCX  WARN  object 0xaf39d00 was not returned to mpool ucp_requests
[1710236147.623613] [node049:2572162:0]          mpool.c:43   UCX  WARN  object 0xaf39ec0 was not returned to mpool ucp_requests
[1710236147.623616] [node049:2572162:0]          mpool.c:43   UCX  WARN  object 0xaf3a080 was not returned to mpool ucp_requests


           ************************************************************
           *        Program running with 20 parallel MPI-processes    *
           *              working on a common directory               *
           ************************************************************
-------------------------------------------------------------------------------
                                 ORCA SCF
-------------------------------------------------------------------------------

------------
SCF SETTINGS
------------
Hamiltonian:
 Density Functional     Method          .... DFT(GTOs)
 Exchange Functional    Exchange        .... PBE
   PBE kappa parameter   XKappa         ....  0.804000
   PBE mue parameter    XMuePBE         ....  0.219520
 Correlation Functional Correlation     .... PBE
   PBE beta parameter  CBetaPBE         ....  0.066725
 LDA part of GGA corr.  LDAOpt          .... PW91-LDA
 Gradients option       PostSCFGGA      .... off
 Hybrid DFT is turned on
   Fraction HF Exchange ScalHFX         ....  0.250000
   Scaling of DF-GGA-X  ScalDFX         ....  0.750000
   Scaling of DF-GGA-C  ScalDFC         ....  1.000000
   Scaling of DF-LDA-C  ScalLDAC        ....  1.000000
   Perturbative correction              ....  0.000000
   Density functional embedding theory  .... OFF
   NL short-range parameter             ....  6.900000
 RI-approximation to the Coulomb term is turned on
   Number of AuxJ basis functions       .... 1991
   RIJ-COSX (HFX calculated with COS-X)).... on


General Settings:
 Integral files         IntName         .... ImineZ4optb
 Hartree-Fock type      HFTyp           .... RHF
 Total Charge           Charge          ....    0
 Multiplicity           Mult            ....    1
 Number of Electrons    NEL             ....  238
 Basis Dimension        Dim             .... 1227
 Nuclear Repulsion      ENuc            ....   3541.8832360109 Eh

Convergence Acceleration:
 DIIS                   CNVDIIS         .... on
   Start iteration      DIISMaxIt       ....    12
   Startup error        DIISStart       ....  0.200000
   # of expansion vecs  DIISMaxEq       ....     5
   Bias factor          DIISBfac        ....   1.050
   Max. coefficient     DIISMaxC        ....  10.000
 Trust-Rad. Augm. Hess. CNVTRAH         .... auto
   Auto Start mean grad. ratio tolernc. ....  1.125000
   Auto Start start iteration           ....    20
   Auto Start num. interpolation iter.  ....    10
   Max. Number of Micro iterations      ....    16
   Max. Number of Macro iterations      .... Maxiter - #DIIS iter
   Number of Davidson start vectors     ....     2
   Converg. threshold I  (grad. norm)   ....   1.000e-05
   Converg. threshold II (energy diff.) ....   1.000e-08
   Grad. Scal. Fac. for Micro threshold ....   0.100
   Minimum threshold for Micro iter.    ....   0.010
   NR start threshold (gradient norm)   ....   0.001
   Initial trust radius                 ....   0.400
   Minimum AH scaling param. (alpha)    ....   1.000
   Maximum AH scaling param. (alpha)    .... 1000.000
   Orbital update algorithm             .... Taylor
   White noise on init. David. guess    .... on
   Maximum white noise                  ....   0.010
   Quad. conv. algorithm                .... NR
 SOSCF                  CNVSOSCF        .... on
   Start iteration      SOSCFMaxIt      ....   150
   Startup grad/error   SOSCFStart      ....  0.003300
 Level Shifting         CNVShift        .... on
   Level shift para.    LevelShift      ....    0.2500
   Turn off err/grad.   ShiftErr        ....    0.0010
 Zerner damping         CNVZerner       .... off
 Static damping         CNVDamp         .... on
   Fraction old density DampFac         ....    0.7000
   Max. Damping (<1)    DampMax         ....    0.9800
   Min. Damping (>=0)   DampMin         ....    0.0000
   Turn off err/grad.   DampErr         ....    0.1000
 Fernandez-Rico         CNVRico         .... off

SCF Procedure:
 Maximum # iterations   MaxIter         ....   125
 SCF integral mode      SCFMode         .... Direct
   Integral package                     .... SHARK and LIBINT hybrid scheme
 Reset frequency        DirectResetFreq ....    20
 Integral Threshold     Thresh          ....  2.500e-11 Eh
 Primitive CutOff       TCut            ....  2.500e-12 Eh

Convergence Tolerance:
 Convergence Check Mode ConvCheckMode   .... Total+1el-Energy
 Convergence forced     ConvForced      .... 0
 Energy Change          TolE            ....  1.000e-08 Eh
 1-El. energy change                    ....  1.000e-05 Eh
 Orbital Gradient       TolG            ....  1.000e-05
 Orbital Rotation angle TolX            ....  1.000e-05
 DIIS Error             TolErr          ....  5.000e-07


Diagonalization of the overlap matrix:
Smallest eigenvalue                        ... 4.582e-06
Time for diagonalization                   ...    0.470 sec
Threshold for overlap eigenvalues          ... 1.000e-08
Number of eigenvalues below threshold      ... 0
Time for construction of square roots      ...    1.162 sec
Total time needed                          ...    1.702 sec

Time for model grid setup =    0.530 sec

------------------------------
INITIAL GUESS: MODEL POTENTIAL
------------------------------
Loading Hartree-Fock densities                     ... done
Calculating cut-offs                               ... done
Initializing the effective Hamiltonian             ... done
Setting up the integral package (SHARK)            ... done
Starting the Coulomb interaction                   ... done (   0.9 sec)
Reading the grid                                   ... done
Mapping shells                                     ... done
Starting the XC term evaluation                    ... done (   0.4 sec)
  promolecular density results
     # of electrons  =    237.992450062
     EX              =   -187.874511753
     EC              =     -7.972652372
     EX+EC           =   -195.847164125
Transforming the Hamiltonian                       ... done (   0.3 sec)
Diagonalizing the Hamiltonian                      ... done (   0.7 sec)
Back transforming the eigenvectors                 ... done (   0.0 sec)
Now organizing SCF variables                       ... done
                      ------------------
                      INITIAL GUESS DONE (   3.5 sec)
                      ------------------
-------------------
DFT GRID GENERATION
-------------------

General Integration Accuracy     IntAcc      ... 4.388
Radial Grid Type                 RadialGrid  ... OptM3 with GC (2021)
Angular Grid (max. ang.)         AngularGrid ... 4 (Lebedev-302)
Angular grid pruning method      GridPruning ... 4 (adaptive)
Weight generation scheme         WeightScheme... Becke
Basis function cutoff            BFCut       ... 1.0000e-11
Integration weight cutoff        WCut        ... 1.0000e-14
Angular grids for H and He will be reduced by one unit
Partially contracted basis set               ... off
Rotationally invariant grid construction     ... off

Total number of grid points                  ...   302848
Total number of batches                      ...     4765
Average number of points per batch           ...       63
Average number of grid points per atom       ...     4520
Time for grid setup =    2.279 sec

--------------------
COSX GRID GENERATION
--------------------

GRIDX 1
-------
General Integration Accuracy     IntAcc      ... 3.816
Radial Grid Type                 RadialGrid  ... OptM3 with GC (2021)
Angular Grid (max. ang.)         AngularGrid ... 1 (Lebedev-50)
Angular grid pruning method      GridPruning ... 4 (adaptive)
Weight generation scheme         WeightScheme... Becke
Basis function cutoff            BFCut       ... 1.0000e-11
Integration weight cutoff        WCut        ... 1.0000e-14
Angular grids for H and He will be reduced by one unit
Partially contracted basis set               ... on
Rotationally invariant grid construction     ... off

Total number of grid points                  ...    38438
Total number of batches                      ...      630
Average number of points per batch           ...       61
Average number of grid points per atom       ...      574
UseSFitting                                  ... on

GRIDX 2
-------
General Integration Accuracy     IntAcc      ... 4.020
Radial Grid Type                 RadialGrid  ... OptM3 with GC (2021)
Angular Grid (max. ang.)         AngularGrid ... 2 (Lebedev-110)
Angular grid pruning method      GridPruning ... 4 (adaptive)
Weight generation scheme         WeightScheme... Becke
Basis function cutoff            BFCut       ... 1.0000e-11
Integration weight cutoff        WCut        ... 1.0000e-14
Angular grids for H and He will be reduced by one unit
Partially contracted basis set               ... on
Rotationally invariant grid construction     ... off

Total number of grid points                  ...    81206
Total number of batches                      ...     1300
Average number of points per batch           ...       62
Average number of grid points per atom       ...     1212
UseSFitting                                  ... on

GRIDX 3
-------
General Integration Accuracy     IntAcc      ... 4.338
Radial Grid Type                 RadialGrid  ... OptM3 with GC (2021)
Angular Grid (max. ang.)         AngularGrid ... 3 (Lebedev-194)
Angular grid pruning method      GridPruning ... 4 (adaptive)
Weight generation scheme         WeightScheme... Becke
Basis function cutoff            BFCut       ... 1.0000e-11
Integration weight cutoff        WCut        ... 1.0000e-14
Angular grids for H and He will be reduced by one unit
Partially contracted basis set               ... on
Rotationally invariant grid construction     ... off

Total number of grid points                  ...   176354
Total number of batches                      ...     2793
Average number of points per batch           ...       63
Average number of grid points per atom       ...     2632
UseSFitting                                  ... on

Time for X-Grid setup             =    5.864 sec


--------------------
CPCM SOLVATION MODEL
--------------------
CPCM parameters:
  Epsilon                                         ...      26.7260
  Refrac                                          ...       1.2907
  Rsolv                                           ...       1.3000
  Surface type                                    ... GAUSSIAN VDW
  Epsilon function type                           ...         CPCM
Solvent:                                     ... 2,2,2-TRIFLUOROETHANOL
SMD-CDS solvent descriptors:
  Soln                                       ...    1.2907
  Soln25                                     ... Unavailable
  Sola                                       ...    0.5700
  Solb                                       ...    0.2500
  Solg                                       ...   42.0200
  Solc                                       ...    0.0000
  Solh                                       ...    0.5000
Radii:
 Radius for O  used is    2.8724 Bohr (=   1.5200 Ang.)
 Radius for N  used is    3.5716 Bohr (=   1.8900 Ang.)
 Radius for C  used is    3.4960 Bohr (=   1.8500 Ang.)
 Radius for H  used is    2.2677 Bohr (=   1.2000 Ang.)
Calculating surface                               ...        done! (  0.0s)
GEPOL surface points                              ...         3797
GEPOL Volume                                      ...    3176.7716
GEPOL Surface-area                                ...    1752.5985
Calculating surface distance matrix               ...        done! (  0.1s)
Performing Cholesky decomposition & store         ...        done! (  1.2s)
Overall time for CPCM initialization              ...                 1.4s
--------------
SCF ITERATIONS
--------------
ITER       Energy         Delta-E        Max-DP      RMS-DP      [F,P]     Damp
               ***  Starting incremental Fock matrix formation  ***
  0  -1383.5291182329   0.000000000000 0.09908903  0.00056919  0.2565017 0.7000
  1  -1383.9236983789  -0.394580146067 0.08701337  0.00046346  0.1056610 0.7000
                               ***Turning on DIIS***
  2  -1384.0918514361  -0.168153057150 0.09424381  0.00090121  0.0398748 0.0000
  3  -1384.3429472517  -0.251095815663 0.11131134  0.00033421  0.0507210 0.0000
  4  -1384.4015259399  -0.058578688112 0.01593402  0.00012576  0.0149282 0.0000
  5  -1384.4044236155  -0.002897675669 0.01846523  0.00005834  0.0105912 0.0000
                      *** Initiating the SOSCF procedure ***
                           *** Shutting down DIIS ***
                      *** Re-Reading the Fockian *** 
                      *** Removing any level shift *** 
ITER      Energy       Delta-E        Grad      Rot      Max-DP    RMS-DP
  6  -1384.40475533  -0.0003317194  0.000243  0.000243  0.006172  0.000023
               *** Restarting incremental Fock matrix formation ***
  7  -1384.40474638   0.0000089582  0.000185  0.000642  0.004406  0.000048
  8  -1384.40474413   0.0000022472  0.000301  0.000374  0.001077  0.000007
  9  -1384.40475060  -0.0000064751  0.000029  0.000073  0.000592  0.000006
 10  -1384.40475055   0.0000000560  0.000034  0.000042  0.000182  0.000001
 11  -1384.40475070  -0.0000001535  0.000005  0.000016  0.000183  0.000001
 12  -1384.40475072  -0.0000000150  0.000007  0.000010  0.000253  0.000001
                  ***Gradient check signals convergence***
              ***Rediagonalizing the Fockian in SOSCF/NRSCF***

               *****************************************************
               *                     SUCCESS                       *
               *           SCF CONVERGED AFTER  13 CYCLES          *
               *****************************************************

Old exchange energy                            =    -48.098712053 Eh
New exchange energy                            =    -48.098696194 Eh
Exchange energy change after final integration =      0.000015859 Eh
Total energy after final integration           =  -1384.404734737 Eh
Final COS-X integration done in                =    33.881 sec

SMD CDS free energy correction energy :                -0.54216     Kcal/mol
Total Energy after SMD CDS correction =             -1384.405598717 Eh

----------------
TOTAL SCF ENERGY
----------------

Total Energy       :        -1384.40559872 Eh          -37671.59153 eV

Components:
Nuclear Repulsion  :         3541.88323601 Eh           96379.54269 eV
Electronic Energy  :        -4926.28883473 Eh         -134051.13422 eV
One Electron Energy:        -8926.13971464 Eh         -242892.61006 eV
Two Electron Energy:         3999.85087991 Eh          108841.47584 eV
Max COSX asymmetry :            0.00000273 Eh               0.00007 eV
CPCM Dielectric    :           -0.03858641 Eh              -1.04999 eV
SMD CDS (Gcds)     :           -0.00086398 Eh              -0.02351 eV

Virial components:
Potential Energy   :        -2762.23473209 Eh          -75164.22834 eV
Kinetic Energy     :         1377.82913337 Eh           37492.63681 eV
Virial Ratio       :            2.00477306


DFT components:
N(Alpha)           :      119.000394085788 electrons
N(Beta)            :      119.000394085788 electrons
N(Total)           :      238.000788171577 electrons
E(X)               :     -143.802432193287 Eh       
E(C)               :       -7.955398807723 Eh       
E(XC)              :     -151.757831001010 Eh       
DFET-embed. en.    :        0.000000000000 Eh       
CPCM Solvation Model Properties:
Surface-charge          :           -0.08081505
Charge-correction       :           -0.00016797 Eh              -0.00457 eV
Free-energy (cav+disp)  :           -0.00086398 Eh              -0.02351 eV

---------------
SCF CONVERGENCE
---------------

  Last Energy change         ...    1.2124e-07  Tolerance :   1.0000e-08
  Last MAX-Density change    ...    2.1094e-15  Tolerance :   1.0000e-07
  Last RMS-Density change    ...    1.0449e-17  Tolerance :   5.0000e-09
  Last Orbital Gradient      ...    1.3182e-06  Tolerance :   1.0000e-05
  Last Orbital Rotation      ...    3.1063e-06  Tolerance :   1.0000e-05

             **** THE GBW FILE WAS UPDATED (ImineZ4optb.gbw) ****
             **** DENSITY ImineZ4optb.scfp WAS UPDATED ****
             **** ENERGY FILE WAS UPDATED (ImineZ4optb.en.tmp) ****
             **** THE GBW FILE WAS UPDATED (ImineZ4optb.gbw) ****
             **** DENSITY ImineZ4optb.scfp WAS UPDATED ****
----------------
ORBITAL ENERGIES
----------------

  NO   OCC          E(Eh)            E(eV) 
   0   2.0000     -19.273305      -524.4533 
   1   2.0000     -19.208861      -522.6997 
   2   2.0000     -14.394135      -391.6843 
   3   2.0000     -14.385037      -391.4367 
   4   2.0000     -10.372582      -282.2523 
   5   2.0000     -10.332370      -281.1581 
   6   2.0000     -10.275998      -279.6241 
   7   2.0000     -10.265474      -279.3377 
   8   2.0000     -10.264694      -279.3165 
   9   2.0000     -10.249735      -278.9095 
  10   2.0000     -10.239666      -278.6355 
  11   2.0000     -10.239002      -278.6174 
  12   2.0000     -10.238794      -278.6117 
  13   2.0000     -10.237155      -278.5672 
  14   2.0000     -10.236511      -278.5496 
  15   2.0000     -10.232758      -278.4475 
  16   2.0000     -10.232706      -278.4461 
  17   2.0000     -10.227946      -278.3166 
  18   2.0000     -10.225388      -278.2469 
  19   2.0000     -10.225115      -278.2395 
  20   2.0000     -10.224396      -278.2200 
  21   2.0000     -10.223969      -278.2084 
  22   2.0000     -10.223795      -278.2036 
  23   2.0000     -10.217449      -278.0309 
  24   2.0000     -10.215295      -277.9723 
  25   2.0000     -10.213221      -277.9159 
  26   2.0000     -10.208793      -277.7954 
  27   2.0000     -10.202828      -277.6331 
  28   2.0000     -10.202739      -277.6306 
  29   2.0000     -10.202081      -277.6127 
  30   2.0000     -10.199337      -277.5381 
  31   2.0000     -10.198638      -277.5191 
  32   2.0000     -10.197960      -277.5006 
  33   2.0000      -1.165684       -31.7199 
  34   2.0000      -1.075178       -29.2571 
  35   2.0000      -0.980063       -26.6689 
  36   2.0000      -0.960256       -26.1299 
  37   2.0000      -0.900187       -24.4953 
  38   2.0000      -0.890775       -24.2392 
  39   2.0000      -0.875203       -23.8155 
  40   2.0000      -0.839070       -22.8323 
  41   2.0000      -0.834521       -22.7085 
  42   2.0000      -0.801690       -21.8151 
  43   2.0000      -0.797439       -21.6994 
  44   2.0000      -0.782309       -21.2877 
  45   2.0000      -0.771258       -20.9870 
  46   2.0000      -0.758975       -20.6528 
  47   2.0000      -0.755397       -20.5554 
  48   2.0000      -0.722258       -19.6536 
  49   2.0000      -0.707759       -19.2591 
  50   2.0000      -0.705804       -19.2059 
  51   2.0000      -0.703010       -19.1299 
  52   2.0000      -0.701590       -19.0912 
  53   2.0000      -0.694824       -18.9071 
  54   2.0000      -0.646929       -17.6038 
  55   2.0000      -0.635615       -17.2960 
  56   2.0000      -0.629839       -17.1388 
  57   2.0000      -0.628131       -17.0923 
  58   2.0000      -0.617354       -16.7990 
  59   2.0000      -0.615808       -16.7570 
  60   2.0000      -0.590978       -16.0813 
  61   2.0000      -0.578996       -15.7553 
  62   2.0000      -0.566182       -15.4066 
  63   2.0000      -0.543891       -14.8000 
  64   2.0000      -0.541698       -14.7403 
  65   2.0000      -0.530378       -14.4323 
  66   2.0000      -0.524569       -14.2743 
  67   2.0000      -0.507044       -13.7974 
  68   2.0000      -0.498668       -13.5694 
  69   2.0000      -0.497616       -13.5408 
  70   2.0000      -0.485587       -13.2135 
  71   2.0000      -0.480243       -13.0681 
  72   2.0000      -0.474443       -12.9103 
  73   2.0000      -0.468165       -12.7394 
  74   2.0000      -0.465954       -12.6792 
  75   2.0000      -0.459651       -12.5077 
  76   2.0000      -0.456695       -12.4273 
  77   2.0000      -0.455482       -12.3943 
  78   2.0000      -0.452417       -12.3109 
  79   2.0000      -0.449446       -12.2301 
  80   2.0000      -0.446894       -12.1606 
  81   2.0000      -0.444893       -12.1062 
  82   2.0000      -0.436651       -11.8819 
  83   2.0000      -0.435118       -11.8402 
  84   2.0000      -0.433361       -11.7923 
  85   2.0000      -0.430117       -11.7041 
  86   2.0000      -0.410888       -11.1808 
  87   2.0000      -0.407692       -11.0939 
  88   2.0000      -0.405180       -11.0255 
  89   2.0000      -0.397777       -10.8241 
  90   2.0000      -0.394025       -10.7220 
  91   2.0000      -0.392002       -10.6669 
  92   2.0000      -0.387529       -10.5452 
  93   2.0000      -0.383371       -10.4321 
  94   2.0000      -0.379546       -10.3280 
  95   2.0000      -0.376318       -10.2401 
  96   2.0000      -0.372967       -10.1489 
  97   2.0000      -0.369540       -10.0557 
  98   2.0000      -0.368516       -10.0278 
  99   2.0000      -0.365286        -9.9399 
 100   2.0000      -0.362143        -9.8544 
 101   2.0000      -0.359305        -9.7772 
 102   2.0000      -0.355649        -9.6777 
 103   2.0000      -0.350057        -9.5255 
 104   2.0000      -0.348520        -9.4837 
 105   2.0000      -0.340537        -9.2665 
 106   2.0000      -0.339202        -9.2302 
 107   2.0000      -0.327918        -8.9231 
 108   2.0000      -0.323195        -8.7946 
 109   2.0000      -0.319306        -8.6888 
 110   2.0000      -0.316236        -8.6052 
 111   2.0000      -0.309018        -8.4088 
 112   2.0000      -0.283078        -7.7029 
 113   2.0000      -0.279582        -7.6078 
 114   2.0000      -0.278102        -7.5675 
 115   2.0000      -0.270539        -7.3617 
 116   2.0000      -0.264167        -7.1884 
 117   2.0000      -0.256536        -6.9807 
 118   2.0000      -0.213371        -5.8061 
 119   0.0000      -0.060366        -1.6426 
 120   0.0000      -0.023252        -0.6327 
 121   0.0000      -0.016312        -0.4439 
 122   0.0000      -0.012299        -0.3347 
 123   0.0000      -0.000489        -0.0133 
 124   0.0000       0.004724         0.1285 
 125   0.0000       0.014676         0.3993 
 126   0.0000       0.038824         1.0564 
 127   0.0000       0.045913         1.2494 
 128   0.0000       0.054100         1.4721 
 129   0.0000       0.066825         1.8184 
 130   0.0000       0.070755         1.9253 
 131   0.0000       0.073176         1.9912 
 132   0.0000       0.080171         2.1816 
 133   0.0000       0.085095         2.3156 
 134   0.0000       0.090600         2.4654 
 135   0.0000       0.091268         2.4835 
 136   0.0000       0.096103         2.6151 
 137   0.0000       0.100719         2.7407 
 138   0.0000       0.102939         2.8011 
 139   0.0000       0.107260         2.9187 
 140   0.0000       0.109553         2.9811 
 141   0.0000       0.110299         3.0014 
 142   0.0000       0.113694         3.0938 
 143   0.0000       0.115035         3.1303 
 144   0.0000       0.116986         3.1834 
 145   0.0000       0.118825         3.2334 
 146   0.0000       0.122382         3.3302 
 147   0.0000       0.126873         3.4524 
 148   0.0000       0.127918         3.4808 
 149   0.0000       0.133948         3.6449 
 150   0.0000       0.138259         3.7622 
 151   0.0000       0.139803         3.8042 
 152   0.0000       0.141271         3.8442 
 153   0.0000       0.145903         3.9702 
 154   0.0000       0.149088         4.0569 
 155   0.0000       0.154021         4.1911 
 156   0.0000       0.155980         4.2444 
 157   0.0000       0.158299         4.3075 
 158   0.0000       0.161025         4.3817 
 159   0.0000       0.162483         4.4214 
 160   0.0000       0.166648         4.5347 
 161   0.0000       0.168082         4.5737 
 162   0.0000       0.171646         4.6707 
 163   0.0000       0.174597         4.7510 
 164   0.0000       0.176679         4.8077 
 165   0.0000       0.178106         4.8465 
 166   0.0000       0.179660         4.8888 
 167   0.0000       0.182531         4.9669 
 168   0.0000       0.185820         5.0564 
 169   0.0000       0.188033         5.1166 
 170   0.0000       0.188857         5.1390 
 171   0.0000       0.190087         5.1725 
 172   0.0000       0.199077         5.4172 
 173   0.0000       0.200749         5.4627 
 174   0.0000       0.201993         5.4965 
 175   0.0000       0.205972         5.6048 
 176   0.0000       0.211980         5.7683 
 177   0.0000       0.216695         5.8966 
 178   0.0000       0.219413         5.9705 
 179   0.0000       0.222475         6.0538 
 180   0.0000       0.224807         6.1173 
 181   0.0000       0.227755         6.1975 
 182   0.0000       0.232225         6.3192 
 183   0.0000       0.234335         6.3766 
 184   0.0000       0.235881         6.4186 
 185   0.0000       0.237309         6.4575 
 186   0.0000       0.238088         6.4787 
 187   0.0000       0.243209         6.6181 
 188   0.0000       0.243352         6.6219 
 189   0.0000       0.248328         6.7573 
 190   0.0000       0.250222         6.8089 
 191   0.0000       0.253218         6.8904 
 192   0.0000       0.255559         6.9541 
 193   0.0000       0.260563         7.0903 
 194   0.0000       0.263838         7.1794 
 195   0.0000       0.265552         7.2260 
 196   0.0000       0.268295         7.3007 
 197   0.0000       0.269953         7.3458 
 198   0.0000       0.280034         7.6201 
 199   0.0000       0.281363         7.6563 
 200   0.0000       0.282581         7.6894 
 201   0.0000       0.286376         7.7927 
 202   0.0000       0.287544         7.8245 
 203   0.0000       0.289518         7.8782 
 204   0.0000       0.293420         7.9844 
 205   0.0000       0.300107         8.1663 
 206   0.0000       0.304130         8.2758 
 207   0.0000       0.304934         8.2977 
 208   0.0000       0.307623         8.3708 
 209   0.0000       0.310294         8.4435 
 210   0.0000       0.314331         8.5534 
 211   0.0000       0.317577         8.6417 
 212   0.0000       0.322407         8.7731 
 213   0.0000       0.322925         8.7872 
 214   0.0000       0.325036         8.8447 
 215   0.0000       0.328480         8.9384 
 216   0.0000       0.335851         9.1390 
 217   0.0000       0.339707         9.2439 
 218   0.0000       0.341059         9.2807 
 219   0.0000       0.345395         9.3987 
 220   0.0000       0.348670         9.4878 
 221   0.0000       0.351864         9.5747 
 222   0.0000       0.354180         9.6377 
 223   0.0000       0.355074         9.6621 
 224   0.0000       0.359731         9.7888 
 225   0.0000       0.362839         9.8734 
 226   0.0000       0.365981         9.9588 
 227   0.0000       0.368726        10.0335 
 228   0.0000       0.369912        10.0658 
 229   0.0000       0.371359        10.1052 
 230   0.0000       0.372486        10.1359 
 231   0.0000       0.378455        10.2983 
 232   0.0000       0.383596        10.4382 
 233   0.0000       0.385150        10.4805 
 234   0.0000       0.391291        10.6476 
 235   0.0000       0.393269        10.7014 
 236   0.0000       0.394965        10.7475 
 237   0.0000       0.397321        10.8116 
 238   0.0000       0.401876        10.9356 
 239   0.0000       0.405441        11.0326 
 240   0.0000       0.407532        11.0895 
 241   0.0000       0.408702        11.1213 
 242   0.0000       0.415340        11.3020 
 243   0.0000       0.416707        11.3392 
 244   0.0000       0.418686        11.3930 
 245   0.0000       0.423275        11.5179 
 246   0.0000       0.426524        11.6063 
 247   0.0000       0.428504        11.6602 
 248   0.0000       0.433565        11.7979 
 249   0.0000       0.434678        11.8282 
 250   0.0000       0.436106        11.8670 
 251   0.0000       0.437826        11.9139 
 252   0.0000       0.440335        11.9821 
 253   0.0000       0.442157        12.0317 
 254   0.0000       0.443595        12.0708 
 255   0.0000       0.446707        12.1555 
 256   0.0000       0.449438        12.2298 
 257   0.0000       0.453220        12.3328 
 258   0.0000       0.456115        12.4115 
 259   0.0000       0.457163        12.4400 
 260   0.0000       0.460547        12.5321 
 261   0.0000       0.463739        12.6190 
 262   0.0000       0.464818        12.6483 
 263   0.0000       0.467294        12.7157 
 264   0.0000       0.470481        12.8024 
 265   0.0000       0.471707        12.8358 
 266   0.0000       0.472843        12.8667 
 267   0.0000       0.475307        12.9338 
 268   0.0000       0.477596        12.9961 
 269   0.0000       0.479572        13.0498 
 270   0.0000       0.480865        13.0850 
 271   0.0000       0.484516        13.1843 
 272   0.0000       0.486719        13.2443 
 273   0.0000       0.489337        13.3155 
 274   0.0000       0.490534        13.3481 
 275   0.0000       0.492805        13.4099 
 276   0.0000       0.493576        13.4309 
 277   0.0000       0.495151        13.4737 
 278   0.0000       0.498464        13.5639 
 279   0.0000       0.500029        13.6065 
 280   0.0000       0.503261        13.6944 
 281   0.0000       0.509645        13.8681 
 282   0.0000       0.512572        13.9478 
 283   0.0000       0.512988        13.9591 
 284   0.0000       0.514453        13.9990 
 285   0.0000       0.517112        14.0713 
 286   0.0000       0.517966        14.0946 
 287   0.0000       0.519835        14.1454 
 288   0.0000       0.525531        14.3004 
 289   0.0000       0.526712        14.3326 
 290   0.0000       0.529480        14.4079 
 291   0.0000       0.531387        14.4598 
 292   0.0000       0.533746        14.5240 
 293   0.0000       0.535043        14.5593 
 294   0.0000       0.546129        14.8609 
 295   0.0000       0.551939        15.0190 
 296   0.0000       0.554884        15.0992 
 297   0.0000       0.559715        15.2306 
 298   0.0000       0.562304        15.3011 
 299   0.0000       0.563871        15.3437 
 300   0.0000       0.566189        15.4068 
 301   0.0000       0.577783        15.7223 
 302   0.0000       0.580841        15.8055 
 303   0.0000       0.591870        16.1056 
 304   0.0000       0.593950        16.1622 
 305   0.0000       0.597084        16.2475 
 306   0.0000       0.601903        16.3786 
 307   0.0000       0.604762        16.4564 
 308   0.0000       0.611696        16.6451 
 309   0.0000       0.618319        16.8253 
 310   0.0000       0.620399        16.8819 
 311   0.0000       0.622102        16.9283 
 312   0.0000       0.630548        17.1581 
 313   0.0000       0.633564        17.2402 
 314   0.0000       0.638578        17.3766 
 315   0.0000       0.639452        17.4004 
 316   0.0000       0.647519        17.6199 
 317   0.0000       0.649746        17.6805 
 318   0.0000       0.654738        17.8163 
 319   0.0000       0.657302        17.8861 
 320   0.0000       0.662502        18.0276 
 321   0.0000       0.671220        18.2648 
 322   0.0000       0.675512        18.3816 
 323   0.0000       0.679970        18.5029 
 324   0.0000       0.686328        18.6759 
 325   0.0000       0.687913        18.7191 
 326   0.0000       0.689547        18.7635 
 327   0.0000       0.695717        18.9314 
 328   0.0000       0.700139        19.0517 
 329   0.0000       0.700642        19.0655 
 330   0.0000       0.706415        19.2225 
 331   0.0000       0.709414        19.3041 
 332   0.0000       0.711983        19.3740 
 333   0.0000       0.714788        19.4504 
 334   0.0000       0.718240        19.5443 
 335   0.0000       0.726350        19.7650 
 336   0.0000       0.727579        19.7984 
 337   0.0000       0.730526        19.8786 
 338   0.0000       0.732436        19.9306 
 339   0.0000       0.736165        20.0321 
 340   0.0000       0.739669        20.1274 
 341   0.0000       0.742366        20.2008 
 342   0.0000       0.744161        20.2496 
 343   0.0000       0.749940        20.4069 
 344   0.0000       0.757165        20.6035 
 345   0.0000       0.757472        20.6119 
 346   0.0000       0.763258        20.7693 
 347   0.0000       0.764523        20.8037 
 348   0.0000       0.771289        20.9879 
 349   0.0000       0.773512        21.0483 
 350   0.0000       0.775724        21.1085 
 351   0.0000       0.777644        21.1608 
 352   0.0000       0.784092        21.3362 
 353   0.0000       0.788932        21.4679 
 354   0.0000       0.795398        21.6439 
 355   0.0000       0.797627        21.7045 
 356   0.0000       0.804275        21.8854 
 357   0.0000       0.806541        21.9471 
 358   0.0000       0.807852        21.9828 
 359   0.0000       0.816844        22.2275 
 360   0.0000       0.819342        22.2954 
 361   0.0000       0.824661        22.4402 
 362   0.0000       0.826121        22.4799 
 363   0.0000       0.835108        22.7244 
 364   0.0000       0.837637        22.7933 
 365   0.0000       0.844308        22.9748 
 366   0.0000       0.848192        23.0805 
 367   0.0000       0.849588        23.1185 
 368   0.0000       0.853760        23.2320 
 369   0.0000       0.855551        23.2807 
 370   0.0000       0.859079        23.3767 
 371   0.0000       0.864178        23.5155 
 372   0.0000       0.871484        23.7143 
 373   0.0000       0.874645        23.8003 
 374   0.0000       0.876898        23.8616 
 375   0.0000       0.883663        24.0457 
 376   0.0000       0.886127        24.1127 
 377   0.0000       0.888560        24.1789 
 378   0.0000       0.892601        24.2889 
 379   0.0000       0.896377        24.3917 
 380   0.0000       0.899522        24.4772 
 381   0.0000       0.905440        24.6383 
 382   0.0000       0.912689        24.8355 
 383   0.0000       0.915568        24.9139 
 384   0.0000       0.916388        24.9362 
 385   0.0000       0.922597        25.1051 
 386   0.0000       0.925112        25.1736 
 387   0.0000       0.928854        25.2754 
 388   0.0000       0.936220        25.4758 
 389   0.0000       0.938090        25.5267 
 390   0.0000       0.943621        25.6772 
 391   0.0000       0.947772        25.7902 
 392   0.0000       0.952701        25.9243 
 393   0.0000       0.954465        25.9723 
 394   0.0000       0.959171        26.1004 
 395   0.0000       0.964242        26.2384 
 396   0.0000       0.970558        26.4102 
 397   0.0000       0.974408        26.5150 
 398   0.0000       0.975034        26.5320 
 399   0.0000       0.985730        26.8231 
 400   0.0000       0.990581        26.9551 
 401   0.0000       0.998864        27.1805 
 402   0.0000       1.005386        27.3579 
 403   0.0000       1.007115        27.4050 
 404   0.0000       1.012804        27.5598 
 405   0.0000       1.019840        27.7513 
 406   0.0000       1.025516        27.9057 
 407   0.0000       1.029164        28.0050 
 408   0.0000       1.032071        28.0841 
 409   0.0000       1.038648        28.2631 
 410   0.0000       1.042868        28.3779 
 411   0.0000       1.045948        28.4617 
 412   0.0000       1.050266        28.5792 
 413   0.0000       1.056680        28.7537 
 414   0.0000       1.067717        29.0541 
 415   0.0000       1.070893        29.1405 
 416   0.0000       1.074095        29.2276 
 417   0.0000       1.077704        29.3258 
 418   0.0000       1.085607        29.5409 
 419   0.0000       1.091030        29.6884 
 420   0.0000       1.093933        29.7674 
 421   0.0000       1.100508        29.9463 
 422   0.0000       1.103538        30.0288 
 423   0.0000       1.105123        30.0719 
 424   0.0000       1.118801        30.4441 
 425   0.0000       1.123038        30.5594 
 426   0.0000       1.126092        30.6425 
 427   0.0000       1.132714        30.8227 
 428   0.0000       1.139557        31.0089 
 429   0.0000       1.146272        31.1916 
 430   0.0000       1.147719        31.2310 
 431   0.0000       1.152809        31.3695 
 432   0.0000       1.158492        31.5242 
 433   0.0000       1.159454        31.5503 
 434   0.0000       1.163662        31.6649 
 435   0.0000       1.165829        31.7238 
 436   0.0000       1.169215        31.8160 
 437   0.0000       1.175683        31.9920 
 438   0.0000       1.180230        32.1157 
 439   0.0000       1.190603        32.3980 
 440   0.0000       1.193033        32.4641 
 441   0.0000       1.197355        32.5817 
 442   0.0000       1.201305        32.6892 
 443   0.0000       1.207439        32.8561 
 444   0.0000       1.210551        32.9408 
 445   0.0000       1.213093        33.0099 
 446   0.0000       1.218404        33.1545 
 447   0.0000       1.225945        33.3597 
 448   0.0000       1.228074        33.4176 
 449   0.0000       1.235751        33.6265 
 450   0.0000       1.238091        33.6902 
 451   0.0000       1.246758        33.9260 
 452   0.0000       1.252231        34.0749 
 453   0.0000       1.253086        34.0982 
 454   0.0000       1.259274        34.2666 
 455   0.0000       1.260418        34.2977 
 456   0.0000       1.266150        34.4537 
 457   0.0000       1.271161        34.5900 
 458   0.0000       1.278316        34.7848 
 459   0.0000       1.281086        34.8601 
 460   0.0000       1.282262        34.8921 
 461   0.0000       1.286566        35.0092 
 462   0.0000       1.292567        35.1725 
 463   0.0000       1.293495        35.1978 
 464   0.0000       1.296429        35.2776 
 465   0.0000       1.305164        35.5153 
 466   0.0000       1.306791        35.5596 
 467   0.0000       1.318298        35.8727 
 468   0.0000       1.319596        35.9080 
 469   0.0000       1.325336        36.0642 
 470   0.0000       1.337055        36.3831 
 471   0.0000       1.341182        36.4954 
 472   0.0000       1.343613        36.5616 
 473   0.0000       1.351781        36.7838 
 474   0.0000       1.356430        36.9103 
 475   0.0000       1.365317        37.1522 
 476   0.0000       1.369332        37.2614 
 477   0.0000       1.371724        37.3265 
 478   0.0000       1.380402        37.5627 
 479   0.0000       1.385395        37.6985 
 480   0.0000       1.386908        37.7397 
 481   0.0000       1.389291        37.8045 
 482   0.0000       1.395209        37.9656 
 483   0.0000       1.401939        38.1487 
 484   0.0000       1.409841        38.3637 
 485   0.0000       1.420761        38.6609 
 486   0.0000       1.426346        38.8128 
 487   0.0000       1.433852        39.0171 
 488   0.0000       1.441062        39.2133 
 489   0.0000       1.444590        39.3093 
 490   0.0000       1.446057        39.3492 
 491   0.0000       1.457612        39.6636 
 492   0.0000       1.460891        39.7529 
 493   0.0000       1.468338        39.9555 
 494   0.0000       1.470904        40.0253 
 495   0.0000       1.473448        40.0946 
 496   0.0000       1.478470        40.2312 
 497   0.0000       1.485272        40.4163 
 498   0.0000       1.490042        40.5461 
 499   0.0000       1.494812        40.6759 
 500   0.0000       1.500243        40.8237 
 501   0.0000       1.504117        40.9291 
 502   0.0000       1.511820        41.1387 
 503   0.0000       1.515016        41.2257 
 504   0.0000       1.524773        41.4912 
 505   0.0000       1.526012        41.5249 
 506   0.0000       1.532540        41.7025 
 507   0.0000       1.537191        41.8291 
 508   0.0000       1.543170        41.9918 
 509   0.0000       1.549136        42.1541 
 510   0.0000       1.553710        42.2786 
 511   0.0000       1.558418        42.4067 
 512   0.0000       1.567989        42.6672 
 513   0.0000       1.569452        42.7070 
 514   0.0000       1.579706        42.9860 
 515   0.0000       1.581511        43.0351 
 516   0.0000       1.585897        43.1544 
 517   0.0000       1.590143        43.2700 
 518   0.0000       1.591257        43.3003 
 519   0.0000       1.594225        43.3811 
 520   0.0000       1.597787        43.4780 
 521   0.0000       1.607071        43.7306 
 522   0.0000       1.607197        43.7340 
 523   0.0000       1.609110        43.7861 
 524   0.0000       1.613098        43.8946 
 525   0.0000       1.617914        44.0257 
 526   0.0000       1.619153        44.0594 
 527   0.0000       1.622247        44.1436 
 528   0.0000       1.626364        44.2556 
 529   0.0000       1.629925        44.3525 
 530   0.0000       1.633266        44.4434 
 531   0.0000       1.635636        44.5079 
 532   0.0000       1.638635        44.5895 
 533   0.0000       1.639322        44.6082 
 534   0.0000       1.643296        44.7163 
 535   0.0000       1.649336        44.8807 
 536   0.0000       1.651384        44.9365 
 537   0.0000       1.653170        44.9850 
 538   0.0000       1.656842        45.0850 
 539   0.0000       1.657657        45.1071 
 540   0.0000       1.660957        45.1969 
 541   0.0000       1.662459        45.2378 
 542   0.0000       1.666111        45.3372 
 543   0.0000       1.675050        45.5804 
 544   0.0000       1.680430        45.7268 
 545   0.0000       1.681070        45.7443 
 546   0.0000       1.684815        45.8461 
 547   0.0000       1.688015        45.9332 
 548   0.0000       1.692309        46.0501 
 549   0.0000       1.695735        46.1433 
 550   0.0000       1.700188        46.2645 
 551   0.0000       1.705789        46.4169 
 552   0.0000       1.712744        46.6061 
 553   0.0000       1.714574        46.6559 
 554   0.0000       1.722242        46.8646 
 555   0.0000       1.723686        46.9039 
 556   0.0000       1.728337        47.0304 
 557   0.0000       1.734688        47.2033 
 558   0.0000       1.735320        47.2205 
 559   0.0000       1.739661        47.3386 
 560   0.0000       1.743347        47.4389 
 561   0.0000       1.747323        47.5471 
 562   0.0000       1.751176        47.6519 
 563   0.0000       1.752701        47.6934 
 564   0.0000       1.763170        47.9783 
 565   0.0000       1.765977        48.0547 
 566   0.0000       1.768430        48.1214 
 567   0.0000       1.771885        48.2154 
 568   0.0000       1.775091        48.3027 
 569   0.0000       1.784614        48.5618 
 570   0.0000       1.790467        48.7211 
 571   0.0000       1.793617        48.8068 
 572   0.0000       1.802441        49.0469 
 573   0.0000       1.809819        49.2477 
 574   0.0000       1.811488        49.2931 
 575   0.0000       1.816496        49.4294 
 576   0.0000       1.825941        49.6864 
 577   0.0000       1.829442        49.7817 
 578   0.0000       1.834380        49.9160 
 579   0.0000       1.842301        50.1315 
 580   0.0000       1.849157        50.3181 
 581   0.0000       1.860007        50.6134 
 582   0.0000       1.868352        50.8404 
 583   0.0000       1.871065        50.9143 
 584   0.0000       1.878408        51.1141 
 585   0.0000       1.882952        51.2377 
 586   0.0000       1.891567        51.4721 
 587   0.0000       1.895659        51.5835 
 588   0.0000       1.902804        51.7779 
 589   0.0000       1.910224        51.9798 
 590   0.0000       1.916250        52.1438 
 591   0.0000       1.924291        52.3626 
 592   0.0000       1.928992        52.4905 
 593   0.0000       1.938809        52.7577 
 594   0.0000       1.946116        52.9565 
 595   0.0000       1.953352        53.1534 
 596   0.0000       1.958189        53.2850 
 597   0.0000       1.963586        53.4319 
 598   0.0000       1.969254        53.5861 
 599   0.0000       1.974710        53.7346 
 600   0.0000       1.976731        53.7896 
 601   0.0000       1.983598        53.9764 
 602   0.0000       1.992522        54.2193 
 603   0.0000       1.998724        54.3880 
 604   0.0000       2.000520        54.4369 
 605   0.0000       2.006802        54.6078 
 606   0.0000       2.013831        54.7991 
 607   0.0000       2.019398        54.9506 
 608   0.0000       2.026354        55.1399 
 609   0.0000       2.029532        55.2264 
 610   0.0000       2.033548        55.3357 
 611   0.0000       2.035462        55.3877 
 612   0.0000       2.047824        55.7241 
 613   0.0000       2.051310        55.8190 
 614   0.0000       2.059922        56.0533 
 615   0.0000       2.063912        56.1619 
 616   0.0000       2.067887        56.2701 
 617   0.0000       2.079492        56.5858 
 618   0.0000       2.086898        56.7874 
 619   0.0000       2.090977        56.8984 
 620   0.0000       2.099495        57.1302 
 621   0.0000       2.101016        57.1715 
 622   0.0000       2.108621        57.3785 
 623   0.0000       2.115623        57.5690 
 624   0.0000       2.120561        57.7034 
 625   0.0000       2.125663        57.8422 
 626   0.0000       2.128812        57.9279 
 627   0.0000       2.131453        57.9998 
 628   0.0000       2.136479        58.1366 
 629   0.0000       2.146012        58.3959 
 630   0.0000       2.152296        58.5669 
 631   0.0000       2.154921        58.6384 
 632   0.0000       2.163303        58.8665 
 633   0.0000       2.168128        58.9978 
 634   0.0000       2.169279        59.0291 
 635   0.0000       2.179960        59.3197 
 636   0.0000       2.184789        59.4511 
 637   0.0000       2.187972        59.5377 
 638   0.0000       2.194069        59.7036 
 639   0.0000       2.197076        59.7855 
 640   0.0000       2.199182        59.8428 
 641   0.0000       2.208971        60.1092 
 642   0.0000       2.220343        60.4186 
 643   0.0000       2.227219        60.6057 
 644   0.0000       2.228907        60.6516 
 645   0.0000       2.232042        60.7369 
 646   0.0000       2.235883        60.8415 
 647   0.0000       2.240252        60.9604 
 648   0.0000       2.247650        61.1617 
 649   0.0000       2.254458        61.3469 
 650   0.0000       2.263079        61.5815 
 651   0.0000       2.268029        61.7162 
 652   0.0000       2.275077        61.9080 
 653   0.0000       2.277959        61.9864 
 654   0.0000       2.281537        62.0838 
 655   0.0000       2.285354        62.1876 
 656   0.0000       2.295118        62.4533 
 657   0.0000       2.297575        62.5202 
 658   0.0000       2.304373        62.7052 
 659   0.0000       2.308968        62.8302 
 660   0.0000       2.314256        62.9741 
 661   0.0000       2.323477        63.2250 
 662   0.0000       2.333201        63.4896 
 663   0.0000       2.338540        63.6349 
 664   0.0000       2.340618        63.6915 
 665   0.0000       2.345316        63.8193 
 666   0.0000       2.353423        64.0399 
 667   0.0000       2.358111        64.1675 
 668   0.0000       2.361700        64.2651 
 669   0.0000       2.371970        64.5446 
 670   0.0000       2.374593        64.6160 
 671   0.0000       2.381616        64.8071 
 672   0.0000       2.387769        64.9745 
 673   0.0000       2.395553        65.1863 
 674   0.0000       2.401783        65.3558 
 675   0.0000       2.404421        65.4276 
 676   0.0000       2.407421        65.5093 
 677   0.0000       2.412916        65.6588 
 678   0.0000       2.414802        65.7101 
 679   0.0000       2.417486        65.7831 
 680   0.0000       2.421915        65.9037 
 681   0.0000       2.432167        66.1826 
 682   0.0000       2.435974        66.2862 
 683   0.0000       2.448019        66.6140 
 684   0.0000       2.452261        66.7294 
 685   0.0000       2.454313        66.7853 
 686   0.0000       2.459716        66.9323 
 687   0.0000       2.463948        67.0474 
 688   0.0000       2.470707        67.2314 
 689   0.0000       2.478082        67.4320 
 690   0.0000       2.484751        67.6135 
 691   0.0000       2.490995        67.7834 
 692   0.0000       2.495126        67.8958 
 693   0.0000       2.503823        68.1325 
 694   0.0000       2.507936        68.2444 
 695   0.0000       2.513243        68.3888 
 696   0.0000       2.517738        68.5111 
 697   0.0000       2.525295        68.7168 
 698   0.0000       2.528517        68.8044 
 699   0.0000       2.531193        68.8773 
 700   0.0000       2.532987        68.9261 
 701   0.0000       2.540374        69.1271 
 702   0.0000       2.541611        69.1607 
 703   0.0000       2.548090        69.3370 
 704   0.0000       2.554547        69.5128 
 705   0.0000       2.558076        69.6088 
 706   0.0000       2.562826        69.7380 
 707   0.0000       2.566934        69.8498 
 708   0.0000       2.571692        69.9793 
 709   0.0000       2.577314        70.1323 
 710   0.0000       2.580227        70.2115 
 711   0.0000       2.588417        70.4344 
 712   0.0000       2.591057        70.5062 
 713   0.0000       2.593361        70.5690 
 714   0.0000       2.600811        70.7717 
 715   0.0000       2.605893        70.9100 
 716   0.0000       2.607521        70.9542 
 717   0.0000       2.614132        71.1341 
 718   0.0000       2.618543        71.2542 
 719   0.0000       2.622849        71.3714 
 720   0.0000       2.626427        71.4687 
 721   0.0000       2.631832        71.6158 
 722   0.0000       2.635131        71.7056 
 723   0.0000       2.637375        71.7666 
 724   0.0000       2.643413        71.9309 
 725   0.0000       2.648835        72.0785 
 726   0.0000       2.651044        72.1386 
 727   0.0000       2.656336        72.2826 
 728   0.0000       2.660834        72.4050 
 729   0.0000       2.663775        72.4850 
 730   0.0000       2.668505        72.6137 
 731   0.0000       2.670245        72.6610 
 732   0.0000       2.672703        72.7279 
 733   0.0000       2.677985        72.8717 
 734   0.0000       2.679302        72.9075 
 735   0.0000       2.684341        73.0446 
 736   0.0000       2.686346        73.0992 
 737   0.0000       2.691799        73.2476 
 738   0.0000       2.694054        73.3089 
 739   0.0000       2.699477        73.4565 
 740   0.0000       2.701500        73.5115 
 741   0.0000       2.704734        73.5996 
 742   0.0000       2.708910        73.7132 
 743   0.0000       2.709963        73.7418 
 744   0.0000       2.714255        73.8586 
 745   0.0000       2.717615        73.9501 
 746   0.0000       2.718823        73.9829 
 747   0.0000       2.723149        74.1007 
 748   0.0000       2.725921        74.1761 
 749   0.0000       2.727750        74.2258 
 750   0.0000       2.733228        74.3749 
 751   0.0000       2.738552        74.5198 
 752   0.0000       2.741843        74.6094 
 753   0.0000       2.744708        74.6873 
 754   0.0000       2.751638        74.8759 
 755   0.0000       2.756660        75.0125 
 756   0.0000       2.759265        75.0834 
 757   0.0000       2.763901        75.2096 
 758   0.0000       2.764434        75.2241 
 759   0.0000       2.771815        75.4249 
 760   0.0000       2.776822        75.5612 
 761   0.0000       2.780346        75.6571 
 762   0.0000       2.782916        75.7270 
 763   0.0000       2.783449        75.7415 
 764   0.0000       2.789034        75.8935 
 765   0.0000       2.794517        76.0427 
 766   0.0000       2.800518        76.2060 
 767   0.0000       2.803311        76.2820 
 768   0.0000       2.809654        76.4546 
 769   0.0000       2.813922        76.5707 
 770   0.0000       2.820972        76.7626 
 771   0.0000       2.828193        76.9591 
 772   0.0000       2.830480        77.0213 
 773   0.0000       2.835977        77.1709 
 774   0.0000       2.841777        77.3287 
 775   0.0000       2.844674        77.4075 
 776   0.0000       2.848972        77.5245 
 777   0.0000       2.850636        77.5698 
 778   0.0000       2.853897        77.6585 
 779   0.0000       2.859018        77.7978 
 780   0.0000       2.864781        77.9546 
 781   0.0000       2.865195        77.9659 
 782   0.0000       2.869163        78.0739 
 783   0.0000       2.874322        78.2143 
 784   0.0000       2.876691        78.2787 
 785   0.0000       2.881935        78.4214 
 786   0.0000       2.885099        78.5075 
 787   0.0000       2.887705        78.5784 
 788   0.0000       2.894903        78.7743 
 789   0.0000       2.897185        78.8364 
 790   0.0000       2.907203        79.1090 
 791   0.0000       2.908526        79.1450 
 792   0.0000       2.914668        79.3121 
 793   0.0000       2.917574        79.3912 
 794   0.0000       2.923837        79.5617 
 795   0.0000       2.924684        79.5847 
 796   0.0000       2.929328        79.7111 
 797   0.0000       2.935636        79.8827 
 798   0.0000       2.936657        79.9105 
 799   0.0000       2.946764        80.1855 
 800   0.0000       2.951696        80.3197 
 801   0.0000       2.958770        80.5122 
 802   0.0000       2.963825        80.6498 
 803   0.0000       2.970082        80.8200 
 804   0.0000       2.973155        80.9037 
 805   0.0000       2.979173        81.0674 
 806   0.0000       2.987505        81.2941 
 807   0.0000       2.989747        81.3552 
 808   0.0000       2.993004        81.4438 
 809   0.0000       3.003158        81.7201 
 810   0.0000       3.009180        81.8839 
 811   0.0000       3.017761        82.1175 
 812   0.0000       3.021156        82.2098 
 813   0.0000       3.030106        82.4534 
 814   0.0000       3.038557        82.6833 
 815   0.0000       3.044249        82.8382 
 816   0.0000       3.046152        82.8900 
 817   0.0000       3.050158        82.9990 
 818   0.0000       3.056788        83.1794 
 819   0.0000       3.060686        83.2855 
 820   0.0000       3.069000        83.5117 
 821   0.0000       3.070889        83.5631 
 822   0.0000       3.079814        83.8060 
 823   0.0000       3.085645        83.9647 
 824   0.0000       3.093008        84.1650 
 825   0.0000       3.094443        84.2041 
 826   0.0000       3.106290        84.5264 
 827   0.0000       3.112054        84.6833 
 828   0.0000       3.116553        84.8057 
 829   0.0000       3.119476        84.8852 
 830   0.0000       3.129991        85.1714 
 831   0.0000       3.134783        85.3018 
 832   0.0000       3.138474        85.4022 
 833   0.0000       3.141395        85.4817 
 834   0.0000       3.143250        85.5322 
 835   0.0000       3.149365        85.6986 
 836   0.0000       3.150805        85.7378 
 837   0.0000       3.152326        85.7792 
 838   0.0000       3.159339        85.9700 
 839   0.0000       3.162254        86.0493 
 840   0.0000       3.167228        86.1847 
 841   0.0000       3.171637        86.3046 
 842   0.0000       3.175800        86.4179 
 843   0.0000       3.178312        86.4863 
 844   0.0000       3.181064        86.5611 
 845   0.0000       3.189616        86.7939 
 846   0.0000       3.197198        87.0002 
 847   0.0000       3.200039        87.0775 
 848   0.0000       3.201940        87.1292 
 849   0.0000       3.206881        87.2637 
 850   0.0000       3.208583        87.3100 
 851   0.0000       3.213794        87.4518 
 852   0.0000       3.215006        87.4848 
 853   0.0000       3.219086        87.5958 
 854   0.0000       3.222207        87.6807 
 855   0.0000       3.225854        87.7800 
 856   0.0000       3.233303        87.9826 
 857   0.0000       3.242783        88.2406 
 858   0.0000       3.243731        88.2664 
 859   0.0000       3.247433        88.3671 
 860   0.0000       3.254877        88.5697 
 861   0.0000       3.257942        88.6531 
 862   0.0000       3.260529        88.7235 
 863   0.0000       3.262666        88.7817 
 864   0.0000       3.266396        88.8832 
 865   0.0000       3.270750        89.0016 
 866   0.0000       3.273788        89.0843 
 867   0.0000       3.279628        89.2432 
 868   0.0000       3.286793        89.4382 
 869   0.0000       3.289742        89.5184 
 870   0.0000       3.292250        89.5867 
 871   0.0000       3.296445        89.7008 
 872   0.0000       3.298405        89.7542 
 873   0.0000       3.300664        89.8156 
 874   0.0000       3.303676        89.8976 
 875   0.0000       3.306801        89.9826 
 876   0.0000       3.312730        90.1440 
 877   0.0000       3.312904        90.1487 
 878   0.0000       3.318410        90.2985 
 879   0.0000       3.327544        90.5471 
 880   0.0000       3.333508        90.7094 
 881   0.0000       3.337408        90.8155 
 882   0.0000       3.342885        90.9645 
 883   0.0000       3.346399        91.0601 
 884   0.0000       3.350811        91.1802 
 885   0.0000       3.355061        91.2958 
 886   0.0000       3.356460        91.3339 
 887   0.0000       3.359800        91.4248 
 888   0.0000       3.364014        91.5395 
 889   0.0000       3.370065        91.7041 
 890   0.0000       3.373233        91.7903 
 891   0.0000       3.376282        91.8733 
 892   0.0000       3.379806        91.9692 
 893   0.0000       3.382696        92.0478 
 894   0.0000       3.384511        92.0972 
 895   0.0000       3.389178        92.2242 
 896   0.0000       3.393181        92.3332 
 897   0.0000       3.395702        92.4018 
 898   0.0000       3.397075        92.4391 
 899   0.0000       3.398895        92.4886 
 900   0.0000       3.401407        92.5570 
 901   0.0000       3.404482        92.6407 
 902   0.0000       3.406525        92.6963 
 903   0.0000       3.409338        92.7728 
 904   0.0000       3.411518        92.8321 
 905   0.0000       3.416926        92.9793 
 906   0.0000       3.419476        93.0487 
 907   0.0000       3.422656        93.1352 
 908   0.0000       3.425743        93.2192 
 909   0.0000       3.427341        93.2627 
 910   0.0000       3.432511        93.4034 
 911   0.0000       3.434922        93.4690 
 912   0.0000       3.443015        93.6892 
 913   0.0000       3.447468        93.8104 
 914   0.0000       3.452045        93.9349 
 915   0.0000       3.457547        94.0846 
 916   0.0000       3.462612        94.2225 
 917   0.0000       3.466189        94.3198 
 918   0.0000       3.468615        94.3858 
 919   0.0000       3.470135        94.4272 
 920   0.0000       3.474258        94.5394 
 921   0.0000       3.475328        94.5685 
 922   0.0000       3.479438        94.6803 
 923   0.0000       3.484023        94.8051 
 924   0.0000       3.493206        95.0550 
 925   0.0000       3.500318        95.2485 
 926   0.0000       3.503812        95.3436 
 927   0.0000       3.509163        95.4892 
 928   0.0000       3.511228        95.5454 
 929   0.0000       3.518066        95.7314 
 930   0.0000       3.522167        95.8430 
 931   0.0000       3.524269        95.9002 
 932   0.0000       3.527691        95.9933 
 933   0.0000       3.534114        96.1681 
 934   0.0000       3.538933        96.2993 
 935   0.0000       3.542395        96.3935 
 936   0.0000       3.550579        96.6162 
 937   0.0000       3.553946        96.7078 
 938   0.0000       3.559319        96.8540 
 939   0.0000       3.562085        96.9293 
 940   0.0000       3.567675        97.0814 
 941   0.0000       3.569707        97.1367 
 942   0.0000       3.576479        97.3209 
 943   0.0000       3.581830        97.4665 
 944   0.0000       3.590918        97.7139 
 945   0.0000       3.595723        97.8446 
 946   0.0000       3.600192        97.9662 
 947   0.0000       3.606392        98.1349 
 948   0.0000       3.609235        98.2123 
 949   0.0000       3.612618        98.3043 
 950   0.0000       3.615285        98.3769 
 951   0.0000       3.625615        98.6580 
 952   0.0000       3.639114        99.0253 
 953   0.0000       3.647253        99.2468 
 954   0.0000       3.648098        99.2698 
 955   0.0000       3.653264        99.4104 
 956   0.0000       3.664660        99.7205 
 957   0.0000       3.669165        99.8431 
 958   0.0000       3.677664       100.0743 
 959   0.0000       3.680232       100.1442 
 960   0.0000       3.683879       100.2434 
 961   0.0000       3.684982       100.2735 
 962   0.0000       3.693380       100.5020 
 963   0.0000       3.697171       100.6051 
 964   0.0000       3.701661       100.7273 
 965   0.0000       3.708870       100.9235 
 966   0.0000       3.714054       101.0645 
 967   0.0000       3.720921       101.2514 
 968   0.0000       3.726155       101.3938 
 969   0.0000       3.733234       101.5865 
 970   0.0000       3.738100       101.7189 
 971   0.0000       3.743112       101.8553 
 972   0.0000       3.746687       101.9525 
 973   0.0000       3.750642       102.0601 
 974   0.0000       3.764714       102.4431 
 975   0.0000       3.768514       102.5465 
 976   0.0000       3.777611       102.7940 
 977   0.0000       3.790996       103.1582 
 978   0.0000       3.795048       103.2685 
 979   0.0000       3.806260       103.5736 
 980   0.0000       3.811138       103.7063 
 981   0.0000       3.818292       103.9010 
 982   0.0000       3.828707       104.1844 
 983   0.0000       3.843722       104.5930 
 984   0.0000       3.848622       104.7263 
 985   0.0000       3.855331       104.9089 
 986   0.0000       3.867485       105.2396 
 987   0.0000       3.873015       105.3901 
 988   0.0000       3.876619       105.4882 
 989   0.0000       3.880187       105.5852 
 990   0.0000       3.890181       105.8572 
 991   0.0000       3.900628       106.1415 
 992   0.0000       3.906927       106.3129 
 993   0.0000       3.923959       106.7763 
 994   0.0000       3.926778       106.8531 
 995   0.0000       3.936626       107.1210 
 996   0.0000       3.949769       107.4787 
 997   0.0000       3.952739       107.5595 
 998   0.0000       3.962644       107.8290 
 999   0.0000       3.967547       107.9624 
 1000   0.0000       3.971256       108.0634 
 1001   0.0000       3.979336       108.2832 
 1002   0.0000       3.982826       108.3782 
 1003   0.0000       4.006380       109.0191 
 1004   0.0000       4.018921       109.3604 
 1005   0.0000       4.029068       109.6365 
 1006   0.0000       4.039048       109.9081 
 1007   0.0000       4.047493       110.1379 
 1008   0.0000       4.056635       110.3867 
 1009   0.0000       4.057890       110.4208 
 1010   0.0000       4.069499       110.7367 
 1011   0.0000       4.078700       110.9871 
 1012   0.0000       4.079993       111.0222 
 1013   0.0000       4.088258       111.2472 
 1014   0.0000       4.091875       111.3456 
 1015   0.0000       4.098056       111.5138 
 1016   0.0000       4.106779       111.7512 
 1017   0.0000       4.121182       112.1431 
 1018   0.0000       4.121828       112.1606 
 1019   0.0000       4.131451       112.4225 
 1020   0.0000       4.140507       112.6689 
 1021   0.0000       4.148353       112.8824 
 1022   0.0000       4.152104       112.9845 
 1023   0.0000       4.152456       112.9941 
 1024   0.0000       4.155345       113.0727 
 1025   0.0000       4.161109       113.2295 
 1026   0.0000       4.168015       113.4175 
 1027   0.0000       4.171427       113.5103 
 1028   0.0000       4.173829       113.5757 
 1029   0.0000       4.183519       113.8393 
 1030   0.0000       4.186085       113.9092 
 1031   0.0000       4.192599       114.0864 
 1032   0.0000       4.194266       114.1318 
 1033   0.0000       4.208422       114.5170 
 1034   0.0000       4.213355       114.6512 
 1035   0.0000       4.219820       114.8271 
 1036   0.0000       4.220929       114.8573 
 1037   0.0000       4.233322       115.1945 
 1038   0.0000       4.234696       115.2319 
 1039   0.0000       4.236405       115.2784 
 1040   0.0000       4.241302       115.4117 
 1041   0.0000       4.244480       115.4982 
 1042   0.0000       4.248073       115.5959 
 1043   0.0000       4.252883       115.7268 
 1044   0.0000       4.255335       115.7936 
 1045   0.0000       4.258403       115.8770 
 1046   0.0000       4.260939       115.9461 
 1047   0.0000       4.268942       116.1638 
 1048   0.0000       4.278239       116.4168 
 1049   0.0000       4.284046       116.5748 
 1050   0.0000       4.284361       116.5834 
 1051   0.0000       4.290721       116.7564 
 1052   0.0000       4.293139       116.8223 
 1053   0.0000       4.300587       117.0249 
 1054   0.0000       4.312406       117.3465 
 1055   0.0000       4.316720       117.4639 
 1056   0.0000       4.343110       118.1820 
 1057   0.0000       4.347505       118.3016 
 1058   0.0000       4.352248       118.4307 
 1059   0.0000       4.353821       118.4735 
 1060   0.0000       4.360502       118.6553 
 1061   0.0000       4.365221       118.7837 
 1062   0.0000       4.377868       119.1278 
 1063   0.0000       4.384722       119.3143 
 1064   0.0000       4.388740       119.4237 
 1065   0.0000       4.390896       119.4824 
 1066   0.0000       4.401088       119.7597 
 1067   0.0000       4.412182       120.0616 
 1068   0.0000       4.418683       120.2385 
 1069   0.0000       4.427749       120.4852 
 1070   0.0000       4.446308       120.9902 
 1071   0.0000       4.446723       121.0015 
 1072   0.0000       4.459766       121.3564 
 1073   0.0000       4.460243       121.3694 
 1074   0.0000       4.468422       121.5919 
 1075   0.0000       4.472636       121.7066 
 1076   0.0000       4.479828       121.9023 
 1077   0.0000       4.492211       122.2393 
 1078   0.0000       4.501246       122.4851 
 1079   0.0000       4.509746       122.7164 
 1080   0.0000       4.517343       122.9232 
 1081   0.0000       4.518615       122.9578 
 1082   0.0000       4.524541       123.1190 
 1083   0.0000       4.537249       123.4648 
 1084   0.0000       4.552678       123.8847 
 1085   0.0000       4.563344       124.1749 
 1086   0.0000       4.577013       124.5469 
 1087   0.0000       4.587985       124.8454 
 1088   0.0000       4.602251       125.2336 
 1089   0.0000       4.612382       125.5093 
 1090   0.0000       4.636735       126.1720 
 1091   0.0000       4.644096       126.3723 
 1092   0.0000       4.652253       126.5942 
 1093   0.0000       4.665499       126.9547 
 1094   0.0000       4.672002       127.1316 
 1095   0.0000       4.678251       127.3017 
 1096   0.0000       4.687969       127.5661 
 1097   0.0000       4.702812       127.9700 
 1098   0.0000       4.710029       128.1664 
 1099   0.0000       4.733577       128.8072 
 1100   0.0000       4.747158       129.1767 
 1101   0.0000       4.753371       129.3458 
 1102   0.0000       4.757852       129.4677 
 1103   0.0000       4.769584       129.7870 
 1104   0.0000       4.775366       129.9443 
 1105   0.0000       4.785708       130.2257 
 1106   0.0000       4.792143       130.4008 
 1107   0.0000       4.796536       130.5204 
 1108   0.0000       4.807879       130.8290 
 1109   0.0000       4.820087       131.1612 
 1110   0.0000       4.827542       131.3641 
 1111   0.0000       4.875662       132.6735 
 1112   0.0000       4.891454       133.1032 
 1113   0.0000       4.897315       133.2627 
 1114   0.0000       4.907267       133.5335 
 1115   0.0000       4.912667       133.6805 
 1116   0.0000       4.924290       133.9967 
 1117   0.0000       4.931817       134.2016 
 1118   0.0000       4.946937       134.6130 
 1119   0.0000       4.947922       134.6398 
 1120   0.0000       4.963156       135.0543 
 1121   0.0000       4.986198       135.6814 
 1122   0.0000       4.995668       135.9391 
 1123   0.0000       5.010816       136.3512 
 1124   0.0000       5.021351       136.6379 
 1125   0.0000       5.032972       136.9541 
 1126   0.0000       5.034598       136.9984 
 1127   0.0000       5.055856       137.5768 
 1128   0.0000       5.067858       137.9034 
 1129   0.0000       5.079936       138.2321 
 1130   0.0000       5.095506       138.6558 
 1131   0.0000       5.124614       139.4478 
 1132   0.0000       5.142524       139.9352 
 1133   0.0000       5.151514       140.1798 
 1134   0.0000       5.169565       140.6710 
 1135   0.0000       5.175869       140.8426 
 1136   0.0000       5.201951       141.5523 
 1137   0.0000       5.207279       141.6973 
 1138   0.0000       5.224053       142.1537 
 1139   0.0000       5.238767       142.5541 
 1140   0.0000       5.242639       142.6595 
 1141   0.0000       5.258999       143.1046 
 1142   0.0000       5.263411       143.2247 
 1143   0.0000       5.272851       143.4816 
 1144   0.0000       5.280217       143.6820 
 1145   0.0000       5.294049       144.0584 
 1146   0.0000       5.325256       144.9076 
 1147   0.0000       5.337151       145.2313 
 1148   0.0000       5.353968       145.6889 
 1149   0.0000       5.376356       146.2981 
 1150   0.0000       5.381523       146.4387 
 1151   0.0000       5.391827       146.7191 
 1152   0.0000       5.407041       147.1331 
 1153   0.0000       5.417458       147.4165 
 1154   0.0000       5.454402       148.4218 
 1155   0.0000       5.479027       149.0919 
 1156   0.0000       5.497068       149.5828 
 1157   0.0000       5.509922       149.9326 
 1158   0.0000       5.513207       150.0220 
 1159   0.0000       5.537707       150.6887 
 1160   0.0000       5.548305       150.9771 
 1161   0.0000       5.567411       151.4970 
 1162   0.0000       5.599361       152.3664 
 1163   0.0000       5.615689       152.8107 
 1164   0.0000       5.637390       153.4012 
 1165   0.0000       5.655880       153.9043 
 1166   0.0000       5.668510       154.2480 
 1167   0.0000       5.711238       155.4107 
 1168   0.0000       5.714521       155.5000 
 1169   0.0000       5.730190       155.9264 
 1170   0.0000       5.771617       157.0537 
 1171   0.0000       5.844522       159.0375 
 1172   0.0000       5.862854       159.5364 
 1173   0.0000       5.921444       161.1307 
 1174   0.0000       5.988008       162.9420 
 1175   0.0000       6.056947       164.8179 
 1176   0.0000       6.065627       165.0541 
 1177   0.0000       6.160607       167.6386 
 1178   0.0000       6.216342       169.1553 
 1179   0.0000       6.293241       171.2478 
 1180   0.0000       6.383815       173.7124 
 1181   0.0000       6.461910       175.8375 
 1182   0.0000       6.489805       176.5966 
 1183   0.0000       6.505155       177.0143 
 1184   0.0000       6.612274       179.9291 
 1185   0.0000       6.769939       184.2194 
 1186   0.0000       6.844179       186.2396 
 1187   0.0000       6.880846       187.2373 
 1188   0.0000       6.999541       190.4672 
 1189   0.0000       7.083360       192.7480 
 1190   0.0000       7.150267       194.5687 
 1191   0.0000       7.207321       196.1212 
 1192   0.0000       7.397838       201.3054 
 1193   0.0000       7.577509       206.1945 
 1194   0.0000      22.248141       605.4027 
 1195   0.0000      22.310830       607.1086 
 1196   0.0000      22.400764       609.5558 
 1197   0.0000      22.504573       612.3806 
 1198   0.0000      22.546499       613.5214 
 1199   0.0000      22.551254       613.6508 
 1200   0.0000      22.575787       614.3184 
 1201   0.0000      22.584236       614.5483 
 1202   0.0000      22.619730       615.5141 
 1203   0.0000      22.682764       617.2294 
 1204   0.0000      22.698382       617.6544 
 1205   0.0000      22.703284       617.7878 
 1206   0.0000      22.718319       618.1969 
 1207   0.0000      22.737771       618.7262 
 1208   0.0000      22.817602       620.8985 
 1209   0.0000      22.831076       621.2652 
 1210   0.0000      22.870188       622.3295 
 1211   0.0000      22.920443       623.6970 
 1212   0.0000      22.925896       623.8454 
 1213   0.0000      22.936428       624.1319 
 1214   0.0000      22.960191       624.7785 
 1215   0.0000      22.993283       625.6791 
 1216   0.0000      23.029147       626.6549 
 1217   0.0000      23.118903       629.0973 
 1218   0.0000      23.284531       633.6043 
 1219   0.0000      23.327159       634.7643 
 1220   0.0000      23.399669       636.7374 
 1221   0.0000      23.505478       639.6166 
 1222   0.0000      23.641144       643.3082 
 1223   0.0000      32.940176       896.3478 
 1224   0.0000      32.972050       897.2151 
 1225   0.0000      44.277203      1204.8439 
 1226   0.0000      44.584637      1213.2097 

                    ********************************
                    * MULLIKEN POPULATION ANALYSIS *
                    ********************************

-----------------------
MULLIKEN ATOMIC CHARGES
-----------------------
   0 O :   -0.251177
   1 O :   -0.407894
   2 N :   -0.208302
   3 N :   -0.263976
   4 C :    0.119194
   5 C :    0.167373
   6 H :    0.120412
   7 C :    0.120087
   8 C :   -0.276465
   9 H :    0.144245
  10 C :   -0.150297
  11 H :    0.155940
  12 C :   -0.161774
  13 H :    0.156994
  14 C :   -0.177335
  15 H :    0.154458
  16 C :   -0.204512
  17 H :    0.174467
  18 C :    0.181970
  19 C :   -0.446075
  20 H :    0.138955
  21 H :    0.146433
  22 H :    0.147447
  23 C :   -0.393661
  24 H :    0.134414
  25 H :    0.134893
  26 H :    0.132039
  27 C :   -0.421305
  28 H :    0.138254
  29 H :    0.148457
  30 H :    0.135495
  31 C :    0.183598
  32 C :    0.009692
  33 C :   -0.195085
  34 H :    0.154629
  35 C :   -0.233229
  36 H :    0.148443
  37 C :   -0.192625
  38 H :    0.150001
  39 C :   -0.313319
  40 H :    0.154329
  41 C :    0.089143
  42 C :   -0.463500
  43 H :    0.147862
  44 H :    0.148593
  45 H :    0.146353
  46 C :   -0.443505
  47 H :    0.140189
  48 H :    0.146250
  49 H :    0.149034
  50 C :   -0.429631
  51 H :    0.145151
  52 H :    0.139291
  53 H :    0.140790
  54 C :    0.427416
  55 C :    0.071890
  56 C :   -0.236888
  57 H :    0.186915
  58 C :   -0.134417
  59 H :    0.162025
  60 C :   -0.133923
  61 H :    0.164731
  62 C :   -0.134707
  63 H :    0.163777
  64 C :   -0.244473
  65 H :    0.160290
  66 H :    0.236157
Sum of atomic charges:   -0.0000000

--------------------------------
MULLIKEN REDUCED ORBITAL CHARGES
--------------------------------
  0 O s       :     3.761270  s :     3.761270
      pz      :     1.295275  p :     4.448187
      px      :     1.576818
      py      :     1.576094
      dz2     :     0.007956  d :     0.039581
      dxz     :     0.008382
      dyz     :     0.011631
      dx2y2   :     0.005717
      dxy     :     0.005896
      f0      :     0.000358  f :     0.002139
      f+1     :     0.000437
      f-1     :     0.000424
      f+2     :     0.000372
      f-2     :     0.000376
      f+3     :     0.000082
      f-3     :     0.000089
  1 O s       :     3.825094  s :     3.825094
      pz      :     1.733335  p :     4.550823
      px      :     1.472740
      py      :     1.344749
      dz2     :     0.003061  d :     0.030072
      dxz     :     0.001075
      dyz     :     0.007699
      dx2y2   :     0.008909
      dxy     :     0.009328
      f0      :     0.000258  f :     0.001905
      f+1     :     0.000081
      f-1     :     0.000254
      f+2     :     0.000238
      f-2     :     0.000132
      f+3     :     0.000412
      f-3     :     0.000531
  2 N s       :     3.524961  s :     3.524961
      pz      :     1.244996  p :     3.617987
      px      :     1.260596
      py      :     1.112394
      dz2     :     0.016325  d :     0.061387
      dxz     :     0.012915
      dyz     :     0.012124
      dx2y2   :     0.011109
      dxy     :     0.008915
      f0      :     0.000871  f :     0.003967
      f+1     :     0.000669
      f-1     :     0.000364
      f+2     :     0.000758
      f-2     :     0.000492
      f+3     :     0.000370
      f-3     :     0.000443
  3 N s       :     3.428178  s :     3.428178
      pz      :     1.515568  p :     3.767863
      px      :     1.154261
      py      :     1.098034
      dz2     :     0.005375  d :     0.064047
      dxz     :     0.011731
      dyz     :     0.011417
      dx2y2   :     0.018532
      dxy     :     0.016992
      f0      :     0.000594  f :     0.003889
      f+1     :     0.000381
      f-1     :     0.000504
      f+2     :     0.000500
      f-2     :     0.000480
      f+3     :     0.000834
      f-3     :     0.000596
  4 C s       :     3.175506  s :     3.175506
      pz      :     0.808016  p :     2.468784
      px      :     0.793770
      py      :     0.866998
      dz2     :     0.061810  d :     0.217079
      dxz     :     0.061605
      dyz     :     0.035621
      dx2y2   :     0.031371
      dxy     :     0.026672
      f0      :     0.004485  f :     0.019436
      f+1     :     0.003280
      f-1     :     0.002157
      f+2     :     0.004011
      f-2     :     0.002788
      f+3     :     0.001482
      f-3     :     0.001232
  5 C s       :     3.037312  s :     3.037312
      pz      :     0.953941  p :     2.621387
      px      :     0.911190
      py      :     0.756256
      dz2     :     0.024467  d :     0.163443
      dxz     :     0.025130
      dyz     :     0.045046
      dx2y2   :     0.036964
      dxy     :     0.031835
      f0      :     0.001303  f :     0.010485
      f+1     :     0.001201
      f-1     :     0.001440
      f+2     :     0.002195
      f-2     :     0.000582
      f+3     :     0.002103
      f-3     :     0.001662
  6 H s       :     0.857093  s :     0.857093
      pz      :     0.011972  p :     0.022495
      px      :     0.006563
      py      :     0.003960
  7 C s       :     3.237823  s :     3.237823
      pz      :     0.817198  p :     2.495155
      px      :     0.881080
      py      :     0.796876
      dz2     :     0.032019  d :     0.137023
      dxz     :     0.024646
      dyz     :     0.040139
      dx2y2   :     0.020870
      dxy     :     0.019348
      f0      :     0.001949  f :     0.009913
      f+1     :     0.001428
      f-1     :     0.001669
      f+2     :     0.001381
      f-2     :     0.001261
      f+3     :     0.000951
      f-3     :     0.001273
  8 C s       :     3.281001  s :     3.281001
      pz      :     0.981024  p :     2.891643
      px      :     0.961155
      py      :     0.949464
      dz2     :     0.026744  d :     0.096468
      dxz     :     0.008917
      dyz     :     0.025853
      dx2y2   :     0.016323
      dxy     :     0.018631
      f0      :     0.001258  f :     0.007353
      f+1     :     0.000568
      f-1     :     0.001214
      f+2     :     0.001229
      f-2     :     0.000831
      f+3     :     0.000916
      f-3     :     0.001338
  9 H s       :     0.833631  s :     0.833631
      pz      :     0.012601  p :     0.022124
      px      :     0.004532
      py      :     0.004990
 10 C s       :     3.182690  s :     3.182690
      pz      :     0.926491  p :     2.865367
      px      :     0.960490
      py      :     0.978387
      dz2     :     0.030790  d :     0.095007
      dxz     :     0.021347
      dyz     :     0.023405
      dx2y2   :     0.010992
      dxy     :     0.008473
      f0      :     0.001550  f :     0.007232
      f+1     :     0.001278
      f-1     :     0.001190
      f+2     :     0.001100
      f-2     :     0.000850
      f+3     :     0.000624
      f-3     :     0.000640
 11 H s       :     0.822050  s :     0.822050
      pz      :     0.004080  p :     0.022010
      px      :     0.005487
      py      :     0.012443
 12 C s       :     3.189265  s :     3.189265
      pz      :     0.955798  p :     2.871572
      px      :     0.967294
      py      :     0.948481
      dz2     :     0.017102  d :     0.093767
      dxz     :     0.016576
      dyz     :     0.035032
      dx2y2   :     0.011249
      dxy     :     0.013809
      f0      :     0.001272  f :     0.007170
      f+1     :     0.001177
      f-1     :     0.001177
      f+2     :     0.000784
      f-2     :     0.000811
      f+3     :     0.000821
      f-3     :     0.001128
 13 H s       :     0.820994  s :     0.820994
      pz      :     0.009062  p :     0.022011
      px      :     0.005842
      py      :     0.007107
 14 C s       :     3.212381  s :     3.212381
      pz      :     0.980626  p :     2.863040
      px      :     0.960239
      py      :     0.922175
      dz2     :     0.024452  d :     0.094697
      dxz     :     0.008991
      dyz     :     0.025505
      dx2y2   :     0.017747
      dxy     :     0.018001
      f0      :     0.001208  f :     0.007217
      f+1     :     0.000560
      f-1     :     0.001220
      f+2     :     0.001246
      f-2     :     0.000772
      f+3     :     0.000912
      f-3     :     0.001299
 15 H s       :     0.823551  s :     0.823551
      pz      :     0.012504  p :     0.021991
      px      :     0.004484
      py      :     0.005003
 16 C s       :     3.184553  s :     3.184553
      pz      :     0.905672  p :     2.915896
      px      :     0.982042
      py      :     1.028181
      dz2     :     0.030129  d :     0.096766
      dxz     :     0.022170
      dyz     :     0.023957
      dx2y2   :     0.011664
      dxy     :     0.008847
      f0      :     0.001568  f :     0.007297
      f+1     :     0.001295
      f-1     :     0.001220
      f+2     :     0.001127
      f-2     :     0.000856
      f+3     :     0.000597
      f-3     :     0.000634
 17 H s       :     0.802461  s :     0.802461
      pz      :     0.004261  p :     0.023072
      px      :     0.005641
      py      :     0.013170
 18 C s       :     3.045814  s :     3.045814
      pz      :     0.902967  p :     2.549389
      px      :     0.742432
      py      :     0.903990
      dz2     :     0.041237  d :     0.209847
      dxz     :     0.040326
      dyz     :     0.042022
      dx2y2   :     0.045170
      dxy     :     0.041092
      f0      :     0.001884  f :     0.012979
      f+1     :     0.002152
      f-1     :     0.001359
      f+2     :     0.001957
      f-2     :     0.001721
      f+3     :     0.001674
      f-3     :     0.002232
 19 C s       :     3.282592  s :     3.282592
      pz      :     1.088509  p :     3.102890
      px      :     1.043008
      py      :     0.971374
      dz2     :     0.005979  d :     0.057130
      dxz     :     0.008265
      dyz     :     0.019161
      dx2y2   :     0.015475
      dxy     :     0.008251
      f0      :     0.000483  f :     0.003462
      f+1     :     0.000086
      f-1     :     0.000631
      f+2     :     0.000245
      f-2     :     0.000677
      f+3     :     0.000580
      f-3     :     0.000761
 20 H s       :     0.839963  s :     0.839963
      pz      :     0.007505  p :     0.021082
      px      :     0.005886
      py      :     0.007691
 21 H s       :     0.832270  s :     0.832270
      pz      :     0.005512  p :     0.021297
      px      :     0.011323
      py      :     0.004462
 22 H s       :     0.830983  s :     0.830983
      pz      :     0.010805  p :     0.021570
      px      :     0.004496
      py      :     0.006269
 23 C s       :     3.256991  s :     3.256991
      pz      :     0.947986  p :     3.076786
      px      :     1.080116
      py      :     1.048684
      dz2     :     0.012308  d :     0.056339
      dxz     :     0.014837
      dyz     :     0.011908
      dx2y2   :     0.007696
      dxy     :     0.009591
      f0      :     0.000864  f :     0.003544
      f+1     :     0.000437
      f-1     :     0.000742
      f+2     :     0.000386
      f-2     :     0.000559
      f+3     :     0.000504
      f-3     :     0.000051
 24 H s       :     0.844501  s :     0.844501
      pz      :     0.004287  p :     0.021085
      px      :     0.006258
      py      :     0.010540
 25 H s       :     0.844057  s :     0.844057
      pz      :     0.005510  p :     0.021049
      px      :     0.010828
      py      :     0.004712
 26 H s       :     0.846862  s :     0.846862
      pz      :     0.008011  p :     0.021099
      px      :     0.006290
      py      :     0.006798
 27 C s       :     3.261675  s :     3.261675
      pz      :     1.022588  p :     3.099553
      px      :     1.050618
      py      :     1.026347
      dz2     :     0.014440  d :     0.056678
      dxz     :     0.009450
      dyz     :     0.010118
      dx2y2   :     0.010349
      dxy     :     0.012321
      f0      :     0.000322  f :     0.003398
      f+1     :     0.000266
      f-1     :     0.000718
      f+2     :     0.000512
      f-2     :     0.000806
      f+3     :     0.000425
      f-3     :     0.000349
 28 H s       :     0.839886  s :     0.839886
      pz      :     0.010739  p :     0.021860
      px      :     0.005274
      py      :     0.005847
 29 H s       :     0.830143  s :     0.830143
      pz      :     0.005730  p :     0.021400
      px      :     0.010222
      py      :     0.005448
 30 H s       :     0.843293  s :     0.843293
      pz      :     0.004824  p :     0.021212
      px      :     0.006662
      py      :     0.009726
 31 C s       :     3.000441  s :     3.000441
      pz      :     0.950889  p :     2.636211
      px      :     0.807842
      py      :     0.877481
      dz2     :     0.011879  d :     0.166485
      dxz     :     0.044244
      dyz     :     0.023951
      dx2y2   :     0.038447
      dxy     :     0.047965
      f0      :     0.001458  f :     0.013264
      f+1     :     0.001310
      f-1     :     0.001547
      f+2     :     0.001180
      f-2     :     0.002080
      f+3     :     0.003863
      f-3     :     0.001826
 32 C s       :     3.310040  s :     3.310040
      pz      :     0.936682  p :     2.544459
      px      :     0.785511
      py      :     0.822265
      dz2     :     0.011164  d :     0.126470
      dxz     :     0.024058
      dyz     :     0.018580
      dx2y2   :     0.037874
      dxy     :     0.034795
      f0      :     0.001118  f :     0.009338
      f+1     :     0.000774
      f-1     :     0.001154
      f+2     :     0.001062
      f-2     :     0.001320
      f+3     :     0.002703
      f-3     :     0.001207
 33 C s       :     3.200945  s :     3.200945
      pz      :     0.985520  p :     2.887704
      px      :     0.921718
      py      :     0.980465
      dz2     :     0.007166  d :     0.098979
      dxz     :     0.026665
      dyz     :     0.008635
      dx2y2   :     0.034322
      dxy     :     0.022191
      f0      :     0.001055  f :     0.007458
      f+1     :     0.000989
      f-1     :     0.000561
      f+2     :     0.000730
      f-2     :     0.001113
      f+3     :     0.002011
      f-3     :     0.000998
 34 H s       :     0.821791  s :     0.821791
      pz      :     0.006015  p :     0.023580
      px      :     0.004203
      py      :     0.013363
 35 C s       :     3.216594  s :     3.216594
      pz      :     1.011540  p :     2.916220
      px      :     0.958241
      py      :     0.946440
      dz2     :     0.011374  d :     0.093212
      dxz     :     0.011241
      dyz     :     0.015357
      dx2y2   :     0.022612
      dxy     :     0.032629
      f0      :     0.000655  f :     0.007203
      f+1     :     0.000959
      f-1     :     0.001282
      f+2     :     0.000881
      f-2     :     0.000702
      f+3     :     0.001741
      f-3     :     0.000983
 36 H s       :     0.829429  s :     0.829429
      pz      :     0.004915  p :     0.022128
      px      :     0.010590
      py      :     0.006624
 37 C s       :     3.213986  s :     3.213986
      pz      :     0.968161  p :     2.875318
      px      :     0.966625
      py      :     0.940532
      dz2     :     0.006826  d :     0.096031
      dxz     :     0.015803
      dyz     :     0.018396
      dx2y2   :     0.026750
      dxy     :     0.028256
      f0      :     0.001033  f :     0.007290
      f+1     :     0.000376
      f-1     :     0.001233
      f+2     :     0.000763
      f-2     :     0.001057
      f+3     :     0.002002
      f-3     :     0.000827
 38 H s       :     0.828118  s :     0.828118
      pz      :     0.005534  p :     0.021881
      px      :     0.010796
      py      :     0.005552
 39 C s       :     3.303615  s :     3.303615
      pz      :     1.029116  p :     2.910905
      px      :     0.913076
      py      :     0.968713
      dz2     :     0.007825  d :     0.091354
      dxz     :     0.021546
      dyz     :     0.008749
      dx2y2   :     0.031368
      dxy     :     0.021868
      f0      :     0.001119  f :     0.007444
      f+1     :     0.000980
      f-1     :     0.000587
      f+2     :     0.000727
      f-2     :     0.001067
      f+3     :     0.001953
      f-3     :     0.001012
 40 H s       :     0.822298  s :     0.822298
      pz      :     0.006269  p :     0.023373
      px      :     0.003931
      py      :     0.013173
 41 C s       :     2.974571  s :     2.974571
      pz      :     0.893192  p :     2.739613
      px      :     0.909909
      py      :     0.936512
      dz2     :     0.038044  d :     0.186604
      dxz     :     0.040751
      dyz     :     0.035671
      dx2y2   :     0.033794
      dxy     :     0.038345
      f0      :     0.001441  f :     0.010068
      f+1     :     0.001608
      f-1     :     0.001105
      f+2     :     0.001729
      f-2     :     0.001510
      f+3     :     0.001490
      f-3     :     0.001186
 42 C s       :     3.300673  s :     3.300673
      pz      :     1.068756  p :     3.097496
      px      :     1.090419
      py      :     0.938321
      dz2     :     0.005718  d :     0.061736
      dxz     :     0.013149
      dyz     :     0.017090
      dx2y2   :     0.009990
      dxy     :     0.015789
      f0      :     0.000168  f :     0.003596
      f+1     :     0.000465
      f-1     :     0.000554
      f+2     :     0.000867
      f-2     :     0.000295
      f+3     :     0.000588
      f-3     :     0.000659
 43 H s       :     0.831188  s :     0.831188
      pz      :     0.008766  p :     0.020950
      px      :     0.005358
      py      :     0.006825
 44 H s       :     0.830039  s :     0.830039
      pz      :     0.005262  p :     0.021367
      px      :     0.010129
      py      :     0.005976
 45 H s       :     0.832578  s :     0.832578
      pz      :     0.008765  p :     0.021070
      px      :     0.007880
      py      :     0.004425
 46 C s       :     3.281795  s :     3.281795
      pz      :     0.985091  p :     3.099962
      px      :     1.064944
      py      :     1.049927
      dz2     :     0.012520  d :     0.058448
      dxz     :     0.018303
      dyz     :     0.007343
      dx2y2   :     0.011711
      dxy     :     0.008570
      f0      :     0.000600  f :     0.003300
      f+1     :     0.000641
      f-1     :     0.000433
      f+2     :     0.000678
      f-2     :     0.000459
      f+3     :     0.000154
      f-3     :     0.000335
 47 H s       :     0.838505  s :     0.838505
      pz      :     0.008893  p :     0.021306
      px      :     0.007960
      py      :     0.004453
 48 H s       :     0.832340  s :     0.832340
      pz      :     0.005561  p :     0.021409
      px      :     0.009616
      py      :     0.006232
 49 H s       :     0.828247  s :     0.828247
      pz      :     0.004759  p :     0.022719
      px      :     0.005487
      py      :     0.012474
 50 C s       :     3.267256  s :     3.267256
      pz      :     1.006177  p :     3.099954
      px      :     1.004151
      py      :     1.089626
      dz2     :     0.014462  d :     0.059077
      dxz     :     0.009327
      dyz     :     0.013130
      dx2y2   :     0.008723
      dxy     :     0.013435
      f0      :     0.000353  f :     0.003343
      f+1     :     0.000744
      f-1     :     0.000202
      f+2     :     0.000600
      f-2     :     0.000892
      f+3     :     0.000216
      f-3     :     0.000335
 51 H s       :     0.832098  s :     0.832098
      pz      :     0.005557  p :     0.022751
      px      :     0.005476
      py      :     0.011717
 52 H s       :     0.839399  s :     0.839399
      pz      :     0.005113  p :     0.021310
      px      :     0.009734
      py      :     0.006463
 53 H s       :     0.838029  s :     0.838029
      pz      :     0.009772  p :     0.021181
      px      :     0.005021
      py      :     0.006388
 54 C s       :     3.063652  s :     3.063652
      pz      :     0.735062  p :     2.212106
      px      :     0.749403
      py      :     0.727641
      dz2     :     0.045947  d :     0.271339
      dxz     :     0.034669
      dyz     :     0.089319
      dx2y2   :     0.045475
      dxy     :     0.055929
      f0      :     0.005363  f :     0.025487
      f+1     :     0.001957
      f-1     :     0.003237
      f+2     :     0.004282
      f-2     :     0.003686
      f+3     :     0.003016
      f-3     :     0.003947
 55 C s       :     3.286265  s :     3.286265
      pz      :     0.767289  p :     2.502859
      px      :     0.914630
      py      :     0.820940
      dz2     :     0.024755  d :     0.128990
      dxz     :     0.019882
      dyz     :     0.039104
      dx2y2   :     0.021698
      dxy     :     0.023551
      f0      :     0.002026  f :     0.009996
      f+1     :     0.001295
      f-1     :     0.001041
      f+2     :     0.001773
      f-2     :     0.001475
      f+3     :     0.001026
      f-3     :     0.001362
 56 C s       :     3.243542  s :     3.243542
      pz      :     1.011163  p :     2.884516
      px      :     0.924237
      py      :     0.949116
      dz2     :     0.021393  d :     0.101489
      dxz     :     0.010502
      dyz     :     0.031631
      dx2y2   :     0.018000
      dxy     :     0.019963
      f0      :     0.001271  f :     0.007340
      f+1     :     0.000699
      f-1     :     0.000951
      f+2     :     0.001491
      f-2     :     0.000807
      f+3     :     0.000944
      f-3     :     0.001178
 57 H s       :     0.790398  s :     0.790398
      pz      :     0.011424  p :     0.022687
      px      :     0.004635
      py      :     0.006629
 58 C s       :     3.176550  s :     3.176550
      pz      :     0.923609  p :     2.857730
      px      :     0.952264
      py      :     0.981858
      dz2     :     0.030370  d :     0.092913
      dxz     :     0.017790
      dyz     :     0.019704
      dx2y2   :     0.014154
      dxy     :     0.010895
      f0      :     0.001599  f :     0.007224
      f+1     :     0.000972
      f-1     :     0.000931
      f+2     :     0.001436
      f-2     :     0.001073
      f+3     :     0.000653
      f-3     :     0.000562
 59 H s       :     0.815851  s :     0.815851
      pz      :     0.003773  p :     0.022124
      px      :     0.005300
      py      :     0.013051
 60 C s       :     3.189353  s :     3.189353
      pz      :     0.965817  p :     2.842322
      px      :     0.942056
      py      :     0.934449
      dz2     :     0.017492  d :     0.095097
      dxz     :     0.014414
      dyz     :     0.030351
      dx2y2   :     0.015385
      dxy     :     0.017454
      f0      :     0.001383  f :     0.007151
      f+1     :     0.000855
      f-1     :     0.000703
      f+2     :     0.001131
      f-2     :     0.001104
      f+3     :     0.000824
      f-3     :     0.001151
 61 H s       :     0.813288  s :     0.813288
      pz      :     0.009752  p :     0.021980
      px      :     0.006676
      py      :     0.005552
 62 C s       :     3.171355  s :     3.171355
      pz      :     0.968253  p :     2.862605
      px      :     0.951192
      py      :     0.943160
      dz2     :     0.019414  d :     0.093524
      dxz     :     0.009603
      dyz     :     0.029919
      dx2y2   :     0.016278
      dxy     :     0.018308
      f0      :     0.001215  f :     0.007223
      f+1     :     0.000712
      f-1     :     0.000913
      f+2     :     0.001500
      f-2     :     0.000785
      f+3     :     0.000934
      f-3     :     0.001164
 63 H s       :     0.814111  s :     0.814111
      pz      :     0.010903  p :     0.022112
      px      :     0.004664
      py      :     0.006546
 64 C s       :     3.268742  s :     3.268742
      pz      :     0.938378  p :     2.870704
      px      :     0.937142
      py      :     0.995184
      dz2     :     0.031676  d :     0.097704
      dxz     :     0.019060
      dyz     :     0.019899
      dx2y2   :     0.014657
      dxy     :     0.012412
      f0      :     0.001613  f :     0.007322
      f+1     :     0.001024
      f-1     :     0.000958
      f+2     :     0.001434
      f-2     :     0.001074
      f+3     :     0.000654
      f-3     :     0.000565
 65 H s       :     0.817153  s :     0.817153
      pz      :     0.003890  p :     0.022557
      px      :     0.005283
      py      :     0.013384
 66 H s       :     0.720687  s :     0.720687
      pz      :     0.016625  p :     0.043156
      px      :     0.017713
      py      :     0.008818


                     *******************************
                     * LOEWDIN POPULATION ANALYSIS *
                     *******************************

----------------------
LOEWDIN ATOMIC CHARGES
----------------------
   0 O :    0.336502
   1 O :    0.097373
   2 N :    0.194471
   3 N :    0.148355
   4 C :   -0.300438
   5 C :   -0.220223
   6 H :    0.181283
   7 C :   -0.140388
   8 C :   -0.113352
   9 H :    0.161092
  10 C :   -0.147001
  11 H :    0.155388
  12 C :   -0.150142
  13 H :    0.154547
  14 C :   -0.146766
  15 H :    0.155534
  16 C :   -0.112988
  17 H :    0.160841
  18 C :   -0.401524
  19 C :   -0.264102
  20 H :    0.130414
  21 H :    0.135054
  22 H :    0.127390
  23 C :   -0.275167
  24 H :    0.127243
  25 H :    0.129506
  26 H :    0.125779
  27 C :   -0.264772
  28 H :    0.130021
  29 H :    0.135960
  30 H :    0.130589
  31 C :   -0.186657
  32 C :   -0.083416
  33 C :   -0.128164
  34 H :    0.161303
  35 C :   -0.188817
  36 H :    0.149746
  37 C :   -0.167509
  38 H :    0.153326
  39 C :   -0.143108
  40 H :    0.160857
  41 C :   -0.316422
  42 C :   -0.271114
  43 H :    0.129082
  44 H :    0.131880
  45 H :    0.128462
  46 C :   -0.262473
  47 H :    0.132215
  48 H :    0.132945
  49 H :    0.118211
  50 C :   -0.265906
  51 H :    0.121585
  52 H :    0.130872
  53 H :    0.131083
  54 C :   -0.437851
  55 C :   -0.137432
  56 C :   -0.088824
  57 H :    0.162366
  58 C :   -0.135574
  59 H :    0.159087
  60 C :   -0.119853
  61 H :    0.159369
  62 C :   -0.135023
  63 H :    0.159033
  64 C :   -0.081490
  65 H :    0.163581
  66 H :    0.184153

-------------------------------
LOEWDIN REDUCED ORBITAL CHARGES
-------------------------------
  0 O s       :     3.220762  s :     3.220762
      pz      :     1.312972  p :     4.330516
      px      :     1.480024
      py      :     1.537520
      dz2     :     0.025593  d :     0.105589
      dxz     :     0.025173
      dyz     :     0.030335
      dx2y2   :     0.013205
      dxy     :     0.011284
      f0      :     0.001182  f :     0.006631
      f+1     :     0.001011
      f-1     :     0.001307
      f+2     :     0.001223
      f-2     :     0.001135
      f+3     :     0.000352
      f-3     :     0.000421
  1 O s       :     3.385747  s :     3.385747
      pz      :     1.571418  p :     4.443678
      px      :     1.391060
      py      :     1.481201
      dz2     :     0.008825  d :     0.066965
      dxz     :     0.001981
      dyz     :     0.016646
      dx2y2   :     0.020977
      dxy     :     0.018536
      f0      :     0.000730  f :     0.006236
      f+1     :     0.000212
      f-1     :     0.001041
      f+2     :     0.000781
      f-2     :     0.000422
      f+3     :     0.001565
      f-3     :     0.001486
  2 N s       :     3.023264  s :     3.023264
      pz      :     1.292495  p :     3.561251
      px      :     1.218663
      py      :     1.050093
      dz2     :     0.050753  d :     0.204164
      dxz     :     0.053403
      dyz     :     0.034222
      dx2y2   :     0.032247
      dxy     :     0.033538
      f0      :     0.003713  f :     0.016850
      f+1     :     0.003019
      f-1     :     0.002861
      f+2     :     0.002154
      f-2     :     0.002005
      f+3     :     0.001292
      f-3     :     0.001806
  3 N s       :     2.917504  s :     2.917504
      pz      :     1.382732  p :     3.695379
      px      :     1.177584
      py      :     1.135063
      dz2     :     0.016680  d :     0.223701
      dxz     :     0.038980
      dyz     :     0.034765
      dx2y2   :     0.068933
      dxy     :     0.064342
      f0      :     0.001707  f :     0.015060
      f+1     :     0.000994
      f-1     :     0.001622
      f+2     :     0.002200
      f-2     :     0.002086
      f+3     :     0.004399
      f-3     :     0.002054
  4 C s       :     2.736574  s :     2.736574
      pz      :     0.918714  p :     2.684683
      px      :     0.913512
      py      :     0.852457
      dz2     :     0.206700  d :     0.767092
      dxz     :     0.221392
      dyz     :     0.132249
      dx2y2   :     0.107592
      dxy     :     0.099158
      f0      :     0.024260  f :     0.112089
      f+1     :     0.019427
      f-1     :     0.014036
      f+2     :     0.020214
      f-2     :     0.018361
      f+3     :     0.008054
      f-3     :     0.007737
  5 C s       :     2.715041  s :     2.715041
      pz      :     0.999223  p :     2.861969
      px      :     0.982911
      py      :     0.879836
      dz2     :     0.096675  d :     0.575192
      dxz     :     0.095846
      dyz     :     0.132571
      dx2y2   :     0.142597
      dxy     :     0.107502
      f0      :     0.008036  f :     0.068021
      f+1     :     0.006897
      f-1     :     0.009635
      f+2     :     0.012398
      f-2     :     0.005677
      f+3     :     0.014059
      f-3     :     0.011319
  6 H s       :     0.759873  s :     0.759873
      pz      :     0.030908  p :     0.058844
      px      :     0.017342
      py      :     0.010594
  7 C s       :     2.706133  s :     2.706133
      pz      :     1.001203  p :     2.855781
      px      :     0.859631
      py      :     0.994948
      dz2     :     0.125091  d :     0.521136
      dxz     :     0.088867
      dyz     :     0.161061
      dx2y2   :     0.073250
      dxy     :     0.072867
      f0      :     0.012642  f :     0.057337
      f+1     :     0.007701
      f-1     :     0.011225
      f+2     :     0.008738
      f-2     :     0.006223
      f+3     :     0.005397
      f-3     :     0.005411
  8 C s       :     2.756116  s :     2.756116
      pz      :     0.999145  p :     2.925634
      px      :     0.908421
      py      :     1.018068
      dz2     :     0.104927  d :     0.388362
      dxz     :     0.031263
      dyz     :     0.114304
      dx2y2   :     0.068334
      dxy     :     0.069535
      f0      :     0.007730  f :     0.043240
      f+1     :     0.003602
      f-1     :     0.008324
      f+2     :     0.007513
      f-2     :     0.005933
      f+3     :     0.005519
      f-3     :     0.004619
  9 H s       :     0.778485  s :     0.778485
      pz      :     0.033310  p :     0.060423
      px      :     0.013080
      py      :     0.014033
 10 C s       :     2.764583  s :     2.764583
      pz      :     1.061619  p :     2.945991
      px      :     0.902879
      py      :     0.981492
      dz2     :     0.131991  d :     0.393037
      dxz     :     0.083076
      dyz     :     0.105295
      dx2y2   :     0.041693
      dxy     :     0.030982
      f0      :     0.010071  f :     0.043390
      f+1     :     0.006210
      f-1     :     0.009174
      f+2     :     0.007110
      f-2     :     0.006440
      f+3     :     0.002588
      f-3     :     0.001798
 11 H s       :     0.784416  s :     0.784416
      pz      :     0.011972  p :     0.060196
      px      :     0.015342
      py      :     0.032882
 12 C s       :     2.765277  s :     2.765277
      pz      :     1.024307  p :     2.950085
      px      :     0.902214
      py      :     1.023564
      dz2     :     0.082153  d :     0.391473
      dxz     :     0.060487
      dyz     :     0.147500
      dx2y2   :     0.046974
      dxy     :     0.054358
      f0      :     0.009694  f :     0.043307
      f+1     :     0.006335
      f-1     :     0.008707
      f+2     :     0.005247
      f-2     :     0.003720
      f+3     :     0.004728
      f-3     :     0.004875
 13 H s       :     0.785140  s :     0.785140
      pz      :     0.024510  p :     0.060314
      px      :     0.016265
      py      :     0.019539
 14 C s       :     2.764378  s :     2.764378
      pz      :     0.997113  p :     2.945110
      px      :     0.909921
      py      :     1.038076
      dz2     :     0.102507  d :     0.393841
      dxz     :     0.031410
      dyz     :     0.118142
      dx2y2   :     0.070306
      dxy     :     0.071476
      f0      :     0.007642  f :     0.043436
      f+1     :     0.003577
      f-1     :     0.008336
      f+2     :     0.007841
      f-2     :     0.005866
      f+3     :     0.005574
      f-3     :     0.004600
 15 H s       :     0.784267  s :     0.784267
      pz      :     0.033009  p :     0.060199
      px      :     0.012867
      py      :     0.014323
 16 C s       :     2.754047  s :     2.754047
      pz      :     1.039644  p :     2.925605
      px      :     0.901511
      py      :     0.984450
      dz2     :     0.129884  d :     0.389876
      dxz     :     0.080329
      dyz     :     0.103542
      dx2y2   :     0.043900
      dxy     :     0.032222
      f0      :     0.010094  f :     0.043459
      f+1     :     0.006226
      f-1     :     0.009125
      f+2     :     0.007199
      f-2     :     0.006375
      f+3     :     0.002598
      f-3     :     0.001843
 17 H s       :     0.776485  s :     0.776485
      pz      :     0.012132  p :     0.062674
      px      :     0.016182
      py      :     0.034361
 18 C s       :     2.702254  s :     2.702254
      pz      :     0.995964  p :     2.896071
      px      :     0.890477
      py      :     1.009629
      dz2     :     0.150397  d :     0.717851
      dxz     :     0.126630
      dyz     :     0.141912
      dx2y2   :     0.159119
      dxy     :     0.139793
      f0      :     0.012173  f :     0.085347
      f+1     :     0.014892
      f-1     :     0.008506
      f+2     :     0.012814
      f-2     :     0.010572
      f+3     :     0.012104
      f-3     :     0.014286
 19 C s       :     2.827345  s :     2.827345
      pz      :     1.073036  p :     3.153154
      px      :     1.054761
      py      :     1.025357
      dz2     :     0.029704  d :     0.259390
      dxz     :     0.032377
      dyz     :     0.084070
      dx2y2   :     0.065093
      dxy     :     0.048145
      f0      :     0.003263  f :     0.024213
      f+1     :     0.001648
      f-1     :     0.003480
      f+2     :     0.002316
      f-2     :     0.004273
      f+3     :     0.004003
      f-3     :     0.005230
 20 H s       :     0.806998  s :     0.806998
      pz      :     0.022741  p :     0.062589
      px      :     0.018597
      py      :     0.021251
 21 H s       :     0.802476  s :     0.802476
      pz      :     0.016725  p :     0.062470
      px      :     0.032121
      py      :     0.013624
 22 H s       :     0.808926  s :     0.808926
      pz      :     0.032514  p :     0.063684
      px      :     0.013676
      py      :     0.017493
 23 C s       :     2.832290  s :     2.832290
      pz      :     1.022432  p :     3.156326
      px      :     1.075053
      py      :     1.058842
      dz2     :     0.062716  d :     0.262259
      dxz     :     0.062207
      dyz     :     0.058926
      dx2y2   :     0.035342
      dxy     :     0.043067
      f0      :     0.005873  f :     0.024292
      f+1     :     0.003655
      f-1     :     0.004449
      f+2     :     0.003249
      f-2     :     0.003495
      f+3     :     0.002682
      f-3     :     0.000889
 24 H s       :     0.810517  s :     0.810517
      pz      :     0.012892  p :     0.062241
      px      :     0.018904
      py      :     0.030445
 25 H s       :     0.808428  s :     0.808428
      pz      :     0.015420  p :     0.062066
      px      :     0.032532
      py      :     0.014114
 26 H s       :     0.811965  s :     0.811965
      pz      :     0.022087  p :     0.062255
      px      :     0.018953
      py      :     0.021216
 27 C s       :     2.825880  s :     2.825880
      pz      :     1.046754  p :     3.155336
      px      :     1.060023
      py      :     1.048559
      dz2     :     0.061412  d :     0.259281
      dxz     :     0.047611
      dyz     :     0.051916
      dx2y2   :     0.041897
      dxy     :     0.056444
      f0      :     0.003212  f :     0.024275
      f+1     :     0.002723
      f-1     :     0.004598
      f+2     :     0.004204
      f-2     :     0.003161
      f+3     :     0.003489
      f-3     :     0.002887
 28 H s       :     0.806195  s :     0.806195
      pz      :     0.030137  p :     0.063784
      px      :     0.015369
      py      :     0.018279
 29 H s       :     0.801646  s :     0.801646
      pz      :     0.017822  p :     0.062394
      px      :     0.028834
      py      :     0.015737
 30 H s       :     0.806605  s :     0.806605
      pz      :     0.014241  p :     0.062807
      px      :     0.020911
      py      :     0.027656
 31 C s       :     2.695855  s :     2.695855
      pz      :     0.873686  p :     2.784187
      px      :     0.944775
      py      :     0.965726
      dz2     :     0.058154  d :     0.630046
      dxz     :     0.132832
      dyz     :     0.087060
      dx2y2   :     0.171957
      dxy     :     0.180044
      f0      :     0.006375  f :     0.076569
      f+1     :     0.007071
      f-1     :     0.005166
      f+2     :     0.007859
      f-2     :     0.013806
      f+3     :     0.024216
      f-3     :     0.012076
 32 C s       :     2.702920  s :     2.702920
      pz      :     0.882065  p :     2.838238
      px      :     0.981609
      py      :     0.974564
      dz2     :     0.046459  d :     0.489467
      dxz     :     0.082025
      dyz     :     0.069970
      dx2y2   :     0.149725
      dxy     :     0.141289
      f0      :     0.004185  f :     0.052791
      f+1     :     0.004613
      f-1     :     0.004818
      f+2     :     0.006721
      f-2     :     0.007302
      f+3     :     0.017094
      f-3     :     0.008059
 33 C s       :     2.752223  s :     2.752223
      pz      :     0.903550  p :     2.928403
      px      :     1.046474
      py      :     0.978379
      dz2     :     0.029887  d :     0.404533
      dxz     :     0.092519
      dyz     :     0.032443
      dx2y2   :     0.150308
      dxy     :     0.099377
      f0      :     0.003654  f :     0.043005
      f+1     :     0.005508
      f-1     :     0.001844
      f+2     :     0.003506
      f-2     :     0.007573
      f+3     :     0.013587
      f-3     :     0.007334
 34 H s       :     0.775904  s :     0.775904
      pz      :     0.016739  p :     0.062793
      px      :     0.011449
      py      :     0.034606
 35 C s       :     2.761615  s :     2.761615
      pz      :     0.949701  p :     2.988454
      px      :     1.006868
      py      :     1.031885
      dz2     :     0.046159  d :     0.394945
      dxz     :     0.042502
      dyz     :     0.060600
      dx2y2   :     0.101107
      dxy     :     0.144576
      f0      :     0.003068  f :     0.043804
      f+1     :     0.004198
      f-1     :     0.004341
      f+2     :     0.006708
      f-2     :     0.005157
      f+3     :     0.012888
      f-3     :     0.007443
 36 H s       :     0.789489  s :     0.789489
      pz      :     0.014157  p :     0.060765
      px      :     0.028198
      py      :     0.018410
 37 C s       :     2.762682  s :     2.762682
      pz      :     0.903723  p :     2.950827
      px      :     1.007069
      py      :     1.040034
      dz2     :     0.031510  d :     0.409296
      dxz     :     0.055054
      dyz     :     0.070956
      dx2y2   :     0.116499
      dxy     :     0.135277
      f0      :     0.003867  f :     0.044704
      f+1     :     0.002375
      f-1     :     0.005181
      f+2     :     0.005865
      f-2     :     0.005943
      f+3     :     0.014334
      f-3     :     0.007139
 38 H s       :     0.786861  s :     0.786861
      pz      :     0.015490  p :     0.059813
      px      :     0.028609
      py      :     0.015713
 39 C s       :     2.752494  s :     2.752494
      pz      :     0.946511  p :     2.969288
      px      :     1.039534
      py      :     0.983244
      dz2     :     0.027913  d :     0.378849
      dxz     :     0.079873
      dyz     :     0.031531
      dx2y2   :     0.142610
      dxy     :     0.096922
      f0      :     0.003931  f :     0.042476
      f+1     :     0.005253
      f-1     :     0.001893
      f+2     :     0.003423
      f-2     :     0.007302
      f+3     :     0.013221
      f-3     :     0.007452
 40 H s       :     0.775691  s :     0.775691
      pz      :     0.017826  p :     0.063452
      px      :     0.011436
      py      :     0.034191
 41 C s       :     2.686206  s :     2.686206
      pz      :     0.984157  p :     2.926227
      px      :     0.961478
      py      :     0.980591
      dz2     :     0.122786  d :     0.635756
      dxz     :     0.144829
      dyz     :     0.122541
      dx2y2   :     0.125394
      dxy     :     0.120206
      f0      :     0.010615  f :     0.068232
      f+1     :     0.009774
      f-1     :     0.008833
      f+2     :     0.010350
      f-2     :     0.009760
      f+3     :     0.010167
      f-3     :     0.008733
 42 C s       :     2.824311  s :     2.824311
      pz      :     1.064062  p :     3.146919
      px      :     1.069803
      py      :     1.013053
      dz2     :     0.027443  d :     0.275332
      dxz     :     0.056789
      dyz     :     0.073279
      dx2y2   :     0.052184
      dxy     :     0.065637
      f0      :     0.002269  f :     0.024552
      f+1     :     0.002101
      f-1     :     0.004753
      f+2     :     0.003785
      f-2     :     0.002243
      f+3     :     0.004769
      f-3     :     0.004632
 43 H s       :     0.808316  s :     0.808316
      pz      :     0.027394  p :     0.062602
      px      :     0.016165
      py      :     0.019042
 44 H s       :     0.805982  s :     0.805982
      pz      :     0.015483  p :     0.062138
      px      :     0.030654
      py      :     0.016001
 45 H s       :     0.808818  s :     0.808818
      pz      :     0.026473  p :     0.062720
      px      :     0.023425
      py      :     0.012822
 46 C s       :     2.823275  s :     2.823275
      pz      :     1.028608  p :     3.146745
      px      :     1.064141
      py      :     1.053996
      dz2     :     0.062263  d :     0.268447
      dxz     :     0.078437
      dyz     :     0.037118
      dx2y2   :     0.052278
      dxy     :     0.038351
      f0      :     0.004934  f :     0.024006
      f+1     :     0.003238
      f-1     :     0.004028
      f+2     :     0.004103
      f-2     :     0.003301
      f+3     :     0.001730
      f-3     :     0.002672
 47 H s       :     0.805367  s :     0.805367
      pz      :     0.024323  p :     0.062418
      px      :     0.024603
      py      :     0.013492
 48 H s       :     0.804656  s :     0.804656
      pz      :     0.015357  p :     0.062399
      px      :     0.027909
      py      :     0.019133
 49 H s       :     0.816526  s :     0.816526
      pz      :     0.014422  p :     0.065263
      px      :     0.015825
      py      :     0.035016
 50 C s       :     2.824156  s :     2.824156
      pz      :     1.041625  p :     3.151020
      px      :     1.037029
      py      :     1.072366
      dz2     :     0.058099  d :     0.266756
      dxz     :     0.052030
      dyz     :     0.058248
      dx2y2   :     0.041411
      dxy     :     0.056968
      f0      :     0.003823  f :     0.023974
      f+1     :     0.004405
      f-1     :     0.002705
      f+2     :     0.002867
      f-2     :     0.004883
      f+3     :     0.002371
      f-3     :     0.002919
 51 H s       :     0.812387  s :     0.812387
      pz      :     0.015789  p :     0.066028
      px      :     0.015700
      py      :     0.034539
 52 H s       :     0.806830  s :     0.806830
      pz      :     0.015869  p :     0.062298
      px      :     0.027069
      py      :     0.019360
 53 H s       :     0.806568  s :     0.806568
      pz      :     0.027386  p :     0.062349
      px      :     0.015676
      py      :     0.019287
 54 C s       :     2.736669  s :     2.736669
      pz      :     0.862848  p :     2.602936
      px      :     0.795218
      py      :     0.944870
      dz2     :     0.161324  d :     0.943145
      dxz     :     0.104397
      dyz     :     0.316525
      dx2y2   :     0.175701
      dxy     :     0.185198
      f0      :     0.033042  f :     0.155101
      f+1     :     0.013001
      f-1     :     0.021723
      f+2     :     0.026335
      f-2     :     0.020159
      f+3     :     0.018310
      f-3     :     0.022530
 55 C s       :     2.702373  s :     2.702373
      pz      :     0.966701  p :     2.881012
      px      :     0.897955
      py      :     1.016355
      dz2     :     0.100939  d :     0.497682
      dxz     :     0.078328
      dyz     :     0.151592
      dx2y2   :     0.079489
      dxy     :     0.087333
      f0      :     0.011716  f :     0.056367
      f+1     :     0.007141
      f-1     :     0.007540
      f+2     :     0.010162
      f-2     :     0.007374
      f+3     :     0.005555
      f-3     :     0.006879
 56 C s       :     2.758043  s :     2.758043
      pz      :     0.993401  p :     2.900422
      px      :     0.898180
      py      :     1.008842
      dz2     :     0.080576  d :     0.386925
      dxz     :     0.039168
      dyz     :     0.123737
      dx2y2   :     0.070234
      dxy     :     0.073209
      f0      :     0.007978  f :     0.043434
      f+1     :     0.005120
      f-1     :     0.006006
      f+2     :     0.007504
      f-2     :     0.005236
      f+3     :     0.006173
      f-3     :     0.005417
 57 H s       :     0.775319  s :     0.775319
      pz      :     0.030539  p :     0.062315
      px      :     0.013302
      py      :     0.018474
 58 C s       :     2.764045  s :     2.764045
      pz      :     1.038812  p :     2.942597
      px      :     0.917918
      py      :     0.985867
      dz2     :     0.125550  d :     0.385718
      dxz     :     0.075863
      dyz     :     0.087913
      dx2y2   :     0.055508
      dxy     :     0.040884
      f0      :     0.008561  f :     0.043215
      f+1     :     0.006567
      f-1     :     0.007348
      f+2     :     0.008229
      f-2     :     0.007074
      f+3     :     0.003044
      f-3     :     0.002391
 59 H s       :     0.780378  s :     0.780378
      pz      :     0.011118  p :     0.060535
      px      :     0.014869
      py      :     0.034549
 60 C s       :     2.767423  s :     2.767423
      pz      :     0.996099  p :     2.918084
      px      :     0.884390
      py      :     1.037595
      dz2     :     0.074248  d :     0.391132
      dxz     :     0.057154
      dyz     :     0.127575
      dx2y2   :     0.062643
      dxy     :     0.069513
      f0      :     0.009023  f :     0.043214
      f+1     :     0.005133
      f-1     :     0.006022
      f+2     :     0.006894
      f-2     :     0.005115
      f+3     :     0.004920
      f-3     :     0.006106
 61 H s       :     0.780387  s :     0.780387
      pz      :     0.026271  p :     0.060245
      px      :     0.018315
      py      :     0.015659
 62 C s       :     2.763938  s :     2.763938
      pz      :     0.989589  p :     2.942153
      px      :     0.921988
      py      :     1.030576
      dz2     :     0.078536  d :     0.385684
      dxz     :     0.038301
      dyz     :     0.128477
      dx2y2   :     0.067226
      dxy     :     0.073144
      f0      :     0.007886  f :     0.043247
      f+1     :     0.005055
      f-1     :     0.005940
      f+2     :     0.007740
      f-2     :     0.005341
      f+3     :     0.006083
      f-3     :     0.005202
 63 H s       :     0.780480  s :     0.780480
      pz      :     0.029067  p :     0.060487
      px      :     0.013251
      py      :     0.018170
 64 C s       :     2.756888  s :     2.756888
      pz      :     1.016140  p :     2.894678
      px      :     0.893239
      py      :     0.985299
      dz2     :     0.124531  d :     0.386459
      dxz     :     0.076710
      dyz     :     0.087386
      dx2y2   :     0.054722
      dxy     :     0.043110
      f0      :     0.008441  f :     0.043465
      f+1     :     0.006473
      f-1     :     0.007511
      f+2     :     0.008145
      f-2     :     0.007317
      f+3     :     0.003165
      f-3     :     0.002412
 65 H s       :     0.774628  s :     0.774628
      pz      :     0.011180  p :     0.061791
      px      :     0.014940
      py      :     0.035672
 66 H s       :     0.698554  s :     0.698554
      pz      :     0.049835  p :     0.117293
      px      :     0.044443
      py      :     0.023015


                      *****************************
                      * MAYER POPULATION ANALYSIS *
                      *****************************

  NA   - Mulliken gross atomic population
  ZA   - Total nuclear charge
  QA   - Mulliken gross atomic charge
  VA   - Mayer's total valence
  BVA  - Mayer's bonded valence
  FA   - Mayer's free valence

  ATOM       NA         ZA         QA         VA         BVA        FA
  0 O      8.2512     8.0000    -0.2512     2.1300     2.1300    -0.0000
  1 O      8.4079     8.0000    -0.4079     2.0832     2.0832    -0.0000
  2 N      7.2083     7.0000    -0.2083     3.0938     3.0938    -0.0000
  3 N      7.2640     7.0000    -0.2640     3.1649     3.1649     0.0000
  4 C      5.8808     6.0000     0.1192     4.2080     4.2080    -0.0000
  5 C      5.8326     6.0000     0.1674     3.7876     3.7876    -0.0000
  6 H      0.8796     1.0000     0.1204     1.0137     1.0137    -0.0000
  7 C      5.8799     6.0000     0.1201     3.5418     3.5418    -0.0000
  8 C      6.2765     6.0000    -0.2765     3.9715     3.9715    -0.0000
  9 H      0.8558     1.0000     0.1442     0.9780     0.9780    -0.0000
 10 C      6.1503     6.0000    -0.1503     3.8754     3.8754    -0.0000
 11 H      0.8441     1.0000     0.1559     0.9614     0.9614    -0.0000
 12 C      6.1618     6.0000    -0.1618     3.8697     3.8697    -0.0000
 13 H      0.8430     1.0000     0.1570     0.9604     0.9604    -0.0000
 14 C      6.1773     6.0000    -0.1773     3.9393     3.9393    -0.0000
 15 H      0.8455     1.0000     0.1545     0.9627     0.9627    -0.0000
 16 C      6.2045     6.0000    -0.2045     3.8950     3.8950    -0.0000
 17 H      0.8255     1.0000     0.1745     0.9557     0.9557    -0.0000
 18 C      5.8180     6.0000     0.1820     3.9001     3.9001    -0.0000
 19 C      6.4461     6.0000    -0.4461     3.8835     3.8835     0.0000
 20 H      0.8610     1.0000     0.1390     0.9774     0.9774     0.0000
 21 H      0.8536     1.0000     0.1464     0.9698     0.9698     0.0000
 22 H      0.8526     1.0000     0.1474     0.9784     0.9784     0.0000
 23 C      6.3937     6.0000    -0.3937     3.8315     3.8315     0.0000
 24 H      0.8656     1.0000     0.1344     0.9786     0.9786     0.0000
 25 H      0.8651     1.0000     0.1349     0.9759     0.9759    -0.0000
 26 H      0.8680     1.0000     0.1320     0.9831     0.9831    -0.0000
 27 C      6.4213     6.0000    -0.4213     3.8952     3.8952    -0.0000
 28 H      0.8617     1.0000     0.1383     0.9768     0.9768     0.0000
 29 H      0.8515     1.0000     0.1485     0.9667     0.9667     0.0000
 30 H      0.8645     1.0000     0.1355     0.9841     0.9841     0.0000
 31 C      5.8164     6.0000     0.1836     3.8944     3.8944    -0.0000
 32 C      5.9903     6.0000     0.0097     3.6509     3.6509     0.0000
 33 C      6.1951     6.0000    -0.1951     3.8301     3.8301    -0.0000
 34 H      0.8454     1.0000     0.1546     0.9609     0.9609    -0.0000
 35 C      6.2332     6.0000    -0.2332     3.9099     3.9099    -0.0000
 36 H      0.8516     1.0000     0.1484     0.9639     0.9639    -0.0000
 37 C      6.1926     6.0000    -0.1926     3.8866     3.8866    -0.0000
 38 H      0.8500     1.0000     0.1500     0.9621     0.9621    -0.0000
 39 C      6.3133     6.0000    -0.3133     3.9244     3.9244     0.0000
 40 H      0.8457     1.0000     0.1543     0.9772     0.9772     0.0000
 41 C      5.9109     6.0000     0.0891     3.9078     3.9078    -0.0000
 42 C      6.4635     6.0000    -0.4635     3.8761     3.8761    -0.0000
 43 H      0.8521     1.0000     0.1479     0.9681     0.9681    -0.0000
 44 H      0.8514     1.0000     0.1486     0.9720     0.9720     0.0000
 45 H      0.8536     1.0000     0.1464     0.9673     0.9673    -0.0000
 46 C      6.4435     6.0000    -0.4435     3.8780     3.8780     0.0000
 47 H      0.8598     1.0000     0.1402     0.9721     0.9721    -0.0000
 48 H      0.8537     1.0000     0.1463     0.9701     0.9701     0.0000
 49 H      0.8510     1.0000     0.1490     0.9724     0.9724     0.0000
 50 C      6.4296     6.0000    -0.4296     3.8439     3.8439    -0.0000
 51 H      0.8548     1.0000     0.1452     0.9851     0.9851     0.0000
 52 H      0.8607     1.0000     0.1393     0.9724     0.9724     0.0000
 53 H      0.8592     1.0000     0.1408     0.9715     0.9715    -0.0000
 54 C      5.5726     6.0000     0.4274     4.0097     4.0097    -0.0000
 55 C      5.9281     6.0000     0.0719     3.6520     3.6520     0.0000
 56 C      6.2369     6.0000    -0.2369     3.9709     3.9709     0.0000
 57 H      0.8131     1.0000     0.1869     0.9568     0.9568     0.0000
 58 C      6.1344     6.0000    -0.1344     3.8895     3.8895     0.0000
 59 H      0.8380     1.0000     0.1620     0.9626     0.9626    -0.0000
 60 C      6.1339     6.0000    -0.1339     3.9108     3.9108    -0.0000
 61 H      0.8353     1.0000     0.1647     0.9588     0.9588    -0.0000
 62 C      6.1347     6.0000    -0.1347     3.8797     3.8797    -0.0000
 63 H      0.8362     1.0000     0.1638     0.9606     0.9606     0.0000
 64 C      6.2445     6.0000    -0.2445     3.9677     3.9677    -0.0000
 65 H      0.8397     1.0000     0.1603     0.9846     0.9846    -0.0000
 66 H      0.7638     1.0000     0.2362     0.9597     0.9597    -0.0000

  Mayer bond orders larger than 0.100000
B(  0-O ,  4-C ) :   0.8356 B(  0-O , 54-C ) :   1.1075 B(  1-O , 54-C ) :   1.8936 
B(  2-N ,  4-C ) :   2.1618 B(  2-N , 18-C ) :   0.8819 B(  3-N ,  5-C ) :   0.9881 
B(  3-N , 31-C ) :   1.1413 B(  3-N , 66-H ) :   0.8936 B(  4-C ,  5-C ) :   0.9368 
B(  5-C ,  6-H ) :   0.9521 B(  5-C ,  7-C ) :   0.8517 B(  7-C ,  8-C ) :   1.3407 
B(  7-C , 16-C ) :   1.3026 B(  8-C ,  9-H ) :   0.9876 B(  8-C , 10-C ) :   1.4199 
B( 10-C , 11-H ) :   0.9771 B( 10-C , 12-C ) :   1.3699 B( 12-C , 13-H ) :   0.9729 
B( 12-C , 14-C ) :   1.3876 B( 14-C , 15-H ) :   0.9797 B( 14-C , 16-C ) :   1.4237 
B( 16-C , 17-H ) :   0.9517 B( 18-C , 19-C ) :   0.9648 B( 18-C , 23-C ) :   0.9652 
B( 18-C , 27-C ) :   0.9831 B( 19-C , 20-H ) :   0.9652 B( 19-C , 21-H ) :   0.9620 
B( 19-C , 22-H ) :   0.9650 B( 23-C , 24-H ) :   0.9708 B( 23-C , 25-H ) :   0.9691 
B( 23-C , 26-H ) :   0.9672 B( 27-C , 28-H ) :   0.9605 B( 27-C , 29-H ) :   0.9559 
B( 27-C , 30-H ) :   0.9638 B( 31-C , 32-C ) :   1.2952 B( 31-C , 39-C ) :   1.3542 
B( 32-C , 33-C ) :   1.3361 B( 32-C , 41-C ) :   0.9689 B( 33-C , 34-H ) :   0.9688 
B( 33-C , 35-C ) :   1.3966 B( 35-C , 36-H ) :   0.9886 B( 35-C , 37-C ) :   1.3863 
B( 37-C , 38-H ) :   0.9819 B( 37-C , 39-C ) :   1.3947 B( 39-C , 40-H ) :   0.9849 
B( 41-C , 42-C ) :   0.9492 B( 41-C , 46-C ) :   0.9807 B( 41-C , 50-C ) :   0.9608 
B( 42-C , 43-H ) :   0.9693 B( 42-C , 44-H ) :   0.9677 B( 42-C , 45-H ) :   0.9639 
B( 46-C , 47-H ) :   0.9654 B( 46-C , 48-H ) :   0.9610 B( 46-C , 49-H ) :   0.9368 
B( 50-C , 51-H ) :   0.9541 B( 50-C , 52-H ) :   0.9631 B( 50-C , 53-H ) :   0.9679 
B( 54-C , 55-C ) :   0.9781 B( 55-C , 56-C ) :   1.3543 B( 55-C , 64-C ) :   1.3241 
B( 56-C , 57-H ) :   0.9429 B( 56-C , 58-C ) :   1.4328 B( 58-C , 59-H ) :   0.9716 
B( 58-C , 60-C ) :   1.3856 B( 60-C , 61-H ) :   0.9666 B( 60-C , 62-C ) :   1.3800 
B( 62-C , 63-H ) :   0.9713 B( 62-C , 64-C ) :   1.4318 B( 64-C , 65-H ) :   0.9667 


-------
TIMINGS
-------

Total SCF time: 0 days 0 hours 5 min 22 sec 

Total time                  ....     322.633 sec
Sum of individual times     ....     308.708 sec  ( 95.7%)

Fock matrix formation       ....     282.888 sec  ( 87.7%)
  Split-RI-J                ....      21.412 sec  (  7.6% of F)
  Chain of spheres X        ....     182.418 sec  ( 64.5% of F)
  XC integration            ....      29.652 sec  ( 10.5% of F)
    Basis function eval.    ....       2.770 sec  (  9.3% of XC)
    Density eval.           ....       7.940 sec  ( 26.8% of XC)
    XC-Functional eval.     ....       0.360 sec  (  1.2% of XC)
    XC-Potential eval.      ....       4.213 sec  ( 14.2% of XC)
Diagonalization             ....       4.453 sec  (  1.4%)
Density matrix formation    ....       0.488 sec  (  0.2%)
Population analysis         ....       1.365 sec  (  0.4%)
Initial guess               ....       2.984 sec  (  0.9%)
Orbital Transformation      ....       0.000 sec  (  0.0%)
Orbital Orthonormalization  ....       0.000 sec  (  0.0%)
DIIS solution               ....       3.747 sec  (  1.2%)
SOSCF solution              ....       4.110 sec  (  1.3%)
Grid generation             ....       8.673 sec  (  2.7%)

Maximum memory used throughout the entire SCF-calculation: 396.4 MB
[1710236472.220462] [node049:2572345:0]          mpool.c:43   UCX  WARN  object 0x129e12c0 was not returned to mpool ucp_requests
[1710236472.220482] [node049:2572345:0]          mpool.c:43   UCX  WARN  object 0x129e1480 was not returned to mpool ucp_requests
[1710236472.220488] [node049:2572345:0]          mpool.c:43   UCX  WARN  object 0x129e1640 was not returned to mpool ucp_requests
[1710236472.220492] [node049:2572345:0]          mpool.c:43   UCX  WARN  object 0x129e1800 was not returned to mpool ucp_requests
[1710236472.220496] [node049:2572345:0]          mpool.c:43   UCX  WARN  object 0x129e19c0 was not returned to mpool ucp_requests
[1710236472.220499] [node049:2572345:0]          mpool.c:43   UCX  WARN  object 0x129e1b80 was not returned to mpool ucp_requests
[1710236472.220503] [node049:2572345:0]          mpool.c:43   UCX  WARN  object 0x129e1d40 was not returned to mpool ucp_requests
[1710236472.220506] [node049:2572345:0]          mpool.c:43   UCX  WARN  object 0x129e1f00 was not returned to mpool ucp_requests
[1710236472.223600] [node049:2572355:0]          mpool.c:43   UCX  WARN  object 0x13c19200 was not returned to mpool ucp_requests
[1710236472.223610] [node049:2572355:0]          mpool.c:43   UCX  WARN  object 0x13c19580 was not returned to mpool ucp_requests
[1710236472.223613] [node049:2572355:0]          mpool.c:43   UCX  WARN  object 0x13c19740 was not returned to mpool ucp_requests
[1710236472.223616] [node049:2572355:0]          mpool.c:43   UCX  WARN  object 0x13c19900 was not returned to mpool ucp_requests
[1710236472.223619] [node049:2572355:0]          mpool.c:43   UCX  WARN  object 0x13c19ac0 was not returned to mpool ucp_requests
[1710236472.223621] [node049:2572355:0]          mpool.c:43   UCX  WARN  object 0x13c19e40 was not returned to mpool ucp_requests
[1710236472.223624] [node049:2572355:0]          mpool.c:43   UCX  WARN  object 0x13c1a000 was not returned to mpool ucp_requests
[1710236472.223393] [node049:2572357:0]          mpool.c:43   UCX  WARN  object 0x132b6dc0 was not returned to mpool ucp_requests
[1710236472.223408] [node049:2572357:0]          mpool.c:43   UCX  WARN  object 0x132b74c0 was not returned to mpool ucp_requests
[1710236472.223412] [node049:2572357:0]          mpool.c:43   UCX  WARN  object 0x132b7680 was not returned to mpool ucp_requests
[1710236472.223414] [node049:2572357:0]          mpool.c:43   UCX  WARN  object 0x132b7840 was not returned to mpool ucp_requests
[1710236472.223417] [node049:2572357:0]          mpool.c:43   UCX  WARN  object 0x132b7a00 was not returned to mpool ucp_requests
[1710236472.223419] [node049:2572357:0]          mpool.c:43   UCX  WARN  object 0x132b7d80 was not returned to mpool ucp_requests
[1710236472.223422] [node049:2572357:0]          mpool.c:43   UCX  WARN  object 0x132b7f40 was not returned to mpool ucp_requests
[1710236472.255597] [node049:2572356:0]          mpool.c:43   UCX  WARN  object 0x14255bc0 was not returned to mpool ucp_requests
[1710236472.255615] [node049:2572356:0]          mpool.c:43   UCX  WARN  object 0x14256640 was not returned to mpool ucp_requests
[1710236472.255618] [node049:2572356:0]          mpool.c:43   UCX  WARN  object 0x14256800 was not returned to mpool ucp_requests
[1710236472.255621] [node049:2572356:0]          mpool.c:43   UCX  WARN  object 0x142569c0 was not returned to mpool ucp_requests
[1710236472.255624] [node049:2572356:0]          mpool.c:43   UCX  WARN  object 0x14256b80 was not returned to mpool ucp_requests
[1710236472.255626] [node049:2572356:0]          mpool.c:43   UCX  WARN  object 0x14256d40 was not returned to mpool ucp_requests
[1710236472.255628] [node049:2572356:0]          mpool.c:43   UCX  WARN  object 0x14256f00 was not returned to mpool ucp_requests
[1710236472.365606] [node049:2572358:0]          mpool.c:43   UCX  WARN  object 0x141350c0 was not returned to mpool ucp_requests
[1710236472.365627] [node049:2572358:0]          mpool.c:43   UCX  WARN  object 0x14135600 was not returned to mpool ucp_requests
[1710236472.365630] [node049:2572358:0]          mpool.c:43   UCX  WARN  object 0x141357c0 was not returned to mpool ucp_requests
[1710236472.365633] [node049:2572358:0]          mpool.c:43   UCX  WARN  object 0x14135b40 was not returned to mpool ucp_requests
[1710236472.365636] [node049:2572358:0]          mpool.c:43   UCX  WARN  object 0x14135d00 was not returned to mpool ucp_requests
[1710236472.365638] [node049:2572358:0]          mpool.c:43   UCX  WARN  object 0x14135ec0 was not returned to mpool ucp_requests
[1710236472.365641] [node049:2572358:0]          mpool.c:43   UCX  WARN  object 0x14136080 was not returned to mpool ucp_requests
[1710236472.368470] [node049:2572341:0]          mpool.c:43   UCX  WARN  object 0x1310ae00 was not returned to mpool ucp_requests
[1710236472.368483] [node049:2572341:0]          mpool.c:43   UCX  WARN  object 0x1310b500 was not returned to mpool ucp_requests
[1710236472.368486] [node049:2572341:0]          mpool.c:43   UCX  WARN  object 0x1310b6c0 was not returned to mpool ucp_requests
[1710236472.368489] [node049:2572341:0]          mpool.c:43   UCX  WARN  object 0x1310ba40 was not returned to mpool ucp_requests
[1710236472.368492] [node049:2572341:0]          mpool.c:43   UCX  WARN  object 0x1310bc00 was not returned to mpool ucp_requests
[1710236472.368495] [node049:2572341:0]          mpool.c:43   UCX  WARN  object 0x1310bdc0 was not returned to mpool ucp_requests
[1710236472.368497] [node049:2572341:0]          mpool.c:43   UCX  WARN  object 0x1310bf80 was not returned to mpool ucp_requests
[1710236472.372505] [node049:2572353:0]          mpool.c:43   UCX  WARN  object 0x13eaf200 was not returned to mpool ucp_requests
[1710236472.372518] [node049:2572353:0]          mpool.c:43   UCX  WARN  object 0x13eaf3c0 was not returned to mpool ucp_requests
[1710236472.372521] [node049:2572353:0]          mpool.c:43   UCX  WARN  object 0x13eaf580 was not returned to mpool ucp_requests
[1710236472.372524] [node049:2572353:0]          mpool.c:43   UCX  WARN  object 0x13eaf740 was not returned to mpool ucp_requests
[1710236472.372526] [node049:2572353:0]          mpool.c:43   UCX  WARN  object 0x13eaf900 was not returned to mpool ucp_requests
[1710236472.372529] [node049:2572353:0]          mpool.c:43   UCX  WARN  object 0x13eafac0 was not returned to mpool ucp_requests
[1710236472.372531] [node049:2572353:0]          mpool.c:43   UCX  WARN  object 0x13eafc80 was not returned to mpool ucp_requests
[1710236472.372534] [node049:2572353:0]          mpool.c:43   UCX  WARN  object 0x13eafe40 was not returned to mpool ucp_requests
[1710236472.372536] [node049:2572353:0]          mpool.c:43   UCX  WARN  object 0x13eb0000 was not returned to mpool ucp_requests
[1710236472.393650] [node049:2572340:0]          mpool.c:43   UCX  WARN  object 0x13a4f440 was not returned to mpool ucp_requests
[1710236472.393673] [node049:2572340:0]          mpool.c:43   UCX  WARN  object 0x13a4f600 was not returned to mpool ucp_requests
[1710236472.393677] [node049:2572340:0]          mpool.c:43   UCX  WARN  object 0x13a4f7c0 was not returned to mpool ucp_requests
[1710236472.393680] [node049:2572340:0]          mpool.c:43   UCX  WARN  object 0x13a4f980 was not returned to mpool ucp_requests
[1710236472.393682] [node049:2572340:0]          mpool.c:43   UCX  WARN  object 0x13a4fb40 was not returned to mpool ucp_requests
[1710236472.393685] [node049:2572340:0]          mpool.c:43   UCX  WARN  object 0x13a4fd00 was not returned to mpool ucp_requests
[1710236472.393687] [node049:2572340:0]          mpool.c:43   UCX  WARN  object 0x13a4fec0 was not returned to mpool ucp_requests
[1710236472.393690] [node049:2572340:0]          mpool.c:43   UCX  WARN  object 0x13a50080 was not returned to mpool ucp_requests
[1710236472.428425] [node049:2572347:0]          mpool.c:43   UCX  WARN  object 0x137064c0 was not returned to mpool ucp_requests
[1710236472.428443] [node049:2572347:0]          mpool.c:43   UCX  WARN  object 0x13706680 was not returned to mpool ucp_requests
[1710236472.428450] [node049:2572347:0]          mpool.c:43   UCX  WARN  object 0x13706840 was not returned to mpool ucp_requests
[1710236472.428453] [node049:2572347:0]          mpool.c:43   UCX  WARN  object 0x13706a00 was not returned to mpool ucp_requests
[1710236472.428456] [node049:2572347:0]          mpool.c:43   UCX  WARN  object 0x13706bc0 was not returned to mpool ucp_requests
[1710236472.428458] [node049:2572347:0]          mpool.c:43   UCX  WARN  object 0x13706d80 was not returned to mpool ucp_requests
[1710236472.428461] [node049:2572347:0]          mpool.c:43   UCX  WARN  object 0x13706f40 was not returned to mpool ucp_requests
[1710236472.428463] [node049:2572347:0]          mpool.c:43   UCX  WARN  object 0x13707100 was not returned to mpool ucp_requests
[1710236472.441331] [node049:2572351:0]          mpool.c:43   UCX  WARN  object 0x13b86080 was not returned to mpool ucp_requests
[1710236472.441350] [node049:2572351:0]          mpool.c:43   UCX  WARN  object 0x13b86240 was not returned to mpool ucp_requests
[1710236472.441355] [node049:2572351:0]          mpool.c:43   UCX  WARN  object 0x13b86400 was not returned to mpool ucp_requests
[1710236472.441359] [node049:2572351:0]          mpool.c:43   UCX  WARN  object 0x13b865c0 was not returned to mpool ucp_requests
[1710236472.441363] [node049:2572351:0]          mpool.c:43   UCX  WARN  object 0x13b86780 was not returned to mpool ucp_requests
[1710236472.441366] [node049:2572351:0]          mpool.c:43   UCX  WARN  object 0x13b86940 was not returned to mpool ucp_requests
[1710236472.441370] [node049:2572351:0]          mpool.c:43   UCX  WARN  object 0x13b86b00 was not returned to mpool ucp_requests
[1710236472.441374] [node049:2572351:0]          mpool.c:43   UCX  WARN  object 0x13b86cc0 was not returned to mpool ucp_requests
[1710236472.441377] [node049:2572351:0]          mpool.c:43   UCX  WARN  object 0x13b86e80 was not returned to mpool ucp_requests
[1710236472.441903] [node049:2572350:0]          mpool.c:43   UCX  WARN  object 0x145dc3c0 was not returned to mpool ucp_requests
[1710236472.441924] [node049:2572350:0]          mpool.c:43   UCX  WARN  object 0x145dc580 was not returned to mpool ucp_requests
[1710236472.441927] [node049:2572350:0]          mpool.c:43   UCX  WARN  object 0x145dc740 was not returned to mpool ucp_requests
[1710236472.441930] [node049:2572350:0]          mpool.c:43   UCX  WARN  object 0x145dc900 was not returned to mpool ucp_requests
[1710236472.441932] [node049:2572350:0]          mpool.c:43   UCX  WARN  object 0x145dcac0 was not returned to mpool ucp_requests
[1710236472.441935] [node049:2572350:0]          mpool.c:43   UCX  WARN  object 0x145dcc80 was not returned to mpool ucp_requests
[1710236472.441937] [node049:2572350:0]          mpool.c:43   UCX  WARN  object 0x145dce40 was not returned to mpool ucp_requests
[1710236472.441939] [node049:2572350:0]          mpool.c:43   UCX  WARN  object 0x145dd000 was not returned to mpool ucp_requests
[1710236472.443919] [node049:2572343:0]          mpool.c:43   UCX  WARN  object 0x145a9440 was not returned to mpool ucp_requests
[1710236472.443938] [node049:2572343:0]          mpool.c:43   UCX  WARN  object 0x145a9600 was not returned to mpool ucp_requests
[1710236472.443943] [node049:2572343:0]          mpool.c:43   UCX  WARN  object 0x145a97c0 was not returned to mpool ucp_requests
[1710236472.443947] [node049:2572343:0]          mpool.c:43   UCX  WARN  object 0x145a9980 was not returned to mpool ucp_requests
[1710236472.443950] [node049:2572343:0]          mpool.c:43   UCX  WARN  object 0x145a9b40 was not returned to mpool ucp_requests
[1710236472.443954] [node049:2572343:0]          mpool.c:43   UCX  WARN  object 0x145a9d00 was not returned to mpool ucp_requests
[1710236472.443958] [node049:2572343:0]          mpool.c:43   UCX  WARN  object 0x145a9ec0 was not returned to mpool ucp_requests
[1710236472.443961] [node049:2572343:0]          mpool.c:43   UCX  WARN  object 0x145aa080 was not returned to mpool ucp_requests
[1710236472.444344] [node049:2572348:0]          mpool.c:43   UCX  WARN  object 0x14393500 was not returned to mpool ucp_requests
[1710236472.444360] [node049:2572348:0]          mpool.c:43   UCX  WARN  object 0x143936c0 was not returned to mpool ucp_requests
[1710236472.444363] [node049:2572348:0]          mpool.c:43   UCX  WARN  object 0x14393880 was not returned to mpool ucp_requests
[1710236472.444366] [node049:2572348:0]          mpool.c:43   UCX  WARN  object 0x14393a40 was not returned to mpool ucp_requests
[1710236472.444368] [node049:2572348:0]          mpool.c:43   UCX  WARN  object 0x14393c00 was not returned to mpool ucp_requests
[1710236472.444371] [node049:2572348:0]          mpool.c:43   UCX  WARN  object 0x14393dc0 was not returned to mpool ucp_requests
[1710236472.444373] [node049:2572348:0]          mpool.c:43   UCX  WARN  object 0x14393f80 was not returned to mpool ucp_requests
[1710236472.444376] [node049:2572348:0]          mpool.c:43   UCX  WARN  object 0x14394140 was not returned to mpool ucp_requests
[1710236472.446961] [node049:2572352:0]          mpool.c:43   UCX  WARN  object 0x13f95000 was not returned to mpool ucp_requests
[1710236472.446980] [node049:2572352:0]          mpool.c:43   UCX  WARN  object 0x13f95380 was not returned to mpool ucp_requests
[1710236472.446984] [node049:2572352:0]          mpool.c:43   UCX  WARN  object 0x13f95540 was not returned to mpool ucp_requests
[1710236472.446986] [node049:2572352:0]          mpool.c:43   UCX  WARN  object 0x13f95700 was not returned to mpool ucp_requests
[1710236472.446989] [node049:2572352:0]          mpool.c:43   UCX  WARN  object 0x13f958c0 was not returned to mpool ucp_requests
[1710236472.446991] [node049:2572352:0]          mpool.c:43   UCX  WARN  object 0x13f95a80 was not returned to mpool ucp_requests
[1710236472.446993] [node049:2572352:0]          mpool.c:43   UCX  WARN  object 0x13f95c40 was not returned to mpool ucp_requests
[1710236472.446996] [node049:2572352:0]          mpool.c:43   UCX  WARN  object 0x13f95e00 was not returned to mpool ucp_requests
[1710236472.446999] [node049:2572352:0]          mpool.c:43   UCX  WARN  object 0x13f95fc0 was not returned to mpool ucp_requests
[1710236472.447482] [node049:2572342:0]          mpool.c:43   UCX  WARN  object 0x12ab5400 was not returned to mpool ucp_requests
[1710236472.447496] [node049:2572342:0]          mpool.c:43   UCX  WARN  object 0x12ab55c0 was not returned to mpool ucp_requests
[1710236472.447499] [node049:2572342:0]          mpool.c:43   UCX  WARN  object 0x12ab5780 was not returned to mpool ucp_requests
[1710236472.447502] [node049:2572342:0]          mpool.c:43   UCX  WARN  object 0x12ab5940 was not returned to mpool ucp_requests
[1710236472.447504] [node049:2572342:0]          mpool.c:43   UCX  WARN  object 0x12ab5b00 was not returned to mpool ucp_requests
[1710236472.447507] [node049:2572342:0]          mpool.c:43   UCX  WARN  object 0x12ab5cc0 was not returned to mpool ucp_requests
[1710236472.447509] [node049:2572342:0]          mpool.c:43   UCX  WARN  object 0x12ab5e80 was not returned to mpool ucp_requests
[1710236472.447512] [node049:2572342:0]          mpool.c:43   UCX  WARN  object 0x12ab6040 was not returned to mpool ucp_requests
[1710236472.449325] [node049:2572344:0]          mpool.c:43   UCX  WARN  object 0x12a5e440 was not returned to mpool ucp_requests
[1710236472.449337] [node049:2572344:0]          mpool.c:43   UCX  WARN  object 0x12a5e600 was not returned to mpool ucp_requests
[1710236472.449340] [node049:2572344:0]          mpool.c:43   UCX  WARN  object 0x12a5e7c0 was not returned to mpool ucp_requests
[1710236472.449343] [node049:2572344:0]          mpool.c:43   UCX  WARN  object 0x12a5e980 was not returned to mpool ucp_requests
[1710236472.449345] [node049:2572344:0]          mpool.c:43   UCX  WARN  object 0x12a5eb40 was not returned to mpool ucp_requests
[1710236472.449348] [node049:2572344:0]          mpool.c:43   UCX  WARN  object 0x12a5ed00 was not returned to mpool ucp_requests
[1710236472.449350] [node049:2572344:0]          mpool.c:43   UCX  WARN  object 0x12a5eec0 was not returned to mpool ucp_requests
[1710236472.449353] [node049:2572344:0]          mpool.c:43   UCX  WARN  object 0x12a5f080 was not returned to mpool ucp_requests
[1710236472.450916] [node049:2572349:0]          mpool.c:43   UCX  WARN  object 0x12dbe440 was not returned to mpool ucp_requests
[1710236472.450931] [node049:2572349:0]          mpool.c:43   UCX  WARN  object 0x12dbe600 was not returned to mpool ucp_requests
[1710236472.450936] [node049:2572349:0]          mpool.c:43   UCX  WARN  object 0x12dbe7c0 was not returned to mpool ucp_requests
[1710236472.450940] [node049:2572349:0]          mpool.c:43   UCX  WARN  object 0x12dbe980 was not returned to mpool ucp_requests
[1710236472.450944] [node049:2572349:0]          mpool.c:43   UCX  WARN  object 0x12dbeb40 was not returned to mpool ucp_requests
[1710236472.450948] [node049:2572349:0]          mpool.c:43   UCX  WARN  object 0x12dbed00 was not returned to mpool ucp_requests
[1710236472.450952] [node049:2572349:0]          mpool.c:43   UCX  WARN  object 0x12dbeec0 was not returned to mpool ucp_requests
[1710236472.450955] [node049:2572349:0]          mpool.c:43   UCX  WARN  object 0x12dbf080 was not returned to mpool ucp_requests
[1710236472.451068] [node049:2572354:0]          mpool.c:43   UCX  WARN  object 0x14254000 was not returned to mpool ucp_requests
[1710236472.451081] [node049:2572354:0]          mpool.c:43   UCX  WARN  object 0x14254540 was not returned to mpool ucp_requests
[1710236472.451084] [node049:2572354:0]          mpool.c:43   UCX  WARN  object 0x14254700 was not returned to mpool ucp_requests
[1710236472.451087] [node049:2572354:0]          mpool.c:43   UCX  WARN  object 0x142548c0 was not returned to mpool ucp_requests
[1710236472.451090] [node049:2572354:0]          mpool.c:43   UCX  WARN  object 0x14254a80 was not returned to mpool ucp_requests
[1710236472.451092] [node049:2572354:0]          mpool.c:43   UCX  WARN  object 0x14254c40 was not returned to mpool ucp_requests
[1710236472.451094] [node049:2572354:0]          mpool.c:43   UCX  WARN  object 0x14254e00 was not returned to mpool ucp_requests
[1710236472.451097] [node049:2572354:0]          mpool.c:43   UCX  WARN  object 0x14254fc0 was not returned to mpool ucp_requests
[1710236472.451549] [node049:2572346:0]          mpool.c:43   UCX  WARN  object 0x12dae380 was not returned to mpool ucp_requests
[1710236472.451561] [node049:2572346:0]          mpool.c:43   UCX  WARN  object 0x12dae540 was not returned to mpool ucp_requests
[1710236472.451564] [node049:2572346:0]          mpool.c:43   UCX  WARN  object 0x12dae700 was not returned to mpool ucp_requests
[1710236472.451567] [node049:2572346:0]          mpool.c:43   UCX  WARN  object 0x12dae8c0 was not returned to mpool ucp_requests
[1710236472.451569] [node049:2572346:0]          mpool.c:43   UCX  WARN  object 0x12daea80 was not returned to mpool ucp_requests
[1710236472.451572] [node049:2572346:0]          mpool.c:43   UCX  WARN  object 0x12daec40 was not returned to mpool ucp_requests
[1710236472.451574] [node049:2572346:0]          mpool.c:43   UCX  WARN  object 0x12daee00 was not returned to mpool ucp_requests
[1710236472.451576] [node049:2572346:0]          mpool.c:43   UCX  WARN  object 0x12daefc0 was not returned to mpool ucp_requests


-------------------------------------------------------------------------------
                          DFT DISPERSION CORRECTION                            
                                                                               
                              DFTD3 V3.1  Rev 1                                
                          USING Becke-Johnson damping                          
-------------------------------------------------------------------------------
The PBE0 functional is recognized
Active option DFTDOPT                   ...         4   

molecular C6(AA) [au] = 45449.230224 


            DFT-D V3
 parameters
 s6 scaling factor         :     1.0000 
 a1 scaling factor         :     0.4145 
 s8 scaling factor         :     1.2177 
 a2 scaling factor         :     4.8593 
 ad hoc parameters k1-k3   :    16.0000     1.3333    -4.0000 

 Edisp/kcal,au: -55.313223717780  -0.088147223434 
 E6   /kcal   : -35.608252061 
 E8   /kcal   : -19.704971657 
 % E8         :  35.624341400 

-------------------------   ----------------
Dispersion correction           -0.088147223
-------------------------   ----------------


-------------------------   --------------------
FINAL SINGLE POINT ENERGY     -1384.493745940662
-------------------------   --------------------


           ************************************************************
           *        Program running with 20 parallel MPI-processes    *
           *              working on a common directory               *
           ************************************************************
------------------------------------------------------------------------------
                         ORCA SCF GRADIENT CALCULATION
------------------------------------------------------------------------------

 ... reading COSX grid (gridx3)
Gradient of the Kohn-Sham DFT energy:
Kohn-Sham wavefunction type      ... RKS
Hartree-Fock exchange scaling    ...    0.250
Number of operators              ...    1
Number of atoms                  ...   67
Basis set dimensions             ... 1227
Integral neglect threshold       ... 2.5e-11
Integral primitive cutoff        ... 2.5e-12
SHARK Integral package           ... ON

Nuc. rep. gradient       (SHARK) ... done (  0.0 sec)
HCore & Overlap gradient (SHARK) ... done (  1.5 sec)
RI-J gradient            (SHARK) ... done (  4.7 sec)
COSX-gradient                    ... done ( 43.6 sec)
Exchange-correlation gradient    ... done
Dispersion correction            ... done

------------------
CARTESIAN GRADIENT
------------------

   1   O   :   -0.000434390    0.000084802    0.001301588
   2   O   :   -0.000380553   -0.000010093    0.000263535
   3   N   :   -0.000058545    0.000213944    0.000022490
   4   N   :   -0.000560702    0.000093512    0.000147958
   5   C   :    0.000212613   -0.000943881   -0.000724153
   6   C   :    0.000670739    0.000033911    0.000537875
   7   H   :    0.000123269    0.000200842    0.000068006
   8   C   :   -0.000257120   -0.000038622    0.000014000
   9   C   :   -0.000047976   -0.000043493    0.000005323
  10   H   :   -0.000000404   -0.000006578   -0.000011584
  11   C   :    0.000015402    0.000000458    0.000006987
  12   H   :   -0.000007555   -0.000003914   -0.000000355
  13   C   :   -0.000012842    0.000003138   -0.000000889
  14   H   :   -0.000008769   -0.000004013    0.000000678
  15   C   :    0.000021530    0.000000865    0.000002922
  16   H   :   -0.000000948    0.000000019    0.000000299
  17   C   :    0.000054496    0.000043479   -0.000016242
  18   H   :    0.000015728   -0.000116711   -0.000029982
  19   C   :    0.000013398   -0.000099680   -0.000029665
  20   C   :    0.000087819   -0.000028466   -0.000002115
  21   H   :   -0.000012334   -0.000007139   -0.000013863
  22   H   :   -0.000000765   -0.000011999   -0.000019787
  23   H   :    0.000011848    0.000007464   -0.000072244
  24   C   :   -0.000011780   -0.000009953    0.000007774
  25   H   :   -0.000015723   -0.000007797   -0.000004127
  26   H   :   -0.000014592   -0.000008830   -0.000006487
  27   H   :   -0.000012859   -0.000005978   -0.000006084
  28   C   :   -0.000012645    0.000008452   -0.000016995
  29   H   :   -0.000026741    0.000008123   -0.000026976
  30   H   :   -0.000016313   -0.000014431   -0.000036592
  31   H   :    0.000007711   -0.000014506   -0.000006956
  32   C   :    0.000075886   -0.000045315   -0.000128023
  33   C   :    0.000016252    0.000216417   -0.000189967
  34   C   :    0.000044476    0.000066477    0.000117621
  35   H   :    0.000052694   -0.000047630    0.000036250
  36   C   :   -0.000053987   -0.000031201   -0.000001284
  37   H   :   -0.000008024   -0.000003325    0.000012669
  38   C   :    0.000006852    0.000046731   -0.000019802
  39   H   :   -0.000005878   -0.000001285    0.000006920
  40   C   :   -0.000008010   -0.000026457    0.000040558
  41   H   :   -0.000126225   -0.000094412    0.000010278
  42   C   :    0.000258623   -0.000012024   -0.000024766
  43   C   :   -0.000141157    0.000007453   -0.000058573
  44   H   :   -0.000062478    0.000019308   -0.000007301
  45   H   :   -0.000013100    0.000007927    0.000006347
  46   H   :    0.000008133   -0.000020548    0.000014238
  47   C   :    0.000102701    0.000073347   -0.000093015
  48   H   :   -0.000012958    0.000036827   -0.000004735
  49   H   :    0.000059654    0.000011338   -0.000001352
  50   H   :   -0.000045364    0.000266083   -0.000145467
  51   C   :    0.000126839   -0.000291555    0.000142280
  52   H   :    0.000023825   -0.000098607   -0.000137976
  53   H   :    0.000015306    0.000005534   -0.000001578
  54   H   :    0.000011536   -0.000069954    0.000001878
  55   C   :    0.000720171    0.000318062   -0.000455470
  56   C   :   -0.000392314   -0.000081190   -0.000187992
  57   C   :   -0.000155082    0.000259794    0.000224794
  58   H   :   -0.000113767   -0.000355919   -0.000590341
  59   C   :   -0.000022442   -0.000086834   -0.000089494
  60   H   :   -0.000006211    0.000006679   -0.000019822
  61   C   :    0.000047454   -0.000082874    0.000034227
  62   H   :   -0.000000551   -0.000005232   -0.000006917
  63   C   :   -0.000037369    0.000089468   -0.000049504
  64   H   :   -0.000012428    0.000016312   -0.000018162
  65   C   :   -0.000050677    0.000118763    0.000076409
  66   H   :    0.000008647   -0.000030257   -0.000006418
  67   H   :   -0.000041285    0.000260020    0.000138572

Difference to translation invariance:
           :   -0.0003892631   -0.0002351530   -0.0000205779

Difference to rotation invariance:
           :    0.0027772410   -0.0038400442    0.0029430120

Norm of the cartesian gradient     ...    0.0026895611
RMS gradient                       ...    0.0001897070
MAX gradient                       ...    0.0013015878

-------
TIMINGS
-------

Total SCF gradient time            ...       71.433 sec

One electron gradient       ....       1.509 sec  (  2.1%)
RI-J Coulomb gradient       ....       4.696 sec  (  6.6%)
COSX gradient               ....      43.645 sec  ( 61.1%)
XC gradient                 ....       8.585 sec  ( 12.0%)
CPCM gradient               ....       2.413 sec  (  3.4%)
   A-Matrix (El+Nuc)        ....       0.678 sec  (  0.9%)
   Potential                ....       1.736 sec  (  2.4%)

Maximum memory used throughout the entire SCFGRAD-calculation: 258.5 MB
------------------------------------------------------------------------------
                         ORCA GEOMETRY RELAXATION STEP
------------------------------------------------------------------------------

Reading the OPT-File                    .... done
Getting information on internals        .... done
Copying old internal coords+grads       .... done
Making the new internal coordinates     .... (new redundants).... done
Validating the new internal coordinates .... (new redundants).... done
Calculating the B-matrix                .... done
Calculating the G,G- and P matrices     .... done
Transforming gradient to internals      .... done
Projecting the internal gradient        .... done
Number of atoms                         ....  67
Number of internal coordinates          .... 357
Current Energy                          .... -1384.493745941 Eh
Current gradient norm                   ....     0.002689561 Eh/bohr
Maximum allowed component of the step   ....  0.150
Current trust radius                    ....  0.300
Evaluating the initial hessian          ....  (Almloef) done
Projecting the Hessian                  .... done
Forming the augmented Hessian           .... done
Diagonalizing the augmented Hessian     .... done
Last element of RFO vector              ....  0.974863373
Lowest eigenvalues of augmented Hessian:
 -0.000245292  0.000961942  0.001644404  0.010682546  0.010775768
Length of the computed step             ....  0.228548448
The final length of the internal step   ....  0.198688679
Converting the step to cartesian space:
 Initial RMS(Int)=    0.0105157200
Transforming coordinates:
 Iter   0:  RMS(Cart)=    0.0666316443 RMS(Int)=    0.8138093456
 Iter   1:  RMS(Cart)=    0.0023702755 RMS(Int)=    0.0006116180
 Iter   2:  RMS(Cart)=    0.0000840511 RMS(Int)=    0.0000152235
 Iter   3:  RMS(Cart)=    0.0000048018 RMS(Int)=    0.0000013166
 Iter   4:  RMS(Cart)=    0.0000001856 RMS(Int)=    0.0000000367
 Iter   5:  RMS(Cart)=    0.0000000107 RMS(Int)=    0.0000000030
done
Storing new coordinates                 .... done

                                .--------------------.
          ----------------------|Geometry convergence|-------------------------
          Item                value                   Tolerance       Converged
          ---------------------------------------------------------------------
          RMS gradient        0.0002054816            0.0001000000      NO
          MAX gradient        0.0015871445            0.0003000000      NO
          RMS step            0.0105157200            0.0020000000      NO
          MAX step            0.1500000000            0.0040000000      NO
          ........................................................
          Max(Bonds)      0.0794      Max(Angles)    0.22
          Max(Dihed)        2.39      Max(Improp)    0.00
          ---------------------------------------------------------------------

The optimization has not yet converged - more geometry cycles are needed


    ---------------------------------------------------------------------------
                         Redundant Internal Coordinates
                            (Angstroem and degrees)

        Definition                    Value    dE/dq     Step     New-Value
    ----------------------------------------------------------------------------
     1. B(C   4,O   0)                1.4029  0.000041 -0.0001    1.4027   
     2. B(C   4,N   2)                1.2448 -0.000210  0.0001    1.2449   
     3. B(C   5,N   3)                1.4441  0.000378 -0.0006    1.4435   
     4. B(C   5,C   4)                1.5153  0.000186 -0.0007    1.5146   
     5. B(H   6,C   5)                1.0907  0.000081 -0.0001    1.0906   
     6. B(C   7,C   5)                1.5182  0.000017 -0.0000    1.5182   
     7. B(C   8,C   7)                1.3909  0.000042 -0.0000    1.3909   
     8. B(H   9,C   8)                1.0856 -0.000009  0.0000    1.0856   
     9. B(C  10,C   8)                1.3860 -0.000011  0.0000    1.3860   
    10. B(H  11,C  10)                1.0845  0.000000 -0.0000    1.0845   
    11. B(C  12,C  10)                1.3895 -0.000021  0.0000    1.3896   
    12. B(H  13,C  12)                1.0844 -0.000002  0.0000    1.0844   
    13. B(C  14,C  12)                1.3872 -0.000018  0.0000    1.3872   
    14. B(H  15,C  14)                1.0845  0.000001 -0.0000    1.0845   
    15. B(C  16,C   7)                1.3884  0.000045 -0.0000    1.3884   
    16. B(C  16,C  14)                1.3881  0.000008 -0.0000    1.3881   
    17. B(H  17,C  16)                1.0835 -0.000106  0.0002    1.0837   
    18. B(C  18,N   2)                1.4695 -0.000156  0.0002    1.4697   
    19. B(C  19,C  18)                1.5264 -0.000077  0.0001    1.5265   
    20. B(H  20,C  19)                1.0928 -0.000009  0.0000    1.0928   
    21. B(H  21,C  19)                1.0926 -0.000012  0.0000    1.0926   
    22. B(H  22,C  19)                1.0913  0.000078 -0.0001    1.0912   
    23. B(C  23,C  18)                1.5243  0.000010 -0.0000    1.5242   
    24. B(H  24,C  23)                1.0932 -0.000002  0.0000    1.0932   
    25. B(H  25,C  23)                1.0924  0.000004 -0.0000    1.0924   
    26. B(H  26,C  23)                1.0926 -0.000002  0.0000    1.0926   
    27. B(C  27,C  18)                1.5255  0.000045 -0.0001    1.5255   
    28. B(H  28,C  27)                1.0895  0.000029 -0.0000    1.0895   
    29. B(H  29,C  27)                1.0926 -0.000004  0.0000    1.0926   
    30. B(H  30,C  27)                1.0922  0.000017 -0.0000    1.0922   
    31. B(C  31,N   3)                1.3839  0.000093 -0.0004    1.3835   
    32. B(C  32,C  31)                1.4205  0.000224 -0.0004    1.4201   
    33. B(C  33,C  32)                1.3923  0.000097 -0.0001    1.3922   
    34. B(H  34,C  33)                1.0813 -0.000050  0.0001    1.0813   
    35. B(C  35,C  33)                1.3890 -0.000025  0.0001    1.3891   
    36. B(H  36,C  35)                1.0840 -0.000001  0.0000    1.0840   
    37. B(C  37,C  35)                1.3823 -0.000039  0.0001    1.3824   
    38. B(H  38,C  37)                1.0848 -0.000001  0.0000    1.0848   
    39. B(C  39,C  37)                1.3838 -0.000005  0.0000    1.3838   
    40. B(C  39,C  31)                1.4003 -0.000075  0.0000    1.4003   
    41. B(H  40,C  39)                1.0822  0.000084 -0.0001    1.0821   
    42. B(C  41,C  32)                1.5341 -0.000003  0.0002    1.5343   
    43. B(C  42,C  41)                1.5292  0.000010 -0.0000    1.5292   
    44. B(H  43,C  42)                1.0928 -0.000017  0.0000    1.0929   
    45. B(H  44,C  42)                1.0927  0.000012 -0.0000    1.0927   
    46. B(H  45,C  42)                1.0927 -0.000001  0.0000    1.0927   
    47. B(C  46,C  41)                1.5358  0.000095 -0.0000    1.5358   
    48. B(H  47,C  46)                1.0930 -0.000000  0.0000    1.0930   
    49. B(H  48,C  46)                1.0935 -0.000043  0.0001    1.0936   
    50. B(H  49,C  46)                1.0905 -0.000063  0.0003    1.0909   
    51. B(C  50,C  41)                1.5356 -0.000138  0.0002    1.5358   
    52. B(H  51,C  50)                1.0892  0.000060 -0.0000    1.0891   
    53. B(H  51,H  22)                3.6964  0.000029  0.0348    3.7313   
    54. B(H  52,C  50)                1.0936 -0.000011  0.0000    1.0936   
    55. B(H  53,C  50)                1.0934 -0.000027  0.0000    1.0935   
    56. B(C  54,O   1)                1.2052 -0.000121  0.0001    1.2053   
    57. B(C  54,O   0)                1.3509  0.000521 -0.0005    1.3505   
    58. B(C  55,C  54)                1.4745  0.000653 -0.0008    1.4737   
    59. B(C  56,C  55)                1.3935 -0.000018 -0.0000    1.3934   
    60. B(H  57,C  56)                1.0813 -0.000637  0.0010    1.0822   
    61. B(H  57,H  49)                2.6178  0.000359 -0.0794    2.5385   
    62. B(C  58,C  56)                1.3848  0.000059 -0.0001    1.3848   
    63. B(H  59,C  58)                1.0838  0.000006 -0.0000    1.0838   
    64. B(C  60,C  58)                1.3885 -0.000103  0.0001    1.3886   
    65. B(H  61,C  60)                1.0844 -0.000001  0.0000    1.0844   
    66. B(C  62,C  60)                1.3894 -0.000204  0.0002    1.3896   
    67. B(H  63,C  62)                1.0838  0.000005 -0.0000    1.0838   
    68. B(C  64,C  62)                1.3835  0.000020 -0.0000    1.3834   
    69. B(C  64,C  55)                1.3935  0.000011 -0.0000    1.3935   
    70. B(H  65,C  64)                1.0835  0.000033 -0.0000    1.0834   
    71. B(H  66,N   3)                1.0051  0.000023 -0.0000    1.0051   
    72. A(C   4,O   0,C  54)          119.68 -0.000824    0.13    119.82   
    73. A(C   4,N   2,C  18)          126.23 -0.000701    0.07    126.30   
    74. A(C   5,N   3,H  66)          113.38  0.000569   -0.18    113.20   
    75. A(C  31,N   3,H  66)          115.41  0.000043   -0.12    115.29   
    76. A(C   5,N   3,C  31)          122.04 -0.000604    0.15    122.19   
    77. A(O   0,C   4,N   2)          124.80 -0.000364    0.13    124.93   
    78. A(N   2,C   4,C   5)          122.54  0.000186    0.07    122.61   
    79. A(O   0,C   4,C   5)          112.07  0.000141   -0.18    111.90   
    80. A(H   6,C   5,C   7)          108.65 -0.000039    0.03    108.68   
    81. A(C   4,C   5,H   6)          104.75  0.000247    0.05    104.80   
    82. A(N   3,C   5,H   6)          109.49 -0.000212    0.11    109.60   
    83. A(C   4,C   5,C   7)          111.56 -0.000289    0.05    111.61   
    84. A(N   3,C   5,C   7)          115.31  0.000428   -0.06    115.26   
    85. A(N   3,C   5,C   4)          106.55 -0.000152   -0.18    106.37   
    86. A(C   5,C   7,C   8)          119.07 -0.000176    0.02    119.10   
    87. A(C   8,C   7,C  16)          119.32 -0.000065    0.01    119.33   
    88. A(C   5,C   7,C  16)          121.55  0.000242   -0.04    121.52   
    89. A(H   9,C   8,C  10)          120.03 -0.000027    0.00    120.03   
    90. A(C   7,C   8,C  10)          120.43  0.000040   -0.01    120.42   
    91. A(C   7,C   8,H   9)          119.54 -0.000013    0.00    119.55   
    92. A(H  11,C  10,C  12)          120.08  0.000002   -0.00    120.07   
    93. A(C   8,C  10,H  11)          119.87 -0.000002    0.00    119.87   
    94. A(C   8,C  10,C  12)          120.06 -0.000000    0.00    120.06   
    95. A(H  13,C  12,C  14)          120.18  0.000004   -0.00    120.18   
    96. A(C  10,C  12,C  14)          119.69 -0.000005    0.00    119.69   
    97. A(C  10,C  12,H  13)          120.13  0.000000   -0.00    120.13   
    98. A(H  15,C  14,C  16)          119.72 -0.000008    0.00    119.72   
    99. A(C  12,C  14,C  16)          120.16  0.000016   -0.00    120.16   
   100. A(C  12,C  14,H  15)          120.12 -0.000008    0.00    120.12   
   101. A(C  14,C  16,H  17)          119.70 -0.000058    0.01    119.71   
   102. A(C   7,C  16,H  17)          119.97  0.000044   -0.01    119.96   
   103. A(C   7,C  16,C  14)          120.34  0.000014   -0.00    120.33   
   104. A(N   2,C  18,C  19)          108.64 -0.000114    0.04    108.67   
   105. A(C  23,C  18,C  27)          108.76 -0.000021   -0.02    108.74   
   106. A(C  19,C  18,C  27)          110.62  0.000020    0.01    110.63   
   107. A(N   2,C  18,C  27)          113.41 -0.000003    0.01    113.42   
   108. A(C  19,C  18,C  23)          109.45  0.000050   -0.02    109.43   
   109. A(N   2,C  18,C  23)          105.81  0.000073   -0.03    105.79   
   110. A(C  18,C  19,H  21)          109.55  0.000001    0.00    109.55   
   111. A(C  18,C  19,H  20)          110.71  0.000011   -0.00    110.70   
   112. A(H  21,C  19,H  22)          108.29  0.000025   -0.00    108.28   
   113. A(H  20,C  19,H  22)          108.57  0.000002   -0.00    108.57   
   114. A(C  18,C  19,H  22)          111.50 -0.000044    0.01    111.51   
   115. A(H  20,C  19,H  21)          108.13  0.000007   -0.00    108.12   
   116. A(H  25,C  23,H  26)          108.49  0.000002   -0.00    108.49   
   117. A(H  24,C  23,H  26)          108.20  0.000002   -0.00    108.20   
   118. A(C  18,C  23,H  26)          110.67 -0.000003    0.00    110.67   
   119. A(H  24,C  23,H  25)          108.29 -0.000002    0.00    108.29   
   120. A(C  18,C  23,H  25)          110.47 -0.000003    0.00    110.47   
   121. A(C  18,C  23,H  24)          110.63  0.000003   -0.00    110.63   
   122. A(H  29,C  27,H  30)          107.97 -0.000010    0.00    107.97   
   123. A(H  28,C  27,H  30)          108.84  0.000005    0.00    108.84   
   124. A(C  18,C  27,H  30)          111.12 -0.000017    0.00    111.12   
   125. A(H  28,C  27,H  29)          107.29 -0.000025    0.00    107.29   
   126. A(C  18,C  27,H  29)          108.81  0.000046   -0.01    108.80   
   127. A(C  18,C  27,H  28)          112.64  0.000000    0.00    112.64   
   128. A(N   3,C  31,C  39)          119.18 -0.000505    0.14    119.32   
   129. A(N   3,C  31,C  32)          121.40  0.000457   -0.14    121.26   
   130. A(C  32,C  31,C  39)          119.39  0.000043    0.02    119.41   
   131. A(C  31,C  32,C  33)          116.92 -0.000124    0.01    116.93   
   132. A(C  33,C  32,C  41)          119.93  0.000053    0.02    119.95   
   133. A(C  31,C  32,C  41)          123.14  0.000071   -0.03    123.11   
   134. A(H  34,C  33,C  35)          117.62 -0.000072    0.01    117.64   
   135. A(C  32,C  33,C  35)          123.47  0.000022   -0.01    123.46   
   136. A(C  32,C  33,H  34)          118.90  0.000050   -0.00    118.90   
   137. A(H  36,C  35,C  37)          121.10 -0.000025    0.00    121.10   
   138. A(C  33,C  35,C  37)          118.85  0.000051   -0.00    118.85   
   139. A(C  33,C  35,H  36)          120.05 -0.000027    0.00    120.05   
   140. A(C  35,C  37,H  38)          120.90  0.000001   -0.00    120.90   
   141. A(H  38,C  37,C  39)          119.41  0.000009   -0.00    119.41   
   142. A(C  35,C  37,C  39)          119.69 -0.000010    0.00    119.69   
   143. A(C  37,C  39,H  40)          118.71  0.000117   -0.01    118.70   
   144. A(C  31,C  39,H  40)          119.62 -0.000135    0.03    119.65   
   145. A(C  31,C  39,C  37)          121.67  0.000017   -0.02    121.65   
   146. A(C  46,C  41,C  50)          110.83 -0.000105   -0.01    110.83   
   147. A(C  42,C  41,C  50)          105.88  0.000367   -0.06    105.82   
   148. A(C  32,C  41,C  50)          111.31 -0.000419    0.11    111.41   
   149. A(C  42,C  41,C  46)          105.89 -0.000384    0.11    106.00   
   150. A(C  32,C  41,C  46)          110.93  0.000516   -0.10    110.83   
   151. A(C  32,C  41,C  42)          111.76  0.000018   -0.04    111.72   
   152. A(H  44,C  42,H  45)          107.52  0.000013   -0.00    107.52   
   153. A(H  43,C  42,H  45)          108.46  0.000008   -0.01    108.45   
   154. A(C  41,C  42,H  45)          112.29 -0.000027    0.00    112.30   
   155. A(H  43,C  42,H  44)          107.63 -0.000032    0.01    107.64   
   156. A(C  41,C  42,H  44)          108.64 -0.000001    0.00    108.64   
   157. A(C  41,C  42,H  43)          112.10  0.000038   -0.01    112.09   
   158. A(H  48,C  46,H  49)          106.73 -0.000161    0.03    106.75   
   159. A(H  47,C  46,H  49)          107.32  0.000023   -0.02    107.30   
   160. A(C  41,C  46,H  49)          114.76  0.000256   -0.05    114.71   
   161. A(H  47,C  46,H  48)          107.98 -0.000008    0.02    108.00   
   162. A(C  41,C  46,H  48)          109.48 -0.000118    0.03    109.51   
   163. A(C  41,C  46,H  47)          110.31 -0.000006    0.00    110.31   
   164. A(H  52,C  50,H  53)          107.87  0.000018   -0.02    107.85   
   165. A(H  51,C  50,H  53)          107.47  0.000084   -0.01    107.45   
   166. A(C  41,C  50,H  53)          110.23  0.000044   -0.01    110.22   
   167. A(H  51,C  50,H  52)          107.55  0.000063   -0.00    107.55   
   168. A(C  41,C  50,H  52)          109.35  0.000016   -0.00    109.35   
   169. A(C  41,C  50,H  51)          114.15 -0.000213    0.05    114.20   
   170. A(O   1,C  54,C  55)          124.94 -0.000676    0.12    125.06   
   171. A(O   0,C  54,C  55)          112.43  0.001587   -0.22    112.21   
   172. A(O   0,C  54,O   1)          122.61 -0.000924    0.14    122.75   
   173. A(C  56,C  55,C  64)          120.06 -0.000240    0.04    120.10   
   174. A(C  54,C  55,C  64)          117.86 -0.000470    0.08    117.94   
   175. A(C  54,C  55,C  56)          122.07  0.000709   -0.12    121.95   
   176. A(H  57,C  56,C  58)          120.08  0.000008    0.00    120.08   
   177. A(C  55,C  56,C  58)          119.75  0.000067   -0.01    119.73   
   178. A(C  55,C  56,H  57)          120.17 -0.000076    0.01    120.18   
   179. A(H  59,C  58,C  60)          120.14 -0.000045    0.01    120.14   
   180. A(C  56,C  58,C  60)          120.08  0.000054   -0.01    120.07   
   181. A(C  56,C  58,H  59)          119.78 -0.000009    0.00    119.78   
   182. A(H  61,C  60,C  62)          119.87  0.000009   -0.00    119.86   
   183. A(C  58,C  60,C  62)          120.24 -0.000035    0.01    120.25   
   184. A(C  58,C  60,H  61)          119.89  0.000026   -0.00    119.89   
   185. A(H  63,C  62,C  64)          119.92  0.000034   -0.01    119.92   
   186. A(C  60,C  62,C  64)          119.92 -0.000023    0.00    119.92   
   187. A(C  60,C  62,H  63)          120.16 -0.000011    0.00    120.16   
   188. A(C  62,C  64,H  65)          120.68 -0.000087    0.01    120.69   
   189. A(C  55,C  64,H  65)          119.37 -0.000090    0.01    119.39   
   190. A(C  55,C  64,C  62)          119.95  0.000177   -0.03    119.92   
   191. D(N   2,C   4,O   0,C  54)   -100.45  0.000541   -0.97   -101.43   
   192. D(C   5,C   4,O   0,C  54)     88.21  0.000789   -1.19     87.02   
   193. D(O   0,C   4,N   2,C  18)      1.58  0.000246   -0.26      1.33   
   194. D(C   5,C   4,N   2,C  18)    172.05 -0.000037   -0.04    172.02   
   195. D(N   3,C   5,C   4,N   2)   -116.94  0.000296   -0.16   -117.10   
   196. D(C   7,C   5,C   4,O   0)    -72.03 -0.000241    0.22    -71.81   
   197. D(C   7,C   5,N   3,H  66)     80.88  0.000015    0.06     80.94   
   198. D(H   6,C   5,N   3,H  66)   -156.26  0.000107    0.16   -156.10   
   199. D(C   4,C   5,N   3,C  31)    171.23  0.000153    0.47    171.70   
   200. D(H   6,C   5,C   4,O   0)    170.61 -0.000193    0.12    170.74   
   201. D(C   4,C   5,N   3,H  66)    -43.49  0.000217    0.17    -43.32   
   202. D(C   7,C   5,C   4,N   2)    116.41  0.000055    0.00    116.41   
   203. D(H   6,C   5,C   4,N   2)     -0.95  0.000103   -0.09     -1.04   
   204. D(H   6,C   5,N   3,C  31)     58.46  0.000043    0.45     58.91   
   205. D(N   3,C   5,C   4,O   0)     54.63 -0.000000    0.05     54.68   
   206. D(C   7,C   5,N   3,C  31)    -64.39 -0.000049    0.36    -64.04   
   207. D(C  16,C   7,C   5,C   4)     99.01 -0.000044   -0.26     98.76   
   208. D(C  16,C   7,C   5,H   6)   -146.00  0.000071   -0.15   -146.15   
   209. D(C  16,C   7,C   5,N   3)    -22.70  0.000067   -0.01    -22.71   
   210. D(C   8,C   7,C   5,C   4)    -78.26 -0.000063   -0.20    -78.46   
   211. D(C   8,C   7,C   5,H   6)     36.72  0.000052   -0.09     36.63   
   212. D(C   8,C   7,C   5,N   3)    160.02  0.000048    0.05    160.07   
   213. D(C  10,C   8,C   7,C  16)     -1.16  0.000004   -0.00     -1.16   
   214. D(C  10,C   8,C   7,C   5)    176.18  0.000031   -0.06    176.12   
   215. D(H   9,C   8,C   7,C  16)    179.47 -0.000008    0.02    179.49   
   216. D(H   9,C   8,C   7,C   5)     -3.19  0.000019   -0.04     -3.23   
   217. D(C  12,C  10,C   8,H   9)    179.68  0.000010   -0.02    179.66   
   218. D(H  11,C  10,C   8,H   9)     -0.38  0.000010   -0.02     -0.39   
   219. D(H  11,C  10,C   8,C   7)   -179.74 -0.000003    0.00   -179.73   
   220. D(C  12,C  10,C   8,C   7)      0.32 -0.000002    0.01      0.32   
   221. D(H  13,C  12,C  10,C   8)   -179.90  0.000002   -0.01   -179.90   
   222. D(C  14,C  12,C  10,C   8)      0.56  0.000003   -0.01      0.55   
   223. D(C  14,C  12,C  10,H  11)   -179.38  0.000003   -0.01   -179.39   
   224. D(H  13,C  12,C  10,H  11)      0.16  0.000003   -0.00      0.16   
   225. D(C  16,C  14,C  12,H  13)    179.87 -0.000004    0.01    179.87   
   226. D(C  16,C  14,C  12,C  10)     -0.59 -0.000004    0.01     -0.59   
   227. D(H  15,C  14,C  12,H  13)     -0.14  0.000001   -0.00     -0.14   
   228. D(H  15,C  14,C  12,C  10)    179.40  0.000000    0.00    179.40   
   229. D(H  17,C  16,C  14,H  15)      0.06  0.000004   -0.01      0.05   
   230. D(H  17,C  16,C  14,C  12)   -179.95  0.000009   -0.01   -179.97   
   231. D(C   7,C  16,C  14,H  15)    179.75  0.000001   -0.00    179.75   
   232. D(C   7,C  16,C  14,C  12)     -0.26  0.000005   -0.01     -0.26   
   233. D(H  17,C  16,C   7,C   8)   -179.18 -0.000010    0.01   -179.17   
   234. D(H  17,C  16,C   7,C   5)      3.55 -0.000026    0.07      3.62   
   235. D(C  14,C  16,C   7,C   8)      1.13 -0.000006    0.01      1.13   
   236. D(C  14,C  16,C   7,C   5)   -176.14 -0.000022    0.06   -176.08   
   237. D(C  27,C  18,N   2,C   4)     57.48 -0.000001   -0.14     57.34   
   238. D(C  23,C  18,N   2,C   4)    176.60  0.000019   -0.17    176.43   
   239. D(C  19,C  18,N   2,C   4)    -65.96  0.000059   -0.19    -66.15   
   240. D(H  22,C  19,C  18,C  27)    -59.02  0.000012   -0.03    -59.05   
   241. D(H  22,C  19,C  18,C  23)   -178.84 -0.000006    0.00   -178.83   
   242. D(H  22,C  19,C  18,N   2)     66.07 -0.000058    0.03     66.10   
   243. D(H  21,C  19,C  18,C  23)    -58.98 -0.000002    0.01    -58.97   
   244. D(H  21,C  19,C  18,C  27)     60.83  0.000016   -0.02     60.81   
   245. D(H  21,C  19,C  18,N   2)   -174.08 -0.000053    0.03   -174.04   
   246. D(H  20,C  19,C  18,C  27)    179.99  0.000032   -0.03    179.97   
   247. D(H  20,C  19,C  18,C  23)     60.18  0.000014    0.00     60.18   
   248. D(H  20,C  19,C  18,N   2)    -54.92 -0.000038    0.02    -54.89   
   249. D(H  25,C  23,C  18,C  19)     59.79  0.000037   -0.01     59.78   
   250. D(H  25,C  23,C  18,N   2)    176.68 -0.000032    0.01    176.69   
   251. D(H  24,C  23,C  18,C  27)     58.74 -0.000007    0.00     58.74   
   252. D(H  24,C  23,C  18,C  19)    179.69  0.000035   -0.01    179.69   
   253. D(H  24,C  23,C  18,N   2)    -63.42 -0.000034    0.01    -63.41   
   254. D(H  26,C  23,C  18,C  27)    178.66 -0.000004    0.00    178.66   
   255. D(H  26,C  23,C  18,C  19)    -60.39  0.000038   -0.01    -60.40   
   256. D(H  26,C  23,C  18,N   2)     56.50 -0.000031    0.01     56.51   
   257. D(H  25,C  23,C  18,C  27)    -61.17 -0.000005    0.00    -61.16   
   258. D(H  30,C  27,C  18,C  23)    -69.75 -0.000010    0.01    -69.75   
   259. D(H  30,C  27,C  18,N   2)     47.67  0.000065   -0.03     47.65   
   260. D(H  29,C  27,C  18,C  23)     48.99 -0.000004    0.01     49.00   
   261. D(H  29,C  27,C  18,C  19)    -71.24 -0.000064    0.04    -71.20   
   262. D(H  29,C  27,C  18,N   2)    166.42  0.000071   -0.03    166.39   
   263. D(H  28,C  27,C  18,C  23)    167.82 -0.000004    0.01    167.83   
   264. D(H  30,C  27,C  18,C  19)    170.01 -0.000071    0.04    170.06   
   265. D(H  28,C  27,C  18,C  19)     47.59 -0.000064    0.04     47.63   
   266. D(H  28,C  27,C  18,N   2)    -74.75  0.000071   -0.03    -74.78   
   267. D(C  39,C  31,N   3,H  66)   -159.93 -0.000055    0.40   -159.53   
   268. D(C  39,C  31,N   3,C   5)    -15.30  0.000171    0.08    -15.21   
   269. D(C  32,C  31,N   3,H  66)     22.02  0.000147   -0.29     21.73   
   270. D(C  32,C  31,N   3,C   5)    166.66  0.000372   -0.61    166.04   
   271. D(C  41,C  32,C  31,C  39)    179.79  0.000125   -0.03    179.76   
   272. D(C  41,C  32,C  31,N   3)     -2.17 -0.000088    0.67     -1.50   
   273. D(C  33,C  32,C  31,C  39)     -0.20 -0.000082    0.43      0.23   
   274. D(C  33,C  32,C  31,N   3)    177.84 -0.000294    1.13    178.97   
   275. D(C  35,C  33,C  32,C  41)    179.98 -0.000086   -0.00    179.97   
   276. D(C  35,C  33,C  32,C  31)     -0.03  0.000114   -0.45     -0.48   
   277. D(H  34,C  33,C  32,C  41)     -0.03 -0.000115    0.19      0.16   
   278. D(H  34,C  33,C  32,C  31)    179.97  0.000084   -0.26    179.71   
   279. D(C  37,C  35,C  33,H  34)   -179.99 -0.000030   -0.02   -180.01   
   280. D(C  37,C  35,C  33,C  32)      0.01 -0.000060    0.16      0.17   
   281. D(H  36,C  35,C  33,H  34)     -0.04 -0.000005   -0.04     -0.08   
   282. D(H  36,C  35,C  33,C  32)    179.95 -0.000034    0.15    180.10   
   283. D(C  39,C  37,C  35,H  36)   -179.70 -0.000054    0.16   -179.54   
   284. D(C  39,C  37,C  35,C  33)      0.24 -0.000029    0.15      0.39   
   285. D(H  38,C  37,C  35,H  36)     -0.14  0.000005   -0.04     -0.18   
   286. D(H  38,C  37,C  35,C  33)    179.80  0.000031   -0.06    179.74   
   287. D(H  40,C  39,C  37,H  38)     -0.27  0.000032   -0.15     -0.42   
   288. D(H  40,C  39,C  37,C  35)    179.30  0.000091   -0.35    178.95   
   289. D(C  31,C  39,C  37,H  38)    179.95 -0.000001    0.05    180.00   
   290. D(C  31,C  39,C  37,C  35)     -0.49  0.000057   -0.15     -0.64   
   291. D(H  40,C  39,C  31,C  32)   -179.32 -0.000034    0.06   -179.26   
   292. D(H  40,C  39,C  31,N   3)      2.59  0.000155   -0.62      1.97   
   293. D(C  37,C  39,C  31,C  32)      0.47  0.000000   -0.15      0.32   
   294. D(C  37,C  39,C  31,N   3)   -177.62  0.000189   -0.83   -178.45   
   295. D(C  50,C  41,C  32,C  33)   -121.72 -0.000253    1.91   -119.80   
   296. D(C  50,C  41,C  32,C  31)     58.29 -0.000466    2.39     60.68   
   297. D(C  46,C  41,C  32,C  33)    114.37 -0.000190    1.91    116.29   
   298. D(C  46,C  41,C  32,C  31)    -65.62 -0.000402    2.39    -63.23   
   299. D(C  42,C  41,C  32,C  33)     -3.55 -0.000057    1.88     -1.68   
   300. D(C  42,C  41,C  32,C  31)    176.45 -0.000269    2.35    178.80   
   301. D(H  45,C  42,C  41,C  46)    -58.31 -0.000181    0.10    -58.21   
   302. D(H  45,C  42,C  41,C  32)     62.60  0.000213    0.01     62.61   
   303. D(H  44,C  42,C  41,C  50)    -57.25 -0.000054    0.08    -57.17   
   304. D(H  44,C  42,C  41,C  46)     60.49 -0.000182    0.10     60.58   
   305. D(H  44,C  42,C  41,C  32)   -178.61  0.000212    0.02   -178.59   
   306. D(H  43,C  42,C  41,C  50)     61.56 -0.000072    0.09     61.65   
   307. D(H  43,C  42,C  41,C  46)    179.30 -0.000199    0.11    179.41   
   308. D(H  45,C  42,C  41,C  50)   -176.05 -0.000053    0.08   -175.97   
   309. D(H  43,C  42,C  41,C  32)    -59.80  0.000195    0.03    -59.77   
   310. D(H  49,C  46,C  41,C  32)     62.77  0.000085   -0.18     62.59   
   311. D(H  48,C  46,C  41,C  50)     58.54  0.000208   -0.22     58.33   
   312. D(H  48,C  46,C  41,C  42)    -55.84  0.000038   -0.20    -56.04   
   313. D(H  48,C  46,C  41,C  32)   -177.28 -0.000037   -0.16   -177.43   
   314. D(H  47,C  46,C  41,C  50)    177.24  0.000121   -0.18    177.07   
   315. D(H  47,C  46,C  41,C  42)     62.86 -0.000049   -0.16     62.70   
   316. D(H  49,C  46,C  41,C  42)   -175.79  0.000160   -0.22   -176.01   
   317. D(H  47,C  46,C  41,C  32)    -58.58 -0.000124   -0.11    -58.69   
   318. D(H  49,C  46,C  41,C  50)    -61.41  0.000330   -0.24    -61.65   
   319. D(H  53,C  50,C  41,C  46)   -177.09  0.000140    0.13   -176.96   
   320. D(H  53,C  50,C  41,C  42)    -62.70 -0.000161    0.22    -62.48   
   321. D(H  53,C  50,C  41,C  32)     58.95 -0.000148    0.18     59.13   
   322. D(H  52,C  50,C  41,C  46)    -58.66  0.000199    0.10    -58.56   
   323. D(H  52,C  50,C  41,C  42)     55.73 -0.000103    0.18     55.91   
   324. D(H  52,C  50,C  41,C  32)    177.38 -0.000090    0.15    177.53   
   325. D(H  51,C  50,C  41,C  46)     61.85  0.000148    0.12     61.98   
   326. D(H  51,C  50,C  41,C  42)    176.24 -0.000153    0.21    176.45   
   327. D(H  51,C  50,C  41,C  32)    -62.11 -0.000140    0.18    -61.93   
   328. D(C  55,C  54,O   0,C   4)   -170.05  0.000275    0.93   -169.12   
   329. D(O   1,C  54,O   0,C   4)     11.26  0.000851   -0.83     10.43   
   330. D(C  64,C  55,C  54,O   1)     -0.93 -0.000013    0.67     -0.26   
   331. D(C  64,C  55,C  54,O   0)   -179.58  0.000582   -1.13   -180.71   
   332. D(C  56,C  55,C  54,O   1)    179.65  0.000052    0.70    180.35   
   333. D(C  56,C  55,C  54,O   0)      0.99  0.000646   -1.10     -0.11   
   334. D(C  58,C  56,C  55,C  64)     -0.13  0.000051    0.01     -0.12   
   335. D(C  58,C  56,C  55,C  54)    179.28 -0.000016   -0.02    179.26   
   336. D(H  57,C  56,C  55,C  64)   -179.91  0.000217   -0.11   -180.02   
   337. D(H  57,C  56,C  55,C  54)     -0.50  0.000150   -0.14     -0.65   
   338. D(C  60,C  58,C  56,H  57)    179.83 -0.000171    0.11    179.94   
   339. D(C  60,C  58,C  56,C  55)      0.05 -0.000004   -0.01      0.03   
   340. D(H  59,C  58,C  56,H  57)     -0.09 -0.000131    0.08     -0.01   
   341. D(H  59,C  58,C  56,C  55)   -179.88  0.000035   -0.04   -179.92   
   342. D(C  62,C  60,C  58,H  59)    179.96 -0.000072    0.04    180.00   
   343. D(C  62,C  60,C  58,C  56)      0.03 -0.000033    0.01      0.04   
   344. D(H  61,C  60,C  58,H  59)     -0.00 -0.000034    0.02      0.02   
   345. D(H  61,C  60,C  58,C  56)   -179.93  0.000006   -0.01   -179.93   
   346. D(C  64,C  62,C  60,H  61)    179.93 -0.000016    0.01    179.94   
   347. D(C  64,C  62,C  60,C  58)     -0.03  0.000023   -0.01     -0.04   
   348. D(H  63,C  62,C  60,H  61)     -0.01 -0.000012    0.01     -0.00   
   349. D(H  63,C  62,C  60,C  58)   -179.98  0.000027   -0.01   -179.98   
   350. D(H  65,C  64,C  62,C  60)   -179.84 -0.000003    0.01   -179.83   
   351. D(C  55,C  64,C  62,H  63)    179.89  0.000019    0.00    179.90   
   352. D(C  55,C  64,C  62,C  60)     -0.05  0.000023    0.01     -0.04   
   353. D(H  65,C  64,C  55,C  56)    179.92 -0.000035   -0.01    179.91   
   354. D(H  65,C  64,C  55,C  54)      0.49  0.000023    0.03      0.51   
   355. D(C  62,C  64,C  55,C  56)      0.13 -0.000060   -0.01      0.12   
   356. D(H  65,C  64,C  62,H  63)      0.11 -0.000006    0.00      0.11   
   357. D(C  62,C  64,C  55,C  54)   -179.30 -0.000003    0.02   -179.28   
    ----------------------------------------------------------------------------

         *************************************************************
         *                GEOMETRY OPTIMIZATION CYCLE   2            *
         *************************************************************
---------------------------------
CARTESIAN COORDINATES (ANGSTROEM)
---------------------------------
  O      3.763115    6.905178    3.750489
  O      4.016613    4.984170    2.618125
  N      4.256824    6.008036    5.863563
  N      6.021708    8.357063    4.305718
  C      4.624291    6.504796    4.782978
  C      6.054977    6.930895    4.526095
  H      6.580509    6.716865    5.457415
  C      6.689362    6.118016    3.411750
  C      7.145735    4.833347    3.687175
  H      7.090369    4.451667    4.701951
  C      7.655843    4.037453    2.673618
  H      8.005233    3.035500    2.897680
  C      7.720509    4.522941    1.373245
  H      8.117938    3.900678    0.579073
  C      7.283196    5.810332    1.097944
  H      7.339469    6.199856    0.087360
  C      6.772095    6.605520    2.114396
  H      6.432038    7.609923    1.891000
  C      2.871669    5.719694    6.260772
  C      2.118973    7.040291    6.401381
  H      2.637821    7.708928    7.092698
  H      1.118771    6.850703    6.798186
  H      2.015748    7.546475    5.440141
  C      2.963237    5.040840    7.622426
  H      3.494911    4.088870    7.543320
  H      1.964659    4.843891    8.019129
  H      3.499991    5.673429    8.333413
  C      2.145828    4.787070    5.296199
  H      1.857252    5.283391    4.370273
  H      1.229542    4.430969    5.773071
  H      2.759465    3.916801    5.053428
  C      7.175163    9.114764    4.206891
  C      7.143784   10.442998    3.705596
  C      8.353435   11.131104    3.666467
  H      8.366883   12.143220    3.286012
  C      9.557677   10.588144    4.096056
  H     10.467556   11.174828    4.041984
  C      9.569322    9.296002    4.587284
  H     10.491737    8.837859    4.927809
  C      8.392226    8.569844    4.634284
  H      8.422782    7.553983    5.005801
  C      5.860014   11.121244    3.210040
  C      6.118298   12.558286    2.755400
  H      6.519005   13.178472    3.561084
  H      5.170606   12.999790    2.437667
  H      6.805003   12.607550    1.906875
  C      5.291633   10.386195    1.987309
  H      6.027732   10.368005    1.179570
  H      4.404513   10.912665    1.624387
  H      4.990528    9.354778    2.174781
  C      4.809703   11.217724    4.326573
  H      4.477375   10.254489    4.711657
  H      3.928186   11.744155    3.950137
  H      5.206476   11.789013    5.170296
  C      3.598744    6.113547    2.668741
  C      2.870971    6.795998    1.584044
  C      2.421106    8.108874    1.709500
  H      2.592204    8.657389    2.626542
  C      1.755142    8.710466    0.654893
  H      1.406040    9.731993    0.751150
  C      1.536512    8.006845   -0.522114
  H      1.015632    8.481194   -1.346430
  C      1.983085    6.697035   -0.647827
  H      1.811889    6.149255   -1.567233
  C      2.648866    6.091095    0.402648
  H      3.004770    5.071372    0.317124
  H      5.264213    8.648432    3.712792

----------------------------
CARTESIAN COORDINATES (A.U.)
----------------------------
  NO LB      ZA    FRAG     MASS         X           Y           Z
   0 O     8.0000    0    15.999    7.111256   13.048895    7.087398
   1 O     8.0000    0    15.999    7.590299    9.418716    4.947540
   2 N     7.0000    0    14.007    8.044231   11.353542   11.080529
   3 N     7.0000    0    14.007   11.379379   15.792561    8.136629
   4 C     6.0000    0    12.011    8.738644   12.292284    9.038519
   5 C     6.0000    0    12.011   11.442248   13.097493    8.553081
   6 H     1.0000    0     1.008   12.435360   12.693036   10.313020
   7 C     6.0000    0    12.011   12.641062   11.561375    6.447272
   8 C     6.0000    0    12.011   13.503482    9.133702    6.967751
   9 H     1.0000    0     1.008   13.398855    8.412432    8.885399
  10 C     6.0000    0    12.011   14.467446    7.629681    5.052406
  11 H     1.0000    0     1.008   15.127698    5.736264    5.475823
  12 C     6.0000    0    12.011   14.589647    8.547119    2.595056
  13 H     1.0000    0     1.008   15.340679    7.371213    1.094290
  14 C     6.0000    0    12.011   13.763247   10.979936    2.074814
  15 H     1.0000    0     1.008   13.869586   11.716031    0.165086
  16 C     6.0000    0    12.011   12.797405   12.482625    3.995630
  17 H     1.0000    0     1.008   12.154790   14.380670    3.573471
  18 C     6.0000    0    12.011    5.426669   10.808655   11.831144
  19 C     6.0000    0    12.011    4.004279   13.304222   12.096856
  20 H     1.0000    0     1.008    4.984760   14.567763   13.403257
  21 H     1.0000    0     1.008    2.114171   12.945953   12.846709
  22 H     1.0000    0     1.008    3.809212   14.260772   10.280377
  23 C     6.0000    0    12.011    5.599706    9.525808   14.404297
  24 H     1.0000    0     1.008    6.604424    7.726845   14.254809
  25 H     1.0000    0     1.008    3.712667    9.153627   15.153957
  26 H     1.0000    0     1.008    6.614024   10.721227   15.747868
  27 C     6.0000    0    12.011    4.055028    9.046251   10.008365
  28 H     1.0000    0     1.008    3.509698    9.984162    8.258619
  29 H     1.0000    0     1.008    2.323498    8.373318   10.909524
  30 H     1.0000    0     1.008    5.214633    7.401681    9.549596
  31 C     6.0000    0    12.011   13.559093   17.224408    7.949872
  32 C     6.0000    0    12.011   13.499795   19.734407    7.002562
  33 C     6.0000    0    12.011   15.785704   21.034739    6.928618
  34 H     1.0000    0     1.008   15.811117   22.947361    6.209664
  35 C     6.0000    0    12.011   18.061392   20.008692    7.740424
  36 H     1.0000    0     1.008   19.780814   21.117364    7.638243
  37 C     6.0000    0    12.011   18.083398   17.566899    8.668711
  38 H     1.0000    0     1.008   19.826509   16.701133    9.312210
  39 C     6.0000    0    12.011   15.859009   16.194658    8.757527
  40 H     1.0000    0     1.008   15.916751   14.274959    9.459592
  41 C     6.0000    0    12.011   11.073822   21.016105    6.066097
  42 C     6.0000    0    12.011   11.561908   23.731722    5.206952
  43 H     1.0000    0     1.008   12.319134   24.903703    6.729474
  44 H     1.0000    0     1.008    9.771029   24.566042    4.606523
  45 H     1.0000    0     1.008   12.859592   23.824817    3.603472
  46 C     6.0000    0    12.011    9.999737   19.627064    3.755469
  47 H     1.0000    0     1.008   11.390762   19.592689    2.229065
  48 H     1.0000    0     1.008    8.323322   20.621948    3.069647
  49 H     1.0000    0     1.008    9.430731   17.677969    4.109741
  50 C     6.0000    0    12.011    9.089021   21.198427    8.176039
  51 H     1.0000    0     1.008    8.461012   19.378176    8.903741
  52 H     1.0000    0     1.008    7.423196   22.193236    7.464677
  53 H     1.0000    0     1.008    9.838814   22.278006    9.770443
  54 C     6.0000    0    12.011    6.800641   11.552930    5.043190
  55 C     6.0000    0    12.011    5.425349   12.842575    2.993409
  56 C     6.0000    0    12.011    4.575228   15.323551    3.230486
  57 H     1.0000    0     1.008    4.898556   16.360095    4.963445
  58 C     6.0000    0    12.011    3.316737   16.460395    1.237568
  59 H     1.0000    0     1.008    2.657031   18.390802    1.419467
  60 C     6.0000    0    12.011    2.903587   15.130744   -0.986653
  61 H     1.0000    0     1.008    1.919267   16.027134   -2.544383
  62 C     6.0000    0    12.011    3.747488   12.655563   -1.224216
  63 H     1.0000    0     1.008    3.423973   11.620408   -2.961641
  64 C     6.0000    0    12.011    5.005630   11.510502    0.760894
  65 H     1.0000    0     1.008    5.678193    9.583504    0.599277
  66 H     1.0000    0     1.008    9.947922   16.343168    7.016160

--------------------------------
INTERNAL COORDINATES (ANGSTROEM)
--------------------------------
 O      0   0   0     0.000000000000     0.00000000     0.00000000
 O      1   0   0     2.244277519092     0.00000000     0.00000000
 N      1   2   0     2.348125557143    95.92729208     0.00000000
 N      1   2   3     2.741805208428   117.54140821    83.13832766
 C      3   1   2     1.244775943064    29.35459380    85.32411768
 C      4   1   2     1.443478230385    61.75231465   315.01202304
 H      6   4   1     1.090572824359   109.59588921   221.17057595
 C      6   4   1     1.518217030875   115.24998504    98.22176142
 C      8   6   4     1.390867230172   119.09729657   160.05950278
 H      9   8   6     1.085594009381   119.54536576   356.77256130
 C      9   8   6     1.385984744150   120.42097087   176.11591966
 H     11   9   8     1.084521500326   119.86846784   180.26613365
 C     11   9   8     1.389550805149   120.05651213     0.32440966
 H     13  11   9     1.084374726934   120.12838616   180.09698139
 C     13  11   9     1.387230817740   119.68860054     0.55478751
 H     15  13  11     1.084516875398   120.12489259   179.40031677
 C     15  13  11     1.388064724241   120.15875320   359.41443711
 H     17  15  13     1.083683030471   119.70617005   180.03475035
 C      3   1   2     1.469546825538    96.89326673   266.37102306
 C     19   3   1     1.526531917308   108.65776225   294.47621370
 H     20  19   3     1.092793946188   110.70033604   305.10428740
 H     20  19   3     1.092612344156   109.55519712   185.95422010
 H     20  19   3     1.091265083171   111.51728821    66.08712878
 C     19   3   1     1.524246656118   105.79660813   177.06457757
 H     24  19   3     1.093243530571   110.63374288   296.58709378
 H     24  19   3     1.092392368333   110.47476937   176.68181674
 H     24  19   3     1.092600215405   110.66905155    56.50439429
 C     19   3   1     1.525461740848   113.42447971    57.96588254
 H     28  19   3     1.089471915666   112.63822305   285.22884712
 H     28  19   3     1.092609482960   108.80278896   166.39648322
 H     28  19   3     1.092179385482   111.12278282    47.65259508
 C      4   1   2     1.383595265204   164.21045049    63.83299061
 C     32   4   1     1.420030654612   121.26681674    66.20870304
 C     33  32   4     1.392219857181   116.93778239   178.94290535
 H     34  33  32     1.081344197879   118.90135107   179.70987683
 C     34  33  32     1.389083485782   123.46066034   359.52941371
 H     36  34  33     1.083974613870   120.04718927   180.09709206
 C     36  34  33     1.382414707551   118.85195110     0.17180135
 H     38  36  34     1.084758234815   120.89571075   179.74366543
 C     38  36  34     1.383860836279   119.69422723     0.38693842
 H     40  38  36     1.082095992835   118.70214513   178.95435362
 C     33  32   4     1.534163563496   123.09548620   358.47023251
 C     42  33  32     1.529215372969   111.72467423   178.79074239
 H     43  42  33     1.092850910715   112.08839627   300.22018076
 H     43  42  33     1.092703600507   108.64214625   181.39732697
 H     43  42  33     1.092696040868   112.29532764    62.60094443
 C     42  33  32     1.535716785068   110.81073682   296.74737665
 H     47  42  33     1.092984063025   110.31079552   301.30708556
 H     47  42  33     1.093556260123   109.51461670   182.56645362
 H     47  42  33     1.090701638024   114.70468862    62.58023077
 C     42  33  32     1.535939035439   111.41833060    60.65933911
 H     51  42  33     1.089290315406   114.20890007   298.07370325
 H     51  42  33     1.093574376430   109.34339285   177.53554487
 H     51  42  33     1.093465831958   110.21817572    59.13945293
 C      2   1   3     1.205267450746    30.41139887   163.26455384
 C     55   2   1     1.473757541111   125.04440261   179.50134658
 C     56  55   2     1.393470727972   121.96806375   180.31528804
 H     57  56  55     1.082178391333   120.18521304   359.34513033
 C     57  56  55     1.384780665915   119.73556513   179.26262692
 H     59  57  56     1.083815668512   119.78400958   180.07922801
 C     59  57  56     1.388605901691   120.07329941     0.03590107
 H     61  59  57     1.084351761101   119.88906969   180.06554743
 C     61  59  57     1.389543738980   120.24634990     0.04764458
 H     63  61  59     1.083826176738   120.15852640   180.01524458
 C     63  61  59     1.383446722982   119.92251727   359.95787353
 H     65  63  61     1.083428597983   120.68976196   180.16728810
 H      4   1   2     1.005114936678    54.07158207   115.30835305

---------------------------
INTERNAL COORDINATES (A.U.)
---------------------------
 O      0   0   0     0.000000000000     0.00000000     0.00000000
 O      1   0   0     4.241069879600     0.00000000     0.00000000
 N      1   2   0     4.437314231061    95.92729208     0.00000000
 N      1   2   3     5.181260956488   117.54140821    83.13832766
 C      3   1   2     2.352285630485    29.35459380    85.32411768
 C      4   1   2     2.727778535706    61.75231465   315.01202304
 H      6   4   1     2.060883967135   109.59588921   221.17057595
 C      6   4   1     2.869014400209   115.24998504    98.22176142
 C      8   6   4     2.628358153670   119.09729657   160.05950278
 H      9   8   6     2.051475370355   119.54536576   356.77256130
 C      9   8   6     2.619131592237   120.42097087   176.11591966
 H     11   9   8     2.049448621966   119.86846784   180.26613365
 C     11   9   8     2.625870470902   120.05651213     0.32440966
 H     13  11   9     2.049171260450   120.12838616   180.09698139
 C     13  11   9     2.621486330065   119.68860054     0.55478751
 H     15  13  11     2.049439882118   120.12489259   179.40031677
 C     15  13  11     2.623062184972   120.15875320   359.41443711
 H     17  15  13     2.047864143567   119.70617005   180.03475035
 C      3   1   2     2.777041041239    96.89326673   266.37102306
 C     19   3   1     2.884727258402   108.65776225   294.47621370
 H     20  19   3     2.065081279103   110.70033604   305.10428740
 H     20  19   3     2.064738100996   109.55519712   185.95422010
 H     20  19   3     2.062192146704   111.51728821    66.08712878
 C     19   3   1     2.880408740609   105.79660813   177.06457757
 H     24  19   3     2.065930870459   110.63374288   296.58709378
 H     24  19   3     2.064322406936   110.47476937   176.68181674
 H     24  19   3     2.064715180979   110.66905155    56.50439429
 C     19   3   1     2.882704917977   113.42447971    57.96588254
 H     28  19   3     2.058803551208   112.63822305   285.22884712
 H     28  19   3     2.064732694120   108.80278896   166.39648322
 H     28  19   3     2.063919927675   111.12278282    47.65259508
 C      4   1   2     2.614616131426   164.21045049    63.83299061
 C     32   4   1     2.683469038989   121.26681674    66.20870304
 C     33  32   4     2.630914248279   116.93778239   178.94290535
 H     34  33  32     2.043444390496   118.90135107   179.70987683
 C     34  33  32     2.624987365281   123.46066034   359.52941371
 H     36  34  33     2.048415156337   120.04718927   180.09709206
 C     36  34  33     2.612385200777   118.85195110     0.17180135
 H     38  36  34     2.049895985316   120.89571075   179.74366543
 C     38  36  34     2.615117988027   119.69422723     0.38693842
 H     40  38  36     2.044865077071   118.70214513   178.95435362
 C     33  32   4     2.899148979648   123.09548620   358.47023251
 C     42  33  32     2.889798254694   111.72467423   178.79074239
 H     43  42  33     2.065188926458   112.08839627   300.22018076
 H     43  42  33     2.064910550508   108.64214625   181.39732697
 H     43  42  33     2.064896264861   112.29532764    62.60094443
 C     42  33  32     2.902084143045   110.81073682   296.74737665
 H     47  42  33     2.065440547858   110.31079552   301.30708556
 H     47  42  33     2.066521843668   109.51461670   182.56645362
 H     47  42  33     2.061127389685   114.70468862    62.58023077
 C     42  33  32     2.902504135379   111.41833060    60.65933911
 H     51  42  33     2.058460376450   114.20890007   298.07370325
 H     51  42  33     2.066556078527   109.34339285   177.53554487
 H     51  42  33     2.066350959201   110.21817572    59.13945293
 C      2   1   3     2.277625400040    30.41139887   163.26455384
 C     55   2   1     2.784998140501   125.04440261   179.50134658
 C     56  55   2     2.633278051503   121.96806375   180.31528804
 H     57  56  55     2.045020787667   120.18521304   359.34513033
 C     57  56  55     2.616856214129   119.73556513   179.26262692
 H     59  57  56     2.048114793140   119.78400958   180.07922801
 C     59  57  56     2.624084862142   120.07329941     0.03590107
 H     61  59  57     2.049127861316   119.88906969   180.06554743
 C     61  59  57     2.625857117777   120.24634990     0.04764458
 H     63  61  59     2.048134650809   120.15852640   180.01524458
 C     63  61  59     2.614335427306   119.92251727   359.95787353
 H     65  63  61     2.047383335846   120.68976196   180.16728810
 H      4   1   2     1.899391963436    54.07158207   115.30835305


           ************************************************************
           *        Program running with 20 parallel MPI-processes    *
           *              working on a common directory               *
           ************************************************************
------------------------------------------------------------------------------
                   ___                                                        
                  /   \      - P O W E R E D   B Y -                         
                 /     \                                                     
                 |  |  |   _    _      __       _____    __    __             
                 |  |  |  | |  | |    /  \     |  _  \  |  |  /  |          
                  \  \/   | |  | |   /    \    | | | |  |  | /  /          
                 / \  \   | |__| |  /  /\  \   | |_| |  |  |/  /          
                |  |  |   |  __  | /  /__\  \  |    /   |      \           
                |  |  |   | |  | | |   __   |  |    \   |  |\   \          
                \     /   | |  | | |  |  |  |  | |\  \  |  | \   \       
                 \___/    |_|  |_| |__|  |__|  |_| \__\ |__|  \__/        
                                                                              
                      - O R C A' S   B I G   F R I E N D -                    
                                      &                                       
                       - I N T E G R A L  F E E D E R -                       
                                                                              
 v1 FN, 2020, v2 2021                                                         
------------------------------------------------------------------------------


Reading SHARK input file ImineZ4optb.SHARKINP.tmp ... ok
----------------------
SHARK INTEGRAL PACKAGE
----------------------

Number of atoms                             ...     67
Number of basis functions                   ...   1227
Number of shells                            ...    499
Maximum angular momentum                    ...      3
Integral batch strategy                     ... SHARK/LIBINT Hybrid
RI-J (if used) integral strategy            ... SPLIT-RIJ (Revised 2003 algorithm where possible)
Printlevel                                  ...      1
Contraction scheme used                     ... SEGMENTED contraction
Coulomb Range Separation                    ... NOT USED
Exchange Range Separation                   ... NOT USED
Finite Nucleus Model                        ... NOT USED
Auxiliary Coulomb fitting basis             ... AVAILABLE
   # of basis functions in Aux-J            ...   1991
   # of shells in Aux-J                     ...    665
   Maximum angular momentum in Aux-J        ...      4
Auxiliary J/K fitting basis                 ... NOT available
Auxiliary Correlation fitting basis         ... NOT available
Auxiliary 'external' fitting basis          ... NOT available
Integral threshold                          ...     2.500000e-11
Primitive cut-off                           ...     2.500000e-12
Primitive pair pre-selection threshold      ...     2.500000e-12

Calculating pre-screening integrals         ... done (  0.1 sec) Dimension = 499
Organizing shell pair data                  ... done (  0.7 sec)
Shell pair information
Total number of shell pairs                 ...    124750
Shell pairs after pre-screening             ...     80954
Total number of primitive shell pairs       ...    374508
Primitive shell pairs kept                  ...    155128
          la=0 lb=0:  22751 shell pairs
          la=1 lb=0:  24159 shell pairs
          la=1 lb=1:   6432 shell pairs
          la=2 lb=0:  10999 shell pairs
          la=2 lb=1:   5900 shell pairs
          la=2 lb=2:   1396 shell pairs
          la=3 lb=0:   5051 shell pairs
          la=3 lb=1:   2753 shell pairs
          la=3 lb=2:   1225 shell pairs
          la=3 lb=3:    288 shell pairs

Calculating one electron integrals          ... done (  0.1 sec)
Calculating RI/J V-Matrix + Cholesky decomp.... done (  0.4 sec)
Calculating Nuclear repulsion               ... done (  0.0 sec) ENN=   3547.832047877051 Eh

SHARK setup successfully completed in   2.4 seconds

Maximum memory used throughout the entire GTOINT-calculation: 117.0 MB
[1710236553.265547] [node049:2581211:0]          mpool.c:43   UCX  WARN  object 0xaa3bb40 was not returned to mpool ucp_requests
[1710236553.265566] [node049:2581211:0]          mpool.c:43   UCX  WARN  object 0xaa3bd00 was not returned to mpool ucp_requests
[1710236553.265570] [node049:2581211:0]          mpool.c:43   UCX  WARN  object 0xaa3bec0 was not returned to mpool ucp_requests
[1710236553.265572] [node049:2581211:0]          mpool.c:43   UCX  WARN  object 0xaa3c080 was not returned to mpool ucp_requests
[1710236553.265575] [node049:2581211:0]          mpool.c:43   UCX  WARN  object 0xaa3c240 was not returned to mpool ucp_requests
[1710236553.265577] [node049:2581211:0]          mpool.c:43   UCX  WARN  object 0xaa3c400 was not returned to mpool ucp_requests
[1710236553.265579] [node049:2581211:0]          mpool.c:43   UCX  WARN  object 0xaa3c5c0 was not returned to mpool ucp_requests
[1710236553.265582] [node049:2581211:0]          mpool.c:43   UCX  WARN  object 0xaa3c780 was not returned to mpool ucp_requests
[1710236553.265584] [node049:2581211:0]          mpool.c:43   UCX  WARN  object 0xaa3c940 was not returned to mpool ucp_requests
[1710236553.265587] [node049:2581211:0]          mpool.c:43   UCX  WARN  object 0xaa3cb00 was not returned to mpool ucp_requests
[1710236553.265589] [node049:2581211:0]          mpool.c:43   UCX  WARN  object 0xaa3ccc0 was not returned to mpool ucp_requests
[1710236553.265592] [node049:2581211:0]          mpool.c:43   UCX  WARN  object 0xaa3ce80 was not returned to mpool ucp_requests
[1710236553.265594] [node049:2581211:0]          mpool.c:43   UCX  WARN  object 0xaa3d040 was not returned to mpool ucp_requests
[1710236553.275589] [node049:2581208:0]          mpool.c:43   UCX  WARN  object 0xb85fb40 was not returned to mpool ucp_requests
[1710236553.275609] [node049:2581208:0]          mpool.c:43   UCX  WARN  object 0xb85fd00 was not returned to mpool ucp_requests
[1710236553.275612] [node049:2581208:0]          mpool.c:43   UCX  WARN  object 0xb85fec0 was not returned to mpool ucp_requests
[1710236553.275615] [node049:2581208:0]          mpool.c:43   UCX  WARN  object 0xb860080 was not returned to mpool ucp_requests
[1710236553.275617] [node049:2581208:0]          mpool.c:43   UCX  WARN  object 0xb860240 was not returned to mpool ucp_requests
[1710236553.275620] [node049:2581208:0]          mpool.c:43   UCX  WARN  object 0xb860400 was not returned to mpool ucp_requests
[1710236553.275622] [node049:2581208:0]          mpool.c:43   UCX  WARN  object 0xb8605c0 was not returned to mpool ucp_requests
[1710236553.275625] [node049:2581208:0]          mpool.c:43   UCX  WARN  object 0xb860780 was not returned to mpool ucp_requests
[1710236553.275627] [node049:2581208:0]          mpool.c:43   UCX  WARN  object 0xb860940 was not returned to mpool ucp_requests
[1710236553.275629] [node049:2581208:0]          mpool.c:43   UCX  WARN  object 0xb860b00 was not returned to mpool ucp_requests
[1710236553.275632] [node049:2581208:0]          mpool.c:43   UCX  WARN  object 0xb860cc0 was not returned to mpool ucp_requests
[1710236553.275634] [node049:2581208:0]          mpool.c:43   UCX  WARN  object 0xb860e80 was not returned to mpool ucp_requests
[1710236553.275637] [node049:2581208:0]          mpool.c:43   UCX  WARN  object 0xb861040 was not returned to mpool ucp_requests
[1710236553.278203] [node049:2581220:0]          mpool.c:43   UCX  WARN  object 0xaf88c00 was not returned to mpool ucp_requests
[1710236553.278217] [node049:2581220:0]          mpool.c:43   UCX  WARN  object 0xaf88dc0 was not returned to mpool ucp_requests
[1710236553.278220] [node049:2581220:0]          mpool.c:43   UCX  WARN  object 0xaf88f80 was not returned to mpool ucp_requests
[1710236553.278223] [node049:2581220:0]          mpool.c:43   UCX  WARN  object 0xaf89140 was not returned to mpool ucp_requests
[1710236553.278226] [node049:2581220:0]          mpool.c:43   UCX  WARN  object 0xaf89300 was not returned to mpool ucp_requests
[1710236553.278228] [node049:2581220:0]          mpool.c:43   UCX  WARN  object 0xaf894c0 was not returned to mpool ucp_requests
[1710236553.278230] [node049:2581220:0]          mpool.c:43   UCX  WARN  object 0xaf89680 was not returned to mpool ucp_requests
[1710236553.278233] [node049:2581220:0]          mpool.c:43   UCX  WARN  object 0xaf89840 was not returned to mpool ucp_requests
[1710236553.278235] [node049:2581220:0]          mpool.c:43   UCX  WARN  object 0xaf89a00 was not returned to mpool ucp_requests
[1710236553.278238] [node049:2581220:0]          mpool.c:43   UCX  WARN  object 0xaf89bc0 was not returned to mpool ucp_requests
[1710236553.278240] [node049:2581220:0]          mpool.c:43   UCX  WARN  object 0xaf89d80 was not returned to mpool ucp_requests
[1710236553.278243] [node049:2581220:0]          mpool.c:43   UCX  WARN  object 0xaf89f40 was not returned to mpool ucp_requests
[1710236553.282723] [node049:2581207:0]          mpool.c:43   UCX  WARN  object 0xbd4cb80 was not returned to mpool ucp_requests
[1710236553.282744] [node049:2581207:0]          mpool.c:43   UCX  WARN  object 0xbd4cd40 was not returned to mpool ucp_requests
[1710236553.282749] [node049:2581207:0]          mpool.c:43   UCX  WARN  object 0xbd4cf00 was not returned to mpool ucp_requests
[1710236553.282751] [node049:2581207:0]          mpool.c:43   UCX  WARN  object 0xbd4d0c0 was not returned to mpool ucp_requests
[1710236553.282754] [node049:2581207:0]          mpool.c:43   UCX  WARN  object 0xbd4d280 was not returned to mpool ucp_requests
[1710236553.282756] [node049:2581207:0]          mpool.c:43   UCX  WARN  object 0xbd4d440 was not returned to mpool ucp_requests
[1710236553.282758] [node049:2581207:0]          mpool.c:43   UCX  WARN  object 0xbd4d600 was not returned to mpool ucp_requests
[1710236553.282761] [node049:2581207:0]          mpool.c:43   UCX  WARN  object 0xbd4d7c0 was not returned to mpool ucp_requests
[1710236553.282763] [node049:2581207:0]          mpool.c:43   UCX  WARN  object 0xbd4d980 was not returned to mpool ucp_requests
[1710236553.282766] [node049:2581207:0]          mpool.c:43   UCX  WARN  object 0xbd4db40 was not returned to mpool ucp_requests
[1710236553.282768] [node049:2581207:0]          mpool.c:43   UCX  WARN  object 0xbd4dd00 was not returned to mpool ucp_requests
[1710236553.282771] [node049:2581207:0]          mpool.c:43   UCX  WARN  object 0xbd4dec0 was not returned to mpool ucp_requests
[1710236553.282773] [node049:2581207:0]          mpool.c:43   UCX  WARN  object 0xbd4e080 was not returned to mpool ucp_requests
[1710236553.284464] [node049:2581218:0]          mpool.c:43   UCX  WARN  object 0xacf3b80 was not returned to mpool ucp_requests
[1710236553.284476] [node049:2581218:0]          mpool.c:43   UCX  WARN  object 0xacf3d40 was not returned to mpool ucp_requests
[1710236553.284480] [node049:2581218:0]          mpool.c:43   UCX  WARN  object 0xacf3f00 was not returned to mpool ucp_requests
[1710236553.284482] [node049:2581218:0]          mpool.c:43   UCX  WARN  object 0xacf40c0 was not returned to mpool ucp_requests
[1710236553.284485] [node049:2581218:0]          mpool.c:43   UCX  WARN  object 0xacf4280 was not returned to mpool ucp_requests
[1710236553.284487] [node049:2581218:0]          mpool.c:43   UCX  WARN  object 0xacf4440 was not returned to mpool ucp_requests
[1710236553.284490] [node049:2581218:0]          mpool.c:43   UCX  WARN  object 0xacf4600 was not returned to mpool ucp_requests
[1710236553.284492] [node049:2581218:0]          mpool.c:43   UCX  WARN  object 0xacf47c0 was not returned to mpool ucp_requests
[1710236553.284495] [node049:2581218:0]          mpool.c:43   UCX  WARN  object 0xacf4980 was not returned to mpool ucp_requests
[1710236553.284497] [node049:2581218:0]          mpool.c:43   UCX  WARN  object 0xacf4b40 was not returned to mpool ucp_requests
[1710236553.284500] [node049:2581218:0]          mpool.c:43   UCX  WARN  object 0xacf4d00 was not returned to mpool ucp_requests
[1710236553.284502] [node049:2581218:0]          mpool.c:43   UCX  WARN  object 0xacf4ec0 was not returned to mpool ucp_requests
[1710236553.286645] [node049:2581212:0]          mpool.c:43   UCX  WARN  object 0xbfe88c0 was not returned to mpool ucp_requests
[1710236553.286656] [node049:2581212:0]          mpool.c:43   UCX  WARN  object 0xbfe8a80 was not returned to mpool ucp_requests
[1710236553.286659] [node049:2581212:0]          mpool.c:43   UCX  WARN  object 0xbfe8c40 was not returned to mpool ucp_requests
[1710236553.286662] [node049:2581212:0]          mpool.c:43   UCX  WARN  object 0xbfe8e00 was not returned to mpool ucp_requests
[1710236553.286664] [node049:2581212:0]          mpool.c:43   UCX  WARN  object 0xbfe8fc0 was not returned to mpool ucp_requests
[1710236553.286667] [node049:2581212:0]          mpool.c:43   UCX  WARN  object 0xbfe9180 was not returned to mpool ucp_requests
[1710236553.286669] [node049:2581212:0]          mpool.c:43   UCX  WARN  object 0xbfe9340 was not returned to mpool ucp_requests
[1710236553.286672] [node049:2581212:0]          mpool.c:43   UCX  WARN  object 0xbfe9500 was not returned to mpool ucp_requests
[1710236553.286674] [node049:2581212:0]          mpool.c:43   UCX  WARN  object 0xbfe96c0 was not returned to mpool ucp_requests
[1710236553.286677] [node049:2581212:0]          mpool.c:43   UCX  WARN  object 0xbfe9880 was not returned to mpool ucp_requests
[1710236553.286679] [node049:2581212:0]          mpool.c:43   UCX  WARN  object 0xbfe9a40 was not returned to mpool ucp_requests
[1710236553.286682] [node049:2581212:0]          mpool.c:43   UCX  WARN  object 0xbfe9c00 was not returned to mpool ucp_requests
[1710236553.286684] [node049:2581212:0]          mpool.c:43   UCX  WARN  object 0xbfe9dc0 was not returned to mpool ucp_requests
[1710236553.286687] [node049:2581212:0]          mpool.c:43   UCX  WARN  object 0xbfe9f80 was not returned to mpool ucp_requests
[1710236553.288248] [node049:2581205:0]          mpool.c:43   UCX  WARN  object 0xb587000 was not returned to mpool ucp_requests
[1710236553.288268] [node049:2581205:0]          mpool.c:43   UCX  WARN  object 0xb5871c0 was not returned to mpool ucp_requests
[1710236553.288271] [node049:2581205:0]          mpool.c:43   UCX  WARN  object 0xb587380 was not returned to mpool ucp_requests
[1710236553.288273] [node049:2581205:0]          mpool.c:43   UCX  WARN  object 0xb587540 was not returned to mpool ucp_requests
[1710236553.288276] [node049:2581205:0]          mpool.c:43   UCX  WARN  object 0xb587700 was not returned to mpool ucp_requests
[1710236553.288279] [node049:2581205:0]          mpool.c:43   UCX  WARN  object 0xb5878c0 was not returned to mpool ucp_requests
[1710236553.288281] [node049:2581205:0]          mpool.c:43   UCX  WARN  object 0xb587a80 was not returned to mpool ucp_requests
[1710236553.288284] [node049:2581205:0]          mpool.c:43   UCX  WARN  object 0xb587c40 was not returned to mpool ucp_requests
[1710236553.288286] [node049:2581205:0]          mpool.c:43   UCX  WARN  object 0xb587e00 was not returned to mpool ucp_requests
[1710236553.288288] [node049:2581205:0]          mpool.c:43   UCX  WARN  object 0xb587fc0 was not returned to mpool ucp_requests
[1710236553.288291] [node049:2581205:0]          mpool.c:43   UCX  WARN  object 0xb588180 was not returned to mpool ucp_requests
[1710236553.288945] [node049:2581213:0]          mpool.c:43   UCX  WARN  object 0xbcc0a80 was not returned to mpool ucp_requests
[1710236553.288957] [node049:2581213:0]          mpool.c:43   UCX  WARN  object 0xbcc0c40 was not returned to mpool ucp_requests
[1710236553.288960] [node049:2581213:0]          mpool.c:43   UCX  WARN  object 0xbcc0e00 was not returned to mpool ucp_requests
[1710236553.288962] [node049:2581213:0]          mpool.c:43   UCX  WARN  object 0xbcc0fc0 was not returned to mpool ucp_requests
[1710236553.288965] [node049:2581213:0]          mpool.c:43   UCX  WARN  object 0xbcc1180 was not returned to mpool ucp_requests
[1710236553.288967] [node049:2581213:0]          mpool.c:43   UCX  WARN  object 0xbcc1340 was not returned to mpool ucp_requests
[1710236553.288970] [node049:2581213:0]          mpool.c:43   UCX  WARN  object 0xbcc1500 was not returned to mpool ucp_requests
[1710236553.288976] [node049:2581213:0]          mpool.c:43   UCX  WARN  object 0xbcc16c0 was not returned to mpool ucp_requests
[1710236553.288979] [node049:2581213:0]          mpool.c:43   UCX  WARN  object 0xbcc1880 was not returned to mpool ucp_requests
[1710236553.288981] [node049:2581213:0]          mpool.c:43   UCX  WARN  object 0xbcc1a40 was not returned to mpool ucp_requests
[1710236553.288984] [node049:2581213:0]          mpool.c:43   UCX  WARN  object 0xbcc1c00 was not returned to mpool ucp_requests
[1710236553.288986] [node049:2581213:0]          mpool.c:43   UCX  WARN  object 0xbcc1dc0 was not returned to mpool ucp_requests
[1710236553.288988] [node049:2581213:0]          mpool.c:43   UCX  WARN  object 0xbcc1f80 was not returned to mpool ucp_requests
[1710236553.288991] [node049:2581213:0]          mpool.c:43   UCX  WARN  object 0xbcc2140 was not returned to mpool ucp_requests
[1710236553.287710] [node049:2581216:0]          mpool.c:43   UCX  WARN  object 0xaf9ce40 was not returned to mpool ucp_requests
[1710236553.287730] [node049:2581216:0]          mpool.c:43   UCX  WARN  object 0xaf9d000 was not returned to mpool ucp_requests
[1710236553.287733] [node049:2581216:0]          mpool.c:43   UCX  WARN  object 0xaf9d1c0 was not returned to mpool ucp_requests
[1710236553.287736] [node049:2581216:0]          mpool.c:43   UCX  WARN  object 0xaf9d380 was not returned to mpool ucp_requests
[1710236553.287739] [node049:2581216:0]          mpool.c:43   UCX  WARN  object 0xaf9d540 was not returned to mpool ucp_requests
[1710236553.287741] [node049:2581216:0]          mpool.c:43   UCX  WARN  object 0xaf9d700 was not returned to mpool ucp_requests
[1710236553.287743] [node049:2581216:0]          mpool.c:43   UCX  WARN  object 0xaf9d8c0 was not returned to mpool ucp_requests
[1710236553.287746] [node049:2581216:0]          mpool.c:43   UCX  WARN  object 0xaf9da80 was not returned to mpool ucp_requests
[1710236553.287748] [node049:2581216:0]          mpool.c:43   UCX  WARN  object 0xaf9dc40 was not returned to mpool ucp_requests
[1710236553.287751] [node049:2581216:0]          mpool.c:43   UCX  WARN  object 0xaf9de00 was not returned to mpool ucp_requests
[1710236553.287753] [node049:2581216:0]          mpool.c:43   UCX  WARN  object 0xaf9dfc0 was not returned to mpool ucp_requests
[1710236553.287756] [node049:2581216:0]          mpool.c:43   UCX  WARN  object 0xaf9e180 was not returned to mpool ucp_requests
[1710236553.290800] [node049:2581221:0]          mpool.c:43   UCX  WARN  object 0xbcefb40 was not returned to mpool ucp_requests
[1710236553.290814] [node049:2581221:0]          mpool.c:43   UCX  WARN  object 0xbcefd00 was not returned to mpool ucp_requests
[1710236553.290817] [node049:2581221:0]          mpool.c:43   UCX  WARN  object 0xbcefec0 was not returned to mpool ucp_requests
[1710236553.290820] [node049:2581221:0]          mpool.c:43   UCX  WARN  object 0xbcf0080 was not returned to mpool ucp_requests
[1710236553.290823] [node049:2581221:0]          mpool.c:43   UCX  WARN  object 0xbcf0240 was not returned to mpool ucp_requests
[1710236553.290825] [node049:2581221:0]          mpool.c:43   UCX  WARN  object 0xbcf0400 was not returned to mpool ucp_requests
[1710236553.290827] [node049:2581221:0]          mpool.c:43   UCX  WARN  object 0xbcf05c0 was not returned to mpool ucp_requests
[1710236553.290831] [node049:2581221:0]          mpool.c:43   UCX  WARN  object 0xbcf0780 was not returned to mpool ucp_requests
[1710236553.290833] [node049:2581221:0]          mpool.c:43   UCX  WARN  object 0xbcf0940 was not returned to mpool ucp_requests
[1710236553.290835] [node049:2581221:0]          mpool.c:43   UCX  WARN  object 0xbcf0b00 was not returned to mpool ucp_requests
[1710236553.290838] [node049:2581221:0]          mpool.c:43   UCX  WARN  object 0xbcf0cc0 was not returned to mpool ucp_requests
[1710236553.290840] [node049:2581221:0]          mpool.c:43   UCX  WARN  object 0xbcf0e80 was not returned to mpool ucp_requests
[1710236553.290817] [node049:2581210:0]          mpool.c:43   UCX  WARN  object 0xb9e3ac0 was not returned to mpool ucp_requests
[1710236553.290828] [node049:2581210:0]          mpool.c:43   UCX  WARN  object 0xb9e3c80 was not returned to mpool ucp_requests
[1710236553.290832] [node049:2581210:0]          mpool.c:43   UCX  WARN  object 0xb9e3e40 was not returned to mpool ucp_requests
[1710236553.290834] [node049:2581210:0]          mpool.c:43   UCX  WARN  object 0xb9e4000 was not returned to mpool ucp_requests
[1710236553.290837] [node049:2581210:0]          mpool.c:43   UCX  WARN  object 0xb9e41c0 was not returned to mpool ucp_requests
[1710236553.290839] [node049:2581210:0]          mpool.c:43   UCX  WARN  object 0xb9e4380 was not returned to mpool ucp_requests
[1710236553.290842] [node049:2581210:0]          mpool.c:43   UCX  WARN  object 0xb9e4540 was not returned to mpool ucp_requests
[1710236553.290844] [node049:2581210:0]          mpool.c:43   UCX  WARN  object 0xb9e4700 was not returned to mpool ucp_requests
[1710236553.290847] [node049:2581210:0]          mpool.c:43   UCX  WARN  object 0xb9e48c0 was not returned to mpool ucp_requests
[1710236553.290849] [node049:2581210:0]          mpool.c:43   UCX  WARN  object 0xb9e4a80 was not returned to mpool ucp_requests
[1710236553.290852] [node049:2581210:0]          mpool.c:43   UCX  WARN  object 0xb9e4c40 was not returned to mpool ucp_requests
[1710236553.290854] [node049:2581210:0]          mpool.c:43   UCX  WARN  object 0xb9e4e00 was not returned to mpool ucp_requests
[1710236553.290856] [node049:2581210:0]          mpool.c:43   UCX  WARN  object 0xb9e4fc0 was not returned to mpool ucp_requests
[1710236553.290859] [node049:2581210:0]          mpool.c:43   UCX  WARN  object 0xb9e5180 was not returned to mpool ucp_requests
[1710236553.290736] [node049:2581215:0]          mpool.c:43   UCX  WARN  object 0xa9bbc80 was not returned to mpool ucp_requests
[1710236553.290750] [node049:2581215:0]          mpool.c:43   UCX  WARN  object 0xa9bbe40 was not returned to mpool ucp_requests
[1710236553.290754] [node049:2581215:0]          mpool.c:43   UCX  WARN  object 0xa9bc000 was not returned to mpool ucp_requests
[1710236553.290756] [node049:2581215:0]          mpool.c:43   UCX  WARN  object 0xa9bc1c0 was not returned to mpool ucp_requests
[1710236553.290759] [node049:2581215:0]          mpool.c:43   UCX  WARN  object 0xa9bc380 was not returned to mpool ucp_requests
[1710236553.290761] [node049:2581215:0]          mpool.c:43   UCX  WARN  object 0xa9bc540 was not returned to mpool ucp_requests
[1710236553.290764] [node049:2581215:0]          mpool.c:43   UCX  WARN  object 0xa9bc700 was not returned to mpool ucp_requests
[1710236553.290766] [node049:2581215:0]          mpool.c:43   UCX  WARN  object 0xa9bc8c0 was not returned to mpool ucp_requests
[1710236553.290769] [node049:2581215:0]          mpool.c:43   UCX  WARN  object 0xa9bca80 was not returned to mpool ucp_requests
[1710236553.290771] [node049:2581215:0]          mpool.c:43   UCX  WARN  object 0xa9bcc40 was not returned to mpool ucp_requests
[1710236553.290774] [node049:2581215:0]          mpool.c:43   UCX  WARN  object 0xa9bce00 was not returned to mpool ucp_requests
[1710236553.290776] [node049:2581215:0]          mpool.c:43   UCX  WARN  object 0xa9bcfc0 was not returned to mpool ucp_requests
[1710236553.292765] [node049:2581206:0]          mpool.c:43   UCX  WARN  object 0xaab7280 was not returned to mpool ucp_requests
[1710236553.292776] [node049:2581206:0]          mpool.c:43   UCX  WARN  object 0xaab7440 was not returned to mpool ucp_requests
[1710236553.292780] [node049:2581206:0]          mpool.c:43   UCX  WARN  object 0xaab7600 was not returned to mpool ucp_requests
[1710236553.292782] [node049:2581206:0]          mpool.c:43   UCX  WARN  object 0xaab77c0 was not returned to mpool ucp_requests
[1710236553.292785] [node049:2581206:0]          mpool.c:43   UCX  WARN  object 0xaab7980 was not returned to mpool ucp_requests
[1710236553.292787] [node049:2581206:0]          mpool.c:43   UCX  WARN  object 0xaab7b40 was not returned to mpool ucp_requests
[1710236553.292789] [node049:2581206:0]          mpool.c:43   UCX  WARN  object 0xaab7d00 was not returned to mpool ucp_requests
[1710236553.292792] [node049:2581206:0]          mpool.c:43   UCX  WARN  object 0xaab7ec0 was not returned to mpool ucp_requests
[1710236553.292795] [node049:2581206:0]          mpool.c:43   UCX  WARN  object 0xaab8080 was not returned to mpool ucp_requests
[1710236553.292797] [node049:2581206:0]          mpool.c:43   UCX  WARN  object 0xaab8240 was not returned to mpool ucp_requests
[1710236553.292800] [node049:2581206:0]          mpool.c:43   UCX  WARN  object 0xaab8400 was not returned to mpool ucp_requests
[1710236553.292802] [node049:2581206:0]          mpool.c:43   UCX  WARN  object 0xaab85c0 was not returned to mpool ucp_requests
[1710236553.292804] [node049:2581206:0]          mpool.c:43   UCX  WARN  object 0xaab8780 was not returned to mpool ucp_requests
[1710236553.292771] [node049:2581209:0]          mpool.c:43   UCX  WARN  object 0xbd2bb80 was not returned to mpool ucp_requests
[1710236553.292781] [node049:2581209:0]          mpool.c:43   UCX  WARN  object 0xbd2bd40 was not returned to mpool ucp_requests
[1710236553.292785] [node049:2581209:0]          mpool.c:43   UCX  WARN  object 0xbd2bf00 was not returned to mpool ucp_requests
[1710236553.292787] [node049:2581209:0]          mpool.c:43   UCX  WARN  object 0xbd2c0c0 was not returned to mpool ucp_requests
[1710236553.292790] [node049:2581209:0]          mpool.c:43   UCX  WARN  object 0xbd2c280 was not returned to mpool ucp_requests
[1710236553.292792] [node049:2581209:0]          mpool.c:43   UCX  WARN  object 0xbd2c440 was not returned to mpool ucp_requests
[1710236553.292795] [node049:2581209:0]          mpool.c:43   UCX  WARN  object 0xbd2c600 was not returned to mpool ucp_requests
[1710236553.292797] [node049:2581209:0]          mpool.c:43   UCX  WARN  object 0xbd2c7c0 was not returned to mpool ucp_requests
[1710236553.292800] [node049:2581209:0]          mpool.c:43   UCX  WARN  object 0xbd2c980 was not returned to mpool ucp_requests
[1710236553.292802] [node049:2581209:0]          mpool.c:43   UCX  WARN  object 0xbd2cb40 was not returned to mpool ucp_requests
[1710236553.292805] [node049:2581209:0]          mpool.c:43   UCX  WARN  object 0xbd2cd00 was not returned to mpool ucp_requests
[1710236553.292807] [node049:2581209:0]          mpool.c:43   UCX  WARN  object 0xbd2cec0 was not returned to mpool ucp_requests
[1710236553.292809] [node049:2581209:0]          mpool.c:43   UCX  WARN  object 0xbd2d080 was not returned to mpool ucp_requests
[1710236553.292762] [node049:2581217:0]          mpool.c:43   UCX  WARN  object 0xbf36dc0 was not returned to mpool ucp_requests
[1710236553.292773] [node049:2581217:0]          mpool.c:43   UCX  WARN  object 0xbf36f80 was not returned to mpool ucp_requests
[1710236553.292777] [node049:2581217:0]          mpool.c:43   UCX  WARN  object 0xbf37140 was not returned to mpool ucp_requests
[1710236553.292779] [node049:2581217:0]          mpool.c:43   UCX  WARN  object 0xbf37300 was not returned to mpool ucp_requests
[1710236553.292782] [node049:2581217:0]          mpool.c:43   UCX  WARN  object 0xbf374c0 was not returned to mpool ucp_requests
[1710236553.292785] [node049:2581217:0]          mpool.c:43   UCX  WARN  object 0xbf37680 was not returned to mpool ucp_requests
[1710236553.292787] [node049:2581217:0]          mpool.c:43   UCX  WARN  object 0xbf37840 was not returned to mpool ucp_requests
[1710236553.292790] [node049:2581217:0]          mpool.c:43   UCX  WARN  object 0xbf37a00 was not returned to mpool ucp_requests
[1710236553.292792] [node049:2581217:0]          mpool.c:43   UCX  WARN  object 0xbf37bc0 was not returned to mpool ucp_requests
[1710236553.292794] [node049:2581217:0]          mpool.c:43   UCX  WARN  object 0xbf37d80 was not returned to mpool ucp_requests
[1710236553.292797] [node049:2581217:0]          mpool.c:43   UCX  WARN  object 0xbf37f40 was not returned to mpool ucp_requests
[1710236553.292799] [node049:2581217:0]          mpool.c:43   UCX  WARN  object 0xbf38100 was not returned to mpool ucp_requests
[1710236553.292693] [node049:2581219:0]          mpool.c:43   UCX  WARN  object 0xa8a8c80 was not returned to mpool ucp_requests
[1710236553.292705] [node049:2581219:0]          mpool.c:43   UCX  WARN  object 0xa8a8e40 was not returned to mpool ucp_requests
[1710236553.292709] [node049:2581219:0]          mpool.c:43   UCX  WARN  object 0xa8a9000 was not returned to mpool ucp_requests
[1710236553.292711] [node049:2581219:0]          mpool.c:43   UCX  WARN  object 0xa8a91c0 was not returned to mpool ucp_requests
[1710236553.292714] [node049:2581219:0]          mpool.c:43   UCX  WARN  object 0xa8a9380 was not returned to mpool ucp_requests
[1710236553.292716] [node049:2581219:0]          mpool.c:43   UCX  WARN  object 0xa8a9540 was not returned to mpool ucp_requests
[1710236553.292719] [node049:2581219:0]          mpool.c:43   UCX  WARN  object 0xa8a9700 was not returned to mpool ucp_requests
[1710236553.292721] [node049:2581219:0]          mpool.c:43   UCX  WARN  object 0xa8a98c0 was not returned to mpool ucp_requests
[1710236553.292724] [node049:2581219:0]          mpool.c:43   UCX  WARN  object 0xa8a9a80 was not returned to mpool ucp_requests
[1710236553.292727] [node049:2581219:0]          mpool.c:43   UCX  WARN  object 0xa8a9c40 was not returned to mpool ucp_requests
[1710236553.292731] [node049:2581219:0]          mpool.c:43   UCX  WARN  object 0xa8a9e00 was not returned to mpool ucp_requests
[1710236553.292733] [node049:2581219:0]          mpool.c:43   UCX  WARN  object 0xa8a9fc0 was not returned to mpool ucp_requests
[1710236553.292751] [node049:2581203:0]          mpool.c:43   UCX  WARN  object 0xb8a9e00 was not returned to mpool ucp_requests
[1710236553.292766] [node049:2581203:0]          mpool.c:43   UCX  WARN  object 0xb8a9fc0 was not returned to mpool ucp_requests
[1710236553.292769] [node049:2581203:0]          mpool.c:43   UCX  WARN  object 0xb8aa180 was not returned to mpool ucp_requests
[1710236553.292772] [node049:2581203:0]          mpool.c:43   UCX  WARN  object 0xb8aa340 was not returned to mpool ucp_requests
[1710236553.292775] [node049:2581203:0]          mpool.c:43   UCX  WARN  object 0xb8aa500 was not returned to mpool ucp_requests
[1710236553.292777] [node049:2581203:0]          mpool.c:43   UCX  WARN  object 0xb8aa6c0 was not returned to mpool ucp_requests
[1710236553.292779] [node049:2581203:0]          mpool.c:43   UCX  WARN  object 0xb8aa880 was not returned to mpool ucp_requests
[1710236553.292782] [node049:2581203:0]          mpool.c:43   UCX  WARN  object 0xb8aaa40 was not returned to mpool ucp_requests
[1710236553.292784] [node049:2581203:0]          mpool.c:43   UCX  WARN  object 0xb8aac00 was not returned to mpool ucp_requests
[1710236553.292786] [node049:2581203:0]          mpool.c:43   UCX  WARN  object 0xb8aadc0 was not returned to mpool ucp_requests
[1710236553.292789] [node049:2581203:0]          mpool.c:43   UCX  WARN  object 0xb8aaf80 was not returned to mpool ucp_requests
[1710236553.294117] [node049:2581204:0]          mpool.c:43   UCX  WARN  object 0xc4b8cc0 was not returned to mpool ucp_requests
[1710236553.294129] [node049:2581204:0]          mpool.c:43   UCX  WARN  object 0xc4b8e80 was not returned to mpool ucp_requests
[1710236553.294132] [node049:2581204:0]          mpool.c:43   UCX  WARN  object 0xc4b9040 was not returned to mpool ucp_requests
[1710236553.294135] [node049:2581204:0]          mpool.c:43   UCX  WARN  object 0xc4b9200 was not returned to mpool ucp_requests
[1710236553.294138] [node049:2581204:0]          mpool.c:43   UCX  WARN  object 0xc4b93c0 was not returned to mpool ucp_requests
[1710236553.294140] [node049:2581204:0]          mpool.c:43   UCX  WARN  object 0xc4b9580 was not returned to mpool ucp_requests
[1710236553.294142] [node049:2581204:0]          mpool.c:43   UCX  WARN  object 0xc4b9740 was not returned to mpool ucp_requests
[1710236553.294145] [node049:2581204:0]          mpool.c:43   UCX  WARN  object 0xc4b9900 was not returned to mpool ucp_requests
[1710236553.294147] [node049:2581204:0]          mpool.c:43   UCX  WARN  object 0xc4b9ac0 was not returned to mpool ucp_requests
[1710236553.294149] [node049:2581204:0]          mpool.c:43   UCX  WARN  object 0xc4b9c80 was not returned to mpool ucp_requests
[1710236553.294152] [node049:2581204:0]          mpool.c:43   UCX  WARN  object 0xc4b9e40 was not returned to mpool ucp_requests
[1710236553.294154] [node049:2581204:0]          mpool.c:43   UCX  WARN  object 0xc4ba000 was not returned to mpool ucp_requests
[1710236553.304779] [node049:2581214:0]          mpool.c:43   UCX  WARN  object 0xb5c5d00 was not returned to mpool ucp_requests
[1710236553.304791] [node049:2581214:0]          mpool.c:43   UCX  WARN  object 0xb5c5ec0 was not returned to mpool ucp_requests
[1710236553.304794] [node049:2581214:0]          mpool.c:43   UCX  WARN  object 0xb5c6080 was not returned to mpool ucp_requests
[1710236553.304796] [node049:2581214:0]          mpool.c:43   UCX  WARN  object 0xb5c6240 was not returned to mpool ucp_requests
[1710236553.304799] [node049:2581214:0]          mpool.c:43   UCX  WARN  object 0xb5c6400 was not returned to mpool ucp_requests
[1710236553.304801] [node049:2581214:0]          mpool.c:43   UCX  WARN  object 0xb5c65c0 was not returned to mpool ucp_requests
[1710236553.304803] [node049:2581214:0]          mpool.c:43   UCX  WARN  object 0xb5c6780 was not returned to mpool ucp_requests
[1710236553.304805] [node049:2581214:0]          mpool.c:43   UCX  WARN  object 0xb5c6940 was not returned to mpool ucp_requests
[1710236553.304808] [node049:2581214:0]          mpool.c:43   UCX  WARN  object 0xb5c6b00 was not returned to mpool ucp_requests
[1710236553.304810] [node049:2581214:0]          mpool.c:43   UCX  WARN  object 0xb5c6cc0 was not returned to mpool ucp_requests
[1710236553.304812] [node049:2581214:0]          mpool.c:43   UCX  WARN  object 0xb5c6e80 was not returned to mpool ucp_requests
[1710236553.304815] [node049:2581214:0]          mpool.c:43   UCX  WARN  object 0xb5c7040 was not returned to mpool ucp_requests


           ************************************************************
           *        Program running with 20 parallel MPI-processes    *
           *              working on a common directory               *
           ************************************************************

Diagonalization of the overlap matrix:
Smallest eigenvalue                        ... 4.591e-06
Time for diagonalization                   ...    0.355 sec
Threshold for overlap eigenvalues          ... 1.000e-08
Number of eigenvalues below threshold      ... 0
Time for construction of square roots      ...    0.334 sec
Total time needed                          ...    0.694 sec

-------------------
DFT GRID GENERATION
-------------------

General Integration Accuracy     IntAcc      ... 4.388
Radial Grid Type                 RadialGrid  ... OptM3 with GC (2021)
Angular Grid (max. ang.)         AngularGrid ... 4 (Lebedev-302)
Angular grid pruning method      GridPruning ... 4 (adaptive)
Weight generation scheme         WeightScheme... Becke
Basis function cutoff            BFCut       ... 1.0000e-11
Integration weight cutoff        WCut        ... 1.0000e-14
Angular grids for H and He will be reduced by one unit
Partially contracted basis set               ... off
Rotationally invariant grid construction     ... off

Total number of grid points                  ...   302827
Total number of batches                      ...     4769
Average number of points per batch           ...       63
Average number of grid points per atom       ...     4520
Time for grid setup =    2.268 sec

--------------------
COSX GRID GENERATION
--------------------

GRIDX 1
-------
General Integration Accuracy     IntAcc      ... 3.816
Radial Grid Type                 RadialGrid  ... OptM3 with GC (2021)
Angular Grid (max. ang.)         AngularGrid ... 1 (Lebedev-50)
Angular grid pruning method      GridPruning ... 4 (adaptive)
Weight generation scheme         WeightScheme... Becke
Basis function cutoff            BFCut       ... 1.0000e-11
Integration weight cutoff        WCut        ... 1.0000e-14
Angular grids for H and He will be reduced by one unit
Partially contracted basis set               ... on
Rotationally invariant grid construction     ... off

Total number of grid points                  ...    38435
Total number of batches                      ...      630
Average number of points per batch           ...       61
Average number of grid points per atom       ...      574
UseSFitting                                  ... on

GRIDX 2
-------
General Integration Accuracy     IntAcc      ... 4.020
Radial Grid Type                 RadialGrid  ... OptM3 with GC (2021)
Angular Grid (max. ang.)         AngularGrid ... 2 (Lebedev-110)
Angular grid pruning method      GridPruning ... 4 (adaptive)
Weight generation scheme         WeightScheme... Becke
Basis function cutoff            BFCut       ... 1.0000e-11
Integration weight cutoff        WCut        ... 1.0000e-14
Angular grids for H and He will be reduced by one unit
Partially contracted basis set               ... on
Rotationally invariant grid construction     ... off

Total number of grid points                  ...    81203
Total number of batches                      ...     1301
Average number of points per batch           ...       62
Average number of grid points per atom       ...     1212
UseSFitting                                  ... on

GRIDX 3
-------
General Integration Accuracy     IntAcc      ... 4.338
Radial Grid Type                 RadialGrid  ... OptM3 with GC (2021)
Angular Grid (max. ang.)         AngularGrid ... 3 (Lebedev-194)
Angular grid pruning method      GridPruning ... 4 (adaptive)
Weight generation scheme         WeightScheme... Becke
Basis function cutoff            BFCut       ... 1.0000e-11
Integration weight cutoff        WCut        ... 1.0000e-14
Angular grids for H and He will be reduced by one unit
Partially contracted basis set               ... on
Rotationally invariant grid construction     ... off

Total number of grid points                  ...   176282
Total number of batches                      ...     2792
Average number of points per batch           ...       63
Average number of grid points per atom       ...     2631
UseSFitting                                  ... on

Time for X-Grid setup             =    5.619 sec


--------------------
CPCM SOLVATION MODEL
--------------------
CPCM parameters:
  Epsilon                                         ...      26.7260
  Refrac                                          ...       1.2907
  Rsolv                                           ...       1.3000
  Surface type                                    ... GAUSSIAN VDW
  Epsilon function type                           ...         CPCM
Solvent:                                     ... 2,2,2-TRIFLUOROETHANOL
SMD-CDS solvent descriptors:
  Soln                                       ...    1.2907
  Soln25                                     ... Unavailable
  Sola                                       ...    0.5700
  Solb                                       ...    0.2500
  Solg                                       ...   42.0200
  Solc                                       ...    0.0000
  Solh                                       ...    0.5000
Radii:
 Radius for O  used is    2.8724 Bohr (=   1.5200 Ang.)
 Radius for N  used is    3.5716 Bohr (=   1.8900 Ang.)
 Radius for C  used is    3.4960 Bohr (=   1.8500 Ang.)
 Radius for H  used is    2.2677 Bohr (=   1.2000 Ang.)
Calculating surface                               ...        done! (  0.0s)
GEPOL surface points                              ...         3812
GEPOL Volume                                      ...    3166.8689
GEPOL Surface-area                                ...    1748.0913
Calculating surface distance matrix               ...        done! (  0.2s)
Performing Cholesky decomposition & store         ...        done! (  0.7s)
Overall time for CPCM initialization              ...                 0.9s
--------------
SCF ITERATIONS
--------------
ITER       Energy         Delta-E        Max-DP      RMS-DP      [F,P]     Damp
               ***  Starting incremental Fock matrix formation  ***
  0  -1384.3968156251   0.000000000000 0.00816309  0.00004900  0.0201888 0.7000
                      *** Initiating the SOSCF procedure ***
                      *** Re-Reading the Fockian *** 
                      *** Removing any level shift *** 
ITER      Energy       Delta-E        Grad      Rot      Max-DP    RMS-DP
  1  -1384.39869819  -0.0018825624  0.001502  0.001502  0.027920  0.000143
               *** Restarting incremental Fock matrix formation ***
  2  -1384.40392747  -0.0052292856  0.001088  0.002831  0.007101  0.000028
  3  -1384.40411705  -0.0001895757  0.000212  0.000864  0.000841  0.000009
  4  -1384.40411596   0.0000010913  0.000361  0.000609  0.001612  0.000005
  5  -1384.40412388  -0.0000079264  0.000060  0.000134  0.000850  0.000002
  6  -1384.40412384   0.0000000413  0.000056  0.000073  0.000349  0.000001
  7  -1384.40412413  -0.0000002862  0.000013  0.000039  0.000210  0.000001
  8  -1384.40412415  -0.0000000216  0.000012  0.000018  0.000085  0.000001
  9  -1384.40412421  -0.0000000644  0.000003  0.000007  0.000206  0.000001
 10  -1384.40412418   0.0000000327  0.000003  0.000004  0.000067  0.000001
                  ***Gradient check signals convergence***
              ***Rediagonalizing the Fockian in SOSCF/NRSCF***

               *****************************************************
               *                     SUCCESS                       *
               *           SCF CONVERGED AFTER  11 CYCLES          *
               *****************************************************

Old exchange energy                            =    -48.099119122 Eh
New exchange energy                            =    -48.099102589 Eh
Exchange energy change after final integration =      0.000016533 Eh
Total energy after final integration           =  -1384.404107551 Eh
Final COS-X integration done in                =    33.761 sec

SMD CDS free energy correction energy :                -0.59139     Kcal/mol
Total Energy after SMD CDS correction =             -1384.405049990 Eh
Total Energy       :        -1384.40504999 Eh          -37671.57660 eV
  Last Energy change         ...    9.8393e-08  Tolerance :   1.0000e-08
  Last MAX-Density change    ...    1.6653e-15  Tolerance :   1.0000e-07
             **** THE GBW FILE WAS UPDATED (ImineZ4optb.gbw) ****
             **** DENSITY ImineZ4optb.scfp WAS UPDATED ****
             **** ENERGY FILE WAS UPDATED (ImineZ4optb.en.tmp) ****
             **** THE GBW FILE WAS UPDATED (ImineZ4optb.gbw) ****
             **** DENSITY ImineZ4optb.scfp WAS UPDATED ****
Total SCF time: 0 days 0 hours 4 min 54 sec 

Maximum memory used throughout the entire SCF-calculation: 396.6 MB
[1710236850.115790] [node049:2581457:0]          mpool.c:43   UCX  WARN  object 0x14310580 was not returned to mpool ucp_requests
[1710236850.115811] [node049:2581457:0]          mpool.c:43   UCX  WARN  object 0x14310740 was not returned to mpool ucp_requests
[1710236850.115814] [node049:2581457:0]          mpool.c:43   UCX  WARN  object 0x14310900 was not returned to mpool ucp_requests
[1710236850.115817] [node049:2581457:0]          mpool.c:43   UCX  WARN  object 0x14310ac0 was not returned to mpool ucp_requests
[1710236850.115819] [node049:2581457:0]          mpool.c:43   UCX  WARN  object 0x14310c80 was not returned to mpool ucp_requests
[1710236850.115822] [node049:2581457:0]          mpool.c:43   UCX  WARN  object 0x14310e40 was not returned to mpool ucp_requests
[1710236850.115824] [node049:2581457:0]          mpool.c:43   UCX  WARN  object 0x14311000 was not returned to mpool ucp_requests
[1710236850.117463] [node049:2581465:0]          mpool.c:43   UCX  WARN  object 0x1434e240 was not returned to mpool ucp_requests
[1710236850.117484] [node049:2581465:0]          mpool.c:43   UCX  WARN  object 0x1434e400 was not returned to mpool ucp_requests
[1710236850.117487] [node049:2581465:0]          mpool.c:43   UCX  WARN  object 0x1434e5c0 was not returned to mpool ucp_requests
[1710236850.117490] [node049:2581465:0]          mpool.c:43   UCX  WARN  object 0x1434e940 was not returned to mpool ucp_requests
[1710236850.117493] [node049:2581465:0]          mpool.c:43   UCX  WARN  object 0x1434ecc0 was not returned to mpool ucp_requests
[1710236850.117495] [node049:2581465:0]          mpool.c:43   UCX  WARN  object 0x1434ee80 was not returned to mpool ucp_requests
[1710236850.117498] [node049:2581465:0]          mpool.c:43   UCX  WARN  object 0x1434f040 was not returned to mpool ucp_requests
[1710236850.120694] [node049:2581458:0]          mpool.c:43   UCX  WARN  object 0x12b78440 was not returned to mpool ucp_requests
[1710236850.120714] [node049:2581458:0]          mpool.c:43   UCX  WARN  object 0x12b787c0 was not returned to mpool ucp_requests
[1710236850.120717] [node049:2581458:0]          mpool.c:43   UCX  WARN  object 0x12b78980 was not returned to mpool ucp_requests
[1710236850.120720] [node049:2581458:0]          mpool.c:43   UCX  WARN  object 0x12b78b40 was not returned to mpool ucp_requests
[1710236850.120723] [node049:2581458:0]          mpool.c:43   UCX  WARN  object 0x12b78d00 was not returned to mpool ucp_requests
[1710236850.120725] [node049:2581458:0]          mpool.c:43   UCX  WARN  object 0x12b78ec0 was not returned to mpool ucp_requests
[1710236850.120728] [node049:2581458:0]          mpool.c:43   UCX  WARN  object 0x12b79080 was not returned to mpool ucp_requests
[1710236850.120689] [node049:2581467:0]          mpool.c:43   UCX  WARN  object 0x1315c280 was not returned to mpool ucp_requests
[1710236850.120709] [node049:2581467:0]          mpool.c:43   UCX  WARN  object 0x1315c440 was not returned to mpool ucp_requests
[1710236850.120712] [node049:2581467:0]          mpool.c:43   UCX  WARN  object 0x1315c600 was not returned to mpool ucp_requests
[1710236850.120715] [node049:2581467:0]          mpool.c:43   UCX  WARN  object 0x1315c980 was not returned to mpool ucp_requests
[1710236850.120718] [node049:2581467:0]          mpool.c:43   UCX  WARN  object 0x1315cb40 was not returned to mpool ucp_requests
[1710236850.120720] [node049:2581467:0]          mpool.c:43   UCX  WARN  object 0x1315cd00 was not returned to mpool ucp_requests
[1710236850.120723] [node049:2581467:0]          mpool.c:43   UCX  WARN  object 0x1315d080 was not returned to mpool ucp_requests
[1710236850.122276] [node049:2581454:0]          mpool.c:43   UCX  WARN  object 0x1456d4c0 was not returned to mpool ucp_requests
[1710236850.122288] [node049:2581454:0]          mpool.c:43   UCX  WARN  object 0x1456d680 was not returned to mpool ucp_requests
[1710236850.122292] [node049:2581454:0]          mpool.c:43   UCX  WARN  object 0x1456d840 was not returned to mpool ucp_requests
[1710236850.122294] [node049:2581454:0]          mpool.c:43   UCX  WARN  object 0x1456dbc0 was not returned to mpool ucp_requests
[1710236850.122297] [node049:2581454:0]          mpool.c:43   UCX  WARN  object 0x1456dd80 was not returned to mpool ucp_requests
[1710236850.122299] [node049:2581454:0]          mpool.c:43   UCX  WARN  object 0x1456df40 was not returned to mpool ucp_requests
[1710236850.122302] [node049:2581454:0]          mpool.c:43   UCX  WARN  object 0x1456e100 was not returned to mpool ucp_requests
[1710236850.121505] [node049:2581466:0]          mpool.c:43   UCX  WARN  object 0x146a3240 was not returned to mpool ucp_requests
[1710236850.121518] [node049:2581466:0]          mpool.c:43   UCX  WARN  object 0x146a3400 was not returned to mpool ucp_requests
[1710236850.121522] [node049:2581466:0]          mpool.c:43   UCX  WARN  object 0x146a35c0 was not returned to mpool ucp_requests
[1710236850.121524] [node049:2581466:0]          mpool.c:43   UCX  WARN  object 0x146a3780 was not returned to mpool ucp_requests
[1710236850.121527] [node049:2581466:0]          mpool.c:43   UCX  WARN  object 0x146a3b00 was not returned to mpool ucp_requests
[1710236850.121529] [node049:2581466:0]          mpool.c:43   UCX  WARN  object 0x146a3cc0 was not returned to mpool ucp_requests
[1710236850.121532] [node049:2581466:0]          mpool.c:43   UCX  WARN  object 0x146a3e80 was not returned to mpool ucp_requests
[1710236850.165344] [node049:2581453:0]          mpool.c:43   UCX  WARN  object 0x13fb5240 was not returned to mpool ucp_requests
[1710236850.165357] [node049:2581453:0]          mpool.c:43   UCX  WARN  object 0x13fb5400 was not returned to mpool ucp_requests
[1710236850.165361] [node049:2581453:0]          mpool.c:43   UCX  WARN  object 0x13fb55c0 was not returned to mpool ucp_requests
[1710236850.165363] [node049:2581453:0]          mpool.c:43   UCX  WARN  object 0x13fb5940 was not returned to mpool ucp_requests
[1710236850.165366] [node049:2581453:0]          mpool.c:43   UCX  WARN  object 0x13fb5b00 was not returned to mpool ucp_requests
[1710236850.165369] [node049:2581453:0]          mpool.c:43   UCX  WARN  object 0x13fb5cc0 was not returned to mpool ucp_requests
[1710236850.165371] [node049:2581453:0]          mpool.c:43   UCX  WARN  object 0x13fb5e80 was not returned to mpool ucp_requests
[1710236850.180375] [node049:2581471:0]          mpool.c:43   UCX  WARN  object 0x136244c0 was not returned to mpool ucp_requests
[1710236850.180390] [node049:2581471:0]          mpool.c:43   UCX  WARN  object 0x13624680 was not returned to mpool ucp_requests
[1710236850.180393] [node049:2581471:0]          mpool.c:43   UCX  WARN  object 0x13624840 was not returned to mpool ucp_requests
[1710236850.180396] [node049:2581471:0]          mpool.c:43   UCX  WARN  object 0x13624a00 was not returned to mpool ucp_requests
[1710236850.180398] [node049:2581471:0]          mpool.c:43   UCX  WARN  object 0x13624bc0 was not returned to mpool ucp_requests
[1710236850.180401] [node049:2581471:0]          mpool.c:43   UCX  WARN  object 0x13624d80 was not returned to mpool ucp_requests
[1710236850.180403] [node049:2581471:0]          mpool.c:43   UCX  WARN  object 0x13624f40 was not returned to mpool ucp_requests
[1710236850.180406] [node049:2581471:0]          mpool.c:43   UCX  WARN  object 0x13625100 was not returned to mpool ucp_requests
[1710236850.180282] [node049:2581455:0]          mpool.c:43   UCX  WARN  object 0x13040440 was not returned to mpool ucp_requests
[1710236850.180295] [node049:2581455:0]          mpool.c:43   UCX  WARN  object 0x13040600 was not returned to mpool ucp_requests
[1710236850.180298] [node049:2581455:0]          mpool.c:43   UCX  WARN  object 0x13040980 was not returned to mpool ucp_requests
[1710236850.180301] [node049:2581455:0]          mpool.c:43   UCX  WARN  object 0x13040b40 was not returned to mpool ucp_requests
[1710236850.180304] [node049:2581455:0]          mpool.c:43   UCX  WARN  object 0x13040d00 was not returned to mpool ucp_requests
[1710236850.180306] [node049:2581455:0]          mpool.c:43   UCX  WARN  object 0x13040ec0 was not returned to mpool ucp_requests
[1710236850.180309] [node049:2581455:0]          mpool.c:43   UCX  WARN  object 0x13041080 was not returned to mpool ucp_requests
[1710236850.186425] [node049:2581469:0]          mpool.c:43   UCX  WARN  object 0x12b25380 was not returned to mpool ucp_requests
[1710236850.186437] [node049:2581469:0]          mpool.c:43   UCX  WARN  object 0x12b25540 was not returned to mpool ucp_requests
[1710236850.186441] [node049:2581469:0]          mpool.c:43   UCX  WARN  object 0x12b25700 was not returned to mpool ucp_requests
[1710236850.186443] [node049:2581469:0]          mpool.c:43   UCX  WARN  object 0x12b258c0 was not returned to mpool ucp_requests
[1710236850.186446] [node049:2581469:0]          mpool.c:43   UCX  WARN  object 0x12b25a80 was not returned to mpool ucp_requests
[1710236850.186449] [node049:2581469:0]          mpool.c:43   UCX  WARN  object 0x12b25c40 was not returned to mpool ucp_requests
[1710236850.186451] [node049:2581469:0]          mpool.c:43   UCX  WARN  object 0x12b25e00 was not returned to mpool ucp_requests
[1710236850.186454] [node049:2581469:0]          mpool.c:43   UCX  WARN  object 0x12b25fc0 was not returned to mpool ucp_requests
[1710236850.182738] [node049:2581459:0]          mpool.c:43   UCX  WARN  object 0x13dad440 was not returned to mpool ucp_requests
[1710236850.182750] [node049:2581459:0]          mpool.c:43   UCX  WARN  object 0x13dad600 was not returned to mpool ucp_requests
[1710236850.182753] [node049:2581459:0]          mpool.c:43   UCX  WARN  object 0x13dad7c0 was not returned to mpool ucp_requests
[1710236850.182756] [node049:2581459:0]          mpool.c:43   UCX  WARN  object 0x13dad980 was not returned to mpool ucp_requests
[1710236850.182758] [node049:2581459:0]          mpool.c:43   UCX  WARN  object 0x13dadb40 was not returned to mpool ucp_requests
[1710236850.182761] [node049:2581459:0]          mpool.c:43   UCX  WARN  object 0x13dadd00 was not returned to mpool ucp_requests
[1710236850.182763] [node049:2581459:0]          mpool.c:43   UCX  WARN  object 0x13dadec0 was not returned to mpool ucp_requests
[1710236850.181182] [node049:2581460:0]          mpool.c:43   UCX  WARN  object 0x13efb300 was not returned to mpool ucp_requests
[1710236850.181195] [node049:2581460:0]          mpool.c:43   UCX  WARN  object 0x13efb4c0 was not returned to mpool ucp_requests
[1710236850.181198] [node049:2581460:0]          mpool.c:43   UCX  WARN  object 0x13efb680 was not returned to mpool ucp_requests
[1710236850.181201] [node049:2581460:0]          mpool.c:43   UCX  WARN  object 0x13efb840 was not returned to mpool ucp_requests
[1710236850.181203] [node049:2581460:0]          mpool.c:43   UCX  WARN  object 0x13efbbc0 was not returned to mpool ucp_requests
[1710236850.181206] [node049:2581460:0]          mpool.c:43   UCX  WARN  object 0x13efbd80 was not returned to mpool ucp_requests
[1710236850.181208] [node049:2581460:0]          mpool.c:43   UCX  WARN  object 0x13efbf40 was not returned to mpool ucp_requests
[1710236850.194454] [node049:2581470:0]          mpool.c:43   UCX  WARN  object 0x14268540 was not returned to mpool ucp_requests
[1710236850.194467] [node049:2581470:0]          mpool.c:43   UCX  WARN  object 0x14268700 was not returned to mpool ucp_requests
[1710236850.194470] [node049:2581470:0]          mpool.c:43   UCX  WARN  object 0x142688c0 was not returned to mpool ucp_requests
[1710236850.194473] [node049:2581470:0]          mpool.c:43   UCX  WARN  object 0x14268a80 was not returned to mpool ucp_requests
[1710236850.194475] [node049:2581470:0]          mpool.c:43   UCX  WARN  object 0x14268c40 was not returned to mpool ucp_requests
[1710236850.194477] [node049:2581470:0]          mpool.c:43   UCX  WARN  object 0x14268e00 was not returned to mpool ucp_requests
[1710236850.194480] [node049:2581470:0]          mpool.c:43   UCX  WARN  object 0x14268fc0 was not returned to mpool ucp_requests
[1710236850.194482] [node049:2581470:0]          mpool.c:43   UCX  WARN  object 0x14269180 was not returned to mpool ucp_requests
[1710236850.206388] [node049:2581464:0]          mpool.c:43   UCX  WARN  object 0x13d3c200 was not returned to mpool ucp_requests
[1710236850.206401] [node049:2581464:0]          mpool.c:43   UCX  WARN  object 0x13d3c3c0 was not returned to mpool ucp_requests
[1710236850.206405] [node049:2581464:0]          mpool.c:43   UCX  WARN  object 0x13d3c580 was not returned to mpool ucp_requests
[1710236850.206407] [node049:2581464:0]          mpool.c:43   UCX  WARN  object 0x13d3c740 was not returned to mpool ucp_requests
[1710236850.206410] [node049:2581464:0]          mpool.c:43   UCX  WARN  object 0x13d3c900 was not returned to mpool ucp_requests
[1710236850.206412] [node049:2581464:0]          mpool.c:43   UCX  WARN  object 0x13d3ce40 was not returned to mpool ucp_requests
[1710236850.206414] [node049:2581464:0]          mpool.c:43   UCX  WARN  object 0x13d3d000 was not returned to mpool ucp_requests
[1710236850.215061] [node049:2581462:0]          mpool.c:43   UCX  WARN  object 0x12a45540 was not returned to mpool ucp_requests
[1710236850.215076] [node049:2581462:0]          mpool.c:43   UCX  WARN  object 0x12a45700 was not returned to mpool ucp_requests
[1710236850.215079] [node049:2581462:0]          mpool.c:43   UCX  WARN  object 0x12a458c0 was not returned to mpool ucp_requests
[1710236850.215081] [node049:2581462:0]          mpool.c:43   UCX  WARN  object 0x12a45a80 was not returned to mpool ucp_requests
[1710236850.215085] [node049:2581462:0]          mpool.c:43   UCX  WARN  object 0x12a45c40 was not returned to mpool ucp_requests
[1710236850.215087] [node049:2581462:0]          mpool.c:43   UCX  WARN  object 0x12a45e00 was not returned to mpool ucp_requests
[1710236850.215090] [node049:2581462:0]          mpool.c:43   UCX  WARN  object 0x12a45fc0 was not returned to mpool ucp_requests
[1710236850.215015] [node049:2581463:0]          mpool.c:43   UCX  WARN  object 0x13df5240 was not returned to mpool ucp_requests
[1710236850.215035] [node049:2581463:0]          mpool.c:43   UCX  WARN  object 0x13df5400 was not returned to mpool ucp_requests
[1710236850.215038] [node049:2581463:0]          mpool.c:43   UCX  WARN  object 0x13df55c0 was not returned to mpool ucp_requests
[1710236850.215041] [node049:2581463:0]          mpool.c:43   UCX  WARN  object 0x13df5780 was not returned to mpool ucp_requests
[1710236850.215044] [node049:2581463:0]          mpool.c:43   UCX  WARN  object 0x13df5b00 was not returned to mpool ucp_requests
[1710236850.215046] [node049:2581463:0]          mpool.c:43   UCX  WARN  object 0x13df5cc0 was not returned to mpool ucp_requests
[1710236850.215049] [node049:2581463:0]          mpool.c:43   UCX  WARN  object 0x13df5e80 was not returned to mpool ucp_requests
[1710236850.215420] [node049:2581468:0]          mpool.c:43   UCX  WARN  object 0x142b1380 was not returned to mpool ucp_requests
[1710236850.215433] [node049:2581468:0]          mpool.c:43   UCX  WARN  object 0x142b1540 was not returned to mpool ucp_requests
[1710236850.215436] [node049:2581468:0]          mpool.c:43   UCX  WARN  object 0x142b1700 was not returned to mpool ucp_requests
[1710236850.215439] [node049:2581468:0]          mpool.c:43   UCX  WARN  object 0x142b18c0 was not returned to mpool ucp_requests
[1710236850.215441] [node049:2581468:0]          mpool.c:43   UCX  WARN  object 0x142b1a80 was not returned to mpool ucp_requests
[1710236850.215444] [node049:2581468:0]          mpool.c:43   UCX  WARN  object 0x142b1c40 was not returned to mpool ucp_requests
[1710236850.215446] [node049:2581468:0]          mpool.c:43   UCX  WARN  object 0x142b1e00 was not returned to mpool ucp_requests
[1710236850.215449] [node049:2581468:0]          mpool.c:43   UCX  WARN  object 0x142b1fc0 was not returned to mpool ucp_requests
[1710236850.215528] [node049:2581456:0]          mpool.c:43   UCX  WARN  object 0x12a1f380 was not returned to mpool ucp_requests
[1710236850.215540] [node049:2581456:0]          mpool.c:43   UCX  WARN  object 0x12a1f540 was not returned to mpool ucp_requests
[1710236850.215544] [node049:2581456:0]          mpool.c:43   UCX  WARN  object 0x12a1f700 was not returned to mpool ucp_requests
[1710236850.215546] [node049:2581456:0]          mpool.c:43   UCX  WARN  object 0x12a1fa80 was not returned to mpool ucp_requests
[1710236850.215549] [node049:2581456:0]          mpool.c:43   UCX  WARN  object 0x12a1fc40 was not returned to mpool ucp_requests
[1710236850.215551] [node049:2581456:0]          mpool.c:43   UCX  WARN  object 0x12a1fe00 was not returned to mpool ucp_requests
[1710236850.215553] [node049:2581456:0]          mpool.c:43   UCX  WARN  object 0x12a1ffc0 was not returned to mpool ucp_requests
[1710236850.215432] [node049:2581461:0]          mpool.c:43   UCX  WARN  object 0x12f37280 was not returned to mpool ucp_requests
[1710236850.215444] [node049:2581461:0]          mpool.c:43   UCX  WARN  object 0x12f37440 was not returned to mpool ucp_requests
[1710236850.215447] [node049:2581461:0]          mpool.c:43   UCX  WARN  object 0x12f377c0 was not returned to mpool ucp_requests
[1710236850.215450] [node049:2581461:0]          mpool.c:43   UCX  WARN  object 0x12f37980 was not returned to mpool ucp_requests
[1710236850.215452] [node049:2581461:0]          mpool.c:43   UCX  WARN  object 0x12f37b40 was not returned to mpool ucp_requests
[1710236850.215455] [node049:2581461:0]          mpool.c:43   UCX  WARN  object 0x12f37d00 was not returned to mpool ucp_requests
[1710236850.215457] [node049:2581461:0]          mpool.c:43   UCX  WARN  object 0x12f37ec0 was not returned to mpool ucp_requests


-------------------------------------------------------------------------------
                          DFT DISPERSION CORRECTION                            
                                                                               
                              DFTD3 V3.1  Rev 1                                
                          USING Becke-Johnson damping                          
-------------------------------------------------------------------------------
-------------------------   ----------------
Dispersion correction           -0.088498274
-------------------------   ----------------


-------------------------   --------------------
FINAL SINGLE POINT ENERGY     -1384.493548264284
-------------------------   --------------------


           ************************************************************
           *        Program running with 20 parallel MPI-processes    *
           *              working on a common directory               *
           ************************************************************
------------------------------------------------------------------------------
                         ORCA SCF GRADIENT CALCULATION
------------------------------------------------------------------------------

 ... reading COSX grid (gridx3)
Gradient of the Kohn-Sham DFT energy:
Kohn-Sham wavefunction type      ... RKS
Hartree-Fock exchange scaling    ...    0.250
Number of operators              ...    1
Number of atoms                  ...   67
Basis set dimensions             ... 1227
Integral neglect threshold       ... 2.5e-11
Integral primitive cutoff        ... 2.5e-12
SHARK Integral package           ... ON

Nuc. rep. gradient       (SHARK) ... done (  0.0 sec)
HCore & Overlap gradient (SHARK) ... done (  1.1 sec)
RI-J gradient            (SHARK) ... done (  4.6 sec)
COSX-gradient                    ... done ( 43.9 sec)
Exchange-correlation gradient    ... done
Dispersion correction            ... done

------------------
CARTESIAN GRADIENT
------------------

   1   O   :    0.000627876    0.000458822   -0.000112824
   2   O   :    0.002124714    0.000670507   -0.000821261
   3   N   :    0.000176834   -0.000246657   -0.000041912
   4   N   :   -0.000323857   -0.000672684   -0.001182678
   5   C   :    0.000032915   -0.000050840   -0.000246213
   6   C   :    0.000246136    0.000108221    0.000323375
   7   H   :   -0.000055613    0.000213306   -0.000013409
   8   C   :   -0.000535631   -0.000015322   -0.000054508
   9   C   :   -0.000138927   -0.000190513   -0.000023889
  10   H   :   -0.000008147   -0.000003031   -0.000008382
  11   C   :   -0.000007573   -0.000011080    0.000007885
  12   H   :   -0.000010248    0.000003401    0.000003701
  13   C   :    0.000014750    0.000054262    0.000001675
  14   H   :   -0.000006925    0.000000775    0.000002191
  15   C   :    0.000021185   -0.000131251   -0.000064758
  16   H   :    0.000007636    0.000000397    0.000009670
  17   C   :   -0.000354721   -0.000068365   -0.000019576
  18   H   :   -0.000105034    0.000119343    0.000056793
  19   C   :   -0.000045105    0.000055262   -0.000027790
  20   C   :   -0.000058468    0.000037838    0.000025839
  21   H   :   -0.000009927    0.000001927   -0.000004190
  22   H   :   -0.000017235    0.000001197    0.000004057
  23   H   :   -0.000001864    0.000007162   -0.000017447
  24   C   :   -0.000002694   -0.000006382   -0.000048030
  25   H   :   -0.000010864   -0.000008419   -0.000002655
  26   H   :   -0.000009942   -0.000004010   -0.000011059
  27   H   :   -0.000008591   -0.000007317    0.000000046
  28   C   :   -0.000121686   -0.000025150    0.000095180
  29   H   :   -0.000078454   -0.000145836    0.000231310
  30   H   :   -0.000015437    0.000022779    0.000050881
  31   H   :   -0.000068188    0.000051533    0.000009660
  32   C   :    0.000031043    0.000490328    0.000719641
  33   C   :   -0.000021732    0.000037611    0.000267194
  34   C   :    0.000113073   -0.000255498   -0.000445407
  35   H   :   -0.000031892    0.000019564    0.000073803
  36   C   :   -0.000018788   -0.000028378   -0.000032838
  37   H   :   -0.000018075    0.000019200    0.000053077
  38   C   :    0.000013923    0.000012208   -0.000006973
  39   H   :    0.000000582   -0.000018427   -0.000027537
  40   C   :    0.000117198   -0.000087731   -0.000079981
  41   H   :    0.000050566    0.000069567   -0.000084447
  42   C   :    0.000027514    0.000006074    0.000078564
  43   C   :   -0.000022698    0.000137836    0.000151685
  44   H   :    0.000217180   -0.000018779    0.000043971
  45   H   :    0.000021637   -0.000015783    0.000003751
  46   H   :   -0.000213535    0.000066423   -0.000040891
  47   C   :    0.000196822   -0.000530422    0.000190842
  48   H   :    0.000050367   -0.000019292    0.000035343
  49   H   :   -0.000072006    0.000059865   -0.000023182
  50   H   :    0.000335514   -0.001061398    0.001153247
  51   C   :   -0.000274070    0.000243838   -0.000048636
  52   H   :   -0.000347821    0.001107768    0.000279721
  53   H   :    0.000021339    0.000054632    0.000029707
  54   H   :   -0.000023793   -0.000111658    0.000093641
  55   C   :   -0.002787902   -0.000835280    0.001178960
  56   C   :    0.001009572    0.000386514   -0.000330847
  57   C   :    0.000277051    0.000079488   -0.000181833
  58   H   :   -0.000049995    0.000011981   -0.000054821
  59   C   :    0.000034369    0.000004083    0.000052095
  60   H   :   -0.000021569   -0.000011798    0.000000997
  61   C   :    0.000008764   -0.000034815   -0.000046775
  62   H   :    0.000005616    0.000004827   -0.000004107
  63   C   :   -0.000057875    0.000009982   -0.000007456
  64   H   :   -0.000006802    0.000005165   -0.000000190
  65   C   :    0.000047499   -0.000026464   -0.000033782
  66   H   :    0.000001283    0.000023226   -0.000009868
  67   H   :   -0.000077211   -0.000225144   -0.000947198

Difference to translation invariance:
           :   -0.0002079381   -0.0002108145    0.0001211517

Difference to rotation invariance:
           :    0.0054099774   -0.0054561242   -0.0006036363

Norm of the cartesian gradient     ...    0.0052281890
RMS gradient                       ...    0.0003687680
MAX gradient                       ...    0.0027879025

-------
TIMINGS
-------

Total SCF gradient time            ...       70.624 sec

One electron gradient       ....       1.145 sec  (  1.6%)
RI-J Coulomb gradient       ....       4.628 sec  (  6.6%)
COSX gradient               ....      43.879 sec  ( 62.1%)
XC gradient                 ....       8.324 sec  ( 11.8%)
CPCM gradient               ....       2.354 sec  (  3.3%)
   A-Matrix (El+Nuc)        ....       0.614 sec  (  0.9%)
   Potential                ....       1.741 sec  (  2.5%)

Maximum memory used throughout the entire SCFGRAD-calculation: 259.3 MB
------------------------------------------------------------------------------
                         ORCA GEOMETRY RELAXATION STEP
------------------------------------------------------------------------------

Reading the OPT-File                    .... done
Getting information on internals        .... done
Copying old internal coords+grads       .... done
Making the new internal coordinates     .... (new redundants).... done
Validating the new internal coordinates .... (new redundants).... done
Calculating the B-matrix                .... done
Calculating the G,G- and P matrices     .... done
Transforming gradient to internals      .... done
Projecting the internal gradient        .... done
Number of atoms                         ....  67
Number of internal coordinates          .... 357
Current Energy                          .... -1384.493548264 Eh
Current gradient norm                   ....     0.005228189 Eh/bohr
Maximum allowed component of the step   ....  0.150
Current trust radius                    ....  0.300
Updating the Hessian (BFGS)             .... done
Forming the augmented Hessian           .... done
Diagonalizing the augmented Hessian     .... done
Last element of RFO vector              ....  0.994722134
Lowest eigenvalues of augmented Hessian:
 -0.000607732  0.000965910  0.001804188  0.010659064  0.010819118
Length of the computed step             ....  0.103149854
The final length of the internal step   ....  0.103149854
Converting the step to cartesian space:
 Initial RMS(Int)=    0.0054592692
Transforming coordinates:
 Iter   0:  RMS(Cart)=    0.0458162042 RMS(Int)=    0.8792274508
 Iter   1:  RMS(Cart)=    0.0011975624 RMS(Int)=    0.0003538812
 Iter   2:  RMS(Cart)=    0.0000302405 RMS(Int)=    0.0000062921
 Iter   3:  RMS(Cart)=    0.0000015545 RMS(Int)=    0.0000004858
 Iter   4:  RMS(Cart)=    0.0000000504 RMS(Int)=    0.0000000122
done
Storing new coordinates                 .... done

                                .--------------------.
          ----------------------|Geometry convergence|-------------------------
          Item                value                   Tolerance       Converged
          ---------------------------------------------------------------------
          Energy change       0.0001976764            0.0000050000      NO
          RMS gradient        0.0005581792            0.0001000000      NO
          MAX gradient        0.0031171027            0.0003000000      NO
          RMS step            0.0054592692            0.0020000000      NO
          MAX step            0.0601290862            0.0040000000      NO
          ........................................................
          Max(Bonds)      0.0318      Max(Angles)    0.15
          Max(Dihed)        1.66      Max(Improp)    0.00
          ---------------------------------------------------------------------

The optimization has not yet converged - more geometry cycles are needed


    ---------------------------------------------------------------------------
                         Redundant Internal Coordinates
                            (Angstroem and degrees)

        Definition                    Value    dE/dq     Step     New-Value
    ----------------------------------------------------------------------------
     1. B(C   4,O   0)                1.4028 -0.000127 -0.0000    1.4028   
     2. B(C   4,N   2)                1.2448  0.000306  0.0000    1.2448   
     3. B(C   5,N   3)                1.4435 -0.000588  0.0001    1.4436   
     4. B(C   5,C   4)                1.5147 -0.000906  0.0002    1.5149   
     5. B(H   6,C   5)                1.0906 -0.000081  0.0000    1.0906   
     6. B(C   7,C   5)                1.5182 -0.000260  0.0001    1.5183   
     7. B(C   8,C   7)                1.3909  0.000082 -0.0000    1.3908   
     8. B(H   9,C   8)                1.0856 -0.000010  0.0000    1.0856   
     9. B(C  10,C   8)                1.3860 -0.000005  0.0000    1.3860   
    10. B(H  11,C  10)                1.0845 -0.000009  0.0000    1.0845   
    11. B(C  12,C  10)                1.3896  0.000038 -0.0000    1.3895   
    12. B(H  13,C  12)                1.0844 -0.000004  0.0000    1.0844   
    13. B(C  14,C  12)                1.3872 -0.000019  0.0000    1.3872   
    14. B(H  15,C  14)                1.0845 -0.000004  0.0000    1.0845   
    15. B(C  16,C   7)                1.3884 -0.000035 -0.0000    1.3884   
    16. B(C  16,C  14)                1.3881  0.000095 -0.0000    1.3880   
    17. B(H  17,C  16)                1.0837  0.000135 -0.0000    1.0837   
    18. B(C  18,N   2)                1.4695  0.000258  0.0000    1.4696   
    19. B(C  19,C  18)                1.5265  0.000130 -0.0001    1.5265   
    20. B(H  20,C  19)                1.0928  0.000003  0.0000    1.0928   
    21. B(H  21,C  19)                1.0926  0.000010 -0.0000    1.0926   
    22. B(H  22,C  19)                1.0913  0.000089 -0.0001    1.0912   
    23. B(C  23,C  18)                1.5242 -0.000035  0.0000    1.5243   
    24. B(H  24,C  23)                1.0932  0.000002 -0.0000    1.0932   
    25. B(H  25,C  23)                1.0924 -0.000005  0.0000    1.0924   
    26. B(H  26,C  23)                1.0926  0.000005 -0.0000    1.0926   
    27. B(C  27,C  18)                1.5255 -0.000093  0.0000    1.5255   
    28. B(H  28,C  27)                1.0895 -0.000249  0.0001    1.0896   
    29. B(H  29,C  27)                1.0926  0.000022 -0.0000    1.0926   
    30. B(H  30,C  27)                1.0922 -0.000080  0.0000    1.0922   
    31. B(C  31,N   3)                1.3836  0.000417 -0.0002    1.3834   
    32. B(C  32,C  31)                1.4200 -0.000935  0.0002    1.4203   
    33. B(C  33,C  32)                1.3922 -0.000175  0.0000    1.3923   
    34. B(H  34,C  33)                1.0813  0.000002  0.0000    1.0814   
    35. B(C  35,C  33)                1.3891 -0.000012  0.0000    1.3891   
    36. B(H  36,C  35)                1.0840 -0.000001  0.0000    1.0840   
    37. B(C  37,C  35)                1.3824  0.000149 -0.0000    1.3824   
    38. B(H  38,C  37)                1.0848 -0.000004  0.0000    1.0848   
    39. B(C  39,C  37)                1.3839  0.000149 -0.0000    1.3838   
    40. B(C  39,C  31)                1.4003  0.000077 -0.0000    1.4003   
    41. B(H  40,C  39)                1.0821 -0.000103  0.0000    1.0821   
    42. B(C  41,C  32)                1.5342 -0.000790  0.0003    1.5345   
    43. B(C  42,C  41)                1.5292  0.000135 -0.0000    1.5292   
    44. B(H  43,C  42)                1.0929  0.000095 -0.0000    1.0928   
    45. B(H  44,C  42)                1.0927 -0.000020  0.0000    1.0927   
    46. B(H  45,C  42)                1.0927 -0.000093  0.0000    1.0927   
    47. B(C  46,C  41)                1.5357 -0.000663  0.0003    1.5360   
    48. B(H  47,C  46)                1.0930  0.000011 -0.0000    1.0930   
    49. B(H  48,C  46)                1.0936  0.000099 -0.0000    1.0935   
    50. B(H  49,C  46)                1.0907  0.000857 -0.0002    1.0905   
    51. B(C  50,C  41)                1.5359  0.000835 -0.0003    1.5356   
    52. B(H  51,C  50)                1.0893 -0.000633  0.0001    1.0894   
    53. B(H  51,H  22)                3.7314  0.000162 -0.0318    3.6996   
    54. B(H  52,C  50)                1.0936  0.000001  0.0000    1.0936   
    55. B(H  53,C  50)                1.0935  0.000004  0.0000    1.0935   
    56. B(C  54,O   1)                1.2053  0.000143 -0.0000    1.2053   
    57. B(C  54,O   0)                1.3505  0.000012 -0.0001    1.3504   
    58. B(C  55,C  54)                1.4738  0.000107 -0.0002    1.4736   
    59. B(C  56,C  55)                1.3935  0.000043 -0.0000    1.3935   
    60. B(H  57,C  56)                1.0822 -0.000110  0.0002    1.0824   
    61. B(H  57,H  49)                2.5382 -0.000454  0.0035    2.5417   
    62. B(C  58,C  56)                1.3848 -0.000009 -0.0000    1.3848   
    63. B(H  59,C  58)                1.0838 -0.000006  0.0000    1.0838   
    64. B(C  60,C  58)                1.3886  0.000010  0.0000    1.3886   
    65. B(H  61,C  60)                1.0844 -0.000001  0.0000    1.0844   
    66. B(C  62,C  60)                1.3895 -0.000078  0.0001    1.3896   
    67. B(H  63,C  62)                1.0838 -0.000003 -0.0000    1.0838   
    68. B(C  64,C  62)                1.3834  0.000002 -0.0000    1.3834   
    69. B(C  64,C  55)                1.3935  0.000078 -0.0000    1.3935   
    70. B(H  65,C  64)                1.0834 -0.000019 -0.0000    1.0834   
    71. B(H  66,N   3)                1.0051  0.000553 -0.0002    1.0049   
    72. A(C   4,O   0,C  54)          119.80 -0.002098    0.10    119.90   
    73. A(C   4,N   2,C  18)          126.24  0.001416    0.01    126.25   
    74. A(C   5,N   3,H  66)          113.19 -0.000303    0.02    113.21   
    75. A(C  31,N   3,H  66)          115.30 -0.000037    0.02    115.32   
    76. A(C   5,N   3,C  31)          122.19  0.000143    0.03    122.22   
    77. A(O   0,C   4,N   2)          124.86  0.001493   -0.01    124.85   
    78. A(N   2,C   4,C   5)          122.57  0.000082    0.01    122.57   
    79. A(O   0,C   4,C   5)          112.01 -0.001516   -0.01    111.99   
    80. A(H   6,C   5,C   7)          108.69  0.000574   -0.06    108.63   
    81. A(C   4,C   5,H   6)          104.78  0.000400   -0.04    104.74   
    82. A(N   3,C   5,H   6)          109.60 -0.000214   -0.02    109.58   
    83. A(C   4,C   5,C   7)          111.62 -0.001640    0.11    111.74   
    84. A(N   3,C   5,C   7)          115.25  0.000102    0.00    115.25   
    85. A(N   3,C   5,C   4)          106.38  0.000802   -0.00    106.38   
    86. A(C   5,C   7,C   8)          119.10  0.000257   -0.00    119.09   
    87. A(C   8,C   7,C  16)          119.33  0.000075   -0.00    119.33   
    88. A(C   5,C   7,C  16)          121.52 -0.000340    0.01    121.52   
    89. A(H   9,C   8,C  10)          120.03  0.000029    0.00    120.03   
    90. A(C   7,C   8,C  10)          120.42 -0.000058    0.00    120.42   
    91. A(C   7,C   8,H   9)          119.55  0.000029   -0.00    119.54   
    92. A(H  11,C  10,C  12)          120.07  0.000001   -0.00    120.07   
    93. A(C   8,C  10,H  11)          119.87 -0.000008    0.00    119.87   
    94. A(C   8,C  10,C  12)          120.06  0.000006   -0.00    120.06   
    95. A(H  13,C  12,C  14)          120.18 -0.000021    0.00    120.18   
    96. A(C  10,C  12,C  14)          119.69  0.000036   -0.00    119.69   
    97. A(C  10,C  12,H  13)          120.13 -0.000014    0.00    120.13   
    98. A(H  15,C  14,C  16)          119.72  0.000005    0.00    119.72   
    99. A(C  12,C  14,C  16)          120.16 -0.000012   -0.00    120.16   
   100. A(C  12,C  14,H  15)          120.12  0.000007    0.00    120.12   
   101. A(C  14,C  16,H  17)          119.71  0.000117   -0.00    119.70   
   102. A(C   7,C  16,H  17)          119.96 -0.000072    0.00    119.96   
   103. A(C   7,C  16,C  14)          120.33 -0.000045    0.00    120.34   
   104. A(N   2,C  18,C  19)          108.66 -0.000272    0.04    108.69   
   105. A(C  23,C  18,C  27)          108.73 -0.000282    0.02    108.75   
   106. A(C  19,C  18,C  27)          110.64  0.000014   -0.01    110.63   
   107. A(N   2,C  18,C  27)          113.42  0.000462   -0.05    113.38   
   108. A(C  19,C  18,C  23)          109.43  0.000179   -0.00    109.43   
   109. A(N   2,C  18,C  23)          105.80 -0.000107    0.00    105.80   
   110. A(C  18,C  19,H  21)          109.56  0.000025   -0.00    109.55   
   111. A(C  18,C  19,H  20)          110.70 -0.000021    0.00    110.70   
   112. A(H  21,C  19,H  22)          108.29  0.000029   -0.01    108.28   
   113. A(H  20,C  19,H  22)          108.56 -0.000054    0.01    108.57   
   114. A(C  18,C  19,H  22)          111.52  0.000027   -0.00    111.52   
   115. A(H  20,C  19,H  21)          108.12 -0.000006   -0.00    108.12   
   116. A(H  25,C  23,H  26)          108.49  0.000001   -0.00    108.49   
   117. A(H  24,C  23,H  26)          108.20 -0.000004    0.00    108.20   
   118. A(C  18,C  23,H  26)          110.67  0.000002   -0.00    110.67   
   119. A(H  24,C  23,H  25)          108.29  0.000001    0.00    108.29   
   120. A(C  18,C  23,H  25)          110.47 -0.000004    0.00    110.48   
   121. A(C  18,C  23,H  24)          110.63  0.000004   -0.00    110.63   
   122. A(H  29,C  27,H  30)          107.97  0.000025    0.00    107.97   
   123. A(H  28,C  27,H  30)          108.84 -0.000017   -0.00    108.83   
   124. A(C  18,C  27,H  30)          111.12  0.000031   -0.00    111.12   
   125. A(H  28,C  27,H  29)          107.29 -0.000036    0.01    107.30   
   126. A(C  18,C  27,H  29)          108.80 -0.000133    0.01    108.81   
   127. A(C  18,C  27,H  28)          112.64  0.000123   -0.01    112.63   
   128. A(N   3,C  31,C  39)          119.32  0.001222   -0.03    119.28   
   129. A(N   3,C  31,C  32)          121.27 -0.001193    0.02    121.29   
   130. A(C  32,C  31,C  39)          119.40 -0.000011   -0.00    119.40   
   131. A(C  31,C  32,C  33)          116.94  0.000518   -0.02    116.92   
   132. A(C  33,C  32,C  41)          119.97  0.001352   -0.06    119.91   
   133. A(C  31,C  32,C  41)          123.10 -0.001875    0.08    123.17   
   134. A(H  34,C  33,C  35)          117.64  0.000175   -0.01    117.63   
   135. A(C  32,C  33,C  35)          123.46 -0.000307    0.01    123.47   
   136. A(C  32,C  33,H  34)          118.90  0.000131   -0.01    118.89   
   137. A(H  36,C  35,C  37)          121.10  0.000036   -0.00    121.10   
   138. A(C  33,C  35,C  37)          118.85 -0.000041   -0.00    118.85   
   139. A(C  33,C  35,H  36)          120.05  0.000005    0.00    120.05   
   140. A(C  35,C  37,H  38)          120.90 -0.000026    0.00    120.90   
   141. A(H  38,C  37,C  39)          119.41 -0.000014    0.00    119.41   
   142. A(C  35,C  37,C  39)          119.69  0.000038   -0.00    119.69   
   143. A(C  37,C  39,H  40)          118.70  0.000048   -0.01    118.70   
   144. A(C  31,C  39,H  40)          119.65  0.000152   -0.00    119.65   
   145. A(C  31,C  39,C  37)          121.65 -0.000202    0.01    121.66   
   146. A(C  46,C  41,C  50)          110.84  0.000311   -0.01    110.83   
   147. A(C  42,C  41,C  50)          105.82 -0.001513    0.05    105.87   
   148. A(C  32,C  41,C  50)          111.42  0.001380   -0.06    111.36   
   149. A(C  42,C  41,C  46)          106.00  0.001562   -0.09    105.91   
   150. A(C  32,C  41,C  46)          110.81 -0.002084    0.15    110.96   
   151. A(C  32,C  41,C  42)          111.72  0.000398   -0.05    111.68   
   152. A(H  44,C  42,H  45)          107.52 -0.000099    0.01    107.53   
   153. A(H  43,C  42,H  45)          108.45 -0.000034    0.00    108.45   
   154. A(C  41,C  42,H  45)          112.30  0.000109   -0.00    112.29   
   155. A(H  43,C  42,H  44)          107.64  0.000073   -0.00    107.64   
   156. A(C  41,C  42,H  44)          108.64 -0.000018    0.00    108.64   
   157. A(C  41,C  42,H  43)          112.09 -0.000034   -0.00    112.09   
   158. A(H  48,C  46,H  49)          106.76  0.000789   -0.04    106.72   
   159. A(H  47,C  46,H  49)          107.29  0.000442   -0.00    107.29   
   160. A(C  41,C  46,H  49)          114.70 -0.001717    0.08    114.78   
   161. A(H  47,C  46,H  48)          108.00 -0.000013   -0.01    107.99   
   162. A(C  41,C  46,H  48)          109.51  0.000417   -0.03    109.49   
   163. A(C  41,C  46,H  47)          110.31  0.000173   -0.00    110.31   
   164. A(H  52,C  50,H  53)          107.85  0.000010    0.01    107.86   
   165. A(H  51,C  50,H  53)          107.45 -0.000545    0.02    107.47   
   166. A(C  41,C  50,H  53)          110.22 -0.000155    0.01    110.22   
   167. A(H  51,C  50,H  52)          107.54 -0.000494    0.02    107.56   
   168. A(C  41,C  50,H  52)          109.34 -0.000261    0.01    109.36   
   169. A(C  41,C  50,H  51)          114.21  0.001376   -0.06    114.15   
   170. A(O   1,C  54,C  55)          125.04 -0.000322    0.03    125.07   
   171. A(O   0,C  54,C  55)          112.22  0.000809   -0.08    112.14   
   172. A(O   0,C  54,O   1)          122.73 -0.000505    0.04    122.77   
   173. A(C  56,C  55,C  64)          120.10 -0.000121    0.01    120.11   
   174. A(C  54,C  55,C  64)          117.93 -0.000368    0.03    117.96   
   175. A(C  54,C  55,C  56)          121.97  0.000490   -0.04    121.93   
   176. A(H  57,C  56,C  58)          120.08 -0.000134    0.01    120.09   
   177. A(C  55,C  56,C  58)          119.74  0.000020   -0.00    119.73   
   178. A(C  55,C  56,H  57)          120.19  0.000115   -0.00    120.18   
   179. A(H  59,C  58,C  60)          120.14 -0.000032    0.00    120.15   
   180. A(C  56,C  58,C  60)          120.07  0.000050   -0.00    120.07   
   181. A(C  56,C  58,H  59)          119.78 -0.000018    0.00    119.78   
   182. A(H  61,C  60,C  62)          119.86  0.000011   -0.00    119.86   
   183. A(C  58,C  60,C  62)          120.25 -0.000024    0.00    120.25   
   184. A(C  58,C  60,H  61)          119.89  0.000013   -0.00    119.89   
   185. A(H  63,C  62,C  64)          119.92  0.000008   -0.00    119.92   
   186. A(C  60,C  62,C  64)          119.92 -0.000012    0.00    119.92   
   187. A(C  60,C  62,H  63)          120.16  0.000003    0.00    120.16   
   188. A(C  62,C  64,H  65)          120.69 -0.000047    0.00    120.69   
   189. A(C  55,C  64,H  65)          119.38 -0.000041    0.00    119.39   
   190. A(C  55,C  64,C  62)          119.93  0.000087   -0.01    119.92   
   191. D(N   2,C   4,O   0,C  54)   -101.46 -0.002701    1.55    -99.91   
   192. D(C   5,C   4,O   0,C  54)     86.99 -0.003117    1.66     88.66   
   193. D(O   0,C   4,N   2,C  18)      1.29 -0.000966    0.22      1.51   
   194. D(C   5,C   4,N   2,C  18)    171.99 -0.000616    0.09    172.08   
   195. D(N   3,C   5,C   4,N   2)   -117.09 -0.000588    0.20   -116.89   
   196. D(C   7,C   5,C   4,O   0)    -71.82  0.000341    0.01    -71.81   
   197. D(C   7,C   5,N   3,H  66)     80.94 -0.000971    0.15     81.10   
   198. D(H   6,C   5,N   3,H  66)   -156.11 -0.000305    0.06   -156.04   
   199. D(C   4,C   5,N   3,C  31)    171.65  0.000824   -0.11    171.54   
   200. D(H   6,C   5,C   4,O   0)    170.73  0.000251    0.04    170.77   
   201. D(C   4,C   5,N   3,H  66)    -43.34  0.000468    0.00    -43.34   
   202. D(C   7,C   5,C   4,N   2)    116.41 -0.000206    0.12    116.53   
   203. D(H   6,C   5,C   4,N   2)     -1.04 -0.000296    0.15     -0.89   
   204. D(H   6,C   5,N   3,C  31)     58.89  0.000051   -0.05     58.84   
   205. D(N   3,C   5,C   4,O   0)     54.69 -0.000041    0.08     54.77   
   206. D(C   7,C   5,N   3,C  31)    -64.06 -0.000615    0.04    -64.02   
   207. D(C  16,C   7,C   5,C   4)     98.77 -0.000196    0.17     98.95   
   208. D(C  16,C   7,C   5,H   6)   -146.15 -0.000285    0.15   -146.00   
   209. D(C  16,C   7,C   5,N   3)    -22.72 -0.000041    0.08    -22.64   
   210. D(C   8,C   7,C   5,C   4)    -78.45 -0.000025    0.07    -78.38   
   211. D(C   8,C   7,C   5,H   6)     36.63 -0.000114    0.05     36.67   
   212. D(C   8,C   7,C   5,N   3)    160.06  0.000130   -0.02    160.04   
   213. D(C  10,C   8,C   7,C  16)     -1.16  0.000094   -0.06     -1.22   
   214. D(C  10,C   8,C   7,C   5)    176.12 -0.000085    0.04    176.16   
   215. D(H   9,C   8,C   7,C  16)    179.49  0.000075   -0.04    179.45   
   216. D(H   9,C   8,C   7,C   5)     -3.23 -0.000104    0.06     -3.17   
   217. D(C  12,C  10,C   8,H   9)    179.66 -0.000020    0.01    179.67   
   218. D(H  11,C  10,C   8,H   9)     -0.39 -0.000009    0.00     -0.39   
   219. D(H  11,C  10,C   8,C   7)   -179.73 -0.000029    0.02   -179.72   
   220. D(C  12,C  10,C   8,C   7)      0.32 -0.000039    0.02      0.35   
   221. D(H  13,C  12,C  10,C   8)   -179.90  0.000009   -0.01   -179.91   
   222. D(C  14,C  12,C  10,C   8)      0.55 -0.000025    0.01      0.57   
   223. D(C  14,C  12,C  10,H  11)   -179.39 -0.000036    0.02   -179.37   
   224. D(H  13,C  12,C  10,H  11)      0.16 -0.000002    0.00      0.16   
   225. D(C  16,C  14,C  12,H  13)    179.87 -0.000001    0.00    179.88   
   226. D(C  16,C  14,C  12,C  10)     -0.59  0.000033   -0.02     -0.60   
   227. D(H  15,C  14,C  12,H  13)     -0.14  0.000001   -0.00     -0.14   
   228. D(H  15,C  14,C  12,C  10)    179.40  0.000035   -0.02    179.38   
   229. D(H  17,C  16,C  14,H  15)      0.05  0.000028   -0.02      0.03   
   230. D(H  17,C  16,C  14,C  12)   -179.97  0.000030   -0.02   -179.99   
   231. D(C   7,C  16,C  14,H  15)    179.75  0.000021   -0.01    179.74   
   232. D(C   7,C  16,C  14,C  12)     -0.26  0.000023   -0.02     -0.28   
   233. D(H  17,C  16,C   7,C   8)   -179.17 -0.000093    0.06   -179.10   
   234. D(H  17,C  16,C   7,C   5)      3.62  0.000074   -0.04      3.58   
   235. D(C  14,C  16,C   7,C   8)      1.13 -0.000086    0.06      1.19   
   236. D(C  14,C  16,C   7,C   5)   -176.08  0.000081   -0.05   -176.13   
   237. D(C  27,C  18,N   2,C   4)     57.33  0.000208   -0.13     57.20   
   238. D(C  23,C  18,N   2,C   4)    176.43  0.000054   -0.13    176.30   
   239. D(C  19,C  18,N   2,C   4)    -66.16  0.000072   -0.11    -66.27   
   240. D(H  22,C  19,C  18,C  27)    -59.05 -0.000284    0.07    -58.98   
   241. D(H  22,C  19,C  18,C  23)   -178.84 -0.000059    0.06   -178.78   
   242. D(H  22,C  19,C  18,N   2)     66.09  0.000120    0.03     66.12   
   243. D(H  21,C  19,C  18,C  23)    -58.97  0.000011    0.04    -58.93   
   244. D(H  21,C  19,C  18,C  27)     60.81 -0.000215    0.06     60.87   
   245. D(H  21,C  19,C  18,N   2)   -174.05  0.000190    0.02   -174.03   
   246. D(H  20,C  19,C  18,C  27)    179.96 -0.000220    0.06    180.02   
   247. D(H  20,C  19,C  18,C  23)     60.18  0.000006    0.04     60.22   
   248. D(H  20,C  19,C  18,N   2)    -54.90  0.000185    0.02    -54.88   
   249. D(H  25,C  23,C  18,C  19)     59.79  0.000080   -0.01     59.77   
   250. D(H  25,C  23,C  18,N   2)    176.68 -0.000207    0.03    176.71   
   251. D(H  24,C  23,C  18,C  27)     58.74  0.000127   -0.01     58.73   
   252. D(H  24,C  23,C  18,C  19)    179.69  0.000080   -0.01    179.68   
   253. D(H  24,C  23,C  18,N   2)    -63.41 -0.000206    0.03    -63.38   
   254. D(H  26,C  23,C  18,C  27)    178.66  0.000126   -0.01    178.64   
   255. D(H  26,C  23,C  18,C  19)    -60.39  0.000079   -0.01    -60.40   
   256. D(H  26,C  23,C  18,N   2)     56.50 -0.000207    0.03     56.53   
   257. D(H  25,C  23,C  18,C  27)    -61.16  0.000126   -0.01    -61.18   
   258. D(H  30,C  27,C  18,C  23)    -69.75  0.000047    0.03    -69.72   
   259. D(H  30,C  27,C  18,N   2)     47.65  0.000008    0.02     47.67   
   260. D(H  29,C  27,C  18,C  23)     49.00  0.000014    0.03     49.03   
   261. D(H  29,C  27,C  18,C  19)    -71.21 -0.000037    0.03    -71.18   
   262. D(H  29,C  27,C  18,N   2)    166.40 -0.000026    0.02    166.42   
   263. D(H  28,C  27,C  18,C  23)    167.83 -0.000043    0.04    167.87   
   264. D(H  30,C  27,C  18,C  19)    170.05 -0.000004    0.03    170.07   
   265. D(H  28,C  27,C  18,C  19)     47.63 -0.000094    0.04     47.66   
   266. D(H  28,C  27,C  18,N   2)    -74.77 -0.000082    0.03    -74.74   
   267. D(C  39,C  31,N   3,H  66)   -159.55  0.000755   -0.38   -159.93   
   268. D(C  39,C  31,N   3,C   5)    -15.22  0.000310   -0.27    -15.49   
   269. D(C  32,C  31,N   3,H  66)     21.72 -0.000205    0.08     21.80   
   270. D(C  32,C  31,N   3,C   5)    166.05 -0.000650    0.19    166.25   
   271. D(C  41,C  32,C  31,C  39)    179.75 -0.000090    0.02    179.77   
   272. D(C  41,C  32,C  31,N   3)     -1.53  0.000886   -0.44     -1.97   
   273. D(C  33,C  32,C  31,C  39)      0.22  0.000482   -0.28     -0.06   
   274. D(C  33,C  32,C  31,N   3)    178.94  0.001458   -0.74    178.20   
   275. D(C  35,C  33,C  32,C  41)    179.99  0.000033   -0.00    179.98   
   276. D(C  35,C  33,C  32,C  31)     -0.47 -0.000536    0.29     -0.18   
   277. D(H  34,C  33,C  32,C  41)      0.17  0.000298   -0.15      0.02   
   278. D(H  34,C  33,C  32,C  31)    179.71 -0.000271    0.15    179.86   
   279. D(C  37,C  35,C  33,H  34)    179.99 -0.000044    0.03    180.03   
   280. D(C  37,C  35,C  33,C  32)      0.17  0.000218   -0.11      0.06   
   281. D(H  36,C  35,C  33,H  34)     -0.08 -0.000056    0.03     -0.05   
   282. D(H  36,C  35,C  33,C  32)   -179.90  0.000206   -0.11   -180.01   
   283. D(C  39,C  37,C  35,H  36)   -179.54  0.000170   -0.08   -179.62   
   284. D(C  39,C  37,C  35,C  33)      0.39  0.000158   -0.08      0.30   
   285. D(H  38,C  37,C  35,H  36)     -0.18 -0.000104    0.05     -0.13   
   286. D(H  38,C  37,C  35,C  33)    179.74 -0.000116    0.05    179.79   
   287. D(H  40,C  39,C  37,H  38)     -0.41 -0.000225    0.11     -0.30   
   288. D(H  40,C  39,C  37,C  35)    178.95 -0.000495    0.24    179.20   
   289. D(C  31,C  39,C  37,H  38)    180.00  0.000075   -0.05    179.95   
   290. D(C  31,C  39,C  37,C  35)     -0.63 -0.000194    0.08     -0.55   
   291. D(H  40,C  39,C  31,C  32)   -179.26  0.000168   -0.06   -179.32   
   292. D(H  40,C  39,C  31,N   3)      1.99 -0.000758    0.39      2.38   
   293. D(C  37,C  39,C  31,C  32)      0.32 -0.000136    0.11      0.43   
   294. D(C  37,C  39,C  31,N   3)   -178.43 -0.001062    0.56   -177.87   
   295. D(C  50,C  41,C  32,C  33)   -119.83  0.001166   -1.20   -121.03   
   296. D(C  50,C  41,C  32,C  31)     60.66  0.001758   -1.52     59.14   
   297. D(C  46,C  41,C  32,C  33)    116.26  0.001284   -1.26    115.00   
   298. D(C  46,C  41,C  32,C  31)    -63.25  0.001877   -1.57    -64.82   
   299. D(C  42,C  41,C  32,C  33)     -1.70  0.000432   -1.21     -2.91   
   300. D(C  42,C  41,C  32,C  31)    178.79  0.001025   -1.53    177.27   
   301. D(H  45,C  42,C  41,C  46)    -58.20  0.000672   -0.13    -58.33   
   302. D(H  45,C  42,C  41,C  32)     62.60 -0.000648   -0.03     62.57   
   303. D(H  44,C  42,C  41,C  50)    -57.17  0.000229   -0.09    -57.27   
   304. D(H  44,C  42,C  41,C  46)     60.59  0.000604   -0.12     60.47   
   305. D(H  44,C  42,C  41,C  32)   -178.60 -0.000717   -0.02   -178.63   
   306. D(H  43,C  42,C  41,C  50)     61.65  0.000286   -0.10     61.55   
   307. D(H  43,C  42,C  41,C  46)    179.42  0.000662   -0.13    179.29   
   308. D(H  45,C  42,C  41,C  50)   -175.97  0.000297   -0.10   -176.07   
   309. D(H  43,C  42,C  41,C  32)    -59.78 -0.000659   -0.03    -59.81   
   310. D(H  49,C  46,C  41,C  32)     62.58 -0.000290    0.14     62.72   
   311. D(H  48,C  46,C  41,C  50)     58.32 -0.000628    0.09     58.42   
   312. D(H  48,C  46,C  41,C  42)    -56.04  0.000144    0.09    -55.95   
   313. D(H  48,C  46,C  41,C  32)   -177.43 -0.000124    0.12   -177.31   
   314. D(H  47,C  46,C  41,C  50)    177.06 -0.000282    0.06    177.13   
   315. D(H  47,C  46,C  41,C  42)     62.70  0.000490    0.06     62.76   
   316. D(H  49,C  46,C  41,C  42)   -176.03 -0.000023    0.11   -175.92   
   317. D(H  47,C  46,C  41,C  32)    -58.69  0.000222    0.09    -58.61   
   318. D(H  49,C  46,C  41,C  50)    -61.66 -0.000794    0.11    -61.55   
   319. D(H  53,C  50,C  41,C  46)   -176.97 -0.000811    0.17   -176.80   
   320. D(H  53,C  50,C  41,C  42)    -62.49  0.000347    0.09    -62.40   
   321. D(H  53,C  50,C  41,C  32)     59.14  0.000663    0.03     59.17   
   322. D(H  52,C  50,C  41,C  46)    -58.57 -0.001050    0.19    -58.38   
   323. D(H  52,C  50,C  41,C  42)     55.91  0.000107    0.11     56.02   
   324. D(H  52,C  50,C  41,C  32)    177.54  0.000423    0.05    177.59   
   325. D(H  51,C  50,C  41,C  46)     61.97 -0.000950    0.19     62.16   
   326. D(H  51,C  50,C  41,C  42)    176.45  0.000208    0.11    176.55   
   327. D(H  51,C  50,C  41,C  32)    -61.93  0.000524    0.04    -61.88   
   328. D(C  55,C  54,O   0,C   4)   -169.19 -0.000001   -0.35   -169.54   
   329. D(O   1,C  54,O   0,C   4)     10.37 -0.002504    1.10     11.47   
   330. D(C  64,C  55,C  54,O   1)     -0.28  0.001024   -0.71     -1.00   
   331. D(C  64,C  55,C  54,O   0)    179.26 -0.001549    0.78    180.04   
   332. D(C  56,C  55,C  54,O   1)   -179.68  0.000959   -0.70   -180.39   
   333. D(C  56,C  55,C  54,O   0)     -0.14 -0.001614    0.79      0.65   
   334. D(C  58,C  56,C  55,C  64)     -0.12 -0.000030   -0.00     -0.13   
   335. D(C  58,C  56,C  55,C  54)    179.26  0.000035   -0.01    179.25   
   336. D(H  57,C  56,C  55,C  64)    179.96 -0.000255    0.05    180.00   
   337. D(H  57,C  56,C  55,C  54)     -0.65 -0.000190    0.04     -0.62   
   338. D(C  60,C  58,C  56,H  57)    179.95  0.000217   -0.05    179.91   
   339. D(C  60,C  58,C  56,C  55)      0.04 -0.000009    0.01      0.04   
   340. D(H  59,C  58,C  56,H  57)     -0.00  0.000159   -0.03     -0.03   
   341. D(H  59,C  58,C  56,C  55)   -179.92 -0.000066    0.02   -179.90   
   342. D(C  62,C  60,C  58,H  59)   -180.00  0.000096   -0.02   -180.02   
   343. D(C  62,C  60,C  58,C  56)      0.05  0.000038   -0.01      0.04   
   344. D(H  61,C  60,C  58,H  59)      0.02  0.000046   -0.01      0.01   
   345. D(H  61,C  60,C  58,C  56)   -179.93 -0.000012    0.00   -179.93   
   346. D(C  64,C  62,C  60,H  61)    179.94  0.000021   -0.00    179.94   
   347. D(C  64,C  62,C  60,C  58)     -0.04 -0.000028    0.01     -0.04   
   348. D(H  63,C  62,C  60,H  61)     -0.00  0.000015   -0.00     -0.01
[truncated: 10,396,248 more chars]
