# Supplementary material for: A stereodivergent multicomponent approach for the synthesis of C–N atropisomeric peptide analogues
Source: Chem Sci. 2024 Sep 16;15(40):16743–51. doi: 10.1039/d4sc04700a (PMC11418089; doi:10.1039/d4sc04700a)
Supplement: SC-015-D4SC04700A-s001 [file SC-015-D4SC04700A-s001.zip › CompData/_1_2a/ImineZ4optb.xyz]

67
Coordinates from ORCA-job ImineZ4optb
  O   3.77549705315797      6.90587819774162      3.74250271057074
  O   3.97487274933774      4.96808228488212      2.62793059858257
  N   4.26411892260130      6.01174726560615      5.85787363001996
  N   6.03198137310850      8.35516385190417      4.29687228233698
  C   4.63366538122045      6.50510431978296      4.77644009297076
  C   6.06484232250698      6.92898232640588      4.51869179398912
  H   6.58974601208511      6.71516820121584      5.45056340688744
  C   6.70078976934367      6.11364289753168      3.40707181967929
  C   7.15081267886629      4.82731923970730      3.68528993325956
  H   7.08907704904761      4.44648714614640      4.70002068457743
  C   7.66247133885270      4.02874920734965      2.67462022987245
  H   8.00673757506702      3.02552226575987      2.90090034728390
  C   7.73517901048410      4.51319889097212      1.37431036988978
  H   8.13379267953816      3.88887272659021      0.58235628386359
  C   7.30445335767186      5.80221787186593      1.09626821107181
  H   7.36716054827651      6.19095180952267      0.08575878359173
  C   6.79160908262082      6.60002944202024      2.10978309037663
  H   6.45709671950830      7.60562707803105      1.88405342286300
  C   2.87821861263101      5.72397585013675      6.25306232476022
  C   2.12080330615346      7.04304215867793      6.38031638472524
  H   2.63558389656066      7.71953106694694      7.06702459324011
  H   1.12037646361204      6.85326117293722      6.77642266812079
  H   2.01789389734609      7.54035001169167      5.41451256859107
  C   2.96668805734130      5.05594289769327      7.62027413942070
  H   3.50203148916968      4.10530497347244      7.55065592059795
  H   1.96723751647583      4.85855628121568      8.01457024722793
  H   3.49837177608296      5.69590580361786      8.32847918193678
  C   2.15948046353066      4.78199673486945      5.29222527170726
  H   1.87545261725250      5.27017489125615      4.36052679571470
  H   1.24118900459164      4.42785464290221      5.76668903735062
  H   2.77642072552829      3.91111294780686      5.06008626918848
  C   7.18331493311205      9.11592276061689      4.20503734816858
  C   7.15038878485802     10.44542723222033      3.70660786203662
  C   8.35500465340554     11.14345659952687      3.69409458097439
  H   8.36749971160810     12.15775172736234      3.31953551846524
  C   9.55616621859476     10.60647306672127      4.13973819578865
  H   10.46238159685174     11.20019597977988      4.10418431484746
  C   9.56979639732840      9.31114605899368      4.62255462254153
  H   10.48991787658553      8.85794325305377      4.97565577925335
  C   8.39710977187238      8.57688574607534      4.64821049839530
  H   8.42768820031920      7.56029788213691      5.01822969215290
  C   5.87031940005239     11.11755646459871      3.19184622642266
  C   6.11883218159659     12.57117220883968      2.78734139616153
  H   6.48444445612198     13.17347417072496      3.62270660260574
  H   5.17419582276907     13.00721603990858      2.45330367054836
  H   6.83029130870836     12.65595658572259      1.96233171682681
  C   5.34993239897526     10.41300697761192      1.93021747254084
  H   6.11120168870336     10.42772810993799      1.14607074502587
  H   4.46877197292959     10.94083085498274      1.55514197224171
  H   5.05440728588484      9.37346648165667      2.07605175834246
  C   4.78559910066032     11.16317214283339      4.27803136867415
  H   4.46398455169847     10.18315101177135      4.62826961477820
  H   3.90431502706626     11.68077219042506      3.88903665592857
  H   5.14499675946153     11.72028207919261      5.14758279450457
  C   3.58823468128205      6.10887882985133      2.66923699102176
  C   2.84839773869934      6.79318658433134      1.59368035946899
  C   2.43054193534007      8.11728802708637      1.71422604493775
  H   2.63999824190493      8.67386605533797      2.61853740858473
  C   1.75056161786928      8.72038946518907      0.66944021087347
  H   1.42692410926507      9.75068823899455      0.76122825095272
  C   1.48635872875943      8.00742962448645     -0.49256515133250
  H   0.95480895784310      8.48310719745992     -1.30926792013859
  C   1.90140905482553      6.68682790487993     -0.61329434404659
  H   1.69481472475278      6.13198294842377     -1.52113080730996
  C   2.58104776205336      6.07920284335429      0.42733394992685
  H   2.91258287486687      5.05094519164620      0.34563279051884
  H   5.27661002380181      8.64536600800286      3.70081271504747
