# Supplementary material for: A stereodivergent multicomponent approach for the synthesis of C–N atropisomeric peptide analogues
Source: Chem Sci. 2024 Sep 16;15(40):16743–51. doi: 10.1039/d4sc04700a (PMC11418089; doi:10.1039/d4sc04700a)
Supplement: SC-015-D4SC04700A-s001 [file SC-015-D4SC04700A-s001.zip › CompData/_1_2a/ImineZ4_single_point.out]

                                 *****************
                                 * O   R   C   A *
                                 *****************

                                            #,                                       
                                            ###                                      
                                            ####                                     
                                            #####                                    
                                            ######                                   
                                           ########,                                 
                                     ,,################,,,,,                         
                               ,,#################################,,                 
                          ,,##########################################,,             
                       ,#########################################, ''#####,          
                    ,#############################################,,   '####,        
                  ,##################################################,,,,####,       
                ,###########''''           ''''###############################       
              ,#####''   ,,,,##########,,,,          '''####'''          '####       
            ,##' ,,,,###########################,,,                        '##       
           ' ,,###''''                  '''############,,,                           
         ,,##''                                '''############,,,,        ,,,,,,###''
      ,#''                                            '''#######################'''  
     '                                                          ''''####''''         
             ,#######,   #######,   ,#######,      ##                                
            ,#'     '#,  ##    ##  ,#'     '#,    #''#        ######   ,####,        
            ##       ##  ##   ,#'  ##            #'  '#       #        #'  '#        
            ##       ##  #######   ##           ,######,      #####,   #    #        
            '#,     ,#'  ##    ##  '#,     ,#' ,#      #,         ##   #,  ,#        
             '#######'   ##     ##  '#######'  #'      '#     #####' # '####'        


                  #######################################################
                  #                        -***-                        #
                  #          Department of theory and spectroscopy      #
                  #    Directorship and core code : Frank Neese         #
                  #        Max Planck Institute fuer Kohlenforschung    #
                  #                Kaiser Wilhelm Platz 1               #
                  #                 D-45470 Muelheim/Ruhr               #
                  #                      Germany                        #
                  #                                                     #
                  #                  All rights reserved                #
                  #                        -***-                        #
                  #######################################################


                         Program Version 5.0.2 -  RELEASE  -


 With contributions from (in alphabetic order):
   Daniel Aravena         : Magnetic Suceptibility
   Michael Atanasov       : Ab Initio Ligand Field Theory (pilot matlab implementation)
   Alexander A. Auer      : GIAO ZORA, VPT2 properties, NMR spectrum
   Ute Becker             : Parallelization
   Giovanni Bistoni       : ED, misc. LED, open-shell LED, HFLD
   Martin Brehm           : Molecular dynamics
   Dmytro Bykov           : SCF Hessian
   Vijay G. Chilkuri      : MRCI spin determinant printing, contributions to CSF-ICE
   Dipayan Datta          : RHF DLPNO-CCSD density
   Achintya Kumar Dutta   : EOM-CC, STEOM-CC
   Dmitry Ganyushin       : Spin-Orbit,Spin-Spin,Magnetic field MRCI
   Miquel Garcia          : C-PCM and meta-GGA Hessian, CC/C-PCM, Gaussian charge scheme
   Yang Guo               : DLPNO-NEVPT2, F12-NEVPT2, CIM, IAO-localization
   Andreas Hansen         : Spin unrestricted coupled pair/coupled cluster methods
   Benjamin Helmich-Paris : MC-RPA, TRAH-SCF, COSX integrals
   Lee Huntington         : MR-EOM, pCC
   Robert Izsak           : Overlap fitted RIJCOSX, COSX-SCS-MP3, EOM
   Marcus Kettner         : VPT2
   Christian Kollmar      : KDIIS, OOCD, Brueckner-CCSD(T), CCSD density, CASPT2, CASPT2-K
   Simone Kossmann        : Meta GGA functionals, TD-DFT gradient, OOMP2, MP2 Hessian
   Martin Krupicka        : Initial AUTO-CI
   Lucas Lang             : DCDCAS
   Marvin Lechner         : AUTO-CI (C++ implementation), FIC-MRCC
   Dagmar Lenk            : GEPOL surface, SMD
   Dimitrios Liakos       : Extrapolation schemes; Compound Job, initial MDCI parallelization
   Dimitrios Manganas     : Further ROCIS development; embedding schemes
   Dimitrios Pantazis     : SARC Basis sets
   Anastasios Papadopoulos: AUTO-CI, single reference methods and gradients
   Taras Petrenko         : DFT Hessian,TD-DFT gradient, ASA, ECA, R-Raman, ABS, FL, XAS/XES, NRVS
   Peter Pinski           : DLPNO-MP2, DLPNO-MP2 Gradient
   Christoph Reimann      : Effective Core Potentials
   Marius Retegan         : Local ZFS, SOC
   Christoph Riplinger    : Optimizer, TS searches, QM/MM, DLPNO-CCSD(T), (RO)-DLPNO pert. Triples
   Tobias Risthaus        : Range-separated hybrids, TD-DFT gradient, RPA, STAB
   Michael Roemelt        : Original ROCIS implementation
   Masaaki Saitow         : Open-shell DLPNO-CCSD energy and density
   Barbara Sandhoefer     : DKH picture change effects
   Avijit Sen             : IP-ROCIS
   Kantharuban Sivalingam : CASSCF convergence, NEVPT2, FIC-MRCI
   Bernardo de Souza      : ESD, SOC TD-DFT
   Georgi Stoychev        : AutoAux, RI-MP2 NMR, DLPNO-MP2 response
   Willem Van den Heuvel  : Paramagnetic NMR
   Boris Wezisla          : Elementary symmetry handling
   Frank Wennmohs         : Technical directorship


 We gratefully acknowledge several colleagues who have allowed us to
 interface, adapt or use parts of their codes:
   Stefan Grimme, W. Hujo, H. Kruse, P. Pracht,  : VdW corrections, initial TS optimization,
                  C. Bannwarth, S. Ehlert          DFT functionals, gCP, sTDA/sTD-DF
   Ed Valeev, F. Pavosevic, A. Kumar             : LibInt (2-el integral package), F12 methods
   Garnet Chan, S. Sharma, J. Yang, R. Olivares  : DMRG
   Ulf Ekstrom                                   : XCFun DFT Library
   Mihaly Kallay                                 : mrcc  (arbitrary order and MRCC methods)
   Jiri Pittner, Ondrej Demel                    : Mk-CCSD
   Frank Weinhold                                : gennbo (NPA and NBO analysis)
   Christopher J. Cramer and Donald G. Truhlar   : smd solvation model
   Lars Goerigk                                  : TD-DFT with DH, B97 family of functionals
   V. Asgeirsson, H. Jonsson                     : NEB implementation
   FAccTs GmbH                                   : IRC, NEB, NEB-TS, DLPNO-Multilevel, CI-OPT
                                                   MM, QMMM, 2- and 3-layer-ONIOM, Crystal-QMMM,
                                                   LR-CPCM, SF, NACMEs, symmetry and pop. for TD-DFT,
                                                   nearIR, NL-DFT gradient (VV10), updates on ESD,
                                                   ML-optimized integration grids
   S Lehtola, MJT Oliveira, MAL Marques          : LibXC Library
   Liviu Ungur et al                             : ANISO software


 Your calculation uses the libint2 library for the computation of 2-el integrals
 For citations please refer to: http://libint.valeyev.net

 Your ORCA version has been built with support for libXC version: 5.1.0
 For citations please refer to: https://tddft.org/programs/libxc/

 This ORCA versions uses:
   CBLAS   interface :  Fast vector & matrix operations
   LAPACKE interface :  Fast linear algebra routines
   SCALAPACK package :  Parallel linear algebra routines
   Shared memory     :  Shared parallel matrices
   BLAS/LAPACK       :  OpenBLAS 0.3.15  USE64BITINT DYNAMIC_ARCH NO_AFFINITY Zen SINGLE_THREADED
        Core in use  :  Zen
   Copyright (c) 2011-2014, The OpenBLAS Project


Your calculation utilizes the DFT-NL dispersion correction.
Cite in your paper:
Vydrov, O. A.; Van Voorhis, T. J. Chem. Phys. 2010, 133, 244103
Hujo, W.; Grimme, S. J. Chem. Theory Comput. 2011, 7, 3866 
   

Your calculation utilizes the SMD solvation module
Please cite in your paper:
A.V. Marenich, C.J. Cramer, D.G. Truhlar J. Phys. Chem. B, 113, (2009), 6378 

================================================================================

----- Orbital basis set information -----
Your calculation utilizes the basis: def2-QZVPP
   F. Weigend and R. Ahlrichs, Phys. Chem. Chem. Phys. 7, 3297 (2005).

----- AuxJ basis set information -----
Your calculation utilizes the auxiliary basis: def2/J
   F. Weigend, Phys. Chem. Chem. Phys. 8, 1057 (2006).

================================================================================
                                        WARNINGS
                       Please study these warnings very carefully!
================================================================================


INFO   : the flag for use of the SHARK integral package has been found!

================================================================================
                                       INPUT FILE
================================================================================
NAME = ImineZ4Aa.inp
|  1> ! wB97M-V def2-QZVPP
|  2> %maxcore 2660
|  3> %pal nprocs 20
|  4> end
|  5> %CPCM SMD TRUE
|  6>    SMDSOLVENT "2,2,2-TRIFLUOROETHANOL"
|  7> end
|  8> 
|  9> *xyz 0 1
| 10> O  3.775497  6.905878  3.742503
| 11> O  3.974873  4.968082  2.627931
| 12> N  4.264119  6.011747  5.857874
| 13> N  6.031981  8.355164  4.296872
| 14> C  4.633665  6.505104  4.776440
| 15> C  6.064842  6.928982  4.518692
| 16> H  6.589746  6.715168  5.450563
| 17> C  6.700790  6.113643  3.407072
| 18> C  7.150813  4.827319  3.685290
| 19> H  7.089077  4.446487  4.700021
| 20> C  7.662471  4.028749  2.674620
| 21> H  8.006738  3.025522  2.900900
| 22> C  7.735179  4.513199  1.374310
| 23> H  8.133793  3.888873  0.582356
| 24> C  7.304453  5.802218  1.096268
| 25> H  7.367161  6.190952  0.085759
| 26> C  6.791609  6.600029  2.109783
| 27> H  6.457097  7.605627  1.884053
| 28> C  2.878219  5.723976  6.253062
| 29> C  2.120803  7.043042  6.380316
| 30> H  2.635584  7.719531  7.067025
| 31> H  1.120376  6.853261  6.776423
| 32> H  2.017894  7.540350  5.414513
| 33> C  2.966688  5.055943  7.620274
| 34> H  3.502031  4.105305  7.550656
| 35> H  1.967238  4.858556  8.014570
| 36> H  3.498372  5.695906  8.328479
| 37> C  2.159480  4.781997  5.292225
| 38> H  1.875453  5.270175  4.360527
| 39> H  1.241189  4.427855  5.766689
| 40> H  2.776421  3.911113  5.060086
| 41> C  7.183315  9.115923  4.205037
| 42> C  7.150389  10.445427  3.706608
| 43> C  8.355005  11.143457  3.694095
| 44> H  8.367500  12.157752  3.319536
| 45> C  9.556166  10.606473  4.139738
| 46> H  10.462382  11.200196  4.104184
| 47> C  9.569796  9.311146  4.622555
| 48> H  10.489918  8.857943  4.975656
| 49> C  8.397110  8.576886  4.648210
| 50> H  8.427688  7.560298  5.018230
| 51> C  5.870319  11.117556  3.191846
| 52> C  6.118832  12.571172  2.787341
| 53> H  6.484444  13.173474  3.622707
| 54> H  5.174196  13.007216  2.453304
| 55> H  6.830291  12.655957  1.962332
| 56> C  5.349932  10.413007  1.930217
| 57> H  6.111202  10.427728  1.146071
| 58> H  4.468772  10.940831  1.555142
| 59> H  5.054407  9.373466  2.076052
| 60> C  4.785599  11.163172  4.278031
| 61> H  4.463985  10.183151  4.628270
| 62> H  3.904315  11.680772  3.889037
| 63> H  5.144997  11.720282  5.147583
| 64> C  3.588235  6.108879  2.669237
| 65> C  2.848398  6.793187  1.593680
| 66> C  2.430542  8.117288  1.714226
| 67> H  2.639998  8.673866  2.618537
| 68> C  1.750562  8.720389  0.669440
| 69> H  1.426924  9.750688  0.761228
| 70> C  1.486359  8.007430  -0.492565
| 71> H  0.954809  8.483107  -1.309268
| 72> C  1.901409  6.686828  -0.613294
| 73> H  1.694815  6.131983  -1.521131
| 74> C  2.581048  6.079203  0.427334
| 75> H  2.912583  5.050945  0.345633
| 76> H  5.276610  8.645366  3.700813
| 77> *
| 78> 
| 79>                          ****END OF INPUT****
================================================================================

                       ****************************
                       * Single Point Calculation *
                       ****************************

---------------------------------
CARTESIAN COORDINATES (ANGSTROEM)
---------------------------------
  O      3.775497    6.905878    3.742503
  O      3.974873    4.968082    2.627931
  N      4.264119    6.011747    5.857874
  N      6.031981    8.355164    4.296872
  C      4.633665    6.505104    4.776440
  C      6.064842    6.928982    4.518692
  H      6.589746    6.715168    5.450563
  C      6.700790    6.113643    3.407072
  C      7.150813    4.827319    3.685290
  H      7.089077    4.446487    4.700021
  C      7.662471    4.028749    2.674620
  H      8.006738    3.025522    2.900900
  C      7.735179    4.513199    1.374310
  H      8.133793    3.888873    0.582356
  C      7.304453    5.802218    1.096268
  H      7.367161    6.190952    0.085759
  C      6.791609    6.600029    2.109783
  H      6.457097    7.605627    1.884053
  C      2.878219    5.723976    6.253062
  C      2.120803    7.043042    6.380316
  H      2.635584    7.719531    7.067025
  H      1.120376    6.853261    6.776423
  H      2.017894    7.540350    5.414513
  C      2.966688    5.055943    7.620274
  H      3.502031    4.105305    7.550656
  H      1.967238    4.858556    8.014570
  H      3.498372    5.695906    8.328479
  C      2.159480    4.781997    5.292225
  H      1.875453    5.270175    4.360527
  H      1.241189    4.427855    5.766689
  H      2.776421    3.911113    5.060086
  C      7.183315    9.115923    4.205037
  C      7.150389   10.445427    3.706608
  C      8.355005   11.143457    3.694095
  H      8.367500   12.157752    3.319536
  C      9.556166   10.606473    4.139738
  H     10.462382   11.200196    4.104184
  C      9.569796    9.311146    4.622555
  H     10.489918    8.857943    4.975656
  C      8.397110    8.576886    4.648210
  H      8.427688    7.560298    5.018230
  C      5.870319   11.117556    3.191846
  C      6.118832   12.571172    2.787341
  H      6.484444   13.173474    3.622707
  H      5.174196   13.007216    2.453304
  H      6.830291   12.655957    1.962332
  C      5.349932   10.413007    1.930217
  H      6.111202   10.427728    1.146071
  H      4.468772   10.940831    1.555142
  H      5.054407    9.373466    2.076052
  C      4.785599   11.163172    4.278031
  H      4.463985   10.183151    4.628270
  H      3.904315   11.680772    3.889037
  H      5.144997   11.720282    5.147583
  C      3.588235    6.108879    2.669237
  C      2.848398    6.793187    1.593680
  C      2.430542    8.117288    1.714226
  H      2.639998    8.673866    2.618537
  C      1.750562    8.720389    0.669440
  H      1.426924    9.750688    0.761228
  C      1.486359    8.007430   -0.492565
  H      0.954809    8.483107   -1.309268
  C      1.901409    6.686828   -0.613294
  H      1.694815    6.131983   -1.521131
  C      2.581048    6.079203    0.427334
  H      2.912583    5.050945    0.345633
  H      5.276610    8.645366    3.700813

----------------------------
CARTESIAN COORDINATES (A.U.)
----------------------------
  NO LB      ZA    FRAG     MASS         X           Y           Z
   0 O     8.0000    0    15.999    7.134655   13.050218    7.072306
   1 O     8.0000    0    15.999    7.511421    9.388314    4.966070
   2 N     7.0000    0    14.007    8.058017   11.360555   11.069778
   3 N     7.0000    0    14.007   11.398792   15.788972    8.119911
   4 C     6.0000    0    12.011    8.756358   12.292865    9.026163
   5 C     6.0000    0    12.011   11.460890   13.093878    8.539090
   6 H     1.0000    0     1.008   12.452815   12.689828   10.300071
   7 C     6.0000    0    12.011   12.662658   11.553111    6.438433
   8 C     6.0000    0    12.011   13.513078    9.122311    6.964189
   9 H     1.0000    0     1.008   13.396414    8.402643    8.881753
  10 C     6.0000    0    12.011   14.479972    7.613232    5.054299
  11 H     1.0000    0     1.008   15.130542    5.717408    5.481907
  12 C     6.0000    0    12.011   14.617370    8.528710    2.597070
  13 H     1.0000    0     1.008   15.370641    7.348905    1.100493
  14 C     6.0000    0    12.011   13.803416   10.964603    2.071646
  15 H     1.0000    0     1.008   13.921917   11.699204    0.162061
  16 C     6.0000    0    12.011   12.834281   12.472247    3.986912
  17 H     1.0000    0     1.008   12.202145   14.372552    3.560344
  18 C     6.0000    0    12.011    5.439046   10.816747   11.816575
  19 C     6.0000    0    12.011    4.007737   13.309421   12.057050
  20 H     1.0000    0     1.008    4.980532   14.587799   13.354742
  21 H     1.0000    0     1.008    2.117204   12.950786   12.805584
  22 H     1.0000    0     1.008    3.813267   14.249196   10.231947
  23 C     6.0000    0    12.011    5.606228    9.554348   14.400231
  24 H     1.0000    0     1.008    6.617880    7.757902   14.268672
  25 H     1.0000    0     1.008    3.717541    9.181340   15.145342
  26 H     1.0000    0     1.008    6.610965   10.763702   15.738544
  27 C     6.0000    0    12.011    4.080826    9.036665   10.000856
  28 H     1.0000    0     1.008    3.544093    9.959187    8.240202
  29 H     1.0000    0     1.008    2.345507    8.367433   10.897463
  30 H     1.0000    0     1.008    5.246675    7.390932    9.562177
  31 C     6.0000    0    12.011   13.574498   17.226598    7.946368
  32 C     6.0000    0    12.011   13.512277   19.738996    7.004474
  33 C     6.0000    0    12.011   15.788671   21.058082    6.980828
  34 H     1.0000    0     1.008   15.812283   22.974822    6.273014
  35 C     6.0000    0    12.011   18.058537   20.043329    7.822971
  36 H     1.0000    0     1.008   19.771037   21.165303    7.755784
  37 C     6.0000    0    12.011   18.084294   17.595516    8.735363
  38 H     1.0000    0     1.008   19.823072   16.739086    9.402627
  39 C     6.0000    0    12.011   15.868238   16.207966    8.783844
  40 H     1.0000    0     1.008   15.926022   14.286893    9.483080
  41 C     6.0000    0    12.011   11.093295   21.009136    6.031715
  42 C     6.0000    0    12.011   11.562917   23.756072    5.267311
  43 H     1.0000    0     1.008   12.253823   24.894258    6.845924
  44 H     1.0000    0     1.008    9.777813   24.580076    4.636073
  45 H     1.0000    0     1.008   12.907379   23.916293    3.708270
  46 C     6.0000    0    12.011   10.109906   19.677731    3.647582
  47 H     1.0000    0     1.008   11.548498   19.705550    2.165760
  48 H     1.0000    0     1.008    8.444755   20.675174    2.938792
  49 H     1.0000    0     1.008    9.551445   17.713284    3.923170
  50 C     6.0000    0    12.011    9.043471   21.095338    8.084307
  51 H     1.0000    0     1.008    8.435709   19.243367    8.746163
  52 H     1.0000    0     1.008    7.378086   22.073460    7.349215
  53 H     1.0000    0     1.008    9.722635   22.148123    9.727522
  54 C     6.0000    0    12.011    6.780781   11.544108    5.044127
  55 C     6.0000    0    12.011    5.382692   12.837263    3.011619
  56 C     6.0000    0    12.011    4.593059   15.339451    3.239418
  57 H     1.0000    0     1.008    4.988873   16.391231    4.948318
  58 C     6.0000    0    12.011    3.308083   16.479147    1.265058
  59 H     1.0000    0     1.008    2.696496   18.426130    1.438512
  60 C     6.0000    0    12.011    2.808811   15.131850   -0.930813
  61 H     1.0000    0     1.008    1.804328   16.030749   -2.474158
  62 C     6.0000    0    12.011    3.593142   12.636274   -1.158958
  63 H     1.0000    0     1.008    3.202736   11.587769   -2.874521
  64 C     6.0000    0    12.011    4.877474   11.488029    0.807544
  65 H     1.0000    0     1.008    5.503984    9.544903    0.653152
  66 H     1.0000    0     1.008    9.971348   16.337374    6.993523

--------------------------------
INTERNAL COORDINATES (ANGSTROEM)
--------------------------------
 O      0   0   0     0.000000000000     0.00000000     0.00000000
 O      1   0   0     2.244342859319     0.00000000     0.00000000
 N      1   2   0     2.347981297133    95.74685044     0.00000000
 N      1   2   3     2.738516923485   118.96476073    83.14997429
 C      3   1   2     1.244775028638    29.32453251    86.66931273
 C      4   1   2     1.443703243345    61.77457928   315.47751545
 H      6   4   1     1.090698948589   109.62614440   221.18186565
 C      6   4   1     1.518191874575   115.31299063    98.29614469
 C      8   6   4     1.390882953030   119.06117960   160.31882720
 H      9   8   6     1.085598152302   119.53824867   356.79116419
 C      9   8   6     1.385987663280   120.42709442   176.12637414
 H     11   9   8     1.084521470151   119.86948862   180.27281877
 C     11   9   8     1.389526664683   120.05447468     0.32872124
 H     13  11   9     1.084374111360   120.12873608   180.09881685
 C     13  11   9     1.387228252019   119.68793246     0.56087844
 H     15  13  11     1.084515954286   120.12337910   179.39178686
 C     15  13  11     1.388064845489   120.16188042   359.39920021
 H     17  15  13     1.083549559849   119.69389026   180.01808024
 C      3   1   2     1.469593315780    96.92595067   267.90109970
 C     19   3   1     1.526370757689   108.73295466   294.90993402
 H     20  19   3     1.092797371777   110.70792330   305.15342019
 H     20  19   3     1.092598629753   109.54077836   186.00908138
 H     20  19   3     1.091183276977   111.52212994    66.15628324
 C     19   3   1     1.524258346211   105.80049183   177.44913796
 H     24  19   3     1.093229802291   110.63452370   296.70000324
 H     24  19   3     1.092397027589   110.47789552   176.78908363
 H     24  19   3     1.092609188708   110.66704797    56.61493287
 C     19   3   1     1.525489405775   113.31976023    58.36873449
 H     28  19   3     1.089518361303   112.62913679   285.33531140
 H     28  19   3     1.092607433684   108.82118633   166.48146545
 H     28  19   3     1.092219599832   111.10615360    47.72921133
 C      4   1   2     1.383024910427   164.49569211    65.05373747
 C     32   4   1     1.420245216691   121.26037982    65.49394677
 C     33  32   4     1.392301031934   116.89866531   177.97909435
 H     34  33  32     1.081316288849   118.90680991   179.89004457
 C     34  33  32     1.389149829077   123.46522901   359.90467350
 H     36  34  33     1.083973489667   120.04158924   179.96341413
 C     36  34  33     1.382450747520   118.86576107     0.05440918
 H     38  36  34     1.084757009793   120.89787015   179.78544545
 C     38  36  34     1.383831052268   119.68822782     0.24762480
 H     40  38  36     1.082266592032   118.73734407   179.27353101
 C     33  32   4     1.534704047752   123.16289393   357.76803561
 C     42  33  32     1.529177060268   111.68404837   176.98163361
 H     43  42  33     1.092829441269   112.09059714   300.19306028
 H     43  42  33     1.092726983194   108.64462991   181.37615443
 H     43  42  33     1.092704102210   112.28977789    62.57678501
 C     42  33  32     1.535870976616   110.93000000   294.85910322
 H     47  42  33     1.092992987195   110.31365082   301.55737049
 H     47  42  33     1.093490912720   109.47308475   182.87168900
 H     47  42  33     1.090526645035   114.78724600    62.91653175
 C     42  33  32     1.535739610768   111.40183803    58.80874462
 H     51  42  33     1.089286042579   114.15634104   298.46784386
 H     51  42  33     1.093566450058   109.37089692   177.88091850
 H     51  42  33     1.093462004465   110.20768421    59.47440968
 C      2   1   3     1.205243927132    30.37177714   163.64821265
 C     55   2   1     1.473926418001   125.13216792   181.07831956
 C     56  55   2     1.393692373895   121.90217202   179.89096011
 H     57  56  55     1.082325861624   120.18611707   359.58049429
 C     57  56  55     1.384803741473   119.71794808   179.31433893
 H     59  57  56     1.083827763710   119.78417668   180.12677801
 C     59  57  56     1.388657402283   120.07585686     0.02886489
 H     61  59  57     1.084351327310   119.88651615   180.07903985
 C     61  59  57     1.389543679179   120.25285316     0.03227478
 H     63  61  59     1.083836737442   120.15675831   180.03126595
 C     63  61  59     1.383482542474   119.92006125   359.97172828
 H     65  63  61     1.083468977032   120.69179466   180.15393740
 H      4   1   2     1.005031780555    54.08810285   115.54722563

---------------------------
INTERNAL COORDINATES (A.U.)
---------------------------
 O      0   0   0     0.000000000000     0.00000000     0.00000000
 O      1   0   0     4.241193354735     0.00000000     0.00000000
 N      1   2   0     4.437041619150    95.74685044     0.00000000
 N      1   2   3     5.175046998495   118.96476073    83.14997429
 C      3   1   2     2.352283902470    29.32453251    86.66931273
 C      4   1   2     2.728203748576    61.77457928   315.47751545
 H      6   4   1     2.061122307389   109.62614440   221.18186565
 C      6   4   1     2.868966861691   115.31299063    98.29614469
 C      8   6   4     2.628387865566   119.06117960   160.31882720
 H      9   8   6     2.051483199341   119.53824867   356.79116419
 C      9   8   6     2.619137108592   120.42709442   176.12637414
 H     11   9   8     2.049448564943   119.86948862   180.27281877
 C     11   9   8     2.625824852031   120.05447468     0.32872124
 H     13  11   9     2.049170097185   120.12873608   180.09881685
 C     13  11   9     2.621481481555   119.68793246     0.56087844
 H     15  13  11     2.049438141469   120.12337910   179.39178686
 C     15  13  11     2.623062414098   120.16188042   359.39920021
 H     17  15  13     2.047611920645   119.69389026   180.01808024
 C      3   1   2     2.777128895065    96.92595067   267.90109970
 C     19   3   1     2.884422710858   108.73295466   294.90993402
 H     20  19   3     2.065087752528   110.70792330   305.15342019
 H     20  19   3     2.064712184532   109.54077836   186.00908138
 H     20  19   3     2.062037555401   111.52212994    66.15628324
 C     19   3   1     2.880430831683   105.80049183   177.44913796
 H     24  19   3     2.065904927771   110.63452370   296.70000324
 H     24  19   3     2.064331211653   110.47789552   176.78908363
 H     24  19   3     2.064732138065   110.66704797    56.61493287
 C     19   3   1     2.882757197113   113.31976023    58.36873449
 H     28  19   3     2.058891320742   112.62913679   285.33531140
 H     28  19   3     2.064728821549   108.82118633   166.48146545
 H     28  19   3     2.063995921784   111.10615360    47.72921133
 C      4   1   2     2.613538317098   164.49569211    65.05373747
 C     32   4   1     2.683874502557   121.26037982    65.49394677
 C     33  32   4     2.631067646332   116.89866531   177.97909435
 H     34  33  32     2.043391650073   118.90680991   179.89004457
 C     34  33  32     2.625112735940   123.46522901   359.90467350
 H     36  34  33     2.048413031902   120.04158924   179.96341413
 C     36  34  33     2.612453306447   118.86576107     0.05440918
 H     38  36  34     2.049893670359   120.89787015   179.78544545
 C     38  36  34     2.615061704402   119.68822782     0.24762480
 H     40  38  36     2.045187462832   118.73734407   179.27353101
 C     33  32   4     2.900170346871   123.16289393   357.76803561
 C     42  33  32     2.889725854181   111.68404837   176.98163361
 H     43  42  33     2.065148355084   112.09059714   300.19306028
 H     43  42  33     2.064954737383   108.64462991   181.37615443
 H     43  42  33     2.064911498590   112.28977789    62.57678501
 C     42  33  32     2.902375522842   110.93000000   294.85910322
 H     47  42  33     2.065457412095   110.31365082   301.55737049
 H     47  42  33     2.066398354972   109.47308475   182.87168900
 H     47  42  33     2.060796700860   114.78724600    62.91653175
 C     42  33  32     2.902127277366   111.40183803    58.80874462
 H     51  42  33     2.058452301978   114.15634104   298.46784386
 H     51  42  33     2.066541099854   109.37089692   177.88091850
 H     51  42  33     2.066343726287   110.20768421    59.47440968
 C      2   1   3     2.277580946852    30.37177714   163.64821265
 C     55   2   1     2.785317271574   125.13216792   181.07831956
 C     56  55   2     2.633696901596   121.90217202   179.89096011
 H     57  56  55     2.045299466130   120.18611707   359.58049429
 C     57  56  55     2.616899820613   119.71794808   179.31433893
 H     59  57  56     2.048137649753   119.78417668   180.12677801
 C     59  57  56     2.624182184157   120.07585686     0.02886489
 H     61  59  57     2.049127041569   119.88651615   180.07903985
 C     61  59  57     2.625857004769   120.25285316     0.03227478
 H     63  61  59     2.048154607649   120.15675831   180.03126595
 C     63  61  59     2.614403116337   119.92006125   359.97172828
 H     65  63  61     2.047459641190   120.69179466   180.15393740
 H      4   1   2     1.899234821137    54.08810285   115.54722563

---------------------
BASIS SET INFORMATION
---------------------
There are 4 groups of distinct atoms

 Group   1 Type O   : 15s8p3d2f1g contracted to 7s4p3d2f1g pattern {8211111/5111/111/11/1}
 Group   2 Type N   : 15s8p3d2f1g contracted to 7s4p3d2f1g pattern {8211111/5111/111/11/1}
 Group   3 Type C   : 15s8p3d2f1g contracted to 7s4p3d2f1g pattern {8211111/5111/111/11/1}
 Group   4 Type H   : 7s3p2d1f contracted to 4s3p2d1f pattern {4111/111/11/1}

Atom   0O    basis set group =>   1
Atom   1O    basis set group =>   1
Atom   2N    basis set group =>   2
Atom   3N    basis set group =>   2
Atom   4C    basis set group =>   3
Atom   5C    basis set group =>   3
Atom   6H    basis set group =>   4
Atom   7C    basis set group =>   3
Atom   8C    basis set group =>   3
Atom   9H    basis set group =>   4
Atom  10C    basis set group =>   3
Atom  11H    basis set group =>   4
Atom  12C    basis set group =>   3
Atom  13H    basis set group =>   4
Atom  14C    basis set group =>   3
Atom  15H    basis set group =>   4
Atom  16C    basis set group =>   3
Atom  17H    basis set group =>   4
Atom  18C    basis set group =>   3
Atom  19C    basis set group =>   3
Atom  20H    basis set group =>   4
Atom  21H    basis set group =>   4
Atom  22H    basis set group =>   4
Atom  23C    basis set group =>   3
Atom  24H    basis set group =>   4
Atom  25H    basis set group =>   4
Atom  26H    basis set group =>   4
Atom  27C    basis set group =>   3
Atom  28H    basis set group =>   4
Atom  29H    basis set group =>   4
Atom  30H    basis set group =>   4
Atom  31C    basis set group =>   3
Atom  32C    basis set group =>   3
Atom  33C    basis set group =>   3
Atom  34H    basis set group =>   4
Atom  35C    basis set group =>   3
Atom  36H    basis set group =>   4
Atom  37C    basis set group =>   3
Atom  38H    basis set group =>   4
Atom  39C    basis set group =>   3
Atom  40H    basis set group =>   4
Atom  41C    basis set group =>   3
Atom  42C    basis set group =>   3
Atom  43H    basis set group =>   4
Atom  44H    basis set group =>   4
Atom  45H    basis set group =>   4
Atom  46C    basis set group =>   3
Atom  47H    basis set group =>   4
Atom  48H    basis set group =>   4
Atom  49H    basis set group =>   4
Atom  50C    basis set group =>   3
Atom  51H    basis set group =>   4
Atom  52H    basis set group =>   4
Atom  53H    basis set group =>   4
Atom  54C    basis set group =>   3
Atom  55C    basis set group =>   3
Atom  56C    basis set group =>   3
Atom  57H    basis set group =>   4
Atom  58C    basis set group =>   3
Atom  59H    basis set group =>   4
Atom  60C    basis set group =>   3
Atom  61H    basis set group =>   4
Atom  62C    basis set group =>   3
Atom  63H    basis set group =>   4
Atom  64C    basis set group =>   3
Atom  65H    basis set group =>   4
Atom  66H    basis set group =>   4
---------------------------------
AUXILIARY/J BASIS SET INFORMATION
---------------------------------
There are 4 groups of distinct atoms

 Group   1 Type O   : 12s5p4d2f1g contracted to 6s4p3d1f1g pattern {711111/2111/211/2/1}
 Group   2 Type N   : 12s5p4d2f1g contracted to 6s4p3d1f1g pattern {711111/2111/211/2/1}
 Group   3 Type C   : 12s5p4d2f1g contracted to 6s4p3d1f1g pattern {711111/2111/211/2/1}
 Group   4 Type H   : 5s2p1d contracted to 3s1p1d pattern {311/2/1}

Atom   0O    basis set group =>   1
Atom   1O    basis set group =>   1
Atom   2N    basis set group =>   2
Atom   3N    basis set group =>   2
Atom   4C    basis set group =>   3
Atom   5C    basis set group =>   3
Atom   6H    basis set group =>   4
Atom   7C    basis set group =>   3
Atom   8C    basis set group =>   3
Atom   9H    basis set group =>   4
Atom  10C    basis set group =>   3
Atom  11H    basis set group =>   4
Atom  12C    basis set group =>   3
Atom  13H    basis set group =>   4
Atom  14C    basis set group =>   3
Atom  15H    basis set group =>   4
Atom  16C    basis set group =>   3
Atom  17H    basis set group =>   4
Atom  18C    basis set group =>   3
Atom  19C    basis set group =>   3
Atom  20H    basis set group =>   4
Atom  21H    basis set group =>   4
Atom  22H    basis set group =>   4
Atom  23C    basis set group =>   3
Atom  24H    basis set group =>   4
Atom  25H    basis set group =>   4
Atom  26H    basis set group =>   4
Atom  27C    basis set group =>   3
Atom  28H    basis set group =>   4
Atom  29H    basis set group =>   4
Atom  30H    basis set group =>   4
Atom  31C    basis set group =>   3
Atom  32C    basis set group =>   3
Atom  33C    basis set group =>   3
Atom  34H    basis set group =>   4
Atom  35C    basis set group =>   3
Atom  36H    basis set group =>   4
Atom  37C    basis set group =>   3
Atom  38H    basis set group =>   4
Atom  39C    basis set group =>   3
Atom  40H    basis set group =>   4
Atom  41C    basis set group =>   3
Atom  42C    basis set group =>   3
Atom  43H    basis set group =>   4
Atom  44H    basis set group =>   4
Atom  45H    basis set group =>   4
Atom  46C    basis set group =>   3
Atom  47H    basis set group =>   4
Atom  48H    basis set group =>   4
Atom  49H    basis set group =>   4
Atom  50C    basis set group =>   3
Atom  51H    basis set group =>   4
Atom  52H    basis set group =>   4
Atom  53H    basis set group =>   4
Atom  54C    basis set group =>   3
Atom  55C    basis set group =>   3
Atom  56C    basis set group =>   3
Atom  57H    basis set group =>   4
Atom  58C    basis set group =>   3
Atom  59H    basis set group =>   4
Atom  60C    basis set group =>   3
Atom  61H    basis set group =>   4
Atom  62C    basis set group =>   3
Atom  63H    basis set group =>   4
Atom  64C    basis set group =>   3
Atom  65H    basis set group =>   4
Atom  66H    basis set group =>   4


           ************************************************************
           *        Program running with 20 parallel MPI-processes    *
           *              working on a common directory               *
           ************************************************************
------------------------------------------------------------------------------
                           ORCA GTO INTEGRAL CALCULATION
                           -- RI-GTO INTEGRALS CHOSEN --
------------------------------------------------------------------------------
------------------------------------------------------------------------------
                   ___                                                        
                  /   \      - P O W E R E D   B Y -                         
                 /     \                                                     
                 |  |  |   _    _      __       _____    __    __             
                 |  |  |  | |  | |    /  \     |  _  \  |  |  /  |          
                  \  \/   | |  | |   /    \    | | | |  |  | /  /          
                 / \  \   | |__| |  /  /\  \   | |_| |  |  |/  /          
                |  |  |   |  __  | /  /__\  \  |    /   |      \           
                |  |  |   | |  | | |   __   |  |    \   |  |\   \          
                \     /   | |  | | |  |  |  |  | |\  \  |  | \   \       
                 \___/    |_|  |_| |__|  |__|  |_| \__\ |__|  \__/        
                                                                              
                      - O R C A' S   B I G   F R I E N D -                    
                                      &                                       
                       - I N T E G R A L  F E E D E R -                       
                                                                              
 v1 FN, 2020, v2 2021                                                         
------------------------------------------------------------------------------


Reading SHARK input file ImineZ4Aa.SHARKINP.tmp ... ok
----------------------
SHARK INTEGRAL PACKAGE
----------------------

Number of atoms                             ...     67
Number of basis functions                   ...   2901
Number of shells                            ...    901
Maximum angular momentum                    ...      4
Integral batch strategy                     ... SHARK/LIBINT Hybrid
RI-J (if used) integral strategy            ... SPLIT-RIJ (Revised 2003 algorithm where possible)
Printlevel                                  ...      1
Contraction scheme used                     ... SEGMENTED contraction
Coulomb Range Separation                    ... NOT USED
Exchange Range Separation                   ... Long Range
   Mu parameter                             ...  0.300000
   Scaling (regular/separated)              ...  0.150000  0.850000
Finite Nucleus Model                        ... NOT USED
Auxiliary Coulomb fitting basis             ... AVAILABLE
   # of basis functions in Aux-J            ...   1991
   # of shells in Aux-J                     ...    665
   Maximum angular momentum in Aux-J        ...      4
Auxiliary J/K fitting basis                 ... NOT available
Auxiliary Correlation fitting basis         ... NOT available
Auxiliary 'external' fitting basis          ... NOT available
Integral threshold                          ...     1.000000e-10
Primitive cut-off                           ...     1.000000e-11
Primitive pair pre-selection threshold      ...     1.000000e-11

Calculating pre-screening integrals         ... done (  0.4 sec) Dimension = 901
Organizing shell pair data                  ... done (  2.8 sec)
Shell pair information
Total number of shell pairs                 ...    406351
Shell pairs after pre-screening             ...    209454
Total number of primitive shell pairs       ...    980791
Primitive shell pairs kept                  ...    341940
          la=0 lb=0:  35060 shell pairs
          la=1 lb=0:  49349 shell pairs
          la=1 lb=1:  17362 shell pairs
          la=2 lb=0:  29343 shell pairs
          la=2 lb=1:  21425 shell pairs
          la=2 lb=2:   6237 shell pairs
          la=3 lb=0:  16374 shell pairs
          la=3 lb=1:  12155 shell pairs
          la=3 lb=2:   6764 shell pairs
          la=3 lb=3:   1891 shell pairs
          la=4 lb=0:   5597 shell pairs
          la=4 lb=1:   4115 shell pairs
          la=4 lb=2:   2323 shell pairs
          la=4 lb=3:   1239 shell pairs
          la=4 lb=4:    220 shell pairs

Calculating one electron integrals          ... done (  0.7 sec)
Calculating RI/J V-Matrix + Cholesky decomp.... done (  0.6 sec)
Calculating Nuclear repulsion               ... done (  0.0 sec) ENN=   3545.006090432418 Eh

SHARK setup successfully completed in  10.2 seconds

Maximum memory used throughout the entire GTOINT-calculation: 361.3 MB
[1720884857.601954] [node061:24685:0]          mpool.c:43   UCX  WARN  object 0xb3cfac0 was not returned to mpool ucp_requests
[1720884857.601966] [node061:24685:0]          mpool.c:43   UCX  WARN  object 0xb3cfc80 was not returned to mpool ucp_requests
[1720884857.601970] [node061:24685:0]          mpool.c:43   UCX  WARN  object 0xb3cfe40 was not returned to mpool ucp_requests
[1720884857.601974] [node061:24685:0]          mpool.c:43   UCX  WARN  object 0xb3d0000 was not returned to mpool ucp_requests
[1720884857.601976] [node061:24685:0]          mpool.c:43   UCX  WARN  object 0xb3d01c0 was not returned to mpool ucp_requests
[1720884857.601980] [node061:24685:0]          mpool.c:43   UCX  WARN  object 0xb3d0380 was not returned to mpool ucp_requests
[1720884857.601982] [node061:24685:0]          mpool.c:43   UCX  WARN  object 0xb3d0540 was not returned to mpool ucp_requests
[1720884857.601986] [node061:24685:0]          mpool.c:43   UCX  WARN  object 0xb3d0700 was not returned to mpool ucp_requests
[1720884857.601988] [node061:24685:0]          mpool.c:43   UCX  WARN  object 0xb3d08c0 was not returned to mpool ucp_requests
[1720884857.601992] [node061:24685:0]          mpool.c:43   UCX  WARN  object 0xb3d0a80 was not returned to mpool ucp_requests
[1720884857.601996] [node061:24685:0]          mpool.c:43   UCX  WARN  object 0xb3d0c40 was not returned to mpool ucp_requests
[1720884857.602000] [node061:24685:0]          mpool.c:43   UCX  WARN  object 0xb3d0e00 was not returned to mpool ucp_requests
[1720884857.602002] [node061:24685:0]          mpool.c:43   UCX  WARN  object 0xb3d0fc0 was not returned to mpool ucp_requests
[1720884857.601824] [node061:24686:0]          mpool.c:43   UCX  WARN  object 0xc245a80 was not returned to mpool ucp_requests
[1720884857.601837] [node061:24686:0]          mpool.c:43   UCX  WARN  object 0xc245c40 was not returned to mpool ucp_requests
[1720884857.601841] [node061:24686:0]          mpool.c:43   UCX  WARN  object 0xc245e00 was not returned to mpool ucp_requests
[1720884857.601845] [node061:24686:0]          mpool.c:43   UCX  WARN  object 0xc245fc0 was not returned to mpool ucp_requests
[1720884857.601847] [node061:24686:0]          mpool.c:43   UCX  WARN  object 0xc246180 was not returned to mpool ucp_requests
[1720884857.601852] [node061:24686:0]          mpool.c:43   UCX  WARN  object 0xc246340 was not returned to mpool ucp_requests
[1720884857.601855] [node061:24686:0]          mpool.c:43   UCX  WARN  object 0xc246500 was not returned to mpool ucp_requests
[1720884857.601858] [node061:24686:0]          mpool.c:43   UCX  WARN  object 0xc2466c0 was not returned to mpool ucp_requests
[1720884857.601860] [node061:24686:0]          mpool.c:43   UCX  WARN  object 0xc246880 was not returned to mpool ucp_requests
[1720884857.601863] [node061:24686:0]          mpool.c:43   UCX  WARN  object 0xc246a40 was not returned to mpool ucp_requests
[1720884857.601866] [node061:24686:0]          mpool.c:43   UCX  WARN  object 0xc246c00 was not returned to mpool ucp_requests
[1720884857.601870] [node061:24686:0]          mpool.c:43   UCX  WARN  object 0xc246dc0 was not returned to mpool ucp_requests
[1720884857.601872] [node061:24686:0]          mpool.c:43   UCX  WARN  object 0xc246f80 was not returned to mpool ucp_requests
[1720884857.592290] [node061:24687:0]          mpool.c:43   UCX  WARN  object 0xbb5d900 was not returned to mpool ucp_requests
[1720884857.592311] [node061:24687:0]          mpool.c:43   UCX  WARN  object 0xbb5dac0 was not returned to mpool ucp_requests
[1720884857.592316] [node061:24687:0]          mpool.c:43   UCX  WARN  object 0xbb5dc80 was not returned to mpool ucp_requests
[1720884857.592320] [node061:24687:0]          mpool.c:43   UCX  WARN  object 0xbb5de40 was not returned to mpool ucp_requests
[1720884857.592322] [node061:24687:0]          mpool.c:43   UCX  WARN  object 0xbb5e000 was not returned to mpool ucp_requests
[1720884857.592326] [node061:24687:0]          mpool.c:43   UCX  WARN  object 0xbb5e1c0 was not returned to mpool ucp_requests
[1720884857.592328] [node061:24687:0]          mpool.c:43   UCX  WARN  object 0xbb5e380 was not returned to mpool ucp_requests
[1720884857.592331] [node061:24687:0]          mpool.c:43   UCX  WARN  object 0xbb5e540 was not returned to mpool ucp_requests
[1720884857.592334] [node061:24687:0]          mpool.c:43   UCX  WARN  object 0xbb5e700 was not returned to mpool ucp_requests
[1720884857.592336] [node061:24687:0]          mpool.c:43   UCX  WARN  object 0xbb5e8c0 was not returned to mpool ucp_requests
[1720884857.592339] [node061:24687:0]          mpool.c:43   UCX  WARN  object 0xbb5ea80 was not returned to mpool ucp_requests
[1720884857.592341] [node061:24687:0]          mpool.c:43   UCX  WARN  object 0xbb5ec40 was not returned to mpool ucp_requests
[1720884857.592344] [node061:24687:0]          mpool.c:43   UCX  WARN  object 0xbb5ee00 was not returned to mpool ucp_requests
[1720884857.592347] [node061:24687:0]          mpool.c:43   UCX  WARN  object 0xbb5efc0 was not returned to mpool ucp_requests
[1720884857.603268] [node061:24688:0]          mpool.c:43   UCX  WARN  object 0xae20880 was not returned to mpool ucp_requests
[1720884857.603279] [node061:24688:0]          mpool.c:43   UCX  WARN  object 0xae20a40 was not returned to mpool ucp_requests
[1720884857.603282] [node061:24688:0]          mpool.c:43   UCX  WARN  object 0xae20c00 was not returned to mpool ucp_requests
[1720884857.603284] [node061:24688:0]          mpool.c:43   UCX  WARN  object 0xae20dc0 was not returned to mpool ucp_requests
[1720884857.603287] [node061:24688:0]          mpool.c:43   UCX  WARN  object 0xae20f80 was not returned to mpool ucp_requests
[1720884857.603289] [node061:24688:0]          mpool.c:43   UCX  WARN  object 0xae21140 was not returned to mpool ucp_requests
[1720884857.603291] [node061:24688:0]          mpool.c:43   UCX  WARN  object 0xae21300 was not returned to mpool ucp_requests
[1720884857.603294] [node061:24688:0]          mpool.c:43   UCX  WARN  object 0xae214c0 was not returned to mpool ucp_requests
[1720884857.603296] [node061:24688:0]          mpool.c:43   UCX  WARN  object 0xae21680 was not returned to mpool ucp_requests
[1720884857.603298] [node061:24688:0]          mpool.c:43   UCX  WARN  object 0xae21840 was not returned to mpool ucp_requests
[1720884857.603300] [node061:24688:0]          mpool.c:43   UCX  WARN  object 0xae21a00 was not returned to mpool ucp_requests
[1720884857.603302] [node061:24688:0]          mpool.c:43   UCX  WARN  object 0xae21bc0 was not returned to mpool ucp_requests
[1720884857.603305] [node061:24688:0]          mpool.c:43   UCX  WARN  object 0xae21d80 was not returned to mpool ucp_requests
[1720884857.603307] [node061:24688:0]          mpool.c:43   UCX  WARN  object 0xae21f40 was not returned to mpool ucp_requests
[1720884857.603466] [node061:24689:0]          mpool.c:43   UCX  WARN  object 0xc359b80 was not returned to mpool ucp_requests
[1720884857.603478] [node061:24689:0]          mpool.c:43   UCX  WARN  object 0xc359d40 was not returned to mpool ucp_requests
[1720884857.603481] [node061:24689:0]          mpool.c:43   UCX  WARN  object 0xc359f00 was not returned to mpool ucp_requests
[1720884857.603483] [node061:24689:0]          mpool.c:43   UCX  WARN  object 0xc35a0c0 was not returned to mpool ucp_requests
[1720884857.603485] [node061:24689:0]          mpool.c:43   UCX  WARN  object 0xc35a280 was not returned to mpool ucp_requests
[1720884857.603488] [node061:24689:0]          mpool.c:43   UCX  WARN  object 0xc35a440 was not returned to mpool ucp_requests
[1720884857.603490] [node061:24689:0]          mpool.c:43   UCX  WARN  object 0xc35a600 was not returned to mpool ucp_requests
[1720884857.603493] [node061:24689:0]          mpool.c:43   UCX  WARN  object 0xc35a7c0 was not returned to mpool ucp_requests
[1720884857.603495] [node061:24689:0]          mpool.c:43   UCX  WARN  object 0xc35a980 was not returned to mpool ucp_requests
[1720884857.603497] [node061:24689:0]          mpool.c:43   UCX  WARN  object 0xc35ab40 was not returned to mpool ucp_requests
[1720884857.603500] [node061:24689:0]          mpool.c:43   UCX  WARN  object 0xc35ad00 was not returned to mpool ucp_requests
[1720884857.603502] [node061:24689:0]          mpool.c:43   UCX  WARN  object 0xc35aec0 was not returned to mpool ucp_requests
[1720884857.603504] [node061:24689:0]          mpool.c:43   UCX  WARN  object 0xc35b080 was not returned to mpool ucp_requests
[1720884857.603404] [node061:24690:0]          mpool.c:43   UCX  WARN  object 0xac547c0 was not returned to mpool ucp_requests
[1720884857.603424] [node061:24690:0]          mpool.c:43   UCX  WARN  object 0xac54980 was not returned to mpool ucp_requests
[1720884857.603427] [node061:24690:0]          mpool.c:43   UCX  WARN  object 0xac54b40 was not returned to mpool ucp_requests
[1720884857.603430] [node061:24690:0]          mpool.c:43   UCX  WARN  object 0xac54d00 was not returned to mpool ucp_requests
[1720884857.603432] [node061:24690:0]          mpool.c:43   UCX  WARN  object 0xac54ec0 was not returned to mpool ucp_requests
[1720884857.603435] [node061:24690:0]          mpool.c:43   UCX  WARN  object 0xac55080 was not returned to mpool ucp_requests
[1720884857.603438] [node061:24690:0]          mpool.c:43   UCX  WARN  object 0xac55240 was not returned to mpool ucp_requests
[1720884857.603440] [node061:24690:0]          mpool.c:43   UCX  WARN  object 0xac55400 was not returned to mpool ucp_requests
[1720884857.603442] [node061:24690:0]          mpool.c:43   UCX  WARN  object 0xac555c0 was not returned to mpool ucp_requests
[1720884857.603444] [node061:24690:0]          mpool.c:43   UCX  WARN  object 0xac55780 was not returned to mpool ucp_requests
[1720884857.603446] [node061:24690:0]          mpool.c:43   UCX  WARN  object 0xac55940 was not returned to mpool ucp_requests
[1720884857.603449] [node061:24690:0]          mpool.c:43   UCX  WARN  object 0xac55b00 was not returned to mpool ucp_requests
[1720884857.603451] [node061:24690:0]          mpool.c:43   UCX  WARN  object 0xac55cc0 was not returned to mpool ucp_requests
[1720884857.603453] [node061:24690:0]          mpool.c:43   UCX  WARN  object 0xac55e80 was not returned to mpool ucp_requests
[1720884857.622963] [node061:24691:0]          mpool.c:43   UCX  WARN  object 0xb31bcc0 was not returned to mpool ucp_requests
[1720884857.622975] [node061:24691:0]          mpool.c:43   UCX  WARN  object 0xb31be80 was not returned to mpool ucp_requests
[1720884857.622979] [node061:24691:0]          mpool.c:43   UCX  WARN  object 0xb31c040 was not returned to mpool ucp_requests
[1720884857.622983] [node061:24691:0]          mpool.c:43   UCX  WARN  object 0xb31c200 was not returned to mpool ucp_requests
[1720884857.622986] [node061:24691:0]          mpool.c:43   UCX  WARN  object 0xb31c3c0 was not returned to mpool ucp_requests
[1720884857.622989] [node061:24691:0]          mpool.c:43   UCX  WARN  object 0xb31c580 was not returned to mpool ucp_requests
[1720884857.622993] [node061:24691:0]          mpool.c:43   UCX  WARN  object 0xb31c740 was not returned to mpool ucp_requests
[1720884857.622997] [node061:24691:0]          mpool.c:43   UCX  WARN  object 0xb31c900 was not returned to mpool ucp_requests
[1720884857.623000] [node061:24691:0]          mpool.c:43   UCX  WARN  object 0xb31cac0 was not returned to mpool ucp_requests
[1720884857.623004] [node061:24691:0]          mpool.c:43   UCX  WARN  object 0xb31cc80 was not returned to mpool ucp_requests
[1720884857.623008] [node061:24691:0]          mpool.c:43   UCX  WARN  object 0xb31ce40 was not returned to mpool ucp_requests
[1720884857.623011] [node061:24691:0]          mpool.c:43   UCX  WARN  object 0xb31d000 was not returned to mpool ucp_requests
[1720884857.600306] [node061:24692:0]          mpool.c:43   UCX  WARN  object 0xc63cd40 was not returned to mpool ucp_requests
[1720884857.600324] [node061:24692:0]          mpool.c:43   UCX  WARN  object 0xc63cf00 was not returned to mpool ucp_requests
[1720884857.600330] [node061:24692:0]          mpool.c:43   UCX  WARN  object 0xc63d0c0 was not returned to mpool ucp_requests
[1720884857.600333] [node061:24692:0]          mpool.c:43   UCX  WARN  object 0xc63d280 was not returned to mpool ucp_requests
[1720884857.600337] [node061:24692:0]          mpool.c:43   UCX  WARN  object 0xc63d440 was not returned to mpool ucp_requests
[1720884857.600340] [node061:24692:0]          mpool.c:43   UCX  WARN  object 0xc63d600 was not returned to mpool ucp_requests
[1720884857.600343] [node061:24692:0]          mpool.c:43   UCX  WARN  object 0xc63d7c0 was not returned to mpool ucp_requests
[1720884857.600345] [node061:24692:0]          mpool.c:43   UCX  WARN  object 0xc63d980 was not returned to mpool ucp_requests
[1720884857.600347] [node061:24692:0]          mpool.c:43   UCX  WARN  object 0xc63db40 was not returned to mpool ucp_requests
[1720884857.600350] [node061:24692:0]          mpool.c:43   UCX  WARN  object 0xc63dd00 was not returned to mpool ucp_requests
[1720884857.600353] [node061:24692:0]          mpool.c:43   UCX  WARN  object 0xc63dec0 was not returned to mpool ucp_requests
[1720884857.600356] [node061:24692:0]          mpool.c:43   UCX  WARN  object 0xc63e080 was not returned to mpool ucp_requests
[1720884857.604819] [node061:24693:0]          mpool.c:43   UCX  WARN  object 0xc38fbc0 was not returned to mpool ucp_requests
[1720884857.604831] [node061:24693:0]          mpool.c:43   UCX  WARN  object 0xc38fd80 was not returned to mpool ucp_requests
[1720884857.604835] [node061:24693:0]          mpool.c:43   UCX  WARN  object 0xc38ff40 was not returned to mpool ucp_requests
[1720884857.604840] [node061:24693:0]          mpool.c:43   UCX  WARN  object 0xc390100 was not returned to mpool ucp_requests
[1720884857.604843] [node061:24693:0]          mpool.c:43   UCX  WARN  object 0xc3902c0 was not returned to mpool ucp_requests
[1720884857.604846] [node061:24693:0]          mpool.c:43   UCX  WARN  object 0xc390480 was not returned to mpool ucp_requests
[1720884857.604848] [node061:24693:0]          mpool.c:43   UCX  WARN  object 0xc390640 was not returned to mpool ucp_requests
[1720884857.604852] [node061:24693:0]          mpool.c:43   UCX  WARN  object 0xc390800 was not returned to mpool ucp_requests
[1720884857.604855] [node061:24693:0]          mpool.c:43   UCX  WARN  object 0xc3909c0 was not returned to mpool ucp_requests
[1720884857.604857] [node061:24693:0]          mpool.c:43   UCX  WARN  object 0xc390b80 was not returned to mpool ucp_requests
[1720884857.604860] [node061:24693:0]          mpool.c:43   UCX  WARN  object 0xc390d40 was not returned to mpool ucp_requests
[1720884857.604863] [node061:24693:0]          mpool.c:43   UCX  WARN  object 0xc390f00 was not returned to mpool ucp_requests
[1720884857.600566] [node061:24694:0]          mpool.c:43   UCX  WARN  object 0xc5a4c80 was not returned to mpool ucp_requests
[1720884857.600577] [node061:24694:0]          mpool.c:43   UCX  WARN  object 0xc5a4e40 was not returned to mpool ucp_requests
[1720884857.600581] [node061:24694:0]          mpool.c:43   UCX  WARN  object 0xc5a5000 was not returned to mpool ucp_requests
[1720884857.600585] [node061:24694:0]          mpool.c:43   UCX  WARN  object 0xc5a51c0 was not returned to mpool ucp_requests
[1720884857.600587] [node061:24694:0]          mpool.c:43   UCX  WARN  object 0xc5a5380 was not returned to mpool ucp_requests
[1720884857.600589] [node061:24694:0]          mpool.c:43   UCX  WARN  object 0xc5a5540 was not returned to mpool ucp_requests
[1720884857.600592] [node061:24694:0]          mpool.c:43   UCX  WARN  object 0xc5a5700 was not returned to mpool ucp_requests
[1720884857.600594] [node061:24694:0]          mpool.c:43   UCX  WARN  object 0xc5a58c0 was not returned to mpool ucp_requests
[1720884857.600596] [node061:24694:0]          mpool.c:43   UCX  WARN  object 0xc5a5a80 was not returned to mpool ucp_requests
[1720884857.600598] [node061:24694:0]          mpool.c:43   UCX  WARN  object 0xc5a5c40 was not returned to mpool ucp_requests
[1720884857.600600] [node061:24694:0]          mpool.c:43   UCX  WARN  object 0xc5a5e00 was not returned to mpool ucp_requests
[1720884857.600602] [node061:24694:0]          mpool.c:43   UCX  WARN  object 0xc5a5fc0 was not returned to mpool ucp_requests
[1720884857.592064] [node061:24695:0]          mpool.c:43   UCX  WARN  object 0xc41adc0 was not returned to mpool ucp_requests
[1720884857.592077] [node061:24695:0]          mpool.c:43   UCX  WARN  object 0xc41af80 was not returned to mpool ucp_requests
[1720884857.592081] [node061:24695:0]          mpool.c:43   UCX  WARN  object 0xc41b140 was not returned to mpool ucp_requests
[1720884857.592084] [node061:24695:0]          mpool.c:43   UCX  WARN  object 0xc41b300 was not returned to mpool ucp_requests
[1720884857.592087] [node061:24695:0]          mpool.c:43   UCX  WARN  object 0xc41b4c0 was not returned to mpool ucp_requests
[1720884857.592091] [node061:24695:0]          mpool.c:43   UCX  WARN  object 0xc41b680 was not returned to mpool ucp_requests
[1720884857.592094] [node061:24695:0]          mpool.c:43   UCX  WARN  object 0xc41b840 was not returned to mpool ucp_requests
[1720884857.592097] [node061:24695:0]          mpool.c:43   UCX  WARN  object 0xc41ba00 was not returned to mpool ucp_requests
[1720884857.592100] [node061:24695:0]          mpool.c:43   UCX  WARN  object 0xc41bbc0 was not returned to mpool ucp_requests
[1720884857.592104] [node061:24695:0]          mpool.c:43   UCX  WARN  object 0xc41bd80 was not returned to mpool ucp_requests
[1720884857.592107] [node061:24695:0]          mpool.c:43   UCX  WARN  object 0xc41bf40 was not returned to mpool ucp_requests
[1720884857.592110] [node061:24695:0]          mpool.c:43   UCX  WARN  object 0xc41c100 was not returned to mpool ucp_requests
[1720884857.603236] [node061:24696:0]          mpool.c:43   UCX  WARN  object 0xc4edc40 was not returned to mpool ucp_requests
[1720884857.603256] [node061:24696:0]          mpool.c:43   UCX  WARN  object 0xc4ede00 was not returned to mpool ucp_requests
[1720884857.603259] [node061:24696:0]          mpool.c:43   UCX  WARN  object 0xc4edfc0 was not returned to mpool ucp_requests
[1720884857.603261] [node061:24696:0]          mpool.c:43   UCX  WARN  object 0xc4ee180 was not returned to mpool ucp_requests
[1720884857.603263] [node061:24696:0]          mpool.c:43   UCX  WARN  object 0xc4ee340 was not returned to mpool ucp_requests
[1720884857.603266] [node061:24696:0]          mpool.c:43   UCX  WARN  object 0xc4ee500 was not returned to mpool ucp_requests
[1720884857.603268] [node061:24696:0]          mpool.c:43   UCX  WARN  object 0xc4ee6c0 was not returned to mpool ucp_requests
[1720884857.603270] [node061:24696:0]          mpool.c:43   UCX  WARN  object 0xc4ee880 was not returned to mpool ucp_requests
[1720884857.603272] [node061:24696:0]          mpool.c:43   UCX  WARN  object 0xc4eea40 was not returned to mpool ucp_requests
[1720884857.603275] [node061:24696:0]          mpool.c:43   UCX  WARN  object 0xc4eec00 was not returned to mpool ucp_requests
[1720884857.603277] [node061:24696:0]          mpool.c:43   UCX  WARN  object 0xc4eedc0 was not returned to mpool ucp_requests
[1720884857.603279] [node061:24696:0]          mpool.c:43   UCX  WARN  object 0xc4eef80 was not returned to mpool ucp_requests
[1720884857.592007] [node061:24697:0]          mpool.c:43   UCX  WARN  object 0xc16ab40 was not returned to mpool ucp_requests
[1720884857.592022] [node061:24697:0]          mpool.c:43   UCX  WARN  object 0xc16ad00 was not returned to mpool ucp_requests
[1720884857.592027] [node061:24697:0]          mpool.c:43   UCX  WARN  object 0xc16aec0 was not returned to mpool ucp_requests
[1720884857.592030] [node061:24697:0]          mpool.c:43   UCX  WARN  object 0xc16b080 was not returned to mpool ucp_requests
[1720884857.592033] [node061:24697:0]          mpool.c:43   UCX  WARN  object 0xc16b240 was not returned to mpool ucp_requests
[1720884857.592036] [node061:24697:0]          mpool.c:43   UCX  WARN  object 0xc16b400 was not returned to mpool ucp_requests
[1720884857.592040] [node061:24697:0]          mpool.c:43   UCX  WARN  object 0xc16b5c0 was not returned to mpool ucp_requests
[1720884857.592043] [node061:24697:0]          mpool.c:43   UCX  WARN  object 0xc16b780 was not returned to mpool ucp_requests
[1720884857.592046] [node061:24697:0]          mpool.c:43   UCX  WARN  object 0xc16b940 was not returned to mpool ucp_requests
[1720884857.592049] [node061:24697:0]          mpool.c:43   UCX  WARN  object 0xc16bb00 was not returned to mpool ucp_requests
[1720884857.592052] [node061:24697:0]          mpool.c:43   UCX  WARN  object 0xc16bcc0 was not returned to mpool ucp_requests
[1720884857.592056] [node061:24697:0]          mpool.c:43   UCX  WARN  object 0xc16be80 was not returned to mpool ucp_requests
[1720884857.600571] [node061:24698:0]          mpool.c:43   UCX  WARN  object 0xc338c80 was not returned to mpool ucp_requests
[1720884857.600585] [node061:24698:0]          mpool.c:43   UCX  WARN  object 0xc338e40 was not returned to mpool ucp_requests
[1720884857.600589] [node061:24698:0]          mpool.c:43   UCX  WARN  object 0xc339000 was not returned to mpool ucp_requests
[1720884857.600591] [node061:24698:0]          mpool.c:43   UCX  WARN  object 0xc3391c0 was not returned to mpool ucp_requests
[1720884857.600593] [node061:24698:0]          mpool.c:43   UCX  WARN  object 0xc339380 was not returned to mpool ucp_requests
[1720884857.600596] [node061:24698:0]          mpool.c:43   UCX  WARN  object 0xc339540 was not returned to mpool ucp_requests
[1720884857.600598] [node061:24698:0]          mpool.c:43   UCX  WARN  object 0xc339700 was not returned to mpool ucp_requests
[1720884857.600600] [node061:24698:0]          mpool.c:43   UCX  WARN  object 0xc3398c0 was not returned to mpool ucp_requests
[1720884857.600602] [node061:24698:0]          mpool.c:43   UCX  WARN  object 0xc339a80 was not returned to mpool ucp_requests
[1720884857.600605] [node061:24698:0]          mpool.c:43   UCX  WARN  object 0xc339c40 was not returned to mpool ucp_requests
[1720884857.600607] [node061:24698:0]          mpool.c:43   UCX  WARN  object 0xc339e00 was not returned to mpool ucp_requests
[1720884857.600609] [node061:24698:0]          mpool.c:43   UCX  WARN  object 0xc339fc0 was not returned to mpool ucp_requests
[1720884857.591978] [node061:24680:0]          mpool.c:43   UCX  WARN  object 0xb99ce80 was not returned to mpool ucp_requests
[1720884857.591999] [node061:24680:0]          mpool.c:43   UCX  WARN  object 0xb99d040 was not returned to mpool ucp_requests
[1720884857.592004] [node061:24680:0]          mpool.c:43   UCX  WARN  object 0xb99d200 was not returned to mpool ucp_requests
[1720884857.592007] [node061:24680:0]          mpool.c:43   UCX  WARN  object 0xb99d3c0 was not returned to mpool ucp_requests
[1720884857.592010] [node061:24680:0]          mpool.c:43   UCX  WARN  object 0xb99d580 was not returned to mpool ucp_requests
[1720884857.592013] [node061:24680:0]          mpool.c:43   UCX  WARN  object 0xb99d740 was not returned to mpool ucp_requests
[1720884857.592016] [node061:24680:0]          mpool.c:43   UCX  WARN  object 0xb99d900 was not returned to mpool ucp_requests
[1720884857.592019] [node061:24680:0]          mpool.c:43   UCX  WARN  object 0xb99dac0 was not returned to mpool ucp_requests
[1720884857.592022] [node061:24680:0]          mpool.c:43   UCX  WARN  object 0xb99dc80 was not returned to mpool ucp_requests
[1720884857.592025] [node061:24680:0]          mpool.c:43   UCX  WARN  object 0xb99de40 was not returned to mpool ucp_requests
[1720884857.596962] [node061:24682:0]          mpool.c:43   UCX  WARN  object 0xb4ebec0 was not returned to mpool ucp_requests
[1720884857.596977] [node061:24682:0]          mpool.c:43   UCX  WARN  object 0xb4ec080 was not returned to mpool ucp_requests
[1720884857.596982] [node061:24682:0]          mpool.c:43   UCX  WARN  object 0xb4ec240 was not returned to mpool ucp_requests
[1720884857.596985] [node061:24682:0]          mpool.c:43   UCX  WARN  object 0xb4ec400 was not returned to mpool ucp_requests
[1720884857.596988] [node061:24682:0]          mpool.c:43   UCX  WARN  object 0xb4ec5c0 was not returned to mpool ucp_requests
[1720884857.596991] [node061:24682:0]          mpool.c:43   UCX  WARN  object 0xb4ec780 was not returned to mpool ucp_requests
[1720884857.596994] [node061:24682:0]          mpool.c:43   UCX  WARN  object 0xb4ec940 was not returned to mpool ucp_requests
[1720884857.596996] [node061:24682:0]          mpool.c:43   UCX  WARN  object 0xb4ecb00 was not returned to mpool ucp_requests
[1720884857.596999] [node061:24682:0]          mpool.c:43   UCX  WARN  object 0xb4eccc0 was not returned to mpool ucp_requests
[1720884857.597002] [node061:24682:0]          mpool.c:43   UCX  WARN  object 0xb4ece80 was not returned to mpool ucp_requests
[1720884857.597004] [node061:24682:0]          mpool.c:43   UCX  WARN  object 0xb4ed040 was not returned to mpool ucp_requests
[1720884857.604712] [node061:24683:0]          mpool.c:43   UCX  WARN  object 0xb3a0b40 was not returned to mpool ucp_requests
[1720884857.604726] [node061:24683:0]          mpool.c:43   UCX  WARN  object 0xb3a0d00 was not returned to mpool ucp_requests
[1720884857.604731] [node061:24683:0]          mpool.c:43   UCX  WARN  object 0xb3a0ec0 was not returned to mpool ucp_requests
[1720884857.604736] [node061:24683:0]          mpool.c:43   UCX  WARN  object 0xb3a1080 was not returned to mpool ucp_requests
[1720884857.604739] [node061:24683:0]          mpool.c:43   UCX  WARN  object 0xb3a1240 was not returned to mpool ucp_requests
[1720884857.604743] [node061:24683:0]          mpool.c:43   UCX  WARN  object 0xb3a1400 was not returned to mpool ucp_requests
[1720884857.604746] [node061:24683:0]          mpool.c:43   UCX  WARN  object 0xb3a15c0 was not returned to mpool ucp_requests
[1720884857.604750] [node061:24683:0]          mpool.c:43   UCX  WARN  object 0xb3a1780 was not returned to mpool ucp_requests
[1720884857.604754] [node061:24683:0]          mpool.c:43   UCX  WARN  object 0xb3a1940 was not returned to mpool ucp_requests
[1720884857.604757] [node061:24683:0]          mpool.c:43   UCX  WARN  object 0xb3a1b00 was not returned to mpool ucp_requests
[1720884857.604760] [node061:24683:0]          mpool.c:43   UCX  WARN  object 0xb3a1cc0 was not returned to mpool ucp_requests
[1720884857.604763] [node061:24683:0]          mpool.c:43   UCX  WARN  object 0xb3a1e80 was not returned to mpool ucp_requests
[1720884857.604767] [node061:24683:0]          mpool.c:43   UCX  WARN  object 0xb3a2040 was not returned to mpool ucp_requests
[1720884857.603658] [node061:24684:0]          mpool.c:43   UCX  WARN  object 0xafa3c00 was not returned to mpool ucp_requests
[1720884857.603669] [node061:24684:0]          mpool.c:43   UCX  WARN  object 0xafa3dc0 was not returned to mpool ucp_requests
[1720884857.603672] [node061:24684:0]          mpool.c:43   UCX  WARN  object 0xafa3f80 was not returned to mpool ucp_requests
[1720884857.603675] [node061:24684:0]          mpool.c:43   UCX  WARN  object 0xafa4140 was not returned to mpool ucp_requests
[1720884857.603677] [node061:24684:0]          mpool.c:43   UCX  WARN  object 0xafa4300 was not returned to mpool ucp_requests
[1720884857.603679] [node061:24684:0]          mpool.c:43   UCX  WARN  object 0xafa44c0 was not returned to mpool ucp_requests
[1720884857.603681] [node061:24684:0]          mpool.c:43   UCX  WARN  object 0xafa4680 was not returned to mpool ucp_requests
[1720884857.603683] [node061:24684:0]          mpool.c:43   UCX  WARN  object 0xafa4840 was not returned to mpool ucp_requests
[1720884857.603685] [node061:24684:0]          mpool.c:43   UCX  WARN  object 0xafa4a00 was not returned to mpool ucp_requests
[1720884857.603688] [node061:24684:0]          mpool.c:43   UCX  WARN  object 0xafa4bc0 was not returned to mpool ucp_requests
[1720884857.603690] [node061:24684:0]          mpool.c:43   UCX  WARN  object 0xafa4d80 was not returned to mpool ucp_requests
[1720884857.603692] [node061:24684:0]          mpool.c:43   UCX  WARN  object 0xafa4f40 was not returned to mpool ucp_requests
[1720884857.603694] [node061:24684:0]          mpool.c:43   UCX  WARN  object 0xafa5100 was not returned to mpool ucp_requests
[1720884857.671832] [node061:24681:0]          mpool.c:43   UCX  WARN  object 0xc056000 was not returned to mpool ucp_requests
[1720884857.671852] [node061:24681:0]          mpool.c:43   UCX  WARN  object 0xc0561c0 was not returned to mpool ucp_requests
[1720884857.671859] [node061:24681:0]          mpool.c:43   UCX  WARN  object 0xc056380 was not returned to mpool ucp_requests
[1720884857.671862] [node061:24681:0]          mpool.c:43   UCX  WARN  object 0xc056540 was not returned to mpool ucp_requests
[1720884857.671865] [node061:24681:0]          mpool.c:43   UCX  WARN  object 0xc056700 was not returned to mpool ucp_requests
[1720884857.671867] [node061:24681:0]          mpool.c:43   UCX  WARN  object 0xc0568c0 was not returned to mpool ucp_requests
[1720884857.671870] [node061:24681:0]          mpool.c:43   UCX  WARN  object 0xc056a80 was not returned to mpool ucp_requests
[1720884857.671872] [node061:24681:0]          mpool.c:43   UCX  WARN  object 0xc056c40 was not returned to mpool ucp_requests
[1720884857.671875] [node061:24681:0]          mpool.c:43   UCX  WARN  object 0xc056e00 was not returned to mpool ucp_requests
[1720884857.671877] [node061:24681:0]          mpool.c:43   UCX  WARN  object 0xc056fc0 was not returned to mpool ucp_requests
[1720884857.671880] [node061:24681:0]          mpool.c:43   UCX  WARN  object 0xc057180 was not returned to mpool ucp_requests


           ************************************************************
           *        Program running with 20 parallel MPI-processes    *
           *              working on a common directory               *
           ************************************************************
-------------------------------------------------------------------------------
                                 ORCA SCF
-------------------------------------------------------------------------------

------------
SCF SETTINGS
------------
Hamiltonian:
 Density Functional     Method          .... DFT(GTOs)
 Exchange Functional    Exchange        .... WB97M-V
 Correlation Functional Correlation     .... WB97M-V
 Gradients option       PostSCFGGA      .... off
 Hybrid DFT is turned on
   Fraction HF Exchange ScalHFX         ....  0.150000
   Scaling of DF-GGA-X  ScalDFX         ....  0.000000
   Scaling of DF-GGA-C  ScalDFC         ....  1.000000
   Scaling of DF-LDA-C  ScalLDAC        ....  1.000000
   Perturbative correction              ....  0.000000
   Density functional embedding theory  .... OFF
 Long-range corrected/Screened/Range-Separated Hybrid DFT is turned on
   Amount of maximum screened exact exchange              ....  0.850000
   Range separation parameter mu (erf(mu*r12)/r12)        ....  0.300000
   NL short-range parameter             ....  6.000000
   NL long-range parameter              ....  0.010000
 RI-approximation to the Coulomb term is turned on
   Number of AuxJ basis functions       .... 1991
   RIJ-COSX (HFX calculated with COS-X)).... on


General Settings:
 Integral files         IntName         .... ImineZ4Aa
 Hartree-Fock type      HFTyp           .... RHF
 Total Charge           Charge          ....    0
 Multiplicity           Mult            ....    1
 Number of Electrons    NEL             ....  238
 Basis Dimension        Dim             .... 2901
 Nuclear Repulsion      ENuc            ....   3545.0060904324 Eh

Convergence Acceleration:
 DIIS                   CNVDIIS         .... on
   Start iteration      DIISMaxIt       ....    12
   Startup error        DIISStart       ....  0.200000
   # of expansion vecs  DIISMaxEq       ....     5
   Bias factor          DIISBfac        ....   1.050
   Max. coefficient     DIISMaxC        ....  10.000
 Trust-Rad. Augm. Hess. CNVTRAH         .... auto
   Auto Start mean grad. ratio tolernc. ....  1.125000
   Auto Start start iteration           ....    20
   Auto Start num. interpolation iter.  ....    10
   Max. Number of Micro iterations      ....    16
   Max. Number of Macro iterations      .... Maxiter - #DIIS iter
   Number of Davidson start vectors     ....     2
   Converg. threshold I  (grad. norm)   ....   5.000e-05
   Converg. threshold II (energy diff.) ....   1.000e-06
   Grad. Scal. Fac. for Micro threshold ....   0.100
   Minimum threshold for Micro iter.    ....   0.010
   NR start threshold (gradient norm)   ....   0.001
   Initial trust radius                 ....   0.400
   Minimum AH scaling param. (alpha)    ....   1.000
   Maximum AH scaling param. (alpha)    .... 1000.000
   Orbital update algorithm             .... Taylor
   White noise on init. David. guess    .... on
   Maximum white noise                  ....   0.010
   Quad. conv. algorithm                .... NR
 SOSCF                  CNVSOSCF        .... on
   Start iteration      SOSCFMaxIt      ....   150
   Startup grad/error   SOSCFStart      ....  0.003300
 Level Shifting         CNVShift        .... on
   Level shift para.    LevelShift      ....    0.2500
   Turn off err/grad.   ShiftErr        ....    0.0010
 Zerner damping         CNVZerner       .... off
 Static damping         CNVDamp         .... on
   Fraction old density DampFac         ....    0.7000
   Max. Damping (<1)    DampMax         ....    0.9800
   Min. Damping (>=0)   DampMin         ....    0.0000
   Turn off err/grad.   DampErr         ....    0.1000
 Fernandez-Rico         CNVRico         .... off

SCF Procedure:
 Maximum # iterations   MaxIter         ....   125
 SCF integral mode      SCFMode         .... Direct
   Integral package                     .... SHARK and LIBINT hybrid scheme
 Reset frequency        DirectResetFreq ....    20
 Integral Threshold     Thresh          ....  1.000e-10 Eh
 Primitive CutOff       TCut            ....  1.000e-11 Eh

Convergence Tolerance:
 Convergence Check Mode ConvCheckMode   .... Total+1el-Energy
 Convergence forced     ConvForced      .... 0
 Energy Change          TolE            ....  1.000e-06 Eh
 1-El. energy change                    ....  1.000e-03 Eh
 Orbital Gradient       TolG            ....  5.000e-05
 Orbital Rotation angle TolX            ....  5.000e-05
 DIIS Error             TolErr          ....  1.000e-06


Diagonalization of the overlap matrix:
Smallest eigenvalue                        ... 3.704e-06
Time for diagonalization                   ...    1.640 sec
Threshold for overlap eigenvalues          ... 1.000e-08
Number of eigenvalues below threshold      ... 0
Time for construction of square roots      ...    2.202 sec
Total time needed                          ...    4.289 sec

Time for model grid setup =    0.614 sec

------------------------------
INITIAL GUESS: MODEL POTENTIAL
------------------------------
Loading Hartree-Fock densities                     ... done
Calculating cut-offs                               ... done
Initializing the effective Hamiltonian             ... done
Setting up the integral package (SHARK)            ... done
Starting the Coulomb interaction                   ... done (   3.0 sec)
Reading the grid                                   ... done
Mapping shells                                     ... done
Starting the XC term evaluation                    ... done (   1.0 sec)
  promolecular density results
     # of electrons  =    237.990770775
     EX              =   -187.875380798
     EC              =     -7.973226814
     EX+EC           =   -195.848607612
Transforming the Hamiltonian                       ... done (   2.5 sec)
Diagonalizing the Hamiltonian                      ... done (   3.3 sec)
Back transforming the eigenvectors                 ... done (   0.3 sec)
Now organizing SCF variables                       ... done
                      ------------------
                      INITIAL GUESS DONE (  12.2 sec)
                      ------------------
-------------------
DFT GRID GENERATION
-------------------

General Integration Accuracy     IntAcc      ... 4.388
Radial Grid Type                 RadialGrid  ... OptM3 with GC (2021)
Angular Grid (max. ang.)         AngularGrid ... 4 (Lebedev-302)
Angular grid pruning method      GridPruning ... 4 (adaptive)
Weight generation scheme         WeightScheme... Becke
Basis function cutoff            BFCut       ... 1.0000e-10
Integration weight cutoff        WCut        ... 1.0000e-14
Angular grids for H and He will be reduced by one unit
Partially contracted basis set               ... off
Rotationally invariant grid construction     ... off

Total number of grid points                  ...   309642
Total number of batches                      ...     4872
Average number of points per batch           ...       63
Average number of grid points per atom       ...     4622
Time for grid setup =    2.615 sec

--------------------
COSX GRID GENERATION
--------------------

GRIDX 1
-------
General Integration Accuracy     IntAcc      ... 3.816
Radial Grid Type                 RadialGrid  ... OptM3 with GC (2021)
Angular Grid (max. ang.)         AngularGrid ... 1 (Lebedev-50)
Angular grid pruning method      GridPruning ... 4 (adaptive)
Weight generation scheme         WeightScheme... Becke
Basis function cutoff            BFCut       ... 1.0000e-10
Integration weight cutoff        WCut        ... 1.0000e-14
Angular grids for H and He will be reduced by one unit
Partially contracted basis set               ... on
Rotationally invariant grid construction     ... off

Total number of grid points                  ...    39284
Total number of batches                      ...      646
Average number of points per batch           ...       60
Average number of grid points per atom       ...      586
UseSFitting                                  ... on

GRIDX 2
-------
General Integration Accuracy     IntAcc      ... 4.020
Radial Grid Type                 RadialGrid  ... OptM3 with GC (2021)
Angular Grid (max. ang.)         AngularGrid ... 2 (Lebedev-110)
Angular grid pruning method      GridPruning ... 4 (adaptive)
Weight generation scheme         WeightScheme... Becke
Basis function cutoff            BFCut       ... 1.0000e-10
Integration weight cutoff        WCut        ... 1.0000e-14
Angular grids for H and He will be reduced by one unit
Partially contracted basis set               ... on
Rotationally invariant grid construction     ... off

Total number of grid points                  ...    87800
Total number of batches                      ...     1405
Average number of points per batch           ...       62
Average number of grid points per atom       ...     1310
UseSFitting                                  ... on

GRIDX 3
-------
General Integration Accuracy     IntAcc      ... 4.338
Radial Grid Type                 RadialGrid  ... OptM3 with GC (2021)
Angular Grid (max. ang.)         AngularGrid ... 3 (Lebedev-194)
Angular grid pruning method      GridPruning ... 4 (adaptive)
Weight generation scheme         WeightScheme... Becke
Basis function cutoff            BFCut       ... 1.0000e-10
Integration weight cutoff        WCut        ... 1.0000e-14
Angular grids for H and He will be reduced by one unit
Partially contracted basis set               ... on
Rotationally invariant grid construction     ... off

Total number of grid points                  ...   189078
Total number of batches                      ...     2993
Average number of points per batch           ...       63
Average number of grid points per atom       ...     2822
UseSFitting                                  ... on

Time for X-Grid setup             =   25.894 sec


--------------------
CPCM SOLVATION MODEL
--------------------
CPCM parameters:
  Epsilon                                         ...      26.7260
  Refrac                                          ...       1.2907
  Rsolv                                           ...       1.3000
  Surface type                                    ... GAUSSIAN VDW
  Epsilon function type                           ...         CPCM
Solvent:                                     ... 2,2,2-TRIFLUOROETHANOL
SMD-CDS solvent descriptors:
  Soln                                       ...    1.2907
  Soln25                                     ... Unavailable
  Sola                                       ...    0.5700
  Solb                                       ...    0.2500
  Solg                                       ...   42.0200
  Solc                                       ...    0.0000
  Solh                                       ...    0.5000
Radii:
 Radius for O  used is    2.8724 Bohr (=   1.5200 Ang.)
 Radius for N  used is    3.5716 Bohr (=   1.8900 Ang.)
 Radius for C  used is    3.4960 Bohr (=   1.8500 Ang.)
 Radius for H  used is    2.2677 Bohr (=   1.2000 Ang.)
Calculating surface                               ...        done! (  0.0s)
GEPOL surface points                              ...         3811
GEPOL Volume                                      ...    3175.7012
GEPOL Surface-area                                ...    1750.6088
Calculating surface distance matrix               ...        done! (  0.2s)
Performing Cholesky decomposition & store         ...        done! (  0.9s)
Overall time for CPCM initialization              ...                 1.0s
--------------
SCF ITERATIONS
--------------
ITER       Energy         Delta-E        Max-DP      RMS-DP      [F,P]     Damp
               ***  Starting incremental Fock matrix formation  ***
  0  -1385.5013365820   0.000000000000 0.04177489  0.00018145  0.2997035 0.7000
  1  -1385.8808900986  -0.379553516621 0.03377122  0.00015135  0.1399477 0.7000
                               ***Turning on DIIS***
  2  -1386.0788698816  -0.197979783025 0.08057779  0.00037818  0.0881160 0.0000
  3  -1386.4106964226  -0.331826540937 0.01485926  0.00010298  0.0658676 0.0000
  4  -1386.4546521793  -0.043955756719 0.00953256  0.00004260  0.0149537 0.0000
  5  -1386.4557774070  -0.001125227759 0.00321717  0.00001648  0.0126562 0.0000
                      *** Initiating the SOSCF procedure ***
                           *** Shutting down DIIS ***
                      *** Re-Reading the Fockian *** 
                      *** Removing any level shift *** 
ITER      Energy       Delta-E        Grad      Rot      Max-DP    RMS-DP
  6  -1386.45609090  -0.0003134898  0.000319  0.000319  0.002711  0.000008
               *** Restarting incremental Fock matrix formation ***
  7  -1386.45611070  -0.0000198056  0.000210  0.000553  0.021798  0.000181
  8  -1386.45612850  -0.0000177985  0.000244  0.000487  0.007412  0.000059
  9  -1386.45613062  -0.0000021227  0.000121  0.000126  0.005335  0.000045
 10  -1386.45613293  -0.0000023049  0.000022  0.000053  0.001367  0.000007
                 **** Energy Check signals convergence ****
              ***Rediagonalizing the Fockian in SOSCF/NRSCF***

               *****************************************************
               *                     SUCCESS                       *
               *           SCF CONVERGED AFTER  11 CYCLES          *
               *****************************************************

Old exchange energy                            =    -60.466565635 Eh
New exchange energy                            =    -60.466561154 Eh
Exchange energy change after final integration =      0.000004481 Eh
Total energy after final integration           =  -1386.456128514 Eh
Final COS-X integration done in                =   198.870 sec

------------------
NL GRID GENERATION
------------------

General Integration Accuracy     IntAcc      ... 4.004
Radial Grid Type                 RadialGrid  ... OptM3 with GC (2021)
Angular Grid (max. ang.)         AngularGrid ... 2 (Lebedev-110)
Angular grid pruning method      GridPruning ... 4 (adaptive)
Weight generation scheme         WeightScheme... Becke
Basis function cutoff            BFCut       ... 1.0000e-10
Integration weight cutoff        WCut        ... 1.0000e-14
Angular grids for H and He will be reduced by one unit
Partially contracted basis set               ... off
Rotationally invariant grid construction     ... off

Total number of grid points                  ...    97774
Total number of batches                      ...     1563
Average number of points per batch           ...       62
Average number of grid points per atom       ...     1459
Final grid set up in    5.8 sec

-------------------------------------------------------------------------------
                    post-SCF DFT-NL dispersion correction                      
-------------------------------------------------------------------------------

SCF Energy:   -1386.456128514 
NL    Energy:  0.861913443 
SC+NL Energy: -1385.594215072 
NL done in:   10.1 sec
-------------------------------------------------------------------------------

SMD CDS free energy correction energy :                -0.53562     Kcal/mol
Total Energy after SMD CDS correction =             -1385.595068643 Eh

----------------
TOTAL SCF ENERGY
----------------

Total Energy       :        -1385.59506864 Eh          -37703.95865 eV

Components:
Nuclear Repulsion  :         3545.00609043 Eh           96464.51988 eV
Electronic Energy  :        -4930.60115908 Eh         -134168.47853 eV
One Electron Energy:        -8931.14943108 Eh         -243028.93137 eV
Two Electron Energy:         4000.54827200 Eh          108860.45284 eV
Max COSX asymmetry :            0.00000109 Eh               0.00003 eV
CPCM Dielectric    :           -0.03732852 Eh              -1.01576 eV
SMD CDS (Gcds)     :           -0.00085357 Eh              -0.02323 eV

Virial components:
Potential Energy   :        -2767.00685112 Eh          -75294.08430 eV
Kinetic Energy     :         1381.41178248 Eh           37590.12565 eV
Virial Ratio       :            2.00302827


DFT components:
N(Alpha)           :      119.000407746723 electrons
N(Beta)            :      119.000407746723 electrons
N(Total)           :      238.000815493445 electrons
E(X)               :     -134.034564927177 Eh       
E(C)               :       -7.496117347563 Eh       
NL Energy, E(C,NL) :        0.861913442526 Eh       
E(XC)              :     -140.668768832214 Eh       
DFET-embed. en.    :        0.000000000000 Eh       
CPCM Solvation Model Properties:
Surface-charge          :           -0.08805847
Charge-correction       :           -0.00010780 Eh              -0.00293 eV
Free-energy (cav+disp)  :           -0.00085357 Eh              -0.02323 eV

---------------
SCF CONVERGENCE
---------------

  Last Energy change         ...   -6.6403e-08  Tolerance :   1.0000e-06
  Last MAX-Density change    ...    1.8874e-15  Tolerance :   1.0000e-05
  Last RMS-Density change    ...    3.9231e-18  Tolerance :   1.0000e-06
  Last Orbital Gradient      ...    1.1141e-05  Tolerance :   5.0000e-05
  Last Orbital Rotation      ...    2.5619e-05  Tolerance :   5.0000e-05

             **** THE GBW FILE WAS UPDATED (ImineZ4Aa.gbw) ****
             **** DENSITY ImineZ4Aa.scfp WAS UPDATED ****
             **** ENERGY FILE WAS UPDATED (ImineZ4Aa.en.tmp) ****
             **** THE GBW FILE WAS UPDATED (ImineZ4Aa.gbw) ****
             **** DENSITY ImineZ4Aa.scfp WAS UPDATED ****
----------------
ORBITAL ENERGIES
----------------

  NO   OCC          E(Eh)            E(eV) 
   0   2.0000     -19.397879      -527.8431 
   1   2.0000     -19.337426      -526.1981 
   2   2.0000     -14.511692      -394.8832 
   3   2.0000     -14.506877      -394.7522 
   4   2.0000     -10.501843      -285.7697 
   5   2.0000     -10.457874      -284.5732 
   6   2.0000     -10.397752      -282.9372 
   7   2.0000     -10.389514      -282.7130 
   8   2.0000     -10.387240      -282.6512 
   9   2.0000     -10.370652      -282.1998 
  10   2.0000     -10.361554      -281.9522 
  11   2.0000     -10.360756      -281.9305 
  12   2.0000     -10.360025      -281.9106 
  13   2.0000     -10.358933      -281.8809 
  14   2.0000     -10.357576      -281.8440 
  15   2.0000     -10.354050      -281.7480 
  16   2.0000     -10.353978      -281.7461 
  17   2.0000     -10.348955      -281.6094 
  18   2.0000     -10.347426      -281.5678 
  19   2.0000     -10.347162      -281.5606 
  20   2.0000     -10.346216      -281.5348 
  21   2.0000     -10.345986      -281.5286 
  22   2.0000     -10.345575      -281.5174 
  23   2.0000     -10.340644      -281.3832 
  24   2.0000     -10.338093      -281.3138 
  25   2.0000     -10.334929      -281.2277 
  26   2.0000     -10.331133      -281.1244 
  27   2.0000     -10.325034      -280.9584 
  28   2.0000     -10.324607      -280.9468 
  29   2.0000     -10.324577      -280.9460 
  30   2.0000     -10.321370      -280.8588 
  31   2.0000     -10.320771      -280.8425 
  32   2.0000     -10.320576      -280.8372 
  33   2.0000      -1.268043       -34.5052 
  34   2.0000      -1.178440       -32.0670 
  35   2.0000      -1.080250       -29.3951 
  36   2.0000      -1.061370       -28.8813 
  37   2.0000      -1.001057       -27.2401 
  38   2.0000      -0.991898       -26.9909 
  39   2.0000      -0.976402       -26.5693 
  40   2.0000      -0.940162       -25.5831 
  41   2.0000      -0.935556       -25.4578 
  42   2.0000      -0.902396       -24.5554 
  43   2.0000      -0.897990       -24.4355 
  44   2.0000      -0.882393       -24.0111 
  45   2.0000      -0.871663       -23.7191 
  46   2.0000      -0.859590       -23.3906 
  47   2.0000      -0.855863       -23.2892 
  48   2.0000      -0.821551       -22.3555 
  49   2.0000      -0.808104       -21.9896 
  50   2.0000      -0.806363       -21.9422 
  51   2.0000      -0.803351       -21.8603 
  52   2.0000      -0.801920       -21.8213 
  53   2.0000      -0.794219       -21.6118 
  54   2.0000      -0.744767       -20.2661 
  55   2.0000      -0.733469       -19.9587 
  56   2.0000      -0.727563       -19.7980 
  57   2.0000      -0.725646       -19.7458 
  58   2.0000      -0.714017       -19.4294 
  59   2.0000      -0.712832       -19.3971 
  60   2.0000      -0.687528       -18.7086 
  61   2.0000      -0.676738       -18.4150 
  62   2.0000      -0.663066       -18.0429 
  63   2.0000      -0.641664       -17.4606 
  64   2.0000      -0.638250       -17.3677 
  65   2.0000      -0.627506       -17.0753 
  66   2.0000      -0.620521       -16.8852 
  67   2.0000      -0.602056       -16.3828 
  68   2.0000      -0.594914       -16.1884 
  69   2.0000      -0.592809       -16.1312 
  70   2.0000      -0.579147       -15.7594 
  71   2.0000      -0.574614       -15.6360 
  72   2.0000      -0.566979       -15.4283 
  73   2.0000      -0.561930       -15.2909 
  74   2.0000      -0.559515       -15.2252 
  75   2.0000      -0.553013       -15.0483 
  76   2.0000      -0.550099       -14.9690 
  77   2.0000      -0.547668       -14.9028 
  78   2.0000      -0.546377       -14.8677 
  79   2.0000      -0.542925       -14.7737 
  80   2.0000      -0.540363       -14.7040 
  81   2.0000      -0.536821       -14.6076 
  82   2.0000      -0.528229       -14.3738 
  83   2.0000      -0.525873       -14.3097 
  84   2.0000      -0.525353       -14.2956 
  85   2.0000      -0.520889       -14.1741 
  86   2.0000      -0.503159       -13.6917 
  87   2.0000      -0.500720       -13.6253 
  88   2.0000      -0.497160       -13.5284 
  89   2.0000      -0.490572       -13.3492 
  90   2.0000      -0.486964       -13.2510 
  91   2.0000      -0.485544       -13.2123 
  92   2.0000      -0.477714       -12.9992 
  93   2.0000      -0.474150       -12.9023 
  94   2.0000      -0.471152       -12.8207 
  95   2.0000      -0.464842       -12.6490 
  96   2.0000      -0.462067       -12.5735 
  97   2.0000      -0.459158       -12.4943 
  98   2.0000      -0.458066       -12.4646 
  99   2.0000      -0.454070       -12.3559 
 100   2.0000      -0.450067       -12.2470 
 101   2.0000      -0.446747       -12.1566 
 102   2.0000      -0.443875       -12.0784 
 103   2.0000      -0.437558       -11.9066 
 104   2.0000      -0.436836       -11.8869 
 105   2.0000      -0.427821       -11.6416 
 106   2.0000      -0.426132       -11.5957 
 107   2.0000      -0.413702       -11.2574 
 108   2.0000      -0.411875       -11.2077 
 109   2.0000      -0.407299       -11.0832 
 110   2.0000      -0.403606       -10.9827 
 111   2.0000      -0.394779       -10.7425 
 112   2.0000      -0.366327        -9.9683 
 113   2.0000      -0.359186        -9.7740 
 114   2.0000      -0.357051        -9.7158 
 115   2.0000      -0.348900        -9.4940 
 116   2.0000      -0.342473        -9.3192 
 117   2.0000      -0.333971        -9.0878 
 118   2.0000      -0.288937        -7.8624 
 119   0.0000       0.012468         0.3393 
 120   0.0000       0.047735         1.2989 
 121   0.0000       0.054421         1.4809 
 122   0.0000       0.057923         1.5762 
 123   0.0000       0.060719         1.6523 
 124   0.0000       0.070017         1.9053 
 125   0.0000       0.071258         1.9390 
 126   0.0000       0.072758         1.9799 
 127   0.0000       0.077396         2.1060 
 128   0.0000       0.080943         2.2026 
 129   0.0000       0.087079         2.3695 
 130   0.0000       0.088930         2.4199 
 131   0.0000       0.091873         2.5000 
 132   0.0000       0.096282         2.6200 
 133   0.0000       0.097587         2.6555 
 134   0.0000       0.099285         2.7017 
 135   0.0000       0.105705         2.8764 
 136   0.0000       0.108925         2.9640 
 137   0.0000       0.112711         3.0670 
 138   0.0000       0.114120         3.1054 
 139   0.0000       0.117806         3.2057 
 140   0.0000       0.120277         3.2729 
 141   0.0000       0.120922         3.2904 
 142   0.0000       0.124340         3.3835 
 143   0.0000       0.126236         3.4350 
 144   0.0000       0.130243         3.5441 
 145   0.0000       0.132588         3.6079 
 146   0.0000       0.137448         3.7401 
 147   0.0000       0.140016         3.8100 
 148   0.0000       0.144662         3.9365 
 149   0.0000       0.147838         4.0229 
 150   0.0000       0.148376         4.0375 
 151   0.0000       0.152973         4.1626 
 152   0.0000       0.158642         4.3169 
 153   0.0000       0.161324         4.3898 
 154   0.0000       0.161800         4.4028 
 155   0.0000       0.167293         4.5523 
 156   0.0000       0.169979         4.6254 
 157   0.0000       0.173613         4.7242 
 158   0.0000       0.174834         4.7575 
 159   0.0000       0.178329         4.8526 
 160   0.0000       0.181490         4.9386 
 161   0.0000       0.183489         4.9930 
 162   0.0000       0.186864         5.0848 
 163   0.0000       0.190272         5.1776 
 164   0.0000       0.191268         5.2047 
 165   0.0000       0.194270         5.2864 
 166   0.0000       0.196686         5.3521 
 167   0.0000       0.202117         5.4999 
 168   0.0000       0.202542         5.5115 
 169   0.0000       0.206798         5.6273 
 170   0.0000       0.210525         5.7287 
 171   0.0000       0.211676         5.7600 
 172   0.0000       0.214405         5.8343 
 173   0.0000       0.216333         5.8867 
 174   0.0000       0.221523         6.0279 
 175   0.0000       0.222178         6.0458 
 176   0.0000       0.224345         6.1047 
 177   0.0000       0.226220         6.1558 
 178   0.0000       0.226639         6.1672 
 179   0.0000       0.230920         6.2836 
 180   0.0000       0.231488         6.2991 
 181   0.0000       0.234679         6.3860 
 182   0.0000       0.238474         6.4892 
 183   0.0000       0.242633         6.6024 
 184   0.0000       0.244051         6.6410 
 185   0.0000       0.245422         6.6783 
 186   0.0000       0.248088         6.7508 
 187   0.0000       0.252299         6.8654 
 188   0.0000       0.258903         7.0451 
 189   0.0000       0.262385         7.1399 
 190   0.0000       0.263187         7.1617 
 191   0.0000       0.266491         7.2516 
 192   0.0000       0.269104         7.3227 
 193   0.0000       0.271527         7.3886 
 194   0.0000       0.278086         7.5671 
 195   0.0000       0.281340         7.6556 
 196   0.0000       0.282636         7.6909 
 197   0.0000       0.288072         7.8388 
 198   0.0000       0.289047         7.8654 
 199   0.0000       0.289449         7.8763 
 200   0.0000       0.296894         8.0789 
 201   0.0000       0.299085         8.1385 
 202   0.0000       0.301883         8.2147 
 203   0.0000       0.303449         8.2573 
 204   0.0000       0.306565         8.3421 
 205   0.0000       0.308678         8.3996 
 206   0.0000       0.310372         8.4456 
 207   0.0000       0.313461         8.5297 
 208   0.0000       0.313965         8.5434 
 209   0.0000       0.314793         8.5659 
 210   0.0000       0.318917         8.6782 
 211   0.0000       0.323172         8.7940 
 212   0.0000       0.323986         8.8161 
 213   0.0000       0.325602         8.8601 
 214   0.0000       0.327278         8.9057 
 215   0.0000       0.330333         8.9888 
 216   0.0000       0.331168         9.0115 
 217   0.0000       0.331931         9.0323 
 218   0.0000       0.335362         9.1257 
 219   0.0000       0.338502         9.2111 
 220   0.0000       0.338676         9.2158 
 221   0.0000       0.341031         9.2799 
 222   0.0000       0.342279         9.3139 
 223   0.0000       0.343508         9.3473 
 224   0.0000       0.348532         9.4840 
 225   0.0000       0.349904         9.5214 
 226   0.0000       0.352854         9.6017 
 227   0.0000       0.353470         9.6184 
 228   0.0000       0.354537         9.6474 
 229   0.0000       0.357813         9.7366 
 230   0.0000       0.360173         9.8008 
 231   0.0000       0.360886         9.8202 
 232   0.0000       0.361299         9.8314 
 233   0.0000       0.363369         9.8878 
 234   0.0000       0.364612         9.9216 
 235   0.0000       0.367544        10.0014 
 236   0.0000       0.368461        10.0263 
 237   0.0000       0.373150        10.1539 
 238   0.0000       0.374674        10.1954 
 239   0.0000       0.376104        10.2343 
 240   0.0000       0.379122        10.3164 
 241   0.0000       0.380694        10.3592 
 242   0.0000       0.381047        10.3688 
 243   0.0000       0.382687        10.4134 
 244   0.0000       0.385602        10.4928 
 245   0.0000       0.390156        10.6167 
 246   0.0000       0.390378        10.6227 
 247   0.0000       0.392843        10.6898 
 248   0.0000       0.394957        10.7473 
 249   0.0000       0.398694        10.8490 
 250   0.0000       0.400023        10.8852 
 251   0.0000       0.402176        10.9438 
 252   0.0000       0.404784        11.0147 
 253   0.0000       0.406367        11.0578 
 254   0.0000       0.407076        11.0771 
 255   0.0000       0.408806        11.1242 
 256   0.0000       0.409703        11.1486 
 257   0.0000       0.413287        11.2461 
 258   0.0000       0.417805        11.3691 
 259   0.0000       0.418865        11.3979 
 260   0.0000       0.419797        11.4233 
 261   0.0000       0.421684        11.4746 
 262   0.0000       0.423247        11.5171 
 263   0.0000       0.425273        11.5723 
 264   0.0000       0.427343        11.6286 
 265   0.0000       0.429353        11.6833 
 266   0.0000       0.432692        11.7741 
 267   0.0000       0.434050        11.8111 
 268   0.0000       0.437710        11.9107 
 269   0.0000       0.439450        11.9581 
 270   0.0000       0.440697        11.9920 
 271   0.0000       0.442376        12.0377 
 272   0.0000       0.444190        12.0870 
 273   0.0000       0.448656        12.2085 
 274   0.0000       0.449688        12.2366 
 275   0.0000       0.452949        12.3254 
 276   0.0000       0.454998        12.3811 
 277   0.0000       0.457250        12.4424 
 278   0.0000       0.460916        12.5422 
 279   0.0000       0.462666        12.5898 
 280   0.0000       0.464883        12.6501 
 281   0.0000       0.465775        12.6744 
 282   0.0000       0.469226        12.7683 
 283   0.0000       0.470614        12.8060 
 284   0.0000       0.474530        12.9126 
 285   0.0000       0.475926        12.9506 
 286   0.0000       0.478366        13.0170 
 287   0.0000       0.479389        13.0448 
 288   0.0000       0.485455        13.2099 
 289   0.0000       0.486667        13.2429 
 290   0.0000       0.491577        13.3765 
 291   0.0000       0.493860        13.4386 
 292   0.0000       0.497014        13.5244 
 293   0.0000       0.500603        13.6221 
 294   0.0000       0.501833        13.6556 
 295   0.0000       0.503932        13.7127 
 296   0.0000       0.510038        13.8788 
 297   0.0000       0.512053        13.9337 
 298   0.0000       0.512686        13.9509 
 299   0.0000       0.516176        14.0459 
 300   0.0000       0.518473        14.1084 
 301   0.0000       0.523141        14.2354 
 302   0.0000       0.524943        14.2844 
 303   0.0000       0.525955        14.3120 
 304   0.0000       0.531161        14.4536 
 305   0.0000       0.535244        14.5647 
 306   0.0000       0.536570        14.6008 
 307   0.0000       0.543617        14.7926 
 308   0.0000       0.545352        14.8398 
 309   0.0000       0.548899        14.9363 
 310   0.0000       0.550861        14.9897 
 311   0.0000       0.553211        15.0536 
 312   0.0000       0.554587        15.0911 
 313   0.0000       0.558904        15.2085 
 314   0.0000       0.560624        15.2554 
 315   0.0000       0.566420        15.4131 
 316   0.0000       0.569326        15.4921 
 317   0.0000       0.571096        15.5403 
 318   0.0000       0.574992        15.6463 
 319   0.0000       0.579372        15.7655 
 320   0.0000       0.579787        15.7768 
 321   0.0000       0.582557        15.8522 
 322   0.0000       0.584736        15.9115 
 323   0.0000       0.587690        15.9919 
 324   0.0000       0.589563        16.0428 
 325   0.0000       0.594633        16.1808 
 326   0.0000       0.599660        16.3176 
 327   0.0000       0.601718        16.3736 
 328   0.0000       0.604654        16.4535 
 329   0.0000       0.608424        16.5560 
 330   0.0000       0.609967        16.5981 
 331   0.0000       0.614327        16.7167 
 332   0.0000       0.618751        16.8371 
 333   0.0000       0.620896        16.8954 
 334   0.0000       0.622871        16.9492 
 335   0.0000       0.626906        17.0590 
 336   0.0000       0.629003        17.1161 
 337   0.0000       0.631906        17.1950 
 338   0.0000       0.636343        17.3158 
 339   0.0000       0.638056        17.3624 
 340   0.0000       0.641753        17.4630 
 341   0.0000       0.645066        17.5531 
 342   0.0000       0.648146        17.6370 
 343   0.0000       0.649187        17.6653 
 344   0.0000       0.650390        17.6980 
 345   0.0000       0.653772        17.7900 
 346   0.0000       0.657877        17.9017 
 347   0.0000       0.658688        17.9238 
 348   0.0000       0.664368        18.0784 
 349   0.0000       0.667273        18.1574 
 350   0.0000       0.670713        18.2510 
 351   0.0000       0.671697        18.2778 
 352   0.0000       0.672554        18.3011 
 353   0.0000       0.675662        18.3857 
 354   0.0000       0.678683        18.4679 
 355   0.0000       0.683049        18.5867 
 356   0.0000       0.684042        18.6137 
 357   0.0000       0.689118        18.7519 
 358   0.0000       0.695396        18.9227 
 359   0.0000       0.697733        18.9863 
 360   0.0000       0.698775        19.0146 
 361   0.0000       0.703144        19.1335 
 362   0.0000       0.705718        19.2036 
 363   0.0000       0.707557        19.2536 
 364   0.0000       0.709376        19.3031 
 365   0.0000       0.712767        19.3954 
 366   0.0000       0.716916        19.5083 
 367   0.0000       0.720759        19.6128 
 368   0.0000       0.723117        19.6770 
 369   0.0000       0.724243        19.7077 
 370   0.0000       0.727677        19.8011 
 371   0.0000       0.730299        19.8725 
 372   0.0000       0.731272        19.8989 
 373   0.0000       0.739804        20.1311 
 374   0.0000       0.740956        20.1624 
 375   0.0000       0.743283        20.2257 
 376   0.0000       0.743629        20.2352 
 377   0.0000       0.748241        20.3607 
 378   0.0000       0.750239        20.4150 
 379   0.0000       0.752004        20.4631 
 380   0.0000       0.756188        20.5769 
 381   0.0000       0.757566        20.6144 
 382   0.0000       0.761940        20.7334 
 383   0.0000       0.763916        20.7872 
 384   0.0000       0.766803        20.8658 
 385   0.0000       0.768682        20.9169 
 386   0.0000       0.773165        21.0389 
 387   0.0000       0.776943        21.1417 
 388   0.0000       0.777217        21.1491 
 389   0.0000       0.784036        21.3347 
 390   0.0000       0.785231        21.3672 
 391   0.0000       0.787340        21.4246 
 392   0.0000       0.791687        21.5429 
 393   0.0000       0.793122        21.5819 
 394   0.0000       0.794599        21.6221 
 395   0.0000       0.801045        21.7975 
 396   0.0000       0.802333        21.8326 
 397   0.0000       0.805678        21.9236 
 398   0.0000       0.806322        21.9411 
 399   0.0000       0.810436        22.0531 
 400   0.0000       0.813634        22.1401 
 401   0.0000       0.815038        22.1783 
 402   0.0000       0.816747        22.2248 
 403   0.0000       0.821522        22.3548 
 404   0.0000       0.824074        22.4242 
 405   0.0000       0.825764        22.4702 
 406   0.0000       0.829534        22.5728 
 407   0.0000       0.832142        22.6437 
 408   0.0000       0.834078        22.6964 
 409   0.0000       0.837224        22.7820 
 410   0.0000       0.837381        22.7863 
 411   0.0000       0.838969        22.8295 
 412   0.0000       0.839471        22.8432 
 413   0.0000       0.847964        23.0743 
 414   0.0000       0.849320        23.1112 
 415   0.0000       0.851002        23.1569 
 416   0.0000       0.854330        23.2475 
 417   0.0000       0.857649        23.3378 
 418   0.0000       0.858892        23.3716 
 419   0.0000       0.860201        23.4073 
 420   0.0000       0.862329        23.4652 
 421   0.0000       0.867149        23.5963 
 422   0.0000       0.869355        23.6564 
 423   0.0000       0.870001        23.6739 
 424   0.0000       0.870184        23.6789 
 425   0.0000       0.874631        23.7999 
 426   0.0000       0.875546        23.8248 
 427   0.0000       0.877743        23.8846 
 428   0.0000       0.879672        23.9371 
 429   0.0000       0.881887        23.9974 
 430   0.0000       0.883579        24.0434 
 431   0.0000       0.887811        24.1586 
 432   0.0000       0.890058        24.2197 
 433   0.0000       0.892008        24.2728 
 434   0.0000       0.895975        24.3807 
 435   0.0000       0.900324        24.4991 
 436   0.0000       0.902180        24.5496 
 437   0.0000       0.902650        24.5624 
 438   0.0000       0.904532        24.6136 
 439   0.0000       0.908012        24.7083 
 440   0.0000       0.911105        24.7924 
 441   0.0000       0.912698        24.8358 
 442   0.0000       0.914347        24.8806 
 443   0.0000       0.915873        24.9222 
 444   0.0000       0.920803        25.0563 
 445   0.0000       0.921748        25.0820 
 446   0.0000       0.924737        25.1634 
 447   0.0000       0.926191        25.2029 
 448   0.0000       0.927781        25.2462 
 449   0.0000       0.930093        25.3091 
 450   0.0000       0.931517        25.3479 
 451   0.0000       0.932639        25.3784 
 452   0.0000       0.940467        25.5914 
 453   0.0000       0.940931        25.6040 
 454   0.0000       0.943659        25.6783 
 455   0.0000       0.947877        25.7930 
 456   0.0000       0.948958        25.8224 
 457   0.0000       0.952534        25.9198 
 458   0.0000       0.956609        26.0307 
 459   0.0000       0.957430        26.0530 
 460   0.0000       0.960161        26.1273 
 461   0.0000       0.960887        26.1471 
 462   0.0000       0.964018        26.2323 
 463   0.0000       0.966079        26.2883 
 464   0.0000       0.968094        26.3432 
 465   0.0000       0.971691        26.4411 
 466   0.0000       0.972587        26.4654 
 467   0.0000       0.974659        26.5218 
 468   0.0000       0.976939        26.5839 
 469   0.0000       0.978680        26.6312 
 470   0.0000       0.980573        26.6827 
 471   0.0000       0.982003        26.7217 
 472   0.0000       0.985042        26.8044 
 473   0.0000       0.985537        26.8178 
 474   0.0000       0.986664        26.8485 
 475   0.0000       0.989133        26.9157 
 476   0.0000       0.991157        26.9707 
 477   0.0000       0.992788        27.0151 
 478   0.0000       0.996009        27.1028 
 479   0.0000       0.997900        27.1542 
 480   0.0000       0.999973        27.2107 
 481   0.0000       1.002212        27.2716 
 482   0.0000       1.006497        27.3882 
 483   0.0000       1.010342        27.4928 
 484   0.0000       1.012277        27.5454 
 485   0.0000       1.014122        27.5957 
 486   0.0000       1.014278        27.5999 
 487   0.0000       1.015696        27.6385 
 488   0.0000       1.019315        27.7370 
 489   0.0000       1.022525        27.8243 
 490   0.0000       1.024965        27.8907 
 491   0.0000       1.026770        27.9398 
 492   0.0000       1.028841        27.9962 
 493   0.0000       1.031837        28.0777 
 494   0.0000       1.034666        28.1547 
 495   0.0000       1.038560        28.2607 
 496   0.0000       1.038700        28.2645 
 497   0.0000       1.038906        28.2701 
 498   0.0000       1.043320        28.3902 
 499   0.0000       1.045884        28.4599 
 500   0.0000       1.049349        28.5542 
 501   0.0000       1.049952        28.5706 
 502   0.0000       1.053390        28.6642 
 503   0.0000       1.056726        28.7550 
 504   0.0000       1.056876        28.7590 
 505   0.0000       1.061339        28.8805 
 506   0.0000       1.061872        28.8950 
 507   0.0000       1.062907        28.9232 
 508   0.0000       1.066721        29.0270 
 509   0.0000       1.071567        29.1588 
 510   0.0000       1.073902        29.2224 
 511   0.0000       1.075071        29.2542 
 512   0.0000       1.081274        29.4230 
 513   0.0000       1.081877        29.4394 
 514   0.0000       1.082601        29.4591 
 515   0.0000       1.085923        29.5495 
 516   0.0000       1.089820        29.6555 
 517   0.0000       1.091038        29.6887 
 518   0.0000       1.091924        29.7128 
 519   0.0000       1.094660        29.7872 
 520   0.0000       1.096073        29.8257 
 521   0.0000       1.100506        29.9463 
 522   0.0000       1.102713        30.0063 
 523   0.0000       1.110460        30.2172 
 524   0.0000       1.111831        30.2545 
 525   0.0000       1.113428        30.2979 
 526   0.0000       1.115462        30.3533 
 527   0.0000       1.118263        30.4295 
 528   0.0000       1.119337        30.4587 
 529   0.0000       1.122147        30.5352 
 530   0.0000       1.123728        30.5782 
 531   0.0000       1.127460        30.6798 
 532   0.0000       1.128496        30.7079 
 533   0.0000       1.134247        30.8644 
 534   0.0000       1.136478        30.9251 
 535   0.0000       1.139517        31.0078 
 536   0.0000       1.142036        31.0764 
 537   0.0000       1.143376        31.1128 
 538   0.0000       1.147025        31.2121 
 539   0.0000       1.148044        31.2399 
 540   0.0000       1.152768        31.3684 
 541   0.0000       1.155376        31.4394 
 542   0.0000       1.159350        31.5475 
 543   0.0000       1.161782        31.6137 
 544   0.0000       1.166693        31.7473 
 545   0.0000       1.167647        31.7733 
 546   0.0000       1.173498        31.9325 
 547   0.0000       1.174745        31.9664 
 548   0.0000       1.178093        32.0575 
 549   0.0000       1.179196        32.0876 
 550   0.0000       1.185077        32.2476 
 551   0.0000       1.188085        32.3294 
 552   0.0000       1.192458        32.4484 
 553   0.0000       1.194459        32.5029 
 554   0.0000       1.195712        32.5370 
 555   0.0000       1.200037        32.6547 
 556   0.0000       1.202484        32.7213 
 557   0.0000       1.205087        32.7921 
 558   0.0000       1.206472        32.8298 
 559   0.0000       1.208479        32.8844 
 560   0.0000       1.211708        32.9723 
 561   0.0000       1.215991        33.0888 
 562   0.0000       1.219485        33.1839 
 563   0.0000       1.224704        33.3259 
 564   0.0000       1.227651        33.4061 
 565   0.0000       1.229871        33.4665 
 566   0.0000       1.232279        33.5320 
 567   0.0000       1.234737        33.5989 
 568   0.0000       1.237153        33.6646 
 569   0.0000       1.238748        33.7080 
 570   0.0000       1.241219        33.7753 
 571   0.0000       1.247509        33.9464 
 572   0.0000       1.248186        33.9649 
 573   0.0000       1.252493        34.0821 
 574   0.0000       1.254392        34.1337 
 575   0.0000       1.257672        34.2230 
 576   0.0000       1.261962        34.3397 
 577   0.0000       1.264486        34.4084 
 578   0.0000       1.268224        34.5101 
 579   0.0000       1.271042        34.5868 
 580   0.0000       1.274484        34.6805 
 581   0.0000       1.275495        34.7080 
 582   0.0000       1.278669        34.7943 
 583   0.0000       1.283404        34.9232 
 584   0.0000       1.287029        35.0218 
 585   0.0000       1.290074        35.1047 
 586   0.0000       1.292494        35.1705 
 587   0.0000       1.299217        35.3535 
 588   0.0000       1.300689        35.3936 
 589   0.0000       1.302572        35.4448 
 590   0.0000       1.304729        35.5035 
 591   0.0000       1.309195        35.6250 
 592   0.0000       1.309495        35.6332 
 593   0.0000       1.316117        35.8134 
 594   0.0000       1.319276        35.8993 
 595   0.0000       1.321093        35.9488 
 596   0.0000       1.328229        36.1430 
 597   0.0000       1.329198        36.1693 
 598   0.0000       1.330806        36.2131 
 599   0.0000       1.331968        36.2447 
 600   0.0000       1.340677        36.4817 
 601   0.0000       1.341300        36.4986 
 602   0.0000       1.346648        36.6441 
 603   0.0000       1.348619        36.6978 
 604   0.0000       1.350506        36.7491 
 605   0.0000       1.360403        37.0184 
 606   0.0000       1.362049        37.0632 
 607   0.0000       1.362703        37.0810 
 608   0.0000       1.363959        37.1152 
 609   0.0000       1.369032        37.2533 
 610   0.0000       1.375268        37.4229 
 611   0.0000       1.377572        37.4856 
 612   0.0000       1.379229        37.5307 
 613   0.0000       1.381908        37.6036 
 614   0.0000       1.384521        37.6747 
 615   0.0000       1.386923        37.7401 
 616   0.0000       1.388099        37.7721 
 617   0.0000       1.392792        37.8998 
 618   0.0000       1.399278        38.0763 
 619   0.0000       1.400433        38.1077 
 620   0.0000       1.406768        38.2801 
 621   0.0000       1.409140        38.3446 
 622   0.0000       1.412700        38.4415 
 623   0.0000       1.415876        38.5279 
 624   0.0000       1.420222        38.6462 
 625   0.0000       1.421640        38.6848 
 626   0.0000       1.424535        38.7636 
 627   0.0000       1.427045        38.8319 
 628   0.0000       1.432137        38.9704 
 629   0.0000       1.436875        39.0994 
 630   0.0000       1.437601        39.1191 
 631   0.0000       1.440293        39.1924 
 632   0.0000       1.441964        39.2378 
 633   0.0000       1.442973        39.2653 
 634   0.0000       1.448102        39.4049 
 635   0.0000       1.461184        39.7608 
 636   0.0000       1.464065        39.8392 
 637   0.0000       1.467227        39.9253 
 638   0.0000       1.469144        39.9774 
 639   0.0000       1.474284        40.1173 
 640   0.0000       1.475892        40.1611 
 641   0.0000       1.479252        40.2525 
 642   0.0000       1.481568        40.3155 
 643   0.0000       1.488650        40.5082 
 644   0.0000       1.492877        40.6232 
 645   0.0000       1.494149        40.6579 
 646   0.0000       1.496104        40.7110 
 647   0.0000       1.498221        40.7687 
 648   0.0000       1.499472        40.8027 
 649   0.0000       1.507378        41.0178 
 650   0.0000       1.508105        41.0376 
 651   0.0000       1.510639        41.1066 
 652   0.0000       1.517988        41.3066 
 653   0.0000       1.520578        41.3770 
 654   0.0000       1.526229        41.5308 
 655   0.0000       1.528568        41.5944 
 656   0.0000       1.533746        41.7354 
 657   0.0000       1.538191        41.8563 
 658   0.0000       1.540189        41.9107 
 659   0.0000       1.546872        42.0925 
 660   0.0000       1.550840        42.2005 
 661   0.0000       1.552811        42.2541 
 662   0.0000       1.554122        42.2898 
 663   0.0000       1.556163        42.3454 
 664   0.0000       1.561723        42.4966 
 665   0.0000       1.565161        42.5902 
 666   0.0000       1.568471        42.6803 
 667   0.0000       1.572001        42.7763 
 668   0.0000       1.575257        42.8649 
 669   0.0000       1.581931        43.0465 
 670   0.0000       1.585852        43.1532 
 671   0.0000       1.593177        43.3525 
 672   0.0000       1.594659        43.3929 
 673   0.0000       1.597864        43.4801 
 674   0.0000       1.599329        43.5200 
 675   0.0000       1.604694        43.6659 
 676   0.0000       1.608131        43.7595 
 677   0.0000       1.610632        43.8275 
 678   0.0000       1.615502        43.9600 
 679   0.0000       1.619103        44.0580 
 680   0.0000       1.622237        44.1433 
 681   0.0000       1.625546        44.2334 
 682   0.0000       1.627767        44.2938 
 683   0.0000       1.633176        44.4410 
 684   0.0000       1.634166        44.4679 
 685   0.0000       1.638516        44.5863 
 686   0.0000       1.642966        44.7074 
 687   0.0000       1.647121        44.8204 
 688   0.0000       1.652657        44.9711 
 689   0.0000       1.654559        45.0228 
 690   0.0000       1.660838        45.1937 
 691   0.0000       1.663474        45.2654 
 692   0.0000       1.669363        45.4257 
 693   0.0000       1.673576        45.5403 
 694   0.0000       1.677409        45.6446 
 695   0.0000       1.680898        45.7396 
 696   0.0000       1.682562        45.7848 
 697   0.0000       1.685951        45.8771 
 698   0.0000       1.689682        45.9786 
 699   0.0000       1.694423        46.1076 
 700   0.0000       1.696861        46.1739 
 701   0.0000       1.702400        46.3246 
 702   0.0000       1.706294        46.4306 
 703   0.0000       1.707943        46.4755 
 704   0.0000       1.713060        46.6147 
 705   0.0000       1.714077        46.6424 
 706   0.0000       1.722477        46.8710 
 707   0.0000       1.727434        47.0059 
 708   0.0000       1.727861        47.0175 
 709   0.0000       1.734259        47.1916 
 710   0.0000       1.735228        47.2179 
 711   0.0000       1.739911        47.3454 
 712   0.0000       1.742541        47.4169 
 713   0.0000       1.745067        47.4857 
 714   0.0000       1.748381        47.5759 
 715   0.0000       1.754537        47.7434 
 716   0.0000       1.755667        47.7741 
 717   0.0000       1.757747        47.8307 
 718   0.0000       1.760789        47.9135 
 719   0.0000       1.765596        48.0443 
 720   0.0000       1.768868        48.1333 
 721   0.0000       1.771789        48.2128 
 722   0.0000       1.774641        48.2904 
 723   0.0000       1.781904        48.4881 
 724   0.0000       1.783875        48.5417 
 725   0.0000       1.784005        48.5452 
 726   0.0000       1.789276        48.6887 
 727   0.0000       1.793104        48.7928 
 728   0.0000       1.795044        48.8456 
 729   0.0000       1.799963        48.9795 
 730   0.0000       1.801807        49.0297 
 731   0.0000       1.803817        49.0844 
 732   0.0000       1.808285        49.2059 
 733   0.0000       1.815402        49.3996 
 734   0.0000       1.821675        49.5703 
 735   0.0000       1.828149        49.7465 
 736   0.0000       1.830255        49.8038 
 737   0.0000       1.831877        49.8479 
 738   0.0000       1.835822        49.9553 
 739   0.0000       1.841286        50.1039 
 740   0.0000       1.842857        50.1467 
 741   0.0000       1.846399        50.2431 
 742   0.0000       1.851657        50.3861 
 743   0.0000       1.854698        50.4689 
 744   0.0000       1.856872        50.5280 
 745   0.0000       1.858734        50.5787 
 746   0.0000       1.862891        50.6918 
 747   0.0000       1.865300        50.7574 
 748   0.0000       1.868461        50.8434 
 749   0.0000       1.876058        51.0501 
 750   0.0000       1.879029        51.1310 
 751   0.0000       1.881998        51.2118 
 752   0.0000       1.888359        51.3849 
 753   0.0000       1.891398        51.4676 
 754   0.0000       1.894691        51.5572 
 755   0.0000       1.895516        51.5796 
 756   0.0000       1.897708        51.6393 
 757   0.0000       1.903354        51.7929 
 758   0.0000       1.905414        51.8489 
 759   0.0000       1.910523        51.9880 
 760   0.0000       1.912878        52.0521 
 761   0.0000       1.916039        52.1381 
 762   0.0000       1.919573        52.2342 
 763   0.0000       1.920586        52.2618 
 764   0.0000       1.923957        52.3535 
 765   0.0000       1.925564        52.3972 
 766   0.0000       1.930443        52.5300 
 767   0.0000       1.936174        52.6860 
 768   0.0000       1.938509        52.7495 
 769   0.0000       1.940172        52.7948 
 770   0.0000       1.946861        52.9768 
 771   0.0000       1.949596        53.0512 
 772   0.0000       1.953168        53.1484 
 773   0.0000       1.954847        53.1941 
 774   0.0000       1.960404        53.3453 
 775   0.0000       1.963004        53.4160 
 776   0.0000       1.966745        53.5179 
 777   0.0000       1.969105        53.5821 
 778   0.0000       1.969734        53.5992 
 779   0.0000       1.976091        53.7722 
 780   0.0000       1.976623        53.7867 
 781   0.0000       1.980209        53.8842 
 782   0.0000       1.981889        53.9299 
 783   0.0000       1.986107        54.0447 
 784   0.0000       1.988872        54.1200 
 785   0.0000       1.990948        54.1765 
 786   0.0000       1.996354        54.3236 
 787   0.0000       2.000376        54.4330 
 788   0.0000       2.001595        54.4662 
 789   0.0000       2.005428        54.5705 
 790   0.0000       2.009258        54.6747 
 791   0.0000       2.011637        54.7394 
 792   0.0000       2.014378        54.8140 
 793   0.0000       2.019339        54.9490 
 794   0.0000       2.022572        55.0370 
 795   0.0000       2.026417        55.1416 
 796   0.0000       2.029138        55.2157 
 797   0.0000       2.033075        55.3228 
 798   0.0000       2.035504        55.3889 
 799   0.0000       2.037480        55.4426 
 800   0.0000       2.040056        55.5127 
 801   0.0000       2.043908        55.6176 
 802   0.0000       2.044770        55.6410 
 803   0.0000       2.045749        55.6677 
 804   0.0000       2.048888        55.7531 
 805   0.0000       2.052694        55.8566 
 806   0.0000       2.054235        55.8986 
 807   0.0000       2.057361        55.9836 
 808   0.0000       2.061709        56.1020 
 809   0.0000       2.062696        56.1288 
 810   0.0000       2.066494        56.2322 
 811   0.0000       2.069825        56.3228 
 812   0.0000       2.072764        56.4028 
 813   0.0000       2.075153        56.4678 
 814   0.0000       2.076758        56.5115 
 815   0.0000       2.078074        56.5473 
 816   0.0000       2.081466        56.6396 
 817   0.0000       2.082991        56.6811 
 818   0.0000       2.088657        56.8352 
 819   0.0000       2.093230        56.9597 
 820   0.0000       2.096442        57.0471 
 821   0.0000       2.097460        57.0748 
 822   0.0000       2.100136        57.1476 
 823   0.0000       2.102964        57.2246 
 824   0.0000       2.105346        57.2894 
 825   0.0000       2.106491        57.3205 
 826   0.0000       2.109267        57.3961 
 827   0.0000       2.112514        57.4844 
 828   0.0000       2.116361        57.5891 
 829   0.0000       2.118826        57.6562 
 830   0.0000       2.120316        57.6967 
 831   0.0000       2.126114        57.8545 
 832   0.0000       2.126899        57.8759 
 833   0.0000       2.131866        58.0110 
 834   0.0000       2.133541        58.0566 
 835   0.0000       2.135503        58.1100 
 836   0.0000       2.141445        58.2717 
 837   0.0000       2.142965        58.3131 
 838   0.0000       2.145428        58.3801 
 839   0.0000       2.150943        58.5301 
 840   0.0000       2.153986        58.6129 
 841   0.0000       2.154979        58.6400 
 842   0.0000       2.157109        58.6979 
 843   0.0000       2.164366        58.8954 
 844   0.0000       2.166343        58.9492 
 845   0.0000       2.168672        59.0126 
 846   0.0000       2.170969        59.0751 
 847   0.0000       2.172351        59.1127 
 848   0.0000       2.175483        59.1979 
 849   0.0000       2.176609        59.2285 
 850   0.0000       2.180124        59.3242 
 851   0.0000       2.181582        59.3639 
 852   0.0000       2.184204        59.4352 
 853   0.0000       2.187565        59.5267 
 854   0.0000       2.187875        59.5351 
 855   0.0000       2.190736        59.6129 
 856   0.0000       2.192473        59.6602 
 857   0.0000       2.197133        59.7870 
 858   0.0000       2.199729        59.8577 
 859   0.0000       2.203268        59.9540 
 860   0.0000       2.206575        60.0440 
 861   0.0000       2.207509        60.0694 
 862   0.0000       2.209970        60.1363 
 863   0.0000       2.213069        60.2207 
 864   0.0000       2.217946        60.3534 
 865   0.0000       2.222057        60.4652 
 866   0.0000       2.223240        60.4974 
 867   0.0000       2.225609        60.5619 
 868   0.0000       2.227733        60.6197 
 869   0.0000       2.230818        60.7036 
 870   0.0000       2.232224        60.7419 
 871   0.0000       2.234240        60.7968 
 872   0.0000       2.236730        60.8645 
 873   0.0000       2.240511        60.9674 
 874   0.0000       2.243849        61.0582 
 875   0.0000       2.244628        61.0794 
 876   0.0000       2.246335        61.1259 
 877   0.0000       2.248779        61.1924 
 878   0.0000       2.252889        61.3042 
 879   0.0000       2.255498        61.3752 
 880   0.0000       2.257798        61.4378 
 881   0.0000       2.259640        61.4879 
 882   0.0000       2.260383        61.5082 
 883   0.0000       2.262855        61.5754 
 884   0.0000       2.266639        61.6784 
 885   0.0000       2.271953        61.8230 
 886   0.0000       2.273215        61.8573 
 887   0.0000       2.277311        61.9688 
 888   0.0000       2.278214        61.9933 
 889   0.0000       2.281616        62.0859 
 890   0.0000       2.283095        62.1262 
 891   0.0000       2.286362        62.2151 
 892   0.0000       2.288766        62.2805 
 893   0.0000       2.292957        62.3945 
 894   0.0000       2.294766        62.4438 
 895   0.0000       2.298089        62.5342 
 896   0.0000       2.298776        62.5529 
 897   0.0000       2.302348        62.6501 
 898   0.0000       2.305185        62.7273 
 899   0.0000       2.306127        62.7529 
 900   0.0000       2.309773        62.8521 
 901   0.0000       2.311909        62.9103 
 902   0.0000       2.316536        63.0361 
 903   0.0000       2.317501        63.0624 
 904   0.0000       2.322096        63.1874 
 905   0.0000       2.325837        63.2892 
 906   0.0000       2.326307        63.3020 
 907   0.0000       2.329144        63.3792 
 908   0.0000       2.333787        63.5056 
 909   0.0000       2.334981        63.5381 
 910   0.0000       2.337757        63.6136 
 911   0.0000       2.339524        63.6617 
 912   0.0000       2.342441        63.7411 
 913   0.0000       2.342559        63.7443 
 914   0.0000       2.349366        63.9295 
 915   0.0000       2.349694        63.9384 
 916   0.0000       2.353004        64.0285 
 917   0.0000       2.358539        64.1791 
 918   0.0000       2.361306        64.2544 
 919   0.0000       2.362195        64.2786 
 920   0.0000       2.364157        64.3320 
 921   0.0000       2.365877        64.3788 
 922   0.0000       2.368234        64.4429 
 923   0.0000       2.371550        64.5332 
 924   0.0000       2.376626        64.6713 
 925   0.0000       2.382235        64.8239 
 926   0.0000       2.382981        64.8442 
 927   0.0000       2.386590        64.9424 
 928   0.0000       2.388168        64.9854 
 929   0.0000       2.390172        65.0399 
 930   0.0000       2.391075        65.0644 
 931   0.0000       2.395287        65.1791 
 932   0.0000       2.396427        65.2101 
 933   0.0000       2.403024        65.3896 
 934   0.0000       2.404338        65.4254 
 935   0.0000       2.404629        65.4333 
 936   0.0000       2.409848        65.5753 
 937   0.0000       2.412887        65.6580 
 938   0.0000       2.415738        65.7356 
 939   0.0000       2.417537        65.7845 
 940   0.0000       2.421873        65.9025 
 941   0.0000       2.423681        65.9517 
 942   0.0000       2.427983        66.0688 
 943   0.0000       2.431580        66.1666 
 944   0.0000       2.435549        66.2747 
 945   0.0000       2.438902        66.3659 
 946   0.0000       2.442915        66.4751 
 947   0.0000       2.446361        66.5689 
 948   0.0000       2.449640        66.6581 
 949   0.0000       2.454921        66.8018 
 950   0.0000       2.455967        66.8303 
 951   0.0000       2.461049        66.9686 
 952   0.0000       2.461804        66.9891 
 953   0.0000       2.464538        67.0635 
 954   0.0000       2.467133        67.1341 
 955   0.0000       2.468326        67.1666 
 956   0.0000       2.471508        67.2532 
 957   0.0000       2.474141        67.3248 
 958   0.0000       2.476680        67.3939 
 959   0.0000       2.484114        67.5962 
 960   0.0000       2.486127        67.6510 
 961   0.0000       2.487259        67.6818 
 962   0.0000       2.490905        67.7810 
 963   0.0000       2.495585        67.9083 
 964   0.0000       2.498553        67.9891 
 965   0.0000       2.502125        68.0863 
 966   0.0000       2.502837        68.1057 
 967   0.0000       2.503453        68.1224 
 968   0.0000       2.509700        68.2924 
 969   0.0000       2.510872        68.3243 
 970   0.0000       2.512470        68.3678 
 971   0.0000       2.518997        68.5454 
 972   0.0000       2.519864        68.5690 
 973   0.0000       2.521647        68.6175 
 974   0.0000       2.525966        68.7350 
 975   0.0000       2.526343        68.7453 
 976   0.0000       2.527976        68.7897 
 977   0.0000       2.535614        68.9976 
 978   0.0000       2.535837        69.0036 
 979   0.0000       2.537847        69.0583 
 980   0.0000       2.541243        69.1507 
 981   0.0000       2.543083        69.2008 
 982   0.0000       2.546065        69.2820 
 983   0.0000       2.549082        69.3641 
 984   0.0000       2.552201        69.4489 
 985   0.0000       2.553851        69.4938 
 986   0.0000       2.557205        69.5851 
 987   0.0000       2.559504        69.6476 
 988   0.0000       2.561645        69.7059 
 989   0.0000       2.566126        69.8278 
 990   0.0000       2.567349        69.8611 
 991   0.0000       2.570522        69.9475 
 992   0.0000       2.573195        70.0202 
 993   0.0000       2.577650        70.1414 
 994   0.0000       2.581789        70.2540 
 995   0.0000       2.582701        70.2789 
 996   0.0000       2.583978        70.3136 
 997   0.0000       2.589056        70.4518 
 998   0.0000       2.591155        70.5089 
 999   0.0000       2.594509        70.6002 
 1000   0.0000       2.598540        70.7099 
 1001   0.0000       2.601176        70.7816 
 1002   0.0000       2.601945        70.8025 
 1003   0.0000       2.604889        70.8826 
 1004   0.0000       2.606702        70.9320 
 1005   0.0000       2.612874        71.0999 
 1006   0.0000       2.614694        71.1494 
 1007   0.0000       2.617335        71.2213 
 1008   0.0000       2.619598        71.2829 
 1009   0.0000       2.622065        71.3500 
 1010   0.0000       2.625240        71.4364 
 1011   0.0000       2.627487        71.4976 
 1012   0.0000       2.632239        71.6269 
 1013   0.0000       2.633255        71.6545 
 1014   0.0000       2.636324        71.7380 
 1015   0.0000       2.640335        71.8472 
 1016   0.0000       2.641194        71.8706 
 1017   0.0000       2.647517        72.0426 
 1018   0.0000       2.648397        72.0665 
 1019   0.0000       2.654898        72.2435 
 1020   0.0000       2.656191        72.2786 
 1021   0.0000       2.658039        72.3289 
 1022   0.0000       2.660382        72.3927 
 1023   0.0000       2.662588        72.4527 
 1024   0.0000       2.668126        72.6034 
 1025   0.0000       2.669982        72.6539 
 1026   0.0000       2.673354        72.7457 
 1027   0.0000       2.677429        72.8566 
 1028   0.0000       2.680528        72.9409 
 1029   0.0000       2.680847        72.9495 
 1030   0.0000       2.684014        73.0357 
 1031   0.0000       2.687838        73.1398 
 1032   0.0000       2.690431        73.2104 
 1033   0.0000       2.692346        73.2625 
 1034   0.0000       2.693820        73.3026 
 1035   0.0000       2.696866        73.3855 
 1036   0.0000       2.699101        73.4463 
 1037   0.0000       2.701171        73.5026 
 1038   0.0000       2.705468        73.6195 
 1039   0.0000       2.706281        73.6416 
 1040   0.0000       2.710042        73.7440 
 1041   0.0000       2.711372        73.7802 
 1042   0.0000       2.713287        73.8323 
 1043   0.0000       2.716700        73.9252 
 1044   0.0000       2.719236        73.9942 
 1045   0.0000       2.724031        74.1247 
 1046   0.0000       2.725664        74.1691 
 1047   0.0000       2.728785        74.2540 
 1048   0.0000       2.731804        74.3362 
 1049   0.0000       2.733834        74.3914 
 1050   0.0000       2.737250        74.4844 
 1051   0.0000       2.741124        74.5898 
 1052   0.0000       2.745278        74.7028 
 1053   0.0000       2.745893        74.7195 
 1054   0.0000       2.751207        74.8641 
 1055   0.0000       2.751761        74.8792 
 1056   0.0000       2.756936        75.0200 
 1057   0.0000       2.758312        75.0575 
 1058   0.0000       2.759915        75.1011 
 1059   0.0000       2.760845        75.1264 
 1060   0.0000       2.764473        75.2251 
 1061   0.0000       2.769571        75.3639 
 1062   0.0000       2.772847        75.4530 
 1063   0.0000       2.773746        75.4775 
 1064   0.0000       2.774846        75.5074 
 1065   0.0000       2.777476        75.5790 
 1066   0.0000       2.782240        75.7086 
 1067   0.0000       2.785344        75.7931 
 1068   0.0000       2.791153        75.9511 
 1069   0.0000       2.792692        75.9930 
 1070   0.0000       2.794465        76.0413 
 1071   0.0000       2.797263        76.1174 
 1072   0.0000       2.801729        76.2389 
 1073   0.0000       2.802979        76.2729 
 1074   0.0000       2.803260        76.2806 
 1075   0.0000       2.808327        76.4185 
 1076   0.0000       2.814202        76.5783 
 1077   0.0000       2.815182        76.6050 
 1078   0.0000       2.816765        76.6481 
 1079   0.0000       2.819157        76.7132 
 1080   0.0000       2.823471        76.8305 
 1081   0.0000       2.824610        76.8615 
 1082   0.0000       2.827835        76.9493 
 1083   0.0000       2.829959        77.0071 
 1084   0.0000       2.835156        77.1485 
 1085   0.0000       2.838798        77.2476 
 1086   0.0000       2.841896        77.3319 
 1087   0.0000       2.843796        77.3836 
 1088   0.0000       2.845735        77.4364 
 1089   0.0000       2.847774        77.4919 
 1090   0.0000       2.849942        77.5509 
 1091   0.0000       2.852671        77.6251 
 1092   0.0000       2.855178        77.6934 
 1093   0.0000       2.862630        77.8961 
 1094   0.0000       2.865432        77.9724 
 1095   0.0000       2.866731        78.0077 
 1096   0.0000       2.868766        78.0631 
 1097   0.0000       2.872024        78.1517 
 1098   0.0000       2.873604        78.1947 
 1099   0.0000       2.875363        78.2426 
 1100   0.0000       2.877703        78.3063 
 1101   0.0000       2.880843        78.3917 
 1102   0.0000       2.883810        78.4725 
 1103   0.0000       2.886147        78.5360 
 1104   0.0000       2.887784        78.5806 
 1105   0.0000       2.891089        78.6705 
 1106   0.0000       2.894096        78.7524 
 1107   0.0000       2.898472        78.8714 
 1108   0.0000       2.899213        78.8916 
 1109   0.0000       2.905546        79.0639 
 1110   0.0000       2.905784        79.0704 
 1111   0.0000       2.910092        79.1876 
 1112   0.0000       2.914029        79.2947 
 1113   0.0000       2.917563        79.3909 
 1114   0.0000       2.919911        79.4548 
 1115   0.0000       2.922320        79.5204 
 1116   0.0000       2.927231        79.6540 
 1117   0.0000       2.928862        79.6984 
 1118   0.0000       2.932444        79.7958 
 1119   0.0000       2.934374        79.8484 
 1120   0.0000       2.936482        79.9057 
 1121   0.0000       2.939750        79.9947 
 1122   0.0000       2.943019        80.0836 
 1123   0.0000       2.947090        80.1944 
 1124   0.0000       2.950509        80.2874 
 1125   0.0000       2.954124        80.3858 
 1126   0.0000       2.957221        80.4701 
 1127   0.0000       2.961288        80.5807 
 1128   0.0000       2.966698        80.7280 
 1129   0.0000       2.967046        80.7374 
 1130   0.0000       2.971459        80.8575 
 1131   0.0000       2.974917        80.9516 
 1132   0.0000       2.980857        81.1132 
 1133   0.0000       2.982652        81.1621 
 1134   0.0000       2.984376        81.2090 
 1135   0.0000       2.988929        81.3329 
 1136   0.0000       2.992185        81.4215 
 1137   0.0000       2.994328        81.4798 
 1138   0.0000       2.998965        81.6060 
 1139   0.0000       3.002359        81.6983 
 1140   0.0000       3.005202        81.7757 
 1141   0.0000       3.007741        81.8448 
 1142   0.0000       3.012571        81.9762 
 1143   0.0000       3.013670        82.0061 
 1144   0.0000       3.015909        82.0671 
 1145   0.0000       3.020904        82.2030 
 1146   0.0000       3.027955        82.3949 
 1147   0.0000       3.030686        82.4692 
 1148   0.0000       3.034612        82.5760 
 1149   0.0000       3.034860        82.5827 
 1150   0.0000       3.041010        82.7501 
 1151   0.0000       3.043519        82.8184 
 1152   0.0000       3.045229        82.8649 
 1153   0.0000       3.046108        82.8888 
 1154   0.0000       3.048930        82.9656 
 1155   0.0000       3.051442        83.0340 
 1156   0.0000       3.056272        83.1654 
 1157   0.0000       3.058494        83.2258 
 1158   0.0000       3.061402        83.3050 
 1159   0.0000       3.062180        83.3261 
 1160   0.0000       3.066597        83.4463 
 1161   0.0000       3.071219        83.5721 
 1162   0.0000       3.071547        83.5810 
 1163   0.0000       3.077182        83.7344 
 1164   0.0000       3.081968        83.8646 
 1165   0.0000       3.086337        83.9835 
 1166   0.0000       3.089764        84.0768 
 1167   0.0000       3.091049        84.1117 
 1168   0.0000       3.091354        84.1200 
 1169   0.0000       3.093894        84.1891 
 1170   0.0000       3.098079        84.3030 
 1171   0.0000       3.103987        84.4638 
 1172   0.0000       3.109497        84.6137 
 1173   0.0000       3.112768        84.7027 
 1174   0.0000       3.116113        84.7937 
 1175   0.0000       3.119670        84.8905 
 1176   0.0000       3.122541        84.9687 
 1177   0.0000       3.125113        85.0387 
 1178   0.0000       3.126881        85.0867 
 1179   0.0000       3.130536        85.1862 
 1180   0.0000       3.134222        85.2865 
 1181   0.0000       3.136916        85.3598 
 1182   0.0000       3.139640        85.4340 
 1183   0.0000       3.144312        85.5611 
 1184   0.0000       3.148341        85.6707 
 1185   0.0000       3.149310        85.6971 
 1186   0.0000       3.151546        85.7579 
 1187   0.0000       3.156636        85.8964 
 1188   0.0000       3.161443        86.0272 
 1189   0.0000       3.163771        86.0906 
 1190   0.0000       3.169423        86.2444 
 1191   0.0000       3.177768        86.4715 
 1192   0.0000       3.180193        86.5375 
 1193   0.0000       3.184853        86.6643 
 1194   0.0000       3.186894        86.7198 
 1195   0.0000       3.192295        86.8668 
 1196   0.0000       3.195531        86.9548 
 1197   0.0000       3.199050        87.0506 
 1198   0.0000       3.200665        87.0945 
 1199   0.0000       3.202745        87.1511 
 1200   0.0000       3.207483        87.2801 
 1201   0.0000       3.214455        87.4698 
 1202   0.0000       3.218129        87.5698 
 1203   0.0000       3.223851        87.7254 
 1204   0.0000       3.226966        87.8102 
 1205   0.0000       3.232546        87.9620 
 1206   0.0000       3.235694        88.0477 
 1207   0.0000       3.237645        88.1008 
 1208   0.0000       3.242583        88.2352 
 1209   0.0000       3.249759        88.4304 
 1210   0.0000       3.252294        88.4994 
 1211   0.0000       3.253630        88.5358 
 1212   0.0000       3.255931        88.5984 
 1213   0.0000       3.262859        88.7869 
 1214   0.0000       3.264816        88.8402 
 1215   0.0000       3.267317        88.9082 
 1216   0.0000       3.274238        89.0965 
 1217   0.0000       3.275375        89.1275 
 1218   0.0000       3.280187        89.2584 
 1219   0.0000       3.285990        89.4163 
 1220   0.0000       3.288409        89.4822 
 1221   0.0000       3.291004        89.5528 
 1222   0.0000       3.297747        89.7363 
 1223   0.0000       3.299276        89.7779 
 1224   0.0000       3.303169        89.8838 
 1225   0.0000       3.305930        89.9589 
 1226   0.0000       3.310068        90.0715 
 1227   0.0000       3.315169        90.2103 
 1228   0.0000       3.318438        90.2993 
 1229   0.0000       3.323460        90.4360 
 1230   0.0000       3.328715        90.5790 
 1231   0.0000       3.332887        90.6925 
 1232   0.0000       3.336133        90.7808 
 1233   0.0000       3.340062        90.8877 
 1234   0.0000       3.342030        90.9413 
 1235   0.0000       3.347962        91.1027 
 1236   0.0000       3.349861        91.1543 
 1237   0.0000       3.356551        91.3364 
 1238   0.0000       3.362544        91.4995 
 1239   0.0000       3.363369        91.5219 
 1240   0.0000       3.368980        91.6746 
 1241   0.0000       3.372602        91.7732 
 1242   0.0000       3.376798        91.8873 
 1243   0.0000       3.380816        91.9967 
 1244   0.0000       3.384120        92.0866 
 1245   0.0000       3.387543        92.1797 
 1246   0.0000       3.389843        92.2423 
 1247   0.0000       3.391336        92.2830 
 1248   0.0000       3.393721        92.3479 
 1249   0.0000       3.402546        92.5880 
 1250   0.0000       3.404325        92.6364 
 1251   0.0000       3.411283        92.8257 
 1252   0.0000       3.416263        92.9612 
 1253   0.0000       3.416650        92.9718 
 1254   0.0000       3.421626        93.1072 
 1255   0.0000       3.422954        93.1433 
 1256   0.0000       3.425648        93.2166 
 1257   0.0000       3.428833        93.3033 
 1258   0.0000       3.433177        93.4215 
 1259   0.0000       3.437171        93.5302 
 1260   0.0000       3.439701        93.5990 
 1261   0.0000       3.441921        93.6594 
 1262   0.0000       3.443719        93.7084 
 1263   0.0000       3.450828        93.9018 
 1264   0.0000       3.452907        93.9584 
 1265   0.0000       3.455621        94.0322 
 1266   0.0000       3.462737        94.2259 
 1267   0.0000       3.463185        94.2381 
 1268   0.0000       3.466855        94.3379 
 1269   0.0000       3.469489        94.4096 
 1270   0.0000       3.472635        94.4952 
 1271   0.0000       3.477770        94.6349 
 1272   0.0000       3.479804        94.6903 
 1273   0.0000       3.484429        94.8161 
 1274   0.0000       3.486006        94.8590 
 1275   0.0000       3.491079        94.9971 
 1276   0.0000       3.496841        95.1539 
 1277   0.0000       3.497722        95.1779 
 1278   0.0000       3.499586        95.2286 
 1279   0.0000       3.501217        95.2730 
 1280   0.0000       3.506611        95.4197 
 1281   0.0000       3.508288        95.4654 
 1282   0.0000       3.513456        95.6060 
 1283   0.0000       3.513588        95.6096 
 1284   0.0000       3.519210        95.7626 
 1285   0.0000       3.522196        95.8438 
 1286   0.0000       3.525584        95.9360 
 1287   0.0000       3.529807        96.0509 
 1288   0.0000       3.533238        96.1443 
 1289   0.0000       3.535447        96.2044 
 1290   0.0000       3.536993        96.2465 
 1291   0.0000       3.539306        96.3094 
 1292   0.0000       3.545564        96.4797 
 1293   0.0000       3.546979        96.5182 
 1294   0.0000       3.551292        96.6356 
 1295   0.0000       3.553239        96.6885 
 1296   0.0000       3.555946        96.7622 
 1297   0.0000       3.561020        96.9003 
 1298   0.0000       3.567983        97.0898 
 1299   0.0000       3.568305        97.0985 
 1300   0.0000       3.570439        97.1566 
 1301   0.0000       3.573543        97.2411 
 1302   0.0000       3.575668        97.2989 
 1303   0.0000       3.581041        97.4451 
 1304   0.0000       3.583237        97.5048 
 1305   0.0000       3.587651        97.6249 
 1306   0.0000       3.589333        97.6707 
 1307   0.0000       3.592364        97.7532 
 1308   0.0000       3.595628        97.8420 
 1309   0.0000       3.598838        97.9294 
 1310   0.0000       3.604446        98.0820 
 1311   0.0000       3.607422        98.1630 
 1312   0.0000       3.610913        98.2579 
 1313   0.0000       3.615526        98.3835 
 1314   0.0000       3.621301        98.5406 
 1315   0.0000       3.624531        98.6285 
 1316   0.0000       3.631170        98.8091 
 1317   0.0000       3.632492        98.8451 
 1318   0.0000       3.636325        98.9494 
 1319   0.0000       3.648947        99.2929 
 1320   0.0000       3.650695        99.3405 
 1321   0.0000       3.652964        99.4022 
 1322   0.0000       3.656491        99.4982 
 1323   0.0000       3.658599        99.5556 
 1324   0.0000       3.667293        99.7921 
 1325   0.0000       3.668118        99.8146 
 1326   0.0000       3.672577        99.9359 
 1327   0.0000       3.675898       100.0263 
 1328   0.0000       3.679820       100.1330 
 1329   0.0000       3.682663       100.2104 
 1330   0.0000       3.689568       100.3982 
 1331   0.0000       3.694789       100.5403 
 1332   0.0000       3.697589       100.6165 
 1333   0.0000       3.699842       100.6778 
 1334   0.0000       3.701437       100.7212 
 1335   0.0000       3.704366       100.8009 
 1336   0.0000       3.712710       101.0280 
 1337   0.0000       3.716360       101.1273 
 1338   0.0000       3.723543       101.3227 
 1339   0.0000       3.727193       101.4221 
 1340   0.0000       3.731482       101.5388 
 1341   0.0000       3.734070       101.6092 
 1342   0.0000       3.738472       101.7290 
 1343   0.0000       3.743203       101.8577 
 1344   0.0000       3.749701       102.0346 
 1345   0.0000       3.754719       102.1711 
 1346   0.0000       3.762317       102.3778 
 1347   0.0000       3.766591       102.4941 
 1348   0.0000       3.773144       102.6725 
 1349   0.0000       3.779304       102.8401 
 1350   0.0000       3.783698       102.9596 
 1351   0.0000       3.787155       103.0537 
 1352   0.0000       3.790270       103.1385 
 1353   0.0000       3.793698       103.2318 
 1354   0.0000       3.796908       103.3191 
 1355   0.0000       3.802191       103.4629 
 1356   0.0000       3.807606       103.6102 
 1357   0.0000       3.810424       103.6869 
 1358   0.0000       3.817551       103.8809 
 1359   0.0000       3.820341       103.9568 
 1360   0.0000       3.826501       104.1244 
 1361   0.0000       3.826595       104.1270 
 1362   0.0000       3.833316       104.3098 
 1363   0.0000       3.837549       104.4250 
 1364   0.0000       3.841855       104.5422 
 1365   0.0000       3.848449       104.7216 
 1366   0.0000       3.849524       104.7509 
 1367   0.0000       3.858877       105.0054 
 1368   0.0000       3.867377       105.2367 
 1369   0.0000       3.868787       105.2751 
 1370   0.0000       3.874035       105.4178 
 1371   0.0000       3.878031       105.5266 
 1372   0.0000       3.885243       105.7228 
 1373   0.0000       3.890751       105.8727 
 1374   0.0000       3.892380       105.9170 
 1375   0.0000       3.893658       105.9518 
 1376   0.0000       3.901885       106.1757 
 1377   0.0000       3.905412       106.2717 
 1378   0.0000       3.914374       106.5155 
 1379   0.0000       3.921434       106.7076 
 1380   0.0000       3.928401       106.8972 
 1381   0.0000       3.932479       107.0082 
 1382   0.0000       3.936135       107.1077 
 1383   0.0000       3.939485       107.1988 
 1384   0.0000       3.941789       107.2615 
 1385   0.0000       3.943558       107.3097 
 1386   0.0000       3.950058       107.4865 
 1387   0.0000       3.951008       107.5124 
 1388   0.0000       3.958065       107.7044 
 1389   0.0000       3.959360       107.7397 
 1390   0.0000       3.964813       107.8880 
 1391   0.0000       3.968121       107.9781 
 1392   0.0000       3.969144       108.0059 
 1393   0.0000       3.978848       108.2700 
 1394   0.0000       3.984074       108.4122 
 1395   0.0000       3.988432       108.5308 
 1396   0.0000       3.989780       108.5674 
 1397   0.0000       3.997968       108.7902 
 1398   0.0000       4.001153       108.8769 
 1399   0.0000       4.008775       109.0843 
 1400   0.0000       4.011515       109.1589 
 1401   0.0000       4.014727       109.2463 
 1402   0.0000       4.018166       109.3399 
 1403   0.0000       4.021973       109.4435 
 1404   0.0000       4.024428       109.5102 
 1405   0.0000       4.028670       109.6257 
 1406   0.0000       4.032427       109.7279 
 1407   0.0000       4.036591       109.8412 
 1408   0.0000       4.048062       110.1534 
 1409   0.0000       4.051643       110.2508 
 1410   0.0000       4.054630       110.3321 
 1411   0.0000       4.056145       110.3733 
 1412   0.0000       4.064376       110.5973 
 1413   0.0000       4.071238       110.7840 
 1414   0.0000       4.071708       110.7968 
 1415   0.0000       4.074961       110.8853 
 1416   0.0000       4.081677       111.0681 
 1417   0.0000       4.084836       111.1541 
 1418   0.0000       4.092652       111.3667 
 1419   0.0000       4.101912       111.6187 
 1420   0.0000       4.107500       111.7708 
 1421   0.0000       4.110706       111.8580 
 1422   0.0000       4.113413       111.9317 
 1423   0.0000       4.116930       112.0274 
 1424   0.0000       4.124838       112.2425 
 1425   0.0000       4.129339       112.3650 
 1426   0.0000       4.131507       112.4240 
 1427   0.0000       4.138037       112.6017 
 1428   0.0000       4.139114       112.6310 
 1429   0.0000       4.150653       112.9450 
 1430   0.0000       4.151307       112.9628 
 1431   0.0000       4.158467       113.1576 
 1432   0.0000       4.163316       113.2896 
 1433   0.0000       4.168884       113.4411 
 1434   0.0000       4.173775       113.5742 
 1435   0.0000       4.179317       113.7250 
 1436   0.0000       4.184214       113.8582 
 1437   0.0000       4.190939       114.0412 
 1438   0.0000       4.201883       114.3390 
 1439   0.0000       4.205834       114.4466 
 1440   0.0000       4.211806       114.6091 
 1441   0.0000       4.217961       114.7766 
 1442   0.0000       4.231195       115.1367 
 1443   0.0000       4.234028       115.2138 
 1444   0.0000       4.241114       115.4066 
 1445   0.0000       4.249547       115.6360 
 1446   0.0000       4.255386       115.7949 
 1447   0.0000       4.266286       116.0916 
 1448   0.0000       4.269494       116.1788 
 1449   0.0000       4.270923       116.2177 
 1450   0.0000       4.281444       116.5040 
 1451   0.0000       4.291962       116.7902 
 1452   0.0000       4.295736       116.8929 
 1453   0.0000       4.307156       117.2037 
 1454   0.0000       4.314702       117.4090 
 1455   0.0000       4.325391       117.6999 
 1456   0.0000       4.327922       117.7687 
 1457   0.0000       4.335220       117.9673 
 1458   0.0000       4.343898       118.2035 
 1459   0.0000       4.350540       118.3842 
 1460   0.0000       4.361299       118.6770 
 1461   0.0000       4.365926       118.8029 
 1462   0.0000       4.372572       118.9837 
 1463   0.0000       4.380875       119.2097 
 1464   0.0000       4.386414       119.3604 
 1465   0.0000       4.389261       119.4379 
 1466   0.0000       4.399378       119.7132 
 1467   0.0000       4.403762       119.8325 
 1468   0.0000       4.416500       120.1791 
 1469   0.0000       4.418084       120.2222 
 1470   0.0000       4.429413       120.5304 
 1471   0.0000       4.445168       120.9592 
 1472   0.0000       4.450386       121.1012 
 1473   0.0000       4.458354       121.3180 
 1474   0.0000       4.471717       121.6816 
 1475   0.0000       4.480260       121.9141 
 1476   0.0000       4.488510       122.1386 
 1477   0.0000       4.496571       122.3579 
 1478   0.0000       4.511661       122.7685 
 1479   0.0000       4.517079       122.9160 
 1480   0.0000       4.525351       123.1411 
 1481   0.0000       4.533030       123.3500 
 1482   0.0000       4.535089       123.4060 
 1483   0.0000       4.547447       123.7423 
 1484   0.0000       4.555214       123.9537 
 1485   0.0000       4.556794       123.9967 
 1486   0.0000       4.564042       124.1939 
 1487   0.0000       4.572682       124.4290 
 1488   0.0000       4.576422       124.5308 
 1489   0.0000       4.591520       124.9416 
 1490   0.0000       4.594466       125.0218 
 1491   0.0000       4.599717       125.1647 
 1492   0.0000       4.609323       125.4261 
 1493   0.0000       4.612141       125.5027 
 1494   0.0000       4.626536       125.8944 
 1495   0.0000       4.634986       126.1244 
 1496   0.0000       4.639769       126.2545 
 1497   0.0000       4.641999       126.3152 
 1498   0.0000       4.651617       126.5769 
 1499   0.0000       4.657718       126.7429 
 1500   0.0000       4.668153       127.0269 
 1501   0.0000       4.672906       127.1562 
 1502   0.0000       4.678034       127.2958 
 1503   0.0000       4.702067       127.9497 
 1504   0.0000       4.703613       127.9918 
 1505   0.0000       4.715038       128.3027 
 1506   0.0000       4.730186       128.7149 
 1507   0.0000       4.740369       128.9920 
 1508   0.0000       4.747328       129.1814 
 1509   0.0000       4.754446       129.3750 
 1510   0.0000       4.758413       129.4830 
 1511   0.0000       4.772238       129.8592 
 1512   0.0000       4.780100       130.0731 
 1513   0.0000       4.794104       130.4542 
 1514   0.0000       4.801208       130.6475 
 1515   0.0000       4.805489       130.7640 
 1516   0.0000       4.818731       131.1243 
 1517   0.0000       4.821800       131.2078 
 1518   0.0000       4.827927       131.3746 
 1519   0.0000       4.831197       131.4635 
 1520   0.0000       4.835274       131.5745 
 1521   0.0000       4.844583       131.8278 
 1522   0.0000       4.854254       132.0910 
 1523   0.0000       4.861063       132.2762 
 1524   0.0000       4.863220       132.3350 
 1525   0.0000       4.878318       132.7458 
 1526   0.0000       4.883472       132.8860 
 1527   0.0000       4.897817       133.2764 
 1528   0.0000       4.905558       133.4870 
 1529   0.0000       4.920362       133.8899 
 1530   0.0000       4.926821       134.0656 
 1531   0.0000       4.929800       134.1467 
 1532   0.0000       4.937692       134.3614 
 1533   0.0000       4.941793       134.4730 
 1534   0.0000       4.955546       134.8473 
 1535   0.0000       4.961664       135.0137 
 1536   0.0000       4.966914       135.1566 
 1537   0.0000       4.977257       135.4380 
 1538   0.0000       4.981077       135.5420 
 1539   0.0000       4.985376       135.6590 
 1540   0.0000       4.995210       135.9266 
 1541   0.0000       4.998356       136.0122 
 1542   0.0000       5.001585       136.1001 
 1543   0.0000       5.011370       136.3663 
 1544   0.0000       5.014741       136.4581 
 1545   0.0000       5.023371       136.6929 
 1546   0.0000       5.027994       136.8187 
 1547   0.0000       5.031202       136.9060 
 1548   0.0000       5.042933       137.2252 
 1549   0.0000       5.045907       137.3061 
 1550   0.0000       5.049999       137.4175 
 1551   0.0000       5.060446       137.7017 
 1552   0.0000       5.071970       138.0153 
 1553   0.0000       5.079121       138.2099 
 1554   0.0000       5.086296       138.4052 
 1555   0.0000       5.092554       138.5754 
 1556   0.0000       5.099011       138.7511 
 1557   0.0000       5.111143       139.0813 
 1558   0.0000       5.120335       139.3314 
 1559   0.0000       5.122414       139.3880 
 1560   0.0000       5.125776       139.4794 
 1561   0.0000       5.134937       139.7287 
 1562   0.0000       5.142513       139.9349 
 1563   0.0000       5.145574       140.0182 
 1564   0.0000       5.153780       140.2415 
 1565   0.0000       5.158917       140.3813 
 1566   0.0000       5.162468       140.4779 
 1567   0.0000       5.173597       140.7807 
 1568   0.0000       5.181902       141.0067 
 1569   0.0000       5.186057       141.1198 
 1570   0.0000       5.195969       141.3895 
 1571   0.0000       5.201568       141.5419 
 1572   0.0000       5.204031       141.6089 
 1573   0.0000       5.208401       141.7278 
 1574   0.0000       5.213609       141.8695 
 1575   0.0000       5.218678       142.0074 
 1576   0.0000       5.229029       142.2891 
 1577   0.0000       5.231676       142.3611 
 1578   0.0000       5.234199       142.4298 
 1579   0.0000       5.238074       142.5352 
 1580   0.0000       5.239642       142.5779 
 1581   0.0000       5.245525       142.7380 
 1582   0.0000       5.249780       142.8538 
 1583   0.0000       5.254829       142.9912 
 1584   0.0000       5.255859       143.0192 
 1585   0.0000       5.265551       143.2829 
 1586   0.0000       5.273890       143.5098 
 1587   0.0000       5.279336       143.6580 
 1588   0.0000       5.284025       143.7856 
 1589   0.0000       5.290252       143.9551 
 1590   0.0000       5.299995       144.2202 
 1591   0.0000       5.304552       144.3442 
 1592   0.0000       5.310203       144.4980 
 1593   0.0000       5.313546       144.5889 
 1594   0.0000       5.317006       144.6831 
 1595   0.0000       5.324655       144.8912 
 1596   0.0000       5.330692       145.0555 
 1597   0.0000       5.337001       145.2272 
 1598   0.0000       5.343186       145.3955 
 1599   0.0000       5.348096       145.5291 
 1600   0.0000       5.353432       145.6743 
 1601   0.0000       5.368655       146.0885 
 1602   0.0000       5.372445       146.1917 
 1603   0.0000       5.376028       146.2892 
 1604   0.0000       5.382190       146.4568 
 1605   0.0000       5.384483       146.5192 
 1606   0.0000       5.386493       146.5739 
 1607   0.0000       5.391103       146.6994 
 1608   0.0000       5.396266       146.8399 
 1609   0.0000       5.406459       147.1172 
 1610   0.0000       5.408450       147.1714 
 1611   0.0000       5.416042       147.3780 
 1612   0.0000       5.419612       147.4752 
 1613   0.0000       5.424572       147.6101 
 1614   0.0000       5.430518       147.7719 
 1615   0.0000       5.436889       147.9453 
 1616   0.0000       5.446215       148.1990 
 1617   0.0000       5.448053       148.2491 
 1618   0.0000       5.452550       148.3714 
 1619   0.0000       5.463380       148.6661 
 1620   0.0000       5.469081       148.8213 
 1621   0.0000       5.473204       148.9335 
 1622   0.0000       5.475940       149.0079 
 1623   0.0000       5.482887       149.1969 
 1624   0.0000       5.485326       149.2633 
 1625   0.0000       5.491410       149.4289 
 1626   0.0000       5.496046       149.5550 
 1627   0.0000       5.505640       149.8161 
 1628   0.0000       5.508123       149.8836 
 1629   0.0000       5.509512       149.9214 
 1630   0.0000       5.517798       150.1469 
 1631   0.0000       5.524475       150.3286 
 1632   0.0000       5.526288       150.3779 
 1633   0.0000       5.531012       150.5065 
 1634   0.0000       5.533939       150.5861 
 1635   0.0000       5.541409       150.7894 
 1636   0.0000       5.545745       150.9074 
 1637   0.0000       5.547518       150.9557 
 1638   0.0000       5.550805       151.0451 
 1639   0.0000       5.556473       151.1993 
 1640   0.0000       5.560600       151.3116 
 1641   0.0000       5.562690       151.3685 
 1642   0.0000       5.567270       151.4931 
 1643   0.0000       5.568245       151.5197 
 1644   0.0000       5.572700       151.6409 
 1645   0.0000       5.581608       151.8833 
 1646   0.0000       5.582542       151.9087 
 1647   0.0000       5.584839       151.9712 
 1648   0.0000       5.591707       152.1581 
 1649   0.0000       5.595304       152.2560 
 1650   0.0000       5.598826       152.3518 
 1651   0.0000       5.603947       152.4911 
 1652   0.0000       5.606816       152.5692 
 1653   0.0000       5.610190       152.6610 
 1654   0.0000       5.612029       152.7111 
 1655   0.0000       5.615144       152.7958 
 1656   0.0000       5.619823       152.9232 
 1657   0.0000       5.626085       153.0936 
 1658   0.0000       5.632569       153.2700 
 1659   0.0000       5.634903       153.3335 
 1660   0.0000       5.635060       153.3378 
 1661   0.0000       5.643446       153.5660 
 1662   0.0000       5.646044       153.6367 
 1663   0.0000       5.648630       153.7070 
 1664   0.0000       5.651390       153.7821 
 1665   0.0000       5.658674       153.9804 
 1666   0.0000       5.663777       154.1192 
 1667   0.0000       5.666247       154.1864 
 1668   0.0000       5.667492       154.2203 
 1669   0.0000       5.675814       154.4468 
 1670   0.0000       5.678674       154.5246 
 1671   0.0000       5.682928       154.6403 
 1672   0.0000       5.684146       154.6735 
 1673   0.0000       5.690839       154.8556 
 1674   0.0000       5.694553       154.9567 
 1675   0.0000       5.699115       155.0808 
 1676   0.0000       5.702504       155.1730 
 1677   0.0000       5.708783       155.3439 
 1678   0.0000       5.713674       155.4770 
 1679   0.0000       5.717468       155.5802 
 1680   0.0000       5.718748       155.6150 
 1681   0.0000       5.728796       155.8885 
 1682   0.0000       5.735308       156.0657 
 1683   0.0000       5.742750       156.2682 
 1684   0.0000       5.746430       156.3683 
 1685   0.0000       5.754365       156.5842 
 1686   0.0000       5.761032       156.7657 
 1687   0.0000       5.767014       156.9284 
 1688   0.0000       5.768034       156.9562 
 1689   0.0000       5.769687       157.0012 
 1690   0.0000       5.773953       157.1172 
 1691   0.0000       5.778894       157.2517 
 1692   0.0000       5.784762       157.4114 
 1693   0.0000       5.790453       157.5662 
 1694   0.0000       5.793087       157.6379 
 1695   0.0000       5.798974       157.7981 
 1696   0.0000       5.809716       158.0904 
 1697   0.0000       5.815884       158.2583 
 1698   0.0000       5.822570       158.4402 
 1699   0.0000       5.823588       158.4679 
 1700   0.0000       5.830697       158.6613 
 1701   0.0000       5.833540       158.7387 
 1702   0.0000       5.839233       158.8936 
 1703   0.0000       5.842395       158.9797 
 1704   0.0000       5.846313       159.0863 
 1705   0.0000       5.851040       159.2149 
 1706   0.0000       5.853546       159.2831 
 1707   0.0000       5.856322       159.3586 
 1708   0.0000       5.858388       159.4148 
 1709   0.0000       5.867485       159.6624 
 1710   0.0000       5.871228       159.7642 
 1711   0.0000       5.871975       159.7846 
 1712   0.0000       5.877806       159.9432 
 1713   0.0000       5.880048       160.0042 
 1714   0.0000       5.883329       160.0935 
 1715   0.0000       5.889524       160.2621 
 1716   0.0000       5.891921       160.3273 
 1717   0.0000       5.894949       160.4097 
 1718   0.0000       5.898232       160.4990 
 1719   0.0000       5.901508       160.5882 
 1720   0.0000       5.907724       160.7573 
 1721   0.0000       5.908944       160.7905 
 1722   0.0000       5.917895       161.0341 
 1723   0.0000       5.918984       161.0638 
 1724   0.0000       5.921793       161.1402 
 1725   0.0000       5.924826       161.2227 
 1726   0.0000       5.925701       161.2465 
 1727   0.0000       5.932323       161.4267 
 1728   0.0000       5.934722       161.4920 
 1729   0.0000       5.935316       161.5082 
 1730   0.0000       5.941592       161.6789 
 1731   0.0000       5.946649       161.8165 
 1732   0.0000       5.948974       161.8798 
 1733   0.0000       5.951780       161.9562 
 1734   0.0000       5.953150       161.9934 
 1735   0.0000       5.955108       162.0467 
 1736   0.0000       5.961002       162.2071 
 1737   0.0000       5.962478       162.2473 
 1738   0.0000       5.966601       162.3595 
 1739   0.0000       5.969438       162.4367 
 1740   0.0000       5.974602       162.5772 
 1741   0.0000       5.975475       162.6010 
 1742   0.0000       5.978536       162.6842 
 1743   0.0000       5.981962       162.7775 
 1744   0.0000       5.985539       162.8748 
 1745   0.0000       5.988564       162.9571 
 1746   0.0000       5.994027       163.1058 
 1747   0.0000       5.997959       163.2128 
 1748   0.0000       5.999203       163.2466 
 1749   0.0000       6.002313       163.3312 
 1750   0.0000       6.007748       163.4791 
 1751   0.0000       6.008964       163.5122 
 1752   0.0000       6.011282       163.5753 
 1753   0.0000       6.012828       163.6174 
 1754   0.0000       6.015075       163.6785 
 1755   0.0000       6.017138       163.7347 
 1756   0.0000       6.022228       163.8731 
 1757   0.0000       6.025555       163.9637 
 1758   0.0000       6.027141       164.0069 
 1759   0.0000       6.031832       164.1345 
 1760   0.0000       6.032941       164.1647 
 1761   0.0000       6.036173       164.2526 
 1762   0.0000       6.039629       164.3467 
 1763   0.0000       6.043600       164.4547 
 1764   0.0000       6.046935       164.5455 
 1765   0.0000       6.050134       164.6325 
 1766   0.0000       6.052016       164.6837 
 1767   0.0000       6.055990       164.7919 
 1768   0.0000       6.058528       164.8609 
 1769   0.0000       6.062987       164.9823 
 1770   0.0000       6.063887       165.0068 
 1771   0.0000       6.066872       165.0880 
 1772   0.0000       6.068788       165.1401 
 1773   0.0000       6.074562       165.2972 
 1774   0.0000       6.077319       165.3722 
 1775   0.0000       6.080286       165.4530 
 1776   0.0000       6.083894       165.5512 
 1777   0.0000       6.085643       165.5988 
 1778   0.0000       6.088026       165.6636 
 1779   0.0000       6.092101       165.7745 
 1780   0.0000       6.094550       165.8411 
 1781   0.0000       6.097166       165.9123 
 1782   0.0000       6.099202       165.9677 
 1783   0.0000       6.103853       166.0943 
 1784   0.0000       6.108182       166.2121 
 1785   0.0000       6.111479       166.3018 
 1786   0.0000       6.114541       166.3851 
 1787   0.0000       6.116419       166.4362 
 1788   0.0000       6.117923       166.4772 
 1789   0.0000       6.123867       166.6389 
 1790   0.0000       6.127644       166.7417 
 1791   0.0000       6.131250       166.8398 
 1792   0.0000       6.133775       166.9085 
 1793   0.0000       6.134163       166.9191 
 1794   0.0000       6.140174       167.0826 
 1795   0.0000       6.140329       167.0869 
 1796   0.0000       6.143661       167.1775 
 1797   0.0000       6.148173       167.3003 
 1798   0.0000       6.151342       167.3865 
 1799   0.0000       6.152501       167.4181 
 1800   0.0000       6.156640       167.5307 
 1801   0.0000       6.161888       167.6735 
 1802   0.0000       6.163760       167.7244 
 1803   0.0000       6.165475       167.7711 
 1804   0.0000       6.168947       167.8656 
 1805   0.0000       6.174220       168.0091 
 1806   0.0000       6.176685       168.0762 
 1807   0.0000       6.179176       168.1439 
 1808   0.0000       6.181883       168.2176 
 1809   0.0000       6.186184       168.3346 
 1810   0.0000       6.186544       168.3444 
 1811   0.0000       6.189608       168.4278 
 1812   0.0000       6.191731       168.4856 
 1813   0.0000       6.195062       168.5762 
 1814   0.0000       6.197037       168.6300 
 1815   0.0000       6.197643       168.6464 
 1816   0.0000       6.200516       168.7246 
 1817   0.0000       6.201881       168.7618 
 1818   0.0000       6.207311       168.9095 
 1819   0.0000       6.211146       169.0139 
 1820   0.0000       6.215428       169.1304 
 1821   0.0000       6.217084       169.1755 
 1822   0.0000       6.222379       169.3196 
 1823   0.0000       6.225099       169.3935 
 1824   0.0000       6.226815       169.4403 
 1825   0.0000       6.228482       169.4856 
 1826   0.0000       6.231852       169.5773 
 1827   0.0000       6.235235       169.6694 
 1828   0.0000       6.237957       169.7434 
 1829   0.0000       6.241776       169.8474 
 1830   0.0000       6.243507       169.8945 
 1831   0.0000       6.245733       169.9550 
 1832   0.0000       6.250467       170.0839 
 1833   0.0000       6.254927       170.2052 
 1834   0.0000       6.255781       170.2285 
 1835   0.0000       6.259238       170.3225 
 1836   0.0000       6.261618       170.3873 
 1837   0.0000       6.262541       170.4124 
 1838   0.0000       6.263541       170.4396 
 1839   0.0000       6.267769       170.5547 
 1840   0.0000       6.269300       170.5963 
 1841   0.0000       6.273375       170.7072 
 1842   0.0000       6.276845       170.8016 
 1843   0.0000       6.277688       170.8246 
 1844   0.0000       6.281059       170.9163 
 1845   0.0000       6.283923       170.9942 
 1846   0.0000       6.285184       171.0286 
 1847   0.0000       6.287203       171.0835 
 1848   0.0000       6.291160       171.1912 
 1849   0.0000       6.294952       171.2943 
 1850   0.0000       6.295890       171.3199 
 1851   0.0000       6.299412       171.4157 
 1852   0.0000       6.300596       171.4479 
 1853   0.0000       6.302589       171.5022 
 1854   0.0000       6.307432       171.6340 
 1855   0.0000       6.308970       171.6758 
 1856   0.0000       6.310623       171.7208 
 1857   0.0000       6.312418       171.7696 
 1858   0.0000       6.315637       171.8572 
 1859   0.0000       6.319662       171.9667 
 1860   0.0000       6.326401       172.1501 
 1861   0.0000       6.331261       172.2824 
 1862   0.0000       6.333513       172.3437 
 1863   0.0000       6.337516       172.4526 
 1864   0.0000       6.340309       172.5286 
 1865   0.0000       6.340513       172.5341 
 1866   0.0000       6.342187       172.5797 
 1867   0.0000       6.344198       172.6344 
 1868   0.0000       6.347829       172.7332 
 1869   0.0000       6.351518       172.8336 
 1870   0.0000       6.355587       172.9443 
 1871   0.0000       6.357256       172.9897 
 1872   0.0000       6.358619       173.0268 
 1873   0.0000       6.361860       173.1150 
 1874   0.0000       6.363250       173.1528 
 1875   0.0000       6.368154       173.2863 
 1876   0.0000       6.370410       173.3477 
 1877   0.0000       6.373122       173.4215 
 1878   0.0000       6.374169       173.4500 
 1879   0.0000       6.378247       173.5609 
 1880   0.0000       6.383377       173.7005 
 1881   0.0000       6.385820       173.7670 
 1882   0.0000       6.387405       173.8101 
 1883   0.0000       6.390901       173.9052 
 1884   0.0000       6.392692       173.9540 
 1885   0.0000       6.396047       174.0453 
 1886   0.0000       6.400255       174.1598 
 1887   0.0000       6.405298       174.2970 
 1888   0.0000       6.405955       174.3149 
 1889   0.0000       6.407670       174.3616 
 1890   0.0000       6.409185       174.4028 
 1891   0.0000       6.411174       174.4569 
 1892   0.0000       6.413331       174.5156 
 1893   0.0000       6.415095       174.5636 
 1894   0.0000       6.420515       174.7111 
 1895   0.0000       6.421053       174.7257 
 1896   0.0000       6.427446       174.8997 
 1897   0.0000       6.428747       174.9351 
 1898   0.0000       6.431421       175.0079 
 1899   0.0000       6.435949       175.1311 
 1900   0.0000       6.436021       175.1330 
 1901   0.0000       6.441185       175.2736 
 1902   0.0000       6.442001       175.2958 
 1903   0.0000       6.446436       175.4165 
 1904   0.0000       6.448199       175.4644 
 1905   0.0000       6.452847       175.5909 
 1906   0.0000       6.455636       175.6668 
 1907   0.0000       6.459846       175.7813 
 1908   0.0000       6.464476       175.9073 
 1909   0.0000       6.465277       175.9291 
 1910   0.0000       6.466662       175.9668 
 1911   0.0000       6.467560       175.9913 
 1912   0.0000       6.473014       176.1397 
 1913   0.0000       6.480046       176.3310 
 1914   0.0000       6.480887       176.3539 
 1915   0.0000       6.483000       176.4114 
 1916   0.0000       6.487931       176.5456 
 1917   0.0000       6.488448       176.5597 
 1918   0.0000       6.491743       176.6493 
 1919   0.0000       6.493686       176.7022 
 1920   0.0000       6.498356       176.8293 
 1921   0.0000       6.502721       176.9480 
 1922   0.0000       6.504117       176.9860 
 1923   0.0000       6.511511       177.1872 
 1924   0.0000       6.513154       177.2319 
 1925   0.0000       6.515651       177.2999 
 1926   0.0000       6.519105       177.3939 
 1927   0.0000       6.520043       177.4194 
 1928   0.0000       6.524946       177.5528 
 1929   0.0000       6.527737       177.6288 
 1930   0.0000       6.533460       177.7845 
 1931   0.0000       6.538534       177.9226 
 1932   0.0000       6.541624       178.0066 
 1933   0.0000       6.544709       178.0906 
 1934   0.0000       6.547591       178.1690 
 1935   0.0000       6.548271       178.1875 
 1936   0.0000       6.554937       178.3689 
 1937   0.0000       6.558679       178.4707 
 1938   0.0000       6.561739       178.5540 
 1939   0.0000       6.562348       178.5706 
 1940   0.0000       6.565737       178.6628 
 1941   0.0000       6.572141       178.8370 
 1942   0.0000       6.575668       178.9330 
 1943   0.0000       6.578241       179.0030 
 1944   0.0000       6.580606       179.0674 
 1945   0.0000       6.587608       179.2579 
 1946   0.0000       6.594069       179.4338 
 1947   0.0000       6.596206       179.4919 
 1948   0.0000       6.598545       179.5555 
 1949   0.0000       6.600678       179.6136 
 1950   0.0000       6.610450       179.8795 
 1951   0.0000       6.614476       179.9890 
 1952   0.0000       6.618478       180.0979 
 1953   0.0000       6.621843       180.1895 
 1954   0.0000       6.624786       180.2696 
 1955   0.0000       6.628029       180.3578 
 1956   0.0000       6.628944       180.3827 
 1957   0.0000       6.633973       180.5196 
 1958   0.0000       6.637917       180.6269 
 1959   0.0000       6.645007       180.8198 
 1960   0.0000       6.646111       180.8499 
 1961   0.0000       6.648143       180.9052 
 1962   0.0000       6.652434       181.0219 
 1963   0.0000       6.653534       181.0519 
 1964   0.0000       6.659108       181.2035 
 1965   0.0000       6.661579       181.2708 
 1966   0.0000       6.666438       181.4030 
 1967   0.0000       6.666974       181.4176 
 1968   0.0000       6.668794       181.4671 
 1969   0.0000       6.672998       181.5815 
 1970   0.0000       6.674487       181.6220 
 1971   0.0000       6.678521       181.7318 
 1972   0.0000       6.682686       181.8451 
 1973   0.0000       6.684905       181.9055 
 1974   0.0000       6.688062       181.9914 
 1975   0.0000       6.689670       182.0352 
 1976   0.0000       6.693579       182.1415 
 1977   0.0000       6.694604       182.1694 
 1978   0.0000       6.699811       182.3111 
 1979   0.0000       6.701242       182.3501 
 1980   0.0000       6.706263       182.4867 
 1981   0.0000       6.708537       182.5486 
 1982   0.0000       6.712538       182.6574 
 1983   0.0000       6.719417       182.8446 
 1984   0.0000       6.720516       182.8745 
 1985   0.0000       6.723872       182.9659 
 1986   0.0000       6.726548       183.0387 
 1987   0.0000       6.730602       183.1490 
 1988   0.0000       6.732307       183.1954 
 1989   0.0000       6.736313       183.3044 
 1990   0.0000       6.742297       183.4672 
 1991   0.0000       6.747473       183.6081 
 1992   0.0000       6.749391       183.6603 
 1993   0.0000       6.752044       183.7324 
 1994   0.0000       6.757357       183.8770 
 1995   0.0000       6.758554       183.9096 
 1996   0.0000       6.762680       184.0219 
 1997   0.0000       6.767293       184.1474 
 1998   0.0000       6.770930       184.2464 
 1999   0.0000       6.773399       184.3136 
 2000   0.0000       6.777099       184.4142 
 2001   0.0000       6.780496       184.5067 
 2002   0.0000       6.783375       184.5850 
 2003   0.0000       6.788907       184.7356 
 2004   0.0000       6.790519       184.7794 
 2005   0.0000       6.794530       184.8886 
 2006   0.0000       6.797542       184.9705 
 2007   0.0000       6.800539       185.0521 
 2008   0.0000       6.803465       185.1317 
 2009   0.0000       6.805082       185.1757 
 2010   0.0000       6.808136       185.2588 
 2011   0.0000       6.811179       185.3416 
 2012   0.0000       6.815109       185.4485 
 2013   0.0000       6.820425       185.5932 
 2014   0.0000       6.822062       185.6377 
 2015   0.0000       6.826423       185.7564 
 2016   0.0000       6.828100       185.8021 
 2017   0.0000       6.830068       185.8556 
 2018   0.0000       6.835274       185.9973 
 2019   0.0000       6.837524       186.0585 
 2020   0.0000       6.841179       186.1580 
 2021   0.0000       6.846468       186.3019 
 2022   0.0000       6.851397       186.4360 
 2023   0.0000       6.856736       186.5813 
 2024   0.0000       6.859545       186.6577 
 2025   0.0000       6.861949       186.7231 
 2026   0.0000       6.871123       186.9728 
 2027   0.0000       6.877794       187.1543 
 2028   0.0000       6.880159       187.2187 
 2029   0.0000       6.884019       187.3237 
 2030   0.0000       6.884320       187.3319 
 2031   0.0000       6.892643       187.5583 
 2032   0.0000       6.894600       187.6116 
 2033   0.0000       6.898719       187.7237 
 2034   0.0000       6.900372       187.7687 
 2035   0.0000       6.903460       187.8527 
 2036   0.0000       6.907527       187.9634 
 2037   0.0000       6.913767       188.1332 
 2038   0.0000       6.917779       188.2423 
 2039   0.0000       6.921201       188.3355 
 2040   0.0000       6.930171       188.5795 
 2041   0.0000       6.938397       188.8034 
 2042   0.0000       6.944034       188.9568 
 2043   0.0000       6.953092       189.2033 
 2044   0.0000       6.958284       189.3445 
 2045   0.0000       6.961459       189.4309 
 2046   0.0000       6.967788       189.6032 
 2047   0.0000       6.971309       189.6990 
 2048   0.0000       6.977257       189.8608 
 2049   0.0000       6.981027       189.9634 
 2050   0.0000       6.985088       190.0739 
 2051   0.0000       6.993918       190.3142 
 2052   0.0000       6.996343       190.3802 
 2053   0.0000       7.000488       190.4930 
 2054   0.0000       7.004174       190.5933 
 2055   0.0000       7.006494       190.6564 
 2056   0.0000       7.008277       190.7049 
 2057   0.0000       7.013802       190.8553 
 2058   0.0000       7.022934       191.1037 
 2059   0.0000       7.025274       191.1674 
 2060   0.0000       7.028287       191.2494 
 2061   0.0000       7.032968       191.3768 
 2062   0.0000       7.036287       191.4671 
 2063   0.0000       7.039279       191.5485 
 2064   0.0000       7.044016       191.6774 
 2065   0.0000       7.047087       191.7610 
 2066   0.0000       7.051576       191.8831 
 2067   0.0000       7.056299       192.0116 
 2068   0.0000       7.057163       192.0352 
 2069   0.0000       7.063337       192.2032 
 2070   0.0000       7.064943       192.2469 
 2071   0.0000       7.073040       192.4672 
 2072   0.0000       7.077185       192.5800 
 2073   0.0000       7.082545       192.7258 
 2074   0.0000       7.086710       192.8392 
 2075   0.0000       7.089872       192.9252 
 2076   0.0000       7.094461       193.0501 
 2077   0.0000       7.099670       193.1918 
 2078   0.0000       7.103482       193.2956 
 2079   0.0000       7.106009       193.3643 
 2080   0.0000       7.108272       193.4259 
 2081   0.0000       7.112196       193.5327 
 2082   0.0000       7.118228       193.6968 
 2083   0.0000       7.120706       193.7643 
 2084   0.0000       7.125887       193.9052 
 2085   0.0000       7.127860       193.9589 
 2086   0.0000       7.134043       194.1272 
 2087   0.0000       7.136128       194.1839 
 2088   0.0000       7.141602       194.3329 
 2089   0.0000       7.142822       194.3661 
 2090   0.0000       7.151379       194.5989 
 2091   0.0000       7.151581       194.6044 
 2092   0.0000       7.155976       194.7240 
 2093   0.0000       7.161388       194.8713 
 2094   0.0000       7.167020       195.0245 
 2095   0.0000       7.168380       195.0615 
 2096   0.0000       7.171742       195.1530 
 2097   0.0000       7.175784       195.2630 
 2098   0.0000       7.180975       195.4043 
 2099   0.0000       7.184255       195.4935 
 2100   0.0000       7.191137       195.6808 
 2101   0.0000       7.194941       195.7843 
 2102   0.0000       7.200650       195.9396 
 2103   0.0000       7.204894       196.0551 
 2104   0.0000       7.213093       196.2782 
 2105   0.0000       7.215145       196.3341 
 2106   0.0000       7.221969       196.5198 
 2107   0.0000       7.226667       196.6476 
 2108   0.0000       7.231128       196.7690 
 2109   0.0000       7.234240       196.8537 
 2110   0.0000       7.236330       196.9106 
 2111   0.0000       7.242006       197.0650 
 2112   0.0000       7.245875       197.1703 
 2113   0.0000       7.251333       197.3188 
 2114   0.0000       7.256450       197.4580 
 2115   0.0000       7.261284       197.5896 
 2116   0.0000       7.263436       197.6481 
 2117   0.0000       7.269406       197.8106 
 2118   0.0000       7.276523       198.0043 
 2119   0.0000       7.281996       198.1532 
 2120   0.0000       7.286735       198.2821 
 2121   0.0000       7.289588       198.3598 
 2122   0.0000       7.295155       198.5113 
 2123   0.0000       7.305952       198.8051 
 2124   0.0000       7.310634       198.9325 
 2125   0.0000       7.312122       198.9730 
 2126   0.0000       7.313423       199.0084 
 2127   0.0000       7.324613       199.3128 
 2128   0.0000       7.330065       199.4612 
 2129   0.0000       7.331191       199.4919 
 2130   0.0000       7.344764       199.8612 
 2131   0.0000       7.347990       199.9490 
 2132   0.0000       7.351778       200.0520 
 2133   0.0000       7.354203       200.1180 
 2134   0.0000       7.359498       200.2621 
 2135   0.0000       7.363257       200.3644 
 2136   0.0000       7.371368       200.5851 
 2137   0.0000       7.371638       200.5925 
 2138   0.0000       7.376760       200.7319 
 2139   0.0000       7.390065       201.0939 
 2140   0.0000       7.397293       201.2906 
 2141   0.0000       7.404035       201.4740 
 2142   0.0000       7.405780       201.5215 
 2143   0.0000       7.412180       201.6957 
 2144   0.0000       7.416390       201.8102 
 2145   0.0000       7.418933       201.8794 
 2146   0.0000       7.426700       202.0908 
 2147   0.0000       7.434385       202.2999 
 2148   0.0000       7.442742       202.5273 
 2149   0.0000       7.447907       202.6678 
 2150   0.0000       7.450174       202.7295 
 2151   0.0000       7.455107       202.8638 
 2152   0.0000       7.458986       202.9693 
 2153   0.0000       7.463686       203.0972 
 2154   0.0000       7.466644       203.1777 
 2155   0.0000       7.470307       203.2774 
 2156   0.0000       7.473102       203.3534 
 2157   0.0000       7.477434       203.4713 
 2158   0.0000       7.480490       203.5545 
 2159   0.0000       7.484297       203.6581 
 2160   0.0000       7.489313       203.7946 
 2161   0.0000       7.492513       203.8816 
 2162   0.0000       7.494182       203.9270 
 2163   0.0000       7.496861       204.0000 
 2164   0.0000       7.500534       204.0999 
 2165   0.0000       7.506423       204.2602 
 2166   0.0000       7.508514       204.3170 
 2167   0.0000       7.511293       204.3927 
 2168   0.0000       7.515545       204.5084 
 2169   0.0000       7.520499       204.6432 
 2170   0.0000       7.525977       204.7923 
 2171   0.0000       7.527734       204.8401 
 2172   0.0000       7.528518       204.8614 
 2173   0.0000       7.535309       205.0462 
 2174   0.0000       7.538982       205.1461 
 2175   0.0000       7.543639       205.2729 
 2176   0.0000       7.546935       205.3625 
 2177   0.0000       7.550575       205.4616 
 2178   0.0000       7.554151       205.5589 
 2179   0.0000       7.556258       205.6162 
 2180   0.0000       7.560234       205.7244 
 2181   0.0000       7.563916       205.8246 
 2182   0.0000       7.566943       205.9070 
 2183   0.0000       7.576823       206.1758 
 2184   0.0000       7.580696       206.2812 
 2185   0.0000       7.586384       206.4360 
 2186   0.0000       7.586633       206.4428 
 2187   0.0000       7.591729       206.5815 
 2188   0.0000       7.595629       206.6876 
 2189   0.0000       7.598718       206.7716 
 2190   0.0000       7.604931       206.9407 
 2191   0.0000       7.607584       207.0129 
 2192   0.0000       7.609656       207.0693 
 2193   0.0000       7.615863       207.2382 
 2194   0.0000       7.618435       207.3082 
 2195   0.0000       7.627072       207.5432 
 2196   0.0000       7.629693       207.6145 
 2197   0.0000       7.633273       207.7119 
 2198   0.0000       7.636728       207.8059 
 2199   0.0000       7.642865       207.9729 
 2200   0.0000       7.646432       208.0700 
 2201   0.0000       7.649595       208.1561 
 2202   0.0000       7.654244       208.2826 
 2203   0.0000       7.655923       208.3283 
 2204   0.0000       7.660566       208.4546 
 2205   0.0000       7.664629       208.5652 
 2206   0.0000       7.666209       208.6082 
 2207   0.0000       7.674636       208.8375 
 2208   0.0000       7.677795       208.9234 
 2209   0.0000       7.680218       208.9894 
 2210   0.0000       7.683990       209.0920 
 2211   0.0000       7.687867       209.1975 
 2212   0.0000       7.697945       209.4717 
 2213   0.0000       7.700243       209.5343 
 2214   0.0000       7.703361       209.6191 
 2215   0.0000       7.707190       209.7233 
 2216   0.0000       7.713857       209.9047 
 2217   0.0000       7.718097       210.0201 
 2218   0.0000       7.719917       210.0696 
 2219   0.0000       7.728075       210.2916 
 2220   0.0000       7.732565       210.4138 
 2221   0.0000       7.736424       210.5188 
 2222   0.0000       7.737869       210.5581 
 2223   0.0000       7.740790       210.6376 
 2224   0.0000       7.744072       210.7269 
 2225   0.0000       7.749567       210.8764 
 2226   0.0000       7.750661       210.9062 
 2227   0.0000       7.756265       211.0587 
 2228   0.0000       7.757396       211.0895 
 2229   0.0000       7.763958       211.2680 
 2230   0.0000       7.767501       211.3645 
 2231   0.0000       7.771871       211.4834 
 2232   0.0000       7.777599       211.6392 
 2233   0.0000       7.780479       211.7176 
 2234   0.0000       7.788245       211.9289 
 2235   0.0000       7.792861       212.0545 
 2236   0.0000       7.797193       212.1724 
 2237   0.0000       7.802655       212.3210 
 2238   0.0000       7.807623       212.4562 
 2239   0.0000       7.813916       212.6275 
 2240   0.0000       7.815616       212.6737 
 2241   0.0000       7.820596       212.8092 
 2242   0.0000       7.827584       212.9994 
 2243   0.0000       7.832258       213.1266 
 2244   0.0000       7.833709       213.1661 
 2245   0.0000       7.837626       213.2726 
 2246   0.0000       7.848765       213.5757 
 2247   0.0000       7.851792       213.6581 
 2248   0.0000       7.856223       213.7787 
 2249   0.0000       7.861108       213.9116 
 2250   0.0000       7.863681       213.9816 
 2251   0.0000       7.865451       214.0298 
 2252   0.0000       7.874315       214.2710 
 2253   0.0000       7.877671       214.3623 
 2254   0.0000       7.882599       214.4964 
 2255   0.0000       7.884511       214.5485 
 2256   0.0000       7.888478       214.6564 
 2257   0.0000       7.896876       214.8849 
 2258   0.0000       7.903065       215.0533 
 2259   0.0000       7.904163       215.0832 
 2260   0.0000       7.908193       215.1929 
 2261   0.0000       7.909922       215.2399 
 2262   0.0000       7.912377       215.3067 
 2263   0.0000       7.914539       215.3655 
 2264   0.0000       7.922143       215.5725 
 2265   0.0000       7.928694       215.7507 
 2266   0.0000       7.931732       215.8334 
 2267   0.0000       7.933493       215.8813 
 2268   0.0000       7.937058       215.9783 
 2269   0.0000       7.937628       215.9938 
 2270   0.0000       7.944708       216.1865 
 2271   0.0000       7.945425       216.2060 
 2272   0.0000       7.952026       216.3856 
 2273   0.0000       7.953868       216.4358 
 2274   0.0000       7.957311       216.5294 
 2275   0.0000       7.962463       216.6696 
 2276   0.0000       7.965372       216.7488 
 2277   0.0000       7.968410       216.8315 
 2278   0.0000       7.978245       217.0991 
 2279   0.0000       7.979488       217.1329 
 2280   0.0000       7.982411       217.2124 
 2281   0.0000       7.986821       217.3325 
 2282   0.0000       7.990694       217.4378 
 2283   0.0000       7.997376       217.6197 
 2284   0.0000       8.000331       217.7001 
 2285   0.0000       8.002576       217.7612 
 2286   0.0000       8.005793       217.8487 
 2287   0.0000       8.008876       217.9326 
 2288   0.0000       8.011696       218.0093 
 2289   0.0000       8.013258       218.0518 
 2290   0.0000       8.017651       218.1714 
 2291   0.0000       8.021773       218.2835 
 2292   0.0000       8.026649       218.4162 
 2293   0.0000       8.030746       218.5277 
 2294   0.0000       8.035478       218.6565 
 2295   0.0000       8.036671       218.6889 
 2296   0.0000       8.037131       218.7015 
 2297   0.0000       8.042176       218.8387 
 2298   0.0000       8.044704       218.9075 
 2299   0.0000       8.047856       218.9933 
 2300   0.0000       8.056131       219.2185 
 2301   0.0000       8.061251       219.3578 
 2302   0.0000       8.063325       219.4142 
 2303   0.0000       8.068985       219.5682 
 2304   0.0000       8.074215       219.7106 
 2305   0.0000       8.083898       219.9740 
 2306   0.0000       8.086311       220.0397 
 2307   0.0000       8.089170       220.1175 
 2308   0.0000       8.095432       220.2879 
 2309   0.0000       8.105026       220.5490 
 2310   0.0000       8.112765       220.7596 
 2311   0.0000       8.116383       220.8580 
 2312   0.0000       8.126745       221.1400 
 2313   0.0000       8.129130       221.2049 
 2314   0.0000       8.131209       221.2614 
 2315   0.0000       8.135260       221.3717 
 2316   0.0000       8.137298       221.4271 
 2317   0.0000       8.138788       221.4677 
 2318   0.0000       8.142781       221.5763 
 2319   0.0000       8.147663       221.7092 
 2320   0.0000       8.149690       221.7643 
 2321   0.0000       8.155708       221.9281 
 2322   0.0000       8.157640       221.9807 
 2323   0.0000       8.160937       222.0704 
 2324   0.0000       8.164215       222.1596 
 2325   0.0000       8.167482       222.2485 
 2326   0.0000       8.169578       222.3055 
 2327   0.0000       8.176132       222.4839 
 2328   0.0000       8.179196       222.5672 
 2329   0.0000       8.185533       222.7397 
 2330   0.0000       8.189141       222.8379 
 2331   0.0000       8.193885       222.9669 
 2332   0.0000       8.194140       222.9739 
 2333   0.0000       8.197291       223.0596 
 2334   0.0000       8.198489       223.0922 
 2335   0.0000       8.204917       223.2671 
 2336   0.0000       8.207061       223.3255 
 2337   0.0000       8.209693       223.3971 
 2338   0.0000       8.213490       223.5004 
 2339   0.0000       8.216402       223.5797 
 2340   0.0000       8.218757       223.6438 
 2341   0.0000       8.219505       223.6641 
 2342   0.0000       8.222575       223.7476 
 2343   0.0000       8.225486       223.8269 
 2344   0.0000       8.226462       223.8534 
 2345   0.0000       8.239398       224.2054 
 2346   0.0000       8.242381       224.2866 
 2347   0.0000       8.243081       224.3056 
 2348   0.0000       8.249571       224.4822 
 2349   0.0000       8.256696       224.6761 
 2350   0.0000       8.260576       224.7817 
 2351   0.0000       8.263376       224.8579 
 2352   0.0000       8.268287       224.9915 
 2353   0.0000       8.273811       225.1418 
 2354   0.0000       8.280501       225.3239 
 2355   0.0000       8.282185       225.3697 
 2356   0.0000       8.286987       225.5004 
 2357   0.0000       8.293949       225.6898 
 2358   0.0000       8.295433       225.7302 
 2359   0.0000       8.305699       226.0095 
 2360   0.0000       8.309511       226.1133 
 2361   0.0000       8.311131       226.1574 
 2362   0.0000       8.316325       226.2987 
 2363   0.0000       8.319569       226.3870 
 2364   0.0000       8.327306       226.5975 
 2365   0.0000       8.332042       226.7264 
 2366   0.0000       8.338296       226.8966 
 2367   0.0000       8.344401       227.0627 
 2368   0.0000       8.345848       227.1021 
 2369   0.0000       8.350829       227.2376 
 2370   0.0000       8.359387       227.4705 
 2371   0.0000       8.361953       227.5403 
 2372   0.0000       8.368614       227.7216 
 2373   0.0000       8.371311       227.7950 
 2374   0.0000       8.372967       227.8400 
 2375   0.0000       8.375548       227.9102 
 2376   0.0000       8.379003       228.0043 
 2377   0.0000       8.381005       228.0588 
 2378   0.0000       8.383650       228.1307 
 2379   0.0000       8.386672       228.2130 
 2380   0.0000       8.388269       228.2564 
 2381   0.0000       8.390474       228.3164 
 2382   0.0000       8.395746       228.4599 
 2383   0.0000       8.399850       228.5716 
 2384   0.0000       8.401571       228.6184 
 2385   0.0000       8.405510       228.7255 
 2386   0.0000       8.408761       228.8140 
 2387   0.0000       8.411656       228.8928 
 2388   0.0000       8.413868       228.9530 
 2389   0.0000       8.414778       228.9778 
 2390   0.0000       8.419250       229.0994 
 2391   0.0000       8.422514       229.1883 
 2392   0.0000       8.423273       229.2089 
 2393   0.0000       8.427778       229.3315 
 2394   0.0000       8.429296       229.3728 
 2395   0.0000       8.431583       229.4350 
 2396   0.0000       8.435312       229.5365 
 2397   0.0000       8.441415       229.7026 
 2398   0.0000       8.444001       229.7729 
 2399   0.0000       8.448568       229.8972 
 2400   0.0000       8.449896       229.9334 
 2401   0.0000       8.451487       229.9767 
 2402   0.0000       8.454494       230.0585 
 2403   0.0000       8.457063       230.1284 
 2404   0.0000       8.465116       230.3475 
 2405   0.0000       8.467092       230.4013 
 2406   0.0000       8.469491       230.4666 
 2407   0.0000       8.473511       230.5760 
 2408   0.0000       8.478875       230.7219 
 2409   0.0000       8.484952       230.8873 
 2410   0.0000       8.489874       231.0212 
 2411   0.0000       8.493084       231.1086 
 2412   0.0000       8.495601       231.1771 
 2413   0.0000       8.500017       231.2972 
 2414   0.0000       8.501508       231.3378 
 2415   0.0000       8.504885       231.4297 
 2416   0.0000       8.507761       231.5079 
 2417   0.0000       8.510819       231.5912 
 2418   0.0000       8.516315       231.7407 
 2419   0.0000       8.518051       231.7880 
 2420   0.0000       8.522976       231.9220 
 2421   0.0000       8.525375       231.9872 
 2422   0.0000       8.526310       232.0127 
 2423   0.0000       8.530223       232.1192 
 2424   0.0000       8.536077       232.2785 
 2425   0.0000       8.536886       232.3005 
 2426   0.0000       8.537589       232.3196 
 2427   0.0000       8.540199       232.3906 
 2428   0.0000       8.542756       232.4602 
 2429   0.0000       8.547285       232.5834 
 2430   0.0000       8.550280       232.6649 
 2431   0.0000       8.554627       232.7832 
 2432   0.0000       8.561845       232.9796 
 2433   0.0000       8.564125       233.0417 
 2434   0.0000       8.567962       233.1461 
 2435   0.0000       8.569428       233.1860 
 2436   0.0000       8.571501       233.2424 
 2437   0.0000       8.576529       233.3792 
 2438   0.0000       8.579767       233.4673 
 2439   0.0000       8.585107       233.6126 
 2440   0.0000       8.587061       233.6658 
 2441   0.0000       8.592144       233.8041 
 2442   0.0000       8.592345       233.8096 
 2443   0.0000       8.597183       233.9412 
 2444   0.0000       8.603558       234.1147 
 2445   0.0000       8.606648       234.1988 
 2446   0.0000       8.611790       234.3387 
 2447   0.0000       8.616387       234.4638 
 2448   0.0000       8.617117       234.4837 
 2449   0.0000       8.623657       234.6616 
 2450   0.0000       8.626093       234.7279 
 2451   0.0000       8.630436       234.8461 
 2452   0.0000       8.632535       234.9032 
 2453   0.0000       8.633282       234.9236 
 2454   0.0000       8.635640       234.9877 
 2455   0.0000       8.641303       235.1418 
 2456   0.0000       8.643232       235.1943 
 2457   0.0000       8.646179       235.2745 
 2458   0.0000       8.655138       235.5183 
 2459   0.0000       8.661297       235.6859 
 2460   0.0000       8.662216       235.7109 
 2461   0.0000       8.670556       235.9378 
 2462   0.0000       8.677253       236.1200 
 2463   0.0000       8.679458       236.1801 
 2464   0.0000       8.680675       236.2132 
 2465   0.0000       8.684326       236.3125 
 2466   0.0000       8.688632       236.4297 
 2467   0.0000       8.691852       236.5173 
 2468   0.0000       8.692740       236.5415 
 2469   0.0000       8.697837       236.6802 
 2470   0.0000       8.702444       236.8055 
 2471   0.0000       8.707747       236.9499 
 2472   0.0000       8.710336       237.0203 
 2473   0.0000       8.713120       237.0961 
 2474   0.0000       8.720984       237.3100 
 2475   0.0000       8.725457       237.4318 
 2476   0.0000       8.734352       237.6738 
 2477   0.0000       8.737748       237.7662 
 2478   0.0000       8.740541       237.8422 
 2479   0.0000       8.750845       238.1226 
 2480   0.0000       8.753158       238.1855 
 2481   0.0000       8.756392       238.2735 
 2482   0.0000       8.760872       238.3954 
 2483   0.0000       8.763588       238.4694 
 2484   0.0000       8.766902       238.5595 
 2485   0.0000       8.769515       238.6306 
 2486   0.0000       8.774496       238.7662 
 2487   0.0000       8.781169       238.9478 
 2488   0.0000       8.783783       239.0189 
 2489   0.0000       8.787791       239.1280 
 2490   0.0000       8.790934       239.2135 
 2491   0.0000       8.795983       239.3509 
 2492   0.0000       8.798033       239.4066 
 2493   0.0000       8.804282       239.5767 
 2494   0.0000       8.807059       239.6523 
 2495   0.0000       8.808270       239.6852 
 2496   0.0000       8.817905       239.9474 
 2497   0.0000       8.829671       240.2676 
 2498   0.0000       8.833561       240.3734 
 2499   0.0000       8.837235       240.4734 
 2500   0.0000       8.839030       240.5222 
 2501   0.0000       8.845617       240.7015 
 2502   0.0000       8.848711       240.7857 
 2503   0.0000       8.854995       240.9567 
 2504   0.0000       8.859440       241.0776 
 2505   0.0000       8.866819       241.2784 
 2506   0.0000       8.870329       241.3739 
 2507   0.0000       8.878195       241.5880 
 2508   0.0000       8.881992       241.6913 
 2509   0.0000       8.888434       241.8666 
 2510   0.0000       8.891214       241.9422 
 2511   0.0000       8.898062       242.1286 
 2512   0.0000       8.899947       242.1799 
 2513   0.0000       8.902849       242.2588 
 2514   0.0000       8.908424       242.4105 
 2515   0.0000       8.913262       242.5422 
 2516   0.0000       8.916154       242.6209 
 2517   0.0000       8.920720       242.7451 
 2518   0.0000       8.923684       242.8258 
 2519   0.0000       8.928525       242.9575 
 2520   0.0000       8.939696       243.2615 
 2521   0.0000       8.945929       243.4311 
 2522   0.0000       8.953995       243.6506 
 2523   0.0000       8.956284       243.7129 
 2524   0.0000       8.957744       243.7526 
 2525   0.0000       8.962178       243.8733 
 2526   0.0000       8.963397       243.9064 
 2527   0.0000       8.969145       244.0628 
 2528   0.0000       8.972745       244.1608 
 2529   0.0000       8.975339       244.2314 
 2530   0.0000       8.979331       244.3400 
 2531   0.0000       8.986103       244.5243 
 2532   0.0000       8.989643       244.6206 
 2533   0.0000       8.991996       244.6846 
 2534   0.0000       8.994277       244.7467 
 2535   0.0000       8.997873       244.8446 
 2536   0.0000       9.005316       245.0471 
 2537   0.0000       9.011358       245.2115 
 2538   0.0000       9.012395       245.2397 
 2539   0.0000       9.017900       245.3895 
 2540   0.0000       9.020402       245.4576 
 2541   0.0000       9.024276       245.5630 
 2542   0.0000       9.029303       245.6998 
 2543   0.0000       9.036788       245.9035 
 2544   0.0000       9.044461       246.1123 
 2545   0.0000       9.052999       246.3446 
 2546   0.0000       9.057702       246.4726 
 2547   0.0000       9.063208       246.6224 
 2548   0.0000       9.065618       246.6880 
 2549   0.0000       9.073775       246.9100 
 2550   0.0000       9.077372       247.0078 
 2551   0.0000       9.083481       247.1741 
 2552   0.0000       9.084546       247.2031 
 2553   0.0000       9.089080       247.3264 
 2554   0.0000       9.091749       247.3991 
 2555   0.0000       9.092914       247.4308 
 2556   0.0000       9.096757       247.5353 
 2557   0.0000       9.106706       247.8061 
 2558   0.0000       9.108847       247.8643 
 2559   0.0000       9.114054       248.0060 
 2560   0.0000       9.116631       248.0761 
 2561   0.0000       9.123378       248.2597 
 2562   0.0000       9.125800       248.3256 
 2563   0.0000       9.131051       248.4685 
 2564   0.0000       9.143209       248.7994 
 2565   0.0000       9.146055       248.8768 
 2566   0.0000       9.151700       249.0304 
 2567   0.0000       9.159010       249.2293 
 2568   0.0000       9.167406       249.4578 
 2569   0.0000       9.173245       249.6167 
 2570   0.0000       9.183159       249.8865 
 2571   0.0000       9.189229       250.0516 
 2572   0.0000       9.196163       250.2403 
 2573   0.0000       9.203684       250.4450 
 2574   0.0000       9.228410       251.1178 
 2575   0.0000       9.232993       251.2425 
 2576   0.0000       9.234067       251.2717 
 2577   0.0000       9.249934       251.7035 
 2578   0.0000       9.261567       252.0201 
 2579   0.0000       9.272397       252.3147 
 2580   0.0000       9.292501       252.8618 
 2581   0.0000       9.309461       253.3233 
 2582   0.0000       9.317992       253.5554 
 2583   0.0000       9.347223       254.3509 
 2584   0.0000       9.367020       254.8896 
 2585   0.0000       9.373784       255.0736 
 2586   0.0000       9.383145       255.3283 
 2587   0.0000       9.387399       255.4441 
 2588   0.0000       9.396720       255.6978 
 2589   0.0000       9.403796       255.8903 
 2590   0.0000       9.413246       256.1474 
 2591   0.0000       9.419040       256.3051 
 2592   0.0000       9.430427       256.6150 
 2593   0.0000       9.447510       257.0798 
 2594   0.0000       9.463133       257.5049 
 2595   0.0000       9.475424       257.8394 
 2596   0.0000       9.487886       258.1785 
 2597   0.0000       9.499100       258.4836 
 2598   0.0000       9.526929       259.2409 
 2599   0.0000       9.535099       259.4632 
 2600   0.0000       9.537317       259.5236 
 2601   0.0000       9.548864       259.8378 
 2602   0.0000       9.555264       260.0119 
 2603   0.0000       9.566174       260.3088 
 2604   0.0000       9.575868       260.5726 
 2605   0.0000       9.578395       260.6414 
 2606   0.0000       9.589181       260.9349 
 2607   0.0000       9.601500       261.2701 
 2608   0.0000       9.605806       261.3873 
 2609   0.0000       9.613274       261.5905 
 2610   0.0000       9.624981       261.9091 
 2611   0.0000       9.645326       262.4627 
 2612   0.0000       9.650818       262.6121 
 2613   0.0000       9.660821       262.8843 
 2614   0.0000       9.683174       263.4926 
 2615   0.0000       9.684794       263.5367 
 2616   0.0000       9.691993       263.7325 
 2617   0.0000       9.706494       264.1271 
 2618   0.0000       9.709293       264.2033 
 2619   0.0000       9.715745       264.3789 
 2620   0.0000       9.719149       264.4715 
 2621   0.0000       9.733236       264.8548 
 2622   0.0000       9.735882       264.9268 
 2623   0.0000       9.738937       265.0099 
 2624   0.0000       9.741701       265.0852 
 2625   0.0000       9.750139       265.3148 
 2626   0.0000       9.756391       265.4849 
 2627   0.0000       9.766089       265.7488 
 2628   0.0000       9.770281       265.8629 
 2629   0.0000       9.777979       266.0723 
 2630   0.0000       9.781349       266.1640 
 2631   0.0000       9.783333       266.2180 
 2632   0.0000       9.784295       266.2442 
 2633   0.0000       9.795688       266.5542 
 2634   0.0000       9.799940       266.6699 
 2635   0.0000       9.804470       266.7932 
 2636   0.0000       9.809561       266.9317 
 2637   0.0000       9.812092       267.0006 
 2638   0.0000       9.815175       267.0845 
 2639   0.0000       9.821363       267.2529 
 2640   0.0000       9.822567       267.2856 
 2641   0.0000       9.828095       267.4361 
 2642   0.0000       9.833577       267.5852 
 2643   0.0000       9.843507       267.8555 
 2644   0.0000       9.847915       267.9754 
 2645   0.0000       9.853029       268.1145 
 2646   0.0000       9.856514       268.2094 
 2647   0.0000       9.863632       268.4031 
 2648   0.0000       9.871400       268.6144 
 2649   0.0000       9.876483       268.7528 
 2650   0.0000       9.878799       268.8158 
 2651   0.0000       9.884216       268.9632 
 2652   0.0000       9.887698       269.0579 
 2653   0.0000       9.892240       269.1815 
 2654   0.0000       9.895706       269.2758 
 2655   0.0000       9.899248       269.3722 
 2656   0.0000       9.903231       269.4806 
 2657   0.0000       9.908445       269.6225 
 2658   0.0000       9.911672       269.7103 
 2659   0.0000       9.916129       269.8316 
 2660   0.0000       9.931931       270.2616 
 2661   0.0000       9.934597       270.3341 
 2662   0.0000       9.943321       270.5715 
 2663   0.0000       9.945250       270.6240 
 2664   0.0000       9.951537       270.7951 
 2665   0.0000       9.960508       271.0392 
 2666   0.0000       9.964756       271.1548 
 2667   0.0000       9.976749       271.4811 
 2668   0.0000       9.991574       271.8846 
 2669   0.0000       9.992920       271.9212 
 2670   0.0000       9.994579       271.9663 
 2671   0.0000      10.001975       272.1676 
 2672   0.0000      10.013531       272.4820 
 2673   0.0000      10.016728       272.5690 
 2674   0.0000      10.025104       272.7970 
 2675   0.0000      10.030270       272.9375 
 2676   0.0000      10.032035       272.9855 
 2677   0.0000      10.036731       273.1133 
 2678   0.0000      10.048237       273.4264 
 2679   0.0000      10.055719       273.6300 
 2680   0.0000      10.063527       273.8425 
 2681   0.0000      10.070200       274.0241 
 2682   0.0000      10.070670       274.0369 
 2683   0.0000      10.081866       274.3415 
 2684   0.0000      10.098597       274.7968 
 2685   0.0000      10.111593       275.1504 
 2686   0.0000      10.113296       275.1968 
 2687   0.0000      10.117914       275.3224 
 2688   0.0000      10.126339       275.5517 
 2689   0.0000      10.132618       275.7225 
 2690   0.0000      10.141143       275.9545 
 2691   0.0000      10.156778       276.3800 
 2692   0.0000      10.173710       276.8407 
 2693   0.0000      10.181911       277.0639 
 2694   0.0000      10.194971       277.4193 
 2695   0.0000      10.203227       277.6439 
 2696   0.0000      10.205117       277.6954 
 2697   0.0000      10.213985       277.9367 
 2698   0.0000      10.229225       278.3514 
 2699   0.0000      10.237956       278.5889 
 2700   0.0000      10.252469       278.9839 
 2701   0.0000      10.254083       279.0278 
 2702   0.0000      10.256702       279.0991 
 2703   0.0000      10.264315       279.3062 
 2704   0.0000      10.266213       279.3579 
 2705   0.0000      10.293888       280.1109 
 2706   0.0000      10.301168       280.3090 
 2707   0.0000      10.330755       281.1141 
 2708   0.0000      10.337201       281.2895 
 2709   0.0000      10.349782       281.6319 
 2710   0.0000      10.369628       282.1719 
 2711   0.0000      10.383646       282.5534 
 2712   0.0000      10.385464       282.6028 
 2713   0.0000      10.387100       282.6474 
 2714   0.0000      10.390742       282.7465 
 2715   0.0000      10.396490       282.9029 
 2716   0.0000      10.401579       283.0414 
 2717   0.0000      10.411259       283.3047 
 2718   0.0000      10.414918       283.4043 
 2719   0.0000      10.420830       283.5652 
 2720   0.0000      10.422470       283.6098 
 2721   0.0000      10.429519       283.8017 
 2722   0.0000      10.430864       283.8382 
 2723   0.0000      10.443446       284.1806 
 2724   0.0000      10.445749       284.2433 
 2725   0.0000      10.454944       284.4935 
 2726   0.0000      10.460115       284.6342 
 2727   0.0000      10.463453       284.7250 
 2728   0.0000      10.475175       285.0440 
 2729   0.0000      10.484753       285.3046 
 2730   0.0000      10.495445       285.5956 
 2731   0.0000      10.517518       286.1962 
 2732   0.0000      10.544817       286.9391 
 2733   0.0000      10.560700       287.3713 
 2734   0.0000      10.577782       287.8361 
 2735   0.0000      10.588840       288.1370 
 2736   0.0000      10.599483       288.4266 
 2737   0.0000      10.630042       289.2581 
 2738   0.0000      10.632353       289.3210 
 2739   0.0000      10.644679       289.6564 
 2740   0.0000      10.655966       289.9636 
 2741   0.0000      10.684620       290.7433 
 2742   0.0000      10.706469       291.3378 
 2743   0.0000      10.737320       292.1773 
 2744   0.0000      10.743624       292.3489 
 2745   0.0000      10.747595       292.4569 
 2746   0.0000      10.765404       292.9415 
 2747   0.0000      10.771830       293.1164 
 2748   0.0000      10.780876       293.3626 
 2749   0.0000      10.790526       293.6251 
 2750   0.0000      10.797936       293.8268 
 2751   0.0000      10.835648       294.8530 
 2752   0.0000      10.840030       294.9722 
 2753   0.0000      10.851608       295.2873 
 2754   0.0000      10.868883       295.7573 
 2755   0.0000      10.884160       296.1731 
 2756   0.0000      10.917813       297.0888 
 2757   0.0000      10.936677       297.6021 
 2758   0.0000      10.958071       298.1843 
 2759   0.0000      10.978392       298.7372 
 2760   0.0000      11.085682       301.6567 
 2761   0.0000      11.136360       303.0358 
 2762   0.0000      11.195463       304.6440 
 2763   0.0000      11.207590       304.9740 
 2764   0.0000      11.220002       305.3118 
 2765   0.0000      11.327303       308.2316 
 2766   0.0000      11.456394       311.7443 
 2767   0.0000      11.489451       312.6438 
 2768   0.0000      11.587144       315.3022 
 2769   0.0000      11.594716       315.5082 
 2770   0.0000      11.634590       316.5933 
 2771   0.0000      11.641883       316.7918 
 2772   0.0000      11.714045       318.7554 
 2773   0.0000      11.750059       319.7354 
 2774   0.0000      11.824954       321.7734 
 2775   0.0000      11.855612       322.6076 
 2776   0.0000      11.916461       324.2634 
 2777   0.0000      11.955026       325.3128 
 2778   0.0000      12.029544       327.3405 
 2779   0.0000      12.111942       329.5827 
 2780   0.0000      12.119752       329.7952 
 2781   0.0000      12.151845       330.6685 
 2782   0.0000      12.167434       331.0927 
 2783   0.0000      12.189403       331.6905 
 2784   0.0000      12.200040       331.9800 
 2785   0.0000      12.210877       332.2749 
 2786   0.0000      12.225257       332.6662 
 2787   0.0000      12.230256       332.8022 
 2788   0.0000      12.255453       333.4878 
 2789   0.0000      12.287048       334.3476 
 2790   0.0000      12.309602       334.9613 
 2791   0.0000      12.328851       335.4851 
 2792   0.0000      12.350558       336.0758 
 2793   0.0000      12.358040       336.2794 
 2794   0.0000      12.372194       336.6645 
 2795   0.0000      12.394708       337.2772 
 2796   0.0000      12.407443       337.6237 
 2797   0.0000      12.414023       337.8027 
 2798   0.0000      12.448533       338.7418 
 2799   0.0000      12.462035       339.1092 
 2800   0.0000      12.501926       340.1947 
 2801   0.0000      12.522294       340.7489 
 2802   0.0000      12.556459       341.6786 
 2803   0.0000      12.580348       342.3287 
 2804   0.0000      12.608338       343.0903 
 2805   0.0000      12.623675       343.5077 
 2806   0.0000      12.710602       345.8731 
 2807   0.0000      12.727400       346.3301 
 2808   0.0000      12.755639       347.0986 
 2809   0.0000      12.773950       347.5969 
 2810   0.0000      12.783704       347.8623 
 2811   0.0000      12.856587       349.8455 
 2812   0.0000      12.894615       350.8803 
 2813   0.0000      12.940574       352.1309 
 2814   0.0000      12.994519       353.5988 
 2815   0.0000      13.020271       354.2996 
 2816   0.0000      13.080246       355.9316 
 2817   0.0000      13.130477       357.2984 
 2818   0.0000      13.138549       357.5181 
 2819   0.0000      13.154577       357.9542 
 2820   0.0000      13.179599       358.6351 
 2821   0.0000      13.270526       361.1094 
 2822   0.0000      13.303771       362.0140 
 2823   0.0000      13.336597       362.9072 
 2824   0.0000      13.341165       363.0315 
 2825   0.0000      13.346254       363.1700 
 2826   0.0000      13.383504       364.1837 
 2827   0.0000      13.385211       364.2301 
 2828   0.0000      13.683355       372.3430 
 2829   0.0000      13.791314       375.2807 
 2830   0.0000      13.929638       379.0447 
 2831   0.0000      14.512465       394.9042 
 2832   0.0000      14.776638       402.0928 
 2833   0.0000      15.124896       411.5693 
 2834   0.0000      15.384658       418.6378 
 2835   0.0000      28.141131       765.7591 
 2836   0.0000      28.306740       770.2655 
 2837   0.0000      28.372997       772.0685 
 2838   0.0000      28.618473       778.7482 
 2839   0.0000      28.735169       781.9237 
 2840   0.0000      28.737945       781.9992 
 2841   0.0000      28.759741       782.5923 
 2842   0.0000      28.789192       783.3937 
 2843   0.0000      28.796952       783.6049 
 2844   0.0000      28.815713       784.1154 
 2845   0.0000      28.871944       785.6455 
 2846   0.0000      29.055210       790.6325 
 2847   0.0000      29.074800       791.1655 
 2848   0.0000      29.127064       792.5877 
 2849   0.0000      29.153446       793.3056 
 2850   0.0000      29.168441       793.7136 
 2851   0.0000      29.230603       795.4051 
 2852   0.0000      29.240833       795.6835 
 2853   0.0000      29.264685       796.3326 
 2854   0.0000      29.331357       798.1468 
 2855   0.0000      29.377170       799.3934 
 2856   0.0000      29.399910       800.0122 
 2857   0.0000      29.417431       800.4890 
 2858   0.0000      29.432854       800.9087 
 2859   0.0000      29.442272       801.1650 
 2860   0.0000      29.488044       802.4105 
 2861   0.0000      29.569624       804.6304 
 2862   0.0000      29.588024       805.1311 
 2863   0.0000      29.595968       805.3472 
 2864   0.0000      38.230671      1040.3094 
 2865   0.0000      38.601545      1050.4014 
 2866   0.0000      48.634054      1323.3999 
 2867   0.0000      48.889084      1330.3396 
 2868   0.0000     148.970918      4053.7048 
 2869   0.0000     149.146440      4058.4810 
 2870   0.0000     149.216117      4060.3770 
 2871   0.0000     149.437895      4066.4118 
 2872   0.0000     149.542641      4069.2621 
 2873   0.0000     149.565930      4069.8959 
 2874   0.0000     149.568577      4069.9679 
 2875   0.0000     149.603888      4070.9287 
 2876   0.0000     149.610284      4071.1028 
 2877   0.0000     149.638388      4071.8675 
 2878   0.0000     149.682093      4073.0568 
 2879   0.0000     149.847420      4077.5556 
 2880   0.0000     149.915428      4079.4062 
 2881   0.0000     149.919888      4079.5276 
 2882   0.0000     149.933944      4079.9100 
 2883   0.0000     149.972363      4080.9555 
 2884   0.0000     150.016536      4082.1575 
 2885   0.0000     150.027845      4082.4652 
 2886   0.0000     150.044581      4082.9206 
 2887   0.0000     150.199290      4087.1305 
 2888   0.0000     150.250495      4088.5238 
 2889   0.0000     150.258613      4088.7447 
 2890   0.0000     150.274259      4089.1705 
 2891   0.0000     150.276808      4089.2398 
 2892   0.0000     150.287675      4089.5356 
 2893   0.0000     150.332930      4090.7670 
 2894   0.0000     150.377071      4091.9681 
 2895   0.0000     150.397486      4092.5237 
 2896   0.0000     150.407716      4092.8020 
 2897   0.0000     199.631806      5432.2576 
 2898   0.0000     200.042178      5443.4244 
 2899   0.0000     256.068786      6967.9859 
 2900   0.0000     256.371173      6976.2143 

                    ********************************
                    * MULLIKEN POPULATION ANALYSIS *
                    ********************************

-----------------------
MULLIKEN ATOMIC CHARGES
-----------------------
   0 O :   -0.410378
   1 O :   -0.406534
   2 N :   -0.362549
   3 N :   -0.414538
   4 C :    0.193114
   5 C :    0.356009
   6 H :    0.069706
   7 C :    0.000028
   8 C :   -0.113432
   9 H :    0.121147
  10 C :   -0.136777
  11 H :    0.145792
  12 C :   -0.132562
  13 H :    0.140259
  14 C :   -0.138803
  15 H :    0.151342
  16 C :   -0.125961
  17 H :    0.079451
  18 C :    0.048014
  19 C :   -0.250461
  20 H :    0.111131
  21 H :    0.120740
  22 H :    0.090031
  23 C :   -0.306866
  24 H :    0.119792
  25 H :    0.097392
  26 H :    0.107022
  27 C :   -0.263468
  28 H :    0.086036
  29 H :    0.116397
  30 H :    0.111065
  31 C :    0.101734
  32 C :    0.029817
  33 C :   -0.084663
  34 H :    0.086353
  35 C :   -0.177121
  36 H :    0.124977
  37 C :   -0.135495
  38 H :    0.137584
  39 C :   -0.097889
  40 H :    0.067696
  41 C :   -0.137414
  42 C :   -0.240727
  43 H :    0.101069
  44 H :    0.094380
  45 H :    0.105332
  46 C :   -0.174769
  47 H :    0.108699
  48 H :    0.088554
  49 H :    0.032669
  50 C :   -0.242961
  51 H :    0.081862
  52 H :    0.092970
  53 H :    0.116359
  54 C :    0.386850
  55 C :    0.039795
  56 C :   -0.111397
  57 H :    0.109930
  58 C :   -0.134295
  59 H :    0.150104
  60 C :   -0.083775
  61 H :    0.147945
  62 C :   -0.134979
  63 H :    0.144794
  64 C :   -0.073587
  65 H :    0.128921
  66 H :    0.148538
Sum of atomic charges:    0.0000000

--------------------------------
MULLIKEN REDUCED ORBITAL CHARGES
--------------------------------
  0 O s       :     3.850294  s :     3.850294
      pz      :     1.296888  p :     4.512672
      px      :     1.599281
      py      :     1.616503
      dz2     :     0.008396  d :     0.042132
      dxz     :     0.008789
      dyz     :     0.012348
      dx2y2   :     0.006008
      dxy     :     0.006591
      f0      :     0.000823  f :     0.005037
      f+1     :     0.001045
      f-1     :     0.000971
      f+2     :     0.000831
      f-2     :     0.000946
      f+3     :     0.000224
      f-3     :     0.000197
      g0      :     0.000023  g :     0.000243
      g+1     :     0.000016
      g-1     :     0.000040
      g+2     :     0.000056
      g-2     :     0.000044
      g+3     :     0.000028
      g-3     :     0.000030
      g+4     :     0.000002
      g-4     :     0.000003
  1 O s       :     3.773137  s :     3.773137
      pz      :     1.750123  p :     4.595063
      px      :     1.478444
      py      :     1.366496
      dz2     :     0.003601  d :     0.034451
      dxz     :     0.001203
      dyz     :     0.008825
      dx2y2   :     0.010437
      dxy     :     0.010385
      f0      :     0.000453  f :     0.003681
      f+1     :     0.000153
      f-1     :     0.000516
      f+2     :     0.000421
      f-2     :     0.000250
      f+3     :     0.000817
      f-3     :     0.001072
      g0      :     0.000013  g :     0.000202
      g+1     :     0.000003
      g-1     :     0.000023
      g+2     :     0.000022
      g-2     :     0.000014
      g+3     :     0.000015
      g-3     :     0.000007
      g+4     :     0.000058
      g-4     :     0.000047
  2 N s       :     3.650834  s :     3.650834
      pz      :     1.229708  p :     3.639521
      px      :     1.305539
      py      :     1.104273
      dz2     :     0.017654  d :     0.063714
      dxz     :     0.011391
      dyz     :     0.014596
      dx2y2   :     0.009991
      dxy     :     0.010081
      f0      :     0.001680  f :     0.007938
      f+1     :     0.001286
      f-1     :     0.000722
      f+2     :     0.001492
      f-2     :     0.000977
      f+3     :     0.000770
      f-3     :     0.001010
      g0      :     0.000088  g :     0.000543
      g+1     :     0.000101
      g-1     :     0.000067
      g+2     :     0.000087
      g-2     :     0.000057
      g+3     :     0.000042
      g-3     :     0.000026
      g+4     :     0.000034
      g-4     :     0.000042
  3 N s       :     3.657519  s :     3.657519
      pz      :     1.448613  p :     3.691600
      px      :     1.124191
      py      :     1.118796
      dz2     :     0.004875  d :     0.056852
      dxz     :     0.009824
      dyz     :     0.010235
      dx2y2   :     0.017998
      dxy     :     0.013921
      f0      :     0.001083  f :     0.008064
      f+1     :     0.000583
      f-1     :     0.001048
      f+2     :     0.000788
      f-2     :     0.000949
      f+3     :     0.002306
      f-3     :     0.001308
      g0      :     0.000034  g :     0.000503
      g+1     :     0.000030
      g-1     :     0.000031
      g+2     :     0.000050
      g-2     :     0.000036
      g+3     :     0.000008
      g-3     :     0.000068
      g+4     :     0.000138
      g-4     :     0.000108
  4 C s       :     3.219720  s :     3.219720
      pz      :     0.720777  p :     2.366026
      px      :     0.769084
      py      :     0.876165
      dz2     :     0.053099  d :     0.188316
      dxz     :     0.038452
      dyz     :     0.033827
      dx2y2   :     0.037074
      dxy     :     0.025864
      f0      :     0.006962  f :     0.029617
      f+1     :     0.004088
      f-1     :     0.002962
      f+2     :     0.006894
      f-2     :     0.004111
      f+3     :     0.002586
      f-3     :     0.002013
      g0      :     0.000461  g :     0.003207
      g+1     :     0.000597
      g-1     :     0.000220
      g+2     :     0.000609
      g-2     :     0.000488
      g+3     :     0.000285
      g-3     :     0.000294
      g+4     :     0.000105
      g-4     :     0.000147
  5 C s       :     3.233746  s :     3.233746
      pz      :     0.871017  p :     2.266377
      px      :     0.750813
      py      :     0.644548
      dz2     :     0.020403  d :     0.122355
      dxz     :     0.019477
      dyz     :     0.033453
      dx2y2   :     0.027849
      dxy     :     0.021173
      f0      :     0.002587  f :     0.019764
      f+1     :     0.002007
      f-1     :     0.002425
      f+2     :     0.004595
      f-2     :     0.001156
      f+3     :     0.004410
      f-3     :     0.002585
      g0      :     0.000144  g :     0.001748
      g+1     :     0.000150
      g-1     :     0.000199
      g+2     :     0.000246
      g-2     :     0.000168
      g+3     :     0.000112
      g-3     :     0.000198
      g+4     :     0.000283
      g-4     :     0.000249
  6 H s       :     0.909118  s :     0.909118
      pz      :    -0.000461  p :     0.016312
      px      :     0.006535
      py      :     0.010238
      dz2     :     0.001315  d :     0.004500
      dxz     :     0.000739
      dyz     :     0.001143
      dx2y2   :     0.000762
      dxy     :     0.000541
      f0      :     0.000129  f :     0.000364
      f+1     :     0.000026
      f-1     :     0.000051
      f+2     :     0.000080
      f-2     :     0.000044
      f+3     :     0.000025
      f-3     :     0.000008
  7 C s       :     3.292288  s :     3.292288
      pz      :     0.771710  p :     2.568236
      px      :     0.928854
      py      :     0.867672
      dz2     :     0.021140  d :     0.119060
      dxz     :     0.021227
      dyz     :     0.043915
      dx2y2   :     0.015399
      dxy     :     0.017379
      f0      :     0.004125  f :     0.018825
      f+1     :     0.002775
      f-1     :     0.002745
      f+2     :     0.003008
      f-2     :     0.002154
      f+3     :     0.001662
      f-3     :     0.002357
      g0      :     0.000263  g :     0.001564
      g+1     :     0.000136
      g-1     :     0.000304
      g+2     :     0.000175
      g-2     :     0.000231
      g+3     :     0.000128
      g-3     :     0.000090
      g+4     :     0.000148
      g-4     :     0.000088
  8 C s       :     3.204752  s :     3.204752
      pz      :     0.933096  p :     2.784058
      px      :     0.959753
      py      :     0.891209
      dz2     :     0.032232  d :     0.110116
      dxz     :     0.009506
      dyz     :     0.032332
      dx2y2   :     0.017225
      dxy     :     0.018821
      f0      :     0.002937  f :     0.013269
      f+1     :     0.001127
      f-1     :     0.001923
      f+2     :     0.002412
      f-2     :     0.001362
      f+3     :     0.001455
      f-3     :     0.002052
      g0      :     0.000130  g :     0.001237
      g+1     :     0.000055
      g-1     :     0.000263
      g+2     :     0.000179
      g-2     :     0.000156
      g+3     :     0.000121
      g-3     :     0.000125
      g+4     :     0.000121
      g-4     :     0.000087
  9 H s       :     0.850310  s :     0.850310
      pz      :     0.006071  p :     0.025042
      px      :     0.010320
      py      :     0.008651
      dz2     :     0.000630  d :     0.003202
      dxz     :     0.001125
      dyz     :     0.001036
      dx2y2   :     0.000209
      dxy     :     0.000203
      f0      :     0.000076  f :     0.000299
      f+1     :     0.000095
      f-1     :     0.000052
      f+2     :     0.000032
      f-2     :     0.000039
      f+3     :     0.000003
      f-3     :     0.000003
 10 C s       :     3.183106  s :     3.183106
      pz      :     0.887745  p :     2.813703
      px      :     0.951111
      py      :     0.974847
      dz2     :     0.050172  d :     0.126318
      dxz     :     0.025691
      dyz     :     0.024109
      dx2y2   :     0.015986
      dxy     :     0.010360
      f0      :     0.002720  f :     0.012384
      f+1     :     0.002194
      f-1     :     0.001919
      f+2     :     0.002176
      f-2     :     0.001366
      f+3     :     0.001065
      f-3     :     0.000944
      g0      :     0.000220  g :     0.001266
      g+1     :     0.000128
      g-1     :     0.000302
      g+2     :     0.000163
      g-2     :     0.000209
      g+3     :     0.000080
      g-3     :     0.000103
      g+4     :     0.000017
      g-4     :     0.000043
 11 H s       :     0.828216  s :     0.828216
      pz      :     0.007094  p :     0.022796
      px      :     0.009618
      py      :     0.006083
      dz2     :     0.000252  d :     0.002913
      dxz     :     0.000203
      dyz     :     0.000991
      dx2y2   :     0.000632
      dxy     :     0.000835
      f0      :     0.000029  f :     0.000284
      f+1     :     0.000008
      f-1     :     0.000040
      f+2     :     0.000040
      f-2     :     0.000034
      f+3     :     0.000044
      f-3     :     0.000088
 12 C s       :     3.194666  s :     3.194666
      pz      :     0.926322  p :     2.799561
      px      :     0.952667
      py      :     0.920572
      dz2     :     0.015910  d :     0.124736
      dxz     :     0.022268
      dyz     :     0.061600
      dx2y2   :     0.011848
      dxy     :     0.013110
      f0      :     0.002576  f :     0.012346
      f+1     :     0.002095
      f-1     :     0.001782
      f+2     :     0.001598
      f-2     :     0.001328
      f+3     :     0.001247
      f-3     :     0.001719
      g0      :     0.000219  g :     0.001253
      g+1     :     0.000114
      g-1     :     0.000276
      g+2     :     0.000143
      g-2     :     0.000166
      g+3     :     0.000081
      g-3     :     0.000046
      g+4     :     0.000134
      g-4     :     0.000074
 13 H s       :     0.833159  s :     0.833159
      pz      :     0.006512  p :     0.023333
      px      :     0.009981
      py      :     0.006840
      dz2     :     0.000978  d :     0.002963
      dxz     :     0.000580
      dyz     :     0.000411
      dx2y2   :     0.000571
      dxy     :     0.000423
      f0      :     0.000062  f :     0.000287
      f+1     :     0.000031
      f-1     :     0.000045
      f+2     :     0.000071
      f-2     :     0.000031
      f+3     :     0.000015
      f-3     :     0.000032
 14 C s       :     3.171333  s :     3.171333
      pz      :     0.969665  p :     2.830915
      px      :     0.946967
      py      :     0.914284
      dz2     :     0.037747  d :     0.122745
      dxz     :     0.008460
      dyz     :     0.038005
      dx2y2   :     0.017342
      dxy     :     0.021190
      f0      :     0.002618  f :     0.012537
      f+1     :     0.001080
      f-1     :     0.001896
      f+2     :     0.002365
      f-2     :     0.001237
      f+3     :     0.001377
      f-3     :     0.001964
      g0      :     0.000137  g :     0.001273
      g+1     :     0.000054
      g-1     :     0.000277
      g+2     :     0.000179
      g-2     :     0.000160
      g+3     :     0.000124
      g-3     :     0.000128
      g+4     :     0.000126
      g-4     :     0.000086
 15 H s       :     0.823204  s :     0.823204
      pz      :     0.005280  p :     0.022275
      px      :     0.009762
      py      :     0.007233
      dz2     :     0.000603  d :     0.002891
      dxz     :     0.001075
      dyz     :     0.000841
      dx2y2   :     0.000178
      dxy     :     0.000194
      f0      :     0.000076  f :     0.000288
      f+1     :     0.000094
      f-1     :     0.000045
      f+2     :     0.000027
      f-2     :     0.000039
      f+3     :     0.000003
      f-3     :     0.000003
 16 C s       :     3.287138  s :     3.287138
      pz      :     0.844786  p :     2.729456
      px      :     0.948697
      py      :     0.935973
      dz2     :     0.029217  d :     0.094636
      dxz     :     0.024462
      dyz     :     0.019954
      dx2y2   :     0.011869
      dxy     :     0.009134
      f0      :     0.003066  f :     0.013497
      f+1     :     0.002448
      f-1     :     0.002343
      f+2     :     0.002300
      f-2     :     0.001421
      f+3     :     0.000906
      f-3     :     0.001014
      g0      :     0.000219  g :     0.001234
      g+1     :     0.000127
      g-1     :     0.000291
      g+2     :     0.000154
      g-2     :     0.000203
      g+3     :     0.000080
      g-3     :     0.000103
      g+4     :     0.000017
      g-4     :     0.000039
 17 H s       :     0.888880  s :     0.888880
      pz      :     0.012343  p :     0.028097
      px      :     0.009840
      py      :     0.005914
      dz2     :     0.000267  d :     0.003267
      dxz     :     0.000244
      dyz     :     0.001442
      dx2y2   :     0.000472
      dxy     :     0.000842
      f0      :     0.000035  f :     0.000305
      f+1     :     0.000009
      f-1     :     0.000039
      f+2     :     0.000050
      f-2     :     0.000037
      f+3     :     0.000049
      f-3     :     0.000086
 18 C s       :     3.249747  s :     3.249747
      pz      :     0.910734  p :     2.540196
      px      :     0.701308
      py      :     0.928154
      dz2     :     0.030639  d :     0.135739
      dxz     :     0.018054
      dyz     :     0.025834
      dx2y2   :     0.032411
      dxy     :     0.028802
      f0      :     0.003229  f :     0.024326
      f+1     :     0.004705
      f-1     :     0.002558
      f+2     :     0.003441
      f-2     :     0.003490
      f+3     :     0.002892
      f-3     :     0.004010
      g0      :     0.000207  g :     0.001978
      g+1     :     0.000183
      g-1     :     0.000255
      g+2     :     0.000211
      g-2     :     0.000217
      g+3     :     0.000245
      g-3     :     0.000161
      g+4     :     0.000251
      g-4     :     0.000247
 19 C s       :     3.157730  s :     3.157730
      pz      :     1.031991  p :     3.016287
      px      :     1.023183
      py      :     0.961113
      dz2     :     0.008931  d :     0.069206
      dxz     :     0.011580
      dyz     :     0.021111
      dx2y2   :     0.015586
      dxy     :     0.011997
      f0      :     0.000922  f :     0.006477
      f+1     :     0.000175
      f-1     :     0.000880
      f+2     :     0.000807
      f-2     :     0.001224
      f+3     :     0.001249
      f-3     :     0.001220
      g0      :     0.000050  g :     0.000761
      g+1     :     0.000044
      g-1     :     0.000107
      g+2     :     0.000066
      g-2     :     0.000094
      g+3     :     0.000131
      g-3     :     0.000020
      g+4     :     0.000118
      g-4     :     0.000132
 20 H s       :     0.857162  s :     0.857162
      pz      :     0.010767  p :     0.027422
      px      :     0.009440
      py      :     0.007215
      dz2     :     0.001358  d :     0.003905
      dxz     :     0.000400
      dyz     :     0.000613
      dx2y2   :     0.000917
      dxy     :     0.000617
      f0      :     0.000056  f :     0.000380
      f+1     :     0.000052
      f-1     :     0.000076
      f+2     :     0.000082
      f-2     :     0.000021
      f+3     :     0.000030
      f-3     :     0.000064
 21 H s       :     0.848581  s :     0.848581
      pz      :     0.009947  p :     0.026434
      px      :     0.007802
      py      :     0.008685
      dz2     :     0.000651  d :     0.003863
      dxz     :     0.001033
      dyz     :     0.000266
      dx2y2   :     0.000702
      dxy     :     0.001211
      f0      :     0.000014  f :     0.000382
      f+1     :     0.000117
      f-1     :     0.000009
      f+2     :     0.000051
      f-2     :     0.000041
      f+3     :     0.000056
      f-3     :     0.000095
 22 H s       :     0.876146  s :     0.876146
      pz      :     0.009646  p :     0.029427
      px      :     0.011151
      py      :     0.008630
      dz2     :     0.000723  d :     0.004011
      dxz     :     0.001480
      dyz     :     0.001048
      dx2y2   :     0.000339
      dxy     :     0.000421
      f0      :     0.000088  f :     0.000385
      f+1     :     0.000101
      f-1     :     0.000038
      f+2     :     0.000057
      f-2     :     0.000084
      f+3     :     0.000011
      f-3     :     0.000006
 23 C s       :     3.175202  s :     3.175202
      pz      :     0.979145  p :     3.051618
      px      :     1.042110
      py      :     1.030363
      dz2     :     0.015315  d :     0.072635
      dxz     :     0.015730
      dyz     :     0.014879
      dx2y2   :     0.011922
      dxy     :     0.014789
      f0      :     0.001469  f :     0.006637
      f+1     :     0.000887
      f-1     :     0.001488
      f+2     :     0.000635
      f-2     :     0.000981
      f+3     :     0.001092
      f-3     :     0.000086
      g0      :     0.000109  g :     0.000774
      g+1     :     0.000064
      g-1     :     0.000185
      g+2     :     0.000102
      g-2     :     0.000131
      g+3     :     0.000063
      g-3     :     0.000041
      g+4     :     0.000021
      g-4     :     0.000059
 24 H s       :     0.849395  s :     0.849395
      pz      :     0.009182  p :     0.026581
      px      :     0.009628
      py      :     0.007771
      dz2     :     0.000170  d :     0.003852
      dxz     :     0.000351
      dyz     :     0.001238
      dx2y2   :     0.001433
      dxy     :     0.000661
      f0      :     0.000060  f :     0.000379
      f+1     :     0.000014
      f-1     :     0.000017
      f+2     :     0.000037
      f-2     :     0.000059
      f+3     :     0.000026
      f-3     :     0.000166
 25 H s       :     0.871293  s :     0.871293
      pz      :     0.008294  p :     0.026991
      px      :     0.008896
      py      :     0.009801
      dz2     :     0.000565  d :     0.003940
      dxz     :     0.001189
      dyz     :     0.000308
      dx2y2   :     0.000469
      dxy     :     0.001408
      f0      :     0.000019  f :     0.000385
      f+1     :     0.000100
      f-1     :     0.000010
      f+2     :     0.000050
      f-2     :     0.000061
      f+3     :     0.000034
      f-3     :     0.000110
 26 H s       :     0.861398  s :     0.861398
      pz      :     0.007841  p :     0.027250
      px      :     0.010354
      py      :     0.009055
      dz2     :     0.001349  d :     0.003947
      dxz     :     0.000635
      dyz     :     0.000563
      dx2y2   :     0.000956
      dxy     :     0.000445
      f0      :     0.000051  f :     0.000383
      f+1     :     0.000064
      f-1     :     0.000068
      f+2     :     0.000104
      f-2     :     0.000023
      f+3     :     0.000014
      f-3     :     0.000059
 27 C s       :     3.169827  s :     3.169827
      pz      :     0.990169  p :     3.017348
      px      :     1.025652
      py      :     1.001527
      dz2     :     0.014454  d :     0.069180
      dxz     :     0.013998
      dyz     :     0.013891
      dx2y2   :     0.011005
      dxy     :     0.015832
      f0      :     0.000694  f :     0.006374
      f+1     :     0.001040
      f-1     :     0.000746
      f+2     :     0.000923
      f-2     :     0.001392
      f+3     :     0.000623
      f-3     :     0.000955
      g0      :     0.000055  g :     0.000738
      g+1     :     0.000084
      g-1     :     0.000105
      g+2     :     0.000022
      g-2     :     0.000137
      g+3     :     0.000119
      g-3     :     0.000096
      g+4     :     0.000046
      g-4     :     0.000076
 28 H s       :     0.881409  s :     0.881409
      pz      :     0.009024  p :     0.028062
      px      :     0.009645
      py      :     0.009392
      dz2     :     0.001278  d :     0.004107
      dxz     :     0.001380
      dyz     :     0.000561
      dx2y2   :     0.000319
      dxy     :     0.000569
      f0      :     0.000120  f :     0.000386
      f+1     :     0.000088
      f-1     :     0.000034
      f+2     :     0.000051
      f-2     :     0.000073
      f+3     :     0.000013
      f-3     :     0.000008
 29 H s       :     0.851927  s :     0.851927
      pz      :     0.009156  p :     0.027185
      px      :     0.008223
      py      :     0.009805
      dz2     :     0.000883  d :     0.004090
      dxz     :     0.000681
      dyz     :     0.000455
      dx2y2   :     0.000868
      dxy     :     0.001202
      f0      :     0.000009  f :     0.000402
      f+1     :     0.000106
      f-1     :     0.000029
      f+2     :     0.000041
      f-2     :     0.000058
      f+3     :     0.000088
      f-3     :     0.000072
 30 H s       :     0.856881  s :     0.856881
      pz      :     0.010434  p :     0.027645
      px      :     0.009640
      py      :     0.007571
      dz2     :     0.000279  d :     0.004023
      dxz     :     0.000621
      dyz     :     0.001137
      dx2y2   :     0.001473
      dxy     :     0.000513
      f0      :     0.000050  f :     0.000386
      f+1     :     0.000014
      f-1     :     0.000035
      f+2     :     0.000043
      f-2     :     0.000084
      f+3     :     0.000048
      f-3     :     0.000113
 31 C s       :     3.274613  s :     3.274613
      pz      :     0.925267  p :     2.460297
      px      :     0.713316
      py      :     0.821713
      dz2     :     0.011461  d :     0.137232
      dxz     :     0.045164
      dyz     :     0.021535
      dx2y2   :     0.025383
      dxy     :     0.033689
      f0      :     0.002436  f :     0.024063
      f+1     :     0.001941
      f-1     :     0.002627
      f+2     :     0.001868
      f-2     :     0.003955
      f+3     :     0.008672
      f-3     :     0.002563
      g0      :     0.000135  g :     0.002062
      g+1     :     0.000175
      g-1     :     0.000105
      g+2     :     0.000187
      g-2     :     0.000164
      g+3     :     0.000112
      g-3     :     0.000326
      g+4     :     0.000437
      g-4     :     0.000421
 32 C s       :     3.294048  s :     3.294048
      pz      :     0.945437  p :     2.563597
      px      :     0.824342
      py      :     0.793818
      dz2     :     0.008333  d :     0.092863
      dxz     :     0.023746
      dyz     :     0.015275
      dx2y2   :     0.020627
      dxy     :     0.024883
      f0      :     0.001811  f :     0.018202
      f+1     :     0.001407
      f-1     :     0.002035
      f+2     :     0.002044
      f-2     :     0.002675
      f+3     :     0.006854
      f-3     :     0.001377
      g0      :     0.000084  g :     0.001471
      g+1     :     0.000119
      g-1     :     0.000081
      g+2     :     0.000134
      g-2     :     0.000067
      g+3     :     0.000076
      g-3     :     0.000292
      g+4     :     0.000306
      g-4     :     0.000311
 33 C s       :     3.223993  s :     3.223993
      pz      :     0.938044  p :     2.734355
      px      :     0.868565
      py      :     0.927746
      dz2     :     0.004898  d :     0.111475
      dxz     :     0.029512
      dyz     :     0.009636
      dx2y2   :     0.050496
      dxy     :     0.016933
      f0      :     0.001465  f :     0.013596
      f+1     :     0.001565
      f-1     :     0.000821
      f+2     :     0.001347
      f-2     :     0.002279
      f+3     :     0.005280
      f-3     :     0.000839
      g0      :     0.000068  g :     0.001243
      g+1     :     0.000107
      g-1     :     0.000053
      g+2     :     0.000066
      g-2     :     0.000105
      g+3     :     0.000057
      g-3     :     0.000223
      g+4     :     0.000294
      g-4     :     0.000269
 34 H s       :     0.876572  s :     0.876572
      pz      :     0.011474  p :     0.032957
      px      :     0.011531
      py      :     0.009952
      dz2     :     0.000509  d :     0.003793
      dxz     :     0.000332
      dyz     :     0.000869
      dx2y2   :     0.000617
      dxy     :     0.001465
      f0      :     0.000015  f :     0.000326
      f+1     :     0.000003
      f-1     :     0.000095
      f+2     :     0.000039
      f-2     :     0.000040
      f+3     :     0.000106
      f-3     :     0.000028
 35 C s       :     3.175714  s :     3.175714
      pz      :     0.993205  p :     2.860110
      px      :     0.949083
      py      :     0.917823
      dz2     :     0.011836  d :     0.127526
      dxz     :     0.013669
      dyz     :     0.017893
      dx2y2   :     0.025390
      dxy     :     0.058739
      f0      :     0.000914  f :     0.012520
      f+1     :     0.001562
      f-1     :     0.001997
      f+2     :     0.001294
      f-2     :     0.001430
      f+3     :     0.004241
      f-3     :     0.001082
      g0      :     0.000097  g :     0.001250
      g+1     :     0.000041
      g-1     :     0.000046
      g+2     :     0.000157
      g-2     :     0.000066
      g+3     :     0.000121
      g-3     :     0.000206
      g+4     :     0.000254
      g-4     :     0.000261
 36 H s       :     0.847696  s :     0.847696
      pz      :     0.010879  p :     0.024029
      px      :     0.005757
      py      :     0.007392
      dz2     :     0.000116  d :     0.003005
      dxz     :     0.000915
      dyz     :     0.000412
      dx2y2   :     0.001071
      dxy     :     0.000491
      f0      :     0.000055  f :     0.000294
      f+1     :     0.000008
      f-1     :     0.000009
      f+2     :     0.000017
      f-2     :     0.000071
      f+3     :     0.000109
      f-3     :     0.000024
 37 C s       :     3.196494  s :     3.196494
      pz      :     0.943856  p :     2.795616
      px      :     0.941512
      py      :     0.910249
      dz2     :     0.006380  d :     0.129578
      dxz     :     0.021198
      dyz     :     0.019043
      dx2y2   :     0.034868
      dxy     :     0.048089
      f0      :     0.001456  f :     0.012542
      f+1     :     0.000546
      f-1     :     0.001869
      f+2     :     0.001216
      f-2     :     0.002066
      f+3     :     0.004741
      f-3     :     0.000648
      g0      :     0.000069  g :     0.001265
      g+1     :     0.000092
      g-1     :     0.000069
      g+2     :     0.000130
      g-2     :     0.000046
      g+3     :     0.000061
      g-3     :     0.000231
      g+4     :     0.000270
      g-4     :     0.000296
 38 H s       :     0.837124  s :     0.837124
      pz      :     0.009565  p :     0.022151
      px      :     0.005375
      py      :     0.007211
      dz2     :     0.000386  d :     0.002855
      dxz     :     0.000719
      dyz     :     0.000304
      dx2y2   :     0.000802
      dxy     :     0.000645
      f0      :     0.000015  f :     0.000286
      f+1     :     0.000064
      f-1     :     0.000021
      f+2     :     0.000036
      f-2     :     0.000033
      f+3     :     0.000087
      f-3     :     0.000030
 39 C s       :     3.211501  s :     3.211501
      pz      :     1.016998  p :     2.772239
      px      :     0.847668
      py      :     0.907572
      dz2     :     0.004428  d :     0.099839
      dxz     :     0.021337
      dyz     :     0.010873
      dx2y2   :     0.045831
      dxy     :     0.017370
      f0      :     0.001683  f :     0.013093
      f+1     :     0.001555
      f-1     :     0.000808
      f+2     :     0.001248
      f-2     :     0.002159
      f+3     :     0.004682
      f-3     :     0.000958
      g0      :     0.000065  g :     0.001217
      g+1     :     0.000105
      g-1     :     0.000054
      g+2     :     0.000062
      g-2     :     0.000103
      g+3     :     0.000051
      g-3     :     0.000214
      g+4     :     0.000285
      g-4     :     0.000279
 40 H s       :     0.896390  s :     0.896390
      pz      :     0.011128  p :     0.031909
      px      :     0.010997
      py      :     0.009784
      dz2     :     0.000495  d :     0.003678
      dxz     :     0.000247
      dyz     :     0.000980
      dx2y2   :     0.000486
      dxy     :     0.001471
      f0      :     0.000016  f :     0.000326
      f+1     :     0.000004
      f-1     :     0.000098
      f+2     :     0.000043
      f-2     :     0.000039
      f+3     :     0.000100
      f-3     :     0.000027
 41 C s       :     3.268144  s :     3.268144
      pz      :     0.919498  p :     2.727788
      px      :     0.896313
      py      :     0.911977
      dz2     :     0.028816  d :     0.120591
      dxz     :     0.028325
      dyz     :     0.022459
      dx2y2   :     0.028917
      dxy     :     0.012074
      f0      :     0.002748  f :     0.019283
      f+1     :     0.002994
      f-1     :     0.002079
      f+2     :     0.003267
      f-2     :     0.003116
      f+3     :     0.003188
      f-3     :     0.001890
      g0      :     0.000130  g :     0.001609
      g+1     :     0.000195
      g-1     :     0.000145
      g+2     :     0.000247
      g-2     :     0.000183
      g+3     :     0.000178
      g-3     :     0.000225
      g+4     :     0.000143
      g-4     :     0.000162
 42 C s       :     3.149809  s :     3.149809
      pz      :     1.010227  p :     3.010682
      px      :     1.048937
      py      :     0.951518
      dz2     :     0.009579  d :     0.072808
      dxz     :     0.017911
      dyz     :     0.017953
      dx2y2   :     0.015178
      dxy     :     0.012186
      f0      :     0.000542  f :     0.006662
      f+1     :     0.000791
      f-1     :     0.000823
      f+2     :     0.001474
      f-2     :     0.000928
      f+3     :     0.000972
      f-3     :     0.001132
      g0      :     0.000051  g :     0.000767
      g+1     :     0.000038
      g-1     :     0.000091
      g+2     :     0.000102
      g-2     :     0.000059
      g+3     :     0.000088
      g-3     :     0.000122
      g+4     :     0.000099
      g-4     :     0.000118
 43 H s       :     0.869820  s :     0.869820
      pz      :     0.008748  p :     0.024845
      px      :     0.010560
      py      :     0.005537
      dz2     :     0.001167  d :     0.003876
      dxz     :     0.000898
      dyz     :     0.000580
      dx2y2   :     0.000755
      dxy     :     0.000476
      f0      :     0.000084  f :     0.000391
      f+1     :     0.000037
      f-1     :     0.000057
      f+2     :     0.000104
      f-2     :     0.000058
      f+3     :     0.000024
      f-3     :     0.000028
 44 H s       :     0.873529  s :     0.873529
      pz      :     0.010400  p :     0.027590
      px      :     0.008935
      py      :     0.008254
      dz2     :     0.000463  d :     0.004106
      dxz     :     0.001242
      dyz     :     0.000403
      dx2y2   :     0.000873
      dxy     :     0.001124
      f0      :     0.000027  f :     0.000395
      f+1     :     0.000077
      f-1     :     0.000015
      f+2     :     0.000057
      f-2     :     0.000063
      f+3     :     0.000110
      f-3     :     0.000046
 45 H s       :     0.866373  s :     0.866373
      pz      :     0.005712  p :     0.024081
      px      :     0.010121
      py      :     0.008249
      dz2     :     0.001240  d :     0.003825
      dxz     :     0.000428
      dyz     :     0.000935
      dx2y2   :     0.000575
      dxy     :     0.000647
      f0      :     0.000105  f :     0.000389
      f+1     :     0.000062
      f-1     :     0.000038
      f+2     :     0.000040
      f-2     :     0.000089
      f+3     :     0.000030
      f-3     :     0.000024
 46 C s       :     3.187526  s :     3.187526
      pz      :     0.967621  p :     2.916614
      px      :     1.011847
      py      :     0.937146
      dz2     :     0.012051  d :     0.063274
      dxz     :     0.021599
      dyz     :     0.007957
      dx2y2   :     0.011720
      dxy     :     0.009948
      f0      :     0.001128  f :     0.006619
      f+1     :     0.001222
      f-1     :     0.000833
      f+2     :     0.001412
      f-2     :     0.000917
      f+3     :     0.000515
      f-3     :     0.000592
      g0      :     0.000065  g :     0.000735
      g+1     :     0.000102
      g-1     :     0.000115
      g+2     :     0.000132
      g-2     :     0.000122
      g+3     :     0.000065
      g-3     :     0.000058
      g+4     :     0.000013
      g-4     :     0.000063
 47 H s       :     0.859925  s :     0.859925
      pz      :     0.005399  p :     0.027067
      px      :     0.010407
      py      :     0.011261
      dz2     :     0.001283  d :     0.003925
      dxz     :     0.000408
      dyz     :     0.000875
      dx2y2   :     0.000474
      dxy     :     0.000886
      f0      :     0.000075  f :     0.000383
      f+1     :     0.000085
      f-1     :     0.000029
      f+2     :     0.000026
      f-2     :     0.000114
      f+3     :     0.000016
      f-3     :     0.000039
 48 H s       :     0.881075  s :     0.881075
      pz      :     0.007829  p :     0.025942
      px      :     0.008666
      py      :     0.009446
      dz2     :     0.000503  d :     0.004034
      dxz     :     0.001096
      dyz     :     0.000475
      dx2y2   :     0.001432
      dxy     :     0.000527
      f0      :     0.000024  f :     0.000395
      f+1     :     0.000078
      f-1     :     0.000022
      f+2     :     0.000067
      f-2     :     0.000054
      f+3     :     0.000121
      f-3     :     0.000030
 49 H s       :     0.927377  s :     0.927377
      pz      :     0.012350  p :     0.035119
      px      :     0.013341
      py      :     0.009428
      dz2     :     0.000233  d :     0.004441
      dxz     :     0.000257
      dyz     :     0.001486
      dx2y2   :     0.000811
      dxy     :     0.001655
      f0      :     0.000053  f :     0.000395
      f+1     :     0.000011
      f-1     :     0.000032
      f+2     :     0.000054
      f-2     :     0.000045
      f+3     :     0.000105
      f-3     :     0.000095
 50 C s       :     3.165876  s :     3.165876
      pz      :     0.998594  p :     2.997396
      px      :     0.976684
      py      :     1.022118
      dz2     :     0.013994  d :     0.072353
      dxz     :     0.014821
      dyz     :     0.016684
      dx2y2   :     0.013006
      dxy     :     0.013848
      f0      :     0.000574  f :     0.006594
      f+1     :     0.001291
      f-1     :     0.000614
      f+2     :     0.001198
      f-2     :     0.001737
      f+3     :     0.000390
      f-3     :     0.000790
      g0      :     0.000051  g :     0.000742
      g+1     :     0.000106
      g-1     :     0.000072
      g+2     :     0.000139
      g-2     :     0.000078
      g+3     :     0.000110
      g-3     :     0.000088
      g+4     :     0.000020
      g-4     :     0.000077
 51 H s       :     0.881257  s :     0.881257
      pz      :     0.010787  p :     0.032272
      px      :     0.010534
      py      :     0.010951
      dz2     :     0.000444  d :     0.004221
      dxz     :     0.000436
      dyz     :     0.001309
      dx2y2   :     0.000557
      dxy     :     0.001476
      f0      :     0.000028  f :     0.000388
      f+1     :     0.000013
      f-1     :     0.000074
      f+2     :     0.000057
      f-2     :     0.000071
      f+3     :     0.000079
      f-3     :     0.000066
 52 H s       :     0.876218  s :     0.876218
      pz      :     0.009246  p :     0.026463
      px      :     0.006974
      py      :     0.010243
      dz2     :     0.000651  d :     0.003958
      dxz     :     0.000832
      dyz     :     0.000369
      dx2y2   :     0.001341
      dxy     :     0.000765
      f0      :     0.000015  f :     0.000391
      f+1     :     0.000088
      f-1     :     0.000020
      f+2     :     0.000063
      f-2     :     0.000034
      f+3     :     0.000123
      f-3     :     0.000048
 53 H s       :     0.852528  s :     0.852528
      pz      :     0.007006  p :     0.026819
      px      :     0.009362
      py      :     0.010451
      dz2     :     0.001320  d :     0.003910
      dxz     :     0.000885
      dyz     :     0.000657
      dx2y2   :     0.000676
      dxy     :     0.000373
      f0      :     0.000102  f :     0.000383
      f+1     :     0.000060
      f-1     :     0.000055
      f+2     :     0.000099
      f-2     :     0.000034
      f+3     :     0.000019
      f-3     :     0.000014
 54 C s       :     3.110130  s :     3.110130
      pz      :     0.687903  p :     2.185208
      px      :     0.749407
      py      :     0.747898
      dz2     :     0.041891  d :     0.277504
      dxz     :     0.032403
      dyz     :     0.092790
      dx2y2   :     0.050933
      dxy     :     0.059488
      f0      :     0.008098  f :     0.035832
      f+1     :     0.003279
      f-1     :     0.004153
      f+2     :     0.006150
      f-2     :     0.005157
      f+3     :     0.003589
      f-3     :     0.005406
      g0      :     0.000346  g :     0.004475
      g+1     :     0.000170
      g-1     :     0.000973
      g+2     :     0.000552
      g-2     :     0.000580
      g+3     :     0.000496
      g-3     :     0.000294
      g+4     :     0.000717
      g-4     :     0.000347
 55 C s       :     3.236879  s :     3.236879
      pz      :     0.813631  p :     2.592463
      px      :     0.968823
      py      :     0.810009
      dz2     :     0.020400  d :     0.111771
      dxz     :     0.017620
      dyz     :     0.035352
      dx2y2   :     0.016532
      dxy     :     0.021867
      f0      :     0.004196  f :     0.017550
      f+1     :     0.002529
      f-1     :     0.001129
      f+2     :     0.003565
      f-2     :     0.002245
      f+3     :     0.001584
      f-3     :     0.002301
      g0      :     0.000176  g :     0.001543
      g+1     :     0.000074
      g-1     :     0.000308
      g+2     :     0.000208
      g-2     :     0.000270
      g+3     :     0.000113
      g-3     :     0.000126
      g+4     :     0.000158
      g-4     :     0.000110
 56 C s       :     3.283805  s :     3.283805
      pz      :     0.912735  p :     2.710364
      px      :     0.907364
      py      :     0.890265
      dz2     :     0.020030  d :     0.102527
      dxz     :     0.008935
      dyz     :     0.034461
      dx2y2   :     0.017890
      dxy     :     0.021211
      f0      :     0.002815  f :     0.013449
      f+1     :     0.001263
      f-1     :     0.001396
      f+2     :     0.003060
      f-2     :     0.001312
      f+3     :     0.001576
      f-3     :     0.002026
      g0      :     0.000105  g :     0.001253
      g+1     :     0.000083
      g-1     :     0.000225
      g+2     :     0.000186
      g-2     :     0.000173
      g+3     :     0.000119
      g-3     :     0.000090
      g+4     :     0.000152
      g-4     :     0.000119
 57 H s       :     0.857981  s :     0.857981
      pz      :     0.005936  p :     0.028312
      px      :     0.010065
      py      :     0.012311
      dz2     :     0.000869  d :     0.003466
      dxz     :     0.000866
      dyz     :     0.000824
      dx2y2   :     0.000500
      dxy     :     0.000408
      f0      :     0.000099  f :     0.000312
      f+1     :     0.000046
      f-1     :     0.000027
      f+2     :     0.000061
      f-2     :     0.000056
      f+3     :     0.000011
      f-3     :     0.000012
 58 C s       :     3.192529  s :     3.192529
      pz      :     0.889654  p :     2.805314
      px      :     0.948011
      py      :     0.967649
      dz2     :     0.047343  d :     0.122674
      dxz     :     0.021123
      dyz     :     0.018244
      dx2y2   :     0.021855
      dxy     :     0.014109
      f0      :     0.003147  f :     0.012510
      f+1     :     0.001647
      f-1     :     0.001010
      f+2     :     0.002883
      f-2     :     0.001674
      f+3     :     0.001171
      f-3     :     0.000978
      g0      :     0.000139  g :     0.001267
      g+1     :     0.000101
      g-1     :     0.000269
      g+2     :     0.000204
      g-2     :     0.000238
      g+3     :     0.000116
      g-3     :     0.000118
      g+4     :     0.000022
      g-4     :     0.000060
 59 H s       :     0.824537  s :     0.824537
      pz      :     0.007267  p :     0.022282
      px      :     0.008909
      py      :     0.006107
      dz2     :     0.000119  d :     0.002795
      dxz     :     0.000151
      dyz     :     0.001109
      dx2y2   :     0.000574
      dxy     :     0.000841
      f0      :     0.000041  f :     0.000282
      f+1     :     0.000008
      f-1     :     0.000018
      f+2     :     0.000051
      f-2     :     0.000030
      f+3     :     0.000051
      f-3     :     0.000083
 60 C s       :     3.198591  s :     3.198591
      pz      :     0.932615  p :     2.749191
      px      :     0.913977
      py      :     0.902599
      dz2     :     0.018121  d :     0.122383
      dxz     :     0.018639
      dyz     :     0.048518
      dx2y2   :     0.018566
      dxy     :     0.018539
      f0      :     0.002901  f :     0.012343
      f+1     :     0.001654
      f-1     :     0.000697
      f+2     :     0.002209
      f-2     :     0.001777
      f+3     :     0.001321
      f-3     :     0.001783
      g0      :     0.000153  g :     0.001266
      g+1     :     0.000044
      g-1     :     0.000268
      g+2     :     0.000169
      g-2     :     0.000209
      g+3     :     0.000089
      g-3     :     0.000084
      g+4     :     0.000154
      g-4     :     0.000096
 61 H s       :     0.826330  s :     0.826330
      pz      :     0.006719  p :     0.022621
      px      :     0.008715
      py      :     0.007187
      dz2     :     0.000967  d :     0.002826
      dxz     :     0.000425
      dyz     :     0.000522
      dx2y2   :     0.000542
      dxy     :     0.000370
      f0      :     0.000071  f :     0.000277
      f+1     :     0.000031
      f-1     :     0.000036
      f+2     :     0.000078
      f-2     :     0.000023
      f+3     :     0.000018
      f-3     :     0.000020
 62 C s       :     3.199241  s :     3.199241
      pz      :     0.957702  p :     2.801475
      px      :     0.934025
      py      :     0.909747
      dz2     :     0.026457  d :     0.120519
      dxz     :     0.007773
      dyz     :     0.046313
      dx2y2   :     0.015679
      dxy     :     0.024297
      f0      :     0.002609  f :     0.012477
      f+1     :     0.001299
      f-1     :     0.001145
      f+2     :     0.002947
      f-2     :     0.001154
      f+3     :     0.001490
      f-3     :     0.001833
      g0      :     0.000108  g :     0.001267
      g+1     :     0.000086
      g-1     :     0.000239
      g+2     :     0.000186
      g-2     :     0.000178
      g+3     :     0.000121
      g-3     :     0.000094
      g+4     :     0.000141
      g-4     :     0.000114
 63 H s       :     0.828576  s :     0.828576
      pz      :     0.006726  p :     0.023441
      px      :     0.009470
      py      :     0.007246
      dz2     :     0.000882  d :     0.002905
      dxz     :     0.000833
      dyz     :     0.000480
      dx2y2   :     0.000348
      dxy     :     0.000362
      f0      :     0.000093  f :     0.000283
      f+1     :     0.000045
      f-1     :     0.000022
      f+2     :     0.000046
      f-2     :     0.000057
      f+3     :     0.000011
      f-3     :     0.000010
 64 C s       :     3.221351  s :     3.221351
      pz      :     0.878924  p :     2.739987
      px      :     0.898949
      py      :     0.962114
      dz2     :     0.034468  d :     0.098254
      dxz     :     0.019267
      dyz     :     0.015805
      dx2y2   :     0.016608
      dxy     :     0.012105
      f0      :     0.003151  f :     0.012743
      f+1     :     0.001798
      f-1     :     0.001282
      f+2     :     0.002726
      f-2     :     0.001693
      f+3     :     0.001115
      f-3     :     0.000978
      g0      :     0.000142  g :     0.001252
      g+1     :     0.000105
      g-1     :     0.000264
      g+2     :     0.000197
      g-2     :     0.000236
      g+3     :     0.000116
      g-3     :     0.000112
      g+4     :     0.000020
      g-4     :     0.000059
 65 H s       :     0.840361  s :     0.840361
      pz      :     0.009505  p :     0.027102
      px      :     0.010099
      py      :     0.007498
      dz2     :     0.000203  d :     0.003312
      dxz     :     0.000230
      dyz     :     0.001314
      dx2y2   :     0.000643
      dxy     :     0.000922
      f0      :     0.000049  f :     0.000304
      f+1     :     0.000009
      f-1     :     0.000014
      f+2     :     0.000059
      f-2     :     0.000032
      f+3     :     0.000050
      f-3     :     0.000091
 66 H s       :     0.769456  s :     0.769456
      pz      :     0.024951  p :     0.071592
      px      :     0.024047
      py      :     0.022595
      dz2     :     0.003118  d :     0.009541
      dxz     :     0.001046
      dyz     :     0.001328
      dx2y2   :     0.002004
      dxy     :     0.002044
      f0      :     0.000085  f :     0.000873
      f+1     :     0.000289
      f-1     :     0.000048
      f+2     :     0.000100
      f-2     :     0.000121
      f+3     :     0.000134
      f-3     :     0.000096


                     *******************************
                     * LOEWDIN POPULATION ANALYSIS *
                     *******************************

----------------------
LOEWDIN ATOMIC CHARGES
----------------------
   0 O :    0.588675
   1 O :    0.340055
   2 N :    0.392604
   3 N :    0.584478
   4 C :   -0.475974
   5 C :   -0.152469
   6 H :   -0.011568
   7 C :   -0.103838
   8 C :    0.081197
   9 H :   -0.041133
  10 C :    0.061217
  11 H :   -0.051171
  12 C :    0.058441
  13 H :   -0.052431
  14 C :    0.063014
  15 H :   -0.050953
  16 C :    0.078811
  17 H :   -0.045587
  18 C :   -0.403023
  19 C :    0.241902
  20 H :   -0.048811
  21 H :   -0.043529
  22 H :   -0.055078
  23 C :    0.222312
  24 H :   -0.051075
  25 H :   -0.049002
  26 H :   -0.052846
  27 C :    0.242230
  28 H :   -0.053732
  29 H :   -0.042828
  30 H :   -0.049520
  31 C :   -0.206479
  32 C :   -0.051780
  33 C :    0.065931
  34 H :   -0.052182
  35 C :    0.030241
  36 H :   -0.060348
  37 C :    0.039647
  38 H :   -0.052061
  39 C :    0.061061
  40 H :   -0.052865
  41 C :   -0.244833
  42 C :    0.231759
  43 H :   -0.046766
  44 H :   -0.044994
  45 H :   -0.047518
  46 C :    0.250096
  47 H :   -0.044568
  48 H :   -0.043377
  49 H :   -0.062888
  50 C :    0.246570
  51 H :   -0.063553
  52 H :   -0.046805
  53 H :   -0.046712
  54 C :   -0.764683
  55 C :   -0.122483
  56 C :    0.095416
  57 H :   -0.045401
  58 C :    0.073806
  59 H :   -0.047768
  60 C :    0.082879
  61 H :   -0.045459
  62 C :    0.074028
  63 H :   -0.047974
  64 C :    0.101295
  65 H :   -0.041426
  66 H :   -0.190174

-------------------------------
LOEWDIN REDUCED ORBITAL CHARGES
-------------------------------
  0 O s       :     3.038608  s :     3.038608
      pz      :     1.290293  p :     4.162996
      px      :     1.406615
      py      :     1.466088
      dz2     :     0.048092  d :     0.179572
      dxz     :     0.042537
      dyz     :     0.047007
      dx2y2   :     0.024085
      dxy     :     0.017851
      f0      :     0.006306  f :     0.029075
      f+1     :     0.003973
      f-1     :     0.004721
      f+2     :     0.005451
      f-2     :     0.004929
      f+3     :     0.001980
      f-3     :     0.001714
      g0      :     0.000083  g :     0.001074
      g+1     :     0.000190
      g-1     :     0.000176
      g+2     :     0.000193
      g-2     :     0.000170
      g+3     :     0.000134
      g-3     :     0.000074
      g+4     :     0.000033
      g-4     :     0.000022
  1 O s       :     3.231614  s :     3.231614
      pz      :     1.492168  p :     4.308944
      px      :     1.336933
      py      :     1.479843
      dz2     :     0.011646  d :     0.096199
      dxz     :     0.003608
      dyz     :     0.028122
      dx2y2   :     0.027177
      dxy     :     0.025646
      f0      :     0.003110  f :     0.021925
      f+1     :     0.000673
      f-1     :     0.002891
      f+2     :     0.003453
      f-2     :     0.001912
      f+3     :     0.004836
      f-3     :     0.005049
      g0      :     0.000072  g :     0.001263
      g+1     :     0.000027
      g-1     :     0.000230
      g+2     :     0.000111
      g-2     :     0.000072
      g+3     :     0.000153
      g-3     :     0.000076
      g+4     :     0.000287
      g-4     :     0.000234
  2 N s       :     2.854438  s :     2.854438
      pz      :     1.245291  p :     3.402821
      px      :     1.170199
      py      :     0.987331
      dz2     :     0.066400  d :     0.290753
      dxz     :     0.080701
      dyz     :     0.046766
      dx2y2   :     0.043542
      dxy     :     0.053345
      f0      :     0.012031  f :     0.055205
      f+1     :     0.010227
      f-1     :     0.007198
      f+2     :     0.007141
      f-2     :     0.007063
      f+3     :     0.003981
      f-3     :     0.007564
      g0      :     0.000679  g :     0.004179
      g+1     :     0.000521
      g-1     :     0.000657
      g+2     :     0.000655
      g-2     :     0.000571
      g+3     :     0.000318
      g-3     :     0.000321
      g+4     :     0.000205
      g-4     :     0.000252
  3 N s       :     2.678131  s :     2.678131
      pz      :     1.213513  p :     3.348563
      px      :     1.089899
      py      :     1.045152
      dz2     :     0.027786  d :     0.330116
      dxz     :     0.055209
      dyz     :     0.053341
      dx2y2   :     0.098825
      dxy     :     0.094956
      f0      :     0.005986  f :     0.055770
      f+1     :     0.003323
      f-1     :     0.005327
      f+2     :     0.007752
      f-2     :     0.007284
      f+3     :     0.019171
      f-3     :     0.006927
      g0      :     0.000262  g :     0.002941
      g+1     :     0.000282
      g-1     :     0.000367
      g+2     :     0.000278
      g-2     :     0.000144
      g+3     :     0.000127
      g-3     :     0.000361
      g+4     :     0.000461
      g-4     :     0.000660
  4 C s       :     2.594431  s :     2.594431
      pz      :     0.923385  p :     2.620043
      px      :     0.894595
      py      :     0.802062
      dz2     :     0.249532  d :     0.943542
      dxz     :     0.269290
      dyz     :     0.167434
      dx2y2   :     0.133581
      dxy     :     0.123705
      f0      :     0.062337  f :     0.283090
      f+1     :     0.046230
      f-1     :     0.032453
      f+2     :     0.052936
      f-2     :     0.046180
      f+3     :     0.023044
      f-3     :     0.019910
      g0      :     0.004868  g :     0.034869
      g+1     :     0.004892
      g-1     :     0.004134
      g+2     :     0.006086
      g-2     :     0.006128
      g+3     :     0.003188
      g-3     :     0.002936
      g+4     :     0.001474
      g-4     :     0.001163
  5 C s       :     2.523766  s :     2.523766
      pz      :     0.932698  p :     2.674986
      px      :     0.917884
      py      :     0.824403
      dz2     :     0.130561  d :     0.743934
      dxz     :     0.127899
      dyz     :     0.162267
      dx2y2   :     0.184675
      dxy     :     0.138532
      f0      :     0.026084  f :     0.195542
      f+1     :     0.019230
      f-1     :     0.025448
      f+2     :     0.038789
      f-2     :     0.016262
      f+3     :     0.041926
      f-3     :     0.027803
      g0      :     0.001050  g :     0.014240
      g+1     :     0.001089
      g-1     :     0.001964
      g+2     :     0.001760
      g-2     :     0.000791
      g+3     :     0.001026
      g-3     :     0.001967
      g+4     :     0.002060
      g-4     :     0.002532
  6 H s       :     0.743184  s :     0.743184
      pz      :     0.084431  p :     0.186046
      px      :     0.060760
      py      :     0.040855
      dz2     :     0.023901  d :     0.072294
      dxz     :     0.017779
      dyz     :     0.015866
      dx2y2   :     0.009395
      dxy     :     0.005353
      f0      :     0.002971  f :     0.010044
      f+1     :     0.001938
      f-1     :     0.001412
      f+2     :     0.001843
      f-2     :     0.001293
      f+3     :     0.000425
      f-3     :     0.000162
  7 C s       :     2.564695  s :     2.564695
      pz      :     0.962655  p :     2.713071
      px      :     0.795465
      py      :     0.954951
      dz2     :     0.158555  d :     0.652258
      dxz     :     0.112935
      dyz     :     0.190484
      dx2y2   :     0.097582
      dxy     :     0.092701
      f0      :     0.037277  f :     0.159399
      f+1     :     0.021050
      f-1     :     0.029623
      f+2     :     0.026800
      f-2     :     0.016364
      f+3     :     0.013703
      f-3     :     0.014582
      g0      :     0.002613  g :     0.014414
      g+1     :     0.001340
      g-1     :     0.002419
      g+2     :     0.001773
      g-2     :     0.001428
      g+3     :     0.001392
      g-3     :     0.000969
      g+4     :     0.001446
      g-4     :     0.001034
  8 C s       :     2.576364  s :     2.576364
      pz      :     0.948978  p :     2.708861
      px      :     0.803641
      py      :     0.956242
      dz2     :     0.133569  d :     0.505534
      dxz     :     0.045323
      dyz     :     0.147075
      dx2y2   :     0.089708
      dxy     :     0.089859
      f0      :     0.022395  f :     0.116226
      f+1     :     0.009968
      f-1     :     0.022509
      f+2     :     0.021304
      f-2     :     0.015422
      f+3     :     0.013277
      f-3     :     0.011352
      g0      :     0.001030  g :     0.011818
      g+1     :     0.000770
      g-1     :     0.002274
      g+2     :     0.001309
      g-2     :     0.001214
      g+3     :     0.001636
      g-3     :     0.001063
      g+4     :     0.001423
      g-4     :     0.001099
  9 H s       :     0.780393  s :     0.780393
      pz      :     0.087197  p :     0.185979
      px      :     0.050549
      py      :     0.048233
      dz2     :     0.019986  d :     0.065114
      dxz     :     0.018688
      dyz     :     0.020387
      dx2y2   :     0.003189
      dxy     :     0.002865
      f0      :     0.003066  f :     0.009646
      f+1     :     0.002130
      f-1     :     0.002546
      f+2     :     0.000958
      f-2     :     0.000830
      f+3     :     0.000053
      f-3     :     0.000063
 10 C s       :     2.586407  s :     2.586407
      pz      :     0.992728  p :     2.717855
      px      :     0.797989
      py      :     0.927138
      dz2     :     0.164034  d :     0.508989
      dxz     :     0.105128
      dyz     :     0.139771
      dx2y2   :     0.056267
      dxy     :     0.043788
      f0      :     0.028142  f :     0.113888
      f+1     :     0.016862
      f-1     :     0.023015
      f+2     :     0.019377
      f-2     :     0.016023
      f+3     :     0.006094
      f-3     :     0.004374
      g0      :     0.002103  g :     0.011644
      g+1     :     0.001443
      g-1     :     0.002348
      g+2     :     0.001387
      g-2     :     0.001416
      g+3     :     0.001053
      g-3     :     0.000977
      g+4     :     0.000341
      g-4     :     0.000576
 11 H s       :     0.790699  s :     0.790699
      pz      :     0.045255  p :     0.186447
      px      :     0.054957
      py      :     0.086235
      dz2     :     0.007002  d :     0.064410
      dxz     :     0.003387
      dyz     :     0.020963
      dx2y2   :     0.015639
      dxy     :     0.017420
      f0      :     0.001106  f :     0.009616
      f+1     :     0.000297
      f-1     :     0.001673
      f+2     :     0.001507
      f-2     :     0.001002
      f+3     :     0.001893
      f-3     :     0.002138
 12 C s       :     2.586929  s :     2.586929
      pz      :     0.966714  p :     2.722018
      px      :     0.797678
      py      :     0.957626
      dz2     :     0.111951  d :     0.507424
      dxz     :     0.077913
      dyz     :     0.181529
      dx2y2   :     0.063642
      dxy     :     0.072389
      f0      :     0.026039  f :     0.113602
      f+1     :     0.017068
      f-1     :     0.022425
      f+2     :     0.015780
      f-2     :     0.010423
      f+3     :     0.010371
      f-3     :     0.011496
      g0      :     0.002294  g :     0.011586
      g+1     :     0.001109
      g-1     :     0.001798
      g+2     :     0.001371
      g-2     :     0.001120
      g+3     :     0.001042
      g-3     :     0.000547
      g+4     :     0.001376
      g-4     :     0.000928
 13 H s       :     0.791626  s :     0.791626
      pz      :     0.069485  p :     0.186772
      px      :     0.057016
      py      :     0.060271
      dz2     :     0.020157  d :     0.064403
      dxz     :     0.011840
      dyz     :     0.013396
      dx2y2   :     0.009973
      dxy     :     0.009037
      f0      :     0.001923  f :     0.009630
      f+1     :     0.001149
      f-1     :     0.001987
      f+2     :     0.001779
      f-2     :     0.001607
      f+3     :     0.000596
      f-3     :     0.000590
 14 C s       :     2.585821  s :     2.585821
      pz      :     0.946457  p :     2.715817
      px      :     0.801589
      py      :     0.967771
      dz2     :     0.130463  d :     0.509669
      dxz     :     0.045053
      dyz     :     0.152066
      dx2y2   :     0.090793
      dxy     :     0.091295
      f0      :     0.022058  f :     0.114026
      f+1     :     0.009874
      f-1     :     0.021527
      f+2     :     0.022008
      f-2     :     0.015094
      f+3     :     0.012621
      f-3     :     0.010844
      g0      :     0.000990  g :     0.011653
      g+1     :     0.000760
      g-1     :     0.002295
      g+2     :     0.001334
      g-2     :     0.001147
      g+3     :     0.001609
      g-3     :     0.001119
      g+4     :     0.001343
      g-4     :     0.001057
 15 H s       :     0.790313  s :     0.790313
      pz      :     0.086028  p :     0.186554
      px      :     0.050409
      py      :     0.050117
      dz2     :     0.020058  d :     0.064469
      dxz     :     0.018251
      dyz     :     0.019804
      dx2y2   :     0.003368
      dxy     :     0.002989
      f0      :     0.003079  f :     0.009617
      f+1     :     0.002071
      f-1     :     0.002534
      f+2     :     0.000971
      f-2     :     0.000839
      f+3     :     0.000055
      f-3     :     0.000068
 16 C s       :     2.573282  s :     2.573282
      pz      :     0.983289  p :     2.709110
      px      :     0.795867
      py      :     0.929954
      dz2     :     0.163698  d :     0.509469
      dxz     :     0.102370
      dyz     :     0.138524
      dx2y2   :     0.059242
      dxy     :     0.045635
      f0      :     0.029643  f :     0.117486
      f+1     :     0.017705
      f-1     :     0.022941
      f+2     :     0.020145
      f-2     :     0.016252
      f+3     :     0.006194
      f-3     :     0.004608
      g0      :     0.002197  g :     0.011842
      g+1     :     0.001535
      g-1     :     0.002329
      g+2     :     0.001410
      g-2     :     0.001459
      g+3     :     0.001037
      g-3     :     0.000956
      g+4     :     0.000343
      g-4     :     0.000576
 17 H s       :     0.773390  s :     0.773390
      pz      :     0.046130  p :     0.196001
      px      :     0.058361
      py      :     0.091509
      dz2     :     0.007220  d :     0.066425
      dxz     :     0.003467
      dyz     :     0.021663
      dx2y2   :     0.015864
      dxy     :     0.018212
      f0      :     0.001116  f :     0.009771
      f+1     :     0.000294
      f-1     :     0.001709
      f+2     :     0.001555
      f-2     :     0.000984
      f+3     :     0.001964
      f-3     :     0.002148
 18 C s       :     2.545720  s :     2.545720
      pz      :     0.921275  p :     2.709005
      px      :     0.853051
      py      :     0.934680
      dz2     :     0.183560  d :     0.890917
      dxz     :     0.160157
      dyz     :     0.172912
      dx2y2   :     0.202974
      dxy     :     0.171315
      f0      :     0.035024  f :     0.241710
      f+1     :     0.045066
      f-1     :     0.020368
      f+2     :     0.036789
      f-2     :     0.030696
      f+3     :     0.030163
      f-3     :     0.043603
      g0      :     0.001801  g :     0.015671
      g+1     :     0.001728
      g-1     :     0.001328
      g+2     :     0.002076
      g-2     :     0.001360
      g+3     :     0.001696
      g-3     :     0.001641
      g+4     :     0.002401
      g-4     :     0.001639
 19 C s       :     2.538403  s :     2.538403
      pz      :     0.937841  p :     2.755346
      px      :     0.923160
      py      :     0.894345
      dz2     :     0.052565  d :     0.385755
      dxz     :     0.051063
      dyz     :     0.116685
      dx2y2   :     0.091233
      dxy     :     0.074209
      f0      :     0.011014  f :     0.074742
      f+1     :     0.004611
      f-1     :     0.009206
      f+2     :     0.009363
      f-2     :     0.012795
      f+3     :     0.011602
      f-3     :     0.016150
      g0      :     0.000156  g :     0.003852
      g+1     :     0.000297
      g-1     :     0.000677
      g+2     :     0.000200
      g-2     :     0.000291
      g+3     :     0.000750
      g-3     :     0.000122
      g+4     :     0.000757
      g-4     :     0.000602
 20 H s       :     0.782112  s :     0.782112
      pz      :     0.067819  p :     0.190164
      px      :     0.059848
      py      :     0.062498
      dz2     :     0.019458  d :     0.067173
      dxz     :     0.009430
      dyz     :     0.012308
      dx2y2   :     0.014792
      dxy     :     0.011184
      f0      :     0.001182  f :     0.009361
      f+1     :     0.001229
      f-1     :     0.001561
      f+2     :     0.001874
      f-2     :     0.001490
      f+3     :     0.000706
      f-3     :     0.001319
 21 H s       :     0.777022  s :     0.777022
      pz      :     0.059005  p :     0.189805
      px      :     0.080650
      py      :     0.050150
      dz2     :     0.010624  d :     0.067295
      dxz     :     0.018359
      dyz     :     0.004645
      dx2y2   :     0.013130
      dxy     :     0.020537
      f0      :     0.000638  f :     0.009408
      f+1     :     0.002229
      f-1     :     0.000191
      f+2     :     0.001520
      f-2     :     0.001079
      f+3     :     0.001509
      f-3     :     0.002241
 22 H s       :     0.782044  s :     0.782044
      pz      :     0.083645  p :     0.195740
      px      :     0.054965
      py      :     0.057129
      dz2     :     0.018809  d :     0.067865
      dxz     :     0.020742
      dyz     :     0.017771
      dx2y2   :     0.004497
      dxy     :     0.006046
      f0      :     0.002487  f :     0.009429
      f+1     :     0.001910
      f-1     :     0.002046
      f+2     :     0.001195
      f-2     :     0.001479
      f+3     :     0.000214
      f-3     :     0.000099
 23 C s       :     2.541787  s :     2.541787
      pz      :     0.892073  p :     2.761419
      px      :     0.943057
      py      :     0.926289
      dz2     :     0.089836  d :     0.395050
      dxz     :     0.089767
      dyz     :     0.087589
      dx2y2   :     0.057520
      dxy     :     0.070337
      f0      :     0.017809  f :     0.075529
      f+1     :     0.012548
      f-1     :     0.012485
      f+2     :     0.009633
      f-2     :     0.011791
      f+3     :     0.008676
      f-3     :     0.002588
      g0      :     0.000947  g :     0.003903
      g+1     :     0.000525
      g-1     :     0.000478
      g+2     :     0.000447
      g-2     :     0.000769
      g+3     :     0.000309
      g-3     :     0.000177
      g+4     :     0.000046
      g-4     :     0.000207
 24 H s       :     0.785512  s :     0.785512
      pz      :     0.048808  p :     0.189058
      px      :     0.061552
      py      :     0.078698
      dz2     :     0.004382  d :     0.067152
      dxz     :     0.005398
      dyz     :     0.019487
      dx2y2   :     0.022498
      dxy     :     0.015387
      f0      :     0.001211  f :     0.009354
      f+1     :     0.000409
      f-1     :     0.000802
      f+2     :     0.000805
      f-2     :     0.001370
      f+3     :     0.001744
      f-3     :     0.003012
 25 H s       :     0.783306  s :     0.783306
      pz      :     0.052663  p :     0.189107
      px      :     0.082240
      py      :     0.054204
      dz2     :     0.009615  d :     0.067202
      dxz     :     0.019064
      dyz     :     0.004360
      dx2y2   :     0.011864
      dxy     :     0.022298
      f0      :     0.000653  f :     0.009386
      f+1     :     0.002137
      f-1     :     0.000198
      f+2     :     0.001502
      f-2     :     0.001154
      f+3     :     0.001406
      f-3     :     0.002336
 26 H s       :     0.787036  s :     0.787036
      pz      :     0.063509  p :     0.189095
      px      :     0.061824
      py      :     0.063763
      dz2     :     0.019283  d :     0.067332
      dxz     :     0.010728
      dyz     :     0.011879
      dx2y2   :     0.015182
      dxy     :     0.010259
      f0      :     0.001236  f :     0.009383
      f+1     :     0.001414
      f-1     :     0.001468
      f+2     :     0.001912
      f-2     :     0.001505
      f+3     :     0.000609
      f-3     :     0.001239
 27 C s       :     2.536757  s :     2.536757
      pz      :     0.916289  p :     2.757864
      px      :     0.927431
      py      :     0.914143
      dz2     :     0.085789  d :     0.384376
      dxz     :     0.072327
      dyz     :     0.081156
      dx2y2   :     0.057933
      dxy     :     0.087170
      f0      :     0.010586  f :     0.074910
      f+1     :     0.010264
      f-1     :     0.012343
      f+2     :     0.013419
      f-2     :     0.008746
      f+3     :     0.008839
      f-3     :     0.010713
      g0      :     0.000139  g :     0.003863
      g+1     :     0.000584
      g-1     :     0.000674
      g+2     :     0.000229
      g-2     :     0.000497
      g+3     :     0.000387
      g-3     :     0.000731
      g+4     :     0.000243
      g-4     :     0.000381
 28 H s       :     0.778007  s :     0.778007
      pz      :     0.078974  p :     0.197440
      px      :     0.058541
      py      :     0.059925
      dz2     :     0.020560  d :     0.068786
      dxz     :     0.019469
      dyz     :     0.015399
      dx2y2   :     0.005025
      dxy     :     0.008333
      f0      :     0.002359  f :     0.009499
      f+1     :     0.001877
      f-1     :     0.001925
      f+2     :     0.001305
      f-2     :     0.001606
      f+3     :     0.000296
      f-3     :     0.000133
 29 H s       :     0.774636  s :     0.774636
      pz      :     0.058780  p :     0.190982
      px      :     0.076251
      py      :     0.055952
      dz2     :     0.012680  d :     0.067764
      dxz     :     0.014527
      dyz     :     0.007807
      dx2y2   :     0.014000
      dxy     :     0.018751
      f0      :     0.000569  f :     0.009447
      f+1     :     0.002086
      f-1     :     0.000508
      f+2     :     0.001357
      f-2     :     0.001518
      f+3     :     0.001635
      f-3     :     0.001772
 30 H s       :     0.781659  s :     0.781659
      pz      :     0.052855  p :     0.190866
      px      :     0.063552
      py      :     0.074460
      dz2     :     0.005109  d :     0.067609
      dxz     :     0.009508
      dyz     :     0.017119
      dx2y2   :     0.022521
      dxy     :     0.013352
      f0      :     0.001112  f :     0.009386
      f+1     :     0.000455
      f-1     :     0.000919
      f+2     :     0.000828
      f-2     :     0.001794
      f+3     :     0.001832
      f-3     :     0.002447
 31 C s       :     2.559613  s :     2.559613
      pz      :     0.798772  p :     2.654943
      px      :     0.918172
      py      :     0.937999
      dz2     :     0.077313  d :     0.769195
      dxz     :     0.161441
      dyz     :     0.109009
      dx2y2   :     0.208498
      dxy     :     0.212934
      f0      :     0.015409  f :     0.202334
      f+1     :     0.016284
      f-1     :     0.013387
      f+2     :     0.021431
      f-2     :     0.037354
      f+3     :     0.070892
      f-3     :     0.027577
      g0      :     0.001619  g :     0.020396
      g+1     :     0.002545
      g-1     :     0.001213
      g+2     :     0.001735
      g-2     :     0.001565
      g+3     :     0.001707
      g-3     :     0.002638
      g+4     :     0.003715
      g-4     :     0.003659
 32 C s       :     2.563487  s :     2.563487
      pz      :     0.811568  p :     2.705661
      px      :     0.950901
      py      :     0.943192
      dz2     :     0.063036  d :     0.617051
      dxz     :     0.106959
      dyz     :     0.090937
      dx2y2   :     0.184727
      dxy     :     0.171391
      f0      :     0.010450  f :     0.151951
      f+1     :     0.012908
      f-1     :     0.012670
      f+2     :     0.019442
      f-2     :     0.022296
      f+3     :     0.054665
      f-3     :     0.019521
      g0      :     0.001145  g :     0.013630
      g+1     :     0.001234
      g-1     :     0.000813
      g+2     :     0.001413
      g-2     :     0.000868
      g+3     :     0.001300
      g-3     :     0.001723
      g+4     :     0.002558
      g-4     :     0.002577
 33 C s       :     2.572896  s :     2.572896
      pz      :     0.792177  p :     2.703358
      px      :     0.989990
      py      :     0.921192
      dz2     :     0.043281  d :     0.528666
      dxz     :     0.118108
      dyz     :     0.046609
      dx2y2   :     0.184779
      dxy     :     0.135888
      f0      :     0.008477  f :     0.117331
      f+1     :     0.013303
      f-1     :     0.004165
      f+2     :     0.009792
      f-2     :     0.021254
      f+3     :     0.042775
      f-3     :     0.017566
      g0      :     0.000885  g :     0.011818
      g+1     :     0.001322
      g-1     :     0.000737
      g+2     :     0.000760
      g-2     :     0.001130
      g+3     :     0.000765
      g-3     :     0.001514
      g+4     :     0.003003
      g-4     :     0.001701
 34 H s       :     0.770611  s :     0.770611
      pz      :     0.060810  p :     0.202973
      px      :     0.050019
      py      :     0.092143
      dz2     :     0.008769  d :     0.068747
      dxz     :     0.004189
      dyz     :     0.017933
      dx2y2   :     0.014520
      dxy     :     0.023336
      f0      :     0.000635  f :     0.009852
      f+1     :     0.000067
      f-1     :     0.001919
      f+2     :     0.001657
      f-2     :     0.001075
      f+3     :     0.002849
      f-3     :     0.001650
 35 C s       :     2.584660  s :     2.584660
      pz      :     0.835203  p :     2.749819
      px      :     0.952201
      py      :     0.962416
      dz2     :     0.061102  d :     0.509672
      dxz     :     0.058072
      dyz     :     0.077868
      dx2y2   :     0.133316
      dxy     :     0.179315
      f0      :     0.005398  f :     0.113903
      f+1     :     0.010280
      f-1     :     0.010242
      f+2     :     0.016589
      f-2     :     0.015407
      f+3     :     0.039124
      f-3     :     0.016863
      g0      :     0.001316  g :     0.011704
      g+1     :     0.000698
      g-1     :     0.000666
      g+2     :     0.001206
      g-2     :     0.000618
      g+3     :     0.001832
      g-3     :     0.001342
      g+4     :     0.001988
      g-4     :     0.002037
 36 H s       :     0.794877  s :     0.794877
      pz      :     0.055457  p :     0.190704
      px      :     0.076403
      py      :     0.058844
      dz2     :     0.004688  d :     0.065023
      dxz     :     0.015344
      dyz     :     0.006868
      dx2y2   :     0.022652
      dxy     :     0.015470
      f0      :     0.001149  f :     0.009744
      f+1     :     0.000803
      f-1     :     0.000470
      f+2     :     0.000346
      f-2     :     0.001607
      f+3     :     0.003385
      f-3     :     0.001984
 37 C s       :     2.585737  s :     2.585737
      pz      :     0.795544  p :     2.717068
      px      :     0.951950
      py      :     0.969574
      dz2     :     0.044198  d :     0.528980
      dxz     :     0.071879
      dyz     :     0.092550
      dx2y2   :     0.152385
      dxy     :     0.167969
      f0      :     0.008556  f :     0.116595
      f+1     :     0.004846
      f-1     :     0.012296
      f+2     :     0.013872
      f-2     :     0.017827
      f+3     :     0.043687
      f-3     :     0.015511
      g0      :     0.000922  g :     0.011972
      g+1     :     0.001225
      g-1     :     0.000829
      g+2     :     0.001353
      g-2     :     0.000542
      g+3     :     0.000987
      g-3     :     0.001517
      g+4     :     0.001934
      g-4     :     0.002662
 38 H s       :     0.791924  s :     0.791924
      pz      :     0.055572  p :     0.186285
      px      :     0.077983
      py      :     0.052731
      dz2     :     0.007987  d :     0.064249
      dxz     :     0.014639
      dyz     :     0.006060
      dx2y2   :     0.019238
      dxy     :     0.016325
      f0      :     0.000636  f :     0.009604
      f+1     :     0.001496
      f-1     :     0.000397
      f+2     :     0.001169
      f-2     :     0.001395
      f+3     :     0.002812
      f-3     :     0.001697
 39 C s       :     2.572662  s :     2.572662
      pz      :     0.832290  p :     2.742200
      px      :     0.981559
      py      :     0.928350
      dz2     :     0.040859  d :     0.497714
      dxz     :     0.102166
      dyz     :     0.045267
      dx2y2   :     0.177028
      dxy     :     0.132395
      f0      :     0.008866  f :     0.114721
      f+1     :     0.012596
      f-1     :     0.004122
      f+2     :     0.010046
      f-2     :     0.019988
      f+3     :     0.041717
      f-3     :     0.017385
      g0      :     0.000835  g :     0.011641
      g+1     :     0.001263
      g-1     :     0.000716
      g+2     :     0.000769
      g-2     :     0.001114
      g+3     :     0.000749
      g-3     :     0.001456
      g+4     :     0.002902
      g-4     :     0.001837
 40 H s       :     0.772919  s :     0.772919
      pz      :     0.063622  p :     0.201826
      px      :     0.047244
      py      :     0.090960
      dz2     :     0.009125  d :     0.068196
      dxz     :     0.003329
      dyz     :     0.019114
      dx2y2   :     0.013875
      dxy     :     0.022754
      f0      :     0.000641  f :     0.009923
      f+1     :     0.000063
      f-1     :     0.002066
      f+2     :     0.001700
      f-2     :     0.001031
      f+3     :     0.002758
      f-3     :     0.001664
 41 C s       :     2.530819  s :     2.530819
      pz      :     0.909943  p :     2.716300
      px      :     0.901522
      py      :     0.904834
      dz2     :     0.151567  d :     0.789074
      dxz     :     0.176889
      dyz     :     0.153234
      dx2y2   :     0.155876
      dxy     :     0.151508
      f0      :     0.030349  f :     0.197187
      f+1     :     0.028618
      f-1     :     0.022941
      f+2     :     0.030076
      f-2     :     0.030414
      f+3     :     0.032996
      f-3     :     0.021791
      g0      :     0.001239  g :     0.011454
      g+1     :     0.001407
      g-1     :     0.000917
      g+2     :     0.001450
      g-2     :     0.001230
      g+3     :     0.001259
      g-3     :     0.001460
      g+4     :     0.001275
      g-4     :     0.001217
 42 C s       :     2.530930  s :     2.530930
      pz      :     0.930143  p :     2.743454
      px      :     0.932303
      py      :     0.881007
      dz2     :     0.045974  d :     0.412838
      dxz     :     0.092902
      dyz     :     0.101354
      dx2y2   :     0.084564
      dxy     :     0.088043
      f0      :     0.007768  f :     0.077102
      f+1     :     0.006658
      f-1     :     0.013021
      f+2     :     0.011783
      f-2     :     0.009746
      f+3     :     0.015386
      f-3     :     0.012740
      g0      :     0.000399  g :     0.003918
      g+1     :     0.000148
      g-1     :     0.000404
      g+2     :     0.000503
      g-2     :     0.000227
      g+3     :     0.000534
      g-3     :     0.000402
      g+4     :     0.000459
      g-4     :     0.000842
 43 H s       :     0.779517  s :     0.779517
      pz      :     0.073655  p :     0.190083
      px      :     0.057711
      py      :     0.058717
      dz2     :     0.019498  d :     0.067794
      dxz     :     0.016221
      dyz     :     0.013228
      dx2y2   :     0.011532
      dxy     :     0.007314
      f0      :     0.001793  f :     0.009372
      f+1     :     0.001149
      f-1     :     0.001839
      f+2     :     0.001999
      f-2     :     0.001563
      f+3     :     0.000533
      f-3     :     0.000496
 44 H s       :     0.776275  s :     0.776275
      pz      :     0.057328  p :     0.191061
      px      :     0.080025
      py      :     0.053708
      dz2     :     0.007554  d :     0.068211
      dxz     :     0.020189
      dyz     :     0.005575
      dx2y2   :     0.018291
      dxy     :     0.016602
      f0      :     0.000816  f :     0.009447
      f+1     :     0.001621
      f-1     :     0.000297
      f+2     :     0.001395
      f-2     :     0.001343
      f+3     :     0.002410
      f-3     :     0.001565
 45 H s       :     0.779263  s :     0.779263
      pz      :     0.073130  p :     0.190919
      px      :     0.069353
      py      :     0.048436
      dz2     :     0.021029  d :     0.067956
      dxz     :     0.013023
      dyz     :     0.014401
      dx2y2   :     0.009968
      dxy     :     0.009536
      f0      :     0.001874  f :     0.009380
      f+1     :     0.002208
      f-1     :     0.000747
      f+2     :     0.001554
      f-2     :     0.001934
      f+3     :     0.000597
      f-3     :     0.000467
 46 C s       :     2.532775  s :     2.532775
      pz      :     0.891863  p :     2.741915
      px      :     0.930708
      py      :     0.919344
      dz2     :     0.084745  d :     0.395868
      dxz     :     0.115809
      dyz     :     0.055104
      dx2y2   :     0.080389
      dxy     :     0.059822
      f0      :     0.015297  f :     0.075529
      f+1     :     0.010874
      f-1     :     0.011276
      f+2     :     0.013999
      f-2     :     0.009684
      f+3     :     0.006577
      f-3     :     0.007822
      g0      :     0.000539  g :     0.003818
      g+1     :     0.000354
      g-1     :     0.000659
      g+2     :     0.000841
      g-2     :     0.000375
      g+3     :     0.000359
      g-3     :     0.000325
      g+4     :     0.000047
      g-4     :     0.000321
 47 H s       :     0.777460  s :     0.777460
      pz      :     0.068048  p :     0.190215
      px      :     0.069134
      py      :     0.053033
      dz2     :     0.020180  d :     0.067515
      dxz     :     0.012878
      dyz     :     0.012257
      dx2y2   :     0.009129
      dxy     :     0.013071
      f0      :     0.001578  f :     0.009379
      f+1     :     0.002441
      f-1     :     0.000497
      f+2     :     0.001469
      f-2     :     0.002050
      f+3     :     0.000561
      f-3     :     0.000783
 48 H s       :     0.775003  s :     0.775003
      pz      :     0.054305  p :     0.191022
      px      :     0.075276
      py      :     0.061441
      dz2     :     0.008480  d :     0.067951
      dxz     :     0.017653
      dyz     :     0.006940
      dx2y2   :     0.022021
      dxy     :     0.012857
      f0      :     0.000721  f :     0.009401
      f+1     :     0.001657
      f-1     :     0.000445
      f+2     :     0.001293
      f-2     :     0.001457
      f+3     :     0.002329
      f-3     :     0.001498
 49 H s       :     0.775768  s :     0.775768
      pz      :     0.057849  p :     0.207949
      px      :     0.060321
      py      :     0.089780
      dz2     :     0.005663  d :     0.069761
      dxz     :     0.004033
      dyz     :     0.021691
      dx2y2   :     0.015477
      dxy     :     0.022896
      f0      :     0.001135  f :     0.009410
      f+1     :     0.000229
      f-1     :     0.001084
      f+2     :     0.001332
      f-2     :     0.000952
      f+3     :     0.002467
      f-3     :     0.002210
 50 C s       :     2.534065  s :     2.534065
      pz      :     0.908717  p :     2.746441
      px      :     0.903897
      py      :     0.933827
      dz2     :     0.075316  d :     0.394054
      dxz     :     0.085467
      dyz     :     0.087951
      dx2y2   :     0.066208
      dxy     :     0.079112
      f0      :     0.011900  f :     0.075083
      f+1     :     0.013305
      f-1     :     0.009040
      f+2     :     0.008186
      f-2     :     0.016011
      f+3     :     0.006804
      f-3     :     0.009838
      g0      :     0.000170  g :     0.003788
      g+1     :     0.000950
      g-1     :     0.000293
      g+2     :     0.000327
      g-2     :     0.000562
      g+3     :     0.000384
      g-3     :     0.000632
      g+4     :     0.000099
      g-4     :     0.000371
 51 H s       :     0.779422  s :     0.779422
      pz      :     0.057393  p :     0.205802
      px      :     0.057765
      py      :     0.090643
      dz2     :     0.007182  d :     0.068890
      dxz     :     0.006192
      dyz     :     0.020353
      dx2y2   :     0.014233
      dxy     :     0.020929
      f0      :     0.000838  f :     0.009440
      f+1     :     0.000246
      f-1     :     0.001613
      f+2     :     0.001466
      f-2     :     0.001438
      f+3     :     0.002020
      f-3     :     0.001819
 52 H s       :     0.778220  s :     0.778220
      pz      :     0.054744  p :     0.191449
      px      :     0.073235
      py      :     0.063470
      dz2     :     0.009445  d :     0.067746
      dxz     :     0.016252
      dyz     :     0.007445
      dx2y2   :     0.020593
      dxy     :     0.014011
      f0      :     0.000658  f :     0.009390
      f+1     :     0.001714
      f-1     :     0.000443
      f+2     :     0.001352
      f-2     :     0.001395
      f+3     :     0.002219
      f-3     :     0.001609
 53 H s       :     0.779417  s :     0.779417
      pz      :     0.072220  p :     0.190515
      px      :     0.054168
      py      :     0.064128
      dz2     :     0.020430  d :     0.067418
      dxz     :     0.016193
      dyz     :     0.013669
      dx2y2   :     0.009805
      dxy     :     0.007321
      f0      :     0.001942  f :     0.009361
      f+1     :     0.001445
      f-1     :     0.001912
      f+2     :     0.001879
      f-2     :     0.001416
      f+3     :     0.000477
      f-3     :     0.000290
 54 C s       :     2.607228  s :     2.607228
      pz      :     0.852431  p :     2.584821
      px      :     0.755134
      py      :     0.977255
      dz2     :     0.205317  d :     1.160128
      dxz     :     0.132145
      dyz     :     0.372170
      dx2y2   :     0.222469
      dxy     :     0.228026
      f0      :     0.078556  f :     0.362062
      f+1     :     0.032974
      f-1     :     0.051353
      f+2     :     0.065406
      f-2     :     0.045394
      f+3     :     0.041029
      f-3     :     0.047350
      g0      :     0.003397  g :     0.050444
      g+1     :     0.002307
      g-1     :     0.009159
      g+2     :     0.005845
      g-2     :     0.004728
      g+3     :     0.006861
      g-3     :     0.004155
      g+4     :     0.009338
      g-4     :     0.004654
 55 C s       :     2.570992  s :     2.570992
      pz      :     0.935019  p :     2.752272
      px      :     0.836502
      py      :     0.980751
      dz2     :     0.130957  d :     0.628661
      dxz     :     0.100848
      dyz     :     0.185651
      dx2y2   :     0.099428
      dxy     :     0.111778
      f0      :     0.035815  f :     0.155786
      f+1     :     0.020311
      f-1     :     0.018200
      f+2     :     0.030039
      f-2     :     0.018570
      f+3     :     0.014515
      f-3     :     0.018335
      g0      :     0.001580  g :     0.014773
      g+1     :     0.001291
      g-1     :     0.002428
      g+2     :     0.002036
      g-2     :     0.001951
      g+3     :     0.001416
      g-3     :     0.001370
      g+4     :     0.001569
      g-4     :     0.001131
 56 C s       :     2.579155  s :     2.579155
      pz      :     0.933509  p :     2.687529
      px      :     0.800184
      py      :     0.953836
      dz2     :     0.107665  d :     0.509111
      dxz     :     0.055835
      dyz     :     0.154750
      dx2y2   :     0.094855
      dxy     :     0.096007
      f0      :     0.023753  f :     0.116950
      f+1     :     0.012937
      f-1     :     0.015158
      f+2     :     0.022080
      f-2     :     0.013381
      f+3     :     0.016026
      f-3     :     0.013616
      g0      :     0.000863  g :     0.011839
      g+1     :     0.001308
      g-1     :     0.001735
      g+2     :     0.001442
      g-2     :     0.001328
      g+3     :     0.001579
      g-3     :     0.000823
      g+4     :     0.001598
      g-4     :     0.001162
 57 H s       :     0.778224  s :     0.778224
      pz      :     0.083764  p :     0.191226
      px      :     0.050340
      py      :     0.057122
      dz2     :     0.020082  d :     0.066230
      dxz     :     0.015443
      dyz     :     0.017097
      dx2y2   :     0.007320
      dxy     :     0.006289
      f0      :     0.002437  f :     0.009720
      f+1     :     0.001378
      f-1     :     0.002087
      f+2     :     0.001785
      f-2     :     0.001455
      f+3     :     0.000245
      f-3     :     0.000332
 58 C s       :     2.586464  s :     2.586464
      pz      :     0.964642  p :     2.715979
      px      :     0.817784
      py      :     0.933554
      dz2     :     0.154509  d :     0.499080
      dxz     :     0.096480
      dyz     :     0.119845
      dx2y2   :     0.072936
      dxy     :     0.055310
      f0      :     0.025449  f :     0.113026
      f+1     :     0.016792
      f-1     :     0.016823
      f+2     :     0.022776
      f-2     :     0.017054
      f+3     :     0.007921
      f-3     :     0.006210
      g0      :     0.001308  g :     0.011645
      g+1     :     0.001621
      g-1     :     0.001595
      g+2     :     0.002047
      g-2     :     0.001852
      g+3     :     0.001210
      g-3     :     0.001072
      g+4     :     0.000326
      g-4     :     0.000615
 59 H s       :     0.787370  s :     0.787370
      pz      :     0.043869  p :     0.186159
      px      :     0.053329
      py      :     0.088961
      dz2     :     0.005334  d :     0.064574
      dxz     :     0.002504
      dyz     :     0.021996
      dx2y2   :     0.016042
      dxy     :     0.018698
      f0      :     0.001314  f :     0.009665
      f+1     :     0.000275
      f-1     :     0.001236
      f+2     :     0.001580
      f-2     :     0.000792
      f+3     :     0.002132
      f-3     :     0.002337
 60 C s       :     2.589509  s :     2.589509
      pz      :     0.935899  p :     2.695365
      px      :     0.790285
      py      :     0.969180
      dz2     :     0.100014  d :     0.507079
      dxz     :     0.074808
      dyz     :     0.161054
      dx2y2   :     0.080476
      dxy     :     0.090727
      f0      :     0.026520  f :     0.113596
      f+1     :     0.013470
      f-1     :     0.013633
      f+2     :     0.020306
      f-2     :     0.012973
      f+3     :     0.011623
      f-3     :     0.015071
      g0      :     0.001371  g :     0.011571
      g+1     :     0.000751
      g-1     :     0.001963
      g+2     :     0.001527
      g-2     :     0.001497
      g+3     :     0.000945
      g-3     :     0.000998
      g+4     :     0.001521
      g-4     :     0.000998
 61 H s       :     0.787545  s :     0.787545
      pz      :     0.072356  p :     0.184398
      px      :     0.059013
      py      :     0.053029
      dz2     :     0.019432  d :     0.063944
      dxz     :     0.012994
      dyz     :     0.013612
      dx2y2   :     0.009230
      dxy     :     0.008676
      f0      :     0.001914  f :     0.009572
      f+1     :     0.001691
      f-1     :     0.001411
      f+2     :     0.001826
      f-2     :     0.001667
      f+3     :     0.000603
      f-3     :     0.000460
 62 C s       :     2.586980  s :     2.586980
      pz      :     0.929713  p :     2.715360
      px      :     0.820536
      py      :     0.965110
      dz2     :     0.104049  d :     0.498982
      dxz     :     0.053399
      dyz     :     0.159622
      dx2y2   :     0.088779
      dxy     :     0.093133
      f0      :     0.023148  f :     0.112991
      f+1     :     0.012459
      f-1     :     0.014408
      f+2     :     0.022211
      f-2     :     0.013325
      f+3     :     0.014907
      f-3     :     0.012533
      g0      :     0.000840  g :     0.011659
      g+1     :     0.001306
      g-1     :     0.001792
      g+2     :     0.001444
      g-2     :     0.001304
      g+3     :     0.001580
      g-3     :     0.000841
      g+4     :     0.001424
      g-4     :     0.001129
 63 H s       :     0.787843  s :     0.787843
      pz      :     0.078922  p :     0.186004
      px      :     0.050646
      py      :     0.056437
      dz2     :     0.019917  d :     0.064467
      dxz     :     0.015336
      dyz     :     0.016089
      dx2y2   :     0.007066
      dxy     :     0.006059
      f0      :     0.002465  f :     0.009660
      f+1     :     0.001397
      f-1     :     0.002067
      f+2     :     0.001730
      f-2     :     0.001453
      f+3     :     0.000238
      f-3     :     0.000311
 64 C s       :     2.579653  s :     2.579653
      pz      :     0.953611  p :     2.681815
      px      :     0.795708
      py      :     0.932496
      dz2     :     0.156554  d :     0.508237
      dxz     :     0.100706
      dyz     :     0.120292
      dx2y2   :     0.072607
      dxy     :     0.058077
      f0      :     0.026197  f :     0.117119
      f+1     :     0.017590
      f-1     :     0.017586
      f+2     :     0.022713
      f-2     :     0.018244
      f+3     :     0.008256
      f-3     :     0.006532
      g0      :     0.001400  g :     0.011881
      g+1     :     0.001667
      g-1     :     0.001611
      g+2     :     0.002028
      g-2     :     0.001961
      g+3     :     0.001209
      g-3     :     0.001050
      g+4     :     0.000320
      g-4     :     0.000635
 65 H s       :     0.779034  s :     0.779034
      pz      :     0.044608  p :     0.187628
      px      :     0.052533
      py      :     0.090487
      dz2     :     0.005547  d :     0.065098
      dxz     :     0.002777
      dyz     :     0.022149
      dx2y2   :     0.016335
      dxy     :     0.018290
      f0      :     0.001340  f :     0.009666
      f+1     :     0.000287
      f-1     :     0.001223
      f+2     :     0.001582
      f-2     :     0.000809
      f+3     :     0.002099
      f-3     :     0.002326
 66 H s       :     0.687588  s :     0.687588
      pz      :     0.148540  p :     0.344139
      px      :     0.118237
      py      :     0.077362
      dz2     :     0.040598  d :     0.135067
      dxz     :     0.027821
      dyz     :     0.015711
      dx2y2   :     0.024660
      dxy     :     0.026276
      f0      :     0.002236  f :     0.023380
      f+1     :     0.007363
      f-1     :     0.001157
      f+2     :     0.003473
      f-2     :     0.003573
      f+3     :     0.003040
      f-3     :     0.002538


                      *****************************
                      * MAYER POPULATION ANALYSIS *
                      *****************************

  NA   - Mulliken gross atomic population
  ZA   - Total nuclear charge
  QA   - Mulliken gross atomic charge
  VA   - Mayer's total valence
  BVA  - Mayer's bonded valence
  FA   - Mayer's free valence

  ATOM       NA         ZA         QA         VA         BVA        FA
  0 O      8.4104     8.0000    -0.4104     1.9717     1.9717     0.0000
  1 O      8.4065     8.0000    -0.4065     2.0934     2.0934    -0.0000
  2 N      7.3625     7.0000    -0.3625     2.8777     2.8777     0.0000
  3 N      7.4145     7.0000    -0.4145     2.9231     2.9231    -0.0000
  4 C      5.8069     6.0000     0.1931     3.7627     3.7627     0.0000
  5 C      5.6440     6.0000     0.3560     3.6314     3.6314    -0.0000
  6 H      0.9303     1.0000     0.0697     0.9803     0.9803    -0.0000
  7 C      6.0000     6.0000     0.0000     3.7221     3.7221     0.0000
  8 C      6.1134     6.0000    -0.1134     3.9523     3.9523     0.0000
  9 H      0.8789     1.0000     0.1211     0.9948     0.9948    -0.0000
 10 C      6.1368     6.0000    -0.1368     3.9783     3.9783    -0.0000
 11 H      0.8542     1.0000     0.1458     0.9717     0.9717     0.0000
 12 C      6.1326     6.0000    -0.1326     3.9748     3.9748     0.0000
 13 H      0.8597     1.0000     0.1403     0.9747     0.9747     0.0000
 14 C      6.1388     6.0000    -0.1388     4.0140     4.0140     0.0000
 15 H      0.8487     1.0000     0.1513     0.9645     0.9645     0.0000
 16 C      6.1260     6.0000    -0.1260     3.8522     3.8522     0.0000
 17 H      0.9205     1.0000     0.0795     1.0279     1.0279     0.0000
 18 C      5.9520     6.0000     0.0480     4.2395     4.2395    -0.0000
 19 C      6.2505     6.0000    -0.2505     3.9400     3.9400    -0.0000
 20 H      0.8889     1.0000     0.1111     0.9939     0.9939    -0.0000
 21 H      0.8793     1.0000     0.1207     0.9805     0.9805    -0.0000
 22 H      0.9100     1.0000     0.0900     1.0012     1.0012     0.0000
 23 C      6.3069     6.0000    -0.3069     3.9641     3.9641    -0.0000
 24 H      0.8802     1.0000     0.1198     0.9889     0.9889     0.0000
 25 H      0.9026     1.0000     0.0974     0.9910     0.9910    -0.0000
 26 H      0.8930     1.0000     0.1070     0.9953     0.9953     0.0000
 27 C      6.2635     6.0000    -0.2635     3.9474     3.9474    -0.0000
 28 H      0.9140     1.0000     0.0860     0.9972     0.9972    -0.0000
 29 H      0.8836     1.0000     0.1164     0.9858     0.9858    -0.0000
 30 H      0.8889     1.0000     0.1111     0.9948     0.9948    -0.0000
 31 C      5.8983     6.0000     0.1017     3.7254     3.7254     0.0000
 32 C      5.9702     6.0000     0.0298     3.5722     3.5722     0.0000
 33 C      6.0847     6.0000    -0.0847     3.9082     3.9082     0.0000
 34 H      0.9136     1.0000     0.0864     1.0043     1.0043     0.0000
 35 C      6.1771     6.0000    -0.1771     3.9716     3.9716     0.0000
 36 H      0.8750     1.0000     0.1250     0.9782     0.9782     0.0000
 37 C      6.1355     6.0000    -0.1355     3.9611     3.9611    -0.0000
 38 H      0.8624     1.0000     0.1376     0.9707     0.9707    -0.0000
 39 C      6.0979     6.0000    -0.0979     3.8938     3.8938    -0.0000
 40 H      0.9323     1.0000     0.0677     1.0169     1.0169     0.0000
 41 C      6.1374     6.0000    -0.1374     4.1458     4.1458    -0.0000
 42 C      6.2407     6.0000    -0.2407     4.0099     4.0099     0.0000
 43 H      0.8989     1.0000     0.1011     0.9840     0.9840     0.0000
 44 H      0.9056     1.0000     0.0944     0.9874     0.9874     0.0000
 45 H      0.8947     1.0000     0.1053     0.9799     0.9799     0.0000
 46 C      6.1748     6.0000    -0.1748     3.9404     3.9404     0.0000
 47 H      0.8913     1.0000     0.1087     0.9931     0.9931     0.0000
 48 H      0.9114     1.0000     0.0886     0.9821     0.9821     0.0000
 49 H      0.9673     1.0000     0.0327     1.0191     1.0191     0.0000
 50 C      6.2430     6.0000    -0.2430     3.9554     3.9554    -0.0000
 51 H      0.9181     1.0000     0.0819     1.0120     1.0120    -0.0000
 52 H      0.9070     1.0000     0.0930     0.9877     0.9877     0.0000
 53 H      0.8836     1.0000     0.1164     0.9854     0.9854     0.0000
 54 C      5.6132     6.0000     0.3868     4.0517     4.0517    -0.0000
 55 C      5.9602     6.0000     0.0398     3.9129     3.9129     0.0000
 56 C      6.1114     6.0000    -0.1114     3.8903     3.8903     0.0000
 57 H      0.8901     1.0000     0.1099     1.0012     1.0012     0.0000
 58 C      6.1343     6.0000    -0.1343     3.9804     3.9804     0.0000
 59 H      0.8499     1.0000     0.1501     0.9710     0.9710     0.0000
 60 C      6.0838     6.0000    -0.0838     3.9433     3.9433    -0.0000
 61 H      0.8521     1.0000     0.1479     0.9712     0.9712    -0.0000
 62 C      6.1350     6.0000    -0.1350     3.9715     3.9715     0.0000
 63 H      0.8552     1.0000     0.1448     0.9749     0.9749     0.0000
 64 C      6.0736     6.0000    -0.0736     3.8967     3.8967    -0.0000
 65 H      0.8711     1.0000     0.1289     1.0027     1.0027    -0.0000
 66 H      0.8515     1.0000     0.1485     1.0265     1.0265    -0.0000

  Mayer bond orders larger than 0.100000
B(  0-O ,  4-C ) :   0.8439 B(  0-O , 54-C ) :   1.0035 B(  1-O , 54-C ) :   1.9075 
B(  2-N ,  4-C ) :   1.8966 B(  2-N , 18-C ) :   0.9286 B(  3-N ,  5-C ) :   0.9209 
B(  3-N , 31-C ) :   1.0340 B(  3-N , 66-H ) :   0.9293 B(  4-C ,  5-C ) :   0.9226 
B(  5-C ,  6-H ) :   0.9087 B(  5-C ,  7-C ) :   0.8610 B(  7-C ,  8-C ) :   1.4353 
B(  7-C , 16-C ) :   1.2765 B(  8-C ,  9-H ) :   0.9114 B(  8-C , 10-C ) :   1.4719 
B( 10-C , 11-H ) :   0.9226 B( 10-C , 12-C ) :   1.4443 B( 12-C , 13-H ) :   0.9269 
B( 12-C , 14-C ) :   1.4672 B( 14-C , 15-H ) :   0.9115 B( 14-C , 16-C ) :   1.4910 
B( 16-C , 17-H ) :   0.9629 B( 18-C , 19-C ) :   1.0484 B( 18-C , 23-C ) :   1.0808 
B( 18-C , 27-C ) :   1.0542 B( 19-C , 20-H ) :   0.9619 B( 19-C , 21-H ) :   0.9520 
B( 19-C , 22-H ) :   0.9631 B( 23-C , 24-H ) :   0.9585 B( 23-C , 25-H ) :   0.9603 
B( 23-C , 26-H ) :   0.9604 B( 27-C , 28-H ) :   0.9638 B( 27-C , 29-H ) :   0.9579 
B( 27-C , 30-H ) :   0.9608 B( 31-C , 32-C ) :   1.2158 B( 31-C , 39-C ) :   1.3655 
B( 32-C , 33-C ) :   1.4084 B( 32-C , 41-C ) :   0.9044 B( 33-C , 34-H ) :   0.9371 
B( 33-C , 35-C ) :   1.4541 B( 35-C , 36-H ) :   0.9256 B( 35-C , 37-C ) :   1.4770 
B( 37-C , 38-H ) :   0.9198 B( 37-C , 39-C ) :   1.4585 B( 39-C , 40-H ) :   0.9397 
B( 41-C , 42-C ) :   1.1073 B( 41-C , 46-C ) :   1.0294 B( 41-C , 50-C ) :   1.0686 
B( 42-C , 43-H ) :   0.9589 B( 42-C , 44-H ) :   0.9627 B( 42-C , 45-H ) :   0.9558 
B( 46-C , 47-H ) :   0.9582 B( 46-C , 48-H ) :   0.9545 B( 46-C , 49-H ) :   0.9692 
B( 50-C , 51-H ) :   0.9709 B( 50-C , 52-H ) :   0.9578 B( 50-C , 53-H ) :   0.9590 
B( 54-C , 55-C ) :   1.0699 B( 55-C , 56-C ) :   1.3284 B( 55-C , 64-C ) :   1.3750 
B( 56-C , 57-H ) :   0.9462 B( 56-C , 58-C ) :   1.4729 B( 58-C , 59-H ) :   0.9201 
B( 58-C , 60-C ) :   1.4411 B( 60-C , 61-H ) :   0.9259 B( 60-C , 62-C ) :   1.4308 
B( 62-C , 63-H ) :   0.9277 B( 62-C , 64-C ) :   1.4625 B( 64-C , 65-H ) :   0.9246 


-------
TIMINGS
-------

Total SCF time: 0 days 0 hours 32 min 12 sec 

Total time                  ....    1932.169 sec
Sum of individual times     ....    1847.176 sec  ( 95.6%)

Fock matrix formation       ....    1736.101 sec  ( 89.9%)
  Split-RI-J                ....      72.970 sec  (  4.2% of F)
  Chain of spheres X        ....    1125.369 sec  ( 64.8% of F)
  XC integration            ....     278.845 sec  ( 16.1% of F)
    Basis function eval.    ....       3.842 sec  (  1.4% of XC)
    Density eval.           ....      39.140 sec  ( 14.0% of XC)
    XC-Functional eval.     ....       1.073 sec  (  0.4% of XC)
    XC-Potential eval.      ....      23.567 sec  (  8.5% of XC)
Diagonalization             ....      13.429 sec  (  0.7%)
Density matrix formation    ....       2.106 sec  (  0.1%)
Population analysis         ....      14.790 sec  (  0.8%)
Initial guess               ....      11.585 sec  (  0.6%)
Orbital Transformation      ....       0.000 sec  (  0.0%)
Orbital Orthonormalization  ....       0.000 sec  (  0.0%)
DIIS solution               ....      22.433 sec  (  1.2%)
SOSCF solution              ....      11.778 sec  (  0.6%)
Grid generation             ....      34.955 sec  (  1.8%)

Maximum memory used throughout the entire SCF-calculation: 1168.4 MB
[1720886794.663973] [node061:24841:0]          mpool.c:43   UCX  WARN  object 0x134060c0 was not returned to mpool ucp_requests
[1720886794.663992] [node061:24841:0]          mpool.c:43   UCX  WARN  object 0x13406280 was not returned to mpool ucp_requests
[1720886794.663995] [node061:24841:0]          mpool.c:43   UCX  WARN  object 0x13406440 was not returned to mpool ucp_requests
[1720886794.663998] [node061:24841:0]          mpool.c:43   UCX  WARN  object 0x13406600 was not returned to mpool ucp_requests
[1720886794.664000] [node061:24841:0]          mpool.c:43   UCX  WARN  object 0x134067c0 was not returned to mpool ucp_requests
[1720886794.664002] [node061:24841:0]          mpool.c:43   UCX  WARN  object 0x13406980 was not returned to mpool ucp_requests
[1720886794.664004] [node061:24841:0]          mpool.c:43   UCX  WARN  object 0x13406b40 was not returned to mpool ucp_requests
[1720886794.664007] [node061:24841:0]          mpool.c:43   UCX  WARN  object 0x13406d00 was not returned to mpool ucp_requests
[1720886794.664009] [node061:24841:0]          mpool.c:43   UCX  WARN  object 0x13406ec0 was not returned to mpool ucp_requests
[1720886794.664011] [node061:24841:0]          mpool.c:43   UCX  WARN  object 0x13407080 was not returned to mpool ucp_requests
[1720886794.664013] [node061:24841:0]          mpool.c:43   UCX  WARN  object 0x13407240 was not returned to mpool ucp_requests
[1720886794.664016] [node061:24841:0]          mpool.c:43   UCX  WARN  object 0x13407400 was not returned to mpool ucp_requests
[1720886794.664018] [node061:24841:0]          mpool.c:43   UCX  WARN  object 0x134075c0 was not returned to mpool ucp_requests
[1720886794.664020] [node061:24841:0]          mpool.c:43   UCX  WARN  object 0x13407780 was not returned to mpool ucp_requests
[1720886794.664023] [node061:24841:0]          mpool.c:43   UCX  WARN  object 0x13407940 was not returned to mpool ucp_requests
[1720886794.664025] [node061:24841:0]          mpool.c:43   UCX  WARN  object 0x13407b00 was not returned to mpool ucp_requests
[1720886794.664027] [node061:24841:0]          mpool.c:43   UCX  WARN  object 0x13407cc0 was not returned to mpool ucp_requests
[1720886794.664030] [node061:24841:0]          mpool.c:43   UCX  WARN  object 0x13408040 was not returned to mpool ucp_requests
[1720886794.664238] [node061:24844:0]          mpool.c:43   UCX  WARN  object 0x13332fc0 was not returned to mpool ucp_requests
[1720886794.664248] [node061:24844:0]          mpool.c:43   UCX  WARN  object 0x13333180 was not returned to mpool ucp_requests
[1720886794.664251] [node061:24844:0]          mpool.c:43   UCX  WARN  object 0x13333340 was not returned to mpool ucp_requests
[1720886794.664253] [node061:24844:0]          mpool.c:43   UCX  WARN  object 0x13333500 was not returned to mpool ucp_requests
[1720886794.664256] [node061:24844:0]          mpool.c:43   UCX  WARN  object 0x133336c0 was not returned to mpool ucp_requests
[1720886794.664258] [node061:24844:0]          mpool.c:43   UCX  WARN  object 0x13333880 was not returned to mpool ucp_requests
[1720886794.664260] [node061:24844:0]          mpool.c:43   UCX  WARN  object 0x13333a40 was not returned to mpool ucp_requests
[1720886794.664262] [node061:24844:0]          mpool.c:43   UCX  WARN  object 0x13333c00 was not returned to mpool ucp_requests
[1720886794.664265] [node061:24844:0]          mpool.c:43   UCX  WARN  object 0x13333dc0 was not returned to mpool ucp_requests
[1720886794.664267] [node061:24844:0]          mpool.c:43   UCX  WARN  object 0x13333f80 was not returned to mpool ucp_requests
[1720886794.664269] [node061:24844:0]          mpool.c:43   UCX  WARN  object 0x13334140 was not returned to mpool ucp_requests
[1720886794.664271] [node061:24844:0]          mpool.c:43   UCX  WARN  object 0x13334300 was not returned to mpool ucp_requests
[1720886794.664274] [node061:24844:0]          mpool.c:43   UCX  WARN  object 0x133344c0 was not returned to mpool ucp_requests
[1720886794.664276] [node061:24844:0]          mpool.c:43   UCX  WARN  object 0x13334680 was not returned to mpool ucp_requests
[1720886794.664278] [node061:24844:0]          mpool.c:43   UCX  WARN  object 0x13334840 was not returned to mpool ucp_requests
[1720886794.664280] [node061:24844:0]          mpool.c:43   UCX  WARN  object 0x13334a00 was not returned to mpool ucp_requests
[1720886794.664283] [node061:24844:0]          mpool.c:43   UCX  WARN  object 0x13334bc0 was not returned to mpool ucp_requests
[1720886794.664285] [node061:24844:0]          mpool.c:43   UCX  WARN  object 0x13334f40 was not returned to mpool ucp_requests
[1720886794.669934] [node061:24840:0]          mpool.c:43   UCX  WARN  object 0x13d46d80 was not returned to mpool ucp_requests
[1720886794.669952] [node061:24840:0]          mpool.c:43   UCX  WARN  object 0x13d47100 was not returned to mpool ucp_requests
[1720886794.669956] [node061:24840:0]          mpool.c:43   UCX  WARN  object 0x13d472c0 was not returned to mpool ucp_requests
[1720886794.669961] [node061:24840:0]          mpool.c:43   UCX  WARN  object 0x13d47480 was not returned to mpool ucp_requests
[1720886794.669963] [node061:24840:0]          mpool.c:43   UCX  WARN  object 0x13d47640 was not returned to mpool ucp_requests
[1720886794.669967] [node061:24840:0]          mpool.c:43   UCX  WARN  object 0x13d47800 was not returned to mpool ucp_requests
[1720886794.669971] [node061:24840:0]          mpool.c:43   UCX  WARN  object 0x13d479c0 was not returned to mpool ucp_requests
[1720886794.669974] [node061:24840:0]          mpool.c:43   UCX  WARN  object 0x13d47b80 was not returned to mpool ucp_requests
[1720886794.669978] [node061:24840:0]          mpool.c:43   UCX  WARN  object 0x13d47d40 was not returned to mpool ucp_requests
[1720886794.669985] [node061:24840:0]          mpool.c:43   UCX  WARN  object 0x13d47f00 was not returned to mpool ucp_requests
[1720886794.669990] [node061:24840:0]          mpool.c:43   UCX  WARN  object 0x13d480c0 was not returned to mpool ucp_requests
[1720886794.669995] [node061:24840:0]          mpool.c:43   UCX  WARN  object 0x13d48280 was not returned to mpool ucp_requests
[1720886794.669997] [node061:24840:0]          mpool.c:43   UCX  WARN  object 0x13d48440 was not returned to mpool ucp_requests
[1720886794.670001] [node061:24840:0]          mpool.c:43   UCX  WARN  object 0x13d48600 was not returned to mpool ucp_requests
[1720886794.670004] [node061:24840:0]          mpool.c:43   UCX  WARN  object 0x13d487c0 was not returned to mpool ucp_requests
[1720886794.670012] [node061:24840:0]          mpool.c:43   UCX  WARN  object 0x13d48b40 was not returned to mpool ucp_requests
[1720886794.670015] [node061:24840:0]          mpool.c:43   UCX  WARN  object 0x13d48d00 was not returned to mpool ucp_requests
[1720886794.670023] [node061:24840:0]          mpool.c:43   UCX  WARN  object 0x13d48ec0 was not returned to mpool ucp_requests
[1720886794.669943] [node061:24842:0]          mpool.c:43   UCX  WARN  object 0x136fbe40 was not returned to mpool ucp_requests
[1720886794.669961] [node061:24842:0]          mpool.c:43   UCX  WARN  object 0x136fc1c0 was not returned to mpool ucp_requests
[1720886794.669968] [node061:24842:0]          mpool.c:43   UCX  WARN  object 0x136fc380 was not returned to mpool ucp_requests
[1720886794.669971] [node061:24842:0]          mpool.c:43   UCX  WARN  object 0x136fc540 was not returned to mpool ucp_requests
[1720886794.669974] [node061:24842:0]          mpool.c:43   UCX  WARN  object 0x136fc700 was not returned to mpool ucp_requests
[1720886794.669977] [node061:24842:0]          mpool.c:43   UCX  WARN  object 0x136fc8c0 was not returned to mpool ucp_requests
[1720886794.669983] [node061:24842:0]          mpool.c:43   UCX  WARN  object 0x136fca80 was not returned to mpool ucp_requests
[1720886794.669988] [node061:24842:0]          mpool.c:43   UCX  WARN  object 0x136fcc40 was not returned to mpool ucp_requests
[1720886794.669991] [node061:24842:0]          mpool.c:43   UCX  WARN  object 0x136fce00 was not returned to mpool ucp_requests
[1720886794.669995] [node061:24842:0]          mpool.c:43   UCX  WARN  object 0x136fcfc0 was not returned to mpool ucp_requests
[1720886794.669997] [node061:24842:0]          mpool.c:43   UCX  WARN  object 0x136fd180 was not returned to mpool ucp_requests
[1720886794.670001] [node061:24842:0]          mpool.c:43   UCX  WARN  object 0x136fd340 was not returned to mpool ucp_requests
[1720886794.670003] [node061:24842:0]          mpool.c:43   UCX  WARN  object 0x136fd500 was not returned to mpool ucp_requests
[1720886794.670008] [node061:24842:0]          mpool.c:43   UCX  WARN  object 0x136fd6c0 was not returned to mpool ucp_requests
[1720886794.670011] [node061:24842:0]          mpool.c:43   UCX  WARN  object 0x136fd880 was not returned to mpool ucp_requests
[1720886794.670014] [node061:24842:0]          mpool.c:43   UCX  WARN  object 0x136fda40 was not returned to mpool ucp_requests
[1720886794.670018] [node061:24842:0]          mpool.c:43   UCX  WARN  object 0x136fdc00 was not returned to mpool ucp_requests
[1720886794.670021] [node061:24842:0]          mpool.c:43   UCX  WARN  object 0x136fddc0 was not returned to mpool ucp_requests
[1720886794.669585] [node061:24845:0]          mpool.c:43   UCX  WARN  object 0x13998f00 was not returned to mpool ucp_requests
[1720886794.669595] [node061:24845:0]          mpool.c:43   UCX  WARN  object 0x13999280 was not returned to mpool ucp_requests
[1720886794.669597] [node061:24845:0]          mpool.c:43   UCX  WARN  object 0x13999440 was not returned to mpool ucp_requests
[1720886794.669600] [node061:24845:0]          mpool.c:43   UCX  WARN  object 0x13999600 was not returned to mpool ucp_requests
[1720886794.669602] [node061:24845:0]          mpool.c:43   UCX  WARN  object 0x139997c0 was not returned to mpool ucp_requests
[1720886794.669604] [node061:24845:0]          mpool.c:43   UCX  WARN  object 0x13999980 was not returned to mpool ucp_requests
[1720886794.669606] [node061:24845:0]          mpool.c:43   UCX  WARN  object 0x13999b40 was not returned to mpool ucp_requests
[1720886794.669609] [node061:24845:0]          mpool.c:43   UCX  WARN  object 0x13999d00 was not returned to mpool ucp_requests
[1720886794.669611] [node061:24845:0]          mpool.c:43   UCX  WARN  object 0x13999ec0 was not returned to mpool ucp_requests
[1720886794.669613] [node061:24845:0]          mpool.c:43   UCX  WARN  object 0x1399a080 was not returned to mpool ucp_requests
[1720886794.669616] [node061:24845:0]          mpool.c:43   UCX  WARN  object 0x1399a240 was not returned to mpool ucp_requests
[1720886794.669618] [node061:24845:0]          mpool.c:43   UCX  WARN  object 0x1399a400 was not returned to mpool ucp_requests
[1720886794.669620] [node061:24845:0]          mpool.c:43   UCX  WARN  object 0x1399a5c0 was not returned to mpool ucp_requests
[1720886794.669622] [node061:24845:0]          mpool.c:43   UCX  WARN  object 0x1399a780 was not returned to mpool ucp_requests
[1720886794.669625] [node061:24845:0]          mpool.c:43   UCX  WARN  object 0x1399a940 was not returned to mpool ucp_requests
[1720886794.669627] [node061:24845:0]          mpool.c:43   UCX  WARN  object 0x1399ab00 was not returned to mpool ucp_requests
[1720886794.669630] [node061:24845:0]          mpool.c:43   UCX  WARN  object 0x1399acc0 was not returned to mpool ucp_requests
[1720886794.669632] [node061:24845:0]          mpool.c:43   UCX  WARN  object 0x1399b040 was not returned to mpool ucp_requests
[1720886794.666419] [node061:24846:0]          mpool.c:43   UCX  WARN  object 0x143c7440 was not returned to mpool ucp_requests
[1720886794.666433] [node061:24846:0]          mpool.c:43   UCX  WARN  object 0x143c7600 was not returned to mpool ucp_requests
[1720886794.666437] [node061:24846:0]          mpool.c:43   UCX  WARN  object 0x143c77c0 was not returned to mpool ucp_requests
[1720886794.666440] [node061:24846:0]          mpool.c:43   UCX  WARN  object 0x143c7980 was not returned to mpool ucp_requests
[1720886794.666442] [node061:24846:0]          mpool.c:43   UCX  WARN  object 0x143c7b40 was not returned to mpool ucp_requests
[1720886794.666445] [node061:24846:0]          mpool.c:43   UCX  WARN  object 0x143c7d00 was not returned to mpool ucp_requests
[1720886794.666447] [node061:24846:0]          mpool.c:43   UCX  WARN  object 0x143c7ec0 was not returned to mpool ucp_requests
[1720886794.666450] [node061:24846:0]          mpool.c:43   UCX  WARN  object 0x143c8080 was not returned to mpool ucp_requests
[1720886794.666452] [node061:24846:0]          mpool.c:43   UCX  WARN  object 0x143c8240 was not returned to mpool ucp_requests
[1720886794.666454] [node061:24846:0]          mpool.c:43   UCX  WARN  object 0x143c8400 was not returned to mpool ucp_requests
[1720886794.666456] [node061:24846:0]          mpool.c:43   UCX  WARN  object 0x143c85c0 was not returned to mpool ucp_requests
[1720886794.666458] [node061:24846:0]          mpool.c:43   UCX  WARN  object 0x143c8780 was not returned to mpool ucp_requests
[1720886794.666461] [node061:24846:0]          mpool.c:43   UCX  WARN  object 0x143c8940 was not returned to mpool ucp_requests
[1720886794.666463] [node061:24846:0]          mpool.c:43   UCX  WARN  object 0x143c8b00 was not returned to mpool ucp_requests
[1720886794.666465] [node061:24846:0]          mpool.c:43   UCX  WARN  object 0x143c8cc0 was not returned to mpool ucp_requests
[1720886794.666467] [node061:24846:0]          mpool.c:43   UCX  WARN  object 0x143c8e80 was not returned to mpool ucp_requests
[1720886794.666470] [node061:24846:0]          mpool.c:43   UCX  WARN  object 0x143c9040 was not returned to mpool ucp_requests
[1720886794.666472] [node061:24846:0]          mpool.c:43   UCX  WARN  object 0x143c9200 was not returned to mpool ucp_requests
[1720886794.674902] [node061:24847:0]          mpool.c:43   UCX  WARN  object 0x1342de40 was not returned to mpool ucp_requests
[1720886794.674922] [node061:24847:0]          mpool.c:43   UCX  WARN  object 0x1342e1c0 was not returned to mpool ucp_requests
[1720886794.674926] [node061:24847:0]          mpool.c:43   UCX  WARN  object 0x1342e380 was not returned to mpool ucp_requests
[1720886794.674929] [node061:24847:0]          mpool.c:43   UCX  WARN  object 0x1342e540 was not returned to mpool ucp_requests
[1720886794.674931] [node061:24847:0]          mpool.c:43   UCX  WARN  object 0x1342e700 was not returned to mpool ucp_requests
[1720886794.674934] [node061:24847:0]          mpool.c:43   UCX  WARN  object 0x1342e8c0 was not returned to mpool ucp_requests
[1720886794.674936] [node061:24847:0]          mpool.c:43   UCX  WARN  object 0x1342ea80 was not returned to mpool ucp_requests
[1720886794.674939] [node061:24847:0]          mpool.c:43   UCX  WARN  object 0x1342ec40 was not returned to mpool ucp_requests
[1720886794.674941] [node061:24847:0]          mpool.c:43   UCX  WARN  object 0x1342ee00 was not returned to mpool ucp_requests
[1720886794.674944] [node061:24847:0]          mpool.c:43   UCX  WARN  object 0x1342efc0 was not returned to mpool ucp_requests
[1720886794.674946] [node061:24847:0]          mpool.c:43   UCX  WARN  object 0x1342f180 was not returned to mpool ucp_requests
[1720886794.674949] [node061:24847:0]          mpool.c:43   UCX  WARN  object 0x1342f340 was not returned to mpool ucp_requests
[1720886794.674951] [node061:24847:0]          mpool.c:43   UCX  WARN  object 0x1342f500 was not returned to mpool ucp_requests
[1720886794.674954] [node061:24847:0]          mpool.c:43   UCX  WARN  object 0x1342f6c0 was not returned to mpool ucp_requests
[1720886794.674957] [node061:24847:0]          mpool.c:43   UCX  WARN  object 0x1342f880 was not returned to mpool ucp_requests
[1720886794.674959] [node061:24847:0]          mpool.c:43   UCX  WARN  object 0x1342fa40 was not returned to mpool ucp_requests
[1720886794.674962] [node061:24847:0]          mpool.c:43   UCX  WARN  object 0x1342fc00 was not returned to mpool ucp_requests
[1720886794.674964] [node061:24847:0]          mpool.c:43   UCX  WARN  object 0x1342fdc0 was not returned to mpool ucp_requests
[1720886794.671184] [node061:24830:0]          mpool.c:43   UCX  WARN  object 0x13bf68c0 was not returned to mpool ucp_requests
[1720886794.671196] [node061:24830:0]          mpool.c:43   UCX  WARN  object 0x13bf6a80 was not returned to mpool ucp_requests
[1720886794.671210] [node061:24830:0]          mpool.c:43   UCX  WARN  object 0x13bf7180 was not returned to mpool ucp_requests
[1720886794.671212] [node061:24830:0]          mpool.c:43   UCX  WARN  object 0x13bf7340 was not returned to mpool ucp_requests
[1720886794.671214] [node061:24830:0]          mpool.c:43   UCX  WARN  object 0x13bf7500 was not returned to mpool ucp_requests
[1720886794.671217] [node061:24830:0]          mpool.c:43   UCX  WARN  object 0x13bf7880 was not returned to mpool ucp_requests
[1720886794.671220] [node061:24830:0]          mpool.c:43   UCX  WARN  object 0x13bf7c00 was not returned to mpool ucp_requests
[1720886794.671222] [node061:24830:0]          mpool.c:43   UCX  WARN  object 0x13bf7dc0 was not returned to mpool ucp_requests
[1720886794.671224] [node061:24830:0]          mpool.c:43   UCX  WARN  object 0x13bf7f80 was not returned to mpool ucp_requests
[1720886794.671226] [node061:24830:0]          mpool.c:43   UCX  WARN  object 0x13bf8140 was not returned to mpool ucp_requests
[1720886794.671229] [node061:24830:0]          mpool.c:43   UCX  WARN  object 0x13bf8300 was not returned to mpool ucp_requests
[1720886794.671231] [node061:24830:0]          mpool.c:43   UCX  WARN  object 0x13bf84c0 was not returned to mpool ucp_requests
[1720886794.671233] [node061:24830:0]          mpool.c:43   UCX  WARN  object 0x13bf8680 was not returned to mpool ucp_requests
[1720886794.671235] [node061:24830:0]          mpool.c:43   UCX  WARN  object 0x13bf8840 was not returned to mpool ucp_requests
[1720886794.671237] [node061:24830:0]          mpool.c:43   UCX  WARN  object 0x13bf8a00 was not returned to mpool ucp_requests
[1720886794.671239] [node061:24830:0]          mpool.c:43   UCX  WARN  object 0x13bf8bc0 was not returned to mpool ucp_requests
[1720886794.671242] [node061:24830:0]          mpool.c:43   UCX  WARN  object 0x13bf8d80 was not returned to mpool ucp_requests
[1720886794.671244] [node061:24830:0]          mpool.c:43   UCX  WARN  object 0x13bf9100 was not returned to mpool ucp_requests
[1720886794.669400] [node061:24832:0]          mpool.c:43   UCX  WARN  object 0x13e98ec0 was not returned to mpool ucp_requests
[1720886794.669411] [node061:24832:0]          mpool.c:43   UCX  WARN  object 0x13e99080 was not returned to mpool ucp_requests
[1720886794.669414] [node061:24832:0]          mpool.c:43   UCX  WARN  object 0x13e99240 was not returned to mpool ucp_requests
[1720886794.669416] [node061:24832:0]          mpool.c:43   UCX  WARN  object 0x13e99400 was not returned to mpool ucp_requests
[1720886794.669418] [node061:24832:0]          mpool.c:43   UCX  WARN  object 0x13e995c0 was not returned to mpool ucp_requests
[1720886794.669421] [node061:24832:0]          mpool.c:43   UCX  WARN  object 0x13e99780 was not returned to mpool ucp_requests
[1720886794.669423] [node061:24832:0]          mpool.c:43   UCX  WARN  object 0x13e99940 was not returned to mpool ucp_requests
[1720886794.669425] [node061:24832:0]          mpool.c:43   UCX  WARN  object 0x13e99cc0 was not returned to mpool ucp_requests
[1720886794.669427] [node061:24832:0]          mpool.c:43   UCX  WARN  object 0x13e99e80 was not returned to mpool ucp_requests
[1720886794.669430] [node061:24832:0]          mpool.c:43   UCX  WARN  object 0x13e9a040 was not returned to mpool ucp_requests
[1720886794.669432] [node061:24832:0]          mpool.c:43   UCX  WARN  object 0x13e9a3c0 was not returned to mpool ucp_requests
[1720886794.669434] [node061:24832:0]          mpool.c:43   UCX  WARN  object 0x13e9a580 was not returned to mpool ucp_requests
[1720886794.669436] [node061:24832:0]          mpool.c:43   UCX  WARN  object 0x13e9a740 was not returned to mpool ucp_requests
[1720886794.669439] [node061:24832:0]          mpool.c:43   UCX  WARN  object 0x13e9a900 was not returned to mpool ucp_requests
[1720886794.669441] [node061:24832:0]          mpool.c:43   UCX  WARN  object 0x13e9aac0 was not returned to mpool ucp_requests
[1720886794.669443] [node061:24832:0]          mpool.c:43   UCX  WARN  object 0x13e9ac80 was not returned to mpool ucp_requests
[1720886794.669445] [node061:24832:0]          mpool.c:43   UCX  WARN  object 0x13e9ae40 was not returned to mpool ucp_requests
[1720886794.669448] [node061:24832:0]          mpool.c:43   UCX  WARN  object 0x13e9b000 was not returned to mpool ucp_requests
[1720886794.669644] [node061:24834:0]          mpool.c:43   UCX  WARN  object 0x1393fe00 was not returned to mpool ucp_requests
[1720886794.669656] [node061:24834:0]          mpool.c:43   UCX  WARN  object 0x13940340 was not returned to mpool ucp_requests
[1720886794.669661] [node061:24834:0]          mpool.c:43   UCX  WARN  object 0x13940500 was not returned to mpool ucp_requests
[1720886794.669664] [node061:24834:0]          mpool.c:43   UCX  WARN  object 0x139406c0 was not returned to mpool ucp_requests
[1720886794.669667] [node061:24834:0]          mpool.c:43   UCX  WARN  object 0x13940880 was not returned to mpool ucp_requests
[1720886794.669670] [node061:24834:0]          mpool.c:43   UCX  WARN  object 0x13940a40 was not returned to mpool ucp_requests
[1720886794.669674] [node061:24834:0]          mpool.c:43   UCX  WARN  object 0x13940c00 was not returned to mpool ucp_requests
[1720886794.669677] [node061:24834:0]          mpool.c:43   UCX  WARN  object 0x13940dc0 was not returned to mpool ucp_requests
[1720886794.669680] [node061:24834:0]          mpool.c:43   UCX  WARN  object 0x13940f80 was not returned to mpool ucp_requests
[1720886794.669683] [node061:24834:0]          mpool.c:43   UCX  WARN  object 0x13941140 was not returned to mpool ucp_requests
[1720886794.669686] [node061:24834:0]          mpool.c:43   UCX  WARN  object 0x13941300 was not returned to mpool ucp_requests
[1720886794.669690] [node061:24834:0]          mpool.c:43   UCX  WARN  object 0x139414c0 was not returned to mpool ucp_requests
[1720886794.669693] [node061:24834:0]          mpool.c:43   UCX  WARN  object 0x13941840 was not returned to mpool ucp_requests
[1720886794.669696] [node061:24834:0]          mpool.c:43   UCX  WARN  object 0x13941a00 was not returned to mpool ucp_requests
[1720886794.669699] [node061:24834:0]          mpool.c:43   UCX  WARN  object 0x13941bc0 was not returned to mpool ucp_requests
[1720886794.669702] [node061:24834:0]          mpool.c:43   UCX  WARN  object 0x13941d80 was not returned to mpool ucp_requests
[1720886794.669705] [node061:24834:0]          mpool.c:43   UCX  WARN  object 0x13941f40 was not returned to mpool ucp_requests
[1720886794.669709] [node061:24834:0]          mpool.c:43   UCX  WARN  object 0x13942100 was not returned to mpool ucp_requests
[1720886794.667472] [node061:24835:0]          mpool.c:43   UCX  WARN  object 0x13a54bc0 was not returned to mpool ucp_requests
[1720886794.667483] [node061:24835:0]          mpool.c:43   UCX  WARN  object 0x13a55100 was not returned to mpool ucp_requests
[1720886794.667487] [node061:24835:0]          mpool.c:43   UCX  WARN  object 0x13a552c0 was not returned to mpool ucp_requests
[1720886794.667490] [node061:24835:0]          mpool.c:43   UCX  WARN  object 0x13a55480 was not returned to mpool ucp_requests
[1720886794.667492] [node061:24835:0]          mpool.c:43   UCX  WARN  object 0x13a55640 was not returned to mpool ucp_requests
[1720886794.667495] [node061:24835:0]          mpool.c:43   UCX  WARN  object 0x13a55800 was not returned to mpool ucp_requests
[1720886794.667498] [node061:24835:0]          mpool.c:43   UCX  WARN  object 0x13a559c0 was not returned to mpool ucp_requests
[1720886794.667500] [node061:24835:0]          mpool.c:43   UCX  WARN  object 0x13a55b80 was not returned to mpool ucp_requests
[1720886794.667503] [node061:24835:0]          mpool.c:43   UCX  WARN  object 0x13a55d40 was not returned to mpool ucp_requests
[1720886794.667505] [node061:24835:0]          mpool.c:43   UCX  WARN  object 0x13a55f00 was not returned to mpool ucp_requests
[1720886794.667508] [node061:24835:0]          mpool.c:43   UCX  WARN  object 0x13a56280 was not returned to mpool ucp_requests
[1720886794.667511] [node061:24835:0]          mpool.c:43   UCX  WARN  object 0x13a56440 was not returned to mpool ucp_requests
[1720886794.667513] [node061:24835:0]          mpool.c:43   UCX  WARN  object 0x13a56600 was not returned to mpool ucp_requests
[1720886794.667516] [node061:24835:0]          mpool.c:43   UCX  WARN  object 0x13a567c0 was not returned to mpool ucp_requests
[1720886794.667518] [node061:24835:0]          mpool.c:43   UCX  WARN  object 0x13a56980 was not returned to mpool ucp_requests
[1720886794.667521] [node061:24835:0]          mpool.c:43   UCX  WARN  object 0x13a56b40 was not returned to mpool ucp_requests
[1720886794.667524] [node061:24835:0]          mpool.c:43   UCX  WARN  object 0x13a56d00 was not returned to mpool ucp_requests
[1720886794.667526] [node061:24835:0]          mpool.c:43   UCX  WARN  object 0x13a56ec0 was not returned to mpool ucp_requests
[1720886794.667204] [node061:24836:0]          mpool.c:43   UCX  WARN  object 0x138e7f40 was not returned to mpool ucp_requests
[1720886794.667223] [node061:24836:0]          mpool.c:43   UCX  WARN  object 0x138e82c0 was not returned to mpool ucp_requests
[1720886794.667229] [node061:24836:0]          mpool.c:43   UCX  WARN  object 0x138e8480 was not returned to mpool ucp_requests
[1720886794.667232] [node061:24836:0]          mpool.c:43   UCX  WARN  object 0x138e8640 was not returned to mpool ucp_requests
[1720886794.667235] [node061:24836:0]          mpool.c:43   UCX  WARN  object 0x138e8800 was not returned to mpool ucp_requests
[1720886794.667239] [node061:24836:0]          mpool.c:43   UCX  WARN  object 0x138e89c0 was not returned to mpool ucp_requests
[1720886794.667242] [node061:24836:0]          mpool.c:43   UCX  WARN  object 0x138e8d40 was not returned to mpool ucp_requests
[1720886794.667248] [node061:24836:0]          mpool.c:43   UCX  WARN  object 0x138e8f00 was not returned to mpool ucp_requests
[1720886794.667251] [node061:24836:0]          mpool.c:43   UCX  WARN  object 0x138e90c0 was not returned to mpool ucp_requests
[1720886794.667253] [node061:24836:0]          mpool.c:43   UCX  WARN  object 0x138e9280 was not returned to mpool ucp_requests
[1720886794.667256] [node061:24836:0]          mpool.c:43   UCX  WARN  object 0x138e9440 was not returned to mpool ucp_requests
[1720886794.667259] [node061:24836:0]          mpool.c:43   UCX  WARN  object 0x138e9600 was not returned to mpool ucp_requests
[1720886794.667262] [node061:24836:0]          mpool.c:43   UCX  WARN  object 0x138e97c0 was not returned to mpool ucp_requests
[1720886794.667265] [node061:24836:0]          mpool.c:43   UCX  WARN  object 0x138e9980 was not returned to mpool ucp_requests
[1720886794.667267] [node061:24836:0]          mpool.c:43   UCX  WARN  object 0x138e9b40 was not returned to mpool ucp_requests
[1720886794.667270] [node061:24836:0]          mpool.c:43   UCX  WARN  object 0x138e9d00 was not returned to mpool ucp_requests
[1720886794.667272] [node061:24836:0]          mpool.c:43   UCX  WARN  object 0x138e9ec0 was not returned to mpool ucp_requests
[1720886794.667275] [node061:24836:0]          mpool.c:43   UCX  WARN  object 0x138ea080 was not returned to mpool ucp_requests
[1720886794.669848] [node061:24837:0]          mpool.c:43   UCX  WARN  object 0x139032c0 was not returned to mpool ucp_requests
[1720886794.669859] [node061:24837:0]          mpool.c:43   UCX  WARN  object 0x13903480 was not returned to mpool ucp_requests
[1720886794.669863] [node061:24837:0]          mpool.c:43   UCX  WARN  object 0x13903640 was not returned to mpool ucp_requests
[1720886794.669866] [node061:24837:0]          mpool.c:43   UCX  WARN  object 0x13903800 was not returned to mpool ucp_requests
[1720886794.669869] [node061:24837:0]          mpool.c:43   UCX  WARN  object 0x139039c0 was not returned to mpool ucp_requests
[1720886794.669873] [node061:24837:0]          mpool.c:43   UCX  WARN  object 0x13903b80 was not returned to mpool ucp_requests
[1720886794.669876] [node061:24837:0]          mpool.c:43   UCX  WARN  object 0x13903d40 was not returned to mpool ucp_requests
[1720886794.669879] [node061:24837:0]          mpool.c:43   UCX  WARN  object 0x13903f00 was not returned to mpool ucp_requests
[1720886794.669882] [node061:24837:0]          mpool.c:43   UCX  WARN  object 0x139040c0 was not returned to mpool ucp_requests
[1720886794.669885] [node061:24837:0]          mpool.c:43   UCX  WARN  object 0x13904280 was not returned to mpool ucp_requests
[1720886794.669888] [node061:24837:0]          mpool.c:43   UCX  WARN  object 0x13904440 was not returned to mpool ucp_requests
[1720886794.669892] [node061:24837:0]          mpool.c:43   UCX  WARN  object 0x13904600 was not returned to mpool ucp_requests
[1720886794.669895] [node061:24837:0]          mpool.c:43   UCX  WARN  object 0x139047c0 was not returned to mpool ucp_requests
[1720886794.669898] [node061:24837:0]          mpool.c:43   UCX  WARN  object 0x13904980 was not returned to mpool ucp_requests
[1720886794.669901] [node061:24837:0]          mpool.c:43   UCX  WARN  object 0x13904b40 was not returned to mpool ucp_requests
[1720886794.669904] [node061:24837:0]          mpool.c:43   UCX  WARN  object 0x13904d00 was not returned to mpool ucp_requests
[1720886794.669908] [node061:24837:0]          mpool.c:43   UCX  WARN  object 0x13904ec0 was not returned to mpool ucp_requests
[1720886794.669911] [node061:24837:0]          mpool.c:43   UCX  WARN  object 0x13905080 was not returned to mpool ucp_requests
[1720886794.666870] [node061:24838:0]          mpool.c:43   UCX  WARN  object 0x1444ad80 was not returned to mpool ucp_requests
[1720886794.666881] [node061:24838:0]          mpool.c:43   UCX  WARN  object 0x1444b100 was not returned to mpool ucp_requests
[1720886794.666884] [node061:24838:0]          mpool.c:43   UCX  WARN  object 0x1444b2c0 was not returned to mpool ucp_requests
[1720886794.666887] [node061:24838:0]          mpool.c:43   UCX  WARN  object 0x1444b480 was not returned to mpool ucp_requests
[1720886794.666890] [node061:24838:0]          mpool.c:43   UCX  WARN  object 0x1444b640 was not returned to mpool ucp_requests
[1720886794.666893] [node061:24838:0]          mpool.c:43   UCX  WARN  object 0x1444b800 was not returned to mpool ucp_requests
[1720886794.666895] [node061:24838:0]          mpool.c:43   UCX  WARN  object 0x1444b9c0 was not returned to mpool ucp_requests
[1720886794.666898] [node061:24838:0]          mpool.c:43   UCX  WARN  object 0x1444bd40 was not returned to mpool ucp_requests
[1720886794.666900] [node061:24838:0]          mpool.c:43   UCX  WARN  object 0x1444bf00 was not returned to mpool ucp_requests
[1720886794.666903] [node061:24838:0]          mpool.c:43   UCX  WARN  object 0x1444c0c0 was not returned to mpool ucp_requests
[1720886794.666906] [node061:24838:0]          mpool.c:43   UCX  WARN  object 0x1444c280 was not returned to mpool ucp_requests
[1720886794.666908] [node061:24838:0]          mpool.c:43   UCX  WARN  object 0x1444c440 was not returned to mpool ucp_requests
[1720886794.666911] [node061:24838:0]          mpool.c:43   UCX  WARN  object 0x1444c600 was not returned to mpool ucp_requests
[1720886794.666914] [node061:24838:0]          mpool.c:43   UCX  WARN  object 0x1444c7c0 was not returned to mpool ucp_requests
[1720886794.666916] [node061:24838:0]          mpool.c:43   UCX  WARN  object 0x1444c980 was not returned to mpool ucp_requests
[1720886794.666919] [node061:24838:0]          mpool.c:43   UCX  WARN  object 0x1444cb40 was not returned to mpool ucp_requests
[1720886794.666922] [node061:24838:0]          mpool.c:43   UCX  WARN  object 0x1444cd00 was not returned to mpool ucp_requests
[1720886794.666924] [node061:24838:0]          mpool.c:43   UCX  WARN  object 0x1444cec0 was not returned to mpool ucp_requests
[1720886794.669432] [node061:24839:0]          mpool.c:43   UCX  WARN  object 0x12ec1e40 was not returned to mpool ucp_requests
[1720886794.669452] [node061:24839:0]          mpool.c:43   UCX  WARN  object 0x12ec21c0 was not returned to mpool ucp_requests
[1720886794.669455] [node061:24839:0]          mpool.c:43   UCX  WARN  object 0x12ec2380 was not returned to mpool ucp_requests
[1720886794.669457] [node061:24839:0]          mpool.c:43   UCX  WARN  object 0x12ec2540 was not returned to mpool ucp_requests
[1720886794.669459] [node061:24839:0]          mpool.c:43   UCX  WARN  object 0x12ec28c0 was not returned to mpool ucp_requests
[1720886794.669462] [node061:24839:0]          mpool.c:43   UCX  WARN  object 0x12ec2a80 was not returned to mpool ucp_requests
[1720886794.669464] [node061:24839:0]          mpool.c:43   UCX  WARN  object 0x12ec2c40 was not returned to mpool ucp_requests
[1720886794.669466] [node061:24839:0]          mpool.c:43   UCX  WARN  object 0x12ec2e00 was not returned to mpool ucp_requests
[1720886794.669468] [node061:24839:0]          mpool.c:43   UCX  WARN  object 0x12ec2fc0 was not returned to mpool ucp_requests
[1720886794.669470] [node061:24839:0]          mpool.c:43   UCX  WARN  object 0x12ec3180 was not returned to mpool ucp_requests
[1720886794.669472] [node061:24839:0]          mpool.c:43   UCX  WARN  object 0x12ec3340 was not returned to mpool ucp_requests
[1720886794.669475] [node061:24839:0]          mpool.c:43   UCX  WARN  object 0x12ec3500 was not returned to mpool ucp_requests
[1720886794.669477] [node061:24839:0]          mpool.c:43   UCX  WARN  object 0x12ec36c0 was not returned to mpool ucp_requests
[1720886794.669480] [node061:24839:0]          mpool.c:43   UCX  WARN  object 0x12ec3880 was not returned to mpool ucp_requests
[1720886794.669482] [node061:24839:0]          mpool.c:43   UCX  WARN  object 0x12ec3a40 was not returned to mpool ucp_requests
[1720886794.669485] [node061:24839:0]          mpool.c:43   UCX  WARN  object 0x12ec3c00 was not returned to mpool ucp_requests
[1720886794.669487] [node061:24839:0]          mpool.c:43   UCX  WARN  object 0x12ec3dc0 was not returned to mpool ucp_requests
[1720886794.669489] [node061:24839:0]          mpool.c:43   UCX  WARN  object 0x12ec3f80 was not returned to mpool ucp_requests
[1720886794.685856] [node061:24848:0]          mpool.c:43   UCX  WARN  object 0x140dfe40 was not returned to mpool ucp_requests
[1720886794.685867] [node061:24848:0]          mpool.c:43   UCX  WARN  object 0x140e0380 was not returned to mpool ucp_requests
[1720886794.685871] [node061:24848:0]          mpool.c:43   UCX  WARN  object 0x140e0540 was not returned to mpool ucp_requests
[1720886794.685873] [node061:24848:0]          mpool.c:43   UCX  WARN  object 0x140e0700 was not returned to mpool ucp_requests
[1720886794.685876] [node061:24848:0]          mpool.c:43   UCX  WARN  object 0x140e08c0 was not returned to mpool ucp_requests
[1720886794.685878] [node061:24848:0]          mpool.c:43   UCX  WARN  object 0x140e0a80 was not returned to mpool ucp_requests
[1720886794.685881] [node061:24848:0]          mpool.c:43   UCX  WARN  object 0x140e0c40 was not returned to mpool ucp_requests
[1720886794.685883] [node061:24848:0]          mpool.c:43   UCX  WARN  object 0x140e0e00 was not returned to mpool ucp_requests
[1720886794.685886] [node061:24848:0]          mpool.c:43   UCX  WARN  object 0x140e0fc0 was not returned to mpool ucp_requests
[1720886794.685888] [node061:24848:0]          mpool.c:43   UCX  WARN  object 0x140e1180 was not returned to mpool ucp_requests
[1720886794.685890] [node061:24848:0]          mpool.c:43   UCX  WARN  object 0x140e1340 was not returned to mpool ucp_requests
[1720886794.685893] [node061:24848:0]          mpool.c:43   UCX  WARN  object 0x140e1500 was not returned to mpool ucp_requests
[1720886794.685895] [node061:24848:0]          mpool.c:43   UCX  WARN  object 0x140e16c0 was not returned to mpool ucp_requests
[1720886794.685897] [node061:24848:0]          mpool.c:43   UCX  WARN  object 0x140e1880 was not returned to mpool ucp_requests
[1720886794.685900] [node061:24848:0]          mpool.c:43   UCX  WARN  object 0x140e1a40 was not returned to mpool ucp_requests
[1720886794.685903] [node061:24848:0]          mpool.c:43   UCX  WARN  object 0x140e1c00 was not returned to mpool ucp_requests
[1720886794.685905] [node061:24848:0]          mpool.c:43   UCX  WARN  object 0x140e1f80 was not returned to mpool ucp_requests
[1720886794.685907] [node061:24848:0]          mpool.c:43   UCX  WARN  object 0x140e2140 was not returned to mpool ucp_requests
[1720886794.687680] [node061:24833:0]          mpool.c:43   UCX  WARN  object 0x13185cc0 was not returned to mpool ucp_requests
[1720886794.687692] [node061:24833:0]          mpool.c:43   UCX  WARN  object 0x131863c0 was not returned to mpool ucp_requests
[1720886794.687697] [node061:24833:0]          mpool.c:43   UCX  WARN  object 0x13186580 was not returned to mpool ucp_requests
[1720886794.687700] [node061:24833:0]          mpool.c:43   UCX  WARN  object 0x13186740 was not returned to mpool ucp_requests
[1720886794.687704] [node061:24833:0]          mpool.c:43   UCX  WARN  object 0x13186900 was not returned to mpool ucp_requests
[1720886794.687708] [node061:24833:0]          mpool.c:43   UCX  WARN  object 0x13186ac0 was not returned to mpool ucp_requests
[1720886794.687711] [node061:24833:0]          mpool.c:43   UCX  WARN  object 0x13186c80 was not returned to mpool ucp_requests
[1720886794.687713] [node061:24833:0]          mpool.c:43   UCX  WARN  object 0x13186e40 was not returned to mpool ucp_requests
[1720886794.687717] [node061:24833:0]          mpool.c:43   UCX  WARN  object 0x13187000 was not returned to mpool ucp_requests
[1720886794.687719] [node061:24833:0]          mpool.c:43   UCX  WARN  object 0x131871c0 was not returned to mpool ucp_requests
[1720886794.687722] [node061:24833:0]          mpool.c:43   UCX  WARN  object 0x13187380 was not returned to mpool ucp_requests
[1720886794.687725] [node061:24833:0]          mpool.c:43   UCX  WARN  object 0x13187540 was not returned to mpool ucp_requests
[1720886794.687727] [node061:24833:0]          mpool.c:43   UCX  WARN  object 0x13187700 was not returned to mpool ucp_requests
[1720886794.687730] [node061:24833:0]          mpool.c:43   UCX  WARN  object 0x131878c0 was not returned to mpool ucp_requests
[1720886794.687732] [node061:24833:0]          mpool.c:43   UCX  WARN  object 0x13187a80 was not returned to mpool ucp_requests
[1720886794.687735] [node061:24833:0]          mpool.c:43   UCX  WARN  object 0x13187c40 was not returned to mpool ucp_requests
[1720886794.687737] [node061:24833:0]          mpool.c:43   UCX  WARN  object 0x13187e00 was not returned to mpool ucp_requests
[1720886794.687740] [node061:24833:0]          mpool.c:43   UCX  WARN  object 0x13187fc0 was not returned to mpool ucp_requests
[1720886794.704706] [node061:24831:0]          mpool.c:43   UCX  WARN  object 0x132452c0 was not returned to mpool ucp_requests
[1720886794.704726] [node061:24831:0]          mpool.c:43   UCX  WARN  object 0x13245480 was not returned to mpool ucp_requests
[1720886794.704731] [node061:24831:0]          mpool.c:43   UCX  WARN  object 0x13245800 was not returned to mpool ucp_requests
[1720886794.704733] [node061:24831:0]          mpool.c:43   UCX  WARN  object 0x13245b80 was not returned to mpool ucp_requests
[1720886794.704736] [node061:24831:0]          mpool.c:43   UCX  WARN  object 0x13245d40 was not returned to mpool ucp_requests
[1720886794.704740] [node061:24831:0]          mpool.c:43   UCX  WARN  object 0x13245f00 was not returned to mpool ucp_requests
[1720886794.704743] [node061:24831:0]          mpool.c:43   UCX  WARN  object 0x13246980 was not returned to mpool ucp_requests
[1720886794.704745] [node061:24831:0]          mpool.c:43   UCX  WARN  object 0x13246b40 was not returned to mpool ucp_requests
[1720886794.704748] [node061:24831:0]          mpool.c:43   UCX  WARN  object 0x13246d00 was not returned to mpool ucp_requests
[1720886794.704751] [node061:24831:0]          mpool.c:43   UCX  WARN  object 0x13246ec0 was not returned to mpool ucp_requests
[1720886794.704729] [node061:24843:0]          mpool.c:43   UCX  WARN  object 0x13170e80 was not returned to mpool ucp_requests
[1720886794.704740] [node061:24843:0]          mpool.c:43   UCX  WARN  object 0x13171200 was not returned to mpool ucp_requests
[1720886794.704744] [node061:24843:0]          mpool.c:43   UCX  WARN  object 0x131713c0 was not returned to mpool ucp_requests
[1720886794.704747] [node061:24843:0]          mpool.c:43   UCX  WARN  object 0x13171740 was not returned to mpool ucp_requests
[1720886794.704749] [node061:24843:0]          mpool.c:43   UCX  WARN  object 0x13171900 was not returned to mpool ucp_requests
[1720886794.704752] [node061:24843:0]          mpool.c:43   UCX  WARN  object 0x13171ac0 was not returned to mpool ucp_requests
[1720886794.704754] [node061:24843:0]          mpool.c:43   UCX  WARN  object 0x13171c80 was not returned to mpool ucp_requests
[1720886794.704756] [node061:24843:0]          mpool.c:43   UCX  WARN  object 0x13171e40 was not returned to mpool ucp_requests
[1720886794.704759] [node061:24843:0]          mpool.c:43   UCX  WARN  object 0x13172000 was not returned to mpool ucp_requests
[1720886794.704762] [node061:24843:0]          mpool.c:43   UCX  WARN  object 0x131721c0 was not returned to mpool ucp_requests
[1720886794.704764] [node061:24843:0]          mpool.c:43   UCX  WARN  object 0x13172380 was not returned to mpool ucp_requests
[1720886794.704767] [node061:24843:0]          mpool.c:43   UCX  WARN  object 0x13172540 was not returned to mpool ucp_requests
[1720886794.704769] [node061:24843:0]          mpool.c:43   UCX  WARN  object 0x13172700 was not returned to mpool ucp_requests
[1720886794.704771] [node061:24843:0]          mpool.c:43   UCX  WARN  object 0x131728c0 was not returned to mpool ucp_requests
[1720886794.704773] [node061:24843:0]          mpool.c:43   UCX  WARN  object 0x13172a80 was not returned to mpool ucp_requests
[1720886794.704776] [node061:24843:0]          mpool.c:43   UCX  WARN  object 0x13172c40 was not returned to mpool ucp_requests
[1720886794.704778] [node061:24843:0]          mpool.c:43   UCX  WARN  object 0x13172e00 was not returned to mpool ucp_requests
[1720886794.704780] [node061:24843:0]          mpool.c:43   UCX  WARN  object 0x13172fc0 was not returned to mpool ucp_requests

-------------------------   --------------------
FINAL SINGLE POINT ENERGY     -1385.595068643094
-------------------------   --------------------


                            ***************************************
                            *     ORCA property calculations      *
                            ***************************************

                                    ---------------------
                                    Active property flags
                                    ---------------------
   (+) Dipole Moment


------------------------------------------------------------------------------
                       ORCA ELECTRIC PROPERTIES CALCULATION
------------------------------------------------------------------------------

Dipole Moment Calculation                       ... on
Quadrupole Moment Calculation                   ... off
Polarizability Calculation                      ... off
GBWName                                         ... ImineZ4Aa.gbw
Electron density                                ... ImineZ4Aa.scfp
The origin for moment calculation is the CENTER OF MASS  = ( 9.704265, 14.271415  6.305781)

-------------
DIPOLE MOMENT
-------------
                                X             Y             Z
Electronic contribution:      7.68992     -13.10582      -9.72541
Nuclear contribution   :     -9.44833      14.16909       8.44210
                        -----------------------------------------
Total Dipole Moment    :     -1.75842       1.06327      -1.28331
                        -----------------------------------------
Magnitude (a.u.)       :      2.42269
Magnitude (Debye)      :      6.15800


--------------------
Rotational spectrum 
--------------------
 
Rotational constants in cm-1:     0.004906     0.003654     0.003295 
Rotational constants in MHz :   147.084620   109.549248    98.771576 

 Dipole components along the rotational axes: 
x,y,z [a.u.] :    -0.760927     2.263344     0.409531 
x,y,z [Debye]:    -1.934122     5.752963     1.040944 

 

Timings for individual modules:

Sum of individual times         ...     1956.712 sec (=  32.612 min)
GTO integral calculation        ...       15.957 sec (=   0.266 min)   0.8 %
SCF iterations                  ...     1940.756 sec (=  32.346 min)  99.2 %
                             ****ORCA TERMINATED NORMALLY****
TOTAL RUN TIME: 0 days 0 hours 32 minutes 46 seconds 559 msec
