# Supplementary material for: A stereodivergent multicomponent approach for the synthesis of C–N atropisomeric peptide analogues
Source: Chem Sci. 2024 Sep 16;15(40):16743–51. doi: 10.1039/d4sc04700a (PMC11418089; doi:10.1039/d4sc04700a)
Supplement: SC-015-D4SC04700A-s001 [file SC-015-D4SC04700A-s001.zip › CompData/_1_2a/ImineZ5freq.out]

                                 *****************
                                 * O   R   C   A *
                                 *****************

                                            #,                                       
                                            ###                                      
                                            ####                                     
                                            #####                                    
                                            ######                                   
                                           ########,                                 
                                     ,,################,,,,,                         
                               ,,#################################,,                 
                          ,,##########################################,,             
                       ,#########################################, ''#####,          
                    ,#############################################,,   '####,        
                  ,##################################################,,,,####,       
                ,###########''''           ''''###############################       
              ,#####''   ,,,,##########,,,,          '''####'''          '####       
            ,##' ,,,,###########################,,,                        '##       
           ' ,,###''''                  '''############,,,                           
         ,,##''                                '''############,,,,        ,,,,,,###''
      ,#''                                            '''#######################'''  
     '                                                          ''''####''''         
             ,#######,   #######,   ,#######,      ##                                
            ,#'     '#,  ##    ##  ,#'     '#,    #''#        ######   ,####,        
            ##       ##  ##   ,#'  ##            #'  '#       #        #'  '#        
            ##       ##  #######   ##           ,######,      #####,   #    #        
            '#,     ,#'  ##    ##  '#,     ,#' ,#      #,         ##   #,  ,#        
             '#######'   ##     ##  '#######'  #'      '#     #####' # '####'        


                  #######################################################
                  #                        -***-                        #
                  #          Department of theory and spectroscopy      #
                  #    Directorship and core code : Frank Neese         #
                  #        Max Planck Institute fuer Kohlenforschung    #
                  #                Kaiser Wilhelm Platz 1               #
                  #                 D-45470 Muelheim/Ruhr               #
                  #                      Germany                        #
                  #                                                     #
                  #                  All rights reserved                #
                  #                        -***-                        #
                  #######################################################


                         Program Version 5.0.2 -  RELEASE  -


 With contributions from (in alphabetic order):
   Daniel Aravena         : Magnetic Suceptibility
   Michael Atanasov       : Ab Initio Ligand Field Theory (pilot matlab implementation)
   Alexander A. Auer      : GIAO ZORA, VPT2 properties, NMR spectrum
   Ute Becker             : Parallelization
   Giovanni Bistoni       : ED, misc. LED, open-shell LED, HFLD
   Martin Brehm           : Molecular dynamics
   Dmytro Bykov           : SCF Hessian
   Vijay G. Chilkuri      : MRCI spin determinant printing, contributions to CSF-ICE
   Dipayan Datta          : RHF DLPNO-CCSD density
   Achintya Kumar Dutta   : EOM-CC, STEOM-CC
   Dmitry Ganyushin       : Spin-Orbit,Spin-Spin,Magnetic field MRCI
   Miquel Garcia          : C-PCM and meta-GGA Hessian, CC/C-PCM, Gaussian charge scheme
   Yang Guo               : DLPNO-NEVPT2, F12-NEVPT2, CIM, IAO-localization
   Andreas Hansen         : Spin unrestricted coupled pair/coupled cluster methods
   Benjamin Helmich-Paris : MC-RPA, TRAH-SCF, COSX integrals
   Lee Huntington         : MR-EOM, pCC
   Robert Izsak           : Overlap fitted RIJCOSX, COSX-SCS-MP3, EOM
   Marcus Kettner         : VPT2
   Christian Kollmar      : KDIIS, OOCD, Brueckner-CCSD(T), CCSD density, CASPT2, CASPT2-K
   Simone Kossmann        : Meta GGA functionals, TD-DFT gradient, OOMP2, MP2 Hessian
   Martin Krupicka        : Initial AUTO-CI
   Lucas Lang             : DCDCAS
   Marvin Lechner         : AUTO-CI (C++ implementation), FIC-MRCC
   Dagmar Lenk            : GEPOL surface, SMD
   Dimitrios Liakos       : Extrapolation schemes; Compound Job, initial MDCI parallelization
   Dimitrios Manganas     : Further ROCIS development; embedding schemes
   Dimitrios Pantazis     : SARC Basis sets
   Anastasios Papadopoulos: AUTO-CI, single reference methods and gradients
   Taras Petrenko         : DFT Hessian,TD-DFT gradient, ASA, ECA, R-Raman, ABS, FL, XAS/XES, NRVS
   Peter Pinski           : DLPNO-MP2, DLPNO-MP2 Gradient
   Christoph Reimann      : Effective Core Potentials
   Marius Retegan         : Local ZFS, SOC
   Christoph Riplinger    : Optimizer, TS searches, QM/MM, DLPNO-CCSD(T), (RO)-DLPNO pert. Triples
   Tobias Risthaus        : Range-separated hybrids, TD-DFT gradient, RPA, STAB
   Michael Roemelt        : Original ROCIS implementation
   Masaaki Saitow         : Open-shell DLPNO-CCSD energy and density
   Barbara Sandhoefer     : DKH picture change effects
   Avijit Sen             : IP-ROCIS
   Kantharuban Sivalingam : CASSCF convergence, NEVPT2, FIC-MRCI
   Bernardo de Souza      : ESD, SOC TD-DFT
   Georgi Stoychev        : AutoAux, RI-MP2 NMR, DLPNO-MP2 response
   Willem Van den Heuvel  : Paramagnetic NMR
   Boris Wezisla          : Elementary symmetry handling
   Frank Wennmohs         : Technical directorship


 We gratefully acknowledge several colleagues who have allowed us to
 interface, adapt or use parts of their codes:
   Stefan Grimme, W. Hujo, H. Kruse, P. Pracht,  : VdW corrections, initial TS optimization,
                  C. Bannwarth, S. Ehlert          DFT functionals, gCP, sTDA/sTD-DF
   Ed Valeev, F. Pavosevic, A. Kumar             : LibInt (2-el integral package), F12 methods
   Garnet Chan, S. Sharma, J. Yang, R. Olivares  : DMRG
   Ulf Ekstrom                                   : XCFun DFT Library
   Mihaly Kallay                                 : mrcc  (arbitrary order and MRCC methods)
   Jiri Pittner, Ondrej Demel                    : Mk-CCSD
   Frank Weinhold                                : gennbo (NPA and NBO analysis)
   Christopher J. Cramer and Donald G. Truhlar   : smd solvation model
   Lars Goerigk                                  : TD-DFT with DH, B97 family of functionals
   V. Asgeirsson, H. Jonsson                     : NEB implementation
   FAccTs GmbH                                   : IRC, NEB, NEB-TS, DLPNO-Multilevel, CI-OPT
                                                   MM, QMMM, 2- and 3-layer-ONIOM, Crystal-QMMM,
                                                   LR-CPCM, SF, NACMEs, symmetry and pop. for TD-DFT,
                                                   nearIR, NL-DFT gradient (VV10), updates on ESD,
                                                   ML-optimized integration grids
   S Lehtola, MJT Oliveira, MAL Marques          : LibXC Library
   Liviu Ungur et al                             : ANISO software


 Your calculation uses the libint2 library for the computation of 2-el integrals
 For citations please refer to: http://libint.valeyev.net

 Your ORCA version has been built with support for libXC version: 5.1.0
 For citations please refer to: https://tddft.org/programs/libxc/

 This ORCA versions uses:
   CBLAS   interface :  Fast vector & matrix operations
   LAPACKE interface :  Fast linear algebra routines
   SCALAPACK package :  Parallel linear algebra routines
   Shared memory     :  Shared parallel matrices
   BLAS/LAPACK       :  OpenBLAS 0.3.15  USE64BITINT DYNAMIC_ARCH NO_AFFINITY Zen SINGLE_THREADED
        Core in use  :  Zen
   Copyright (c) 2011-2014, The OpenBLAS Project


Your calculation utilizes the atom-pairwise dispersion correction
with the Becke-Johnson damping scheme (D3BJ)
Cite in your paper:
S.Grimme, S.Ehrlich, L.Goerigk, J Comput Chem, (2011), 32, 1456–1465 
S.Grimme, J.Antony, S.Ehrlich and H.Krieg, J.Chem.Phys., 132, (2010), 154104 
   

Your calculation utilizes the SMD solvation module
Please cite in your paper:
A.V. Marenich, C.J. Cramer, D.G. Truhlar J. Phys. Chem. B, 113, (2009), 6378 

================================================================================

----- Orbital basis set information -----
Your calculation utilizes the basis: def2-TZVP
   F. Weigend and R. Ahlrichs, Phys. Chem. Chem. Phys. 7, 3297 (2005).

----- AuxJ basis set information -----
Your calculation utilizes the auxiliary basis: def2/J
   F. Weigend, Phys. Chem. Chem. Phys. 8, 1057 (2006).

================================================================================
                                        WARNINGS
                       Please study these warnings very carefully!
================================================================================

WARNING: Gradients needed for Numerical Frequencies
  ===> : Setting RunTyp to EnGrad

WARNING: The environment variable RSH_COMMAND is not set!
  ===> : All Displacements for the Numerical Hessian or Gradient calculation
         will be started on localhost

INFO   : the flag for use of the SHARK integral package has been found!

================================================================================
                                       INPUT FILE
================================================================================
NAME = ImineZ5freq.inp
|  1> ! PBE0 D3 def2-tzvp NumFreq
|  2> %maxcore 2660
|  3> %pal nprocs 20
|  4> end
|  5> %CPCM SMD TRUE
|  6>    SMDSOLVENT "2,2,2-TRIFLUOROETHANOL"
|  7> end
|  8> 
|  9> *xyz 0 1
| 10> O  3.444336  7.075125  2.956550
| 11> O  4.345422  5.077263  3.426148
| 12> N  3.840608  7.484393  0.712239
| 13> N  5.909167  7.939149  3.510119
| 14> C  4.279095  7.288794  1.862100
| 15> C  5.758737  7.343432  2.206880
| 16> H  6.070161  6.296164  2.272430
| 17> C  6.562970  7.994836  1.102369
| 18> C  7.139693  7.210446  0.111287
| 19> H  7.014027  6.132453  0.144195
| 20> C  7.871223  7.792953  -0.913834
| 21> H  8.316563  7.169127  -1.681210
| 22> C  8.039363  9.170494  -0.950619
| 23> H  8.614826  9.628557  -1.747437
| 24> C  7.474737  9.957963  0.044149
| 25> H  7.607574  11.034236  0.025651
| 26> C  6.741788  9.372182  1.066121
| 27> H  6.308484  9.994096  1.842253
| 28> C  2.427980  7.397458  0.322848
| 29> C  2.401739  7.571596  -1.191594
| 30> H  2.855683  8.524162  -1.475793
| 31> H  1.374589  7.552165  -1.562886
| 32> H  2.960183  6.769467  -1.681186
| 33> C  1.640261  8.533473  0.970088
| 34> H  1.603631  8.434043  2.055597
| 35> H  0.615388  8.530083  0.591078
| 36> H  2.088733  9.499652  0.725061
| 37> C  1.821177  6.041109  0.674833
| 38> H  2.454850  5.229169  0.308939
| 39> H  0.844449  5.947304  0.193974
| 40> H  1.677531  5.914410  1.747747
| 41> C  7.103979  7.904211  4.205658
| 42> C  7.306139  8.694024  5.369419
| 43> C  8.523834  8.545418  6.027968
| 44> H  8.711799  9.131132  6.917076
| 45> C  9.522204  7.675681  5.607796
| 46> H  10.449277  7.603481  6.164921
| 47> C  9.309390  6.915429  4.473557
| 48> H  10.067938  6.228902  4.112935
| 49> C  8.118220  7.037388  3.780096
| 50> H  7.978385  6.445650  2.885566
| 51> C  6.256888  9.670581  5.919411
| 52> C  5.990318  10.815773  4.930909
| 53> H  6.921994  11.323267  4.668538
| 54> H  5.325520  11.549487  5.395339
| 55> H  5.509692  10.510914  3.999653
| 56> C  4.949666  8.942146  6.257614
| 57> H  4.452682  8.520855  5.386943
| 58> H  4.250707  9.640437  6.726644
| 59> H  5.131820  8.124912  6.961045
| 60> C  6.728032  10.333456  7.214378
| 61> H  6.923416  9.602616  8.002919
| 62> H  5.940689  11.002059  7.570197
| 63> H  7.629466  10.933373  7.067462
| 64> C  3.639309  6.001923  3.748128
| 65> C  2.864918  6.077341  4.999325
| 66> C  2.018741  7.149250  5.277328
| 67> H  1.905364  7.952216  4.560371
| 68> C  1.328599  7.186480  6.476997
| 69> H  0.671096  8.020054  6.694870
| 70> C  1.481686  6.159760  7.399732
| 71> H  0.942891  6.194127  8.340107
| 72> C  2.323428  5.089459  7.122919
| 73> H  2.442211  4.289525  7.844444
| 74> C  3.013326  5.045929  5.924284
| 75> H  3.675777  4.219172  5.697159
| 76> H  5.353031  8.765216  3.644298
| 77> *
| 78> 
| 79>                          ****END OF INPUT****
================================================================================

                     *******************************
                     * Energy+Gradient Calculation *
                     *******************************

---------------------------------
CARTESIAN COORDINATES (ANGSTROEM)
---------------------------------
  O      3.444336    7.075125    2.956550
  O      4.345422    5.077263    3.426148
  N      3.840608    7.484393    0.712239
  N      5.909167    7.939149    3.510119
  C      4.279095    7.288794    1.862100
  C      5.758737    7.343432    2.206880
  H      6.070161    6.296164    2.272430
  C      6.562970    7.994836    1.102369
  C      7.139693    7.210446    0.111287
  H      7.014027    6.132453    0.144195
  C      7.871223    7.792953   -0.913834
  H      8.316563    7.169127   -1.681210
  C      8.039363    9.170494   -0.950619
  H      8.614826    9.628557   -1.747437
  C      7.474737    9.957963    0.044149
  H      7.607574   11.034236    0.025651
  C      6.741788    9.372182    1.066121
  H      6.308484    9.994096    1.842253
  C      2.427980    7.397458    0.322848
  C      2.401739    7.571596   -1.191594
  H      2.855683    8.524162   -1.475793
  H      1.374589    7.552165   -1.562886
  H      2.960183    6.769467   -1.681186
  C      1.640261    8.533473    0.970088
  H      1.603631    8.434043    2.055597
  H      0.615388    8.530083    0.591078
  H      2.088733    9.499652    0.725061
  C      1.821177    6.041109    0.674833
  H      2.454850    5.229169    0.308939
  H      0.844449    5.947304    0.193974
  H      1.677531    5.914410    1.747747
  C      7.103979    7.904211    4.205658
  C      7.306139    8.694024    5.369419
  C      8.523834    8.545418    6.027968
  H      8.711799    9.131132    6.917076
  C      9.522204    7.675681    5.607796
  H     10.449277    7.603481    6.164921
  C      9.309390    6.915429    4.473557
  H     10.067938    6.228902    4.112935
  C      8.118220    7.037388    3.780096
  H      7.978385    6.445650    2.885566
  C      6.256888    9.670581    5.919411
  C      5.990318   10.815773    4.930909
  H      6.921994   11.323267    4.668538
  H      5.325520   11.549487    5.395339
  H      5.509692   10.510914    3.999653
  C      4.949666    8.942146    6.257614
  H      4.452682    8.520855    5.386943
  H      4.250707    9.640437    6.726644
  H      5.131820    8.124912    6.961045
  C      6.728032   10.333456    7.214378
  H      6.923416    9.602616    8.002919
  H      5.940689   11.002059    7.570197
  H      7.629466   10.933373    7.067462
  C      3.639309    6.001923    3.748128
  C      2.864918    6.077341    4.999325
  C      2.018741    7.149250    5.277328
  H      1.905364    7.952216    4.560371
  C      1.328599    7.186480    6.476997
  H      0.671096    8.020054    6.694870
  C      1.481686    6.159760    7.399732
  H      0.942891    6.194127    8.340107
  C      2.323428    5.089459    7.122919
  H      2.442211    4.289525    7.844444
  C      3.013326    5.045929    5.924284
  H      3.675777    4.219172    5.697159
  H      5.353031    8.765216    3.644298

----------------------------
CARTESIAN COORDINATES (A.U.)
----------------------------
  NO LB      ZA    FRAG     MASS         X           Y           Z
   0 O     8.0000    0    15.999    6.508852   13.370049    5.587070
   1 O     8.0000    0    15.999    8.211658    9.594637    6.474481
   2 N     7.0000    0    14.007    7.257697   14.143453    1.345937
   3 N     7.0000    0    14.007   11.166707   15.002817    6.633164
   4 C     6.0000    0    12.011    8.086318   13.773825    3.518859
   5 C     6.0000    0    12.011   10.882436   13.877075    4.170399
   6 H     1.0000    0     1.008   11.470942   11.898026    4.294270
   7 C     6.0000    0    12.011   12.402216   15.108051    2.083176
   8 C     6.0000    0    12.011   13.492064   13.625768    0.210302
   9 H     1.0000    0     1.008   13.254590   11.588657    0.272489
  10 C     6.0000    0    12.011   14.874456   14.726547   -1.726896
  11 H     1.0000    0     1.008   15.716026   13.547687   -3.177026
  12 C     6.0000    0    12.011   15.192194   17.329722   -1.796410
  13 H     1.0000    0     1.008   16.279662   18.195336   -3.302177
  14 C     6.0000    0    12.011   14.125206   18.817823    0.083430
  15 H     1.0000    0     1.008   14.376231   20.851684    0.048473
  16 C     6.0000    0    12.011   12.740133   17.710857    2.014677
  17 H     1.0000    0     1.008   11.921307   18.886104    3.481354
  18 C     6.0000    0    12.011    4.588217   13.979170    0.610094
  19 C     6.0000    0    12.011    4.538629   14.308243   -2.251786
  20 H     1.0000    0     1.008    5.396459   16.108332   -2.788845
  21 H     1.0000    0     1.008    2.597597   14.271524   -2.953427
  22 H     1.0000    0     1.008    5.593935   12.792439   -3.176981
  23 C     6.0000    0    12.011    3.099644   16.125927    1.833201
  24 H     1.0000    0     1.008    3.030423   15.938031    3.884515
  25 H     1.0000    0     1.008    1.162915   16.119521    1.116976
  26 H     1.0000    0     1.008    3.947133   17.951741    1.370167
  27 C     6.0000    0    12.011    3.441526   11.416042    1.275250
  28 H     1.0000    0     1.008    4.638994    9.881697    0.583810
  29 H     1.0000    0     1.008    1.595777   11.238776    0.366558
  30 H     1.0000    0     1.008    3.170074   11.176615    3.302763
  31 C     6.0000    0    12.011   13.424575   14.936794    7.947542
  32 C     6.0000    0    12.011   13.806602   16.429324   10.146731
  33 C     6.0000    0    12.011   16.107712   16.148500   11.391209
  34 H     1.0000    0     1.008   16.462914   17.255339   13.071379
  35 C     6.0000    0    12.011   17.994358   14.504935   10.597199
  36 H     1.0000    0     1.008   19.746272   14.368497   11.650012
  37 C     6.0000    0    12.011   17.592198   13.068267    8.453798
  38 H     1.0000    0     1.008   19.025646   11.770919    7.772321
  39 C     6.0000    0    12.011   15.341212   13.298736    7.143346
  40 H     1.0000    0     1.008   15.076963   12.180513    5.452929
  41 C     6.0000    0    12.011   11.823805   18.274750   11.186066
  42 C     6.0000    0    12.011   11.320060   20.438849    9.318068
  43 H     1.0000    0     1.008   13.080673   21.397874    8.822258
  44 H     1.0000    0     1.008   10.063774   21.825367   10.195713
  45 H     1.0000    0     1.008   10.411809   19.862749    7.558249
  46 C     6.0000    0    12.011    9.353513   16.898207   11.825177
  47 H     1.0000    0     1.008    8.414350   16.102082   10.179847
  48 H     1.0000    0     1.008    8.032672   18.217786   12.711515
  49 H     1.0000    0     1.008    9.697734   15.353859   13.154469
  50 C     6.0000    0    12.011   12.714138   19.527402   13.633199
  51 H     1.0000    0     1.008   13.083360   18.146314   15.123325
  52 H     1.0000    0     1.008   11.226275   20.790878   14.305599
  53 H     1.0000    0     1.008   14.417601   20.661081   13.355568
  54 C     6.0000    0    12.011    6.877297   11.341991    7.082935
  55 C     6.0000    0    12.011    5.413910   11.484510    9.447355
  56 C     6.0000    0    12.011    3.814868   13.510125    9.972705
  57 H     1.0000    0     1.008    3.600616   15.027510    8.617852
  58 C     6.0000    0    12.011    2.510688   13.580479   12.239751
  59 H     1.0000    0     1.008    1.268188   15.155706   12.651471
  60 C     6.0000    0    12.011    2.799981   11.640259   13.983467
  61 H     1.0000    0     1.008    1.781806   11.705204   15.760518
  62 C     6.0000    0    12.011    4.390643    9.617684   13.460366
  63 H     1.0000    0     1.008    4.615110    8.106027   14.823851
  64 C     6.0000    0    12.011    5.694361    9.535424   11.195274
  65 H     1.0000    0     1.008    6.946212    7.973080   10.766070
  66 H     1.0000    0     1.008   10.115763   16.563858    6.886725

--------------------------------
INTERNAL COORDINATES (ANGSTROEM)
--------------------------------
 O      0   0   0     0.000000000000     0.00000000     0.00000000
 O      1   0   0     2.241412686688     0.00000000     0.00000000
 N      1   2   0     2.315483461079   106.96668752     0.00000000
 N      1   2   3     2.669900366849    82.75424404   273.08335837
 C      3   1   2     1.246077901775    30.46465745   297.40237412
 C      4   1   2     1.440812208482    65.30869688    77.84744401
 H      6   4   1     1.094555605760   108.16302271   263.63787024
 C      6   4   1     1.513625593939   115.25366201   143.05096325
 C      8   6   4     1.389287810914   119.87722011   142.58021172
 H      9   8   6     1.085791779334   119.39828966   359.47954530
 C      9   8   6     1.387560308812   120.58849663   179.50044569
 H     11   9   8     1.084597860616   119.84964883   179.98016443
 C     11   9   8     1.388251923286   119.99979983     0.41629997
 H     13  11   9     1.084388445836   120.19213744   179.67904213
 C     13  11   9     1.388694825965   119.63391867     0.14890205
 H     15  13  11     1.084597351602   120.04568492   179.58561308
 C     15  13  11     1.387364546666   120.20176984   359.72609226
 H     17  15  13     1.084854949399   119.73331112   179.67559112
 C      3   1   2     1.467889952105    94.70086478   112.56241654
 C     19   3   1     1.524646583471   105.86049416   182.71282508
 H     20  19   3     1.092801999949   110.53214511   302.06620673
 H     20  19   3     1.092370100069   110.59578542   181.85681686
 H     20  19   3     1.093147272896   110.62651363    61.78457637
 C     19   3   1     1.526417675732   109.88113076    65.03096762
 H     24  19   3     1.090668543088   111.80837733   293.82158649
 H     24  19   3     1.092714390099   109.55033642   173.79937178
 H     24  19   3     1.093008337367   110.55321281    54.83456366
 C     19   3   1     1.527018641286   111.95486016   301.21609570
 H     28  19   3     1.093007984310   110.62681394   309.90383031
 H     28  19   3     1.092713293545   109.26960361   191.26832154
 H     28  19   3     1.089876718401   112.49169046    71.60298472
 C      4   1   2     1.382957294969   153.34161247   324.53153346
 C     32   4   1     1.420919739355   121.38527095   267.66405541
 C     33  32   4     1.392318800298   116.90348070   177.42989397
 H     34  33  32     1.081158992325   118.89438923   179.98273700
 C     34  33  32     1.389147082081   123.52606021   359.77416714
 H     36  34  33     1.084004360210   120.05923401   180.11017766
 C     36  34  33     1.381944648393   118.81680516     0.26295089
 H     38  36  34     1.084786899311   120.88564981   179.72000402
 C     38  36  34     1.383708106900   119.69684565     0.25894629
 H     40  38  36     1.081615277614   118.52554542   178.98086373
 C     33  32   4     1.535279269486   123.34847101   357.90626842
 C     42  33  32     1.536118643129   111.23989973   295.60617250
 H     43  42  33     1.092890145739   110.65472023   305.06275771
 H     43  42  33     1.093612289388   109.41320168   186.20995152
 H     43  42  33     1.091411058810   114.66153329    66.81107668
 C     42  33  32     1.534219076833   111.05564236    58.94965406
 H     47  42  33     1.087449857776   113.38098760   295.10847913
 H     47  42  33     1.093683292943   109.62868970   175.13314784
 H     47  42  33     1.093556885687   110.77464326    56.13768081
 C     42  33  32     1.529156455517   111.62543538   177.45781861
 H     51  42  33     1.092748334127   112.10253859   299.77926785
 H     51  42  33     1.092495369335   108.60614785   180.96643843
 H     51  42  33     1.092734173668   112.22838667    62.13861480
 C      2   1   3     1.207171406541    30.45655147   191.67565006
 C     55   2   1     1.473384955948   124.96951873   177.75314685
 C     56  55   2     1.393660678795   121.86237623   183.13714172
 H     57  56  55     1.082421397208   120.13443495     0.76485388
 C     57  56  55     1.384517158660   119.74753453   181.08050714
 H     59  57  56     1.083800928498   119.81980655   179.93207043
 C     59  57  56     1.388895052981   120.05594160     0.10097258
 H     61  59  57     1.084336794238   119.86540812   179.74320047
 C     61  59  57     1.389496046102   120.25408315   359.79898875
 H     63  61  59     1.083790630643   120.15238411   179.95585845
 C     63  61  59     1.383683480616   119.92407394     0.06483259
 H     65  63  61     1.083491684359   120.69295599   179.77014691
 H      4   1   2     1.004827320004    77.45404840   201.66902454

---------------------------
INTERNAL COORDINATES (A.U.)
---------------------------
 O      0   0   0     0.000000000000     0.00000000     0.00000000
 O      1   0   0     4.235656130936     0.00000000     0.00000000
 N      1   2   0     4.375629609063   106.96668752     0.00000000
 N      1   2   3     5.045380498200    82.75424404   273.08335837
 C      3   1   2     2.354745975885    30.46465745   297.40237412
 C      4   1   2     2.722740484441    65.30869688    77.84744401
 H      6   4   1     2.068410333234   108.16302271   263.63787024
 C      6   4   1     2.860337841838   115.25366201   143.05096325
 C      8   6   4     2.625373483822   119.87722011   142.58021172
 H      9   8   6     2.051849101404   119.39828966   359.47954530
 C      9   8   6     2.622108977954   120.58849663   179.50044569
 H     11   9   8     2.049592922000   119.84964883   179.98016443
 C     11   9   8     2.623415939899   119.99979983     0.41629997
 H     13  11   9     2.049197185418   120.19213744   179.67904213
 C     13  11   9     2.624252904667   119.63391867     0.14890205
 H     15  13  11     2.049591960104   120.04568492   179.58561308
 C     15  13  11     2.621739041111   120.20176984   359.72609226
 H     17  15  13     2.050078749394   119.73331112   179.67559112
 C      3   1   2     2.773910004213    94.70086478   112.56241654
 C     19   3   1     2.881164493778   105.86049416   182.71282508
 H     20  19   3     2.065096498505   110.53214511   302.06620673
 H     20  19   3     2.064280326015   110.59578542   181.85681686
 H     20  19   3     2.065748969817   110.62651363    61.78457637
 C     19   3   1     2.884511373109   109.88113076    65.03096762
 H     24  19   3     2.061064849319   111.80837733   293.82158649
 H     24  19   3     2.064930939882   109.55033642   173.79937178
 H     24  19   3     2.065486419716   110.55321281    54.83456366
 C     19   3   1     2.885647033423   111.95486016   301.21609570
 H     28  19   3     2.065485752535   110.62681394   309.90383031
 H     28  19   3     2.064928867695   109.26960361   191.26832154
 H     28  19   3     2.059568517515   112.49169046    71.60298472
 C      4   1   2     2.613410542401   153.34161247   324.53153346
 C     32   4   1     2.685149165665   121.38527095   267.66405541
 C     33  32   4     2.631101223672   116.90348070   177.42989397
 H     34  33  32     2.043094402720   118.89438923   179.98273700
 C     34  33  32     2.625107544868   123.52606021   359.77416714
 H     36  34  33     2.048471368773   120.05923401   180.11017766
 C     36  34  33     2.611496917700   118.81680516     0.26295089
 H     38  36  34     2.049950153364   120.88564981   179.72000402
 C     38  36  34     2.614829371328   119.69684565     0.25894629
 H     40  38  36     2.043956656957   118.52554542   178.98086373
 C     33  32   4     2.901257358416   123.34847101   357.90626842
 C     42  33  32     2.902843544724   111.23989973   295.60617250
 H     43  42  33     2.065263069908   110.65472023   305.06275771
 H     43  42  33     2.066627723634   109.41320168   186.20995152
 H     43  42  33     2.062468000684   114.66153329    66.81107668
 C     42  33  32     2.899253884652   111.05564236    58.94965406
 H     47  42  33     2.054982415569   113.38098760   295.10847913
 H     47  42  33     2.066761900907   109.62868970   175.13314784
 H     47  42  33     2.066523025812   110.77464326    56.13768081
 C     42  33  32     2.889686916845   111.62543538   177.45781861
 H     51  42  33     2.064995084798   112.10253859   299.77926785
 H     51  42  33     2.064517050621   108.60614785   180.96643843
 H     51  42  33     2.064968325408   112.22838667    62.13861480
 C      2   1   3     2.281223355062    30.45655147   191.67565006
 C     55   2   1     2.784294056581   124.96951873   177.75314685
 C     56  55   2     2.633637006537   121.86237623   183.13714172
 H     57  56  55     2.045480002220   120.13443495     0.76485388
 C     57  56  55     2.616358257583   119.74753453   181.08050714
 H     59  57  56     2.048086938552   119.81980655   179.93207043
 C     59  57  56     2.624631278891   120.05594160     0.10097258
 H     61  59  57     2.049099578045   119.86540812   179.74320047
 C     61  59  57     2.625766991300   120.25408315   359.79898875
 H     63  61  59     2.048067478425   120.15238411   179.95585845
 C     63  61  59     2.614782834395   119.92407394     0.06483259
 H     65  63  61     2.047502551819   120.69295599   179.77014691
 H      4   1   2     1.898848446689    77.45404840   201.66902454

---------------------
BASIS SET INFORMATION
---------------------
There are 4 groups of distinct atoms

 Group   1 Type O   : 11s6p2d1f contracted to 5s3p2d1f pattern {62111/411/11/1}
 Group   2 Type N   : 11s6p2d1f contracted to 5s3p2d1f pattern {62111/411/11/1}
 Group   3 Type C   : 11s6p2d1f contracted to 5s3p2d1f pattern {62111/411/11/1}
 Group   4 Type H   : 5s1p contracted to 3s1p pattern {311/1}

Atom   0O    basis set group =>   1
Atom   1O    basis set group =>   1
Atom   2N    basis set group =>   2
Atom   3N    basis set group =>   2
Atom   4C    basis set group =>   3
Atom   5C    basis set group =>   3
Atom   6H    basis set group =>   4
Atom   7C    basis set group =>   3
Atom   8C    basis set group =>   3
Atom   9H    basis set group =>   4
Atom  10C    basis set group =>   3
Atom  11H    basis set group =>   4
Atom  12C    basis set group =>   3
Atom  13H    basis set group =>   4
Atom  14C    basis set group =>   3
Atom  15H    basis set group =>   4
Atom  16C    basis set group =>   3
Atom  17H    basis set group =>   4
Atom  18C    basis set group =>   3
Atom  19C    basis set group =>   3
Atom  20H    basis set group =>   4
Atom  21H    basis set group =>   4
Atom  22H    basis set group =>   4
Atom  23C    basis set group =>   3
Atom  24H    basis set group =>   4
Atom  25H    basis set group =>   4
Atom  26H    basis set group =>   4
Atom  27C    basis set group =>   3
Atom  28H    basis set group =>   4
Atom  29H    basis set group =>   4
Atom  30H    basis set group =>   4
Atom  31C    basis set group =>   3
Atom  32C    basis set group =>   3
Atom  33C    basis set group =>   3
Atom  34H    basis set group =>   4
Atom  35C    basis set group =>   3
Atom  36H    basis set group =>   4
Atom  37C    basis set group =>   3
Atom  38H    basis set group =>   4
Atom  39C    basis set group =>   3
Atom  40H    basis set group =>   4
Atom  41C    basis set group =>   3
Atom  42C    basis set group =>   3
Atom  43H    basis set group =>   4
Atom  44H    basis set group =>   4
Atom  45H    basis set group =>   4
Atom  46C    basis set group =>   3
Atom  47H    basis set group =>   4
Atom  48H    basis set group =>   4
Atom  49H    basis set group =>   4
Atom  50C    basis set group =>   3
Atom  51H    basis set group =>   4
Atom  52H    basis set group =>   4
Atom  53H    basis set group =>   4
Atom  54C    basis set group =>   3
Atom  55C    basis set group =>   3
Atom  56C    basis set group =>   3
Atom  57H    basis set group =>   4
Atom  58C    basis set group =>   3
Atom  59H    basis set group =>   4
Atom  60C    basis set group =>   3
Atom  61H    basis set group =>   4
Atom  62C    basis set group =>   3
Atom  63H    basis set group =>   4
Atom  64C    basis set group =>   3
Atom  65H    basis set group =>   4
Atom  66H    basis set group =>   4
---------------------------------
AUXILIARY/J BASIS SET INFORMATION
---------------------------------
There are 4 groups of distinct atoms

 Group   1 Type O   : 12s5p4d2f1g contracted to 6s4p3d1f1g pattern {711111/2111/211/2/1}
 Group   2 Type N   : 12s5p4d2f1g contracted to 6s4p3d1f1g pattern {711111/2111/211/2/1}
 Group   3 Type C   : 12s5p4d2f1g contracted to 6s4p3d1f1g pattern {711111/2111/211/2/1}
 Group   4 Type H   : 5s2p1d contracted to 3s1p1d pattern {311/2/1}

Atom   0O    basis set group =>   1
Atom   1O    basis set group =>   1
Atom   2N    basis set group =>   2
Atom   3N    basis set group =>   2
Atom   4C    basis set group =>   3
Atom   5C    basis set group =>   3
Atom   6H    basis set group =>   4
Atom   7C    basis set group =>   3
Atom   8C    basis set group =>   3
Atom   9H    basis set group =>   4
Atom  10C    basis set group =>   3
Atom  11H    basis set group =>   4
Atom  12C    basis set group =>   3
Atom  13H    basis set group =>   4
Atom  14C    basis set group =>   3
Atom  15H    basis set group =>   4
Atom  16C    basis set group =>   3
Atom  17H    basis set group =>   4
Atom  18C    basis set group =>   3
Atom  19C    basis set group =>   3
Atom  20H    basis set group =>   4
Atom  21H    basis set group =>   4
Atom  22H    basis set group =>   4
Atom  23C    basis set group =>   3
Atom  24H    basis set group =>   4
Atom  25H    basis set group =>   4
Atom  26H    basis set group =>   4
Atom  27C    basis set group =>   3
Atom  28H    basis set group =>   4
Atom  29H    basis set group =>   4
Atom  30H    basis set group =>   4
Atom  31C    basis set group =>   3
Atom  32C    basis set group =>   3
Atom  33C    basis set group =>   3
Atom  34H    basis set group =>   4
Atom  35C    basis set group =>   3
Atom  36H    basis set group =>   4
Atom  37C    basis set group =>   3
Atom  38H    basis set group =>   4
Atom  39C    basis set group =>   3
Atom  40H    basis set group =>   4
Atom  41C    basis set group =>   3
Atom  42C    basis set group =>   3
Atom  43H    basis set group =>   4
Atom  44H    basis set group =>   4
Atom  45H    basis set group =>   4
Atom  46C    basis set group =>   3
Atom  47H    basis set group =>   4
Atom  48H    basis set group =>   4
Atom  49H    basis set group =>   4
Atom  50C    basis set group =>   3
Atom  51H    basis set group =>   4
Atom  52H    basis set group =>   4
Atom  53H    basis set group =>   4
Atom  54C    basis set group =>   3
Atom  55C    basis set group =>   3
Atom  56C    basis set group =>   3
Atom  57H    basis set group =>   4
Atom  58C    basis set group =>   3
Atom  59H    basis set group =>   4
Atom  60C    basis set group =>   3
Atom  61H    basis set group =>   4
Atom  62C    basis set group =>   3
Atom  63H    basis set group =>   4
Atom  64C    basis set group =>   3
Atom  65H    basis set group =>   4
Atom  66H    basis set group =>   4


           ************************************************************
           *        Program running with 20 parallel MPI-processes    *
           *              working on a common directory               *
           ************************************************************
------------------------------------------------------------------------------
                           ORCA GTO INTEGRAL CALCULATION
                           -- RI-GTO INTEGRALS CHOSEN --
------------------------------------------------------------------------------
------------------------------------------------------------------------------
                   ___                                                        
                  /   \      - P O W E R E D   B Y -                         
                 /     \                                                     
                 |  |  |   _    _      __       _____    __    __             
                 |  |  |  | |  | |    /  \     |  _  \  |  |  /  |          
                  \  \/   | |  | |   /    \    | | | |  |  | /  /          
                 / \  \   | |__| |  /  /\  \   | |_| |  |  |/  /          
                |  |  |   |  __  | /  /__\  \  |    /   |      \           
                |  |  |   | |  | | |   __   |  |    \   |  |\   \          
                \     /   | |  | | |  |  |  |  | |\  \  |  | \   \       
                 \___/    |_|  |_| |__|  |__|  |_| \__\ |__|  \__/        
                                                                              
                      - O R C A' S   B I G   F R I E N D -                    
                                      &                                       
                       - I N T E G R A L  F E E D E R -                       
                                                                              
 v1 FN, 2020, v2 2021                                                         
------------------------------------------------------------------------------


Reading SHARK input file ImineZ5freq.SHARKINP.tmp ... ok
----------------------
SHARK INTEGRAL PACKAGE
----------------------

Number of atoms                             ...     67
Number of basis functions                   ...   1227
Number of shells                            ...    499
Maximum angular momentum                    ...      3
Integral batch strategy                     ... SHARK/LIBINT Hybrid
RI-J (if used) integral strategy            ... SPLIT-RIJ (Revised 2003 algorithm where possible)
Printlevel                                  ...      1
Contraction scheme used                     ... SEGMENTED contraction
Coulomb Range Separation                    ... NOT USED
Exchange Range Separation                   ... NOT USED
Finite Nucleus Model                        ... NOT USED
Auxiliary Coulomb fitting basis             ... AVAILABLE
   # of basis functions in Aux-J            ...   1991
   # of shells in Aux-J                     ...    665
   Maximum angular momentum in Aux-J        ...      4
Auxiliary J/K fitting basis                 ... NOT available
Auxiliary Correlation fitting basis         ... NOT available
Auxiliary 'external' fitting basis          ... NOT available
Integral threshold                          ...     2.500000e-11
Primitive cut-off                           ...     2.500000e-12
Primitive pair pre-selection threshold      ...     2.500000e-12

Calculating pre-screening integrals         ... done (  0.1 sec) Dimension = 499
Organizing shell pair data                  ... done (  1.0 sec)
Shell pair information
Total number of shell pairs                 ...    124750
Shell pairs after pre-screening             ...     79706
Total number of primitive shell pairs       ...    374508
Primitive shell pairs kept                  ...    152623
          la=0 lb=0:  22426 shell pairs
          la=1 lb=0:  23804 shell pairs
          la=1 lb=1:   6365 shell pairs
          la=2 lb=0:  10825 shell pairs
          la=2 lb=1:   5808 shell pairs
          la=2 lb=2:   1352 shell pairs
          la=3 lb=0:   4962 shell pairs
          la=3 lb=1:   2698 shell pairs
          la=3 lb=2:   1189 shell pairs
          la=3 lb=3:    277 shell pairs

Calculating one electron integrals          ... done (  0.2 sec)
Calculating RI/J V-Matrix + Cholesky decomp.... done (  0.8 sec)
Calculating Nuclear repulsion               ... done (  0.0 sec) ENN=   3516.922169544378 Eh

SHARK setup successfully completed in   4.5 seconds

Maximum memory used throughout the entire GTOINT-calculation: 115.6 MB
[1710266215.487425] [node095:924192:0]          mpool.c:43   UCX  WARN  object 0xb13acc0 was not returned to mpool ucp_requests
[1710266215.487449] [node095:924192:0]          mpool.c:43   UCX  WARN  object 0xb13ae80 was not returned to mpool ucp_requests
[1710266215.487452] [node095:924192:0]          mpool.c:43   UCX  WARN  object 0xb13b040 was not returned to mpool ucp_requests
[1710266215.487458] [node095:924192:0]          mpool.c:43   UCX  WARN  object 0xb13b200 was not returned to mpool ucp_requests
[1710266215.487461] [node095:924192:0]          mpool.c:43   UCX  WARN  object 0xb13b3c0 was not returned to mpool ucp_requests
[1710266215.487463] [node095:924192:0]          mpool.c:43   UCX  WARN  object 0xb13b580 was not returned to mpool ucp_requests
[1710266215.487466] [node095:924192:0]          mpool.c:43   UCX  WARN  object 0xb13b740 was not returned to mpool ucp_requests
[1710266215.487468] [node095:924192:0]          mpool.c:43   UCX  WARN  object 0xb13b900 was not returned to mpool ucp_requests
[1710266215.487471] [node095:924192:0]          mpool.c:43   UCX  WARN  object 0xb13bac0 was not returned to mpool ucp_requests
[1710266215.487474] [node095:924192:0]          mpool.c:43   UCX  WARN  object 0xb13bc80 was not returned to mpool ucp_requests
[1710266215.487476] [node095:924192:0]          mpool.c:43   UCX  WARN  object 0xb13be40 was not returned to mpool ucp_requests
[1710266215.487478] [node095:924192:0]          mpool.c:43   UCX  WARN  object 0xb13c000 was not returned to mpool ucp_requests
[1710266215.490969] [node095:924187:0]          mpool.c:43   UCX  WARN  object 0xad7f840 was not returned to mpool ucp_requests
[1710266215.490986] [node095:924187:0]          mpool.c:43   UCX  WARN  object 0xad7fa00 was not returned to mpool ucp_requests
[1710266215.490991] [node095:924187:0]          mpool.c:43   UCX  WARN  object 0xad7fbc0 was not returned to mpool ucp_requests
[1710266215.490995] [node095:924187:0]          mpool.c:43   UCX  WARN  object 0xad7fd80 was not returned to mpool ucp_requests
[1710266215.490997] [node095:924187:0]          mpool.c:43   UCX  WARN  object 0xad7ff40 was not returned to mpool ucp_requests
[1710266215.491000] [node095:924187:0]          mpool.c:43   UCX  WARN  object 0xad80100 was not returned to mpool ucp_requests
[1710266215.491002] [node095:924187:0]          mpool.c:43   UCX  WARN  object 0xad802c0 was not returned to mpool ucp_requests
[1710266215.491005] [node095:924187:0]          mpool.c:43   UCX  WARN  object 0xad80480 was not returned to mpool ucp_requests
[1710266215.491008] [node095:924187:0]          mpool.c:43   UCX  WARN  object 0xad80640 was not returned to mpool ucp_requests
[1710266215.491013] [node095:924187:0]          mpool.c:43   UCX  WARN  object 0xad80800 was not returned to mpool ucp_requests
[1710266215.491017] [node095:924187:0]          mpool.c:43   UCX  WARN  object 0xad809c0 was not returned to mpool ucp_requests
[1710266215.491020] [node095:924187:0]          mpool.c:43   UCX  WARN  object 0xad80b80 was not returned to mpool ucp_requests
[1710266215.491022] [node095:924187:0]          mpool.c:43   UCX  WARN  object 0xad80d40 was not returned to mpool ucp_requests
[1710266215.491024] [node095:924187:0]          mpool.c:43   UCX  WARN  object 0xad80f00 was not returned to mpool ucp_requests
[1710266215.492251] [node095:924183:0]          mpool.c:43   UCX  WARN  object 0xafa7980 was not returned to mpool ucp_requests
[1710266215.492264] [node095:924183:0]          mpool.c:43   UCX  WARN  object 0xafa7b40 was not returned to mpool ucp_requests
[1710266215.492267] [node095:924183:0]          mpool.c:43   UCX  WARN  object 0xafa7d00 was not returned to mpool ucp_requests
[1710266215.492271] [node095:924183:0]          mpool.c:43   UCX  WARN  object 0xafa7ec0 was not returned to mpool ucp_requests
[1710266215.492275] [node095:924183:0]          mpool.c:43   UCX  WARN  object 0xafa8080 was not returned to mpool ucp_requests
[1710266215.492279] [node095:924183:0]          mpool.c:43   UCX  WARN  object 0xafa8240 was not returned to mpool ucp_requests
[1710266215.492283] [node095:924183:0]          mpool.c:43   UCX  WARN  object 0xafa8400 was not returned to mpool ucp_requests
[1710266215.492285] [node095:924183:0]          mpool.c:43   UCX  WARN  object 0xafa85c0 was not returned to mpool ucp_requests
[1710266215.492289] [node095:924183:0]          mpool.c:43   UCX  WARN  object 0xafa8780 was not returned to mpool ucp_requests
[1710266215.492292] [node095:924183:0]          mpool.c:43   UCX  WARN  object 0xafa8940 was not returned to mpool ucp_requests
[1710266215.492294] [node095:924183:0]          mpool.c:43   UCX  WARN  object 0xafa8b00 was not returned to mpool ucp_requests
[1710266215.492297] [node095:924183:0]          mpool.c:43   UCX  WARN  object 0xafa8cc0 was not returned to mpool ucp_requests
[1710266215.492299] [node095:924183:0]          mpool.c:43   UCX  WARN  object 0xafa8e80 was not returned to mpool ucp_requests
[1710266215.493551] [node095:924179:0]          mpool.c:43   UCX  WARN  object 0xb93ae00 was not returned to mpool ucp_requests
[1710266215.493562] [node095:924179:0]          mpool.c:43   UCX  WARN  object 0xb93afc0 was not returned to mpool ucp_requests
[1710266215.493567] [node095:924179:0]          mpool.c:43   UCX  WARN  object 0xb93b180 was not returned to mpool ucp_requests
[1710266215.493570] [node095:924179:0]          mpool.c:43   UCX  WARN  object 0xb93b340 was not returned to mpool ucp_requests
[1710266215.493574] [node095:924179:0]          mpool.c:43   UCX  WARN  object 0xb93b500 was not returned to mpool ucp_requests
[1710266215.493578] [node095:924179:0]          mpool.c:43   UCX  WARN  object 0xb93b6c0 was not returned to mpool ucp_requests
[1710266215.493581] [node095:924179:0]          mpool.c:43   UCX  WARN  object 0xb93b880 was not returned to mpool ucp_requests
[1710266215.493584] [node095:924179:0]          mpool.c:43   UCX  WARN  object 0xb93ba40 was not returned to mpool ucp_requests
[1710266215.493587] [node095:924179:0]          mpool.c:43   UCX  WARN  object 0xb93bc00 was not returned to mpool ucp_requests
[1710266215.493590] [node095:924179:0]          mpool.c:43   UCX  WARN  object 0xb93bdc0 was not returned to mpool ucp_requests
[1710266215.493593] [node095:924179:0]          mpool.c:43   UCX  WARN  object 0xb93bf80 was not returned to mpool ucp_requests
[1710266215.495663] [node095:924186:0]          mpool.c:43   UCX  WARN  object 0xb9f4980 was not returned to mpool ucp_requests
[1710266215.495675] [node095:924186:0]          mpool.c:43   UCX  WARN  object 0xb9f4b40 was not returned to mpool ucp_requests
[1710266215.495679] [node095:924186:0]          mpool.c:43   UCX  WARN  object 0xb9f4d00 was not returned to mpool ucp_requests
[1710266215.495681] [node095:924186:0]          mpool.c:43   UCX  WARN  object 0xb9f4ec0 was not returned to mpool ucp_requests
[1710266215.495684] [node095:924186:0]          mpool.c:43   UCX  WARN  object 0xb9f5080 was not returned to mpool ucp_requests
[1710266215.495687] [node095:924186:0]          mpool.c:43   UCX  WARN  object 0xb9f5240 was not returned to mpool ucp_requests
[1710266215.495689] [node095:924186:0]          mpool.c:43   UCX  WARN  object 0xb9f5400 was not returned to mpool ucp_requests
[1710266215.495692] [node095:924186:0]          mpool.c:43   UCX  WARN  object 0xb9f55c0 was not returned to mpool ucp_requests
[1710266215.495694] [node095:924186:0]          mpool.c:43   UCX  WARN  object 0xb9f5780 was not returned to mpool ucp_requests
[1710266215.495697] [node095:924186:0]          mpool.c:43   UCX  WARN  object 0xb9f5940 was not returned to mpool ucp_requests
[1710266215.495700] [node095:924186:0]          mpool.c:43   UCX  WARN  object 0xb9f5b00 was not returned to mpool ucp_requests
[1710266215.495703] [node095:924186:0]          mpool.c:43   UCX  WARN  object 0xb9f5cc0 was not returned to mpool ucp_requests
[1710266215.495705] [node095:924186:0]          mpool.c:43   UCX  WARN  object 0xb9f5e80 was not returned to mpool ucp_requests
[1710266215.495708] [node095:924186:0]          mpool.c:43   UCX  WARN  object 0xb9f6040 was not returned to mpool ucp_requests
[1710266215.498628] [node095:924190:0]          mpool.c:43   UCX  WARN  object 0xa7dac40 was not returned to mpool ucp_requests
[1710266215.498640] [node095:924190:0]          mpool.c:43   UCX  WARN  object 0xa7dae00 was not returned to mpool ucp_requests
[1710266215.498644] [node095:924190:0]          mpool.c:43   UCX  WARN  object 0xa7dafc0 was not returned to mpool ucp_requests
[1710266215.498647] [node095:924190:0]          mpool.c:43   UCX  WARN  object 0xa7db180 was not returned to mpool ucp_requests
[1710266215.498649] [node095:924190:0]          mpool.c:43   UCX  WARN  object 0xa7db340 was not returned to mpool ucp_requests
[1710266215.498652] [node095:924190:0]          mpool.c:43   UCX  WARN  object 0xa7db500 was not returned to mpool ucp_requests
[1710266215.498655] [node095:924190:0]          mpool.c:43   UCX  WARN  object 0xa7db6c0 was not returned to mpool ucp_requests
[1710266215.498657] [node095:924190:0]          mpool.c:43   UCX  WARN  object 0xa7db880 was not returned to mpool ucp_requests
[1710266215.498660] [node095:924190:0]          mpool.c:43   UCX  WARN  object 0xa7dba40 was not returned to mpool ucp_requests
[1710266215.498663] [node095:924190:0]          mpool.c:43   UCX  WARN  object 0xa7dbc00 was not returned to mpool ucp_requests
[1710266215.498665] [node095:924190:0]          mpool.c:43   UCX  WARN  object 0xa7dbdc0 was not returned to mpool ucp_requests
[1710266215.498668] [node095:924190:0]          mpool.c:43   UCX  WARN  object 0xa7dbf80 was not returned to mpool ucp_requests
[1710266215.499937] [node095:924189:0]          mpool.c:43   UCX  WARN  object 0xb3c9c80 was not returned to mpool ucp_requests
[1710266215.499950] [node095:924189:0]          mpool.c:43   UCX  WARN  object 0xb3c9e40 was not returned to mpool ucp_requests
[1710266215.499953] [node095:924189:0]          mpool.c:43   UCX  WARN  object 0xb3ca000 was not returned to mpool ucp_requests
[1710266215.499956] [node095:924189:0]          mpool.c:43   UCX  WARN  object 0xb3ca1c0 was not returned to mpool ucp_requests
[1710266215.499958] [node095:924189:0]          mpool.c:43   UCX  WARN  object 0xb3ca380 was not returned to mpool ucp_requests
[1710266215.499960] [node095:924189:0]          mpool.c:43   UCX  WARN  object 0xb3ca540 was not returned to mpool ucp_requests
[1710266215.499962] [node095:924189:0]          mpool.c:43   UCX  WARN  object 0xb3ca700 was not returned to mpool ucp_requests
[1710266215.499965] [node095:924189:0]          mpool.c:43   UCX  WARN  object 0xb3ca8c0 was not returned to mpool ucp_requests
[1710266215.499967] [node095:924189:0]          mpool.c:43   UCX  WARN  object 0xb3caa80 was not returned to mpool ucp_requests
[1710266215.499969] [node095:924189:0]          mpool.c:43   UCX  WARN  object 0xb3cac40 was not returned to mpool ucp_requests
[1710266215.499971] [node095:924189:0]          mpool.c:43   UCX  WARN  object 0xb3cae00 was not returned to mpool ucp_requests
[1710266215.499974] [node095:924189:0]          mpool.c:43   UCX  WARN  object 0xb3cafc0 was not returned to mpool ucp_requests
[1710266215.500008] [node095:924191:0]          mpool.c:43   UCX  WARN  object 0xbedcdc0 was not returned to mpool ucp_requests
[1710266215.500019] [node095:924191:0]          mpool.c:43   UCX  WARN  object 0xbedcf80 was not returned to mpool ucp_requests
[1710266215.500023] [node095:924191:0]          mpool.c:43   UCX  WARN  object 0xbedd140 was not returned to mpool ucp_requests
[1710266215.500025] [node095:924191:0]          mpool.c:43   UCX  WARN  object 0xbedd300 was not returned to mpool ucp_requests
[1710266215.500027] [node095:924191:0]          mpool.c:43   UCX  WARN  object 0xbedd4c0 was not returned to mpool ucp_requests
[1710266215.500029] [node095:924191:0]          mpool.c:43   UCX  WARN  object 0xbedd680 was not returned to mpool ucp_requests
[1710266215.500031] [node095:924191:0]          mpool.c:43   UCX  WARN  object 0xbedd840 was not returned to mpool ucp_requests
[1710266215.500033] [node095:924191:0]          mpool.c:43   UCX  WARN  object 0xbedda00 was not returned to mpool ucp_requests
[1710266215.500036] [node095:924191:0]          mpool.c:43   UCX  WARN  object 0xbeddbc0 was not returned to mpool ucp_requests
[1710266215.500038] [node095:924191:0]          mpool.c:43   UCX  WARN  object 0xbeddd80 was not returned to mpool ucp_requests
[1710266215.500040] [node095:924191:0]          mpool.c:43   UCX  WARN  object 0xbeddf40 was not returned to mpool ucp_requests
[1710266215.500042] [node095:924191:0]          mpool.c:43   UCX  WARN  object 0xbede100 was not returned to mpool ucp_requests
[1710266215.500415] [node095:924193:0]          mpool.c:43   UCX  WARN  object 0xa782d00 was not returned to mpool ucp_requests
[1710266215.500425] [node095:924193:0]          mpool.c:43   UCX  WARN  object 0xa782ec0 was not returned to mpool ucp_requests
[1710266215.500429] [node095:924193:0]          mpool.c:43   UCX  WARN  object 0xa783080 was not returned to mpool ucp_requests
[1710266215.500431] [node095:924193:0]          mpool.c:43   UCX  WARN  object 0xa783240 was not returned to mpool ucp_requests
[1710266215.500434] [node095:924193:0]          mpool.c:43   UCX  WARN  object 0xa783400 was not returned to mpool ucp_requests
[1710266215.500437] [node095:924193:0]          mpool.c:43   UCX  WARN  object 0xa7835c0 was not returned to mpool ucp_requests
[1710266215.500440] [node095:924193:0]          mpool.c:43   UCX  WARN  object 0xa783780 was not returned to mpool ucp_requests
[1710266215.500442] [node095:924193:0]          mpool.c:43   UCX  WARN  object 0xa783940 was not returned to mpool ucp_requests
[1710266215.500445] [node095:924193:0]          mpool.c:43   UCX  WARN  object 0xa783b00 was not returned to mpool ucp_requests
[1710266215.500448] [node095:924193:0]          mpool.c:43   UCX  WARN  object 0xa783cc0 was not returned to mpool ucp_requests
[1710266215.500451] [node095:924193:0]          mpool.c:43   UCX  WARN  object 0xa783e80 was not returned to mpool ucp_requests
[1710266215.500454] [node095:924193:0]          mpool.c:43   UCX  WARN  object 0xa784040 was not returned to mpool ucp_requests
[1710266215.500707] [node095:924194:0]          mpool.c:43   UCX  WARN  object 0xae4cb40 was not returned to mpool ucp_requests
[1710266215.500718] [node095:924194:0]          mpool.c:43   UCX  WARN  object 0xae4cd00 was not returned to mpool ucp_requests
[1710266215.500722] [node095:924194:0]          mpool.c:43   UCX  WARN  object 0xae4cec0 was not returned to mpool ucp_requests
[1710266215.500725] [node095:924194:0]          mpool.c:43   UCX  WARN  object 0xae4d080 was not returned to mpool ucp_requests
[1710266215.500727] [node095:924194:0]          mpool.c:43   UCX  WARN  object 0xae4d240 was not returned to mpool ucp_requests
[1710266215.500731] [node095:924194:0]          mpool.c:43   UCX  WARN  object 0xae4d400 was not returned to mpool ucp_requests
[1710266215.500733] [node095:924194:0]          mpool.c:43   UCX  WARN  object 0xae4d5c0 was not returned to mpool ucp_requests
[1710266215.500736] [node095:924194:0]          mpool.c:43   UCX  WARN  object 0xae4d780 was not returned to mpool ucp_requests
[1710266215.500739] [node095:924194:0]          mpool.c:43   UCX  WARN  object 0xae4d940 was not returned to mpool ucp_requests
[1710266215.500743] [node095:924194:0]          mpool.c:43   UCX  WARN  object 0xae4db00 was not returned to mpool ucp_requests
[1710266215.500745] [node095:924194:0]          mpool.c:43   UCX  WARN  object 0xae4dcc0 was not returned to mpool ucp_requests
[1710266215.500748] [node095:924194:0]          mpool.c:43   UCX  WARN  object 0xae4de80 was not returned to mpool ucp_requests
[1710266215.500830] [node095:924195:0]          mpool.c:43   UCX  WARN  object 0xb217d40 was not returned to mpool ucp_requests
[1710266215.500852] [node095:924195:0]          mpool.c:43   UCX  WARN  object 0xb217f00 was not returned to mpool ucp_requests
[1710266215.500856] [node095:924195:0]          mpool.c:43   UCX  WARN  object 0xb2180c0 was not returned to mpool ucp_requests
[1710266215.500860] [node095:924195:0]          mpool.c:43   UCX  WARN  object 0xb218280 was not returned to mpool ucp_requests
[1710266215.500863] [node095:924195:0]          mpool.c:43   UCX  WARN  object 0xb218440 was not returned to mpool ucp_requests
[1710266215.500867] [node095:924195:0]          mpool.c:43   UCX  WARN  object 0xb218600 was not returned to mpool ucp_requests
[1710266215.500870] [node095:924195:0]          mpool.c:43   UCX  WARN  object 0xb2187c0 was not returned to mpool ucp_requests
[1710266215.500872] [node095:924195:0]          mpool.c:43   UCX  WARN  object 0xb218980 was not returned to mpool ucp_requests
[1710266215.500874] [node095:924195:0]          mpool.c:43   UCX  WARN  object 0xb218b40 was not returned to mpool ucp_requests
[1710266215.500876] [node095:924195:0]          mpool.c:43   UCX  WARN  object 0xb218d00 was not returned to mpool ucp_requests
[1710266215.500879] [node095:924195:0]          mpool.c:43   UCX  WARN  object 0xb218ec0 was not returned to mpool ucp_requests
[1710266215.500881] [node095:924195:0]          mpool.c:43   UCX  WARN  object 0xb219080 was not returned to mpool ucp_requests
[1710266215.501506] [node095:924185:0]          mpool.c:43   UCX  WARN  object 0xb1b1940 was not returned to mpool ucp_requests
[1710266215.501526] [node095:924185:0]          mpool.c:43   UCX  WARN  object 0xb1b1b00 was not returned to mpool ucp_requests
[1710266215.501532] [node095:924185:0]          mpool.c:43   UCX  WARN  object 0xb1b1cc0 was not returned to mpool ucp_requests
[1710266215.501535] [node095:924185:0]          mpool.c:43   UCX  WARN  object 0xb1b1e80 was not returned to mpool ucp_requests
[1710266215.501538] [node095:924185:0]          mpool.c:43   UCX  WARN  object 0xb1b2040 was not returned to mpool ucp_requests
[1710266215.501542] [node095:924185:0]          mpool.c:43   UCX  WARN  object 0xb1b2200 was not returned to mpool ucp_requests
[1710266215.501545] [node095:924185:0]          mpool.c:43   UCX  WARN  object 0xb1b23c0 was not returned to mpool ucp_requests
[1710266215.501548] [node095:924185:0]          mpool.c:43   UCX  WARN  object 0xb1b2580 was not returned to mpool ucp_requests
[1710266215.501551] [node095:924185:0]          mpool.c:43   UCX  WARN  object 0xb1b2740 was not returned to mpool ucp_requests
[1710266215.501553] [node095:924185:0]          mpool.c:43   UCX  WARN  object 0xb1b2900 was not returned to mpool ucp_requests
[1710266215.501556] [node095:924185:0]          mpool.c:43   UCX  WARN  object 0xb1b2ac0 was not returned to mpool ucp_requests
[1710266215.501559] [node095:924185:0]          mpool.c:43   UCX  WARN  object 0xb1b2c80 was not returned to mpool ucp_requests
[1710266215.501561] [node095:924185:0]          mpool.c:43   UCX  WARN  object 0xb1b2e40 was not returned to mpool ucp_requests
[1710266215.501564] [node095:924185:0]          mpool.c:43   UCX  WARN  object 0xb1b3000 was not returned to mpool ucp_requests
[1710266215.502911] [node095:924177:0]          mpool.c:43   UCX  WARN  object 0xb8ced00 was not returned to mpool ucp_requests
[1710266215.502922] [node095:924177:0]          mpool.c:43   UCX  WARN  object 0xb8ceec0 was not returned to mpool ucp_requests
[1710266215.502928] [node095:924177:0]          mpool.c:43   UCX  WARN  object 0xb8cf080 was not returned to mpool ucp_requests
[1710266215.502931] [node095:924177:0]          mpool.c:43   UCX  WARN  object 0xb8cf240 was not returned to mpool ucp_requests
[1710266215.502934] [node095:924177:0]          mpool.c:43   UCX  WARN  object 0xb8cf400 was not returned to mpool ucp_requests
[1710266215.502937] [node095:924177:0]          mpool.c:43   UCX  WARN  object 0xb8cf5c0 was not returned to mpool ucp_requests
[1710266215.502940] [node095:924177:0]          mpool.c:43   UCX  WARN  object 0xb8cf780 was not returned to mpool ucp_requests
[1710266215.502943] [node095:924177:0]          mpool.c:43   UCX  WARN  object 0xb8cf940 was not returned to mpool ucp_requests
[1710266215.502947] [node095:924177:0]          mpool.c:43   UCX  WARN  object 0xb8cfb00 was not returned to mpool ucp_requests
[1710266215.502950] [node095:924177:0]          mpool.c:43   UCX  WARN  object 0xb8cfcc0 was not returned to mpool ucp_requests
[1710266215.502953] [node095:924177:0]          mpool.c:43   UCX  WARN  object 0xb8cfe80 was not returned to mpool ucp_requests
[1710266215.502955] [node095:924177:0]          mpool.c:43   UCX  WARN  object 0xb8d0040 was not returned to mpool ucp_requests
[1710266215.503420] [node095:924181:0]          mpool.c:43   UCX  WARN  object 0xb4a4b00 was not returned to mpool ucp_requests
[1710266215.503432] [node095:924181:0]          mpool.c:43   UCX  WARN  object 0xb4a4cc0 was not returned to mpool ucp_requests
[1710266215.503436] [node095:924181:0]          mpool.c:43   UCX  WARN  object 0xb4a4e80 was not returned to mpool ucp_requests
[1710266215.503439] [node095:924181:0]          mpool.c:43   UCX  WARN  object 0xb4a5040 was not returned to mpool ucp_requests
[1710266215.503443] [node095:924181:0]          mpool.c:43   UCX  WARN  object 0xb4a5200 was not returned to mpool ucp_requests
[1710266215.503446] [node095:924181:0]          mpool.c:43   UCX  WARN  object 0xb4a53c0 was not returned to mpool ucp_requests
[1710266215.503450] [node095:924181:0]          mpool.c:43   UCX  WARN  object 0xb4a5580 was not returned to mpool ucp_requests
[1710266215.503453] [node095:924181:0]          mpool.c:43   UCX  WARN  object 0xb4a5740 was not returned to mpool ucp_requests
[1710266215.503455] [node095:924181:0]          mpool.c:43   UCX  WARN  object 0xb4a5900 was not returned to mpool ucp_requests
[1710266215.503458] [node095:924181:0]          mpool.c:43   UCX  WARN  object 0xb4a5ac0 was not returned to mpool ucp_requests
[1710266215.503461] [node095:924181:0]          mpool.c:43   UCX  WARN  object 0xb4a5c80 was not returned to mpool ucp_requests
[1710266215.503463] [node095:924181:0]          mpool.c:43   UCX  WARN  object 0xb4a5e40 was not returned to mpool ucp_requests
[1710266215.503466] [node095:924181:0]          mpool.c:43   UCX  WARN  object 0xb4a6000 was not returned to mpool ucp_requests
[1710266215.504736] [node095:924188:0]          mpool.c:43   UCX  WARN  object 0xa90ce00 was not returned to mpool ucp_requests
[1710266215.504747] [node095:924188:0]          mpool.c:43   UCX  WARN  object 0xa90cfc0 was not returned to mpool ucp_requests
[1710266215.504751] [node095:924188:0]          mpool.c:43   UCX  WARN  object 0xa90d180 was not returned to mpool ucp_requests
[1710266215.504754] [node095:924188:0]          mpool.c:43   UCX  WARN  object 0xa90d340 was not returned to mpool ucp_requests
[1710266215.504758] [node095:924188:0]          mpool.c:43   UCX  WARN  object 0xa90d500 was not returned to mpool ucp_requests
[1710266215.504761] [node095:924188:0]          mpool.c:43   UCX  WARN  object 0xa90d6c0 was not returned to mpool ucp_requests
[1710266215.504765] [node095:924188:0]          mpool.c:43   UCX  WARN  object 0xa90d880 was not returned to mpool ucp_requests
[1710266215.504768] [node095:924188:0]          mpool.c:43   UCX  WARN  object 0xa90da40 was not returned to mpool ucp_requests
[1710266215.504771] [node095:924188:0]          mpool.c:43   UCX  WARN  object 0xa90dc00 was not returned to mpool ucp_requests
[1710266215.504775] [node095:924188:0]          mpool.c:43   UCX  WARN  object 0xa90ddc0 was not returned to mpool ucp_requests
[1710266215.504778] [node095:924188:0]          mpool.c:43   UCX  WARN  object 0xa90df80 was not returned to mpool ucp_requests
[1710266215.504781] [node095:924188:0]          mpool.c:43   UCX  WARN  object 0xa90e140 was not returned to mpool ucp_requests
[1710266215.548213] [node095:924180:0]          mpool.c:43   UCX  WARN  object 0xb44ac40 was not returned to mpool ucp_requests
[1710266215.548240] [node095:924180:0]          mpool.c:43   UCX  WARN  object 0xb44ae00 was not returned to mpool ucp_requests
[1710266215.548248] [node095:924180:0]          mpool.c:43   UCX  WARN  object 0xb44afc0 was not returned to mpool ucp_requests
[1710266215.548252] [node095:924180:0]          mpool.c:43   UCX  WARN  object 0xb44b180 was not returned to mpool ucp_requests
[1710266215.548254] [node095:924180:0]          mpool.c:43   UCX  WARN  object 0xb44b340 was not returned to mpool ucp_requests
[1710266215.548259] [node095:924180:0]          mpool.c:43   UCX  WARN  object 0xb44b500 was not returned to mpool ucp_requests
[1710266215.548261] [node095:924180:0]          mpool.c:43   UCX  WARN  object 0xb44b6c0 was not returned to mpool ucp_requests
[1710266215.548264] [node095:924180:0]          mpool.c:43   UCX  WARN  object 0xb44b880 was not returned to mpool ucp_requests
[1710266215.548266] [node095:924180:0]          mpool.c:43   UCX  WARN  object 0xb44ba40 was not returned to mpool ucp_requests
[1710266215.548268] [node095:924180:0]          mpool.c:43   UCX  WARN  object 0xb44bc00 was not returned to mpool ucp_requests
[1710266215.548271] [node095:924180:0]          mpool.c:43   UCX  WARN  object 0xb44bdc0 was not returned to mpool ucp_requests
[1710266215.548273] [node095:924180:0]          mpool.c:43   UCX  WARN  object 0xb44bf80 was not returned to mpool ucp_requests
[1710266215.548275] [node095:924180:0]          mpool.c:43   UCX  WARN  object 0xb44c140 was not returned to mpool ucp_requests
[1710266215.549072] [node095:924182:0]          mpool.c:43   UCX  WARN  object 0xa9b3240 was not returned to mpool ucp_requests
[1710266215.549087] [node095:924182:0]          mpool.c:43   UCX  WARN  object 0xa9b3400 was not returned to mpool ucp_requests
[1710266215.549093] [node095:924182:0]          mpool.c:43   UCX  WARN  object 0xa9b35c0 was not returned to mpool ucp_requests
[1710266215.549097] [node095:924182:0]          mpool.c:43   UCX  WARN  object 0xa9b3780 was not returned to mpool ucp_requests
[1710266215.549100] [node095:924182:0]          mpool.c:43   UCX  WARN  object 0xa9b3940 was not returned to mpool ucp_requests
[1710266215.549103] [node095:924182:0]          mpool.c:43   UCX  WARN  object 0xa9b3b00 was not returned to mpool ucp_requests
[1710266215.549106] [node095:924182:0]          mpool.c:43   UCX  WARN  object 0xa9b3cc0 was not returned to mpool ucp_requests
[1710266215.549108] [node095:924182:0]          mpool.c:43   UCX  WARN  object 0xa9b3e80 was not returned to mpool ucp_requests
[1710266215.549110] [node095:924182:0]          mpool.c:43   UCX  WARN  object 0xa9b4040 was not returned to mpool ucp_requests
[1710266215.549113] [node095:924182:0]          mpool.c:43   UCX  WARN  object 0xa9b4200 was not returned to mpool ucp_requests
[1710266215.549115] [node095:924182:0]          mpool.c:43   UCX  WARN  object 0xa9b43c0 was not returned to mpool ucp_requests
[1710266215.549117] [node095:924182:0]          mpool.c:43   UCX  WARN  object 0xa9b4580 was not returned to mpool ucp_requests
[1710266215.549119] [node095:924182:0]          mpool.c:43   UCX  WARN  object 0xa9b4740 was not returned to mpool ucp_requests
[1710266215.553088] [node095:924184:0]          mpool.c:43   UCX  WARN  object 0xacb8a40 was not returned to mpool ucp_requests
[1710266215.553101] [node095:924184:0]          mpool.c:43   UCX  WARN  object 0xacb8c00 was not returned to mpool ucp_requests
[1710266215.553105] [node095:924184:0]          mpool.c:43   UCX  WARN  object 0xacb8dc0 was not returned to mpool ucp_requests
[1710266215.553108] [node095:924184:0]          mpool.c:43   UCX  WARN  object 0xacb8f80 was not returned to mpool ucp_requests
[1710266215.553112] [node095:924184:0]          mpool.c:43   UCX  WARN  object 0xacb9140 was not returned to mpool ucp_requests
[1710266215.553115] [node095:924184:0]          mpool.c:43   UCX  WARN  object 0xacb9300 was not returned to mpool ucp_requests
[1710266215.553117] [node095:924184:0]          mpool.c:43   UCX  WARN  object 0xacb94c0 was not returned to mpool ucp_requests
[1710266215.553120] [node095:924184:0]          mpool.c:43   UCX  WARN  object 0xacb9680 was not returned to mpool ucp_requests
[1710266215.553123] [node095:924184:0]          mpool.c:43   UCX  WARN  object 0xacb9840 was not returned to mpool ucp_requests
[1710266215.553125] [node095:924184:0]          mpool.c:43   UCX  WARN  object 0xacb9a00 was not returned to mpool ucp_requests
[1710266215.553127] [node095:924184:0]          mpool.c:43   UCX  WARN  object 0xacb9bc0 was not returned to mpool ucp_requests
[1710266215.553129] [node095:924184:0]          mpool.c:43   UCX  WARN  object 0xacb9d80 was not returned to mpool ucp_requests
[1710266215.553131] [node095:924184:0]          mpool.c:43   UCX  WARN  object 0xacb9f40 was not returned to mpool ucp_requests
[1710266215.553134] [node095:924184:0]          mpool.c:43   UCX  WARN  object 0xacba100 was not returned to mpool ucp_requests
[1710266215.557211] [node095:924178:0]          mpool.c:43   UCX  WARN  object 0xc738c00 was not returned to mpool ucp_requests
[1710266215.557223] [node095:924178:0]          mpool.c:43   UCX  WARN  object 0xc738dc0 was not returned to mpool ucp_requests
[1710266215.557228] [node095:924178:0]          mpool.c:43   UCX  WARN  object 0xc738f80 was not returned to mpool ucp_requests
[1710266215.557230] [node095:924178:0]          mpool.c:43   UCX  WARN  object 0xc739140 was not returned to mpool ucp_requests
[1710266215.557234] [node095:924178:0]          mpool.c:43   UCX  WARN  object 0xc739300 was not returned to mpool ucp_requests
[1710266215.557238] [node095:924178:0]          mpool.c:43   UCX  WARN  object 0xc7394c0 was not returned to mpool ucp_requests
[1710266215.557241] [node095:924178:0]          mpool.c:43   UCX  WARN  object 0xc739680 was not returned to mpool ucp_requests
[1710266215.557244] [node095:924178:0]          mpool.c:43   UCX  WARN  object 0xc739840 was not returned to mpool ucp_requests
[1710266215.557246] [node095:924178:0]          mpool.c:43   UCX  WARN  object 0xc739a00 was not returned to mpool ucp_requests
[1710266215.557250] [node095:924178:0]          mpool.c:43   UCX  WARN  object 0xc739bc0 was not returned to mpool ucp_requests
[1710266215.557252] [node095:924178:0]          mpool.c:43   UCX  WARN  object 0xc739d80 was not returned to mpool ucp_requests
[1710266215.557256] [node095:924178:0]          mpool.c:43   UCX  WARN  object 0xc739f40 was not returned to mpool ucp_requests


           ************************************************************
           *        Program running with 20 parallel MPI-processes    *
           *              working on a common directory               *
           ************************************************************
-------------------------------------------------------------------------------
                                 ORCA SCF
-------------------------------------------------------------------------------

------------
SCF SETTINGS
------------
Hamiltonian:
 Density Functional     Method          .... DFT(GTOs)
 Exchange Functional    Exchange        .... PBE
   PBE kappa parameter   XKappa         ....  0.804000
   PBE mue parameter    XMuePBE         ....  0.219520
 Correlation Functional Correlation     .... PBE
   PBE beta parameter  CBetaPBE         ....  0.066725
 LDA part of GGA corr.  LDAOpt          .... PW91-LDA
 Gradients option       PostSCFGGA      .... off
 Hybrid DFT is turned on
   Fraction HF Exchange ScalHFX         ....  0.250000
   Scaling of DF-GGA-X  ScalDFX         ....  0.750000
   Scaling of DF-GGA-C  ScalDFC         ....  1.000000
   Scaling of DF-LDA-C  ScalLDAC        ....  1.000000
   Perturbative correction              ....  0.000000
   Density functional embedding theory  .... OFF
   NL short-range parameter             ....  6.900000
 RI-approximation to the Coulomb term is turned on
   Number of AuxJ basis functions       .... 1991
   RIJ-COSX (HFX calculated with COS-X)).... on


General Settings:
 Integral files         IntName         .... ImineZ5freq
 Hartree-Fock type      HFTyp           .... RHF
 Total Charge           Charge          ....    0
 Multiplicity           Mult            ....    1
 Number of Electrons    NEL             ....  238
 Basis Dimension        Dim             .... 1227
 Nuclear Repulsion      ENuc            ....   3516.9221695444 Eh

Convergence Acceleration:
 DIIS                   CNVDIIS         .... on
   Start iteration      DIISMaxIt       ....    12
   Startup error        DIISStart       ....  0.200000
   # of expansion vecs  DIISMaxEq       ....     5
   Bias factor          DIISBfac        ....   1.050
   Max. coefficient     DIISMaxC        ....  10.000
 Trust-Rad. Augm. Hess. CNVTRAH         .... auto
   Auto Start mean grad. ratio tolernc. ....  1.125000
   Auto Start start iteration           ....    20
   Auto Start num. interpolation iter.  ....    10
   Max. Number of Micro iterations      ....    16
   Max. Number of Macro iterations      .... Maxiter - #DIIS iter
   Number of Davidson start vectors     ....     2
   Converg. threshold I  (grad. norm)   ....   1.000e-05
   Converg. threshold II (energy diff.) ....   1.000e-08
   Grad. Scal. Fac. for Micro threshold ....   0.100
   Minimum threshold for Micro iter.    ....   0.010
   NR start threshold (gradient norm)   ....   0.001
   Initial trust radius                 ....   0.400
   Minimum AH scaling param. (alpha)    ....   1.000
   Maximum AH scaling param. (alpha)    .... 1000.000
   Orbital update algorithm             .... Taylor
   White noise on init. David. guess    .... on
   Maximum white noise                  ....   0.010
   Quad. conv. algorithm                .... NR
 SOSCF                  CNVSOSCF        .... on
   Start iteration      SOSCFMaxIt      ....   150
   Startup grad/error   SOSCFStart      ....  0.003300
 Level Shifting         CNVShift        .... on
   Level shift para.    LevelShift      ....    0.2500
   Turn off err/grad.   ShiftErr        ....    0.0010
 Zerner damping         CNVZerner       .... off
 Static damping         CNVDamp         .... on
   Fraction old density DampFac         ....    0.7000
   Max. Damping (<1)    DampMax         ....    0.9800
   Min. Damping (>=0)   DampMin         ....    0.0000
   Turn off err/grad.   DampErr         ....    0.1000
 Fernandez-Rico         CNVRico         .... off

SCF Procedure:
 Maximum # iterations   MaxIter         ....   125
 SCF integral mode      SCFMode         .... Direct
   Integral package                     .... SHARK and LIBINT hybrid scheme
 Reset frequency        DirectResetFreq ....    20
 Integral Threshold     Thresh          ....  2.500e-11 Eh
 Primitive CutOff       TCut            ....  2.500e-12 Eh

Convergence Tolerance:
 Convergence Check Mode ConvCheckMode   .... Total+1el-Energy
 Convergence forced     ConvForced      .... 0
 Energy Change          TolE            ....  1.000e-08 Eh
 1-El. energy change                    ....  1.000e-05 Eh
 Orbital Gradient       TolG            ....  1.000e-05
 Orbital Rotation angle TolX            ....  1.000e-05
 DIIS Error             TolErr          ....  5.000e-07


Diagonalization of the overlap matrix:
Smallest eigenvalue                        ... 4.270e-06
Time for diagonalization                   ...    0.901 sec
Threshold for overlap eigenvalues          ... 1.000e-08
Number of eigenvalues below threshold      ... 0
Time for construction of square roots      ...    1.245 sec
Total time needed                          ...    2.580 sec

Time for model grid setup =    0.633 sec

------------------------------
INITIAL GUESS: MODEL POTENTIAL
------------------------------
Loading Hartree-Fock densities                     ... done
Calculating cut-offs                               ... done
Initializing the effective Hamiltonian             ... done
Setting up the integral package (SHARK)            ... done
Starting the Coulomb interaction                   ... done (   0.8 sec)
Reading the grid                                   ... done
Mapping shells                                     ... done
Starting the XC term evaluation                    ... done (   0.5 sec)
  promolecular density results
     # of electrons  =    237.975757366
     EX              =   -187.876205505
     EC              =     -7.971427212
     EX+EC           =   -195.847632718
Transforming the Hamiltonian                       ... done (   0.6 sec)
Diagonalizing the Hamiltonian                      ... done (   2.1 sec)
Back transforming the eigenvectors                 ... done (   0.1 sec)
Now organizing SCF variables                       ... done
                      ------------------
                      INITIAL GUESS DONE (   5.0 sec)
                      ------------------
-------------------
DFT GRID GENERATION
-------------------

General Integration Accuracy     IntAcc      ... 4.388
Radial Grid Type                 RadialGrid  ... OptM3 with GC (2021)
Angular Grid (max. ang.)         AngularGrid ... 4 (Lebedev-302)
Angular grid pruning method      GridPruning ... 4 (adaptive)
Weight generation scheme         WeightScheme... Becke
Basis function cutoff            BFCut       ... 1.0000e-11
Integration weight cutoff        WCut        ... 1.0000e-14
Angular grids for H and He will be reduced by one unit
Partially contracted basis set               ... off
Rotationally invariant grid construction     ... off

Total number of grid points                  ...   303061
Total number of batches                      ...     4773
Average number of points per batch           ...       63
Average number of grid points per atom       ...     4523
Time for grid setup =    2.294 sec

--------------------
COSX GRID GENERATION
--------------------

GRIDX 1
-------
General Integration Accuracy     IntAcc      ... 3.816
Radial Grid Type                 RadialGrid  ... OptM3 with GC (2021)
Angular Grid (max. ang.)         AngularGrid ... 1 (Lebedev-50)
Angular grid pruning method      GridPruning ... 4 (adaptive)
Weight generation scheme         WeightScheme... Becke
Basis function cutoff            BFCut       ... 1.0000e-11
Integration weight cutoff        WCut        ... 1.0000e-14
Angular grids for H and He will be reduced by one unit
Partially contracted basis set               ... on
Rotationally invariant grid construction     ... off

Total number of grid points                  ...    38487
Total number of batches                      ...      630
Average number of points per batch           ...       61
Average number of grid points per atom       ...      574
UseSFitting                                  ... on

GRIDX 2
-------
General Integration Accuracy     IntAcc      ... 4.020
Radial Grid Type                 RadialGrid  ... OptM3 with GC (2021)
Angular Grid (max. ang.)         AngularGrid ... 2 (Lebedev-110)
Angular grid pruning method      GridPruning ... 4 (adaptive)
Weight generation scheme         WeightScheme... Becke
Basis function cutoff            BFCut       ... 1.0000e-11
Integration weight cutoff        WCut        ... 1.0000e-14
Angular grids for H and He will be reduced by one unit
Partially contracted basis set               ... on
Rotationally invariant grid construction     ... off

Total number of grid points                  ...    81317
Total number of batches                      ...     1300
Average number of points per batch           ...       62
Average number of grid points per atom       ...     1214
UseSFitting                                  ... on

GRIDX 3
-------
General Integration Accuracy     IntAcc      ... 4.338
Radial Grid Type                 RadialGrid  ... OptM3 with GC (2021)
Angular Grid (max. ang.)         AngularGrid ... 3 (Lebedev-194)
Angular grid pruning method      GridPruning ... 4 (adaptive)
Weight generation scheme         WeightScheme... Becke
Basis function cutoff            BFCut       ... 1.0000e-11
Integration weight cutoff        WCut        ... 1.0000e-14
Angular grids for H and He will be reduced by one unit
Partially contracted basis set               ... on
Rotationally invariant grid construction     ... off

Total number of grid points                  ...   176515
Total number of batches                      ...     2799
Average number of points per batch           ...       63
Average number of grid points per atom       ...     2635
UseSFitting                                  ... on

Time for X-Grid setup             =    7.763 sec


--------------------
CPCM SOLVATION MODEL
--------------------
CPCM parameters:
  Epsilon                                         ...      26.7260
  Refrac                                          ...       1.2907
  Rsolv                                           ...       1.3000
  Surface type                                    ... GAUSSIAN VDW
  Epsilon function type                           ...         CPCM
Solvent:                                     ... 2,2,2-TRIFLUOROETHANOL
SMD-CDS solvent descriptors:
  Soln                                       ...    1.2907
  Soln25                                     ... Unavailable
  Sola                                       ...    0.5700
  Solb                                       ...    0.2500
  Solg                                       ...   42.0200
  Solc                                       ...    0.0000
  Solh                                       ...    0.5000
Radii:
 Radius for O  used is    2.8724 Bohr (=   1.5200 Ang.)
 Radius for N  used is    3.5716 Bohr (=   1.8900 Ang.)
 Radius for C  used is    3.4960 Bohr (=   1.8500 Ang.)
 Radius for H  used is    2.2677 Bohr (=   1.2000 Ang.)
Calculating surface                               ...        done! (  0.0s)
GEPOL surface points                              ...         3799
GEPOL Volume                                      ...    3187.5349
GEPOL Surface-area                                ...    1756.1031
Calculating surface distance matrix               ...        done! (  0.2s)
Performing Cholesky decomposition & store         ...        done! (  1.1s)
Overall time for CPCM initialization              ...                 1.3s
--------------
SCF ITERATIONS
--------------
ITER       Energy         Delta-E        Max-DP      RMS-DP      [F,P]     Damp
               ***  Starting incremental Fock matrix formation  ***
  0  -1383.5274437344   0.000000000000 0.10640297  0.00058171  0.2515127 0.7000
  1  -1383.9245080330  -0.397064298623 0.12234760  0.00047735  0.1016252 0.7000
                               ***Turning on DIIS***
  2  -1384.0934199941  -0.168911961098 0.13902344  0.00086856  0.0389557 0.0000
  3  -1384.3453528658  -0.251932871715 0.16091032  0.00037455  0.0550808 0.0000
  4  -1384.4044857208  -0.059132854995 0.04415478  0.00013461  0.0143462 0.0000
  5  -1384.4074159565  -0.002930235637 0.02847331  0.00006487  0.0103477 0.0000
                      *** Initiating the SOSCF procedure ***
                           *** Shutting down DIIS ***
                      *** Re-Reading the Fockian *** 
                      *** Removing any level shift *** 
ITER      Energy       Delta-E        Grad      Rot      Max-DP    RMS-DP
  6  -1384.40774292  -0.0003269661  0.000255  0.000255  0.007787  0.000023
               *** Restarting incremental Fock matrix formation ***
  7  -1384.40770373   0.0000391942  0.000124  0.000389  0.007863  0.000052
  8  -1384.40770173   0.0000019947  0.000180  0.000256  0.001134  0.000008
  9  -1384.40770802  -0.0000062837  0.000021  0.000042  0.001125  0.000007
 10  -1384.40770794   0.0000000746  0.000025  0.000031  0.000152  0.000001
 11  -1384.40770812  -0.0000001756  0.000005  0.000015  0.000226  0.000002
 12  -1384.40770815  -0.0000000302  0.000007  0.000009  0.000148  0.000001
                  ***Gradient check signals convergence***
              ***Rediagonalizing the Fockian in SOSCF/NRSCF***

               *****************************************************
               *                     SUCCESS                       *
               *           SCF CONVERGED AFTER  13 CYCLES          *
               *****************************************************

Old exchange energy                            =    -48.099623607 Eh
New exchange energy                            =    -48.099641692 Eh
Exchange energy change after final integration =     -0.000018085 Eh
Total energy after final integration           =  -1384.407726095 Eh
Final COS-X integration done in                =    34.352 sec

SMD CDS free energy correction energy :                 0.62993     Kcal/mol
Total Energy after SMD CDS correction =             -1384.406722244 Eh

----------------
TOTAL SCF ENERGY
----------------

Total Energy       :        -1384.40672224 Eh          -37671.62210 eV

Components:
Nuclear Repulsion  :         3516.92216954 Eh           95700.31754 eV
Electronic Energy  :        -4901.32889179 Eh         -133371.93964 eV
One Electron Energy:        -8876.54612806 Eh         -241543.09996 eV
Two Electron Energy:         3975.21723627 Eh          108171.16031 eV
Max COSX asymmetry :            0.00000184 Eh               0.00005 eV
CPCM Dielectric    :           -0.03883603 Eh              -1.05678 eV
SMD CDS (Gcds)     :            0.00100385 Eh               0.02732 eV

Virial components:
Potential Energy   :        -2762.23723718 Eh          -75164.29650 eV
Kinetic Energy     :         1377.83051493 Eh           37492.67440 eV
Virial Ratio       :            2.00477287


DFT components:
N(Alpha)           :      119.000349375932 electrons
N(Beta)            :      119.000349375932 electrons
N(Total)           :      238.000698751863 electrons
E(X)               :     -143.804635012358 Eh       
E(C)               :       -7.955493834092 Eh       
E(XC)              :     -151.760128846450 Eh       
DFET-embed. en.    :        0.000000000000 Eh       
CPCM Solvation Model Properties:
Surface-charge          :           -0.08145730
Charge-correction       :           -0.00013524 Eh              -0.00368 eV
Free-energy (cav+disp)  :            0.00100385 Eh               0.02732 eV

---------------
SCF CONVERGENCE
---------------

  Last Energy change         ...    1.3826e-07  Tolerance :   1.0000e-08
  Last MAX-Density change    ...    2.3315e-15  Tolerance :   1.0000e-07
  Last RMS-Density change    ...    1.0963e-17  Tolerance :   5.0000e-09
  Last Orbital Gradient      ...    1.3491e-06  Tolerance :   1.0000e-05
  Last Orbital Rotation      ...    3.2126e-06  Tolerance :   1.0000e-05

             **** THE GBW FILE WAS UPDATED (ImineZ5freq.gbw) ****
             **** DENSITY ImineZ5freq.scfp WAS UPDATED ****
             **** ENERGY FILE WAS UPDATED (ImineZ5freq.en.tmp) ****
             **** THE GBW FILE WAS UPDATED (ImineZ5freq.gbw) ****
             **** DENSITY ImineZ5freq.scfp WAS UPDATED ****
----------------
ORBITAL ENERGIES
----------------

  NO   OCC          E(Eh)            E(eV) 
   0   2.0000     -19.272072      -524.4197 
   1   2.0000     -19.209529      -522.7179 
   2   2.0000     -14.394089      -391.6831 
   3   2.0000     -14.379226      -391.2786 
   4   2.0000     -10.371658      -282.2272 
   5   2.0000     -10.330672      -281.1119 
   6   2.0000     -10.275241      -279.6035 
   7   2.0000     -10.265689      -279.3436 
   8   2.0000     -10.262821      -279.2656 
   9   2.0000     -10.248832      -278.8849 
  10   2.0000     -10.239261      -278.6244 
  11   2.0000     -10.238591      -278.6062 
  12   2.0000     -10.238496      -278.6036 
  13   2.0000     -10.236933      -278.5611 
  14   2.0000     -10.235209      -278.5142 
  15   2.0000     -10.232506      -278.4407 
  16   2.0000     -10.232366      -278.4368 
  17   2.0000     -10.227898      -278.3152 
  18   2.0000     -10.224429      -278.2209 
  19   2.0000     -10.224241      -278.2157 
  20   2.0000     -10.223252      -278.1888 
  21   2.0000     -10.223182      -278.1869 
  22   2.0000     -10.222861      -278.1782 
  23   2.0000     -10.217257      -278.0257 
  24   2.0000     -10.214998      -277.9642 
  25   2.0000     -10.212938      -277.9082 
  26   2.0000     -10.208558      -277.7890 
  27   2.0000     -10.203136      -277.6414 
  28   2.0000     -10.201842      -277.6062 
  29   2.0000     -10.201021      -277.5839 
  30   2.0000     -10.198437      -277.5136 
  31   2.0000     -10.198036      -277.5027 
  32   2.0000     -10.197176      -277.4793 
  33   2.0000      -1.166942       -31.7541 
  34   2.0000      -1.074959       -29.2511 
  35   2.0000      -0.979167       -26.6445 
  36   2.0000      -0.959303       -26.1040 
  37   2.0000      -0.899782       -24.4843 
  38   2.0000      -0.889453       -24.2032 
  39   2.0000      -0.874729       -23.8026 
  40   2.0000      -0.838803       -22.8250 
  41   2.0000      -0.833011       -22.6674 
  42   2.0000      -0.801570       -21.8118 
  43   2.0000      -0.794304       -21.6141 
  44   2.0000      -0.781962       -21.2783 
  45   2.0000      -0.770242       -20.9593 
  46   2.0000      -0.758425       -20.6378 
  47   2.0000      -0.755181       -20.5495 
  48   2.0000      -0.721838       -19.6422 
  49   2.0000      -0.707438       -19.2504 
  50   2.0000      -0.705070       -19.1859 
  51   2.0000      -0.702205       -19.1080 
  52   2.0000      -0.700119       -19.0512 
  53   2.0000      -0.694935       -18.9101 
  54   2.0000      -0.646111       -17.5816 
  55   2.0000      -0.636121       -17.3097 
  56   2.0000      -0.627983       -17.0883 
  57   2.0000      -0.626704       -17.0535 
  58   2.0000      -0.618915       -16.8415 
  59   2.0000      -0.612679       -16.6718 
  60   2.0000      -0.595311       -16.1992 
  61   2.0000      -0.577070       -15.7029 
  62   2.0000      -0.566304       -15.4099 
  63   2.0000      -0.548856       -14.9351 
  64   2.0000      -0.533444       -14.5157 
  65   2.0000      -0.532054       -14.4779 
  66   2.0000      -0.524344       -14.2681 
  67   2.0000      -0.504862       -13.7380 
  68   2.0000      -0.498993       -13.5783 
  69   2.0000      -0.495328       -13.4786 
  70   2.0000      -0.487772       -13.2730 
  71   2.0000      -0.478860       -13.0304 
  72   2.0000      -0.474707       -12.9174 
  73   2.0000      -0.470249       -12.7961 
  74   2.0000      -0.462529       -12.5861 
  75   2.0000      -0.461124       -12.5478 
  76   2.0000      -0.457268       -12.4429 
  77   2.0000      -0.454825       -12.3764 
  78   2.0000      -0.451657       -12.2902 
  79   2.0000      -0.446839       -12.1591 
  80   2.0000      -0.445635       -12.1263 
  81   2.0000      -0.441724       -12.0199 
  82   2.0000      -0.437041       -11.8925 
  83   2.0000      -0.436211       -11.8699 
  84   2.0000      -0.431500       -11.7417 
  85   2.0000      -0.426289       -11.5999 
  86   2.0000      -0.414004       -11.2656 
  87   2.0000      -0.406758       -11.0685 
  88   2.0000      -0.402947       -10.9648 
  89   2.0000      -0.400749       -10.9049 
  90   2.0000      -0.394362       -10.7311 
  91   2.0000      -0.389065       -10.5870 
  92   2.0000      -0.387472       -10.5437 
  93   2.0000      -0.381260       -10.3746 
  94   2.0000      -0.380177       -10.3451 
  95   2.0000      -0.376207       -10.2371 
  96   2.0000      -0.372502       -10.1363 
  97   2.0000      -0.368842       -10.0367 
  98   2.0000      -0.368407       -10.0249 
  99   2.0000      -0.363481        -9.8908 
 100   2.0000      -0.361742        -9.8435 
 101   2.0000      -0.359384        -9.7793 
 102   2.0000      -0.357624        -9.7314 
 103   2.0000      -0.350110        -9.5270 
 104   2.0000      -0.348576        -9.4852 
 105   2.0000      -0.338505        -9.2112 
 106   2.0000      -0.335933        -9.1412 
 107   2.0000      -0.328202        -8.9308 
 108   2.0000      -0.323141        -8.7931 
 109   2.0000      -0.321227        -8.7410 
 110   2.0000      -0.316603        -8.6152 
 111   2.0000      -0.299129        -8.1397 
 112   2.0000      -0.281446        -7.6585 
 113   2.0000      -0.279994        -7.6190 
 114   2.0000      -0.278844        -7.5877 
 115   2.0000      -0.268825        -7.3151 
 116   2.0000      -0.262309        -7.1378 
 117   2.0000      -0.256423        -6.9776 
 118   2.0000      -0.213478        -5.8090 
 119   0.0000      -0.061816        -1.6821 
 120   0.0000      -0.015977        -0.4348 
 121   0.0000      -0.013175        -0.3585 
 122   0.0000      -0.010923        -0.2972 
 123   0.0000      -0.002570        -0.0699 
 124   0.0000       0.003712         0.1010 
 125   0.0000       0.012014         0.3269 
 126   0.0000       0.040472         1.1013 
 127   0.0000       0.050595         1.3768 
 128   0.0000       0.055549         1.5116 
 129   0.0000       0.066968         1.8223 
 130   0.0000       0.068757         1.8710 
 131   0.0000       0.074328         2.0226 
 132   0.0000       0.081601         2.2205 
 133   0.0000       0.089745         2.4421 
 134   0.0000       0.090776         2.4701 
 135   0.0000       0.093484         2.5438 
 136   0.0000       0.096010         2.6126 
 137   0.0000       0.100008         2.7213 
 138   0.0000       0.101200         2.7538 
 139   0.0000       0.104366         2.8399 
 140   0.0000       0.106850         2.9075 
 141   0.0000       0.111674         3.0388 
 142   0.0000       0.112916         3.0726 
 143   0.0000       0.115630         3.1464 
 144   0.0000       0.117661         3.2017 
 145   0.0000       0.119954         3.2641 
 146   0.0000       0.121799         3.3143 
 147   0.0000       0.128093         3.4856 
 148   0.0000       0.130792         3.5590 
 149   0.0000       0.133572         3.6347 
 150   0.0000       0.134918         3.6713 
 151   0.0000       0.135935         3.6990 
 152   0.0000       0.142683         3.8826 
 153   0.0000       0.147931         4.0254 
 154   0.0000       0.150612         4.0984 
 155   0.0000       0.153994         4.1904 
 156   0.0000       0.157044         4.2734 
 157   0.0000       0.160622         4.3707 
 158   0.0000       0.161297         4.3891 
 159   0.0000       0.165171         4.4945 
 160   0.0000       0.167089         4.5467 
 161   0.0000       0.170378         4.6362 
 162   0.0000       0.171519         4.6673 
 163   0.0000       0.172996         4.7075 
 164   0.0000       0.176892         4.8135 
 165   0.0000       0.178652         4.8614 
 166   0.0000       0.180943         4.9237 
 167   0.0000       0.181868         4.9489 
 168   0.0000       0.186458         5.0738 
 169   0.0000       0.187324         5.0973 
 170   0.0000       0.194217         5.2849 
 171   0.0000       0.195940         5.3318 
 172   0.0000       0.198307         5.3962 
 173   0.0000       0.201418         5.4809 
 174   0.0000       0.202202         5.5022 
 175   0.0000       0.208800         5.6818 
 176   0.0000       0.211125         5.7450 
 177   0.0000       0.215512         5.8644 
 178   0.0000       0.220530         6.0009 
 179   0.0000       0.222375         6.0511 
 180   0.0000       0.225214         6.1284 
 181   0.0000       0.229455         6.2438 
 182   0.0000       0.230361         6.2684 
 183   0.0000       0.235643         6.4122 
 184   0.0000       0.236655         6.4397 
 185   0.0000       0.237641         6.4665 
 186   0.0000       0.240958         6.5568 
 187   0.0000       0.243928         6.6376 
 188   0.0000       0.245774         6.6878 
 189   0.0000       0.246653         6.7118 
 190   0.0000       0.254168         6.9163 
 191   0.0000       0.254613         6.9284 
 192   0.0000       0.257951         7.0192 
 193   0.0000       0.260376         7.0852 
 194   0.0000       0.260702         7.0941 
 195   0.0000       0.261642         7.1196 
 196   0.0000       0.268159         7.2970 
 197   0.0000       0.272817         7.4237 
 198   0.0000       0.275024         7.4838 
 199   0.0000       0.279148         7.5960 
 200   0.0000       0.281771         7.6674 
 201   0.0000       0.285547         7.7701 
 202   0.0000       0.286963         7.8087 
 203   0.0000       0.289228         7.8703 
 204   0.0000       0.293600         7.9893 
 205   0.0000       0.298563         8.1243 
 206   0.0000       0.301430         8.2023 
 207   0.0000       0.303837         8.2678 
 208   0.0000       0.306483         8.3398 
 209   0.0000       0.308031         8.3820 
 210   0.0000       0.315821         8.5939 
 211   0.0000       0.318693         8.6721 
 212   0.0000       0.319362         8.6903 
 213   0.0000       0.321622         8.7518 
 214   0.0000       0.326484         8.8841 
 215   0.0000       0.328821         8.9477 
 216   0.0000       0.329601         8.9689 
 217   0.0000       0.336983         9.1698 
 218   0.0000       0.339370         9.2347 
 219   0.0000       0.342570         9.3218 
 220   0.0000       0.345059         9.3895 
 221   0.0000       0.350675         9.5424 
 222   0.0000       0.352833         9.6011 
 223   0.0000       0.354362         9.6427 
 224   0.0000       0.357387         9.7250 
 225   0.0000       0.360349         9.8056 
 226   0.0000       0.360712         9.8155 
 227   0.0000       0.365701         9.9512 
 228   0.0000       0.370371        10.0783 
 229   0.0000       0.373052        10.1513 
 230   0.0000       0.376417        10.2428 
 231   0.0000       0.380492        10.3537 
 232   0.0000       0.384311        10.4576 
 233   0.0000       0.386306        10.5119 
 234   0.0000       0.387036        10.5318 
 235   0.0000       0.391174        10.6444 
 236   0.0000       0.393925        10.7192 
 237   0.0000       0.395987        10.7753 
 238   0.0000       0.399798        10.8791 
 239   0.0000       0.404344        11.0028 
 240   0.0000       0.407296        11.0831 
 241   0.0000       0.409513        11.1434 
 242   0.0000       0.412693        11.2300 
 243   0.0000       0.414631        11.2827 
 244   0.0000       0.417332        11.3562 
 245   0.0000       0.422463        11.4958 
 246   0.0000       0.425159        11.5692 
 247   0.0000       0.430037        11.7019 
 248   0.0000       0.431883        11.7521 
 249   0.0000       0.435311        11.8454 
 250   0.0000       0.435571        11.8525 
 251   0.0000       0.436386        11.8747 
 252   0.0000       0.440767        11.9939 
 253   0.0000       0.441861        12.0237 
 254   0.0000       0.445450        12.1213 
 255   0.0000       0.447195        12.1688 
 256   0.0000       0.452798        12.3213 
 257   0.0000       0.454533        12.3685 
 258   0.0000       0.456335        12.4175 
 259   0.0000       0.457319        12.4443 
 260   0.0000       0.461339        12.5537 
 261   0.0000       0.462485        12.5849 
 262   0.0000       0.463537        12.6135 
 263   0.0000       0.465837        12.6761 
 264   0.0000       0.467209        12.7134 
 265   0.0000       0.471422        12.8280 
 266   0.0000       0.474791        12.9197 
 267   0.0000       0.477243        12.9864 
 268   0.0000       0.478282        13.0147 
 269   0.0000       0.482018        13.1164 
 270   0.0000       0.484129        13.1738 
 271   0.0000       0.485282        13.2052 
 272   0.0000       0.487778        13.2731 
 273   0.0000       0.490359        13.3433 
 274   0.0000       0.492521        13.4022 
 275   0.0000       0.494249        13.4492 
 276   0.0000       0.498195        13.5566 
 277   0.0000       0.499008        13.5787 
 278   0.0000       0.500306        13.6140 
 279   0.0000       0.502711        13.6795 
 280   0.0000       0.504410        13.7257 
 281   0.0000       0.507271        13.8035 
 282   0.0000       0.510446        13.8899 
 283   0.0000       0.511793        13.9266 
 284   0.0000       0.513168        13.9640 
 285   0.0000       0.514632        14.0038 
 286   0.0000       0.519343        14.1320 
 287   0.0000       0.520076        14.1520 
 288   0.0000       0.520636        14.1672 
 289   0.0000       0.523157        14.2358 
 290   0.0000       0.525712        14.3053 
 291   0.0000       0.533747        14.5240 
 292   0.0000       0.536458        14.5978 
 293   0.0000       0.538034        14.6407 
 294   0.0000       0.540910        14.7189 
 295   0.0000       0.544681        14.8215 
 296   0.0000       0.555462        15.1149 
 297   0.0000       0.558624        15.2009 
 298   0.0000       0.563632        15.3372 
 299   0.0000       0.566155        15.4059 
 300   0.0000       0.570738        15.5306 
 301   0.0000       0.572531        15.5794 
 302   0.0000       0.577232        15.7073 
 303   0.0000       0.584788        15.9129 
 304   0.0000       0.588030        16.0011 
 305   0.0000       0.592281        16.1168 
 306   0.0000       0.593437        16.1482 
 307   0.0000       0.599666        16.3178 
 308   0.0000       0.605126        16.4663 
 309   0.0000       0.607151        16.5214 
 310   0.0000       0.611402        16.6371 
 311   0.0000       0.614588        16.7238 
 312   0.0000       0.623897        16.9771 
 313   0.0000       0.630790        17.1647 
 314   0.0000       0.638600        17.3772 
 315   0.0000       0.641178        17.4473 
 316   0.0000       0.647145        17.6097 
 317   0.0000       0.651309        17.7230 
 318   0.0000       0.656061        17.8523 
 319   0.0000       0.661111        17.9897 
 320   0.0000       0.663577        18.0568 
 321   0.0000       0.667819        18.1723 
 322   0.0000       0.670074        18.2336 
 323   0.0000       0.677515        18.4361 
 324   0.0000       0.680571        18.5193 
 325   0.0000       0.681279        18.5385 
 326   0.0000       0.688375        18.7316 
 327   0.0000       0.693253        18.8644 
 328   0.0000       0.695008        18.9121 
 329   0.0000       0.695890        18.9361 
 330   0.0000       0.705210        19.1897 
 331   0.0000       0.709136        19.2966 
 332   0.0000       0.711459        19.3598 
 333   0.0000       0.713781        19.4230 
 334   0.0000       0.719000        19.5650 
 335   0.0000       0.722696        19.6655 
 336   0.0000       0.723276        19.6813 
 337   0.0000       0.726042        19.7566 
 338   0.0000       0.728453        19.8222 
 339   0.0000       0.731215        19.8974 
 340   0.0000       0.736618        20.0444 
 341   0.0000       0.743409        20.2292 
 342   0.0000       0.744913        20.2701 
 343   0.0000       0.746563        20.3150 
 344   0.0000       0.752402        20.4739 
 345   0.0000       0.754737        20.5374 
 346   0.0000       0.762944        20.7608 
 347   0.0000       0.764589        20.8055 
 348   0.0000       0.768781        20.9196 
 349   0.0000       0.770144        20.9567 
 350   0.0000       0.772463        21.0198 
 351   0.0000       0.774520        21.0758 
 352   0.0000       0.778442        21.1825 
 353   0.0000       0.784591        21.3498 
 354   0.0000       0.789952        21.4957 
 355   0.0000       0.792253        21.5583 
 356   0.0000       0.798830        21.7373 
 357   0.0000       0.799972        21.7683 
 358   0.0000       0.808818        22.0091 
 359   0.0000       0.812151        22.0998 
 360   0.0000       0.820526        22.3277 
 361   0.0000       0.823236        22.4014 
 362   0.0000       0.824673        22.4405 
 363   0.0000       0.833292        22.6750 
 364   0.0000       0.835186        22.7266 
 365   0.0000       0.837138        22.7797 
 366   0.0000       0.840190        22.8627 
 367   0.0000       0.844876        22.9903 
 368   0.0000       0.847044        23.0492 
 369   0.0000       0.854199        23.2439 
 370   0.0000       0.857916        23.3451 
 371   0.0000       0.860555        23.4169 
 372   0.0000       0.864866        23.5342 
 373   0.0000       0.871652        23.7189 
 374   0.0000       0.875893        23.8343 
 375   0.0000       0.880604        23.9625 
 376   0.0000       0.882217        24.0063 
 377   0.0000       0.886195        24.1146 
 378   0.0000       0.890502        24.2318 
 379   0.0000       0.897670        24.4268 
 380   0.0000       0.901285        24.5252 
 381   0.0000       0.902806        24.5666 
 382   0.0000       0.904925        24.6243 
 383   0.0000       0.907324        24.6895 
 384   0.0000       0.912051        24.8182 
 385   0.0000       0.915354        24.9080 
 386   0.0000       0.918984        25.0068 
 387   0.0000       0.923614        25.1328 
 388   0.0000       0.928646        25.2697 
 389   0.0000       0.933410        25.3994 
 390   0.0000       0.938131        25.5279 
 391   0.0000       0.943288        25.6682 
 392   0.0000       0.948138        25.8002 
 393   0.0000       0.950423        25.8623 
 394   0.0000       0.956868        26.0377 
 395   0.0000       0.959850        26.1189 
 396   0.0000       0.965635        26.2763 
 397   0.0000       0.966953        26.3121 
 398   0.0000       0.974082        26.5061 
 399   0.0000       0.980913        26.6920 
 400   0.0000       0.984447        26.7882 
 401   0.0000       0.992072        26.9956 
 402   0.0000       0.994351        27.0577 
 403   0.0000       1.003744        27.3133 
 404   0.0000       1.007843        27.4248 
 405   0.0000       1.013622        27.5821 
 406   0.0000       1.015375        27.6297 
 407   0.0000       1.018811        27.7232 
 408   0.0000       1.032080        28.0843 
 409   0.0000       1.036575        28.2067 
 410   0.0000       1.044464        28.4213 
 411   0.0000       1.045116        28.4391 
 412   0.0000       1.051442        28.6112 
 413   0.0000       1.060167        28.8486 
 414   0.0000       1.061506        28.8850 
 415   0.0000       1.067517        29.0486 
 416   0.0000       1.071649        29.1610 
 417   0.0000       1.075882        29.2762 
 418   0.0000       1.079213        29.3669 
 419   0.0000       1.087283        29.5865 
 420   0.0000       1.090690        29.6792 
 421   0.0000       1.092769        29.7358 
 422   0.0000       1.101822        29.9821 
 423   0.0000       1.109665        30.1955 
 424   0.0000       1.110602        30.2210 
 425   0.0000       1.120448        30.4889 
 426   0.0000       1.125588        30.6288 
 427   0.0000       1.127554        30.6823 
 428   0.0000       1.133734        30.8505 
 429   0.0000       1.137241        30.9459 
 430   0.0000       1.139611        31.0104 
 431   0.0000       1.147559        31.2267 
 432   0.0000       1.153625        31.3917 
 433   0.0000       1.157534        31.4981 
 434   0.0000       1.160599        31.5815 
 435   0.0000       1.163786        31.6682 
 436   0.0000       1.171591        31.8806 
 437   0.0000       1.177357        32.0375 
 438   0.0000       1.178892        32.0793 
 439   0.0000       1.185401        32.2564 
 440   0.0000       1.187432        32.3117 
 441   0.0000       1.190333        32.3906 
 442   0.0000       1.197434        32.5838 
 443   0.0000       1.205868        32.8133 
 444   0.0000       1.211346        32.9624 
 445   0.0000       1.215528        33.0762 
 446   0.0000       1.222090        33.2547 
 447   0.0000       1.226256        33.3681 
 448   0.0000       1.230075        33.4720 
 449   0.0000       1.232216        33.5303 
 450   0.0000       1.237056        33.6620 
 451   0.0000       1.241115        33.7724 
 452   0.0000       1.246463        33.9180 
 453   0.0000       1.252297        34.0767 
 454   0.0000       1.255563        34.1656 
 455   0.0000       1.256406        34.1885 
 456   0.0000       1.263140        34.3718 
 457   0.0000       1.271798        34.6074 
 458   0.0000       1.274830        34.6899 
 459   0.0000       1.276843        34.7447 
 460   0.0000       1.282455        34.8974 
 461   0.0000       1.290456        35.1151 
 462   0.0000       1.292591        35.1732 
 463   0.0000       1.295670        35.2570 
 464   0.0000       1.299374        35.3578 
 465   0.0000       1.301254        35.4089 
 466   0.0000       1.307215        35.5711 
 467   0.0000       1.309265        35.6269 
 468   0.0000       1.313885        35.7526 
 469   0.0000       1.318296        35.8727 
 470   0.0000       1.331124        36.2217 
 471   0.0000       1.331979        36.2450 
 472   0.0000       1.340012        36.4636 
 473   0.0000       1.346474        36.6394 
 474   0.0000       1.347861        36.6772 
 475   0.0000       1.353918        36.8420 
 476   0.0000       1.359838        37.0031 
 477   0.0000       1.371491        37.3202 
 478   0.0000       1.373825        37.3837 
 479   0.0000       1.380531        37.5662 
 480   0.0000       1.383663        37.6514 
 481   0.0000       1.388468        37.7821 
 482   0.0000       1.394664        37.9507 
 483   0.0000       1.399662        38.0868 
 484   0.0000       1.406033        38.2601 
 485   0.0000       1.411862        38.4187 
 486   0.0000       1.416094        38.5339 
 487   0.0000       1.430971        38.9387 
 488   0.0000       1.433731        39.0138 
 489   0.0000       1.441288        39.2194 
 490   0.0000       1.446639        39.3651 
 491   0.0000       1.454267        39.5726 
 492   0.0000       1.464096        39.8401 
 493   0.0000       1.465836        39.8874 
 494   0.0000       1.473143        40.0863 
 495   0.0000       1.475632        40.1540 
 496   0.0000       1.481901        40.3246 
 497   0.0000       1.485838        40.4317 
 498   0.0000       1.489006        40.5179 
 499   0.0000       1.496724        40.7279 
 500   0.0000       1.499979        40.8165 
 501   0.0000       1.506658        40.9982 
 502   0.0000       1.511652        41.1341 
 503   0.0000       1.514497        41.2116 
 504   0.0000       1.519595        41.3503 
 505   0.0000       1.521938        41.4140 
 506   0.0000       1.526165        41.5291 
 507   0.0000       1.534100        41.7450 
 508   0.0000       1.542331        41.9690 
 509   0.0000       1.547630        42.1132 
 510   0.0000       1.554835        42.3092 
 511   0.0000       1.559421        42.4340 
 512   0.0000       1.562922        42.5293 
 513   0.0000       1.565951        42.6117 
 514   0.0000       1.570256        42.7288 
 515   0.0000       1.573709        42.8228 
 516   0.0000       1.575325        42.8668 
 517   0.0000       1.582291        43.0563 
 518   0.0000       1.587960        43.2106 
 519   0.0000       1.589418        43.2503 
 520   0.0000       1.592438        43.3324 
 521   0.0000       1.597877        43.4804 
 522   0.0000       1.605229        43.6805 
 523   0.0000       1.606858        43.7248 
 524   0.0000       1.612713        43.8842 
 525   0.0000       1.616054        43.9751 
 526   0.0000       1.617820        44.0231 
 527   0.0000       1.619739        44.0753 
 528   0.0000       1.627536        44.2875 
 529   0.0000       1.630752        44.3750 
 530   0.0000       1.633832        44.4588 
 531   0.0000       1.637886        44.5691 
 532   0.0000       1.641313        44.6624 
 533   0.0000       1.641634        44.6711 
 534   0.0000       1.643936        44.7338 
 535   0.0000       1.644727        44.7553 
 536   0.0000       1.645939        44.7883 
 537   0.0000       1.651530        44.9404 
 538   0.0000       1.652772        44.9742 
 539   0.0000       1.656255        45.0690 
 540   0.0000       1.659291        45.1516 
 541   0.0000       1.661641        45.2155 
 542   0.0000       1.664194        45.2850 
 543   0.0000       1.672049        45.4988 
 544   0.0000       1.678394        45.6714 
 545   0.0000       1.680687        45.7338 
 546   0.0000       1.684799        45.8457 
 547   0.0000       1.690809        46.0093 
 548   0.0000       1.695473        46.1362 
 549   0.0000       1.697685        46.1964 
 550   0.0000       1.700219        46.2653 
 551   0.0000       1.705232        46.4017 
 552   0.0000       1.708974        46.5036 
 553   0.0000       1.714166        46.6448 
 554   0.0000       1.717824        46.7444 
 555   0.0000       1.720520        46.8177 
 556   0.0000       1.720838        46.8264 
 557   0.0000       1.724902        46.9370 
 558   0.0000       1.728224        47.0274 
 559   0.0000       1.730417        47.0870 
 560   0.0000       1.734871        47.2082 
 561   0.0000       1.737612        47.2828 
 562   0.0000       1.744379        47.4670 
 563   0.0000       1.747509        47.5521 
 564   0.0000       1.750863        47.6434 
 565   0.0000       1.756718        47.8027 
 566   0.0000       1.759977        47.8914 
 567   0.0000       1.769062        48.1386 
 568   0.0000       1.769905        48.1616 
 569   0.0000       1.777131        48.3582 
 570   0.0000       1.787879        48.6506 
 571   0.0000       1.792943        48.7885 
 572   0.0000       1.800980        49.0072 
 573   0.0000       1.802002        49.0350 
 574   0.0000       1.807876        49.1948 
 575   0.0000       1.815098        49.3913 
 576   0.0000       1.823907        49.6310 
 577   0.0000       1.833527        49.8928 
 578   0.0000       1.834353        49.9153 
 579   0.0000       1.845167        50.2095 
 580   0.0000       1.854843        50.4729 
 581   0.0000       1.864162        50.7264 
 582   0.0000       1.869824        50.8805 
 583   0.0000       1.879047        51.1315 
 584   0.0000       1.885775        51.3146 
 585   0.0000       1.892117        51.4871 
 586   0.0000       1.899550        51.6894 
 587   0.0000       1.907233        51.8984 
 588   0.0000       1.912583        52.0440 
 589   0.0000       1.915044        52.1110 
 590   0.0000       1.916830        52.1596 
 591   0.0000       1.920777        52.2670 
 592   0.0000       1.924881        52.3787 
 593   0.0000       1.934870        52.6505 
 594   0.0000       1.936961        52.7074 
 595   0.0000       1.940831        52.8127 
 596   0.0000       1.947017        52.9810 
 597   0.0000       1.955272        53.2057 
 598   0.0000       1.959012        53.3074 
 599   0.0000       1.970071        53.6084 
 600   0.0000       1.975916        53.7674 
 601   0.0000       1.984890        54.0116 
 602   0.0000       1.991401        54.1888 
 603   0.0000       1.999902        54.4201 
 604   0.0000       2.002620        54.4941 
 605   0.0000       2.009178        54.6725 
 606   0.0000       2.011503        54.7358 
 607   0.0000       2.017489        54.8987 
 608   0.0000       2.020580        54.9828 
 609   0.0000       2.026825        55.1527 
 610   0.0000       2.031308        55.2747 
 611   0.0000       2.038375        55.4670 
 612   0.0000       2.044310        55.6285 
 613   0.0000       2.051206        55.8162 
 614   0.0000       2.052795        55.8594 
 615   0.0000       2.062969        56.1362 
 616   0.0000       2.065224        56.1976 
 617   0.0000       2.066754        56.2392 
 618   0.0000       2.078173        56.5500 
 619   0.0000       2.083608        56.6979 
 620   0.0000       2.091156        56.9033 
 621   0.0000       2.096015        57.0355 
 622   0.0000       2.102186        57.2034 
 623   0.0000       2.104951        57.2786 
 624   0.0000       2.110029        57.4168 
 625   0.0000       2.118567        57.6491 
 626   0.0000       2.128318        57.9145 
 627   0.0000       2.133816        58.0641 
 628   0.0000       2.138547        58.1928 
 629   0.0000       2.143802        58.3358 
 630   0.0000       2.147592        58.4389 
 631   0.0000       2.156899        58.6922 
 632   0.0000       2.158995        58.7492 
 633   0.0000       2.163585        58.8742 
 634   0.0000       2.174941        59.1831 
 635   0.0000       2.178970        59.2928 
 636   0.0000       2.183551        59.4174 
 637   0.0000       2.185287        59.4647 
 638   0.0000       2.194093        59.7043 
 639   0.0000       2.196484        59.7694 
 640   0.0000       2.200172        59.8697 
 641   0.0000       2.210979        60.1638 
 642   0.0000       2.216141        60.3043 
 643   0.0000       2.216324        60.3093 
 644   0.0000       2.222073        60.4657 
 645   0.0000       2.223808        60.5129 
 646   0.0000       2.231682        60.7272 
 647   0.0000       2.239547        60.9412 
 648   0.0000       2.245126        61.0930 
 649   0.0000       2.248469        61.1840 
 650   0.0000       2.259532        61.4850 
 651   0.0000       2.261672        61.5432 
 652   0.0000       2.270610        61.7864 
 653   0.0000       2.272514        61.8382 
 654   0.0000       2.273664        61.8695 
 655   0.0000       2.286474        62.2181 
 656   0.0000       2.290396        62.3248 
 657   0.0000       2.301622        62.6303 
 658   0.0000       2.305317        62.7309 
 659   0.0000       2.312381        62.9231 
 660   0.0000       2.318513        63.0899 
 661   0.0000       2.319709        63.1225 
 662   0.0000       2.327434        63.3327 
 663   0.0000       2.331769        63.4507 
 664   0.0000       2.336301        63.5740 
 665   0.0000       2.345764        63.8315 
 666   0.0000       2.349575        63.9352 
 667   0.0000       2.351914        63.9988 
 668   0.0000       2.361473        64.2589 
 669   0.0000       2.367028        64.4101 
 670   0.0000       2.372451        64.5577 
 671   0.0000       2.376792        64.6758 
 672   0.0000       2.381147        64.7943 
 673   0.0000       2.387310        64.9620 
 674   0.0000       2.389225        65.0141 
 675   0.0000       2.396467        65.2112 
 676   0.0000       2.401490        65.3479 
 677   0.0000       2.405726        65.4631 
 678   0.0000       2.409149        65.5563 
 679   0.0000       2.413544        65.6759 
 680   0.0000       2.418652        65.8149 
 681   0.0000       2.431034        66.1518 
 682   0.0000       2.434959        66.2586 
 683   0.0000       2.437952        66.3400 
 684   0.0000       2.440081        66.3980 
 685   0.0000       2.447711        66.6056 
 686   0.0000       2.456135        66.8348 
 687   0.0000       2.457608        66.8749 
 688   0.0000       2.465470        67.0888 
 689   0.0000       2.477524        67.4169 
 690   0.0000       2.483958        67.5919 
 691   0.0000       2.487732        67.6946 
 692   0.0000       2.498508        67.9879 
 693   0.0000       2.502317        68.0915 
 694   0.0000       2.509158        68.2777 
 695   0.0000       2.513576        68.3979 
 696   0.0000       2.517832        68.5137 
 697   0.0000       2.521759        68.6205 
 698   0.0000       2.526126        68.7394 
 699   0.0000       2.530989        68.8717 
 700   0.0000       2.535684        68.9995 
 701   0.0000       2.544977        69.2523 
 702   0.0000       2.548220        69.3406 
 703   0.0000       2.550680        69.4075 
 704   0.0000       2.555066        69.5269 
 705   0.0000       2.558646        69.6243 
 706   0.0000       2.562456        69.7280 
 707   0.0000       2.567605        69.8681 
 708   0.0000       2.571660        69.9784 
 709   0.0000       2.573876        70.0387 
 710   0.0000       2.579031        70.1790 
 711   0.0000       2.581799        70.2543 
 712   0.0000       2.588398        70.4339 
 713   0.0000       2.593917        70.5841 
 714   0.0000       2.599921        70.7474 
 715   0.0000       2.607244        70.9467 
 716   0.0000       2.613341        71.1126 
 717   0.0000       2.615019        71.1583 
 718   0.0000       2.620557        71.3090 
 719   0.0000       2.623359        71.3852 
 720   0.0000       2.625337        71.4391 
 721   0.0000       2.631875        71.6170 
 722   0.0000       2.634479        71.6878 
 723   0.0000       2.638787        71.8050 
 724   0.0000       2.640715        71.8575 
 725   0.0000       2.647971        72.0550 
 726   0.0000       2.652008        72.1648 
 727   0.0000       2.659389        72.3657 
 728   0.0000       2.662875        72.4605 
 729   0.0000       2.665605        72.5348 
 730   0.0000       2.668525        72.6143 
 731   0.0000       2.674346        72.7727 
 732   0.0000       2.675786        72.8118 
 733   0.0000       2.678326        72.8810 
 734   0.0000       2.680588        72.9425 
 735   0.0000       2.682468        72.9937 
 736   0.0000       2.687268        73.1243 
 737   0.0000       2.689664        73.1895 
 738   0.0000       2.695065        73.3364 
 739   0.0000       2.698107        73.4192 
 740   0.0000       2.702843        73.5481 
 741   0.0000       2.705519        73.6209 
 742   0.0000       2.707617        73.6780 
 743   0.0000       2.710488        73.7561 
 744   0.0000       2.711804        73.7919 
 745   0.0000       2.714691        73.8705 
 746   0.0000       2.720983        74.0417 
 747   0.0000       2.722566        74.0848 
 748   0.0000       2.724869        74.1475 
 749   0.0000       2.729219        74.2658 
 750   0.0000       2.734379        74.4062 
 751   0.0000       2.735093        74.4257 
 752   0.0000       2.739511        74.5459 
 753   0.0000       2.742200        74.6191 
 754   0.0000       2.745936        74.7207 
 755   0.0000       2.750896        74.8557 
 756   0.0000       2.752134        74.8894 
 757   0.0000       2.757271        75.0292 
 758   0.0000       2.762948        75.1836 
 759   0.0000       2.767208        75.2996 
 760   0.0000       2.773681        75.4757 
 761   0.0000       2.776341        75.5481 
 762   0.0000       2.784273        75.7639 
 763   0.0000       2.786172        75.8156 
 764   0.0000       2.790833        75.9424 
 765   0.0000       2.797536        76.1248 
 766   0.0000       2.800020        76.1924 
 767   0.0000       2.804671        76.3190 
 768   0.0000       2.807497        76.3959 
 769   0.0000       2.812457        76.5308 
 770   0.0000       2.819382        76.7193 
 771   0.0000       2.821955        76.7893 
 772   0.0000       2.823774        76.8388 
 773   0.0000       2.834991        77.1440 
 774   0.0000       2.841244        77.3142 
 775   0.0000       2.842066        77.3365 
 776   0.0000       2.845378        77.4267 
 777   0.0000       2.850033        77.5534 
 778   0.0000       2.856759        77.7364 
 779   0.0000       2.857260        77.7500 
 780   0.0000       2.864849        77.9565 
 781   0.0000       2.866531        78.0023 
 782   0.0000       2.870898        78.1211 
 783   0.0000       2.873483        78.1914 
 784   0.0000       2.876750        78.2803 
 785   0.0000       2.878729        78.3342 
 786   0.0000       2.885664        78.5229 
 787   0.0000       2.889506        78.6275 
 788   0.0000       2.893195        78.7279 
 789   0.0000       2.896889        78.8283 
 790   0.0000       2.902995        78.9945 
 791   0.0000       2.911056        79.2139 
 792   0.0000       2.913544        79.2816 
 793   0.0000       2.916717        79.3679 
 794   0.0000       2.923604        79.5553 
 795   0.0000       2.926810        79.6426 
 796   0.0000       2.935153        79.8696 
 797   0.0000       2.937329        79.9288 
 798   0.0000       2.942707        80.0751 
 799   0.0000       2.949120        80.2496 
 800   0.0000       2.951625        80.3178 
 801   0.0000       2.958222        80.4973 
 802   0.0000       2.967737        80.7562 
 803   0.0000       2.968824        80.7858 
 804   0.0000       2.979305        81.0710 
 805   0.0000       2.982422        81.1558 
 806   0.0000       2.991248        81.3960 
 807   0.0000       2.997153        81.5567 
 808   0.0000       3.001590        81.6774 
 809   0.0000       3.003071        81.7177 
 810   0.0000       3.006763        81.8182 
 811   0.0000       3.016635        82.0868 
 812   0.0000       3.019601        82.1675 
 813   0.0000       3.025897        82.3388 
 814   0.0000       3.034164        82.5638 
 815   0.0000       3.038371        82.6783 
 816   0.0000       3.040504        82.7363 
 817   0.0000       3.046271        82.8932 
 818   0.0000       3.054636        83.1209 
 819   0.0000       3.059561        83.2549 
 820   0.0000       3.067443        83.4694 
 821   0.0000       3.070506        83.5527 
 822   0.0000       3.079010        83.7841 
 823   0.0000       3.081720        83.8579 
 824   0.0000       3.088930        84.0541 
 825   0.0000       3.099622        84.3450 
 826   0.0000       3.106102        84.5213 
 827   0.0000       3.114838        84.7590 
 828   0.0000       3.117452        84.8302 
 829   0.0000       3.124299        85.0165 
 830   0.0000       3.126510        85.0767 
 831   0.0000       3.126913        85.0876 
 832   0.0000       3.135018        85.3082 
 833   0.0000       3.138711        85.4087 
 834   0.0000       3.143433        85.5372 
 835   0.0000       3.146483        85.6201 
 836   0.0000       3.150664        85.7339 
 837   0.0000       3.153136        85.8012 
 838   0.0000       3.157940        85.9319 
 839   0.0000       3.158859        85.9569 
 840   0.0000       3.165143        86.1279 
 841   0.0000       3.174613        86.3856 
 842   0.0000       3.177708        86.4698 
 843   0.0000       3.179541        86.5197 
 844   0.0000       3.183845        86.6368 
 845   0.0000       3.188106        86.7528 
 846   0.0000       3.194860        86.9366 
 847   0.0000       3.196187        86.9727 
 848   0.0000       3.200576        87.0921 
 849   0.0000       3.204601        87.2016 
 850   0.0000       3.208576        87.3098 
 851   0.0000       3.210825        87.3710 
 852   0.0000       3.215865        87.5081 
 853   0.0000       3.217346        87.5484 
 854   0.0000       3.222450        87.6873 
 855   0.0000       3.223741        87.7225 
 856   0.0000       3.232172        87.9519 
 857   0.0000       3.237396        88.0940 
 858   0.0000       3.242096        88.2219 
 859   0.0000       3.244941        88.2993 
 860   0.0000       3.245845        88.3239 
 861   0.0000       3.248932        88.4079 
 862   0.0000       3.255068        88.5749 
 863   0.0000       3.257843        88.6504 
 864   0.0000       3.265966        88.8714 
 865   0.0000       3.268444        88.9389 
 866   0.0000       3.270786        89.0026 
 867   0.0000       3.275531        89.1317 
 868   0.0000       3.279993        89.2531 
 869   0.0000       3.282801        89.3296 
 870   0.0000       3.288407        89.4821 
 871   0.0000       3.291120        89.5559 
 872   0.0000       3.295844        89.6845 
 873   0.0000       3.297728        89.7357 
 874   0.0000       3.307227        89.9942 
 875   0.0000       3.310917        90.0946 
 876   0.0000       3.314155        90.1827 
 877   0.0000       3.314492        90.1919 
 878   0.0000       3.318681        90.3059 
 879   0.0000       3.323481        90.4365 
 880   0.0000       3.332575        90.6840 
 881   0.0000       3.336837        90.8000 
 882   0.0000       3.338429        90.8433 
 883   0.0000       3.341339        90.9224 
 884   0.0000       3.344154        90.9991 
 885   0.0000       3.346372        91.0594 
 886   0.0000       3.353937        91.2653 
 887   0.0000       3.359796        91.4247 
 888   0.0000       3.365207        91.5719 
 889   0.0000       3.366587        91.6095 
 890   0.0000       3.372711        91.7761 
 891   0.0000       3.373823        91.8064 
 892   0.0000       3.379162        91.9517 
 893   0.0000       3.380738        91.9946 
 894   0.0000       3.383908        92.0808 
 895   0.0000       3.387080        92.1671 
 896   0.0000       3.390349        92.2561 
 897   0.0000       3.391122        92.2771 
 898   0.0000       3.392555        92.3161 
 899   0.0000       3.397133        92.4407 
 900   0.0000       3.399403        92.5025 
 901   0.0000       3.401217        92.5518 
 902   0.0000       3.405511        92.6687 
 903   0.0000       3.409494        92.7770 
 904   0.0000       3.411306        92.8263 
 905   0.0000       3.414219        92.9056 
 906   0.0000       3.416296        92.9621 
 907   0.0000       3.421708        93.1094 
 908   0.0000       3.422405        93.1284 
 909   0.0000       3.424169        93.1764 
 910   0.0000       3.430290        93.3429 
 911   0.0000       3.433719        93.4363 
 912   0.0000       3.435590        93.4872 
 913   0.0000       3.440474        93.6200 
 914   0.0000       3.445444        93.7553 
 915   0.0000       3.450406        93.8903 
 916   0.0000       3.458397        94.1078 
 917   0.0000       3.465206        94.2930 
 918   0.0000       3.469149        94.4003 
 919   0.0000       3.472491        94.4913 
 920   0.0000       3.475288        94.5674 
 921   0.0000       3.477213        94.6198 
 922   0.0000       3.478203        94.6467 
 923   0.0000       3.484950        94.8303 
 924   0.0000       3.486172        94.8636 
 925   0.0000       3.493140        95.0532 
 926   0.0000       3.502809        95.3163 
 927   0.0000       3.505301        95.3841 
 928   0.0000       3.508965        95.4838 
 929   0.0000       3.512791        95.5879 
 930   0.0000       3.514798        95.6425 
 931   0.0000       3.515987        95.6749 
 932   0.0000       3.520548        95.7990 
 933   0.0000       3.532372        96.1207 
 934   0.0000       3.535724        96.2119 
 935   0.0000       3.538414        96.2851 
 936   0.0000       3.541771        96.3765 
 937   0.0000       3.551514        96.6416 
 938   0.0000       3.554445        96.7214 
 939   0.0000       3.557981        96.8176 
 940   0.0000       3.560742        96.8927 
 941   0.0000       3.569816        97.1396 
 942   0.0000       3.574492        97.2669 
 943   0.0000       3.578301        97.3705 
 944   0.0000       3.586864        97.6035 
 945   0.0000       3.589808        97.6837 
 946   0.0000       3.590869        97.7125 
 947   0.0000       3.595084        97.8272 
 948   0.0000       3.608655        98.1965 
 949   0.0000       3.609917        98.2308 
 950   0.0000       3.622044        98.5608 
 951   0.0000       3.624485        98.6272 
 952   0.0000       3.626677        98.6869 
 953   0.0000       3.628982        98.7496 
 954   0.0000       3.642327        99.1128 
 955   0.0000       3.649525        99.3086 
 956   0.0000       3.653049        99.4045 
 957   0.0000       3.658296        99.5473 
 958   0.0000       3.667260        99.7912 
 959   0.0000       3.672686        99.9389 
 960   0.0000       3.679429       100.1223 
 961   0.0000       3.683697       100.2385 
 962   0.0000       3.693497       100.5052 
 963   0.0000       3.696719       100.5928 
 964   0.0000       3.704107       100.7939 
 965   0.0000       3.710943       100.9799 
 966   0.0000       3.712095       101.0112 
 967   0.0000       3.720985       101.2532 
 968   0.0000       3.724952       101.3611 
 969   0.0000       3.729351       101.4808 
 970   0.0000       3.732348       101.5623 
 971   0.0000       3.733896       101.6045 
 972   0.0000       3.741791       101.8193 
 973   0.0000       3.752455       102.1095 
 974   0.0000       3.764424       102.4352 
 975   0.0000       3.770318       102.5956 
 976   0.0000       3.777342       102.7867 
 977   0.0000       3.783092       102.9432 
 978   0.0000       3.790728       103.1509 
 979   0.0000       3.799750       103.3964 
 980   0.0000       3.806996       103.5936 
 981   0.0000       3.810195       103.6807 
 982   0.0000       3.831787       104.2682 
 983   0.0000       3.840596       104.5079 
 984   0.0000       3.842697       104.5651 
 985   0.0000       3.849418       104.7480 
 986   0.0000       3.854308       104.8810 
 987   0.0000       3.860287       105.0437 
 988   0.0000       3.870442       105.3201 
 989   0.0000       3.874213       105.4227 
 990   0.0000       3.883340       105.6711 
 991   0.0000       3.897872       106.0665 
 992   0.0000       3.915924       106.5577 
 993   0.0000       3.919881       106.6654 
 994   0.0000       3.935835       107.0995 
 995   0.0000       3.937365       107.1412 
 996   0.0000       3.946915       107.4010 
 997   0.0000       3.951406       107.5232 
 998   0.0000       3.959017       107.7303 
 999   0.0000       3.972731       108.1035 
 1000   0.0000       3.980454       108.3137 
 1001   0.0000       3.984628       108.4272 
 1002   0.0000       3.989312       108.5547 
 1003   0.0000       4.010628       109.1347 
 1004   0.0000       4.019500       109.3762 
 1005   0.0000       4.027390       109.5908 
 1006   0.0000       4.041692       109.9800 
 1007   0.0000       4.047360       110.1343 
 1008   0.0000       4.050940       110.2317 
 1009   0.0000       4.059922       110.4761 
 1010   0.0000       4.073803       110.8538 
 1011   0.0000       4.075979       110.9130 
 1012   0.0000       4.082492       111.0903 
 1013   0.0000       4.094162       111.4078 
 1014   0.0000       4.096486       111.4710 
 1015   0.0000       4.099812       111.5616 
 1016   0.0000       4.113096       111.9230 
 1017   0.0000       4.115053       111.9763 
 1018   0.0000       4.118341       112.0658 
 1019   0.0000       4.132735       112.4574 
 1020   0.0000       4.141885       112.7064 
 1021   0.0000       4.146692       112.8372 
 1022   0.0000       4.147470       112.8584 
 1023   0.0000       4.157588       113.1337 
 1024   0.0000       4.162641       113.2712 
 1025   0.0000       4.171595       113.5149 
 1026   0.0000       4.172702       113.5450 
 1027   0.0000       4.177797       113.6836 
 1028   0.0000       4.186463       113.9195 
 1029   0.0000       4.189180       113.9934 
 1030   0.0000       4.193748       114.1177 
 1031   0.0000       4.196093       114.1815 
 1032   0.0000       4.202223       114.3483 
 1033   0.0000       4.210091       114.5624 
 1034   0.0000       4.212530       114.6288 
 1035   0.0000       4.218681       114.7961 
 1036   0.0000       4.223811       114.9357 
 1037   0.0000       4.227548       115.0374 
 1038   0.0000       4.231272       115.1388 
 1039   0.0000       4.234578       115.2287 
 1040   0.0000       4.238716       115.3413 
 1041   0.0000       4.241960       115.4296 
 1042   0.0000       4.244488       115.4984 
 1043   0.0000       4.246030       115.5403 
 1044   0.0000       4.248208       115.5996 
 1045   0.0000       4.259557       115.9084 
 1046   0.0000       4.264007       116.0295 
 1047   0.0000       4.270696       116.2116 
 1048   0.0000       4.271481       116.2329 
 1049   0.0000       4.282338       116.5284 
 1050   0.0000       4.284188       116.5787 
 1051   0.0000       4.292864       116.8148 
 1052   0.0000       4.297176       116.9321 
 1053   0.0000       4.304963       117.1440 
 1054   0.0000       4.313160       117.3671 
 1055   0.0000       4.317741       117.4917 
 1056   0.0000       4.339052       118.0716 
 1057   0.0000       4.340466       118.1101 
 1058   0.0000       4.348127       118.3185 
 1059   0.0000       4.360058       118.6432 
 1060   0.0000       4.362208       118.7017 
 1061   0.0000       4.367123       118.8354 
 1062   0.0000       4.374383       119.0330 
 1063   0.0000       4.380021       119.1864 
 1064   0.0000       4.385533       119.3364 
 1065   0.0000       4.395538       119.6087 
 1066   0.0000       4.405875       119.8900 
 1067   0.0000       4.410960       120.0283 
 1068   0.0000       4.416045       120.1667 
 1069   0.0000       4.425183       120.4153 
 1070   0.0000       4.437903       120.7615 
 1071   0.0000       4.451735       121.1379 
 1072   0.0000       4.458488       121.3216 
 1073   0.0000       4.463065       121.4462 
 1074   0.0000       4.469540       121.6224 
 1075   0.0000       4.471848       121.6852 
 1076   0.0000       4.483158       121.9929 
 1077   0.0000       4.486767       122.0911 
 1078   0.0000       4.494963       122.3142 
 1079   0.0000       4.498785       122.4182 
 1080   0.0000       4.513117       122.8082 
 1081   0.0000       4.518816       122.9632 
 1082   0.0000       4.530310       123.2760 
 1083   0.0000       4.538487       123.4985 
 1084   0.0000       4.561483       124.1243 
 1085   0.0000       4.568144       124.3055 
 1086   0.0000       4.579527       124.6153 
 1087   0.0000       4.585685       124.7828 
 1088   0.0000       4.612152       125.5030 
 1089   0.0000       4.617348       125.6444 
 1090   0.0000       4.624422       125.8369 
 1091   0.0000       4.637184       126.1842 
 1092   0.0000       4.657482       126.7365 
 1093   0.0000       4.663638       126.9040 
 1094   0.0000       4.668107       127.0256 
 1095   0.0000       4.677533       127.2821 
 1096   0.0000       4.699532       127.8808 
 1097   0.0000       4.704547       128.0172 
 1098   0.0000       4.711887       128.2170 
 1099   0.0000       4.729132       128.6862 
 1100   0.0000       4.737767       128.9212 
 1101   0.0000       4.751003       129.2814 
 1102   0.0000       4.760097       129.5288 
 1103   0.0000       4.769560       129.7863 
 1104   0.0000       4.770670       129.8165 
 1105   0.0000       4.771700       129.8446 
 1106   0.0000       4.786615       130.2504 
 1107   0.0000       4.795660       130.4965 
 1108   0.0000       4.813713       130.9878 
 1109   0.0000       4.819281       131.1393 
 1110   0.0000       4.829343       131.4131 
 1111   0.0000       4.862133       132.3054 
 1112   0.0000       4.885483       132.9408 
 1113   0.0000       4.900239       133.3423 
 1114   0.0000       4.909758       133.6013 
 1115   0.0000       4.911808       133.6571 
 1116   0.0000       4.919306       133.8611 
 1117   0.0000       4.928463       134.1103 
 1118   0.0000       4.945182       134.5652 
 1119   0.0000       4.959794       134.9629 
 1120   0.0000       4.974018       135.3499 
 1121   0.0000       4.979983       135.5122 
 1122   0.0000       4.989125       135.7610 
 1123   0.0000       5.014011       136.4382 
 1124   0.0000       5.017345       136.5289 
 1125   0.0000       5.032314       136.9362 
 1126   0.0000       5.043912       137.2518 
 1127   0.0000       5.052153       137.4761 
 1128   0.0000       5.080082       138.2361 
 1129   0.0000       5.086408       138.4082 
 1130   0.0000       5.105505       138.9278 
 1131   0.0000       5.130992       139.6214 
 1132   0.0000       5.149078       140.1135 
 1133   0.0000       5.162406       140.4762 
 1134   0.0000       5.170304       140.6911 
 1135   0.0000       5.179107       140.9307 
 1136   0.0000       5.194635       141.3532 
 1137   0.0000       5.214247       141.8869 
 1138   0.0000       5.222504       142.1116 
 1139   0.0000       5.230412       142.3267 
 1140   0.0000       5.246824       142.7733 
 1141   0.0000       5.253512       142.9553 
 1142   0.0000       5.266571       143.3107 
 1143   0.0000       5.277846       143.6175 
 1144   0.0000       5.285108       143.8151 
 1145   0.0000       5.301850       144.2707 
 1146   0.0000       5.335430       145.1844 
 1147   0.0000       5.353079       145.6647 
 1148   0.0000       5.360253       145.8599 
 1149   0.0000       5.372305       146.1879 
 1150   0.0000       5.385701       146.5524 
 1151   0.0000       5.410165       147.2181 
 1152   0.0000       5.416815       147.3990 
 1153   0.0000       5.429829       147.7531 
 1154   0.0000       5.440099       148.0326 
 1155   0.0000       5.475147       148.9863 
 1156   0.0000       5.484967       149.2535 
 1157   0.0000       5.488311       149.3445 
 1158   0.0000       5.525044       150.3441 
 1159   0.0000       5.540460       150.7636 
 1160   0.0000       5.552267       151.0849 
 1161   0.0000       5.566878       151.4825 
 1162   0.0000       5.592770       152.1870 
 1163   0.0000       5.618118       152.8768 
 1164   0.0000       5.638644       153.4353 
 1165   0.0000       5.651163       153.7760 
 1166   0.0000       5.695256       154.9758 
 1167   0.0000       5.707767       155.3162 
 1168   0.0000       5.738632       156.1561 
 1169   0.0000       5.756398       156.6395 
 1170   0.0000       5.798499       157.7852 
 1171   0.0000       5.844232       159.0296 
 1172   0.0000       5.894896       160.4083 
 1173   0.0000       5.941739       161.6829 
 1174   0.0000       5.993044       163.0790 
 1175   0.0000       6.022532       163.8814 
 1176   0.0000       6.095788       165.8748 
 1177   0.0000       6.154317       167.4675 
 1178   0.0000       6.203653       168.8100 
 1179   0.0000       6.263355       170.4346 
 1180   0.0000       6.375867       173.4962 
 1181   0.0000       6.488086       176.5498 
 1182   0.0000       6.506878       177.0612 
 1183   0.0000       6.519049       177.3924 
 1184   0.0000       6.619192       180.1174 
 1185   0.0000       6.794526       184.8884 
 1186   0.0000       6.831033       185.8819 
 1187   0.0000       6.865713       186.8255 
 1188   0.0000       6.975984       189.8262 
 1189   0.0000       7.079667       192.6475 
 1190   0.0000       7.163632       194.9323 
 1191   0.0000       7.225504       196.6159 
 1192   0.0000       7.418356       201.8637 
 1193   0.0000       7.550163       205.4504 
 1194   0.0000      22.232067       604.9653 
 1195   0.0000      22.271672       606.0430 
 1196   0.0000      22.396499       609.4397 
 1197   0.0000      22.505406       612.4032 
 1198   0.0000      22.544082       613.4556 
 1199   0.0000      22.545033       613.4815 
 1200   0.0000      22.565927       614.0501 
 1201   0.0000      22.579634       614.4231 
 1202   0.0000      22.621722       615.5684 
 1203   0.0000      22.676043       617.0465 
 1204   0.0000      22.685087       617.2926 
 1205   0.0000      22.709315       617.9519 
 1206   0.0000      22.710378       617.9808 
 1207   0.0000      22.735887       618.6749 
 1208   0.0000      22.823590       621.0614 
 1209   0.0000      22.839796       621.5025 
 1210   0.0000      22.872894       622.4031 
 1211   0.0000      22.906105       623.3068 
 1212   0.0000      22.921959       623.7382 
 1213   0.0000      22.929833       623.9525 
 1214   0.0000      22.944995       624.3651 
 1215   0.0000      23.024880       626.5388 
 1216   0.0000      23.046720       627.1331 
 1217   0.0000      23.136457       629.5750 
 1218   0.0000      23.280532       633.4955 
 1219   0.0000      23.339673       635.1048 
 1220   0.0000      23.400739       636.7665 
 1221   0.0000      23.507813       639.6801 
 1222   0.0000      23.623746       642.8348 
 1223   0.0000      32.950489       896.6284 
 1224   0.0000      33.004591       898.1006 
 1225   0.0000      44.172266      1201.9885 
 1226   0.0000      44.573715      1212.9124 

                    ********************************
                    * MULLIKEN POPULATION ANALYSIS *
                    ********************************

-----------------------
MULLIKEN ATOMIC CHARGES
-----------------------
   0 O :   -0.253083
   1 O :   -0.430246
   2 N :   -0.232050
   3 N :   -0.257141
   4 C :    0.109627
   5 C :    0.121232
   6 H :    0.156653
   7 C :    0.231328
   8 C :   -0.277026
   9 H :    0.147275
  10 C :   -0.163701
  11 H :    0.154774
  12 C :   -0.146732
  13 H :    0.157284
  14 C :   -0.177081
  15 H :    0.153796
  16 C :   -0.268510
  17 H :    0.157036
  18 C :    0.161906
  19 C :   -0.392919
  20 H :    0.131867
  21 H :    0.133875
  22 H :    0.133152
  23 C :   -0.438011
  24 H :    0.144737
  25 H :    0.143274
  26 H :    0.137254
  27 C :   -0.437461
  28 H :    0.136680
  29 H :    0.145695
  30 H :    0.144116
  31 C :    0.241717
  32 C :   -0.013597
  33 C :   -0.173139
  34 H :    0.153372
  35 C :   -0.248861
  36 H :    0.148135
  37 C :   -0.170778
  38 H :    0.150599
  39 C :   -0.354985
  40 H :    0.145972
  41 C :    0.099781
  42 C :   -0.427829
  43 H :    0.143760
  44 H :    0.141614
  45 H :    0.143359
  46 C :   -0.427947
  47 H :    0.117132
  48 H :    0.136608
  49 H :    0.135314
  50 C :   -0.462586
  51 H :    0.146508
  52 H :    0.148713
  53 H :    0.147263
  54 C :    0.456314
  55 C :    0.087112
  56 C :   -0.227396
  57 H :    0.179111
  58 C :   -0.123733
  59 H :    0.162658
  60 C :   -0.137312
  61 H :    0.164547
  62 C :   -0.134491
  63 H :    0.163665
  64 C :   -0.237253
  65 H :    0.161628
  66 H :    0.237422
Sum of atomic charges:   -0.0000000

--------------------------------
MULLIKEN REDUCED ORBITAL CHARGES
--------------------------------
  0 O s       :     3.766139  s :     3.766139
      pz      :     1.372613  p :     4.443470
      px      :     1.589873
      py      :     1.480984
      dz2     :     0.007746  d :     0.041260
      dxz     :     0.010228
      dyz     :     0.009153
      dx2y2   :     0.007757
      dxy     :     0.006376
      f0      :     0.000324  f :     0.002214
      f+1     :     0.000357
      f-1     :     0.000429
      f+2     :     0.000458
      f-2     :     0.000360
      f+3     :     0.000158
      f-3     :     0.000129
  1 O s       :     3.831593  s :     3.831593
      pz      :     1.692687  p :     4.566612
      px      :     1.417631
      py      :     1.456293
      dz2     :     0.003468  d :     0.030145
      dxz     :     0.003338
      dyz     :     0.006373
      dx2y2   :     0.009266
      dxy     :     0.007700
      f0      :     0.000198  f :     0.001897
      f+1     :     0.000150
      f-1     :     0.000255
      f+2     :     0.000144
      f-2     :     0.000314
      f+3     :     0.000339
      f-3     :     0.000496
  2 N s       :     3.558825  s :     3.558825
      pz      :     1.241566  p :     3.607118
      px      :     1.211627
      py      :     1.153925
      dz2     :     0.015755  d :     0.062161
      dxz     :     0.014236
      dyz     :     0.013958
      dx2y2   :     0.009580
      dxy     :     0.008633
      f0      :     0.000777  f :     0.003946
      f+1     :     0.000703
      f-1     :     0.000660
      f+2     :     0.000583
      f-2     :     0.000456
      f+3     :     0.000377
      f-3     :     0.000389
  3 N s       :     3.432180  s :     3.432180
      pz      :     1.197632  p :     3.755976
      px      :     1.237940
      py      :     1.320404
      dz2     :     0.018686  d :     0.065064
      dxz     :     0.015401
      dyz     :     0.009234
      dx2y2   :     0.009114
      dxy     :     0.012630
      f0      :     0.000537  f :     0.003920
      f+1     :     0.000828
      f-1     :     0.000567
      f+2     :     0.000561
      f-2     :     0.000530
      f+3     :     0.000576
      f-3     :     0.000320
  4 C s       :     3.179852  s :     3.179852
      pz      :     0.748613  p :     2.472472
      px      :     0.846564
      py      :     0.877296
      dz2     :     0.067350  d :     0.218767
      dxz     :     0.061176
      dyz     :     0.042582
      dx2y2   :     0.020588
      dxy     :     0.027072
      f0      :     0.004855  f :     0.019281
      f+1     :     0.003694
      f-1     :     0.002609
      f+2     :     0.003383
      f-2     :     0.002526
      f+3     :     0.000845
      f-3     :     0.001370
  5 C s       :     3.066536  s :     3.066536
      pz      :     0.763590  p :     2.635102
      px      :     0.892098
      py      :     0.979415
      dz2     :     0.052545  d :     0.166586
      dxz     :     0.034716
      dyz     :     0.027707
      dx2y2   :     0.030690
      dxy     :     0.020928
      f0      :     0.002449  f :     0.010544
      f+1     :     0.001805
      f-1     :     0.001714
      f+2     :     0.001594
      f-2     :     0.001293
      f+3     :     0.000910
      f-3     :     0.000780
  6 H s       :     0.819884  s :     0.819884
      pz      :     0.003788  p :     0.023463
      px      :     0.005257
      py      :     0.014418
  7 C s       :     3.224572  s :     3.224572
      pz      :     0.777812  p :     2.393872
      px      :     0.826569
      py      :     0.789490
      dz2     :     0.028792  d :     0.140133
      dxz     :     0.017295
      dyz     :     0.037973
      dx2y2   :     0.028222
      dxy     :     0.027851
      f0      :     0.001699  f :     0.010096
      f+1     :     0.001176
      f-1     :     0.001034
      f+2     :     0.002503
      f-2     :     0.001019
      f+3     :     0.001688
      f-3     :     0.000977
  8 C s       :     3.263763  s :     3.263763
      pz      :     0.939067  p :     2.909045
      px      :     0.981449
      py      :     0.988528
      dz2     :     0.028768  d :     0.096883
      dxz     :     0.016943
      dyz     :     0.018099
      dx2y2   :     0.021648
      dxy     :     0.011424
      f0      :     0.001196  f :     0.007335
      f+1     :     0.001027
      f-1     :     0.001046
      f+2     :     0.001777
      f-2     :     0.000903
      f+3     :     0.000550
      f-3     :     0.000836
  9 H s       :     0.830651  s :     0.830651
      pz      :     0.003910  p :     0.022073
      px      :     0.004495
      py      :     0.013668
 10 C s       :     3.188422  s :     3.188422
      pz      :     0.964657  p :     2.872684
      px      :     0.962179
      py      :     0.945849
      dz2     :     0.016713  d :     0.095362
      dxz     :     0.008960
      dyz     :     0.030760
      dx2y2   :     0.016270
      dxy     :     0.022659
      f0      :     0.001182  f :     0.007232
      f+1     :     0.000847
      f-1     :     0.000639
      f+2     :     0.001773
      f-2     :     0.000727
      f+3     :     0.001415
      f-3     :     0.000650
 11 H s       :     0.823220  s :     0.823220
      pz      :     0.009003  p :     0.022005
      px      :     0.006027
      py      :     0.006975
 12 C s       :     3.176205  s :     3.176205
      pz      :     0.968562  p :     2.869463
      px      :     0.969665
      py      :     0.931236
      dz2     :     0.015666  d :     0.093899
      dxz     :     0.010152
      dyz     :     0.028794
      dx2y2   :     0.016827
      dxy     :     0.022460
      f0      :     0.001075  f :     0.007165
      f+1     :     0.000819
      f-1     :     0.000720
      f+2     :     0.001720
      f-2     :     0.000749
      f+3     :     0.001298
      f-3     :     0.000783
 13 H s       :     0.820713  s :     0.820713
      pz      :     0.009397  p :     0.022003
      px      :     0.007188
      py      :     0.005417
 14 C s       :     3.202395  s :     3.202395
      pz      :     0.931207  p :     2.872407
      px      :     0.957123
      py      :     0.984077
      dz2     :     0.029410  d :     0.095060
      dxz     :     0.016027
      dyz     :     0.017338
      dx2y2   :     0.020983
      dxy     :     0.011302
      f0      :     0.001158  f :     0.007219
      f+1     :     0.000963
      f-1     :     0.001064
      f+2     :     0.001742
      f-2     :     0.000906
      f+3     :     0.000544
      f-3     :     0.000843
 15 H s       :     0.824205  s :     0.824205
      pz      :     0.003905  p :     0.021999
      px      :     0.004467
      py      :     0.013627
 16 C s       :     3.233518  s :     3.233518
      pz      :     0.997538  p :     2.931047
      px      :     0.989830
      py      :     0.943680
      dz2     :     0.016996  d :     0.096666
      dxz     :     0.010043
      dyz     :     0.030858
      dx2y2   :     0.015541
      dxy     :     0.023228
      f0      :     0.001183  f :     0.007279
      f+1     :     0.000833
      f-1     :     0.000678
      f+2     :     0.001774
      f-2     :     0.000758
      f+3     :     0.001389
      f-3     :     0.000662
 17 H s       :     0.820348  s :     0.820348
      pz      :     0.009423  p :     0.022617
      px      :     0.006076
      py      :     0.007117
 18 C s       :     3.063075  s :     3.063075
      pz      :     0.896808  p :     2.551275
      px      :     0.748467
      py      :     0.906000
      dz2     :     0.045443  d :     0.210699
      dxz     :     0.039247
      dyz     :     0.038575
      dx2y2   :     0.046603
      dxy     :     0.040832
      f0      :     0.001679  f :     0.013044
      f+1     :     0.002529
      f-1     :     0.002008
      f+2     :     0.001548
      f-2     :     0.000977
      f+3     :     0.001704
      f-3     :     0.002600
 19 C s       :     3.256557  s :     3.256557
      pz      :     0.920333  p :     3.076403
      px      :     1.078054
      py      :     1.078016
      dz2     :     0.008711  d :     0.056415
      dxz     :     0.015855
      dyz     :     0.017645
      dx2y2   :     0.007974
      dxy     :     0.006230
      f0      :     0.001114  f :     0.003543
      f+1     :     0.000781
      f-1     :     0.000858
      f+2     :     0.000046
      f-2     :     0.000030
      f+3     :     0.000678
      f-3     :     0.000037
 20 H s       :     0.847060  s :     0.847060
      pz      :     0.005008  p :     0.021073
      px      :     0.005728
      py      :     0.010337
 21 H s       :     0.845069  s :     0.845069
      pz      :     0.005390  p :     0.021057
      px      :     0.011256
      py      :     0.004411
 22 H s       :     0.845767  s :     0.845767
      pz      :     0.006224  p :     0.021081
      px      :     0.006402
      py      :     0.008456
 23 C s       :     3.273930  s :     3.273930
      pz      :     1.063837  p :     3.103753
      px      :     1.039695
      py      :     1.000221
      dz2     :     0.018396  d :     0.056881
      dxz     :     0.005674
      dyz     :     0.006069
      dx2y2   :     0.018676
      dxy     :     0.008066
      f0      :     0.000864  f :     0.003446
      f+1     :     0.000219
      f-1     :     0.000481
      f+2     :     0.000273
      f-2     :     0.000234
      f+3     :     0.000853
      f-3     :     0.000521
 24 H s       :     0.833581  s :     0.833581
      pz      :     0.012793  p :     0.021682
      px      :     0.004445
      py      :     0.004445
 25 H s       :     0.835444  s :     0.835444
      pz      :     0.005240  p :     0.021282
      px      :     0.011646
      py      :     0.004396
 26 H s       :     0.841672  s :     0.841672
      pz      :     0.004705  p :     0.021074
      px      :     0.005470
      py      :     0.010899
 27 C s       :     3.270818  s :     3.270818
      pz      :     1.082385  p :     3.106715
      px      :     1.061739
      py      :     0.962591
      dz2     :     0.012975  d :     0.056516
      dxz     :     0.006959
      dyz     :     0.010784
      dx2y2   :     0.013667
      dxy     :     0.012132
      f0      :     0.000923  f :     0.003411
      f+1     :     0.000167
      f-1     :     0.000324
      f+2     :     0.000241
      f-2     :     0.000259
      f+3     :     0.000772
      f-3     :     0.000726
 28 H s       :     0.842224  s :     0.842224
      pz      :     0.005224  p :     0.021096
      px      :     0.006774
      py      :     0.009098
 29 H s       :     0.832952  s :     0.832952
      pz      :     0.005916  p :     0.021353
      px      :     0.010918
      py      :     0.004519
 30 H s       :     0.834074  s :     0.834074
      pz      :     0.012527  p :     0.021810
      px      :     0.004721
      py      :     0.004562
 31 C s       :     2.982032  s :     2.982032
      pz      :     0.881517  p :     2.597561
      px      :     0.793561
      py      :     0.922484
      dz2     :     0.034782  d :     0.165466
      dxz     :     0.037686
      dyz     :     0.019458
      dx2y2   :     0.034772
      dxy     :     0.038768
      f0      :     0.001448  f :     0.013223
      f+1     :     0.002996
      f-1     :     0.000971
      f+2     :     0.001961
      f-2     :     0.002307
      f+3     :     0.001673
      f-3     :     0.001868
 32 C s       :     3.327749  s :     3.327749
      pz      :     0.858100  p :     2.550404
      px      :     0.790405
      py      :     0.901899
      dz2     :     0.026809  d :     0.126123
      dxz     :     0.027418
      dyz     :     0.019684
      dx2y2   :     0.026320
      dxy     :     0.025893
      f0      :     0.001168  f :     0.009321
      f+1     :     0.001741
      f-1     :     0.000940
      f+2     :     0.001311
      f-2     :     0.001783
      f+3     :     0.001088
      f-3     :     0.001290
 33 C s       :     3.192078  s :     3.192078
      pz      :     0.965689  p :     2.874545
      px      :     0.915612
      py      :     0.993244
      dz2     :     0.016240  d :     0.099057
      dxz     :     0.019785
      dyz     :     0.015535
      dx2y2   :     0.025179
      dxy     :     0.022317
      f0      :     0.000362  f :     0.007460
      f+1     :     0.001528
      f-1     :     0.000829
      f+2     :     0.000891
      f-2     :     0.001333
      f+3     :     0.001203
      f-3     :     0.001314
 34 H s       :     0.822979  s :     0.822979
      pz      :     0.011355  p :     0.023648
      px      :     0.004450
      py      :     0.007843
 35 C s       :     3.227352  s :     3.227352
      pz      :     0.967664  p :     2.921004
      px      :     0.972447
      py      :     0.980893
      dz2     :     0.018274  d :     0.093304
      dxz     :     0.024185
      dyz     :     0.016447
      dx2y2   :     0.022965
      dxy     :     0.011434
      f0      :     0.001221  f :     0.007201
      f+1     :     0.000847
      f-1     :     0.000851
      f+2     :     0.001166
      f-2     :     0.001330
      f+3     :     0.001098
      f-3     :     0.000689
 36 H s       :     0.829739  s :     0.829739
      pz      :     0.006658  p :     0.022126
      px      :     0.011032
      py      :     0.004437
 37 C s       :     3.197826  s :     3.197826
      pz      :     0.939467  p :     2.869173
      px      :     0.961119
      py      :     0.968586
      dz2     :     0.026056  d :     0.096471
      dxz     :     0.022205
      dyz     :     0.014320
      dx2y2   :     0.009996
      dxy     :     0.023893
      f0      :     0.001122  f :     0.007308
      f+1     :     0.001440
      f-1     :     0.000578
      f+2     :     0.000942
      f-2     :     0.001580
      f+3     :     0.000666
      f-3     :     0.000981
 38 H s       :     0.827529  s :     0.827529
      pz      :     0.005031  p :     0.021872
      px      :     0.008662
      py      :     0.008179
 39 C s       :     3.344450  s :     3.344450
      pz      :     0.980257  p :     2.911704
      px      :     0.938587
      py      :     0.992859
      dz2     :     0.015971  d :     0.091399
      dxz     :     0.020145
      dyz     :     0.013768
      dx2y2   :     0.021479
      dxy     :     0.020036
      f0      :     0.000412  f :     0.007432
      f+1     :     0.001461
      f-1     :     0.000843
      f+2     :     0.000851
      f-2     :     0.001391
      f+3     :     0.001220
      f-3     :     0.001254
 40 H s       :     0.830398  s :     0.830398
      pz      :     0.011520  p :     0.023630
      px      :     0.004438
      py      :     0.007671
 41 C s       :     2.966788  s :     2.966788
      pz      :     0.933738  p :     2.737433
      px      :     0.911071
      py      :     0.892624
      dz2     :     0.033301  d :     0.185938
      dxz     :     0.038209
      dyz     :     0.039217
      dx2y2   :     0.034706
      dxy     :     0.040504
      f0      :     0.001416  f :     0.010060
      f+1     :     0.001043
      f-1     :     0.001574
      f+2     :     0.001292
      f-2     :     0.001960
      f+3     :     0.001636
      f-3     :     0.001140
 42 C s       :     3.271856  s :     3.271856
      pz      :     1.016218  p :     3.093934
      px      :     1.076085
      py      :     1.001632
      dz2     :     0.014680  d :     0.058724
      dxz     :     0.011584
      dyz     :     0.008505
      dx2y2   :     0.005467
      dxy     :     0.018487
      f0      :     0.000322  f :     0.003316
      f+1     :     0.000224
      f-1     :     0.000718
      f+2     :     0.000410
      f-2     :     0.000950
      f+3     :     0.000222
      f-3     :     0.000470
 43 H s       :     0.834961  s :     0.834961
      pz      :     0.004935  p :     0.021278
      px      :     0.009914
      py      :     0.006429
 44 H s       :     0.836973  s :     0.836973
      pz      :     0.005660  p :     0.021413
      px      :     0.007371
      py      :     0.008382
 45 H s       :     0.834283  s :     0.834283
      pz      :     0.011024  p :     0.022358
      px      :     0.006207
      py      :     0.005126
 46 C s       :     3.260741  s :     3.260741
      pz      :     1.075287  p :     3.103921
      px      :     0.981292
      py      :     1.047342
      dz2     :     0.004205  d :     0.059944
      dxz     :     0.014197
      dyz     :     0.014786
      dx2y2   :     0.011765
      dxy     :     0.014992
      f0      :     0.000223  f :     0.003342
      f+1     :     0.000369
      f-1     :     0.000362
      f+2     :     0.000322
      f-2     :     0.000921
      f+3     :     0.000724
      f-3     :     0.000421
 47 H s       :     0.859749  s :     0.859749
      pz      :     0.009997  p :     0.023119
      px      :     0.006788
      py      :     0.006334
 48 H s       :     0.842093  s :     0.842093
      pz      :     0.006078  p :     0.021300
      px      :     0.007951
      py      :     0.007270
 49 H s       :     0.843465  s :     0.843465
      pz      :     0.007837  p :     0.021221
      px      :     0.004424
      py      :     0.008960
 50 C s       :     3.299196  s :     3.299196
      pz      :     0.968221  p :     3.098092
      px      :     1.076419
      py      :     1.053452
      dz2     :     0.014666  d :     0.061704
      dxz     :     0.009606
      dyz     :     0.016056
      dx2y2   :     0.004875
      dxy     :     0.016501
      f0      :     0.000682  f :     0.003593
      f+1     :     0.000343
      f-1     :     0.000837
      f+2     :     0.000458
      f-2     :     0.000689
      f+3     :     0.000057
      f-3     :     0.000527
 51 H s       :     0.832518  s :     0.832518
      pz      :     0.008651  p :     0.020974
      px      :     0.004667
      py      :     0.007657
 52 H s       :     0.829912  s :     0.829912
      pz      :     0.005451  p :     0.021374
      px      :     0.008353
      py      :     0.007571
 53 H s       :     0.831687  s :     0.831687
      pz      :     0.004385  p :     0.021050
      px      :     0.009905
      py      :     0.006760
 54 C s       :     3.059012  s :     3.059012
      pz      :     0.736234  p :     2.193409
      px      :     0.754421
      py      :     0.702754
      dz2     :     0.048813  d :     0.265908
      dxz     :     0.045504
      dyz     :     0.062428
      dx2y2   :     0.068625
      dxy     :     0.040537
      f0      :     0.002799  f :     0.025357
      f+1     :     0.001666
      f-1     :     0.005785
      f+2     :     0.002662
      f-2     :     0.005185
      f+3     :     0.003191
      f-3     :     0.004069
 55 C s       :     3.250550  s :     3.250550
      pz      :     0.759119  p :     2.523188
      px      :     0.905267
      py      :     0.858803
      dz2     :     0.027547  d :     0.129130
      dxz     :     0.024204
      dyz     :     0.027394
      dx2y2   :     0.027025
      dxy     :     0.022960
      f0      :     0.001497  f :     0.010020
      f+1     :     0.001199
      f-1     :     0.001670
      f+2     :     0.001045
      f-2     :     0.002260
      f+3     :     0.001007
      f-3     :     0.001343
 56 C s       :     3.251081  s :     3.251081
      pz      :     0.992396  p :     2.867672
      px      :     0.930703
      py      :     0.944573
      dz2     :     0.019557  d :     0.101264
      dxz     :     0.016814
      dyz     :     0.031652
      dx2y2   :     0.020437
      dxy     :     0.012804
      f0      :     0.001415  f :     0.007379
      f+1     :     0.000697
      f-1     :     0.001072
      f+2     :     0.000867
      f-2     :     0.001437
      f+3     :     0.000650
      f-3     :     0.001241
 57 H s       :     0.798191  s :     0.798191
      pz      :     0.008862  p :     0.022698
      px      :     0.004190
      py      :     0.009647
 58 C s       :     3.168756  s :     3.168756
      pz      :     0.926859  p :     2.855231
      px      :     0.948166
      py      :     0.980206
      dz2     :     0.027565  d :     0.092519
      dxz     :     0.015849
      dyz     :     0.022741
      dx2y2   :     0.009325
      dxy     :     0.017038
      f0      :     0.001406  f :     0.007227
      f+1     :     0.000618
      f-1     :     0.001451
      f+2     :     0.000838
      f-2     :     0.001608
      f+3     :     0.000771
      f-3     :     0.000536
 59 H s       :     0.815236  s :     0.815236
      pz      :     0.004159  p :     0.022106
      px      :     0.007963
      py      :     0.009985
 60 C s       :     3.191091  s :     3.191091
      pz      :     0.978914  p :     2.844024
      px      :     0.942674
      py      :     0.922437
      dz2     :     0.020355  d :     0.095042
      dxz     :     0.017244
      dyz     :     0.018270
      dx2y2   :     0.021956
      dxy     :     0.017217
      f0      :     0.000840  f :     0.007155
      f+1     :     0.000828
      f-1     :     0.001090
      f+2     :     0.000664
      f-2     :     0.001550
      f+3     :     0.000896
      f-3     :     0.001285
 61 H s       :     0.813473  s :     0.813473
      pz      :     0.011586  p :     0.021981
      px      :     0.006601
      py      :     0.003793
 62 C s       :     3.171318  s :     3.171318
      pz      :     0.951582  p :     2.862414
      px      :     0.944455
      py      :     0.966376
      dz2     :     0.017445  d :     0.093535
      dxz     :     0.016456
      dyz     :     0.029080
      dx2y2   :     0.018275
      dxy     :     0.012279
      f0      :     0.001369  f :     0.007224
      f+1     :     0.000669
      f-1     :     0.001053
      f+2     :     0.000840
      f-2     :     0.001441
      f+3     :     0.000646
      f-3     :     0.001207
 63 H s       :     0.814222  s :     0.814222
      pz      :     0.008358  p :     0.022113
      px      :     0.004265
      py      :     0.009490
 64 C s       :     3.262510  s :     3.262510
      pz      :     0.944427  p :     2.870138
      px      :     0.965753
      py      :     0.959957
      dz2     :     0.027886  d :     0.097277
      dxz     :     0.017566
      dyz     :     0.024036
      dx2y2   :     0.008798
      dxy     :     0.018991
      f0      :     0.001436  f :     0.007327
      f+1     :     0.000645
      f-1     :     0.001469
      f+2     :     0.000863
      f-2     :     0.001635
      f+3     :     0.000764
      f-3     :     0.000514
 65 H s       :     0.815833  s :     0.815833
      pz      :     0.004467  p :     0.022538
      px      :     0.008133
      py      :     0.009939
 66 H s       :     0.720353  s :     0.720353
      pz      :     0.008800  p :     0.042225
      px      :     0.013734
      py      :     0.019691


                     *******************************
                     * LOEWDIN POPULATION ANALYSIS *
                     *******************************

----------------------
LOEWDIN ATOMIC CHARGES
----------------------
   0 O :    0.343633
   1 O :    0.085113
   2 N :    0.193907
   3 N :    0.156428
   4 C :   -0.296573
   5 C :   -0.225336
   6 H :    0.182577
   7 C :   -0.133247
   8 C :   -0.116488
   9 H :    0.160881
  10 C :   -0.149840
  11 H :    0.154969
  12 C :   -0.153115
  13 H :    0.154094
  14 C :   -0.148932
  15 H :    0.154934
  16 C :   -0.112655
  17 H :    0.158761
  18 C :   -0.403237
  19 C :   -0.275636
  20 H :    0.125936
  21 H :    0.128870
  22 H :    0.126593
  23 C :   -0.265195
  24 H :    0.126009
  25 H :    0.134493
  26 H :    0.130205
  27 C :   -0.265605
  28 H :    0.131045
  29 H :    0.134591
  30 H :    0.128476
  31 C :   -0.185119
  32 C :   -0.081758
  33 C :   -0.128527
  34 H :    0.161419
  35 C :   -0.189215
  36 H :    0.149725
  37 C :   -0.167473
  38 H :    0.153391
  39 C :   -0.143934
  40 H :    0.159834
  41 C :   -0.316282
  42 C :   -0.262428
  43 H :    0.131813
  44 H :    0.132834
  45 H :    0.120278
  46 C :   -0.263103
  47 H :    0.123420
  48 H :    0.131127
  49 H :    0.131730
  50 C :   -0.271132
  51 H :    0.129108
  52 H :    0.131509
  53 H :    0.128646
  54 C :   -0.431114
  55 C :   -0.139777
  56 C :   -0.090402
  57 H :    0.162789
  58 C :   -0.135856
  59 H :    0.159037
  60 C :   -0.120016
  61 H :    0.159215
  62 C :   -0.135058
  63 H :    0.158894
  64 C :   -0.081778
  65 H :    0.163335
  66 H :    0.189210

-------------------------------
LOEWDIN REDUCED ORBITAL CHARGES
-------------------------------
  0 O s       :     3.215113  s :     3.215113
      pz      :     1.350894  p :     4.325635
      px      :     1.510423
      py      :     1.464319
      dz2     :     0.022903  d :     0.108829
      dxz     :     0.025135
      dyz     :     0.028731
      dx2y2   :     0.018019
      dxy     :     0.014040
      f0      :     0.001088  f :     0.006791
      f+1     :     0.000980
      f-1     :     0.001303
      f+2     :     0.001182
      f-2     :     0.001027
      f+3     :     0.000690
      f-3     :     0.000522
  1 O s       :     3.388148  s :     3.388148
      pz      :     1.554901  p :     4.454053
      px      :     1.408028
      py      :     1.491124
      dz2     :     0.008728  d :     0.066510
      dxz     :     0.008125
      dyz     :     0.013136
      dx2y2   :     0.015266
      dxy     :     0.021255
      f0      :     0.000647  f :     0.006177
      f+1     :     0.000452
      f-1     :     0.000870
      f+2     :     0.000297
      f-2     :     0.001179
      f+3     :     0.001542
      f-3     :     0.001190
  2 N s       :     3.020952  s :     3.020952
      pz      :     1.318986  p :     3.564426
      px      :     1.193465
      py      :     1.051975
      dz2     :     0.056501  d :     0.203662
      dxz     :     0.059544
      dyz     :     0.028361
      dx2y2   :     0.028536
      dxy     :     0.030719
      f0      :     0.004198  f :     0.017053
      f+1     :     0.004052
      f-1     :     0.002806
      f+2     :     0.002177
      f-2     :     0.000984
      f+3     :     0.001275
      f-3     :     0.001560
  3 N s       :     2.915951  s :     2.915951
      pz      :     1.204192  p :     3.687410
      px      :     1.230196
      py      :     1.253022
      dz2     :     0.060974  d :     0.225042
      dxz     :     0.053294
      dyz     :     0.032994
      dx2y2   :     0.033238
      dxy     :     0.044543
      f0      :     0.002103  f :     0.015169
      f+1     :     0.003637
      f-1     :     0.001924
      f+2     :     0.002230
      f-2     :     0.001936
      f+3     :     0.001936
      f-3     :     0.001404
  4 C s       :     2.733470  s :     2.733470
      pz      :     0.932700  p :     2.679128
      px      :     0.926727
      py      :     0.819700
      dz2     :     0.237630  d :     0.771342
      dxz     :     0.242568
      dyz     :     0.126233
      dx2y2   :     0.086788
      dxy     :     0.078122
      f0      :     0.028444  f :     0.112634
      f+1     :     0.023921
      f-1     :     0.011946
      f+2     :     0.021687
      f-2     :     0.014997
      f+3     :     0.004959
      f-3     :     0.006679
  5 C s       :     2.713113  s :     2.713113
      pz      :     0.901849  p :     2.869840
      px      :     0.976517
      py      :     0.991474
      dz2     :     0.173102  d :     0.574068
      dxz     :     0.116874
      dyz     :     0.099507
      dx2y2   :     0.114346
      dxy     :     0.070239
      f0      :     0.014882  f :     0.068315
      f+1     :     0.011887
      f-1     :     0.010730
      f+2     :     0.009359
      f-2     :     0.009350
      f+3     :     0.006392
      f-3     :     0.005716
  6 H s       :     0.756407  s :     0.756407
      pz      :     0.010198  p :     0.061016
      px      :     0.014424
      py      :     0.036394
  7 C s       :     2.705104  s :     2.705104
      pz      :     0.934242  p :     2.848024
      px      :     0.873842
      py      :     1.039941
      dz2     :     0.098101  d :     0.522044
      dxz     :     0.070270
      dyz     :     0.147975
      dx2y2   :     0.103072
      dxy     :     0.102627
      f0      :     0.009853  f :     0.058074
      f+1     :     0.006359
      f-1     :     0.007388
      f+2     :     0.012621
      f-2     :     0.006189
      f+3     :     0.008803
      f-3     :     0.006861
  8 C s       :     2.757259  s :     2.757259
      pz      :     1.001976  p :     2.927159
      px      :     0.934230
      py      :     0.990953
      dz2     :     0.111070  d :     0.388967
      dxz     :     0.071191
      dyz     :     0.077380
      dx2y2   :     0.086710
      dxy     :     0.042617
      f0      :     0.005812  f :     0.043103
      f+1     :     0.006335
      f-1     :     0.007458
      f+2     :     0.008521
      f-2     :     0.007008
      f+3     :     0.003645
      f-3     :     0.004323
  9 H s       :     0.778819  s :     0.778819
      pz      :     0.011300  p :     0.060300
      px      :     0.013029
      py      :     0.035971
 10 C s       :     2.765049  s :     2.765049
      pz      :     0.974963  p :     2.948454
      px      :     0.927577
      py      :     1.045915
      dz2     :     0.062178  d :     0.393028
      dxz     :     0.040847
      dyz     :     0.130330
      dx2y2   :     0.070190
      dxy     :     0.089482
      f0      :     0.007362  f :     0.043308
      f+1     :     0.005049
      f-1     :     0.005000
      f+2     :     0.008456
      f-2     :     0.004594
      f+3     :     0.007938
      f-3     :     0.004909
 11 H s       :     0.784820  s :     0.784820
      pz      :     0.024210  p :     0.060211
      px      :     0.016744
      py      :     0.019258
 12 C s       :     2.765601  s :     2.765601
      pz      :     0.974393  p :     2.952585
      px      :     0.921559
      py      :     1.056633
      dz2     :     0.062726  d :     0.391642
      dxz     :     0.045899
      dyz     :     0.121303
      dx2y2   :     0.074199
      dxy     :     0.087516
      f0      :     0.006947  f :     0.043287
      f+1     :     0.004478
      f-1     :     0.005767
      f+2     :     0.008524
      f-2     :     0.004638
      f+3     :     0.006936
      f-3     :     0.005996
 13 H s       :     0.785572  s :     0.785572
      pz      :     0.025270  p :     0.060335
      px      :     0.019707
      py      :     0.015358
 14 C s       :     2.764932  s :     2.764932
      pz      :     1.013885  p :     2.946850
      px      :     0.938490
      py      :     0.994476
      dz2     :     0.115685  d :     0.393814
      dxz     :     0.072486
      dyz     :     0.076943
      dx2y2   :     0.086258
      dxy     :     0.042443
      f0      :     0.005880  f :     0.043336
      f+1     :     0.006431
      f-1     :     0.007485
      f+2     :     0.008589
      f-2     :     0.006949
      f+3     :     0.003619
      f-3     :     0.004383
 15 H s       :     0.784888  s :     0.784888
      pz      :     0.011480  p :     0.060178
      px      :     0.012830
      py      :     0.035868
 16 C s       :     2.755024  s :     2.755024
      pz      :     0.974554  p :     2.925798
      px      :     0.926183
      py      :     1.025061
      dz2     :     0.063712  d :     0.388557
      dxz     :     0.042115
      dyz     :     0.126603
      dx2y2   :     0.069501
      dxy     :     0.086626
      f0      :     0.007366  f :     0.043275
      f+1     :     0.005115
      f-1     :     0.005080
      f+2     :     0.008320
      f-2     :     0.004608
      f+3     :     0.007822
      f-3     :     0.004964
 17 H s       :     0.779668  s :     0.779668
      pz      :     0.025312  p :     0.061571
      px      :     0.017045
      py      :     0.019214
 18 C s       :     2.702021  s :     2.702021
      pz      :     0.997365  p :     2.896742
      px      :     0.884407
      py      :     1.014970
      dz2     :     0.170950  d :     0.718945
      dxz     :     0.123216
      dyz     :     0.121898
      dx2y2   :     0.165102
      dxy     :     0.137778
      f0      :     0.009616  f :     0.085529
      f+1     :     0.016426
      f-1     :     0.012595
      f+2     :     0.011568
      f-2     :     0.008566
      f+3     :     0.011395
      f-3     :     0.015363
 19 C s       :     2.832440  s :     2.832440
      pz      :     1.012973  p :     3.156377
      px      :     1.074925
      py      :     1.068479
      dz2     :     0.057829  d :     0.262527
      dxz     :     0.064463
      dyz     :     0.074249
      dx2y2   :     0.036414
      dxy     :     0.029574
      f0      :     0.005469  f :     0.024291
      f+1     :     0.005078
      f-1     :     0.006050
      f+2     :     0.002209
      f-2     :     0.002570
      f+3     :     0.002754
      f-3     :     0.000161
 20 H s       :     0.811845  s :     0.811845
      pz      :     0.014012  p :     0.062219
      px      :     0.017418
      py      :     0.030789
 21 H s       :     0.809060  s :     0.809060
      pz      :     0.014915  p :     0.062069
      px      :     0.033571
      py      :     0.013584
 22 H s       :     0.811189  s :     0.811189
      pz      :     0.017025  p :     0.062218
      px      :     0.019414
      py      :     0.025779
 23 C s       :     2.827072  s :     2.827072
      pz      :     1.062681  p :     3.154799
      px      :     1.053981
      py      :     1.038137
      dz2     :     0.083011  d :     0.259155
      dxz     :     0.027024
      dyz     :     0.029831
      dx2y2   :     0.076666
      dxy     :     0.042623
      f0      :     0.003307  f :     0.024170
      f+1     :     0.001676
      f-1     :     0.003477
      f+2     :     0.004156
      f-2     :     0.004016
      f+3     :     0.004632
      f-3     :     0.002905
 24 H s       :     0.810022  s :     0.810022
      pz      :     0.036917  p :     0.063970
      px      :     0.013612
      py      :     0.013441
 25 H s       :     0.803072  s :     0.803072
      pz      :     0.016316  p :     0.062434
      px      :     0.032964
      py      :     0.013153
 26 H s       :     0.807282  s :     0.807282
      pz      :     0.014694  p :     0.062513
      px      :     0.017300
      py      :     0.030519
 27 C s       :     2.826682  s :     2.826682
      pz      :     1.068824  p :     3.155957
      px      :     1.062885
      py      :     1.024249
      dz2     :     0.061824  d :     0.258829
      dxz     :     0.029553
      dyz     :     0.048123
      dx2y2   :     0.060721
      dxy     :     0.058607
      f0      :     0.003984  f :     0.024137
      f+1     :     0.000825
      f-1     :     0.002805
      f+2     :     0.004195
      f-2     :     0.003840
      f+3     :     0.004278
      f-3     :     0.004209
 28 H s       :     0.806382  s :     0.806382
      pz      :     0.016271  p :     0.062573
      px      :     0.021228
      py      :     0.025074
 29 H s       :     0.803004  s :     0.803004
      pz      :     0.018178  p :     0.062406
      px      :     0.031186
      py      :     0.013042
 30 H s       :     0.807276  s :     0.807276
      pz      :     0.036853  p :     0.064248
      px      :     0.014243
      py      :     0.013152
 31 C s       :     2.695319  s :     2.695319
      pz      :     0.930708  p :     2.782524
      px      :     0.914373
      py      :     0.937444
      dz2     :     0.127206  d :     0.630690
      dxz     :     0.149212
      dyz     :     0.091462
      dx2y2   :     0.135117
      dxy     :     0.127693
      f0      :     0.008143  f :     0.076585
      f+1     :     0.018662
      f-1     :     0.005756
      f+2     :     0.009775
      f-2     :     0.012217
      f+3     :     0.009496
      f-3     :     0.012536
 32 C s       :     2.703237  s :     2.703237
      pz      :     0.952036  p :     2.837184
      px      :     0.977725
      py      :     0.907422
      dz2     :     0.101609  d :     0.488639
      dxz     :     0.112534
      dyz     :     0.083036
      dx2y2   :     0.093531
      dxy     :     0.097929
      f0      :     0.006120  f :     0.052699
      f+1     :     0.010752
      f-1     :     0.005959
      f+2     :     0.007960
      f-2     :     0.007963
      f+3     :     0.006257
      f-3     :     0.007686
 33 C s       :     2.752159  s :     2.752159
      pz      :     0.957176  p :     2.928657
      px      :     1.022541
      py      :     0.948940
      dz2     :     0.065620  d :     0.404706
      dxz     :     0.083766
      dyz     :     0.065052
      dx2y2   :     0.098097
      dxy     :     0.092171
      f0      :     0.002835  f :     0.043005
      f+1     :     0.009651
      f-1     :     0.003822
      f+2     :     0.005633
      f-2     :     0.006791
      f+3     :     0.005753
      f-3     :     0.008520
 34 H s       :     0.775656  s :     0.775656
      pz      :     0.029686  p :     0.062925
      px      :     0.012165
      py      :     0.021074
 35 C s       :     2.761575  s :     2.761575
      pz      :     1.005509  p :     2.988757
      px      :     0.988962
      py      :     0.994287
      dz2     :     0.073428  d :     0.395050
      dxz     :     0.105023
      dyz     :     0.072728
      dx2y2   :     0.088055
      dxy     :     0.055816
      f0      :     0.006910  f :     0.043832
      f+1     :     0.006768
      f-1     :     0.005850
      f+2     :     0.005276
      f-2     :     0.007503
      f+3     :     0.006090
      f-3     :     0.005435
 36 H s       :     0.789516  s :     0.789516
      pz      :     0.018490  p :     0.060759
      px      :     0.029305
      py      :     0.012964
 37 C s       :     2.762534  s :     2.762534
      pz      :     1.006649  p :     2.950494
      px      :     1.001917
      py      :     0.941928
      dz2     :     0.100890  d :     0.409694
      dxz     :     0.105036
      dyz     :     0.063946
      dx2y2   :     0.046613
      dxy     :     0.093210
      f0      :     0.005993  f :     0.044751
      f+1     :     0.009577
      f-1     :     0.004965
      f+2     :     0.006804
      f-2     :     0.007158
      f+3     :     0.004235
      f-3     :     0.006018
 38 H s       :     0.786814  s :     0.786814
      pz      :     0.014387  p :     0.059795
      px      :     0.023322
      py      :     0.022087
 39 C s       :     2.752203  s :     2.752203
      pz      :     0.976106  p :     2.970509
      px      :     1.028569
      py      :     0.965833
      dz2     :     0.065897  d :     0.378728
      dxz     :     0.082055
      dyz     :     0.059427
      dx2y2   :     0.084477
      dxy     :     0.086871
      f0      :     0.002952  f :     0.042494
      f+1     :     0.009627
      f-1     :     0.003603
      f+2     :     0.005482
      f-2     :     0.007005
      f+3     :     0.005733
      f-3     :     0.008091
 40 H s       :     0.776226  s :     0.776226
      pz      :     0.029968  p :     0.063941
      px      :     0.012828
      py      :     0.021145
 41 C s       :     2.686156  s :     2.686156
      pz      :     0.983558  p :     2.926554
      px      :     0.970935
      py      :     0.972061
      dz2     :     0.118154  d :     0.635306
      dxz     :     0.117748
      dyz     :     0.145203
      dx2y2   :     0.110480
      dxy     :     0.143722
      f0      :     0.010240  f :     0.068267
      f+1     :     0.008543
      f-1     :     0.010008
      f+2     :     0.009929
      f-2     :     0.010676
      f+3     :     0.010906
      f-3     :     0.007965
 42 C s       :     2.824468  s :     2.824468
      pz      :     1.042155  p :     3.145866
      px      :     1.069722
      py      :     1.033989
      dz2     :     0.064060  d :     0.268136
      dxz     :     0.051342
      dyz     :     0.051793
      dx2y2   :     0.025615
      dxy     :     0.075327
      f0      :     0.003371  f :     0.023957
      f+1     :     0.002664
      f-1     :     0.004689
      f+2     :     0.002860
      f-2     :     0.004337
      f+3     :     0.002245
      f-3     :     0.003790
 43 H s       :     0.805675  s :     0.805675
      pz      :     0.014450  p :     0.062512
      px      :     0.030232
      py      :     0.017829
 44 H s       :     0.804786  s :     0.804786
      pz      :     0.017519  p :     0.062380
      px      :     0.021753
      py      :     0.023108
 45 H s       :     0.815106  s :     0.815106
      pz      :     0.030151  p :     0.064615
      px      :     0.018338
      py      :     0.016127
 46 C s       :     2.822224  s :     2.822224
      pz      :     1.068016  p :     3.149441
      px      :     1.023970
      py      :     1.057455
      dz2     :     0.021180  d :     0.267335
      dxz     :     0.064637
      dyz     :     0.066968
      dx2y2   :     0.047928
      dxy     :     0.066623
      f0      :     0.002644  f :     0.024103
      f+1     :     0.003924
      f-1     :     0.002109
      f+2     :     0.002499
      f-2     :     0.003705
      f+3     :     0.005700
      f-3     :     0.003521
 47 H s       :     0.809729  s :     0.809729
      pz      :     0.030414  p :     0.066851
      px      :     0.018487
      py      :     0.017951
 48 H s       :     0.806580  s :     0.806580
      pz      :     0.017952  p :     0.062294
      px      :     0.021708
      py      :     0.022633
 49 H s       :     0.805882  s :     0.805882
      pz      :     0.022998  p :     0.062388
      px      :     0.013479
      py      :     0.025911
 50 C s       :     2.824276  s :     2.824276
      pz      :     1.024796  p :     3.146861
      px      :     1.065758
      py      :     1.056308
      dz2     :     0.066574  d :     0.275453
      dxz     :     0.043426
      dyz     :     0.074115
      dx2y2   :     0.017592
      dxy     :     0.073747
      f0      :     0.005252  f :     0.024541
      f+1     :     0.004156
      f-1     :     0.003698
      f+2     :     0.004414
      f-2     :     0.002817
      f+3     :     0.001168
      f-3     :     0.003036
 51 H s       :     0.808266  s :     0.808266
      pz      :     0.024442  p :     0.062626
      px      :     0.014157
      py      :     0.024027
 52 H s       :     0.806372  s :     0.806372
      pz      :     0.014944  p :     0.062118
      px      :     0.025574
      py      :     0.021600
 53 H s       :     0.808633  s :     0.808633
      pz      :     0.013419  p :     0.062721
      px      :     0.029120
      py      :     0.020182
 54 C s       :     2.735574  s :     2.735574
      pz      :     0.893160  p :     2.601660
      px      :     0.838630
      py      :     0.869870
      dz2     :     0.165771  d :     0.938447
      dxz     :     0.147160
      dyz     :     0.231448
      dx2y2   :     0.219843
      dxy     :     0.174224
      f0      :     0.018039  f :     0.155433
      f+1     :     0.010690
      f-1     :     0.035634
      f+2     :     0.017527
      f-2     :     0.029656
      f+3     :     0.022321
      f-3     :     0.021567
 55 C s       :     2.702327  s :     2.702327
      pz      :     0.946635  p :     2.883102
      px      :     0.927276
      py      :     1.009191
      dz2     :     0.107750  d :     0.497926
      dxz     :     0.097571
      dyz     :     0.110078
      dx2y2   :     0.095513
      dxy     :     0.087014
      f0      :     0.008748  f :     0.056421
      f+1     :     0.006585
      f-1     :     0.010798
      f+2     :     0.006640
      f-2     :     0.011106
      f+3     :     0.006986
      f-3     :     0.005558
 56 C s       :     2.758639  s :     2.758639
      pz      :     1.001560  p :     2.900900
      px      :     0.932837
      py      :     0.966502
      dz2     :     0.074073  d :     0.387380
      dxz     :     0.067315
      dyz     :     0.119677
      dx2y2   :     0.072391
      dxy     :     0.053924
      f0      :     0.008531  f :     0.043483
      f+1     :     0.005787
      f-1     :     0.007030
      f+2     :     0.003691
      f-2     :     0.007462
      f+3     :     0.004771
      f-3     :     0.006212
 57 H s       :     0.775037  s :     0.775037
      pz      :     0.023775  p :     0.062173
      px      :     0.012195
      py      :     0.026204
 58 C s       :     2.764077  s :     2.764077
      pz      :     1.031009  p :     2.942773
      px      :     0.931309
      py      :     0.980455
      dz2     :     0.115402  d :     0.385783
      dxz     :     0.069654
      dyz     :     0.097933
      dx2y2   :     0.032770
      dxy     :     0.070024
      f0      :     0.007393  f :     0.043224
      f+1     :     0.005268
      f-1     :     0.009880
      f+2     :     0.006260
      f-2     :     0.007944
      f+3     :     0.003935
      f-3     :     0.002545
 59 H s       :     0.780440  s :     0.780440
      pz      :     0.012079  p :     0.060522
      px      :     0.021654
      py      :     0.026790
 60 C s       :     2.767431  s :     2.767431
      pz      :     0.977627  p :     2.918281
      px      :     0.922503
      py      :     1.018151
      dz2     :     0.082288  d :     0.391118
      dxz     :     0.070275
      dyz     :     0.081714
      dx2y2   :     0.082825
      dxy     :     0.074016
      f0      :     0.005579  f :     0.043186
      f+1     :     0.003899
      f-1     :     0.008505
      f+2     :     0.004905
      f-2     :     0.008422
      f+3     :     0.006453
      f-3     :     0.005423
 61 H s       :     0.780544  s :     0.780544
      pz      :     0.030922  p :     0.060241
      px      :     0.018170
      py      :     0.011149
 62 C s       :     2.763878  s :     2.763878
      pz      :     1.002576  p :     2.942255
      px      :     0.956224
      py      :     0.983455
      dz2     :     0.071732  d :     0.385693
      dxz     :     0.070981
      dyz     :     0.119793
      dx2y2   :     0.069155
      dxy     :     0.054032
      f0      :     0.008330  f :     0.043233
      f+1     :     0.005773
      f-1     :     0.007094
      f+2     :     0.003666
      f-2     :     0.007758
      f+3     :     0.004794
      f-3     :     0.005817
 63 H s       :     0.780621  s :     0.780621
      pz      :     0.022622  p :     0.060485
      px      :     0.012296
      py      :     0.025566
 64 C s       :     2.756871  s :     2.756871
      pz      :     1.014667  p :     2.894961
      px      :     0.915545
      py      :     0.964749
      dz2     :     0.112912  d :     0.386476
      dxz     :     0.072478
      dyz     :     0.098031
      dx2y2   :     0.032348
      dxy     :     0.070708
      f0      :     0.007332  f :     0.043470
      f+1     :     0.005212
      f-1     :     0.009837
      f+2     :     0.006501
      f-2     :     0.008044
      f+3     :     0.003920
      f-3     :     0.002623
 65 H s       :     0.774920  s :     0.774920
      pz      :     0.012643  p :     0.061744
      px      :     0.022247
      py      :     0.026854
 66 H s       :     0.694923  s :     0.694923
      pz      :     0.023814  p :     0.115867
      px      :     0.034993
      py      :     0.057060


                      *****************************
                      * MAYER POPULATION ANALYSIS *
                      *****************************

  NA   - Mulliken gross atomic population
  ZA   - Total nuclear charge
  QA   - Mulliken gross atomic charge
  VA   - Mayer's total valence
  BVA  - Mayer's bonded valence
  FA   - Mayer's free valence

  ATOM       NA         ZA         QA         VA         BVA        FA
  0 O      8.2531     8.0000    -0.2531     2.1482     2.1482    -0.0000
  1 O      8.4302     8.0000    -0.4302     2.0854     2.0854    -0.0000
  2 N      7.2321     7.0000    -0.2321     3.0515     3.0515    -0.0000
  3 N      7.2571     7.0000    -0.2571     3.1150     3.1150    -0.0000
  4 C      5.8904     6.0000     0.1096     4.1954     4.1954    -0.0000
  5 C      5.8788     6.0000     0.1212     3.6678     3.6678    -0.0000
  6 H      0.8433     1.0000     0.1567     0.9878     0.9878     0.0000
  7 C      5.7687     6.0000     0.2313     3.4732     3.4732     0.0000
  8 C      6.2770     6.0000    -0.2770     4.0029     4.0029     0.0000
  9 H      0.8527     1.0000     0.1473     0.9726     0.9726    -0.0000
 10 C      6.1637     6.0000    -0.1637     3.8876     3.8876     0.0000
 11 H      0.8452     1.0000     0.1548     0.9626     0.9626     0.0000
 12 C      6.1467     6.0000    -0.1467     3.8636     3.8636    -0.0000
 13 H      0.8427     1.0000     0.1573     0.9599     0.9599    -0.0000
 14 C      6.1771     6.0000    -0.1771     3.9239     3.9239     0.0000
 15 H      0.8462     1.0000     0.1538     0.9634     0.9634     0.0000
 16 C      6.2685     6.0000    -0.2685     3.9800     3.9800    -0.0000
 17 H      0.8430     1.0000     0.1570     0.9727     0.9727    -0.0000
 18 C      5.8381     6.0000     0.1619     3.8977     3.8977    -0.0000
 19 C      6.3929     6.0000    -0.3929     3.8364     3.8364    -0.0000
 20 H      0.8681     1.0000     0.1319     0.9826     0.9826    -0.0000
 21 H      0.8661     1.0000     0.1339     0.9759     0.9759     0.0000
 22 H      0.8668     1.0000     0.1332     0.9795     0.9795     0.0000
 23 C      6.4380     6.0000    -0.4380     3.8866     3.8866     0.0000
 24 H      0.8553     1.0000     0.1447     0.9826     0.9826     0.0000
 25 H      0.8567     1.0000     0.1433     0.9711     0.9711     0.0000
 26 H      0.8627     1.0000     0.1373     0.9777     0.9777     0.0000
 27 C      6.4375     6.0000    -0.4375     3.8813     3.8813    -0.0000
 28 H      0.8633     1.0000     0.1367     0.9791     0.9791    -0.0000
 29 H      0.8543     1.0000     0.1457     0.9697     0.9697    -0.0000
 30 H      0.8559     1.0000     0.1441     0.9766     0.9766    -0.0000
 31 C      5.7583     6.0000     0.2417     3.8405     3.8405    -0.0000
 32 C      6.0136     6.0000    -0.0136     3.6718     3.6718    -0.0000
 33 C      6.1731     6.0000    -0.1731     3.7904     3.7904    -0.0000
 34 H      0.8466     1.0000     0.1534     0.9618     0.9618    -0.0000
 35 C      6.2489     6.0000    -0.2489     3.9250     3.9250     0.0000
 36 H      0.8519     1.0000     0.1481     0.9642     0.9642     0.0000
 37 C      6.1708     6.0000    -0.1708     3.8642     3.8642    -0.0000
 38 H      0.8494     1.0000     0.1506     0.9618     0.9618    -0.0000
 39 C      6.3550     6.0000    -0.3550     3.9423     3.9423     0.0000
 40 H      0.8540     1.0000     0.1460     0.9941     0.9941     0.0000
 41 C      5.9002     6.0000     0.0998     3.9171     3.9171    -0.0000
 42 C      6.4278     6.0000    -0.4278     3.8597     3.8597    -0.0000
 43 H      0.8562     1.0000     0.1438     0.9718     0.9718    -0.0000
 44 H      0.8584     1.0000     0.1416     0.9724     0.9724     0.0000
 45 H      0.8566     1.0000     0.1434     0.9804     0.9804    -0.0000
 46 C      6.4279     6.0000    -0.4279     3.8642     3.8642    -0.0000
 47 H      0.8829     1.0000     0.1171     1.0087     1.0087     0.0000
 48 H      0.8634     1.0000     0.1366     0.9744     0.9744     0.0000
 49 H      0.8647     1.0000     0.1353     0.9726     0.9726    -0.0000
 50 C      6.4626     6.0000    -0.4626     3.8685     3.8685    -0.0000
 51 H      0.8535     1.0000     0.1465     0.9688     0.9688    -0.0000
 52 H      0.8513     1.0000     0.1487     0.9721     0.9721    -0.0000
 53 H      0.8527     1.0000     0.1473     0.9662     0.9662    -0.0000
 54 C      5.5437     6.0000     0.4563     4.0068     4.0068    -0.0000
 55 C      5.9129     6.0000     0.0871     3.6266     3.6266    -0.0000
 56 C      6.2274     6.0000    -0.2274     3.9361     3.9361     0.0000
 57 H      0.8209     1.0000     0.1791     0.9665     0.9665     0.0000
 58 C      6.1237     6.0000    -0.1237     3.8726     3.8726     0.0000
 59 H      0.8373     1.0000     0.1627     0.9612     0.9612    -0.0000
 60 C      6.1373     6.0000    -0.1373     3.9140     3.9140     0.0000
 61 H      0.8355     1.0000     0.1645     0.9588     0.9588    -0.0000
 62 C      6.1345     6.0000    -0.1345     3.8824     3.8824     0.0000
 63 H      0.8363     1.0000     0.1637     0.9605     0.9605    -0.0000
 64 C      6.2373     6.0000    -0.2373     3.9835     3.9835    -0.0000
 65 H      0.8384     1.0000     0.1616     0.9821     0.9821     0.0000
 66 H      0.7626     1.0000     0.2374     0.9595     0.9595    -0.0000

  Mayer bond orders larger than 0.100000
B(  0-O ,  4-C ) :   0.9223 B(  0-O , 54-C ) :   1.0863 B(  1-O , 54-C ) :   1.8944 
B(  2-N ,  4-C ) :   2.1092 B(  2-N , 18-C ) :   0.8983 B(  3-N ,  5-C ) :   0.9838 
B(  3-N , 31-C ) :   1.1363 B(  3-N , 66-H ) :   0.8908 B(  4-C ,  5-C ) :   0.9956 
B(  5-C ,  6-H ) :   0.9378 B(  5-C ,  7-C ) :   0.8155 B(  7-C ,  8-C ) :   1.3415 
B(  7-C , 16-C ) :   1.3269 B(  8-C ,  9-H ) :   0.9834 B(  8-C , 10-C ) :   1.4167 
B( 10-C , 11-H ) :   0.9773 B( 10-C , 12-C ) :   1.3845 B( 12-C , 13-H ) :   0.9709 
B( 12-C , 14-C ) :   1.3780 B( 14-C , 15-H ) :   0.9779 B( 14-C , 16-C ) :   1.4418 
B( 16-C , 17-H ) :   0.9668 B( 18-C , 19-C ) :   0.9701 B( 18-C , 23-C ) :   0.9690 
B( 18-C , 27-C ) :   0.9688 B( 19-C , 20-H ) :   0.9686 B( 19-C , 21-H ) :   0.9704 
B( 19-C , 22-H ) :   0.9697 B( 23-C , 24-H ) :   0.9689 B( 23-C , 25-H ) :   0.9620 
B( 23-C , 26-H ) :   0.9655 B( 27-C , 28-H ) :   0.9663 B( 27-C , 29-H ) :   0.9603 
B( 27-C , 30-H ) :   0.9647 B( 31-C , 32-C ) :   1.3049 B( 31-C , 39-C ) :   1.3514 
B( 32-C , 33-C ) :   1.3318 B( 32-C , 41-C ) :   0.9706 B( 33-C , 34-H ) :   0.9711 
B( 33-C , 35-C ) :   1.3881 B( 35-C , 36-H ) :   0.9900 B( 35-C , 37-C ) :   1.3887 
B( 37-C , 38-H ) :   0.9807 B( 37-C , 39-C ) :   1.3886 B( 39-C , 40-H ) :   0.9824 
B( 41-C , 42-C ) :   0.9674 B( 41-C , 46-C ) :   0.9847 B( 41-C , 50-C ) :   0.9427 
B( 42-C , 43-H ) :   0.9699 B( 42-C , 44-H ) :   0.9606 B( 42-C , 45-H ) :   0.9445 
B( 46-C , 47-H ) :   0.9529 B( 46-C , 48-H ) :   0.9624 B( 46-C , 49-H ) :   0.9653 
B( 50-C , 51-H ) :   0.9685 B( 50-C , 52-H ) :   0.9664 B( 50-C , 53-H ) :   0.9654 
B( 54-C , 55-C ) :   0.9953 B( 55-C , 56-C ) :   1.3244 B( 55-C , 64-C ) :   1.3391 
B( 56-C , 57-H ) :   0.9554 B( 56-C , 58-C ) :   1.4188 B( 58-C , 59-H ) :   0.9708 
B( 58-C , 60-C ) :   1.3852 B( 60-C , 61-H ) :   0.9663 B( 60-C , 62-C ) :   1.3804 
B( 62-C , 63-H ) :   0.9710 B( 62-C , 64-C ) :   1.4320 B( 64-C , 65-H ) :   0.9654 


-------
TIMINGS
-------

Total SCF time: 0 days 0 hours 6 min 1 sec 

Total time                  ....     361.611 sec
Sum of individual times     ....     345.596 sec  ( 95.6%)

Fock matrix formation       ....     310.248 sec  ( 85.8%)
  Split-RI-J                ....      29.015 sec  (  9.4% of F)
  Chain of spheres X        ....     185.149 sec  ( 59.7% of F)
  XC integration            ....      39.903 sec  ( 12.9% of F)
    Basis function eval.    ....       3.029 sec  (  7.6% of XC)
    Density eval.           ....      11.537 sec  ( 28.9% of XC)
    XC-Functional eval.     ....       0.311 sec  (  0.8% of XC)
    XC-Potential eval.      ....       5.533 sec  ( 13.9% of XC)
Diagonalization             ....       3.706 sec  (  1.0%)
Density matrix formation    ....       0.786 sec  (  0.2%)
Population analysis         ....       1.021 sec  (  0.3%)
Initial guess               ....       4.383 sec  (  1.2%)
Orbital Transformation      ....       0.000 sec  (  0.0%)
Orbital Orthonormalization  ....       0.000 sec  (  0.0%)
DIIS solution               ....       7.600 sec  (  2.1%)
SOSCF solution              ....       7.161 sec  (  2.0%)
Grid generation             ....      10.690 sec  (  3.0%)

Maximum memory used throughout the entire SCF-calculation: 395.2 MB
[1710266580.572883] [node095:924387:0]          mpool.c:43   UCX  WARN  object 0x12ac11c0 was not returned to mpool ucp_requests
[1710266580.572905] [node095:924387:0]          mpool.c:43   UCX  WARN  object 0x12ac1380 was not returned to mpool ucp_requests
[1710266580.572910] [node095:924387:0]          mpool.c:43   UCX  WARN  object 0x12ac1540 was not returned to mpool ucp_requests
[1710266580.572912] [node095:924387:0]          mpool.c:43   UCX  WARN  object 0x12ac1700 was not returned to mpool ucp_requests
[1710266580.572915] [node095:924387:0]          mpool.c:43   UCX  WARN  object 0x12ac18c0 was not returned to mpool ucp_requests
[1710266580.572917] [node095:924387:0]          mpool.c:43   UCX  WARN  object 0x12ac1a80 was not returned to mpool ucp_requests
[1710266580.572919] [node095:924387:0]          mpool.c:43   UCX  WARN  object 0x12ac1e00 was not returned to mpool ucp_requests
[1710266580.572923] [node095:924387:0]          mpool.c:43   UCX  WARN  object 0x12ac1fc0 was not returned to mpool ucp_requests
[1710266580.575174] [node095:924392:0]          mpool.c:43   UCX  WARN  object 0x13f45e40 was not returned to mpool ucp_requests
[1710266580.575186] [node095:924392:0]          mpool.c:43   UCX  WARN  object 0x13f46540 was not returned to mpool ucp_requests
[1710266580.575191] [node095:924392:0]          mpool.c:43   UCX  WARN  object 0x13f46700 was not returned to mpool ucp_requests
[1710266580.575193] [node095:924392:0]          mpool.c:43   UCX  WARN  object 0x13f468c0 was not returned to mpool ucp_requests
[1710266580.575196] [node095:924392:0]          mpool.c:43   UCX  WARN  object 0x13f46c40 was not returned to mpool ucp_requests
[1710266580.575198] [node095:924392:0]          mpool.c:43   UCX  WARN  object 0x13f46e00 was not returned to mpool ucp_requests
[1710266580.575202] [node095:924392:0]          mpool.c:43   UCX  WARN  object 0x13f46fc0 was not returned to mpool ucp_requests
[1710266580.575944] [node095:924391:0]          mpool.c:43   UCX  WARN  object 0x13c22040 was not returned to mpool ucp_requests
[1710266580.575963] [node095:924391:0]          mpool.c:43   UCX  WARN  object 0x13c22580 was not returned to mpool ucp_requests
[1710266580.575968] [node095:924391:0]          mpool.c:43   UCX  WARN  object 0x13c22740 was not returned to mpool ucp_requests
[1710266580.575972] [node095:924391:0]          mpool.c:43   UCX  WARN  object 0x13c22900 was not returned to mpool ucp_requests
[1710266580.575975] [node095:924391:0]          mpool.c:43   UCX  WARN  object 0x13c22ac0 was not returned to mpool ucp_requests
[1710266580.575978] [node095:924391:0]          mpool.c:43   UCX  WARN  object 0x13c22e40 was not returned to mpool ucp_requests
[1710266580.575982] [node095:924391:0]          mpool.c:43   UCX  WARN  object 0x13c23000 was not returned to mpool ucp_requests
[1710266580.577258] [node095:924386:0]          mpool.c:43   UCX  WARN  object 0x14537480 was not returned to mpool ucp_requests
[1710266580.577280] [node095:924386:0]          mpool.c:43   UCX  WARN  object 0x14537640 was not returned to mpool ucp_requests
[1710266580.577287] [node095:924386:0]          mpool.c:43   UCX  WARN  object 0x14537800 was not returned to mpool ucp_requests
[1710266580.577290] [node095:924386:0]          mpool.c:43   UCX  WARN  object 0x145379c0 was not returned to mpool ucp_requests
[1710266580.577294] [node095:924386:0]          mpool.c:43   UCX  WARN  object 0x14537b80 was not returned to mpool ucp_requests
[1710266580.577296] [node095:924386:0]          mpool.c:43   UCX  WARN  object 0x14537d40 was not returned to mpool ucp_requests
[1710266580.577299] [node095:924386:0]          mpool.c:43   UCX  WARN  object 0x14537f00 was not returned to mpool ucp_requests
[1710266580.577302] [node095:924386:0]          mpool.c:43   UCX  WARN  object 0x145380c0 was not returned to mpool ucp_requests
[1710266580.578265] [node095:924379:0]          mpool.c:43   UCX  WARN  object 0x14218440 was not returned to mpool ucp_requests
[1710266580.578285] [node095:924379:0]          mpool.c:43   UCX  WARN  object 0x14218600 was not returned to mpool ucp_requests
[1710266580.578290] [node095:924379:0]          mpool.c:43   UCX  WARN  object 0x142187c0 was not returned to mpool ucp_requests
[1710266580.578293] [node095:924379:0]          mpool.c:43   UCX  WARN  object 0x14218980 was not returned to mpool ucp_requests
[1710266580.578295] [node095:924379:0]          mpool.c:43   UCX  WARN  object 0x14218b40 was not returned to mpool ucp_requests
[1710266580.578298] [node095:924379:0]          mpool.c:43   UCX  WARN  object 0x14218d00 was not returned to mpool ucp_requests
[1710266580.578300] [node095:924379:0]          mpool.c:43   UCX  WARN  object 0x14218ec0 was not returned to mpool ucp_requests
[1710266580.578303] [node095:924379:0]          mpool.c:43   UCX  WARN  object 0x14219080 was not returned to mpool ucp_requests
[1710266580.581524] [node095:924393:0]          mpool.c:43   UCX  WARN  object 0x136c5f80 was not returned to mpool ucp_requests
[1710266580.581536] [node095:924393:0]          mpool.c:43   UCX  WARN  object 0x136c64c0 was not returned to mpool ucp_requests
[1710266580.581541] [node095:924393:0]          mpool.c:43   UCX  WARN  object 0x136c6680 was not returned to mpool ucp_requests
[1710266580.581545] [node095:924393:0]          mpool.c:43   UCX  WARN  object 0x136c6a00 was not returned to mpool ucp_requests
[1710266580.581548] [node095:924393:0]          mpool.c:43   UCX  WARN  object 0x136c6bc0 was not returned to mpool ucp_requests
[1710266580.581551] [node095:924393:0]          mpool.c:43   UCX  WARN  object 0x136c6d80 was not returned to mpool ucp_requests
[1710266580.581554] [node095:924393:0]          mpool.c:43   UCX  WARN  object 0x136c6f40 was not returned to mpool ucp_requests
[1710266580.582865] [node095:924377:0]          mpool.c:43   UCX  WARN  object 0x147994c0 was not returned to mpool ucp_requests
[1710266580.582876] [node095:924377:0]          mpool.c:43   UCX  WARN  object 0x14799680 was not returned to mpool ucp_requests
[1710266580.582883] [node095:924377:0]          mpool.c:43   UCX  WARN  object 0x14799a00 was not returned to mpool ucp_requests
[1710266580.582887] [node095:924377:0]          mpool.c:43   UCX  WARN  object 0x14799bc0 was not returned to mpool ucp_requests
[1710266580.582890] [node095:924377:0]          mpool.c:43   UCX  WARN  object 0x14799d80 was not returned to mpool ucp_requests
[1710266580.582892] [node095:924377:0]          mpool.c:43   UCX  WARN  object 0x14799f40 was not returned to mpool ucp_requests
[1710266580.582895] [node095:924377:0]          mpool.c:43   UCX  WARN  object 0x1479a100 was not returned to mpool ucp_requests
[1710266580.584563] [node095:924384:0]          mpool.c:43   UCX  WARN  object 0x14111380 was not returned to mpool ucp_requests
[1710266580.584595] [node095:924384:0]          mpool.c:43   UCX  WARN  object 0x14111540 was not returned to mpool ucp_requests
[1710266580.584600] [node095:924384:0]          mpool.c:43   UCX  WARN  object 0x14111700 was not returned to mpool ucp_requests
[1710266580.584602] [node095:924384:0]          mpool.c:43   UCX  WARN  object 0x141118c0 was not returned to mpool ucp_requests
[1710266580.584605] [node095:924384:0]          mpool.c:43   UCX  WARN  object 0x14111a80 was not returned to mpool ucp_requests
[1710266580.584607] [node095:924384:0]          mpool.c:43   UCX  WARN  object 0x14111c40 was not returned to mpool ucp_requests
[1710266580.584609] [node095:924384:0]          mpool.c:43   UCX  WARN  object 0x14111e00 was not returned to mpool ucp_requests
[1710266580.584612] [node095:924384:0]          mpool.c:43   UCX  WARN  object 0x14111fc0 was not returned to mpool ucp_requests
[1710266580.585881] [node095:924388:0]          mpool.c:43   UCX  WARN  object 0x12b58340 was not returned to mpool ucp_requests
[1710266580.585894] [node095:924388:0]          mpool.c:43   UCX  WARN  object 0x12b58500 was not returned to mpool ucp_requests
[1710266580.585899] [node095:924388:0]          mpool.c:43   UCX  WARN  object 0x12b586c0 was not returned to mpool ucp_requests
[1710266580.585903] [node095:924388:0]          mpool.c:43   UCX  WARN  object 0x12b58880 was not returned to mpool ucp_requests
[1710266580.585905] [node095:924388:0]          mpool.c:43   UCX  WARN  object 0x12b58c00 was not returned to mpool ucp_requests
[1710266580.585909] [node095:924388:0]          mpool.c:43   UCX  WARN  object 0x12b58dc0 was not returned to mpool ucp_requests
[1710266580.585912] [node095:924388:0]          mpool.c:43   UCX  WARN  object 0x12b58f80 was not returned to mpool ucp_requests
[1710266580.585914] [node095:924388:0]          mpool.c:43   UCX  WARN  object 0x12b59140 was not returned to mpool ucp_requests
[1710266580.588896] [node095:924383:0]          mpool.c:43   UCX  WARN  object 0x12af3440 was not returned to mpool ucp_requests
[1710266580.588909] [node095:924383:0]          mpool.c:43   UCX  WARN  object 0x12af3600 was not returned to mpool ucp_requests
[1710266580.588913] [node095:924383:0]          mpool.c:43   UCX  WARN  object 0x12af37c0 was not returned to mpool ucp_requests
[1710266580.588917] [node095:924383:0]          mpool.c:43   UCX  WARN  object 0x12af3980 was not returned to mpool ucp_requests
[1710266580.588920] [node095:924383:0]          mpool.c:43   UCX  WARN  object 0x12af3b40 was not returned to mpool ucp_requests
[1710266580.588922] [node095:924383:0]          mpool.c:43   UCX  WARN  object 0x12af3d00 was not returned to mpool ucp_requests
[1710266580.588924] [node095:924383:0]          mpool.c:43   UCX  WARN  object 0x12af3ec0 was not returned to mpool ucp_requests
[1710266580.588927] [node095:924383:0]          mpool.c:43   UCX  WARN  object 0x12af4080 was not returned to mpool ucp_requests
[1710266580.589022] [node095:924378:0]          mpool.c:43   UCX  WARN  object 0x138c1280 was not returned to mpool ucp_requests
[1710266580.589033] [node095:924378:0]          mpool.c:43   UCX  WARN  object 0x138c1440 was not returned to mpool ucp_requests
[1710266580.589038] [node095:924378:0]          mpool.c:43   UCX  WARN  object 0x138c1600 was not returned to mpool ucp_requests
[1710266580.589042] [node095:924378:0]          mpool.c:43   UCX  WARN  object 0x138c17c0 was not returned to mpool ucp_requests
[1710266580.589045] [node095:924378:0]          mpool.c:43   UCX  WARN  object 0x138c1980 was not returned to mpool ucp_requests
[1710266580.589048] [node095:924378:0]          mpool.c:43   UCX  WARN  object 0x138c1b40 was not returned to mpool ucp_requests
[1710266580.589051] [node095:924378:0]          mpool.c:43   UCX  WARN  object 0x138c1d00 was not returned to mpool ucp_requests
[1710266580.589054] [node095:924378:0]          mpool.c:43   UCX  WARN  object 0x138c1ec0 was not returned to mpool ucp_requests
[1710266580.590846] [node095:924390:0]          mpool.c:43   UCX  WARN  object 0x13ed4ec0 was not returned to mpool ucp_requests
[1710266580.590860] [node095:924390:0]          mpool.c:43   UCX  WARN  object 0x13ed5240 was not returned to mpool ucp_requests
[1710266580.590863] [node095:924390:0]          mpool.c:43   UCX  WARN  object 0x13ed5400 was not returned to mpool ucp_requests
[1710266580.590865] [node095:924390:0]          mpool.c:43   UCX  WARN  object 0x13ed55c0 was not returned to mpool ucp_requests
[1710266580.590868] [node095:924390:0]          mpool.c:43   UCX  WARN  object 0x13ed5940 was not returned to mpool ucp_requests
[1710266580.590870] [node095:924390:0]          mpool.c:43   UCX  WARN  object 0x13ed5b00 was not returned to mpool ucp_requests
[1710266580.590873] [node095:924390:0]          mpool.c:43   UCX  WARN  object 0x13ed5cc0 was not returned to mpool ucp_requests
[1710266580.590875] [node095:924390:0]          mpool.c:43   UCX  WARN  object 0x13ed5e80 was not returned to mpool ucp_requests
[1710266580.591745] [node095:924381:0]          mpool.c:43   UCX  WARN  object 0x14546440 was not returned to mpool ucp_requests
[1710266580.591757] [node095:924381:0]          mpool.c:43   UCX  WARN  object 0x14546600 was not returned to mpool ucp_requests
[1710266580.591762] [node095:924381:0]          mpool.c:43   UCX  WARN  object 0x145467c0 was not returned to mpool ucp_requests
[1710266580.591766] [node095:924381:0]          mpool.c:43   UCX  WARN  object 0x14546980 was not returned to mpool ucp_requests
[1710266580.591770] [node095:924381:0]          mpool.c:43   UCX  WARN  object 0x14546b40 was not returned to mpool ucp_requests
[1710266580.591773] [node095:924381:0]          mpool.c:43   UCX  WARN  object 0x14546d00 was not returned to mpool ucp_requests
[1710266580.591776] [node095:924381:0]          mpool.c:43   UCX  WARN  object 0x14546ec0 was not returned to mpool ucp_requests
[1710266580.591780] [node095:924381:0]          mpool.c:43   UCX  WARN  object 0x14547080 was not returned to mpool ucp_requests
[1710266580.592874] [node095:924394:0]          mpool.c:43   UCX  WARN  object 0x12ee9500 was not returned to mpool ucp_requests
[1710266580.592886] [node095:924394:0]          mpool.c:43   UCX  WARN  object 0x12ee96c0 was not returned to mpool ucp_requests
[1710266580.592890] [node095:924394:0]          mpool.c:43   UCX  WARN  object 0x12ee9880 was not returned to mpool ucp_requests
[1710266580.592894] [node095:924394:0]          mpool.c:43   UCX  WARN  object 0x12ee9a40 was not returned to mpool ucp_requests
[1710266580.592896] [node095:924394:0]          mpool.c:43   UCX  WARN  object 0x12ee9c00 was not returned to mpool ucp_requests
[1710266580.592901] [node095:924394:0]          mpool.c:43   UCX  WARN  object 0x12ee9dc0 was not returned to mpool ucp_requests
[1710266580.592906] [node095:924394:0]          mpool.c:43   UCX  WARN  object 0x12ee9f80 was not returned to mpool ucp_requests
[1710266580.594685] [node095:924376:0]          mpool.c:43   UCX  WARN  object 0x13329240 was not returned to mpool ucp_requests
[1710266580.594697] [node095:924376:0]          mpool.c:43   UCX  WARN  object 0x13329400 was not returned to mpool ucp_requests
[1710266580.594701] [node095:924376:0]          mpool.c:43   UCX  WARN  object 0x133295c0 was not returned to mpool ucp_requests
[1710266580.594704] [node095:924376:0]          mpool.c:43   UCX  WARN  object 0x13329780 was not returned to mpool ucp_requests
[1710266580.594708] [node095:924376:0]          mpool.c:43   UCX  WARN  object 0x13329940 was not returned to mpool ucp_requests
[1710266580.594710] [node095:924376:0]          mpool.c:43   UCX  WARN  object 0x13329b00 was not returned to mpool ucp_requests
[1710266580.594714] [node095:924376:0]          mpool.c:43   UCX  WARN  object 0x13329cc0 was not returned to mpool ucp_requests
[1710266580.594718] [node095:924376:0]          mpool.c:43   UCX  WARN  object 0x13329e80 was not returned to mpool ucp_requests
[1710266580.594872] [node095:924389:0]          mpool.c:43   UCX  WARN  object 0x141a1240 was not returned to mpool ucp_requests
[1710266580.594884] [node095:924389:0]          mpool.c:43   UCX  WARN  object 0x141a1400 was not returned to mpool ucp_requests
[1710266580.594889] [node095:924389:0]          mpool.c:43   UCX  WARN  object 0x141a15c0 was not returned to mpool ucp_requests
[1710266580.594892] [node095:924389:0]          mpool.c:43   UCX  WARN  object 0x141a1780 was not returned to mpool ucp_requests
[1710266580.594896] [node095:924389:0]          mpool.c:43   UCX  WARN  object 0x141a1b00 was not returned to mpool ucp_requests
[1710266580.594900] [node095:924389:0]          mpool.c:43   UCX  WARN  object 0x141a1cc0 was not returned to mpool ucp_requests
[1710266580.594902] [node095:924389:0]          mpool.c:43   UCX  WARN  object 0x141a1e80 was not returned to mpool ucp_requests
[1710266580.594907] [node095:924389:0]          mpool.c:43   UCX  WARN  object 0x141a2040 was not returned to mpool ucp_requests
[1710266580.629709] [node095:924385:0]          mpool.c:43   UCX  WARN  object 0x1359f500 was not returned to mpool ucp_requests
[1710266580.629728] [node095:924385:0]          mpool.c:43   UCX  WARN  object 0x1359f6c0 was not returned to mpool ucp_requests
[1710266580.629733] [node095:924385:0]          mpool.c:43   UCX  WARN  object 0x1359f880 was not returned to mpool ucp_requests
[1710266580.629737] [node095:924385:0]          mpool.c:43   UCX  WARN  object 0x1359fa40 was not returned to mpool ucp_requests
[1710266580.629740] [node095:924385:0]          mpool.c:43   UCX  WARN  object 0x1359fc00 was not returned to mpool ucp_requests
[1710266580.629743] [node095:924385:0]          mpool.c:43   UCX  WARN  object 0x1359fdc0 was not returned to mpool ucp_requests
[1710266580.629746] [node095:924385:0]          mpool.c:43   UCX  WARN  object 0x1359ff80 was not returned to mpool ucp_requests
[1710266580.629749] [node095:924385:0]          mpool.c:43   UCX  WARN  object 0x135a0140 was not returned to mpool ucp_requests
[1710266580.631879] [node095:924382:0]          mpool.c:43   UCX  WARN  object 0x139fe300 was not returned to mpool ucp_requests
[1710266580.631892] [node095:924382:0]          mpool.c:43   UCX  WARN  object 0x139fe4c0 was not returned to mpool ucp_requests
[1710266580.631898] [node095:924382:0]          mpool.c:43   UCX  WARN  object 0x139fe680 was not returned to mpool ucp_requests
[1710266580.631901] [node095:924382:0]          mpool.c:43   UCX  WARN  object 0x139fe840 was not returned to mpool ucp_requests
[1710266580.631904] [node095:924382:0]          mpool.c:43   UCX  WARN  object 0x139fea00 was not returned to mpool ucp_requests
[1710266580.631907] [node095:924382:0]          mpool.c:43   UCX  WARN  object 0x139febc0 was not returned to mpool ucp_requests
[1710266580.631910] [node095:924382:0]          mpool.c:43   UCX  WARN  object 0x139fed80 was not returned to mpool ucp_requests
[1710266580.631914] [node095:924382:0]          mpool.c:43   UCX  WARN  object 0x139fef40 was not returned to mpool ucp_requests
[1710266580.653403] [node095:924380:0]          mpool.c:43   UCX  WARN  object 0x13903540 was not returned to mpool ucp_requests
[1710266580.653425] [node095:924380:0]          mpool.c:43   UCX  WARN  object 0x13903700 was not returned to mpool ucp_requests
[1710266580.653430] [node095:924380:0]          mpool.c:43   UCX  WARN  object 0x139038c0 was not returned to mpool ucp_requests
[1710266580.653433] [node095:924380:0]          mpool.c:43   UCX  WARN  object 0x13903a80 was not returned to mpool ucp_requests
[1710266580.653436] [node095:924380:0]          mpool.c:43   UCX  WARN  object 0x13903c40 was not returned to mpool ucp_requests
[1710266580.653440] [node095:924380:0]          mpool.c:43   UCX  WARN  object 0x13903e00 was not returned to mpool ucp_requests
[1710266580.653443] [node095:924380:0]          mpool.c:43   UCX  WARN  object 0x13903fc0 was not returned to mpool ucp_requests
[1710266580.653446] [node095:924380:0]          mpool.c:43   UCX  WARN  object 0x13904180 was not returned to mpool ucp_requests


-------------------------------------------------------------------------------
                          DFT DISPERSION CORRECTION                            
                                                                               
                              DFTD3 V3.1  Rev 1                                
                          USING Becke-Johnson damping                          
-------------------------------------------------------------------------------
The PBE0 functional is recognized
Active option DFTDOPT                   ...         4   

molecular C6(AA) [au] = 45448.173627 


            DFT-D V3
 parameters
 s6 scaling factor         :     1.0000 
 a1 scaling factor         :     0.4145 
 s8 scaling factor         :     1.2177 
 a2 scaling factor         :     4.8593 
 ad hoc parameters k1-k3   :    16.0000     1.3333    -4.0000 

 Edisp/kcal,au: -54.474414021876  -0.086810495240 
 E6   /kcal   : -35.086568465 
 E8   /kcal   : -19.387845557 
 % E8         :  35.590737239 

-------------------------   ----------------
Dispersion correction           -0.086810495
-------------------------   ----------------


-------------------------   --------------------
FINAL SINGLE POINT ENERGY     -1384.493532739488
-------------------------   --------------------


           ************************************************************
           *        Program running with 20 parallel MPI-processes    *
           *              working on a common directory               *
           ************************************************************
------------------------------------------------------------------------------
                         ORCA SCF GRADIENT CALCULATION
------------------------------------------------------------------------------

 ... reading COSX grid (gridx3)
Gradient of the Kohn-Sham DFT energy:
Kohn-Sham wavefunction type      ... RKS
Hartree-Fock exchange scaling    ...    0.250
Number of operators              ...    1
Number of atoms                  ...   67
Basis set dimensions             ... 1227
Integral neglect threshold       ... 2.5e-11
Integral primitive cutoff        ... 2.5e-12
SHARK Integral package           ... ON

Nuc. rep. gradient       (SHARK) ... done (  0.0 sec)
HCore & Overlap gradient (SHARK) ... done (  1.3 sec)
RI-J gradient            (SHARK) ... done (  5.4 sec)
COSX-gradient                    ... done ( 46.2 sec)
Exchange-correlation gradient    ... done
Dispersion correction            ... done

------------------
CARTESIAN GRADIENT
------------------

   1   O   :    0.000014431    0.000013543    0.000014983
   2   O   :   -0.000005960    0.000011542    0.000002392
   3   N   :    0.000006187   -0.000022603   -0.000004117
   4   N   :   -0.000015880   -0.000001886    0.000011143
   5   C   :   -0.000007918    0.000007433   -0.000036180
   6   C   :   -0.000013480   -0.000006587   -0.000024418
   7   H   :    0.000001359   -0.000001123    0.000000847
   8   C   :    0.000018808   -0.000026284   -0.000015434
   9   C   :   -0.000004273   -0.000006315    0.000006391
  10   H   :    0.000001171   -0.000007406   -0.000004321
  11   C   :    0.000004731   -0.000003881   -0.000000217
  12   H   :    0.000001071   -0.000010000   -0.000000369
  13   C   :    0.000007102   -0.000008970   -0.000007233
  14   H   :    0.000006112   -0.000007916    0.000000884
  15   C   :    0.000004119   -0.000006838    0.000000700
  16   H   :    0.000007705   -0.000007787   -0.000005140
  17   C   :   -0.000006575   -0.000003134    0.000009599
  18   H   :    0.000004916   -0.000004141   -0.000008680
  19   C   :   -0.000008020    0.000016954    0.000001994
  20   C   :    0.000006354   -0.000001282   -0.000016240
  21   H   :    0.000003596   -0.000001303   -0.000005483
  22   H   :    0.000003543   -0.000000879   -0.000004489
  23   H   :    0.000002803   -0.000002902   -0.000003446
  24   C   :   -0.000013317    0.000000092   -0.000010486
  25   H   :    0.000004269   -0.000003798   -0.000008826
  26   H   :    0.000003854    0.000005782   -0.000010787
  27   H   :    0.000004467   -0.000001303   -0.000009274
  28   C   :    0.000006223   -0.000014574    0.000004419
  29   H   :   -0.000005219    0.000000300   -0.000013374
  30   H   :   -0.000000516    0.000007865   -0.000008498
  31   H   :    0.000006456    0.000002458   -0.000004341
  32   C   :    0.000016050   -0.000028871   -0.000024560
  33   C   :    0.000031260   -0.000002503    0.000021153
  34   C   :   -0.000045084    0.000008113   -0.000003571
  35   H   :   -0.000000995   -0.000005210    0.000001480
  36   C   :    0.000030336   -0.000022500   -0.000000799
  37   H   :   -0.000004043   -0.000013247   -0.000002460
  38   C   :   -0.000021991    0.000006382    0.000005427
  39   H   :    0.000002413   -0.000006856    0.000006371
  40   C   :    0.000006215    0.000000589    0.000010104
  41   H   :   -0.000013570   -0.000000212   -0.000001572
  42   C   :   -0.000008162   -0.000002940   -0.000014910
  43   C   :    0.000001732   -0.000012440    0.000000845
  44   H   :   -0.000000155   -0.000003914   -0.000006959
  45   H   :    0.000000766   -0.000003805   -0.000007057
  46   H   :    0.000002900    0.000002646   -0.000001990
  47   C   :   -0.000007875   -0.000019404   -0.000003230
  48   H   :   -0.000005264    0.000002194   -0.000007326
  49   H   :    0.000005166    0.000008584   -0.000005215
  50   H   :   -0.000004883   -0.000004468   -0.000006784
  51   C   :   -0.000017444    0.000019014    0.000003052
  52   H   :    0.000001841   -0.000012038   -0.000006440
  53   H   :    0.000006140    0.000000611   -0.000006861
  54   H   :    0.000003775   -0.000010638   -0.000000925
  55   C   :    0.000004159   -0.000036076   -0.000007731
  56   C   :   -0.000015135    0.000017282   -0.000003351
  57   C   :    0.000001051   -0.000003955   -0.000013845
  58   H   :   -0.000004704    0.000002474   -0.000004060
  59   C   :   -0.000001283    0.000002247   -0.000000805
  60   H   :   -0.000003625    0.000003703   -0.000007484
  61   C   :   -0.000011956    0.000012160   -0.000007777
  62   H   :   -0.000007200    0.000001515   -0.000007000
  63   C   :   -0.000005616   -0.000002910   -0.000006208
  64   H   :   -0.000008341    0.000002544   -0.000005138
  65   C   :   -0.000002059    0.000000459   -0.000010888
  66   H   :   -0.000010041   -0.000002800    0.000002481
  67   H   :    0.000000949   -0.000000750    0.000000814

Difference to translation invariance:
           :   -0.0000465551   -0.0001899615   -0.0002712210

Difference to rotation invariance:
           :   -0.0032471243    0.0004671317   -0.0026407832

Norm of the cartesian gradient     ...    0.0001479667
RMS gradient                       ...    0.0000104368
MAX gradient                       ...    0.0000450835

-------
TIMINGS
-------

Total SCF gradient time            ...       77.324 sec

One electron gradient       ....       1.295 sec  (  1.7%)
RI-J Coulomb gradient       ....       5.394 sec  (  7.0%)
COSX gradient               ....      46.184 sec  ( 59.7%)
XC gradient                 ....       9.449 sec  ( 12.2%)
CPCM gradient               ....       2.198 sec  (  2.8%)
   A-Matrix (El+Nuc)        ....       0.563 sec  (  0.7%)
   Potential                ....       1.635 sec  (  2.1%)

Maximum memory used throughout the entire SCFGRAD-calculation: 256.6 MB

                            ***************************************
                            *     ORCA property calculations      *
                            ***************************************

                                    ---------------------
                                    Active property flags
                                    ---------------------
   (+) Dipole Moment


------------------------------------------------------------------------------
                       ORCA ELECTRIC PROPERTIES CALCULATION
------------------------------------------------------------------------------

Dipole Moment Calculation                       ... on
Quadrupole Moment Calculation                   ... off
Polarizability Calculation                      ... off
GBWName                                         ... ImineZ5freq.gbw
Electron density                                ... ImineZ5freq.scfp
The origin for moment calculation is the CENTER OF MASS  = ( 9.651498, 14.477662  6.311095)

-------------
DIPOLE MOMENT
-------------
                                X             Y             Z
Electronic contribution:      6.52802     -14.02990       0.25411
Nuclear contribution   :     -8.44408      15.18030       0.77909
                        -----------------------------------------
Total Dipole Moment    :     -1.91606       1.15040       1.03320
                        -----------------------------------------
Magnitude (a.u.)       :      2.46215
Magnitude (Debye)      :      6.25830


--------------------
Rotational spectrum 
--------------------
 
Rotational constants in cm-1:     0.004687     0.004269     0.002758 
Rotational constants in MHz :   140.527192   127.972856    82.694918 

 Dipole components along the rotational axes: 
x,y,z [a.u.] :     1.632392    -0.497873     1.774716 
x,y,z [Debye]:     4.149212    -1.265493     4.510970 

 

----------------------------------------------------------------------------
                           ORCA NUMERICAL FREQUENCIES
                              (20-process run)
----------------------------------------------------------------------------

Number of atoms                ... 67
Central differences            ... used
Number of displacements        ... 402
Numerical increment            ... 5.000e-03 bohr
IR-spectrum generation         ... on
Raman-spectrum generation      ... off
Surface Crossing Hessian       ... off

The output will be reduced. Please look at the following files:
SCF program output             ... >ImineZ5freq.lastscf
Integral program output        ... >ImineZ5freq.lastint
Gradient program output        ... >ImineZ5freq.lastgrad
Dipole moment program output   ... >ImineZ5freq.lastmom
AutoCI program output          ... >ImineZ5freq.lastautoci

	<< Calculating on displaced geometry  19 (of 402) >>
	<< Calculating on displaced geometry   4 (of 402) >>
	<< Calculating on displaced geometry   3 (of 402) >>
	<< Calculating on displaced geometry  16 (of 402) >>
	<< Calculating on displaced geometry   1 (of 402) >>
	<< Calculating on displaced geometry   5 (of 402) >>
	<< Calculating on displaced geometry  20 (of 402) >>
	<< Calculating on displaced geometry  11 (of 402) >>
	<< Calculating on displaced geometry  15 (of 402) >>
	<< Calculating on displaced geometry   2 (of 402) >>
	<< Calculating on displaced geometry  10 (of 402) >>
	<< Calculating on displaced geometry  12 (of 402) >>
	<< Calculating on displaced geometry  14 (of 402) >>
	<< Calculating on displaced geometry  13 (of 402) >>
	<< Calculating on displaced geometry  17 (of 402) >>
	<< Calculating on displaced geometry  18 (of 402) >>
	<< Calculating on displaced geometry   9 (of 402) >>
	<< Calculating on displaced geometry   6 (of 402) >>
	<< Calculating on displaced geometry   7 (of 402) >>
	<< Calculating on displaced geometry   8 (of 402) >>
	<< Calculating on displaced geometry  21 (of 402) >>
	<< Calculating on displaced geometry  22 (of 402) >>
	<< Calculating on displaced geometry  23 (of 402) >>
	<< Calculating on displaced geometry  24 (of 402) >>
	<< Calculating on displaced geometry  25 (of 402) >>
	<< Calculating on displaced geometry  26 (of 402) >>
	<< Calculating on displaced geometry  27 (of 402) >>
	<< Calculating on displaced geometry  28 (of 402) >>
	<< Calculating on displaced geometry  29 (of 402) >>
	<< Calculating on displaced geometry  30 (of 402) >>
	<< Calculating on displaced geometry  32 (of 402) >>
	<< Calculating on displaced geometry  31 (of 402) >>
	<< Calculating on displaced geometry  33 (of 402) >>
	<< Calculating on displaced geometry  34 (of 402) >>
	<< Calculating on displaced geometry  35 (of 402) >>
	<< Calculating on displaced geometry  36 (of 402) >>
	<< Calculating on displaced geometry  37 (of 402) >>
	<< Calculating on displaced geometry  39 (of 402) >>
	<< Calculating on displaced geometry  38 (of 402) >>
	<< Calculating on displaced geometry  40 (of 402) >>
	<< Calculating on displaced geometry  42 (of 402) >>
	<< Calculating on displaced geometry  41 (of 402) >>
	<< Calculating on displaced geometry  43 (of 402) >>
	<< Calculating on displaced geometry  44 (of 402) >>
	<< Calculating on displaced geometry  46 (of 402) >>
	<< Calculating on displaced geometry  45 (of 402) >>
	<< Calculating on displaced geometry  47 (of 402) >>
	<< Calculating on displaced geometry  48 (of 402) >>
	<< Calculating on displaced geometry  49 (of 402) >>
	<< Calculating on displaced geometry  50 (of 402) >>
	<< Calculating on displaced geometry  51 (of 402) >>
	<< Calculating on displaced geometry  52 (of 402) >>
	<< Calculating on displaced geometry  53 (of 402) >>
	<< Calculating on displaced geometry  54 (of 402) >>
	<< Calculating on displaced geometry  55 (of 402) >>
	<< Calculating on displaced geometry  56 (of 402) >>
	<< Calculating on displaced geometry  57 (of 402) >>
	<< Calculating on displaced geometry  58 (of 402) >>
	<< Calculating on displaced geometry  59 (of 402) >>
	<< Calculating on displaced geometry  60 (of 402) >>
	<< Calculating on displaced geometry  61 (of 402) >>
	<< Calculating on displaced geometry  62 (of 402) >>
	<< Calculating on displaced geometry  63 (of 402) >>
	<< Calculating on displaced geometry  64 (of 402) >>
	<< Calculating on displaced geometry  65 (of 402) >>
	<< Calculating on displaced geometry  66 (of 402) >>
	<< Calculating on displaced geometry  67 (of 402) >>
	<< Calculating on displaced geometry  68 (of 402) >>
	<< Calculating on displaced geometry  69 (of 402) >>
	<< Calculating on displaced geometry  70 (of 402) >>
	<< Calculating on displaced geometry  71 (of 402) >>
	<< Calculating on displaced geometry  72 (of 402) >>
	<< Calculating on displaced geometry  73 (of 402) >>
	<< Calculating on displaced geometry  74 (of 402) >>
	<< Calculating on displaced geometry  75 (of 402) >>
	<< Calculating on displaced geometry  76 (of 402) >>
	<< Calculating on displaced geometry  77 (of 402) >>
	<< Calculating on displaced geometry  78 (of 402) >>
	<< Calculating on displaced geometry  79 (of 402) >>
	<< Calculating on displaced geometry  80 (of 402) >>
	<< Calculating on displaced geometry  81 (of 402) >>
	<< Calculating on displaced geometry  82 (of 402) >>
	<< Calculating on displaced geometry  83 (of 402) >>
	<< Calculating on displaced geometry  84 (of 402) >>
	<< Calculating on displaced geometry  85 (of 402) >>
	<< Calculating on displaced geometry  86 (of 402) >>
	<< Calculating on displaced geometry  87 (of 402) >>
	<< Calculating on displaced geometry  88 (of 402) >>
	<< Calculating on displaced geometry  89 (of 402) >>
	<< Calculating on displaced geometry  90 (of 402) >>
	<< Calculating on displaced geometry  91 (of 402) >>
	<< Calculating on displaced geometry  92 (of 402) >>
	<< Calculating on displaced geometry  93 (of 402) >>
	<< Calculating on displaced geometry  94 (of 402) >>
	<< Calculating on displaced geometry  95 (of 402) >>
	<< Calculating on displaced geometry  97 (of 402) >>
	<< Calculating on displaced geometry  96 (of 402) >>
	<< Calculating on displaced geometry  98 (of 402) >>
	<< Calculating on displaced geometry  99 (of 402) >>
	<< Calculating on displaced geometry 100 (of 402) >>
	<< Calculating on displaced geometry 101 (of 402) >>
	<< Calculating on displaced geometry 102 (of 402) >>
	<< Calculating on displaced geometry 103 (of 402) >>
	<< Calculating on displaced geometry 104 (of 402) >>
	<< Calculating on displaced geometry 105 (of 402) >>
	<< Calculating on displaced geometry 106 (of 402) >>
	<< Calculating on displaced geometry 107 (of 402) >>
	<< Calculating on displaced geometry 108 (of 402) >>
	<< Calculating on displaced geometry 109 (of 402) >>
	<< Calculating on displaced geometry 110 (of 402) >>
	<< Calculating on displaced geometry 111 (of 402) >>
	<< Calculating on displaced geometry 112 (of 402) >>
	<< Calculating on displaced geometry 113 (of 402) >>
	<< Calculating on displaced geometry 114 (of 402) >>
	<< Calculating on displaced geometry 115 (of 402) >>
	<< Calculating on displaced geometry 116 (of 402) >>
	<< Calculating on displaced geometry 117 (of 402) >>
	<< Calculating on displaced geometry 118 (of 402) >>
	<< Calculating on displaced geometry 119 (of 402) >>
	<< Calculating on displaced geometry 120 (of 402) >>
	<< Calculating on displaced geometry 121 (of 402) >>
	<< Calculating on displaced geometry 122 (of 402) >>
	<< Calculating on displaced geometry 123 (of 402) >>
	<< Calculating on displaced geometry 124 (of 402) >>
	<< Calculating on displaced geometry 125 (of 402) >>
	<< Calculating on displaced geometry 126 (of 402) >>
	<< Calculating on displaced geometry 128 (of 402) >>
	<< Calculating on displaced geometry 127 (of 402) >>
	<< Calculating on displaced geometry 129 (of 402) >>
	<< Calculating on displaced geometry 130 (of 402) >>
	<< Calculating on displaced geometry 131 (of 402) >>
	<< Calculating on displaced geometry 132 (of 402) >>
	<< Calculating on displaced geometry 133 (of 402) >>
	<< Calculating on displaced geometry 134 (of 402) >>
	<< Calculating on displaced geometry 135 (of 402) >>
	<< Calculating on displaced geometry 136 (of 402) >>
	<< Calculating on displaced geometry 137 (of 402) >>
	<< Calculating on displaced geometry 138 (of 402) >>
	<< Calculating on displaced geometry 139 (of 402) >>
	<< Calculating on displaced geometry 140 (of 402) >>
	<< Calculating on displaced geometry 141 (of 402) >>
	<< Calculating on displaced geometry 142 (of 402) >>
	<< Calculating on displaced geometry 143 (of 402) >>
	<< Calculating on displaced geometry 144 (of 402) >>
	<< Calculating on displaced geometry 145 (of 402) >>
	<< Calculating on displaced geometry 146 (of 402) >>
	<< Calculating on displaced geometry 147 (of 402) >>
	<< Calculating on displaced geometry 148 (of 402) >>
	<< Calculating on displaced geometry 149 (of 402) >>
	<< Calculating on displaced geometry 150 (of 402) >>
	<< Calculating on displaced geometry 152 (of 402) >>
	<< Calculating on displaced geometry 151 (of 402) >>
	<< Calculating on displaced geometry 153 (of 402) >>
	<< Calculating on displaced geometry 154 (of 402) >>
	<< Calculating on displaced geometry 155 (of 402) >>
	<< Calculating on displaced geometry 156 (of 402) >>
	<< Calculating on displaced geometry 157 (of 402) >>
	<< Calculating on displaced geometry 158 (of 402) >>
	<< Calculating on displaced geometry 159 (of 402) >>
	<< Calculating on displaced geometry 160 (of 402) >>
	<< Calculating on displaced geometry 161 (of 402) >>
	<< Calculating on displaced geometry 162 (of 402) >>
	<< Calculating on displaced geometry 163 (of 402) >>
	<< Calculating on displaced geometry 164 (of 402) >>
	<< Calculating on displaced geometry 165 (of 402) >>
	<< Calculating on displaced geometry 166 (of 402) >>
	<< Calculating on displaced geometry 167 (of 402) >>
	<< Calculating on displaced geometry 168 (of 402) >>
	<< Calculating on displaced geometry 169 (of 402) >>
	<< Calculating on displaced geometry 170 (of 402) >>
	<< Calculating on displaced geometry 171 (of 402) >>
	<< Calculating on displaced geometry 172 (of 402) >>
	<< Calculating on displaced geometry 173 (of 402) >>
	<< Calculating on displaced geometry 174 (of 402) >>
	<< Calculating on displaced geometry 175 (of 402) >>
	<< Calculating on displaced geometry 176 (of 402) >>
	<< Calculating on displaced geometry 177 (of 402) >>
	<< Calculating on displaced geometry 178 (of 402) >>
	<< Calculating on displaced geometry 179 (of 402) >>
	<< Calculating on displaced geometry 180 (of 402) >>
	<< Calculating on displaced geometry 181 (of 402) >>
	<< Calculating on displaced geometry 182 (of 402) >>
	<< Calculating on displaced geometry 183 (of 402) >>
	<< Calculating on displaced geometry 184 (of 402) >>
	<< Calculating on displaced geometry 185 (of 402) >>
	<< Calculating on displaced geometry 186 (of 402) >>
	<< Calculating on displaced geometry 187 (of 402) >>
	<< Calculating on displaced geometry 188 (of 402) >>
	<< Calculating on displaced geometry 189 (of 402) >>
	<< Calculating on displaced geometry 190 (of 402) >>
	<< Calculating on displaced geometry 191 (of 402) >>
	<< Calculating on displaced geometry 192 (of 402) >>
	<< Calculating on displaced geometry 193 (of 402) >>
	<< Calculating on displaced geometry 194 (of 402) >>
	<< Calculating on displaced geometry 195 (of 402) >>
	<< Calculating on displaced geometry 196 (of 402) >>
	<< Calculating on displaced geometry 197 (of 402) >>
	<< Calculating on displaced geometry 198 (of 402) >>
	<< Calculating on displaced geometry 199 (of 402) >>
	<< Calculating on displaced geometry 200 (of 402) >>
	<< Calculating on displaced geometry 201 (of 402) >>
	<< Calculating on displaced geometry 202 (of 402) >>
	<< Calculating on displaced geometry 203 (of 402) >>
	<< Calculating on displaced geometry 204 (of 402) >>
	<< Calculating on displaced geometry 205 (of 402) >>
	<< Calculating on displaced geometry 206 (of 402) >>
	<< Calculating on displaced geometry 207 (of 402) >>
	<< Calculating on displaced geometry 208 (of 402) >>
	<< Calculating on displaced geometry 209 (of 402) >>
	<< Calculating on displaced geometry 210 (of 402) >>
	<< Calculating on displaced geometry 211 (of 402) >>
	<< Calculating on displaced geometry 212 (of 402) >>
	<< Calculating on displaced geometry 213 (of 402) >>
	<< Calculating on displaced geometry 214 (of 402) >>
	<< Calculating on displaced geometry 215 (of 402) >>
	<< Calculating on displaced geometry 216 (of 402) >>
	<< Calculating on displaced geometry 217 (of 402) >>
	<< Calculating on displaced geometry 218 (of 402) >>
	<< Calculating on displaced geometry 219 (of 402) >>
	<< Calculating on displaced geometry 220 (of 402) >>
	<< Calculating on displaced geometry 221 (of 402) >>
	<< Calculating on displaced geometry 222 (of 402) >>
	<< Calculating on displaced geometry 223 (of 402) >>
	<< Calculating on displaced geometry 224 (of 402) >>
	<< Calculating on displaced geometry 225 (of 402) >>
	<< Calculating on displaced geometry 226 (of 402) >>
	<< Calculating on displaced geometry 227 (of 402) >>
	<< Calculating on displaced geometry 228 (of 402) >>
	<< Calculating on displaced geometry 229 (of 402) >>
	<< Calculating on displaced geometry 230 (of 402) >>
	<< Calculating on displaced geometry 231 (of 402) >>
	<< Calculating on displaced geometry 232 (of 402) >>
	<< Calculating on displaced geometry 233 (of 402) >>
	<< Calculating on displaced geometry 234 (of 402) >>
	<< Calculating on displaced geometry 235 (of 402) >>
	<< Calculating on displaced geometry 236 (of 402) >>
	<< Calculating on displaced geometry 237 (of 402) >>
	<< Calculating on displaced geometry 238 (of 402) >>
	<< Calculating on displaced geometry 239 (of 402) >>
	<< Calculating on displaced geometry 240 (of 402) >>
	<< Calculating on displaced geometry 241 (of 402) >>
	<< Calculating on displaced geometry 242 (of 402) >>
	<< Calculating on displaced geometry 243 (of 402) >>
	<< Calculating on displaced geometry 244 (of 402) >>
	<< Calculating on displaced geometry 245 (of 402) >>
	<< Calculating on displaced geometry 246 (of 402) >>
	<< Calculating on displaced geometry 247 (of 402) >>
	<< Calculating on displaced geometry 248 (of 402) >>
	<< Calculating on displaced geometry 249 (of 402) >>
	<< Calculating on displaced geometry 250 (of 402) >>
	<< Calculating on displaced geometry 251 (of 402) >>
	<< Calculating on displaced geometry 252 (of 402) >>
	<< Calculating on displaced geometry 253 (of 402) >>
	<< Calculating on displaced geometry 254 (of 402) >>
	<< Calculating on displaced geometry 255 (of 402) >>
	<< Calculating on displaced geometry 256 (of 402) >>
	<< Calculating on displaced geometry 258 (of 402) >>
	<< Calculating on displaced geometry 257 (of 402) >>
	<< Calculating on displaced geometry 259 (of 402) >>
	<< Calculating on displaced geometry 260 (of 402) >>
	<< Calculating on displaced geometry 261 (of 402) >>
	<< Calculating on displaced geometry 262 (of 402) >>
	<< Calculating on displaced geometry 263 (of 402) >>
	<< Calculating on displaced geometry 264 (of 402) >>
	<< Calculating on displaced geometry 265 (of 402) >>
	<< Calculating on displaced geometry 266 (of 402) >>
	<< Calculating on displaced geometry 267 (of 402) >>
	<< Calculating on displaced geometry 268 (of 402) >>
	<< Calculating on displaced geometry 269 (of 402) >>
	<< Calculating on displaced geometry 270 (of 402) >>
	<< Calculating on displaced geometry 271 (of 402) >>
	<< Calculating on displaced geometry 272 (of 402) >>
	<< Calculating on displaced geometry 273 (of 402) >>
	<< Calculating on displaced geometry 274 (of 402) >>
	<< Calculating on displaced geometry 275 (of 402) >>
	<< Calculating on displaced geometry 276 (of 402) >>
	<< Calculating on displaced geometry 277 (of 402) >>
	<< Calculating on displaced geometry 278 (of 402) >>
	<< Calculating on displaced geometry 279 (of 402) >>
	<< Calculating on displaced geometry 280 (of 402) >>
	<< Calculating on displaced geometry 281 (of 402) >>
	<< Calculating on displaced geometry 282 (of 402) >>
	<< Calculating on displaced geometry 283 (of 402) >>
	<< Calculating on displaced geometry 284 (of 402) >>
	<< Calculating on displaced geometry 285 (of 402) >>
	<< Calculating on displaced geometry 286 (of 402) >>
	<< Calculating on displaced geometry 287 (of 402) >>
	<< Calculating on displaced geometry 288 (of 402) >>
	<< Calculating on displaced geometry 289 (of 402) >>
	<< Calculating on displaced geometry 290 (of 402) >>
	<< Calculating on displaced geometry 291 (of 402) >>
	<< Calculating on displaced geometry 292 (of 402) >>
	<< Calculating on displaced geometry 293 (of 402) >>
	<< Calculating on displaced geometry 294 (of 402) >>
	<< Calculating on displaced geometry 295 (of 402) >>
	<< Calculating on displaced geometry 297 (of 402) >>
	<< Calculating on displaced geometry 296 (of 402) >>
	<< Calculating on displaced geometry 298 (of 402) >>
	<< Calculating on displaced geometry 299 (of 402) >>
	<< Calculating on displaced geometry 300 (of 402) >>
	<< Calculating on displaced geometry 301 (of 402) >>
	<< Calculating on displaced geometry 302 (of 402) >>
	<< Calculating on displaced geometry 303 (of 402) >>
	<< Calculating on displaced geometry 304 (of 402) >>
	<< Calculating on displaced geometry 305 (of 402) >>
	<< Calculating on displaced geometry 306 (of 402) >>
	<< Calculating on displaced geometry 307 (of 402) >>
	<< Calculating on displaced geometry 308 (of 402) >>
	<< Calculating on displaced geometry 309 (of 402) >>
	<< Calculating on displaced geometry 310 (of 402) >>
	<< Calculating on displaced geometry 311 (of 402) >>
	<< Calculating on displaced geometry 312 (of 402) >>
	<< Calculating on displaced geometry 313 (of 402) >>
	<< Calculating on displaced geometry 314 (of 402) >>
	<< Calculating on displaced geometry 315 (of 402) >>
	<< Calculating on displaced geometry 316 (of 402) >>
	<< Calculating on displaced geometry 317 (of 402) >>
	<< Calculating on displaced geometry 318 (of 402) >>
	<< Calculating on displaced geometry 319 (of 402) >>
	<< Calculating on displaced geometry 320 (of 402) >>
	<< Calculating on displaced geometry 321 (of 402) >>
	<< Calculating on displaced geometry 322 (of 402) >>
	<< Calculating on displaced geometry 323 (of 402) >>
	<< Calculating on displaced geometry 324 (of 402) >>
	<< Calculating on displaced geometry 325 (of 402) >>
	<< Calculating on displaced geometry 326 (of 402) >>
	<< Calculating on displaced geometry 327 (of 402) >>
	<< Calculating on displaced geometry 328 (of 402) >>
	<< Calculating on displaced geometry 329 (of 402) >>
	<< Calculating on displaced geometry 330 (of 402) >>
	<< Calculating on displaced geometry 331 (of 402) >>
	<< Calculating on displaced geometry 332 (of 402) >>
	<< Calculating on displaced geometry 333 (of 402) >>
	<< Calculating on displaced geometry 334 (of 402) >>
	<< Calculating on displaced geometry 335 (of 402) >>
	<< Calculating on displaced geometry 336 (of 402) >>
	<< Calculating on displaced geometry 338 (of 402) >>
	<< Calculating on displaced geometry 337 (of 402) >>
	<< Calculating on displaced geometry 339 (of 402) >>
	<< Calculating on displaced geometry 340 (of 402) >>
	<< Calculating on displaced geometry 341 (of 402) >>
	<< Calculating on displaced geometry 342 (of 402) >>
	<< Calculating on displaced geometry 343 (of 402) >>
	<< Calculating on displaced geometry 344 (of 402) >>
	<< Calculating on displaced geometry 345 (of 402) >>
	<< Calculating on displaced geometry 346 (of 402) >>
	<< Calculating on displaced geometry 347 (of 402) >>
	<< Calculating on displaced geometry 348 (of 402) >>
	<< Calculating on displaced geometry 349 (of 402) >>
	<< Calculating on displaced geometry 350 (of 402) >>
	<< Calculating on displaced geometry 351 (of 402) >>
	<< Calculating on displaced geometry 352 (of 402) >>
	<< Calculating on displaced geometry 353 (of 402) >>
	<< Calculating on displaced geometry 354 (of 402) >>
	<< Calculating on displaced geometry 355 (of 402) >>
	<< Calculating on displaced geometry 356 (of 402) >>
	<< Calculating on displaced geometry 357 (of 402) >>
	<< Calculating on displaced geometry 358 (of 402) >>
	<< Calculating on displaced geometry 359 (of 402) >>
	<< Calculating on displaced geometry 360 (of 402) >>
	<< Calculating on displaced geometry 361 (of 402) >>
	<< Calculating on displaced geometry 362 (of 402) >>
	<< Calculating on displaced geometry 363 (of 402) >>
	<< Calculating on displaced geometry 364 (of 402) >>
	<< Calculating on displaced geometry 365 (of 402) >>
	<< Calculating on displaced geometry 366 (of 402) >>
	<< Calculating on displaced geometry 367 (of 402) >>
	<< Calculating on displaced geometry 368 (of 402) >>
	<< Calculating on displaced geometry 369 (of 402) >>
	<< Calculating on displaced geometry 370 (of 402) >>
	<< Calculating on displaced geometry 371 (of 402) >>
	<< Calculating on displaced geometry 372 (of 402) >>
	<< Calculating on displaced geometry 373 (of 402) >>
	<< Calculating on displaced geometry 374 (of 402) >>
	<< Calculating on displaced geometry 375 (of 402) >>
	<< Calculating on displaced geometry 376 (of 402) >>
	<< Calculating on displaced geometry 377 (of 402) >>
	<< Calculating on displaced geometry 378 (of 402) >>
	<< Calculating on displaced geometry 379 (of 402) >>
	<< Calculating on displaced geometry 380 (of 402) >>
	<< Calculating on displaced geometry 381 (of 402) >>
	<< Calculating on displaced geometry 382 (of 402) >>
	<< Calculating on displaced geometry 383 (of 402) >>
	<< Calculating on displaced geometry 384 (of 402) >>
	<< Calculating on displaced geometry 385 (of 402) >>
	<< Calculating on displaced geometry 386 (of 402) >>
	<< Calculating on displaced geometry 387 (of 402) >>
	<< Calculating on displaced geometry 388 (of 402) >>
	<< Calculating on displaced geometry 389 (of 402) >>
	<< Calculating on displaced geometry 390 (of 402) >>
	<< Calculating on displaced geometry 391 (of 402) >>
	<< Calculating on displaced geometry 392 (of 402) >>
	<< Calculating on displaced geometry 393 (of 402) >>
	<< Calculating on displaced geometry 394 (of 402) >>
	<< Calculating on displaced geometry 395 (of 402) >>
	<< Calculating on displaced geometry 396 (of 402) >>
	<< Calculating on displaced geometry 397 (of 402) >>
	<< Calculating on displaced geometry 398 (of 402) >>
	<< Calculating on displaced geometry 399 (of 402) >>
	<< Calculating on displaced geometry 400 (of 402) >>
	<< Calculating on displaced geometry 401 (of 402) >>
	<< Calculating on displaced geometry 402 (of 402) >>

-----------------------
VIBRATIONAL FREQUENCIES
-----------------------

Scaling factor for frequencies =  1.000000000 (already applied!)

   0:         0.00 cm**-1
   1:         0.00 cm**-1
   2:         0.00 cm**-1
   3:         0.00 cm**-1
   4:         0.00 cm**-1
   5:         0.00 cm**-1
   6:        13.88 cm**-1
   7:        22.54 cm**-1
   8:        29.31 cm**-1
   9:        33.85 cm**-1
  10:        35.77 cm**-1
  11:        43.58 cm**-1
  12:        49.82 cm**-1
  13:        54.11 cm**-1
  14:        66.33 cm**-1
  15:        71.48 cm**-1
  16:        85.72 cm**-1
  17:       101.80 cm**-1
  18:       112.27 cm**-1
  19:       129.26 cm**-1
  20:       134.58 cm**-1
  21:       168.28 cm**-1
  22:       179.36 cm**-1
  23:       183.72 cm**-1
  24:       194.03 cm**-1
  25:       210.73 cm**-1
  26:       214.47 cm**-1
  27:       225.98 cm**-1
  28:       236.83 cm**-1
  29:       247.67 cm**-1
  30:       250.99 cm**-1
  31:       275.48 cm**-1
  32:       281.16 cm**-1
  33:       289.93 cm**-1
  34:       318.15 cm**-1
  35:       329.60 cm**-1
  36:       339.78 cm**-1
  37:       342.53 cm**-1
  38:       364.14 cm**-1
  39:       370.18 cm**-1
  40:       370.43 cm**-1
  41:       391.78 cm**-1
  42:       411.57 cm**-1
  43:       414.27 cm**-1
  44:       414.99 cm**-1
  45:       422.07 cm**-1
  46:       428.95 cm**-1
  47:       447.91 cm**-1
  48:       457.36 cm**-1
  49:       478.63 cm**-1
  50:       487.23 cm**-1
  51:       495.42 cm**-1
  52:       513.26 cm**-1
  53:       532.62 cm**-1
  54:       543.52 cm**-1
  55:       575.84 cm**-1
  56:       587.00 cm**-1
  57:       607.90 cm**-1
  58:       626.68 cm**-1
  59:       629.71 cm**-1
  60:       634.18 cm**-1
  61:       656.17 cm**-1
  62:       690.37 cm**-1
  63:       704.69 cm**-1
  64:       709.76 cm**-1
  65:       718.00 cm**-1
  66:       720.24 cm**-1
  67:       750.32 cm**-1
  68:       756.99 cm**-1
  69:       774.58 cm**-1
  70:       776.36 cm**-1
  71:       797.40 cm**-1
  72:       827.64 cm**-1
  73:       840.41 cm**-1
  74:       858.92 cm**-1
  75:       866.91 cm**-1
  76:       867.02 cm**-1
  77:       867.49 cm**-1
  78:       877.88 cm**-1
  79:       890.44 cm**-1
  80:       904.96 cm**-1
  81:       935.55 cm**-1
  82:       939.22 cm**-1
  83:       940.44 cm**-1
  84:       942.42 cm**-1
  85:       952.95 cm**-1
  86:       955.39 cm**-1
  87:       956.77 cm**-1
  88:       971.10 cm**-1
  89:       973.68 cm**-1
  90:       979.07 cm**-1
  91:       985.50 cm**-1
  92:       994.73 cm**-1
  93:      1005.08 cm**-1
  94:      1012.59 cm**-1
  95:      1022.58 cm**-1
  96:      1023.99 cm**-1
  97:      1025.96 cm**-1
  98:      1038.17 cm**-1
  99:      1042.52 cm**-1
 100:      1048.64 cm**-1
 101:      1048.95 cm**-1
 102:      1054.60 cm**-1
 103:      1058.27 cm**-1
 104:      1083.94 cm**-1
 105:      1102.46 cm**-1
 106:      1103.99 cm**-1
 107:      1108.70 cm**-1
 108:      1116.92 cm**-1
 109:      1138.35 cm**-1
 110:      1147.18 cm**-1
 111:      1164.30 cm**-1
 112:      1168.65 cm**-1
 113:      1176.38 cm**-1
 114:      1185.13 cm**-1
 115:      1191.50 cm**-1
 116:      1203.94 cm**-1
 117:      1229.58 cm**-1
 118:      1232.20 cm**-1
 119:      1235.25 cm**-1
 120:      1239.30 cm**-1
 121:      1252.86 cm**-1
 122:      1260.83 cm**-1
 123:      1277.01 cm**-1
 124:      1294.03 cm**-1
 125:      1298.34 cm**-1
 126:      1314.89 cm**-1
 127:      1321.72 cm**-1
 128:      1340.10 cm**-1
 129:      1349.99 cm**-1
 130:      1356.39 cm**-1
 131:      1363.67 cm**-1
 132:      1377.11 cm**-1
 133:      1377.20 cm**-1
 134:      1380.28 cm**-1
 135:      1382.22 cm**-1
 136:      1387.89 cm**-1
 137:      1389.95 cm**-1
 138:      1398.04 cm**-1
 139:      1410.79 cm**-1
 140:      1450.19 cm**-1
 141:      1457.92 cm**-1
 142:      1458.30 cm**-1
 143:      1461.19 cm**-1
 144:      1465.13 cm**-1
 145:      1468.15 cm**-1
 146:      1470.80 cm**-1
 147:      1473.31 cm**-1
 148:      1477.26 cm**-1
 149:      1483.99 cm**-1
 150:      1484.21 cm**-1
 151:      1486.33 cm**-1
 152:      1487.56 cm**-1
 153:      1489.04 cm**-1
 154:      1501.87 cm**-1
 155:      1518.72 cm**-1
 156:      1529.84 cm**-1
 157:      1533.64 cm**-1
 158:      1564.21 cm**-1
 159:      1639.68 cm**-1
 160:      1646.94 cm**-1
 161:      1652.19 cm**-1
 162:      1663.46 cm**-1
 163:      1664.28 cm**-1
 164:      1667.80 cm**-1
 165:      1752.31 cm**-1
 166:      1803.19 cm**-1
 167:      3045.68 cm**-1
 168:      3046.83 cm**-1
 169:      3049.80 cm**-1
 170:      3052.45 cm**-1
 171:      3055.80 cm**-1
 172:      3059.15 cm**-1
 173:      3070.44 cm**-1
 174:      3117.11 cm**-1
 175:      3121.25 cm**-1
 176:      3125.05 cm**-1
 177:      3126.94 cm**-1
 178:      3127.65 cm**-1
 179:      3128.24 cm**-1
 180:      3130.52 cm**-1
 181:      3134.20 cm**-1
 182:      3134.56 cm**-1
 183:      3145.99 cm**-1
 184:      3161.30 cm**-1
 185:      3173.90 cm**-1
 186:      3181.13 cm**-1
 187:      3189.03 cm**-1
 188:      3189.17 cm**-1
 189:      3196.24 cm**-1
 190:      3197.80 cm**-1
 191:      3204.41 cm**-1
 192:      3205.12 cm**-1
 193:      3206.64 cm**-1
 194:      3212.30 cm**-1
 195:      3213.17 cm**-1
 196:      3221.33 cm**-1
 197:      3228.02 cm**-1
 198:      3228.20 cm**-1
 199:      3233.17 cm**-1
 200:      3656.14 cm**-1


------------
NORMAL MODES
------------

These modes are the cartesian displacements weighted by the diagonal matrix
M(i,i)=1/sqrt(m[i]) where m[i] is the mass of the displaced atom
Thus, these vectors are normalized but *not* orthogonal

                  0          1          2          3          4          5    
      0       0.000000   0.000000   0.000000   0.000000   0.000000   0.000000
      1       0.000000   0.000000   0.000000   0.000000   0.000000   0.000000
      2       0.000000   0.000000   0.000000   0.000000   0.000000   0.000000
      3       0.000000   0.000000   0.000000   0.000000   0.000000   0.000000
      4       0.000000   0.000000   0.000000   0.000000   0.000000   0.000000
      5       0.000000   0.000000   0.000000   0.000000   0.000000   0.000000
      6       0.000000   0.000000   0.000000   0.000000   0.000000   0.000000
      7       0.000000   0.000000   0.000000   0.000000   0.000000   0.000000
      8       0.000000   0.000000   0.000000   0.000000   0.000000   0.000000
      9       0.000000   0.000000   0.000000   0.000000   0.000000   0.000000
     10       0.000000   0.000000   0.000000   0.000000   0.000000   0.000000
     11       0.000000   0.000000   0.000000   0.000000   0.000000   0.000000
     12       0.000000   0.000000   0.000000   0.000000   0.000000   0.000000
     13       0.000000   0.000000   0.000000   0.000000   0.000000   0.000000
     14       0.000000   0.000000   0.000000   0.000000   0.000000   0.000000
     15       0.000000   0.000000   0.000000   0.000000   0.000000   0.000000
     16       0.000000   0.000000   0.000000   0.000000   0.000000   0.000000
     17       0.000000   0.000000   0.000000   0.000000   0.000000   0.000000
     18       0.000000   0.000000   0.000000   0.000000   0.000000   0.000000
     19       0.000000   0.000000   0.000000   0.000000   0.000000   0.000000
     20       0.000000   0.000000   0.000000   0.000000   0.000000   0.000000
     21       0.000000   0.000000   0.000000   0.000000   0.000000   0.000000
     22       0.000000   0.000000   0.000000   0.000000   0.000000   0.000000
     23       0.000000   0.000000   0.000000   0.000000   0.000000   0.000000
     24       0.000000   0.000000   0.000000   0.000000   0.000000   0.000000
     25       0.000000   0.000000   0.000000   0.000000   0.000000   0.000000
     26       0.000000   0.000000   0.000000   0.000000   0.000000   0.000000
     27       0.000000   0.000000   0.000000   0.000000   0.000000   0.000000
     28       0.000000   0.000000   0.000000   0.000000   0.000000   0.000000
     29       0.000000   0.000000   0.000000   0.000000   0.000000   0.000000
     30       0.000000   0.000000   0.000000   0.000000   0.000000   0.000000
     31       0.000000   0.000000   0.000000   0.000000   0.000000   0.000000
     32       0.000000   0.000000   0.000000   0.000000   0.000000   0.000000
     33       0.000000   0.000000   0.000000   0.000000   0.000000   0.000000
     34       0.000000   0.000000   0.000000   0.000000   0.000000   0.000000
     35       0.000000   0.000000   0.000000   0.000000   0.000000   0.000000
     36       0.000000   0.000000   0.000000   0.000000   0.000000   0.000000
     37       0.000000   0.000000   0.000000   0.000000   0.000000   0.000000
     38       0.000000   0.000000   0.000000   0.000000   0.000000   0.000000
     39       0.000000   0.000000   0.000000   0.000000   0.000000   0.000000
     40       0.000000   0.000000   0.000000   0.000000   0.000000   0.000000
     41       0.000000   0.000000   0.000000   0.000000   0.000000   0.000000
     42       0.000000   0.000000   0.000000   0.000000   0.000000   0.000000
     43       0.000000   0.000000   0.000000   0.000000   0.000000   0.000000
     44       0.000000   0.000000   0.000000   0.000000   0.000000   0.000000
     45       0.000000   0.000000   0.000000   0.000000   0.000000   0.000000
     46       0.000000   0.000000   0.000000   0.000000   0.000000   0.000000
     47       0.000000   0.000000   0.000000   0.000000   0.000000   0.000000
     48       0.000000   0.000000   0.000000   0.000000   0.000000   0.000000
     49       0.000000   0.000000   0.000000   0.000000   0.000000   0.000000
     50       0.000000   0.000000   0.000000   0.000000   0.000000   0.000000
     51       0.000000   0.000000   0.000000   0.000000   0.000000   0.000000
     52       0.000000   0.000000   0.000000   0.000000   0.000000   0.000000
     53       0.000000   0.000000   0.000000   0.000000   0.000000   0.000000
     54       0.000000   0.000000   0.000000   0.000000   0.000000   0.000000
     55       0.000000   0.000000   0.000000   0.000000   0.000000   0.000000
     56       0.000000   0.000000   0.000000   0.000000   0.000000   0.000000
     57       0.000000   0.000000   0.000000   0.000000   0.000000   0.000000
     58       0.000000   0.000000   0.000000   0.000000   0.000000   0.000000
     59       0.000000   0.000000   0.000000   0.000000   0.000000   0.000000
     60       0.000000   0.000000   0.000000   0.000000   0.000000   0.000000
     61       0.000000   0.000000   0.000000   0.000000   0.000000   0.000000
     62       0.000000   0.000000   0.000000   0.000000   0.000000   0.000000
     63       0.000000   0.000000   0.000000   0.000000   0.000000   0.000000
     64       0.000000   0.000000   0.000000   0.000000   0.000000   0.000000
     65       0.000000   0.000000   0.000000   0.000000   0.000000   0.000000
     66       0.000000   0.000000   0.000000   0.000000   0.000000   0.000000
     67       0.000000   0.000000   0.000000   0.000000   0.000000   0.000000
     68       0.000000   0.000000   0.000000   0.000000   0.000000   0.000000
     69       0.000000   0.000000   0.000000   0.000000   0.000000   0.000000
     70       0.000000   0.000000   0.000000   0.000000   0.000000   0.000000
     71       0.000000   0.000000   0.000000   0.000000   0.000000   0.000000
     72       0.000000   0.000000   0.000000   0.000000   0.000000   0.000000
     73       0.000000   0.000000   0.000000   0.000000   0.000000   0.000000
     74       0.000000   0.000000   0.000000   0.000000   0.000000   0.000000
     75       0.000000   0.000000   0.000000   0.000000   0.000000   0.000000
     76       0.000000   0.000000   0.000000   0.000000   0.000000   0.000000
     77       0.000000   0.000000   0.000000   0.000000   0.000000   0.000000
     78       0.000000   0.000000   0.000000   0.000000   0.000000   0.000000
     79       0.000000   0.000000   0.000000   0.000000   0.000000   0.000000
     80       0.000000   0.000000   0.000000   0.000000   0.000000   0.000000
     81       0.000000   0.000000   0.000000   0.000000   0.000000   0.000000
     82       0.000000   0.000000   0.000000   0.000000   0.000000   0.000000
     83       0.000000   0.000000   0.000000   0.000000   0.000000   0.000000
     84       0.000000   0.000000   0.000000   0.000000   0.000000   0.000000
     85       0.000000   0.000000   0.000000   0.000000   0.000000   0.000000
     86       0.000000   0.000000   0.000000   0.000000   0.000000   0.000000
     87       0.000000   0.000000   0.000000   0.000000   0.000000   0.000000
     88       0.000000   0.000000   0.000000   0.000000   0.000000   0.000000
     89       0.000000   0.000000   0.000000   0.000000   0.000000   0.000000
     90       0.000000   0.000000   0.000000   0.000000   0.000000   0.000000
     91       0.000000   0.000000   0.000000   0.000000   0.000000   0.000000
     92       0.000000   0.000000   0.000000   0.000000   0.000000   0.000000
     93       0.000000   0.000000   0.000000   0.000000   0.000000   0.000000
     94       0.000000   0.000000   0.000000   0.000000   0.000000   0.000000
     95       0.000000   0.000000   0.000000   0.000000   0.000000   0.000000
     96       0.000000   0.000000   0.000000   0.000000   0.000000   0.000000
     97       0.000000   0.000000   0.000000   0.000000   0.000000   0.000000
     98       0.000000   0.000000   0.000000   0.000000   0.000000   0.000000
     99       0.000000   0.000000   0.000000   0.000000   0.000000   0.000000
    100       0.000000   0.000000   0.000000   0.000000   0.000000   0.000000
    101       0.000000   0.000000   0.000000   0.000000   0.000000   0.000000
    102       0.000000   0.000000   0.000000   0.000000   0.000000   0.000000
    103       0.000000   0.000000   0.000000   0.000000   0.000000   0.000000
    104       0.000000   0.000000   0.000000   0.000000   0.000000   0.000000
    105       0.000000   0.000000   0.000000   0.000000   0.000000   0.000000
    106       0.000000   0.000000   0.000000   0.000000   0.000000   0.000000
    107       0.000000   0.000000   0.000000   0.000000   0.000000   0.000000
    108       0.000000   0.000000   0.000000   0.000000   0.000000   0.000000
    109       0.000000   0.000000   0.000000   0.000000   0.000000   0.000000
    110       0.000000   0.000000   0.000000   0.000000   0.000000   0.000000
    111       0.000000   0.000000   0.000000   0.000000   0.000000   0.000000
    112       0.000000   0.000000   0.000000   0.000000   0.000000   0.000000
    113       0.000000   0.000000   0.000000   0.000000   0.000000   0.000000
    114       0.000000   0.000000   0.000000   0.000000   0.000000   0.000000
    115       0.000000   0.000000   0.000000   0.000000   0.000000   0.000000
    116       0.000000   0.000000   0.000000   0.000000   0.000000   0.000000
    117       0.000000   0.000000   0.000000   0.000000   0.000000   0.000000
    118       0.000000   0.000000   0.000000   0.000000   0.000000   0.000000
    119       0.000000   0.000000   0.000000   0.000000   0.000000   0.000000
    120       0.000000   0.000000   0.000000   0.000000   0.000000   0.000000
    121       0.000000   0.000000   0.000000   0.000000   0.000000   0.000000
    122       0.000000   0.000000   0.000000   0.000000   0.000000   0.000000
    123       0.000000   0.000000   0.000000   0.000000   0.000000   0.000000
    124       0.000000   0.000000   0.000000   0.000000   0.000000   0.000000
    125       0.000000   0.000000   0.000000   0.000000   0.000000   0.000000
    126       0.000000   0.000000   0.000000   0.000000   0.000000   0.000000
    127       0.000000   0.000000   0.000000   0.000000   0.000000   0.000000
    128       0.000000   0.000000   0.000000   0.000000   0.000000   0.000000
    129       0.000000   0.000000   0.000000   0.000000   0.000000   0.000000
    130       0.000000   0.000000   0.000000   0.000000   0.000000   0.000000
    131       0.000000   0.000000   0.000000   0.000000   0.000000   0.000000
    132       0.000000   0.000000   0.000000   0.000000   0.000000   0.000000
    133       0.000000   0.000000   0.000000   0.000000   0.000000   0.000000
    134       0.000000   0.000000   0.000000   0.000000   0.000000   0.000000
    135       0.000000   0.000000   0.000000   0.000000   0.000000   0.000000
    136       0.000000   0.000000   0.000000   0.000000   0.000000   0.000000
    137       0.000000   0.000000   0.000000   0.000000   0.000000   0.000000
    138       0.000000   0.000000   0.000000   0.000000   0.000000   0.000000
    139       0.000000   0.000000   0.000000   0.000000   0.000000   0.000000
    140       0.000000   0.000000   0.000000   0.000000   0.000000   0.000000
    141       0.000000   0.000000   0.000000   0.000000   0.000000   0.000000
    142       0.000000   0.000000   0.000000   0.000000   0.000000   0.000000
    143       0.000000   0.000000   0.000000   0.000000   0.000000   0.000000
    144       0.000000   0.000000   0.000000   0.000000   0.000000   0.000000
    145       0.000000   0.000000   0.000000   0.000000   0.000000   0.000000
    146       0.000000   0.000000   0.000000   0.000000   0.000000   0.000000
    147       0.000000   0.000000   0.000000   0.000000   0.000000   0.000000
    148       0.000000   0.000000   0.000000   0.000000   0.000000   0.000000
    149       0.000000   0.000000   0.000000   0.000000   0.000000   0.000000
    150       0.000000   0.000000   0.000000   0.000000   0.000000   0.000000
    151       0.000000   0.000000   0.000000   0.000000   0.000000   0.000000
    152       0.000000   0.000000   0.000000   0.000000   0.000000   0.000000
    153       0.000000   0.000000   0.000000   0.000000   0.000000   0.000000
    154       0.000000   0.000000   0.000000   0.000000   0.000000   0.000000
    155       0.000000   0.000000   0.000000   0.000000   0.000000   0.000000
    156       0.000000   0.000000   0.000000   0.000000   0.000000   0.000000
    157       0.000000   0.000000   0.000000   0.000000   0.000000   0.000000
    158       0.000000   0.000000   0.000000   0.000000   0.000000   0.000000
    159       0.000000   0.000000   0.000000   0.000000   0.000000   0.000000
    160       0.000000   0.000000   0.000000   0.000000   0.000000   0.000000
    161       0.000000   0.000000   0.000000   0.000000   0.000000   0.000000
    162       0.000000   0.000000   0.000000   0.000000   0.000000   0.000000
    163       0.000000   0.000000   0.000000   0.000000   0.000000   0.000000
    164       0.000000   0.000000   0.000000   0.000000   0.000000   0.000000
    165       0.000000   0.000000   0.000000   0.000000   0.000000   0.000000
    166       0.000000   0.000000   0.000000   0.000000   0.000000   0.000000
    167       0.000000   0.000000   0.000000   0.000000   0.000000   0.000000
    168       0.000000   0.000000   0.000000   0.000000   0.000000   0.000000
    169       0.000000   0.000000   0.000000   0.000000   0.000000   0.000000
    170       0.000000   0.000000   0.000000   0.000000   0.000000   0.000000
    171       0.000000   0.000000   0.000000   0.000000   0.000000   0.000000
    172       0.000000   0.000000   0.000000   0.000000   0.000000   0.000000
    173       0.000000   0.000000   0.000000   0.000000   0.000000   0.000000
    174       0.000000   0.000000   0.000000   0.000000   0.000000   0.000000
    175       0.000000   0.000000   0.000000   0.000000   0.000000   0.000000
    176       0.000000   0.000000   0.000000   0.000000   0.000000   0.000000
    177       0.000000   0.000000   0.000000   0.000000   0.000000   0.000000
    178       0.000000   0.000000   0.000000   0.000000   0.000000   0.000000
    179       0.000000   0.000000   0.000000   0.000000   0.000000   0.000000
    180       0.000000   0.000000   0.000000   0.000000   0.000000   0.000000
    181       0.000000   0.000000   0.000000   0.000000   0.000000   0.000000
    182       0.000000   0.000000   0.000000   0.000000   0.000000   0.000000
    183       0.000000   0.000000   0.000000   0.000000   0.000000   0.000000
    184       0.000000   0.000000   0.000000   0.000000   0.000000   0.000000
    185       0.000000   0.000000   0.000000   0.000000   0.000000   0.000000
    186       0.000000   0.000000   0.000000   0.000000   0.000000   0.000000
    187       0.000000   0.000000   0.000000   0.000000   0.000000   0.000000
    188       0.000000   0.000000   0.000000   0.000000   0.000000   0.000000
    189       0.000000   0.000000   0.000000   0.000000   0.000000   0.000000
    190       0.000000   0.000000   0.000000   0.000000   0.000000   0.000000
    191       0.000000   0.000000   0.000000   0.000000   0.000000   0.000000
    192       0.000000   0.000000   0.000000   0.000000   0.000000   0.000000
    193       0.000000   0.000000   0.000000   0.000000   0.000000   0.000000
    194       0.000000   0.000000   0.000000   0.000000   0.000000   0.000000
    195       0.000000   0.000000   0.000000   0.000000   0.000000   0.000000
    196       0.000000   0.000000   0.000000   0.000000   0.000000   0.000000
    197       0.000000   0.000000   0.000000   0.000000   0.000000   0.000000
    198       0.000000   0.000000   0.000000   0.000000   0.000000   0.000000
    199       0.000000   0.000000   0.000000   0.000000   0.000000   0.000000
    200       0.000000   0.000000   0.000000   0.000000   0.000000   0.000000
                  6          7          8          9         10         11    
      0      -0.010006   0.016135   0.038449  -0.028103  -0.010996   0.019581
      1       0.025254   0.020032   0.029669   0.051399  -0.032553   0.029065
      2      -0.013794   0.037006   0.034361   0.014355  -0.007149   0.017557
      3      -0.030260  -0.034437   0.074981  -0.114211  -0.039735   0.005345
      4       0.023504   0.001294   0.050743  -0.009352  -0.047637   0.018408
      5       0.011383   0.052608   0.053112  -0.095828  -0.015569  -0.004609
      6       0.011030   0.019407   0.007367  -0.008145   0.005577   0.026958
      7      -0.067189  -0.034137  -0.004415  -0.001168  -0.003708   0.011470
      8      -0.029307   0.027635   0.022994   0.000845   0.001327   0.011882
      9      -0.003894   0.036132   0.046594  -0.019590  -0.011319   0.032987
     10      -0.025636  -0.029630   0.065918   0.021091  -0.064564   0.036482
     11       0.007708   0.020860  -0.016333   0.021142   0.016006  -0.005010
     12      -0.002167   0.018884   0.024226  -0.022207  -0.002907   0.021524
     13      -0.010684  -0.016287   0.023297   0.030127  -0.033663   0.014628
     14      -0.014894   0.030704   0.021381   0.010521  -0.000342   0.013668
     15      -0.003671   0.021895   0.028718  -0.024333  -0.004094   0.024059
     16       0.009085  -0.026823   0.044991   0.022824  -0.053370   0.012504
     17      -0.008629   0.020740  -0.002646   0.020683   0.006634   0.008682
     18       0.012519   0.021233   0.037648  -0.037056  -0.004699   0.023910
     19       0.012104  -0.028321   0.049036   0.018818  -0.053559   0.013421
     20      -0.039383   0.013646   0.009288   0.022502  -0.005657   0.026666
     21      -0.018472   0.009644   0.001385  -0.008711  -0.001494   0.004995
     22       0.056247  -0.021120   0.033959   0.009209  -0.031111  -0.011631
     23       0.007825   0.014084  -0.028908   0.024038   0.022807  -0.019264
     24       0.038010  -0.003039   0.048195  -0.017603   0.178333  -0.003091
     25       0.095938  -0.013867   0.016797  -0.001647  -0.023523  -0.037512
     26       0.009666   0.001221   0.012243   0.027342   0.123259  -0.003307
     27       0.096695  -0.002652   0.112450  -0.040120   0.321634   0.023543
     28       0.088727  -0.014097   0.010965   0.000968  -0.038400  -0.039207
     29      -0.000825  -0.005065   0.069233   0.025556   0.192081   0.044174
     30       0.019541  -0.015510   0.011924   0.002728   0.179447  -0.051076
     31       0.143873  -0.006264   0.006798  -0.015882   0.001763  -0.060322
     32       0.023209  -0.003278  -0.019930   0.034059   0.136585  -0.050345
     33       0.063670  -0.024996   0.048540  -0.004456   0.319748  -0.058520
     34       0.173458  -0.000484  -0.007041  -0.024195   0.006346  -0.079506
     35       0.024899  -0.013525   0.012670   0.036630   0.215032  -0.039168
     36      -0.056519  -0.015634  -0.073849   0.032951  -0.004258  -0.093139
     37       0.153238  -0.005977   0.014779  -0.019346   0.020606  -0.057071
     38       0.034647   0.005090  -0.094113   0.037782   0.050584  -0.113643
     39      -0.072247  -0.025144  -0.105666   0.049945  -0.008262  -0.134984
     40       0.191288  -0.000124   0.008558  -0.030787   0.042274  -0.073119
     41       0.045161   0.001592  -0.120625   0.043456   0.060194  -0.153006
     42      -0.113689  -0.003273  -0.120421   0.041693  -0.187416  -0.080981
     43       0.114611  -0.013333   0.033480  -0.008758   0.016514  -0.031188
     44       0.033008   0.017934  -0.134740   0.034203  -0.048541  -0.126799
     45      -0.175319  -0.002997  -0.189647   0.065919  -0.336422  -0.112820
     46       0.122473  -0.013248   0.041077  -0.011716   0.033836  -0.028091
     47       0.041853   0.024638  -0.195610   0.037686  -0.119995  -0.178598
     48      -0.093734   0.009149  -0.081316   0.020431  -0.182814  -0.031263
     49       0.066749  -0.020934   0.043373   0.005341  -0.008424  -0.008588
     50       0.019420   0.022507  -0.101560   0.027234  -0.061647  -0.078021
     51      -0.137881   0.018676  -0.118988   0.028421  -0.325745  -0.026856
     52       0.039135  -0.027299   0.059790   0.013282  -0.008399   0.010316
     53       0.016535   0.033251  -0.135597   0.025202  -0.141544  -0.089617
     54       0.019554   0.018840   0.004432   0.001221   0.002597   0.032246
     55      -0.110956  -0.020930  -0.032891  -0.026084   0.055660   0.039247
     56      -0.049142   0.027766   0.039527  -0.025282  -0.000267  -0.004521
     57       0.046069   0.018750  -0.020807   0.039798   0.008802   0.069204
     58      -0.207008  -0.003191   0.003706  -0.142181   0.081268  -0.101076
     59      -0.060708   0.029818   0.044305  -0.039505   0.002552  -0.021835
     60       0.040865   0.017278  -0.060424   0.059836   0.048390   0.140638
     61      -0.219569   0.000874   0.028010  -0.170226   0.066869  -0.159624
     62      -0.111702   0.041087   0.062312  -0.101689   0.017791  -0.103732
     63       0.053428   0.018818  -0.024607   0.048506   0.007691   0.073932
     64      -0.243351  -0.000060  -0.025719  -0.158140   0.130955  -0.065745
     65      -0.079503   0.029435   0.056616  -0.063057   0.002929  -0.037196
     66       0.065030   0.020054   0.003533   0.041094  -0.025157   0.021656
     67      -0.231015   0.003472   0.036858  -0.187077   0.065962  -0.185647
     68       0.000735   0.020596   0.017868   0.035752  -0.011274   0.062575
     69      -0.004963   0.017564  -0.029907   0.000708   0.052273   0.101493
     70      -0.079608  -0.028415  -0.077434   0.031154   0.080170   0.152281
     71      -0.134388   0.039512   0.076108  -0.127805   0.017828  -0.119670
     72      -0.011603   0.006714  -0.031841  -0.000888   0.049161   0.121347
     73      -0.006783  -0.044511  -0.113856   0.123112   0.065404   0.273911
     74      -0.127593   0.037297   0.072175  -0.118749   0.016395  -0.106722
     75      -0.001901   0.021102  -0.028320   0.001525   0.051701   0.093225
     76      -0.122739  -0.019216  -0.094883   0.000481   0.131124   0.163955
     77      -0.141957   0.029790   0.071819  -0.129376   0.018844  -0.097140
     78      -0.018693   0.022732  -0.057358   0.003732   0.094533   0.148061
     79      -0.088967  -0.026050  -0.056084   0.008976   0.064096   0.100829
     80      -0.196128   0.058021   0.109047  -0.208726   0.032226  -0.235139
     81       0.028499   0.020262   0.059287  -0.022587  -0.055099  -0.063899
     82      -0.096458  -0.025115  -0.063420   0.006181   0.076692   0.110724
     83       0.024015   0.012282   0.014513   0.060939  -0.020051   0.106330
     84       0.056589   0.011177   0.071813   0.003216  -0.095128  -0.080781
     85      -0.111365  -0.020454  -0.031432  -0.027634   0.054932   0.037086
     86       0.106111  -0.013513  -0.034407   0.180791  -0.041489   0.239894
     87       0.048701   0.011317   0.044584   0.011372  -0.063499  -0.034114
     88      -0.147861  -0.012917  -0.078905  -0.039161   0.130775   0.109621
     89      -0.007451   0.028011   0.046964   0.000729  -0.013009   0.046431
     90      -0.012238   0.038584   0.102328  -0.100705  -0.050265  -0.148495
     91      -0.023744  -0.044199  -0.102579   0.104719   0.063067   0.234139
     92       0.027148   0.012454   0.015704   0.061734  -0.020979   0.108364
     93       0.002150   0.063451   0.029129  -0.011596  -0.000562   0.022619
     94      -0.041900   0.019253   0.017807   0.020989  -0.035616   0.028469
     95      -0.001374  -0.022446   0.008009   0.009134   0.001420   0.009749
     96       0.017380   0.068970   0.030334   0.010143   0.005799  -0.002264
     97      -0.061209   0.023456   0.000140   0.033797   0.001918  -0.002781
     98       0.009296  -0.026626   0.020021  -0.003560  -0.025737   0.036128
     99       0.019990   0.107792   0.000588   0.018267   0.019509  -0.012705
    100      -0.083327   0.092135  -0.064848   0.033370   0.041236  -0.012243
    101      -0.000273  -0.082878   0.059846  -0.018269  -0.041972   0.052514
    102       0.030939   0.114463  -0.001724   0.034526   0.026319  -0.032862
    103      -0.099235   0.099550  -0.083137   0.043348   0.072697  -0.036989
    104       0.007917  -0.089348   0.072575  -0.028334  -0.064246   0.073173
    105       0.009536   0.138372  -0.026646   0.006348   0.024708   0.001438
    106      -0.085727   0.150009  -0.108217   0.021048   0.042351   0.007481
    107      -0.019758  -0.130921   0.084419  -0.020534  -0.031723   0.044375
    108       0.011642   0.169629  -0.050532   0.013720   0.036576  -0.008053
    109      -0.104061   0.204715  -0.161823   0.022146   0.075948  -0.002618
    110      -0.025629  -0.175692   0.117173  -0.032645  -0.047129   0.058835
    111      -0.003620   0.126713  -0.021802  -0.015365   0.014113   0.027280
    112      -0.064530   0.134913  -0.080375   0.007023  -0.001512   0.040520
    113      -0.031366  -0.118639   0.064855  -0.007072  -0.000453   0.017522
    114      -0.011535   0.145769  -0.039310  -0.025904   0.016234   0.039142
    115      -0.064759   0.173514  -0.107760  -0.004027  -0.005337   0.057805
    116      -0.047334  -0.151471   0.079850  -0.008212   0.011325   0.009440
    117      -0.006742   0.088465   0.007024  -0.023982   0.000237   0.038155
    118      -0.042407   0.069593  -0.017262   0.006835  -0.041253   0.051161
    119      -0.021954  -0.064731   0.026315   0.008044   0.016322   0.000192
    120      -0.016088   0.079175   0.011487  -0.040477  -0.010859   0.059286
    121      -0.026920   0.060162   0.002797  -0.005352  -0.076709   0.078042
    122      -0.030497  -0.057051   0.012445   0.018848   0.041752  -0.020999
    123       0.031553   0.034285   0.060521   0.026503  -0.001393  -0.020486
    124      -0.058654  -0.044097   0.049859   0.050225   0.001072  -0.028926
    125       0.031923   0.027171  -0.011553  -0.001656  -0.037082   0.046650
    126       0.026839  -0.050671   0.146937   0.037662  -0.029285  -0.014712
    127      -0.046719  -0.033603   0.060645   0.048415  -0.024918  -0.005426
    128       0.047255   0.062759  -0.022487  -0.006368  -0.060023   0.072525
    129       0.027383  -0.085539   0.179231   0.041989  -0.038357  -0.017109
    130      -0.053935   0.033062   0.019975   0.040894  -0.026433   0.028076
    131       0.035343   0.068026   0.013669  -0.005472  -0.095004   0.128381
    132       0.042624  -0.093181   0.161292   0.040912  -0.022507  -0.053303
    133      -0.044315  -0.089547   0.090170   0.054986  -0.016723  -0.038512
    134       0.065869   0.090149  -0.048374  -0.011926  -0.063095   0.069377
    135       0.006699  -0.037890   0.170214   0.039433  -0.051554   0.035453
    136      -0.033109  -0.039221   0.081431   0.045392  -0.051489   0.013811
    137       0.053295   0.057568  -0.041309  -0.006227  -0.039943   0.039716
    138       0.031142   0.079724   0.015031   0.016689   0.010767  -0.016043
    139      -0.053269  -0.118049   0.114382   0.071586  -0.007563  -0.053349
    140       0.039666   0.046030  -0.045886   0.007056  -0.007658   0.010739
    141       0.027337   0.060161   0.018448  -0.010352  -0.002505   0.010695
    142      -0.053964  -0.095551   0.132018   0.103782  -0.015314  -0.056263
    143       0.042377   0.046536  -0.056931   0.006844   0.003770  -0.002878
    144       0.034712   0.069297   0.036025   0.040944   0.014097  -0.037873
    145      -0.050245  -0.171497   0.151562   0.076902  -0.009934  -0.069293
    146       0.040689   0.110331  -0.070389   0.034852   0.000745   0.002282
    147       0.032098   0.143556  -0.044619   0.008234   0.027744  -0.013995
    148      -0.052004  -0.146584   0.110662   0.049570  -0.003663  -0.053572
    149       0.040750  -0.003819  -0.034644  -0.016145  -0.007376   0.009711
    150       0.051607   0.037190   0.055654   0.043017   0.004630  -0.048307
    151      -0.075613  -0.054026   0.031824   0.049352   0.035958  -0.057781
    152       0.033132   0.031112  -0.000311  -0.007083  -0.057207   0.071612
    153       0.055578   0.099503  -0.002234   0.039820   0.024823  -0.056146
    154      -0.084945  -0.066092   0.026565   0.049996   0.055024  -0.075999
    155       0.023183   0.004320   0.009314  -0.005424  -0.044368   0.056412
    156       0.060277   0.012553   0.078161   0.053372  -0.000920  -0.059695
    157      -0.073787  -0.105026   0.071939   0.060116   0.031837  -0.072881
    158       0.049475   0.072750  -0.025672  -0.004376  -0.061919   0.074824
    159       0.053997   0.001258   0.088544   0.048827  -0.005833  -0.050445
    160      -0.080191  -0.002556  -0.012466   0.038445   0.046109  -0.047194
    161       0.028809   0.021840   0.021703  -0.014851  -0.079985   0.101577
    162      -0.019810  -0.029712   0.041693  -0.062222  -0.020693   0.007051
    163       0.034906   0.011147   0.031951   0.009503  -0.035622   0.016548
    164       0.002034   0.034838   0.034761  -0.033643  -0.008493   0.004659
    165      -0.012760  -0.076012  -0.004283  -0.020601  -0.006658   0.006185
    166       0.062320   0.013494   0.002208  -0.015782  -0.021478   0.000459
    167       0.004503   0.006983   0.008830  -0.007361  -0.000821   0.005117
    168      -0.008458  -0.051664   0.007468   0.096520   0.016930  -0.040895
    169       0.070557   0.036280   0.009283   0.046116  -0.005178  -0.033599
    170      -0.014075  -0.006237   0.017571   0.108989   0.008014  -0.007522
    171      -0.012945   0.011578   0.063542   0.160533   0.022919  -0.073031
    172       0.053819   0.058794   0.046636   0.121131  -0.004397  -0.044779
    173      -0.032147   0.008927   0.050516   0.182832   0.007961  -0.015098
    174       0.003571  -0.110684  -0.055939   0.133768   0.033562  -0.049355
    175       0.101765   0.028226  -0.034103   0.011460   0.010480  -0.054982
    176      -0.008273  -0.039806  -0.017300   0.131896   0.017077  -0.011583
    177       0.007561  -0.092381  -0.047355   0.227344   0.052526  -0.088455
    178       0.108689   0.045522  -0.029097   0.060729   0.023587  -0.083072
    179      -0.022690  -0.050272  -0.010302   0.225299   0.024121  -0.022118
    180       0.011556  -0.193970  -0.132715   0.050573   0.026420  -0.008496
    181       0.125149  -0.003126  -0.086302  -0.088217   0.009614  -0.040492
    182       0.016368  -0.060790  -0.062538   0.034824   0.017255  -0.002136
    183       0.022622  -0.242259  -0.186688   0.077746   0.040169  -0.015271
    184       0.151181  -0.011304  -0.124003  -0.117586   0.022344  -0.056996
    185       0.021764  -0.088226  -0.092143   0.051487   0.024690  -0.005423
    186       0.006322  -0.217484  -0.142768  -0.069227   0.001818   0.041234
    187       0.116387  -0.024974  -0.092103  -0.152168  -0.007393  -0.004825
    188       0.034549  -0.047467  -0.070678  -0.083249   0.007993   0.011477
    189       0.012710  -0.284108  -0.204323  -0.136814  -0.004078   0.074656
    190       0.134864  -0.050198  -0.133579  -0.231383  -0.008314   0.007295
    191       0.053928  -0.064298  -0.106384  -0.159760   0.007979   0.019336
    192      -0.005886  -0.157943  -0.077109  -0.103432  -0.014764   0.047045
    193       0.084942  -0.016446  -0.047048  -0.114688  -0.022842   0.014515
    194       0.028497  -0.013527  -0.034393  -0.103863  -0.001003   0.014232
    195      -0.008759  -0.177989  -0.087641  -0.197189  -0.033362   0.084020
    196       0.078462  -0.035091  -0.053121  -0.163612  -0.035862   0.041517
    197       0.043372  -0.004038  -0.042623  -0.197777  -0.007837   0.023872
    198       0.002582   0.017123   0.065311  -0.013667  -0.006431   0.023045
    199      -0.023803  -0.044608   0.079342   0.025305  -0.058918   0.029005
    200       0.024725   0.035601  -0.024431   0.019966   0.005166  -0.002258
                 12         13         14         15         16         17    
      0      -0.012915  -0.030595  -0.052640   0.067035   0.000435   0.019070
      1      -0.028324   0.084385  -0.011163   0.153397  -0.095204  -0.072492
      2       0.007989   0.012139  -0.005126   0.063900  -0.016405  -0.048977
      3       0.071858  -0.043493  -0.052946  -0.341074  -0.016958   0.001373
      4       0.020678   0.065288  -0.015036  -0.088041  -0.103569  -0.096801
      5       0.063167  -0.053835  -0.021652  -0.236063  -0.003846  -0.097383
      6      -0.023246  -0.050557   0.030361   0.040606  -0.004062  -0.003240
      7      -0.001754   0.034163   0.032792  -0.065073  -0.025406   0.066530
      8       0.010747  -0.005052   0.010538   0.014093   0.002872  -0.006397
      9      -0.016005  -0.018201  -0.032796   0.082197  -0.017445  -0.028420
     10      -0.031343   0.078357  -0.009294  -0.046014  -0.002368   0.035048
     11       0.008096  -0.017259   0.067880   0.005179   0.001770   0.029767
     12      -0.017476  -0.041385  -0.019327   0.055282   0.000055   0.012913
     13      -0.013695   0.074155   0.012412   0.013709  -0.054949   0.017850
     14       0.006639  -0.001834   0.025155   0.019905  -0.002867  -0.018152
     15      -0.016611  -0.041617  -0.028486   0.065875  -0.003512  -0.000125
     16      -0.011605   0.068439  -0.002557  -0.031278  -0.021354   0.037433
     17      -0.001346  -0.009760   0.062997   0.002125   0.006044   0.019715
     18      -0.013080  -0.066427  -0.042911   0.052834   0.019922  -0.007588
     19      -0.010793   0.061898  -0.006347  -0.038940  -0.014078   0.036219
     20      -0.019703   0.007970   0.062578  -0.021869   0.021690   0.029331
     21      -0.010516  -0.008643  -0.025181   0.051037  -0.010726   0.018254
     22       0.012375   0.021414  -0.014256  -0.010802  -0.009998   0.021430
     23       0.016964  -0.012534   0.061451   0.000163   0.006560   0.028299
     24      -0.015622   0.078874  -0.063237   0.023923  -0.005166   0.001834
     25       0.037590  -0.032209  -0.026867   0.021884   0.005110  -0.002580
     26      -0.006193   0.081009   0.049853  -0.041069  -0.002047   0.037733
     27      -0.040537   0.089619  -0.063993   0.034727  -0.003040   0.001841
     28       0.039189  -0.031798  -0.026149   0.019862   0.004320  -0.001675
     29      -0.050332   0.139372   0.068294  -0.068479  -0.018705   0.067255
     30       0.015576   0.166209  -0.114119  -0.022384   0.002399  -0.025707
     31       0.059895  -0.088943  -0.038320   0.059251   0.021057  -0.026829
     32       0.028609   0.111043   0.008201  -0.054146   0.012277   0.005340
     33       0.012485   0.238078  -0.147799  -0.045676   0.008359  -0.042289
     34       0.078533  -0.131461  -0.046077   0.084726   0.032318  -0.044104
     35       0.011674   0.187799  -0.005320  -0.088474   0.006608   0.009689
     36       0.054314   0.162439  -0.125945  -0.040277   0.004446  -0.036380
     37       0.056887  -0.090662  -0.037448   0.062119   0.021537  -0.026594
     38       0.086630   0.047486  -0.020044  -0.025959   0.034049  -0.034618
     39       0.082673   0.233088  -0.170516  -0.078484   0.012510  -0.063102
     40       0.072662  -0.133758  -0.044997   0.089676   0.032618  -0.043303
     41       0.116141   0.073671  -0.056545  -0.037703   0.046245  -0.063542
     42       0.056227   0.065735  -0.078144  -0.009116  -0.004633  -0.010081
     43       0.031686  -0.034877  -0.026317   0.028879   0.006544  -0.003517
     44       0.107171  -0.050655  -0.001797   0.017915   0.040163  -0.037515
     45       0.085441   0.060921  -0.084136  -0.023382  -0.005007  -0.014043
     46       0.028858  -0.035241  -0.025883   0.031053   0.006893  -0.003572
     47       0.154782  -0.104247  -0.023925   0.042455   0.058551  -0.069899
     48       0.023067  -0.018589  -0.028389   0.036595  -0.012079   0.016839
     49       0.009552   0.021278  -0.015274  -0.007464  -0.009462   0.020580
     50       0.070539  -0.078956   0.040334   0.029072   0.025148  -0.003543
     51       0.028203  -0.082986  -0.001533   0.055415  -0.015249   0.029360
     52      -0.008272   0.062267  -0.006573  -0.031400  -0.018437   0.036480
     53       0.086526  -0.146546   0.048320   0.057780   0.029362  -0.008164
     54      -0.024037  -0.051853   0.061442   0.017667  -0.009641  -0.021293
     55       0.011632  -0.027580   0.018835  -0.034908  -0.006220   0.001572
     56       0.013130   0.005601  -0.083659   0.078854   0.015416   0.051728
     57      -0.014855  -0.070863   0.164040  -0.055298  -0.021670  -0.095025
     58      -0.094644  -0.041484   0.088054  -0.017756  -0.009492  -0.053190
     59       0.000487   0.004600  -0.078079   0.083185   0.015337   0.047584
     60       0.034536  -0.122427   0.144118  -0.063699   0.008429  -0.110668
     61      -0.138477  -0.020150   0.120930  -0.017121  -0.026362  -0.063321
     62      -0.067536  -0.006733   0.000737   0.071532   0.007085  -0.011296
     63      -0.015950  -0.072394   0.193076  -0.074256  -0.027048  -0.114257
     64      -0.068989  -0.098151   0.060248  -0.005467   0.025658  -0.069272
     65       0.002274   0.012292  -0.158599   0.136034   0.028607   0.102733
     66      -0.056658  -0.032689   0.237605  -0.085857  -0.056596  -0.120712
     67      -0.158368  -0.016774   0.135807  -0.015847  -0.030715  -0.071502
     68       0.057083   0.007655  -0.072050   0.045425   0.010010   0.047540
     69       0.032233  -0.109149  -0.020335   0.046411   0.031642  -0.021926
     70       0.094619  -0.065071  -0.038194  -0.040802   0.019300   0.004251
     71      -0.064625   0.001075  -0.084462   0.125044   0.021852   0.047368
     72       0.063075  -0.107688  -0.102383   0.068306   0.054936   0.069419
     73       0.188021  -0.063092  -0.098835  -0.060083   0.029925   0.065968
     74      -0.054088   0.001124  -0.092500   0.122587   0.023795   0.056214
     75       0.020619  -0.107772   0.009208   0.038182   0.022664  -0.052143
     76       0.098160  -0.118489  -0.046564  -0.023066   0.040999  -0.064391
     77      -0.033079  -0.002081  -0.164055   0.146849   0.045852   0.129266
     78       0.059479  -0.157500  -0.028517   0.049752   0.049985  -0.085046
     79       0.057536  -0.042987  -0.012065  -0.040260   0.005909   0.010251
     80      -0.159680  -0.001358   0.003476   0.132423   0.003006  -0.044545
     81      -0.090937   0.021289   0.087861   0.035572  -0.049080   0.018520
     82       0.064158  -0.057100  -0.016576  -0.039795   0.012779  -0.003757
     83       0.101879   0.019953  -0.177305   0.091599   0.021811   0.111097
     84      -0.105145   0.065270   0.121918   0.015666  -0.065676   0.090426
     85       0.009978  -0.027082   0.020881  -0.036039  -0.007670  -0.000167
     86       0.196571   0.029968  -0.200617   0.049963   0.037990   0.227411
     87      -0.072179   0.026182   0.103926   0.010825  -0.043980   0.065721
     88       0.061889  -0.116184  -0.019735  -0.032292   0.035136  -0.091220
     89       0.064554   0.021078  -0.209351   0.140078   0.007367   0.031910
     90      -0.144626   0.026147   0.063912   0.082377  -0.069637  -0.074464
     91       0.155913  -0.052521  -0.073479  -0.054410   0.024793   0.066149
     92       0.104250   0.021297  -0.185133   0.095951   0.019767   0.104640
     93      -0.004964  -0.012971  -0.012979   0.070594  -0.008694  -0.031779
     94      -0.028731   0.044815  -0.004988  -0.024322   0.018296   0.012131
     95      -0.010062  -0.028147   0.041623   0.017353  -0.004751   0.043609
     96       0.024193   0.008099   0.033722   0.030238  -0.014690   0.022169
     97       0.006987   0.007668   0.022526  -0.005188  -0.010235   0.059508
     98      -0.041024  -0.006648   0.013983   0.011524   0.016989   0.003671
     99       0.033770   0.017324   0.061041   0.008807  -0.008300   0.050810
    100       0.012966  -0.017066   0.038605   0.009349  -0.009308   0.078309
    101      -0.056720  -0.029407  -0.031226   0.053433   0.005940  -0.041678
    102       0.057759   0.033004   0.098684  -0.023184  -0.017007   0.101122
    103       0.041005  -0.044953   0.063875   0.020312  -0.036918   0.132487
    104      -0.080329  -0.014271  -0.056040   0.053053   0.025733  -0.088400
    105       0.014192   0.006538   0.041812   0.028627   0.013461   0.008560
    106      -0.015153  -0.010686   0.024031   0.012757   0.035335   0.018964
    107      -0.044796  -0.068718  -0.045348   0.091433  -0.033204  -0.015275
    108       0.023323   0.014659   0.065198   0.011147   0.018953   0.029859
    109      -0.008137  -0.031250   0.040385   0.023086   0.039798   0.035894
    110      -0.059069  -0.084784  -0.082145   0.121821  -0.041676  -0.048619
    111      -0.016125  -0.017223  -0.009566   0.073973   0.028384  -0.070287
    112      -0.052449   0.018325  -0.014554   0.007548   0.077971  -0.076594
    113      -0.014404  -0.083451  -0.009706   0.085646  -0.063840   0.063761
    114      -0.031747  -0.028946  -0.029081   0.094726   0.046528  -0.116840
    115      -0.075695   0.020475  -0.032169   0.015986   0.118165  -0.146419
    116      -0.002919  -0.111924  -0.017068   0.112753  -0.101892   0.098659
    117      -0.026230  -0.026682  -0.036425   0.093372   0.015798  -0.084445
    118      -0.059416   0.045151  -0.029226  -0.011916   0.065782  -0.073242
    119       0.002227  -0.062149   0.034686   0.047029  -0.044072   0.090984
    120      -0.051461  -0.042073  -0.073605   0.119982   0.030406  -0.135479
    121      -0.088835   0.066817  -0.058674  -0.017578   0.095226  -0.139189
    122       0.025701  -0.073409   0.060478   0.045272  -0.065312   0.143220
    123       0.046092   0.018388   0.062331   0.010178   0.012232   0.033370
    124       0.042225  -0.007918   0.045242   0.009307   0.020988   0.042493
    125      -0.060541   0.039022   0.028758  -0.050171   0.013859   0.057890
    126       0.048076   0.040394   0.080973   0.036578   0.210075  -0.062407
    127       0.013713   0.042112   0.048878  -0.023693   0.093351   0.049556
    128      -0.094856   0.092180   0.029122  -0.097352   0.047878   0.094527
    129       0.054987   0.043783   0.088029   0.048245   0.274154  -0.101658
    130      -0.034406   0.079971   0.040551  -0.062070   0.068524   0.121134
    131      -0.162745   0.176938   0.038274  -0.129453   0.227551   0.092929
    132       0.100285  -0.004044   0.082416   0.063122   0.164680  -0.104766
    133       0.059798  -0.001615   0.054682   0.015948   0.094412  -0.009418
    134      -0.092719   0.097657   0.022316  -0.121827  -0.017708   0.126891
    135      -0.014911   0.108196   0.089387   0.013051   0.356515  -0.054221
    136      -0.006826   0.084798   0.047724  -0.049108   0.150470   0.041888
    137      -0.054883   0.042227   0.025020  -0.075991  -0.047079   0.091938
    138       0.035419   0.009294   0.044063  -0.003893  -0.085561   0.076744
    139       0.077830  -0.008339   0.082053   0.026568   0.134941  -0.013948
    140      -0.018447   0.006633   0.046073  -0.058379  -0.118199   0.107774
    141      -0.000941  -0.000871  -0.016725  -0.008943  -0.087373   0.024882
    142       0.081273   0.036310   0.149525   0.028364   0.229566   0.044887
    143      -0.000719  -0.009561   0.046260  -0.057394  -0.162306   0.106791
    144       0.066632   0.020764   0.095987   0.003201  -0.037474   0.093361
    145       0.102609  -0.020947   0.090294   0.040803   0.186883  -0.068951
    146      -0.009303   0.042453   0.110358  -0.069286  -0.124832   0.214227
    147       0.029266   0.005569   0.034461  -0.024760  -0.210859   0.147019
    148       0.079624  -0.040078   0.036374   0.027482   0.087763  -0.069884
    149      -0.014525  -0.029562  -0.004381  -0.051778  -0.141102   0.024779
    150       0.078655   0.023449   0.097714  -0.022601  -0.035807   0.081619
    151       0.078518  -0.076902   0.034202   0.056746  -0.100256   0.038105
    152      -0.090938   0.072732   0.022307  -0.062432   0.094873   0.044043
    153       0.083446   0.017937   0.102444  -0.047494  -0.122403   0.140054
    154       0.101864  -0.118314   0.028937   0.086659  -0.169665   0.033297
    155      -0.070152   0.035540   0.016562  -0.028298   0.052227   0.025102
    156       0.094570   0.029371   0.115474  -0.028959  -0.024408   0.082179
    157       0.101171  -0.087648   0.046147   0.074231  -0.085819   0.013502
    158      -0.098337   0.106624   0.039415  -0.110154   0.093295   0.091912
    159       0.084107   0.027998   0.103381  -0.015572   0.001601   0.058565
    160       0.061369  -0.076757   0.021324   0.046326  -0.132390   0.063704
    161      -0.126994   0.102614   0.007132  -0.061903   0.198142   0.007866
    162       0.028859  -0.033834  -0.046710  -0.141719  -0.010651   0.024517
    163      -0.002698   0.060953  -0.014935   0.013264  -0.094959  -0.086972
    164       0.034771  -0.019293  -0.009274  -0.084098  -0.015043  -0.074525
    165       0.007153  -0.016933  -0.031940  -0.077407  -0.015085   0.037297
    166      -0.017501   0.025472  -0.020300   0.009184  -0.061609  -0.053380
    167       0.023189  -0.007290  -0.000580  -0.044895  -0.019530  -0.074029
    168      -0.089921  -0.095810  -0.081621  -0.139379   0.008922   0.052830
    169      -0.080229  -0.036869  -0.056939  -0.040674  -0.033352  -0.025162
    170      -0.030755  -0.008150  -0.011581  -0.041576  -0.053705  -0.134374
    171      -0.126492  -0.168369  -0.136701  -0.229434   0.019463   0.079300
    172      -0.103385  -0.053700  -0.080526  -0.072043  -0.059635  -0.056058
    173      -0.051055  -0.015832  -0.029503  -0.062958  -0.084306  -0.171815
    174      -0.150283  -0.087543  -0.065073  -0.102173   0.023662   0.033859
    175      -0.119408  -0.081709  -0.066282  -0.061495   0.032607   0.041122
    176      -0.063809  -0.001565  -0.001203  -0.019223  -0.048270  -0.150645
    177      -0.232227  -0.154660  -0.108684  -0.163019   0.045711   0.044998
    178      -0.172155  -0.134069  -0.097899  -0.108814   0.057184   0.062260
    179      -0.108992  -0.003919  -0.011874  -0.021833  -0.075548  -0.197636
    180      -0.109467   0.006387   0.008825   0.015299   0.014074   0.002880
    181      -0.092726  -0.058557  -0.032538  -0.019318   0.068719   0.076972
    182      -0.040812   0.008819   0.024129   0.008500  -0.006906  -0.106357
    183      -0.160792   0.013706   0.024145   0.051797   0.030350  -0.009983
    184      -0.125810  -0.092051  -0.036854  -0.029808   0.122290   0.126644
    185      -0.069059   0.014220   0.033064   0.029779   0.000470  -0.115587
    186      -0.002990   0.092156   0.064939   0.087071  -0.016293  -0.013050
    187      -0.024026   0.008056   0.007984   0.037204   0.036455   0.048595
    188       0.017704   0.012679   0.038377   0.009309   0.024856  -0.047178
    189       0.031817   0.169476   0.126531   0.184660  -0.026169  -0.041501
    190      -0.001662   0.028125   0.035973   0.073418   0.063841   0.078840
    191       0.036694   0.022004   0.059139   0.033177   0.056873  -0.008941
    192       0.053358   0.077242   0.041275   0.031330  -0.030287   0.005740
    193       0.012055   0.048035   0.012423   0.044961  -0.029460  -0.019762
    194       0.048986   0.002986   0.024942  -0.023039   0.018369  -0.034703
    195       0.128795   0.140916   0.083146   0.081283  -0.049386  -0.007614
    196       0.060821   0.098873   0.043163   0.085594  -0.053014  -0.043215
    197       0.091228   0.003858   0.035172  -0.025499   0.047260   0.009737
    198      -0.001929   0.000424  -0.012201   0.043540  -0.020094   0.000942
    199      -0.021202   0.090469   0.007522  -0.079055   0.000038   0.060158
    200       0.005563  -0.014300   0.054957   0.038063  -0.017173   0.003263
                 18         19         20         21         22         23    
      0      -0.003548   0.006489  -0.024441  -0.041573   0.010179   0.034190
      1      -0.056657   0.028672   0.069795   0.011581   0.004074  -0.012374
      2      -0.000450  -0.015324  -0.064892  -0.043280  -0.020550   0.022601
      3      -0.030243  -0.009086   0.073380   0.153568  -0.019165  -0.033731
      4      -0.078203   0.028539   0.122248   0.135387   0.004386  -0.045792
      5      -0.023273  -0.012814  -0.054612   0.096203   0.022596   0.019317
      6      -0.008535   0.028359   0.017966   0.023726   0.078011   0.043568
      7       0.028392  -0.204897   0.008406  -0.017317   0.027834  -0.019904
      8       0.016319  -0.062592  -0.052663  -0.020747  -0.007729   0.008304
      9      -0.005068  -0.030807  -0.058963   0.006809  -0.041945  -0.040721
     10       0.028455   0.031501  -0.125851  -0.011638   0.029157   0.043565
     11       0.004779  -0.015290   0.079954   0.024252  -0.016277   0.010210
     12      -0.008563   0.013309   0.001075   0.010400   0.039866   0.031827
     13      -0.005704  -0.078388   0.027496   0.008587  -0.010541   0.003105
     14       0.010633  -0.035654  -0.040004  -0.009365  -0.001485   0.013276
     15      -0.012411   0.005890  -0.013041   0.007460   0.009396   0.015314
     16       0.016421  -0.013153  -0.047946   0.010148  -0.038371   0.077028
     17       0.011666  -0.004933   0.032564   0.015016   0.021050   0.003151
     18       0.002369   0.044880  -0.055657   0.005557  -0.003165   0.048900
     19       0.018897   0.001753  -0.061960   0.010125  -0.038218   0.085655
     20       0.024740   0.032939  -0.008105   0.002056   0.078821  -0.006023
     21      -0.020825   0.003085   0.027573   0.015646   0.033721   0.025954
     22       0.008855  -0.010486  -0.040705   0.014825  -0.062115   0.094838
     23       0.001107  -0.006289   0.083850   0.024554   0.035155   0.002315
     24      -0.011651   0.002115   0.010181   0.007172   0.037973   0.013309
     25      -0.003824  -0.002931  -0.047970   0.003666  -0.037656   0.055481
     26       0.016888  -0.013513   0.081491   0.028824   0.021065   0.023422
     27      -0.014904   0.002734   0.027191   0.007235   0.066740  -0.002632
     28      -0.003190  -0.003235  -0.049205   0.004154  -0.041512   0.058549
     29       0.028395  -0.022343   0.104342   0.044669   0.006144   0.067243
     30       0.010090   0.001778  -0.054065  -0.011570  -0.009859   0.009983
     31      -0.018555   0.005618  -0.046584  -0.009245   0.006276  -0.005164
     32       0.024905  -0.008731   0.039466   0.009509   0.011123  -0.011817
     33       0.021165   0.001326  -0.076369  -0.023831  -0.011207  -0.012443
     34      -0.028327   0.011865  -0.043856  -0.017816   0.036387  -0.049436
     35       0.039342  -0.014057   0.024290   0.009318  -0.014156   0.011061
     36       0.019545   0.003453  -0.100185  -0.018009  -0.063581   0.030946
     37      -0.019836   0.006038  -0.041683  -0.009005   0.013727  -0.009686
     38       0.016403   0.002981   0.010697  -0.011146   0.024076  -0.075008
     39       0.039302   0.004696  -0.162296  -0.037101  -0.112622   0.023337
     40      -0.030838   0.012060  -0.036647  -0.016782   0.044674  -0.050269
     41       0.024353   0.007364  -0.031222  -0.029420   0.006446  -0.103900
     42       0.003482   0.003791  -0.057543   0.003732  -0.043920   0.061378
     43      -0.006739  -0.002177  -0.039815   0.001628  -0.018643   0.035877
     44      -0.003011   0.009109   0.033942  -0.007047   0.060169  -0.093003
     45       0.010312   0.005445  -0.080962   0.004503  -0.075218   0.082802
     46      -0.007719  -0.002228  -0.037341   0.001301  -0.014548   0.032593
     47      -0.011621   0.019328   0.010144  -0.021889   0.076329  -0.137679
     48      -0.016660   0.003024   0.004060   0.020068   0.008316   0.059984
     49       0.007418  -0.010506  -0.040784   0.013746  -0.060623   0.092813
     50      -0.008936   0.004079   0.075983   0.012525   0.068178  -0.052738
     51      -0.022847   0.006076   0.014814   0.030255   0.010758   0.083700
     52       0.014079  -0.017354  -0.045320   0.021843  -0.089670   0.134340
     53      -0.017343   0.011548   0.085311   0.011716   0.091388  -0.070145
     54      -0.001847   0.007977  -0.007887   0.008685   0.078597   0.051933
     55       0.008810  -0.066717  -0.003647  -0.012552   0.017889  -0.012672
     56       0.000201  -0.025818   0.011069   0.018213   0.033180   0.018015
     57       0.018813  -0.043730  -0.101325  -0.051591   0.025793   0.045483
     58       0.003002   0.010346  -0.022523  -0.020968   0.019090   0.000313
     59      -0.001045  -0.015729   0.011675   0.019360   0.036906   0.021112
     60       0.020246   0.026343  -0.125053  -0.019386   0.079058   0.075056
     61       0.003202  -0.015059  -0.024002  -0.045407  -0.011467  -0.011921
     62       0.002218   0.010705  -0.031832  -0.010879   0.020224   0.027779
     63       0.024489  -0.063448  -0.126567  -0.071750   0.008530   0.043299
     64      -0.002418   0.123873  -0.030650   0.027557   0.089466   0.036053
     65      -0.016696   0.033425   0.083131   0.073525   0.081390   0.025161
     66       0.029027  -0.140046  -0.133203  -0.118264  -0.050119   0.018343
     67       0.002959  -0.014586  -0.027496  -0.053026  -0.018236  -0.012988
     68       0.010537  -0.084302  -0.016847  -0.004667   0.010403   0.011778
     69      -0.017364   0.161513   0.002708   0.047080   0.099886   0.101366
     70       0.005050  -0.006297  -0.008330   0.003509   0.012467   0.004356
     71      -0.012400   0.057950   0.033842   0.038495   0.067451   0.047075
     72      -0.012058   0.117847   0.057350   0.108069   0.255175   0.130761
     73       0.015820  -0.094265   0.014596   0.031927   0.081508  -0.005314
     74      -0.010724   0.046910   0.036656   0.041967   0.077472   0.046584
     75      -0.018548   0.170810  -0.016068   0.025759   0.047740   0.090119
     76      -0.014983   0.188153  -0.036118  -0.000234  -0.063760   0.048037
     77      -0.009005   0.031389   0.084505   0.095992   0.208527   0.077096
     78      -0.032503   0.318617  -0.029845   0.037839   0.016671   0.132059
     79       0.009071  -0.054976  -0.003881  -0.004790   0.019782  -0.010541
     80      -0.023978   0.153626  -0.008966  -0.011465  -0.056457   0.044730
     81       0.001797  -0.126607   0.031106   0.005590   0.155815   0.047200
     82       0.006122  -0.014058  -0.013361  -0.009867  -0.010298  -0.009729
     83      -0.002604  -0.065966   0.049175   0.029452   0.066040   0.018429
     84       0.030764  -0.350843   0.046581   0.031554   0.340044   0.049159
     85       0.008599  -0.069751  -0.003615  -0.012331   0.026193  -0.009670
     86       0.042076  -0.331480   0.054275   0.079878   0.305005   0.021710
     87       0.025827  -0.257826   0.026986   0.031109   0.272294   0.048684
     88      -0.017363   0.219942  -0.048361  -0.032565  -0.200714  -0.012603
     89      -0.046799   0.155586   0.064012  -0.017828  -0.133858   0.015795
     90      -0.047036   0.111789   0.046749  -0.050032  -0.060075   0.044191
     91       0.023430  -0.136475  -0.000058   0.010445   0.101566  -0.008724
     92      -0.007084  -0.048008   0.051608   0.021855   0.049869   0.017837
     93       0.011786  -0.033409  -0.044783   0.015355  -0.030275  -0.069457
     94       0.065055   0.043900  -0.081253  -0.006840   0.052183  -0.035281
     95      -0.025375  -0.004151   0.063747   0.012291  -0.058038   0.032964
     96      -0.011599  -0.010260  -0.055616   0.016043  -0.014967  -0.054939
     97      -0.023352   0.036916  -0.092891  -0.006019   0.043642  -0.060947
     98       0.039755   0.000667   0.074216   0.010325  -0.064537   0.038523
     99      -0.059231  -0.010237  -0.026744   0.011565  -0.030495  -0.006275
    100      -0.137830  -0.000366  -0.035467  -0.007872  -0.033390  -0.014381
    101       0.101566  -0.005161   0.033772   0.018766  -0.054134  -0.042031
    102      -0.098872   0.006150  -0.036231   0.005302  -0.008580   0.035507
    103      -0.248572  -0.012029  -0.046653  -0.012786  -0.067352  -0.003426
    104       0.183023  -0.001493   0.042957   0.023247  -0.035851  -0.057268
    105      -0.045672  -0.032677   0.033447   0.016593  -0.077094   0.006268
    106      -0.098894  -0.024814   0.071664  -0.001888  -0.089969   0.037517
    107       0.051302  -0.003577  -0.044064   0.017407  -0.053594  -0.125267
    108      -0.086021  -0.037710   0.067092   0.014224  -0.098897   0.059832
    109      -0.193437  -0.053844   0.139227  -0.003812  -0.164528   0.098919
    110       0.106292   0.000931  -0.091222   0.021139  -0.026977  -0.206492
    111       0.035193  -0.049962   0.053103   0.024922  -0.079512  -0.052797
    112       0.093544  -0.009030   0.099186   0.010234  -0.039773  -0.006671
    113      -0.091725  -0.009533  -0.065836   0.007604  -0.086314  -0.085051
    114       0.067741  -0.069138   0.101901   0.030996  -0.103632  -0.055831
    115       0.169543  -0.026770   0.188326   0.019731  -0.062812   0.011101
    116      -0.167603  -0.015908  -0.132476   0.002184  -0.092457  -0.124661
    117       0.062582  -0.044186   0.003053   0.023688  -0.056638  -0.102643
    118       0.171560   0.031498   0.004771   0.004921   0.043257  -0.056214
    119      -0.124518  -0.008422   0.003165   0.006506  -0.099849   0.001008
    120       0.117094  -0.048670   0.011921   0.028442  -0.066857  -0.139859
    121       0.295797   0.041488   0.018746   0.008260   0.077885  -0.068106
    122      -0.214527  -0.012949  -0.007494   0.003319  -0.118220   0.016847
    123       0.020426   0.018801  -0.023268   0.012871  -0.021676  -0.040499
    124       0.013421   0.041612  -0.038139  -0.002403   0.027950  -0.035907
    125       0.031962   0.051524   0.038907  -0.004783  -0.041789   0.022284
    126      -0.037520  -0.025801   0.076440   0.006533  -0.069270   0.000555
    127      -0.058269   0.053550  -0.085492  -0.018668   0.065617  -0.069212
    128      -0.038615   0.081062  -0.044029  -0.022459   0.014719  -0.035015
    129      -0.047971  -0.047464   0.126315   0.002583  -0.101266   0.049280
    130      -0.108548   0.107297  -0.216184  -0.010636   0.160589  -0.281949
    131      -0.173287   0.107195  -0.119182  -0.020701   0.084707  -0.272917
    132       0.033925  -0.068936   0.175782  -0.005761  -0.149990   0.242068
    133       0.000769   0.007704   0.031624  -0.020586  -0.020394   0.110260
    134      -0.030353   0.091698  -0.086424  -0.036880   0.035069   0.026574
    135      -0.146310   0.006919   0.007362   0.017146  -0.004021  -0.258925
    136      -0.110053   0.048410  -0.115499  -0.033678   0.081754  -0.054527
    137       0.036091   0.065277   0.002430  -0.022157  -0.024726   0.093598
    138       0.037206   0.034724  -0.083317   0.012146  -0.009373  -0.080190
    139       0.036790   0.030893   0.084694  -0.002601  -0.003576   0.044102
    140       0.144882   0.084538   0.061366   0.009399  -0.057770   0.042558
    141      -0.012492  -0.002037  -0.077938  -0.089752  -0.050011   0.016094
    142       0.016761   0.076919   0.025817   0.148332   0.085835  -0.141461
    143       0.179169   0.081138   0.086946  -0.008887  -0.076655   0.077123
    144       0.066576   0.055969  -0.054288   0.082155   0.014213  -0.122543
    145       0.055493   0.008235   0.185811  -0.042122  -0.047260   0.155357
    146       0.160984   0.149851  -0.046475   0.171899   0.042586  -0.185827
    147       0.063468   0.065191  -0.175597   0.036724   0.025627  -0.176074
    148       0.047851  -0.006410   0.147623  -0.116732  -0.068122   0.188909
    149       0.151546   0.033256   0.158685  -0.129827  -0.142889   0.237388
    150       0.105461   0.070539   0.001275   0.024097  -0.015521  -0.007051
    151       0.125427   0.026440   0.008209   0.027438  -0.022398  -0.008170
    152      -0.056575   0.042543   0.006484  -0.024000  -0.020495  -0.006273
    153       0.081627   0.080182  -0.021163   0.004969  -0.032821   0.055705
    154       0.204978   0.020862   0.039591   0.049977  -0.053241   0.002985
    155       0.023230   0.034961   0.041507   0.001985  -0.044821  -0.011628
    156       0.160961   0.092492   0.022819   0.040776  -0.001463  -0.011623
    157       0.216534   0.038723   0.050240   0.059643  -0.017062  -0.031129
    158      -0.104911   0.068764  -0.024826  -0.048315   0.000535   0.026655
    159       0.141804   0.076294   0.019370   0.039422  -0.001177  -0.032093
    160       0.046862   0.011828  -0.026451  -0.000614  -0.038490   0.018802
    161      -0.157338   0.018884  -0.022623  -0.043517   0.001128  -0.052877
    162      -0.009293  -0.000182   0.053588  -0.059354  -0.005326  -0.011260
    163      -0.066796   0.034524   0.102654   0.018733   0.021090  -0.027195
    164      -0.011345  -0.007798  -0.041622  -0.037579   0.005069   0.015927
    165       0.000572   0.011333   0.085046  -0.219430   0.000090  -0.024274
    166      -0.043391   0.032077   0.092199  -0.082049   0.035094  -0.023381
    167      -0.006427  -0.003379  -0.035106  -0.130493   0.009231   0.018000
    168       0.008101   0.000461   0.067166  -0.207286  -0.006276  -0.023778
    169      -0.029220   0.018875   0.073846  -0.083965   0.025095  -0.022396
    170      -0.036951   0.011511  -0.023010  -0.086828   0.029242   0.018344
    171       0.018223  -0.006882   0.080089  -0.295566  -0.013772  -0.029556
    172      -0.047310   0.029713   0.099830  -0.112666   0.037732  -0.027987
    173      -0.058238   0.024270   0.004245  -0.106184   0.043673   0.012582
    174       0.001136  -0.007462   0.019535   0.005769  -0.010842  -0.011630
    175       0.008211  -0.014707   0.006129   0.000847  -0.007525  -0.006102
    176      -0.043191   0.008692  -0.049811   0.034847   0.029708   0.026465
    177       0.006616  -0.021024  -0.005094   0.066642  -0.020299  -0.005286
    178       0.019395  -0.028753  -0.017321   0.030422  -0.018892   0.000141
    179      -0.069330   0.021442  -0.034657   0.105329   0.044725   0.021952
    180      -0.011636  -0.001152  -0.006806   0.180281  -0.008251  -0.004970
    181       0.030871  -0.031792  -0.042382   0.075630  -0.026185   0.007264
    182      -0.016336  -0.010968  -0.098912   0.090012   0.009147   0.040045
    183      -0.015431  -0.011406  -0.059790   0.403720  -0.017520   0.010859
    184       0.059678  -0.059146  -0.105559   0.184221  -0.052883   0.024152
    185      -0.019570  -0.015846  -0.127022   0.214109   0.004820   0.048544
    186      -0.019656   0.018629   0.034296   0.045367   0.008300  -0.018846
    187       0.016257  -0.013003  -0.008772  -0.000330  -0.008848  -0.002639
    188       0.014730  -0.022935  -0.104203  -0.025391  -0.005975   0.036373
    189      -0.030890   0.026389   0.016860   0.137410   0.016142  -0.015154
    190       0.034186  -0.024388  -0.038830   0.028353  -0.022003   0.002065
    191       0.036501  -0.036872  -0.134793  -0.008979  -0.021892   0.041103
    192      -0.014059   0.024529   0.085358  -0.161166   0.011318  -0.032074
    193      -0.022871   0.019603   0.060607  -0.079803   0.024030  -0.018794
    194       0.018526  -0.019638  -0.074663  -0.139002  -0.004254   0.027604
    195      -0.021863   0.035787   0.106859  -0.208539   0.019790  -0.040563
    196      -0.036333   0.032846   0.083599  -0.098688   0.035335  -0.027213
    197       0.043536  -0.033996  -0.094322  -0.204431  -0.019311   0.032967
    198      -0.083655  -0.046754  -0.098961  -0.003669  -0.026686  -0.017118
    199      -0.035784   0.025294  -0.159604  -0.022926   0.051041   0.058294
    200       0.064524  -0.036933   0.121658   0.044988  -0.079761   0.011498
                 24         25         26         27         28         29    
      0      -0.002349   0.028979  -0.023688  -0.015594   0.048349   0.021515
      1      -0.046849   0.008929  -0.013373  -0.066727   0.079459   0.021418
      2      -0.055045   0.020409  -0.012019  -0.059150   0.089894   0.029028
      3      -0.042924  -0.002838  -0.011288  -0.037830   0.034361   0.004244
      4      -0.035800  -0.012306  -0.004954  -0.058757   0.044370   0.002203
      5       0.076074   0.006014  -0.006759   0.054137  -0.053117  -0.012096
      6      -0.008365  -0.003253   0.009478  -0.017319  -0.042951   0.005490
      7       0.033600   0.030970  -0.041391   0.013530  -0.076119   0.015588
      8      -0.043636   0.014318  -0.014542  -0.049882   0.049692   0.008296
      9       0.004540  -0.019383  -0.010854  -0.018134   0.005901   0.010888
     10      -0.068937  -0.050104  -0.034996   0.022007   0.003384  -0.000979
     11      -0.047244   0.016833   0.037440   0.037325  -0.005259  -0.004184
     12       0.010594   0.012667  -0.012384   0.000529   0.001585   0.002339
     13      -0.036808   0.015175  -0.007906   0.002884   0.003686   0.013846
     14      -0.059889   0.003901   0.000031  -0.050296   0.039624   0.010584
     15       0.028798   0.012610  -0.017345   0.012580   0.017392  -0.000278
     16      -0.065113   0.001328   0.038466   0.040735  -0.006853  -0.001350
     17      -0.069991  -0.006342   0.007941   0.023723   0.002000  -0.000739
     18       0.018056   0.000922   0.020091  -0.000547  -0.000877  -0.006765
     19      -0.069979  -0.005566   0.045513   0.035472  -0.011217  -0.003524
     20      -0.078199  -0.038157  -0.047222   0.034414   0.012519  -0.003163
     21       0.050397   0.045657  -0.048831   0.115253   0.056967  -0.014117
     22      -0.057621   0.017444   0.083613   0.041386  -0.021001  -0.006554
     23      -0.080287   0.017399   0.010133   0.100402   0.017200  -0.008703
     24       0.081715   0.049681  -0.071319   0.127342   0.077717  -0.018909
     25      -0.005809   0.014166   0.043805   0.015421  -0.009642  -0.006274
     26      -0.113023   0.019882   0.031106   0.129994   0.017129  -0.010868
     27       0.114827   0.064990  -0.112527   0.173308   0.114201  -0.026172
     28      -0.011540   0.012703   0.049773   0.011991  -0.013876  -0.005559
     29      -0.162709   0.035776   0.064379   0.196031   0.022502  -0.016503
     30       0.072482   0.011019  -0.029419  -0.001267   0.022607  -0.003249
     31       0.051337   0.007221  -0.021447  -0.006780   0.011487  -0.004476
     32      -0.096231  -0.012440   0.029731   0.027976  -0.013384   0.001744
     33       0.088450  -0.005384  -0.040748  -0.047249   0.015002   0.003128
     34       0.083623  -0.000805  -0.063236  -0.027453   0.021566  -0.001421
     35      -0.113339  -0.015487   0.057175   0.018050  -0.026069   0.002969
     36       0.038586  -0.017396   0.037355  -0.110121  -0.039720   0.009138
     37       0.056710   0.009521  -0.030870   0.002840   0.018434  -0.005475
     38      -0.060690  -0.046699   0.004346  -0.086683  -0.039878   0.016215
     39       0.024897  -0.063138   0.087175  -0.269270  -0.110001   0.029310
     40       0.097922   0.007701  -0.076153  -0.004892   0.035949  -0.005076
     41      -0.047040  -0.080820   0.014326  -0.206117  -0.080636   0.030997
     42       0.015543   0.020945   0.029340   0.031283   0.007891  -0.009401
     43       0.003115   0.011696   0.019664   0.019058  -0.000564  -0.005116
     44      -0.032086  -0.026543  -0.039526  -0.018317   0.002067   0.005638
     45      -0.017925   0.012209   0.070053   0.011121  -0.013698  -0.007381
     46       0.007992   0.012566   0.014156   0.020725   0.002137  -0.005311
     47       0.009481  -0.040526  -0.072034  -0.068559   0.004090   0.008746
     48       0.030914   0.056925  -0.023205   0.157751   0.066458  -0.023137
     49      -0.052867   0.017298   0.081172   0.039295  -0.021049  -0.006393
     50      -0.051915   0.005448  -0.035750   0.087204   0.031834  -0.006134
     51       0.017892   0.074650  -0.021346   0.225335   0.090069  -0.031983
     52      -0.083934   0.025960   0.124347   0.058217  -0.032896  -0.011120
     53      -0.033816   0.007778  -0.069628   0.109901   0.054606  -0.006695
     54      -0.017984  -0.000859   0.010785  -0.038662  -0.039723   0.012895
     55       0.023812   0.010352  -0.018376  -0.004272  -0.022255   0.009370
     56      -0.029427   0.011995  -0.013762  -0.050438   0.014641  -0.006228
     57      -0.066464   0.018043  -0.009964  -0.125585   0.102561  -0.003928
     58       0.031519  -0.024375   0.026221  -0.003437   0.040690  -0.005881
     59      -0.029396   0.008166  -0.008575  -0.052607   0.019602  -0.008296
     60       0.006157  -0.141154   0.187547  -0.072935   0.420335   0.055350
     61      -0.008301   0.049495  -0.064796  -0.041604  -0.085793  -0.040991
     62      -0.045917  -0.000189   0.003929  -0.095424   0.106705  -0.029610
     63      -0.088213   0.035564  -0.030454  -0.162130   0.127707  -0.014665
     64       0.130380  -0.218286   0.265915   0.087206   0.373035   0.063849
     65       0.026173  -0.030255   0.035571   0.044420  -0.068895   0.016202
     66      -0.169513   0.181035  -0.209561  -0.246606  -0.096549  -0.075814
     67      -0.018005   0.063201  -0.081450  -0.054752  -0.102556  -0.052534
     68      -0.067009   0.051935  -0.061422  -0.107142   0.025949  -0.013524
     69      -0.043604  -0.022768   0.054791  -0.043467  -0.096268   0.000829
     70       0.002861   0.009644  -0.010588  -0.007703  -0.054844   0.008152
     71      -0.023416  -0.013446   0.025300  -0.049305   0.003715  -0.021124
     72       0.128892  -0.172321   0.229691   0.128683  -0.040741   0.332510
     73       0.108277  -0.064100   0.065077   0.107627  -0.022370   0.239257
     74      -0.008357  -0.024196   0.036831  -0.033046   0.008793   0.010712
     75      -0.099375   0.027347  -0.004354  -0.099393  -0.113352  -0.107361
     76      -0.154109   0.093211  -0.083071  -0.151013  -0.177011  -0.256262
     77       0.128507  -0.149633   0.185928   0.103661   0.050963   0.274499
     78      -0.191532   0.063251  -0.025613  -0.174897  -0.207396  -0.238089
     79       0.029576   0.001792  -0.008237   0.009202  -0.017176   0.033042
     80      -0.188870   0.113340  -0.112875  -0.222638  -0.051183  -0.359448
     81       0.030542   0.005970  -0.003889  -0.061837  -0.133308   0.032964
     82       0.003929   0.012577  -0.017993   0.002989   0.006672   0.002381
     83      -0.014216   0.024224  -0.030134  -0.062165  -0.027767  -0.015226
     84       0.195536  -0.104190   0.101762  -0.139187  -0.055104  -0.109937
     85       0.026244   0.010596  -0.018048  -0.007916  -0.041703   0.018138
     86       0.222891  -0.163020   0.153815  -0.172349   0.217294  -0.298230
     87       0.148360  -0.091260   0.092476  -0.110789  -0.013671  -0.102106
     88      -0.153406   0.100318  -0.099100   0.086069  -0.019614   0.125444
     89      -0.222658   0.204502  -0.210030   0.021279  -0.265629   0.234792
     90      -0.193925   0.201768  -0.198457   0.029909  -0.401034   0.310939
     91       0.113537  -0.066785   0.058974  -0.054924   0.124110  -0.137554
     92      -0.030148   0.039327  -0.044934  -0.056689  -0.044634   0.004088
     93      -0.030188  -0.022583   0.005758   0.021834  -0.007841   0.005314
     94      -0.035861  -0.026908  -0.024824   0.034815  -0.002637  -0.006852
     95       0.021838   0.005608   0.014497  -0.006702  -0.002849  -0.003729
     96      -0.044962  -0.023387   0.010713   0.042136  -0.014990  -0.006960
     97      -0.022438  -0.015313  -0.013526   0.028523  -0.003882  -0.003688
     98       0.029583  -0.004852   0.004592  -0.010450  -0.003794  -0.005667
     99      -0.028623  -0.020865   0.005779   0.023818  -0.009590  -0.006238
    100       0.015387  -0.019887  -0.005254  -0.002616  -0.009769   0.001152
    101       0.011150  -0.010921   0.014441   0.015941  -0.014446  -0.005086
    102      -0.035050  -0.017205  -0.005542   0.016148   0.001209  -0.004633
    103       0.029841  -0.028188  -0.002645  -0.013463  -0.016438   0.001587
    104       0.001089  -0.006272   0.015531   0.025789  -0.012470  -0.006593
    105       0.006919  -0.014945   0.013204   0.001017  -0.010015  -0.001220
    106       0.062315  -0.006070   0.003042  -0.036299  -0.006030   0.004496
    107       0.009978  -0.027455   0.014441   0.029494  -0.027125  -0.000252
    108       0.020786  -0.010350   0.013765  -0.016557  -0.006086  -0.002489
    109       0.118660   0.001353   0.008221  -0.085477  -0.002196   0.012697
    110      -0.005963  -0.034256   0.014180   0.052586  -0.033201   0.002923
    111       0.013825  -0.009371   0.020441   0.005277  -0.012117   0.005813
    112       0.032669   0.001697   0.007302   0.001687  -0.008180  -0.002613
    113       0.030157  -0.033945   0.009397   0.003156  -0.025304   0.003323
    114       0.031097  -0.001126   0.029575  -0.004653  -0.012746   0.009395
    115       0.053547   0.018013   0.018955  -0.009154  -0.006317  -0.001609
    116       0.026625  -0.047410   0.006322   0.002990  -0.030036   0.008856
    117      -0.003760  -0.019803   0.015314   0.020913  -0.015897   0.007127
    118      -0.022880  -0.015138  -0.012184   0.043124  -0.007934  -0.008190
    119       0.051171  -0.013927   0.010894  -0.020654  -0.013173   0.000214
    120       0.004588  -0.027271   0.018751   0.028553  -0.025232   0.008110
    121      -0.045031  -0.015954  -0.017060   0.055700  -0.006415  -0.009919
    122       0.063637  -0.011547   0.012875  -0.029477  -0.011806   0.000933
    123       0.003300  -0.019746   0.000656   0.022476  -0.016116  -0.009383
    124       0.014956  -0.002526  -0.015181   0.003218   0.002129  -0.000230
    125       0.071496  -0.011488  -0.021879  -0.026623  -0.001304  -0.003944
    126       0.010079  -0.021449   0.019677   0.024923  -0.032780  -0.025191
    127       0.004227  -0.003207  -0.023566   0.008384   0.006340   0.004590
    128       0.065346  -0.006746  -0.032762  -0.025095   0.006890   0.004195
    129       0.002897  -0.055414  -0.000830   0.036172  -0.039363  -0.021218
    130       0.056076   0.181145   0.133487  -0.040693   0.000170  -0.061283
    131       0.138839   0.228803   0.198044  -0.079518  -0.028295  -0.108913
    132      -0.066685  -0.256937  -0.197068   0.087098  -0.010974   0.073173
    133      -0.034149  -0.151760  -0.148650   0.046420   0.010690   0.057552
    134       0.016808  -0.107980  -0.144435   0.003211   0.031228   0.061126
    135       0.107371   0.248810   0.281951  -0.044203  -0.070943  -0.151318
    136      -0.033511  -0.038773  -0.051396   0.030488   0.006573   0.012760
    137       0.027187  -0.132299  -0.156139   0.003356   0.025998   0.065103
    138      -0.016130  -0.027978   0.010811   0.052913  -0.032927  -0.025008
    139       0.078930   0.017846  -0.033935  -0.066208   0.031621   0.026198
    140       0.120896   0.011887  -0.013987  -0.061379   0.003159  -0.001801
    141      -0.072681  -0.204036  -0.108707   0.144560  -0.085064  -0.120626
    142       0.132799   0.267640   0.134687  -0.181237   0.112280   0.182796
    143       0.121777  -0.010773  -0.027138  -0.053918  -0.007319  -0.024500
    144       0.039413   0.098688   0.083504  -0.033215   0.015958   0.054466
    145       0.105877  -0.034263  -0.095696  -0.088571   0.035955   0.006712
    146       0.162891   0.277069   0.185450  -0.155636   0.069295   0.145256
    147      -0.036660   0.018893   0.073209   0.077154  -0.044945  -0.019185
    148       0.047989  -0.152930  -0.155052   0.002009  -0.017466  -0.076054
    149       0.090120  -0.201208  -0.172761   0.012638  -0.051606  -0.123699
    150       0.076167  -0.001818  -0.025715  -0.033537   0.006400   0.013842
    151       0.026830   0.009913   0.013302  -0.001668  -0.011094  -0.025690
    152       0.045257  -0.024818  -0.028492  -0.006576  -0.002979   0.000927
    153       0.068128  -0.080061  -0.098803  -0.016910   0.002322   0.012533
    154       0.042665   0.025742   0.036157  -0.010260  -0.018970  -0.042327
    155       0.062135   0.010112   0.011569  -0.018986  -0.009177  -0.014156
    156       0.113317   0.042970  -0.008461  -0.070697   0.022752   0.028535
    157       0.068965   0.087663   0.068228  -0.044554   0.001247  -0.020326
    158       0.049457  -0.072019  -0.093831  -0.008398   0.009597   0.022276
    159       0.093465   0.048391   0.010071  -0.055536   0.015792   0.021135
    160      -0.010465  -0.067104  -0.037561   0.039671  -0.026874  -0.036673
    161       0.003279  -0.026153  -0.012774   0.023530  -0.009172   0.001703
    162      -0.028071   0.011169  -0.002011  -0.017168   0.027836   0.012536
    163      -0.002449  -0.003586  -0.000767  -0.024610   0.018513   0.001092
    164       0.012393   0.011117   0.001218   0.001903   0.008835   0.008302
    165      -0.029512   0.002168   0.020825  -0.008028   0.014540   0.005073
    166       0.036893  -0.007203   0.013374   0.019785  -0.034425  -0.015631
    167       0.023386   0.008795   0.015073   0.019210  -0.003497   0.005842
    168      -0.039792   0.003424   0.024430  -0.010044   0.017878   0.005841
    169       0.020634  -0.005507   0.015860   0.013797  -0.026171  -0.013239
    170       0.060363   0.006437   0.017781   0.041289  -0.031057  -0.002827
    171      -0.060748   0.006124   0.034766  -0.015623   0.030150   0.009378
    172       0.037603  -0.006704   0.022529   0.025934  -0.040858  -0.019256
    173       0.080611   0.004691   0.023560   0.054378  -0.047879  -0.009718
    174      -0.032000   0.000210   0.001030  -0.017460   0.015968   0.003755
    175      -0.020475   0.000519   0.002398  -0.011775   0.009489   0.001388
    176       0.072051   0.004724   0.004988   0.042388  -0.037732  -0.005256
    177      -0.042341   0.002458  -0.004047  -0.024469   0.024634   0.007665
    178      -0.034601   0.003695  -0.000493  -0.019108   0.021241   0.006948
    179       0.095353  -0.000602   0.000725   0.049828  -0.056959  -0.014809
    180      -0.017599  -0.005411  -0.023119  -0.023835   0.011490  -0.001257
    181      -0.038691   0.003840  -0.011730  -0.025137   0.028903   0.009735
    182       0.050433   0.009016  -0.006810   0.029231  -0.016685   0.004194
    183      -0.016597  -0.007017  -0.052750  -0.038109   0.019496   0.000311
    184      -0.068671   0.008596  -0.030146  -0.046859   0.057550   0.021417
    185       0.052151   0.007933  -0.023125   0.021898  -0.013185   0.004662
    186       0.000024  -0.007904  -0.002728  -0.004234  -0.008389  -0.009059
    187      -0.016058   0.000816   0.001336  -0.006707   0.007522   0.001386
    188       0.020142   0.012808   0.004847   0.020557   0.001868   0.011173
    189       0.021776  -0.011189  -0.010911   0.005050  -0.023682  -0.015773
    190      -0.033215   0.002406  -0.003518  -0.016840   0.021486   0.005934
    191      -0.002418   0.015164   0.000822   0.007896   0.019883   0.017368
    192      -0.011852  -0.004066   0.021494  -0.000850  -0.002712  -0.004652
    193       0.025848  -0.004554   0.015526   0.019019  -0.028411  -0.012332
    194       0.012509   0.014307   0.017935   0.021270   0.004614   0.012784
    195      -0.004803  -0.004706   0.029578   0.004500  -0.008926  -0.007445
    196       0.038175  -0.007119   0.020103   0.025058  -0.039191  -0.017794
    197      -0.009510   0.021274   0.024347   0.016077   0.023271   0.023381
    198      -0.085275  -0.096493  -0.046465   0.062394  -0.018041   0.001049
    199      -0.137127  -0.115062  -0.070832   0.089616  -0.016242  -0.010941
    200      -0.000948   0.084349   0.099219  -0.031727   0.010462   0.014282
                 30         31         32         33         34         35    
      0       0.011437  -0.002202  -0.009536   0.000124   0.058570   0.229841
      1       0.020023  -0.001585  -0.042033  -0.050417  -0.011963   0.069513
      2       0.021919  -0.001996  -0.043981  -0.043073   0.016058   0.120107
      3       0.008424   0.002281  -0.020043  -0.026036  -0.023944  -0.038371
      4       0.011077   0.000334  -0.024042  -0.045542  -0.063352  -0.104998
      5      -0.013546  -0.000416   0.049688   0.067616   0.071505   0.127522
      6       0.000725  -0.000407   0.009067   0.010796  -0.000903  -0.007211
      7       0.002814   0.001346  -0.020720   0.056961  -0.005745  -0.074255
      8       0.010574  -0.004227   0.005370   0.015916   0.000414   0.004786
      9      -0.005514   0.021962  -0.010088  -0.001761   0.108258  -0.014850
     10       0.008411  -0.087041  -0.015568   0.000512   0.214377  -0.087222
     11      -0.005308   0.026193   0.011452   0.005621  -0.053233   0.020254
     12       0.001268  -0.001707   0.015600   0.017925   0.020548   0.067490
     13       0.006140   0.001943  -0.035976  -0.003337   0.026244  -0.039440
     14       0.010176  -0.002344  -0.003492   0.000344   0.004337  -0.014826
     15       0.000017   0.002806   0.009838   0.008496   0.019007   0.047502
     16      -0.007195  -0.003178  -0.004452  -0.000615   0.063836  -0.028660
     17       0.001157  -0.005500   0.004549   0.005873   0.034163  -0.015954
     18      -0.009545   0.014223   0.038828   0.013854  -0.005784   0.078604
     19      -0.008992  -0.004545   0.003671   0.000403   0.063313  -0.026109
     20       0.010788  -0.071702  -0.002839   0.007663   0.146440  -0.064562
     21       0.000600  -0.010364  -0.005542  -0.005101   0.003024  -0.005475
     22      -0.017753   0.049885   0.020939   0.003271  -0.033915   0.039157
     23      -0.004716   0.023591   0.004266  -0.002574   0.002279   0.024110
     24       0.002066  -0.022064  -0.012982  -0.015538  -0.015905  -0.061701
     25      -0.007625   0.023423   0.013742   0.002752  -0.037510   0.010468
     26      -0.012710   0.042919   0.006392  -0.007717   0.001819   0.025995
     27       0.006069  -0.039129  -0.021934  -0.024390  -0.019807  -0.103018
     28      -0.008508   0.026630   0.015067   0.003680  -0.037071   0.016519
     29      -0.025665   0.077630   0.014833  -0.011472  -0.009458   0.054443
     30       0.001765  -0.019816  -0.005350  -0.004203  -0.015887  -0.042743
     31       0.007595  -0.019938  -0.003427  -0.000420  -0.006220  -0.030648
     32      -0.005845   0.026462   0.003922  -0.001052   0.020814   0.028860
     33       0.004505  -0.032298  -0.010119  -0.004324  -0.002703  -0.057139
     34       0.017376  -0.046184  -0.014837  -0.001848   0.021298  -0.045661
     35      -0.012230   0.040706   0.010447   0.000063   0.006214   0.033132
     36       0.000058  -0.002326   0.011842   0.012431  -0.026084   0.015696
     37       0.008388  -0.023835  -0.005958  -0.002230  -0.003050  -0.038231
     38       0.008263  -0.003193  -0.002751   0.007786   0.053254   0.047418
     39       0.001986   0.000843   0.023865   0.030455  -0.020149   0.069221
     40       0.017182  -0.049519  -0.016983  -0.005509   0.008929  -0.064178
     41       0.014718  -0.015608  -0.000431   0.018937   0.064566   0.071351
     42      -0.006878   0.014604   0.008580  -0.003076  -0.037753  -0.015362
     43      -0.003247   0.009288   0.005978   0.001116  -0.009380   0.002388
     44       0.012648  -0.017994  -0.013671  -0.003681   0.050303  -0.000014
     45      -0.013400   0.036139   0.017117  -0.002222  -0.049785   0.003632
     46      -0.002287   0.006168   0.004816   0.000980  -0.007985  -0.000606
     47       0.024532  -0.048189  -0.022984  -0.005109   0.059742  -0.035549
     48      -0.006328   0.004243  -0.002976  -0.014263  -0.024062  -0.047910
     49      -0.017712   0.049959   0.021734   0.004183  -0.035623   0.042903
     50       0.002558   0.002617  -0.009824  -0.009623   0.031190   0.000257
     51      -0.011917   0.013543  -0.001825  -0.021844  -0.033757  -0.067096
     52      -0.023730   0.074287   0.033772   0.006589  -0.062896   0.054285
     53       0.002208  -0.010122  -0.018339  -0.015696   0.044804  -0.019605
     54       0.005053  -0.001213   0.001842   0.009518  -0.008308  -0.012603
     55       0.004469   0.000277  -0.011540   0.011040  -0.012181   0.002035
     56       0.003547  -0.006474   0.031853   0.035920  -0.025963  -0.031315
     57       0.015124  -0.021920   0.108609   0.068540  -0.077042  -0.091804
     58      -0.000015  -0.001316   0.010403  -0.034941   0.005094   0.084484
     59       0.003111  -0.007180   0.037284   0.033373  -0.027693  -0.028208
     60       0.053087  -0.010867  -0.183240   0.497561  -0.183332  -0.182744
     61      -0.018529  -0.010132   0.175282  -0.249512   0.050108   0.141323
     62       0.002599  -0.019159   0.122293   0.003529  -0.047460   0.014984
     63       0.015941  -0.030863   0.172575   0.063456  -0.100781  -0.124904
     64       0.038745   0.018302  -0.352549   0.405204  -0.078159   0.063146
     65      -0.002043   0.016922  -0.122791   0.023914   0.043462   0.065485
     66      -0.014055  -0.049799   0.476194  -0.279548  -0.045893  -0.092061
     67      -0.023254  -0.013381   0.221005  -0.299121   0.057159   0.159877
     68       0.008086  -0.019373   0.113116   0.067557  -0.077418  -0.150952
     69      -0.006232   0.004804  -0.022146  -0.062430   0.005536  -0.055677
     70       0.000860   0.004879  -0.040647  -0.026010  -0.000287   0.025898
     71      -0.004702  -0.007315   0.053411   0.019974  -0.034165  -0.126483
     72       0.134768  -0.027121   0.213211  -0.217174  -0.000687  -0.160774
     73       0.099704  -0.012605   0.076260  -0.123502   0.009409   0.091945
     74       0.008892  -0.009902   0.071132   0.006780  -0.032965  -0.121415
     75      -0.052118   0.015359  -0.101483  -0.008942   0.007620  -0.017331
     76      -0.119954   0.036736  -0.253272   0.005312   0.013748  -0.003439
     77       0.120731  -0.035990   0.267517  -0.123419  -0.039995  -0.229584
     78      -0.115028   0.034784  -0.227711  -0.029840   0.022867  -0.042140
     79       0.014620  -0.001639   0.002283  -0.002188  -0.010398   0.013940
     80      -0.149194   0.021596  -0.150830   0.171885  -0.041737  -0.147870
     81       0.008637   0.006815  -0.094581   0.004423  -0.041503   0.025462
     82       0.003355  -0.003413   0.025874   0.016516  -0.005484   0.001563
     83      -0.001698  -0.006794   0.026185   0.038267  -0.050963   0.008224
     84      -0.052087   0.019821  -0.150471  -0.118305  -0.009257   0.099741
     85       0.006902   0.002826  -0.040231   0.008287  -0.017212   0.011347
     86      -0.114822   0.001865   0.075948  -0.155987   0.031057   0.115955
     87      -0.045958   0.012859  -0.081203  -0.090325   0.006736   0.053954
     88       0.057439  -0.016982   0.106513   0.130208  -0.012727  -0.106403
     89       0.098492  -0.016482  -0.015070   0.205852  -0.146378  -0.027892
     90       0.119086  -0.001777  -0.158632   0.180823  -0.144334  -0.009328
     91      -0.051834  -0.001875   0.063159  -0.073603   0.021096   0.088414
     92       0.006088  -0.007716   0.022231   0.048437  -0.059392   0.016139
     93      -0.016156   0.055565   0.000476   0.000063   0.045124  -0.002796
     94       0.004756  -0.045727  -0.001663  -0.000235   0.009495   0.035970
     95       0.009031  -0.028088   0.000740   0.004054   0.030740  -0.018061
     96       0.000037   0.009135   0.002245   0.001162   0.032444   0.002086
     97      -0.003413  -0.002566   0.003690  -0.000358  -0.052944   0.042331
     98       0.016114  -0.050692  -0.004408   0.002638   0.074390  -0.018347
     99       0.007841   0.000266   0.001172   0.003036   0.057313   0.028066
    100      -0.009894  -0.011509   0.000393  -0.003650  -0.078195   0.064585
    101      -0.000696  -0.024673  -0.002168  -0.000446   0.046044  -0.065688
    102       0.013807  -0.000788   0.002696   0.006640   0.064185   0.065242
    103      -0.012072  -0.009607   0.001377  -0.005425  -0.129678   0.111823
    104       0.001505  -0.028672  -0.003261   0.000203   0.082286  -0.102553
    105       0.002010   0.006896  -0.003127   0.000800   0.101285  -0.039009
    106      -0.006210  -0.032341  -0.007185  -0.004562   0.012103  -0.045100
    107      -0.026146   0.031410   0.003844  -0.005685  -0.074166  -0.003751
    108       0.013640  -0.024655  -0.007006   0.002309   0.155271  -0.064261
    109      -0.008243  -0.035904  -0.013729  -0.006136   0.073071  -0.108771
    110      -0.045777   0.083681   0.009504  -0.008385  -0.155542   0.029798
    111      -0.019009   0.067035   0.000836  -0.001396   0.044267  -0.054436
    112      -0.005057  -0.025157  -0.001313  -0.002757  -0.026040  -0.054776
    113      -0.023768   0.015447  -0.000559  -0.006525  -0.041204   0.005394
    114      -0.025914   0.084804   0.000646  -0.002342   0.041068  -0.099058
    115      -0.005016  -0.020624  -0.001395  -0.001754  -0.005631  -0.128308
    116      -0.038158   0.043664  -0.000645  -0.010261  -0.087269   0.051760
    117      -0.028887   0.087713   0.003523  -0.003353  -0.014398   0.001863
    118      -0.002679  -0.020509   0.004723  -0.000662  -0.077600   0.062589
    119      -0.002075  -0.025348  -0.004039  -0.001529   0.050371  -0.057151
    120      -0.042714   0.105637   0.007399  -0.005665  -0.059041  -0.001182
    121      -0.000357  -0.016739   0.008291   0.002091  -0.092734   0.089100
    122      -0.000808  -0.032228  -0.006728  -0.002723   0.067870  -0.072659
    123       0.005828  -0.008079   0.001718  -0.001179  -0.016006  -0.005862
    124      -0.001429   0.009081   0.003099   0.000285  -0.037232   0.014715
    125       0.014376  -0.030288  -0.003050  -0.000033   0.013700   0.024126
    126       0.029479  -0.151489  -0.007139  -0.006522  -0.091567   0.039596
    127      -0.011191   0.068567   0.006973  -0.000032  -0.052407  -0.029562
    128       0.000942   0.072709   0.003245   0.000462   0.010937  -0.031796
    129       0.006468  -0.242806  -0.010923  -0.010202  -0.157914   0.070296
    130       0.184425   0.263464   0.009239   0.006964   0.105849  -0.103924
    131       0.297155   0.126362  -0.005716   0.001061   0.083404  -0.067123
    132      -0.242896  -0.282238  -0.002962  -0.011481  -0.230597   0.074394
    133      -0.169198  -0.106542   0.004145  -0.005690  -0.179169   0.046116
    134      -0.138634   0.161834   0.013603   0.002258   0.011661  -0.100487
    135       0.361665  -0.101858  -0.017777  -0.005438  -0.008894   0.038993
    136      -0.037847   0.077470   0.008599  -0.000251  -0.048570  -0.095243
    137      -0.158181   0.040391   0.007695  -0.000066  -0.029536  -0.009039
    138       0.020484  -0.071993   0.002238  -0.003230  -0.089494  -0.000247
    139      -0.021783   0.126634   0.001538   0.002155   0.059966   0.014271
    140       0.020972  -0.022593  -0.006757  -0.003787  -0.035809   0.061308
    141       0.210310   0.042646   0.017034  -0.000095  -0.135808  -0.035664
    142      -0.348668  -0.088872  -0.017282   0.003694   0.224565  -0.016025
    143       0.072390   0.015978  -0.005522  -0.006108  -0.091104   0.095297
    144      -0.126758  -0.103514  -0.007677  -0.003236   0.004012   0.012267
    145       0.049330   0.304995   0.006531   0.004412   0.115111   0.026807
    146      -0.303746  -0.334728  -0.028910  -0.007167   0.021390   0.060324
    147      -0.021295  -0.245557  -0.003694  -0.008672  -0.204364   0.018642
    148       0.198922   0.308704   0.014670   0.001875  -0.024188   0.035670
    149       0.291474   0.235618   0.010236  -0.002732  -0.106440   0.081877
    150      -0.023289   0.082500   0.003258  -0.002361  -0.021522  -0.061568
    151       0.058773  -0.065346  -0.004313   0.002187   0.046628  -0.000062
    152      -0.006183  -0.026835  -0.000069  -0.000887  -0.031634   0.057815
    153      -0.028675   0.154331   0.012989  -0.002921  -0.161062  -0.006441
    154       0.100274  -0.115319  -0.010121   0.003299   0.116206  -0.028060
    155       0.033740  -0.092581  -0.008020   0.000317   0.069289   0.018458
    156      -0.038352   0.108591   0.000211  -0.002026   0.050358  -0.129781
    157       0.067810  -0.094793  -0.013561   0.003323   0.198980  -0.094480
    158      -0.053945   0.087488   0.010608  -0.002334  -0.160043   0.084449
    159      -0.028418   0.064756  -0.001862  -0.001717   0.068066  -0.113141
    160       0.062670  -0.048244   0.003627   0.001108  -0.094134   0.089953
    161      -0.022329  -0.064566   0.000514  -0.001593  -0.054730   0.107337
    162       0.003834  -0.000053  -0.017149  -0.012703   0.009344   0.071230
    163       0.002147  -0.001674  -0.000656  -0.010011  -0.016070   0.004640
    164       0.001412  -0.000354  -0.008044  -0.003175   0.012443   0.059382
    165      -0.005157  -0.002197  -0.017044  -0.019395  -0.009775  -0.006533
    166      -0.016577  -0.004145   0.056254   0.055961   0.031510   0.047327
    167      -0.003427   0.000759  -0.025828  -0.026336  -0.015401  -0.018236
    168      -0.009473  -0.005886  -0.017205  -0.019597  -0.004406  -0.037976
    169      -0.017665  -0.006422   0.051988   0.051776   0.033351   0.025681
    170      -0.013937  -0.001154  -0.004421  -0.005824  -0.008253  -0.043246
    171      -0.011389  -0.009243  -0.031105  -0.034405  -0.009406  -0.066653
    172      -0.025515  -0.009112   0.067605   0.067566   0.042137   0.018812
    173      -0.022161  -0.003621   0.014227   0.013149   0.002040  -0.046749
    174       0.000048  -0.002134  -0.004016  -0.004291   0.003693  -0.006892
    175      -0.001306  -0.001681   0.003206   0.001899   0.002753  -0.006486
    176      -0.010104   0.001079   0.006029   0.006099  -0.002601  -0.026341
    177       0.003206  -0.001621  -0.015699  -0.016416  -0.002748  -0.029662
    178       0.002486  -0.000775  -0.016015  -0.018078  -0.009061  -0.033188
    179      -0.015179  -0.000760   0.044411   0.046086   0.023182   0.006871
    180       0.012071   0.002616   0.018025   0.021092   0.015571   0.071535
    181       0.012929   0.003522  -0.026869  -0.027208  -0.017407   0.000895
    182       0.003439   0.005979  -0.028103  -0.027249  -0.024693  -0.027492
    183       0.029584   0.009309   0.018665   0.024600   0.014180   0.128516
    184       0.031063   0.009317  -0.063430  -0.062330  -0.038398   0.010924
    185       0.012812   0.009617  -0.026464  -0.024012  -0.024791   0.004646
    186      -0.004505  -0.003706   0.036608   0.037986   0.026638   0.032485
    187      -0.000221  -0.000850  -0.004164  -0.005346  -0.004592  -0.017981
    188       0.002477   0.003339  -0.052316  -0.052529  -0.034250  -0.064552
    189      -0.005947  -0.004148   0.057847   0.060978   0.039640   0.043036
    190       0.005433  -0.000421  -0.018858  -0.019843  -0.011378  -0.028783
    191       0.009011   0.003933  -0.072524  -0.072815  -0.044258  -0.078810
    192      -0.014519  -0.007274   0.018157   0.015649   0.014594  -0.012127
    193      -0.017951  -0.005396   0.042843   0.041959   0.024690   0.006121
    194      -0.003359   0.000896  -0.056895  -0.058538  -0.035371  -0.078923
    195      -0.022765  -0.011267   0.030269   0.027044   0.025728  -0.020938
    196      -0.025271  -0.008736   0.065465   0.064865   0.042272   0.017568
    197      -0.001354   0.001190  -0.098799  -0.102803  -0.062134  -0.137526
    198      -0.025047   0.048884   0.008720   0.011648   0.180867  -0.186453
    199      -0.005596  -0.069036   0.001888   0.012732   0.261985  -0.222277
    200      -0.008144   0.047982  -0.010460  -0.010280  -0.078495   0.124059
                 36         37         38         39         40         41    
      0      -0.082075  -0.017825  -0.038955  -0.020816   0.102011   0.019995
      1      -0.029686   0.000310  -0.026429  -0.007696   0.028890   0.014805
      2      -0.048500  -0.011442  -0.075198  -0.001001  -0.031691   0.015530
      3       0.015652   0.009030   0.021983  -0.000240   0.016798  -0.001894
      4       0.034669   0.022005   0.039988   0.004388  -0.008489   0.000107
      5      -0.038645  -0.023701  -0.063813   0.002074  -0.039378   0.002182
      6       0.006545   0.013627   0.070772  -0.003203   0.067496   0.020998
      7       0.033981  -0.016785  -0.089561  -0.016161   0.070200   0.012607
      8      -0.001648  -0.000091  -0.055291   0.010548  -0.079808   0.012821
      9       0.038833  -0.024171   0.003064   0.003607   0.013352  -0.087212
     10       0.002331  -0.124544   0.050526   0.016781  -0.003861  -0.018136
     11       0.015522   0.087685  -0.013724   0.004515  -0.015461   0.095670
     12      -0.018519   0.010018   0.035904  -0.006446   0.066147   0.022580
     13       0.018098  -0.023055  -0.077577  -0.007757   0.036787   0.004732
     14       0.006235   0.002300  -0.037272   0.012491  -0.075830   0.013723
     15      -0.006424   0.022958   0.028124  -0.001934   0.038466   0.019001
     16       0.002272  -0.043128  -0.007254   0.003425   0.007140  -0.008192
     17       0.013602   0.015575   0.013248   0.011085  -0.020255   0.053553
     18      -0.023012   0.021642   0.091709   0.002999   0.020627   0.006974
     19      -0.004892  -0.044712   0.017105   0.005899   0.001054  -0.009256
     20       0.003296  -0.044299   0.054116   0.023704  -0.023647   0.071711
     21       0.002776   0.009760   0.001781  -0.000347   0.018083   0.034913
     22      -0.017664  -0.002863   0.012794  -0.005420   0.007981  -0.031814
     23      -0.010956  -0.005330   0.010191  -0.001991   0.012969   0.014157
     24       0.018637  -0.009776  -0.014799   0.006062  -0.043398  -0.004775
     25      -0.003929   0.017655   0.006201   0.000309  -0.014820   0.002099
     26      -0.018732  -0.044129   0.010439  -0.005398   0.007144  -0.051314
     27       0.033570  -0.023679  -0.025691   0.012017  -0.086494  -0.021148
     28      -0.006402   0.018097   0.007862  -0.000663  -0.009120   0.001794
     29      -0.033749  -0.072813   0.018229  -0.011503   0.015031  -0.110190
     30       0.017008   0.010144  -0.014633   0.006096  -0.036165   0.000442
     31       0.012627   0.013678  -0.004951   0.005734  -0.024641   0.025370
     32      -0.016067  -0.037822   0.008176  -0.004736   0.017306  -0.046020
     33       0.022636  -0.001924  -0.022189   0.007878  -0.047207  -0.027828
     34       0.018699   0.005526  -0.009772   0.006464  -0.015065   0.031738
     35      -0.017902  -0.038459   0.007780  -0.004378   0.003456  -0.068095
     36       0.004312   0.055612   0.003857   0.002129   0.003081   0.062113
     37       0.014634   0.008464  -0.007220   0.006319  -0.028112   0.019931
     38      -0.015637  -0.018549   0.011846  -0.007255   0.058954  -0.003119
     39      -0.004560   0.094465   0.017167  -0.001660   0.044727   0.106248
     40       0.024999   0.008014  -0.015863   0.009117  -0.037033   0.028746
     41      -0.016166   0.009115   0.016526  -0.008412   0.084098   0.033700
     42       0.003532   0.007132  -0.001530   0.002756  -0.033355  -0.009753
     43      -0.002561   0.000384   0.004089  -0.000121  -0.001874  -0.004277
     44      -0.003475  -0.039527  -0.000076  -0.002459   0.018842  -0.027506
     45      -0.005813  -0.005962   0.004073  -0.000666  -0.036463  -0.052934
     46      -0.001118   0.002203   0.003270   0.000420  -0.002147   0.001308
     47       0.011718  -0.038039  -0.009026   0.003586  -0.008892  -0.017219
     48       0.011084  -0.015105  -0.009366   0.005625  -0.043877  -0.019706
     49      -0.019153   0.002157   0.014657  -0.005877   0.010481  -0.026830
     50      -0.007212  -0.045315   0.000879  -0.003064   0.010359  -0.042962
     51       0.014560  -0.036000  -0.012387   0.008962  -0.077986  -0.062871
     52      -0.026574   0.014122   0.022209  -0.005314   0.000252  -0.020075
     53       0.000031  -0.062818  -0.007470  -0.001845  -0.001343  -0.072137
     54       0.004094   0.005258   0.048705  -0.003614   0.055902   0.015516
     55       0.001055  -0.000347  -0.031758  -0.010795   0.046005   0.014580
     56       0.005795   0.003195  -0.007262   0.012477  -0.081999  -0.001412
     57       0.010079  -0.020436   0.002237  -0.003810  -0.007248  -0.032717
     58      -0.038093   0.018442   0.150802   0.020853  -0.066304  -0.027429
     59       0.002807   0.005753   0.016399   0.017964  -0.105261  -0.006837
     60       0.020172  -0.036443   0.000224  -0.007017  -0.022814  -0.068177
     61      -0.054229   0.028729   0.207213   0.032228  -0.101457  -0.031972
     62      -0.034504   0.014124   0.199657   0.051030  -0.249613  -0.078958
     63       0.013614  -0.030607  -0.013113  -0.004769  -0.025703  -0.052781
     64      -0.051223   0.021745   0.258101   0.034381  -0.121060  -0.066577
     65      -0.006168   0.034097   0.053510   0.019926  -0.050546   0.051694
     66       0.009409  -0.029382  -0.023132  -0.002967  -0.035292  -0.049807
     67      -0.063045   0.032675   0.249992   0.039385  -0.127275  -0.043485
     68       0.042460  -0.027545  -0.174004  -0.011090  -0.039158  -0.000281
     69       0.016157  -0.022816  -0.071163  -0.000544  -0.024597  -0.012063
     70      -0.011016  -0.000275  -0.057304   0.013862  -0.120286  -0.007566
     71       0.041427  -0.029379  -0.112143  -0.025358   0.095049   0.002737
     72       0.049250  -0.061319  -0.222335  -0.020212   0.018761  -0.023710
     73      -0.040691   0.023680   0.005189   0.062461  -0.386528  -0.028017
     74       0.038944  -0.028294  -0.111141  -0.021385   0.071108   0.000624
     75       0.004035  -0.008857  -0.016280   0.006607  -0.040267  -0.007627
     76      -0.001023  -0.028483  -0.196921   0.013794  -0.192456  -0.033930
     77       0.073983  -0.067015  -0.259543  -0.044534   0.136996  -0.009254
     78       0.010097  -0.034663  -0.150772   0.016624  -0.171095  -0.039288
     79      -0.004438   0.003274  -0.022591  -0.003078   0.001562   0.010615
     80       0.055957  -0.037046  -0.118586  -0.060755   0.308788   0.024370
     81      -0.022077   0.001933   0.022467   0.006398  -0.055320  -0.017537
     82       0.002740   0.003513   0.032483  -0.018255   0.130250   0.021639
     83      -0.022129   0.011087   0.179686   0.008263   0.005060  -0.041154
     84      -0.044952  -0.005365  -0.098269   0.012533  -0.162065  -0.019514
     85      -0.004089  -0.002299  -0.071584  -0.007281  -0.002005   0.013322
     86      -0.046772   0.011286   0.201579  -0.005859   0.116195  -0.025676
     87      -0.019126  -0.002374  -0.065968   0.002273  -0.054285   0.007081
     88       0.050464   0.006528   0.047418  -0.026834   0.228046   0.057284
     89      -0.037310   0.019189   0.354646   0.018144  -0.015363  -0.097252
     90      -0.040095   0.008402   0.167597   0.020316  -0.120800  -0.077282
     91      -0.030878   0.010044   0.193025  -0.030990   0.275321   0.005078
     92      -0.028819   0.012330   0.212664   0.008390   0.013082  -0.049705
     93       0.064225   0.000655   0.002866  -0.002306  -0.001799  -0.066657
     94       0.080360  -0.045038   0.025032  -0.007711  -0.009757   0.060175
     95      -0.022284   0.087401  -0.003512   0.014934  -0.001039   0.096614
     96       0.065235   0.057491   0.007042  -0.006035  -0.012714   0.040341
     97       0.040066   0.024833  -0.002423  -0.025569  -0.010916   0.044248
     98       0.016895   0.057101   0.008578   0.026727   0.003825   0.065977
     99       0.136626   0.065950   0.015320   0.007794  -0.010929   0.050218
    100       0.086924  -0.102337   0.009678  -0.008935  -0.009985   0.018755
    101      -0.082325   0.042950   0.001012   0.008801  -0.002281   0.068666
    102       0.199739   0.089835   0.016870   0.029180  -0.005775   0.094376
    103       0.152696  -0.145404   0.004688   0.021780  -0.000189   0.004838
    104      -0.132934   0.077053   0.002980  -0.015030  -0.009003   0.064252
    105       0.037438   0.055046   0.013497   0.003335  -0.006653   0.002115
    106      -0.080901  -0.095752   0.010746  -0.014263  -0.004042  -0.005895
    107      -0.010243  -0.058378  -0.001609   0.003521  -0.007885   0.032762
    108       0.011740   0.076674   0.018329   0.010570  -0.003379   0.020580
    109      -0.175443  -0.126577   0.011133  -0.009511   0.006113  -0.066542
    110       0.020843  -0.097296  -0.009603  -0.007780  -0.012064  -0.006120
    111      -0.027663   0.045410  -0.009369   0.001283   0.000803  -0.070174
    112      -0.126715  -0.013151  -0.005254  -0.004031  -0.003540   0.065102
    113       0.029273  -0.115725   0.014206  -0.003437  -0.009727   0.000272
    114      -0.122690   0.054908  -0.023973   0.003482   0.007024  -0.099875
    115      -0.272990   0.052436  -0.024194   0.004934   0.005303   0.071212
    116       0.107194  -0.219831   0.019661  -0.015875  -0.013414  -0.071865
    117       0.053913  -0.024162  -0.004887   0.004270  -0.000042  -0.089167
    118       0.086311  -0.035144   0.011306   0.010708  -0.007541   0.090945
    119      -0.068576   0.013980   0.008504  -0.006069  -0.006075   0.055249
    120       0.028764  -0.092915   0.002480   0.014348   0.002408  -0.106308
    121       0.128111  -0.012502   0.009746   0.038987  -0.000924   0.110585
    122      -0.092093   0.010988   0.009370  -0.026167  -0.010598   0.047824
    123      -0.005790   0.038938   0.000208  -0.012135  -0.009042   0.055406
    124      -0.019167   0.092718  -0.019920  -0.020379  -0.000215   0.010796
    125       0.054252   0.036226   0.003656   0.009717   0.005537  -0.004304
    126      -0.020541  -0.080441  -0.009958   0.016476   0.016841  -0.071580
    127      -0.131784   0.101268  -0.040378  -0.009263   0.014386  -0.107156
    128      -0.058158   0.058770  -0.012854   0.019515   0.016247  -0.097629
    129      -0.042697  -0.130144  -0.022892   0.025170   0.032235  -0.173485
    130      -0.104876   0.081979  -0.010046   0.016407   0.002072   0.048787
    131      -0.082964  -0.154566   0.000422   0.101903   0.047226  -0.153746
    132      -0.097671   0.037168  -0.048322  -0.024171   0.022789  -0.234658
    133      -0.118603   0.118965  -0.059648  -0.036678   0.018984  -0.195033
    134      -0.187850   0.197176  -0.037331   0.006401   0.018053  -0.189993
    135       0.045113  -0.300878   0.018404   0.080811   0.031558  -0.009046
    136      -0.273430   0.083340  -0.056561   0.018542   0.036109  -0.289526
    137      -0.040877   0.172817  -0.020342  -0.022345   0.001125  -0.064686
    138      -0.080559   0.053074  -0.018170  -0.034880  -0.007382   0.030464
    139       0.102845   0.018773   0.006892  -0.003942  -0.007146   0.011550
    140       0.082143  -0.092914  -0.006805  -0.024786   0.002854  -0.145471
    141      -0.186845   0.120156  -0.013971  -0.062644  -0.022704   0.119804
    142       0.183589   0.070687   0.028145   0.097029   0.024153   0.046397
    143       0.100557  -0.152558  -0.019709  -0.057741  -0.004334  -0.206807
    144       0.046829  -0.009542  -0.001755  -0.000541  -0.000761  -0.011872
    145       0.221410  -0.051871   0.029944  -0.016085  -0.026213   0.020606
    146       0.093340  -0.080743  -0.016253   0.042998   0.040545  -0.221109
    147      -0.194168   0.042899  -0.053761  -0.061429   0.006264  -0.075015
    148       0.086546  -0.031186   0.001415  -0.072393  -0.032693  -0.005763
    149       0.091452  -0.149126  -0.004458  -0.097987  -0.030432  -0.139964
    150      -0.115416  -0.151441   0.025811   0.012540  -0.008584   0.133237
    151       0.006972   0.156291  -0.022424   0.041633   0.030371  -0.114168
    152       0.087552   0.091949  -0.008760  -0.031534  -0.007760   0.014991
    153      -0.133387  -0.220111  -0.072603   0.560775   0.204298   0.178104
    154      -0.003875   0.197792  -0.019940   0.070669   0.048360  -0.233374
    155       0.083864   0.149462   0.018599  -0.143923  -0.045120  -0.107669
    156      -0.183170  -0.247527   0.089865  -0.193468  -0.098454   0.196705
    157      -0.048639   0.118689   0.075682  -0.347933  -0.126853  -0.128326
    158       0.041266  -0.051595  -0.050974   0.243479   0.088309   0.184600
    159      -0.136201  -0.162085   0.092593  -0.289300  -0.130632   0.150863
    160       0.060071   0.203362  -0.122745   0.450378   0.197561  -0.141639
    161       0.177384   0.205053  -0.003471  -0.234172  -0.082314   0.014774
    162      -0.026930  -0.003565  -0.015296  -0.011200   0.050920   0.008696
    163      -0.004985   0.006316   0.002255  -0.003273   0.012689   0.006861
    164      -0.022267  -0.005950  -0.035090  -0.000184  -0.022278   0.006629
    165      -0.000722   0.001212   0.002911  -0.005625   0.019367   0.001665
    166      -0.012533  -0.009375  -0.019069  -0.001046  -0.010221  -0.001406
    167       0.003304   0.002766   0.004928  -0.003180   0.010245   0.001090
    168       0.011824   0.002925   0.001849   0.005746  -0.016131   0.004308
    169      -0.004281  -0.008349  -0.021680   0.006911  -0.038246  -0.000003
    170       0.016043   0.005041   0.025977  -0.001234   0.031352  -0.000297
    171       0.019573   0.005975   0.000580   0.012638  -0.042039   0.009917
    172      -0.000300  -0.008646  -0.017829   0.009505  -0.038784   0.001620
    173       0.019273   0.004303   0.029603   0.000841   0.032931   0.000780
    174       0.004006  -0.002264  -0.005208   0.006374  -0.021197  -0.003944
    175       0.003912  -0.001743  -0.004491   0.005314  -0.020077  -0.003636
    176       0.012457   0.002339   0.026381  -0.002008   0.037831  -0.005435
    177       0.013505  -0.000734   0.005059   0.010934  -0.021881  -0.009349
    178       0.013336   0.001577   0.008867   0.007297  -0.011443  -0.006913
    179       0.005155  -0.005634   0.006863   0.003991   0.004221  -0.009230
    180      -0.025826  -0.007610  -0.032112  -0.003450  -0.021407   0.003460
    181      -0.003614   0.003285   0.003313  -0.004988   0.015900   0.002002
    182       0.007985   0.008067   0.037572  -0.011609   0.075578  -0.000540
    183      -0.048086  -0.009843  -0.043156  -0.013625  -0.001029   0.006847
    184      -0.011937   0.007127   0.006419  -0.012974   0.041278   0.005767
    185      -0.004423   0.006676   0.031261  -0.017173   0.086549   0.001257
    186      -0.009173  -0.005839  -0.025309   0.006626  -0.045406   0.003821
    187       0.006047   0.003216   0.008023   0.001069   0.004276   0.001498
    188       0.018963   0.011922   0.037117  -0.004395   0.047949   0.001953
    189      -0.010973  -0.006068  -0.025752   0.008594  -0.047887   0.007262
    190       0.008017   0.006356   0.007290   0.003576  -0.006988   0.005472
    191       0.021591   0.015568   0.036794  -0.002033   0.036584   0.005805
    192       0.006743  -0.003227  -0.010965   0.009631  -0.038222  -0.003945
    193       0.003166  -0.005125  -0.003116   0.004574  -0.008316  -0.005375
    194       0.024526   0.011337   0.036928  -0.001386   0.039681  -0.002165
    195       0.012843  -0.004792  -0.014194   0.017946  -0.058582  -0.008752
    196       0.002204  -0.009396  -0.015458   0.011403  -0.035357  -0.008564
    197       0.043146   0.020704   0.067654  -0.001538   0.073382  -0.004519
    198      -0.125765   0.041358   0.048627   0.017533  -0.014631  -0.068719
    199      -0.135433  -0.062715   0.092015   0.027308  -0.026860   0.010324
    200       0.144577   0.009287  -0.079231  -0.003702   0.006522  -0.016131
                 42         43         44         45         46         47    
      0      -0.009355  -0.023698  -0.003010   0.059313   0.061981   0.005850
      1      -0.003629   0.002465  -0.000015  -0.036482  -0.002885   0.038205
      2      -0.003592   0.009976   0.001220  -0.065397  -0.016449   0.064491
      3       0.003097  -0.019085  -0.004318   0.064010   0.022246   0.030359
      4       0.001661  -0.013843  -0.004349   0.018885  -0.012172   0.038154
      5       0.002852   0.036351   0.006882  -0.114715  -0.043672   0.049234
      6      -0.003509  -0.021128  -0.010985   0.039436  -0.084275   0.026024
      7      -0.000259   0.000401  -0.000387   0.004712  -0.021856  -0.048798
      8      -0.003698  -0.016346  -0.006611   0.014039  -0.045446   0.024123
      9       0.007644   0.031734   0.011537   0.043050   0.006878   0.040244
     10       0.007659   0.031715   0.013928   0.032790  -0.018450  -0.008578
     11      -0.010843  -0.036716  -0.020583  -0.033779  -0.113776  -0.057727
     12      -0.008026  -0.042273  -0.012185   0.098116  -0.016101   0.010109
     13       0.006266   0.036723   0.004723  -0.062713  -0.051252  -0.051520
     14      -0.000730  -0.002172  -0.005404  -0.023582  -0.082337   0.029910
     15      -0.007979  -0.042009  -0.011479   0.086274  -0.010585   0.019336
     16       0.005367   0.028631   0.007214  -0.017128  -0.028747  -0.037075
     17      -0.005925  -0.020147  -0.016881   0.002669  -0.110752  -0.022833
     18      -0.012423  -0.076192  -0.012739   0.141244   0.029452   0.065628
     19       0.003612   0.015192   0.005790   0.003131  -0.018473  -0.024089
     20      -0.007295  -0.029757  -0.022132   0.025744  -0.148564  -0.046794
     21      -0.006068  -0.024189  -0.016562   0.040403  -0.047409  -0.027552
     22       0.000350  -0.003258  -0.000980   0.018674   0.048726   0.026934
     23      -0.004835  -0.020567  -0.015598   0.023864  -0.030854  -0.010934
     24       0.002100  -0.030303   0.167181  -0.035718  -0.016202  -0.005455
     25      -0.002004  -0.005232  -0.022116  -0.001699   0.001202   0.013207
     26       0.002444  -0.022571   0.111157   0.008809   0.046280   0.022879
     27       0.006357  -0.063098   0.385453  -0.086924  -0.014473   0.006333
     28      -0.002361  -0.002086  -0.043324   0.004950   0.004075   0.013230
     29       0.006382  -0.047979   0.260397   0.017108   0.123336   0.062250
     30       0.003057   0.055970  -0.152945  -0.029792   0.009135   0.002163
     31      -0.001191  -0.005616   0.013508  -0.020075  -0.040417  -0.012154
     32       0.003892   0.038268  -0.097960   0.014303   0.060937   0.021941
     33       0.009359   0.129210  -0.323704  -0.047043   0.064263   0.022527
     34      -0.000401  -0.006390   0.036842  -0.016458  -0.049405  -0.025101
     35       0.006937   0.081544  -0.216368   0.001772   0.101148   0.044599
     36      -0.007855  -0.027963  -0.020907   0.011544  -0.074346  -0.023571
     37       0.000047   0.004107  -0.001294  -0.024591  -0.033141  -0.011131
     38      -0.001481  -0.009062  -0.003607   0.048601   0.011806  -0.005519
     39      -0.014715  -0.055858  -0.033876   0.049995  -0.114926  -0.035214
     40       0.000896   0.010123  -0.000308  -0.038113  -0.045440  -0.020325
     41      -0.005941  -0.025783  -0.012346   0.068800  -0.024348  -0.019191
     42       0.001191  -0.035846   0.164590  -0.031183   0.001853   0.012020
     43      -0.000171   0.002556  -0.017857   0.007941   0.006847   0.004948
     44       0.003832  -0.013143   0.116958   0.000413   0.027936   0.004598
     45       0.005356  -0.073997   0.380507  -0.048090   0.058792   0.048432
     46      -0.000663   0.006885  -0.042191   0.009158  -0.000766   0.000485
     47       0.006214  -0.032722   0.256590  -0.044175   0.003063  -0.000036
     48       0.003528   0.056462  -0.158404  -0.019493   0.018955   0.005525
     49      -0.001004  -0.014427   0.016421   0.024680   0.043043   0.027078
     50       0.004085   0.040036  -0.098996   0.013621   0.055196   0.014869
     51       0.009915   0.130326  -0.336826  -0.041954   0.082401   0.039772
     52      -0.003696  -0.033705   0.033405   0.021867   0.031387   0.030437
     53       0.009484   0.095011  -0.211949   0.001760   0.098457   0.030983
     54      -0.000685  -0.002582  -0.006846  -0.009065  -0.096127   0.038830
     55      -0.004258  -0.020293  -0.002448   0.010103   0.019775   0.053351
     56      -0.006472  -0.043633  -0.010289   0.118520   0.001072  -0.017663
     57       0.004374   0.018693   0.010206  -0.013661   0.072505  -0.028306
     58       0.006776   0.034123   0.006775  -0.041908  -0.005840  -0.027272
     59      -0.006271  -0.045411  -0.011402   0.137290  -0.005587  -0.031962
     60       0.008725   0.037761   0.023054  -0.023238   0.177472  -0.077553
     61       0.009186   0.046326   0.006380  -0.054855  -0.037743  -0.041651
     62       0.008615   0.025173   0.007636   0.081648   0.056559  -0.160735
     63       0.006686   0.028084   0.017438  -0.015669   0.144147  -0.057785
     64       0.014794   0.073387   0.018108  -0.079467   0.021067  -0.090192
     65      -0.013329  -0.074654  -0.032491   0.147282  -0.208027   0.053838
     66       0.006154   0.024474   0.015998  -0.008297   0.146675  -0.056695
     67       0.012034   0.059942   0.009137  -0.066796  -0.037144  -0.064298
     68      -0.012905  -0.081380  -0.008704   0.185228   0.130768  -0.003767
     69       0.006317   0.032434   0.006733  -0.059129  -0.013588  -0.029819
     70      -0.005343  -0.034324  -0.003108   0.084543   0.070472  -0.009749
     71       0.001262   0.007640   0.006056  -0.037047   0.048557   0.015442
     72       0.015611   0.080989   0.024677  -0.184498   0.058778  -0.043781
     73      -0.011525  -0.086657  -0.016495   0.266157   0.066404  -0.080866
     74       0.000737   0.003715   0.005266  -0.022674   0.050986   0.008258
     75       0.002862   0.015070   0.000244  -0.014472  -0.041141  -0.024112
     76       0.000274   0.001530   0.011153   0.031900   0.166944  -0.094400
     77       0.010646   0.054912   0.023611  -0.158370   0.121703   0.000272
     78       0.008071   0.042488   0.012811  -0.035212   0.055473  -0.123633
     79      -0.005835  -0.032173  -0.004541   0.045322   0.033929   0.049769
     80       0.002733   0.035657   0.011611  -0.149908   0.029809   0.078726
     81       0.001502   0.008266   0.006281  -0.031598   0.043139   0.039100
     82      -0.000830   0.001834  -0.001539  -0.048144  -0.039860   0.078238
     83       0.011865   0.061235   0.015797  -0.107049   0.022111  -0.011777
     84      -0.004480  -0.025606   0.005839   0.032945   0.150314   0.037491
     85      -0.007552  -0.039214  -0.003604   0.043436   0.061987   0.072098
     86       0.016371   0.093765   0.019622  -0.199416  -0.018928   0.000513
     87      -0.005596  -0.030428  -0.004385   0.043692   0.025760   0.037429
     88      -0.006331  -0.029735  -0.020203   0.028416  -0.198492   0.074232
     89       0.027169   0.145136   0.040817  -0.273906   0.087015  -0.005880
     90       0.015331   0.080833   0.031145  -0.173089   0.142414   0.038646
     91       0.015803   0.101129   0.019274  -0.279603  -0.067664   0.097155
     92       0.015245   0.080761   0.021041  -0.149503   0.031203  -0.011405
     93       0.001520  -0.000952   0.000429   0.005942  -0.024857  -0.002515
     94      -0.002352  -0.001308   0.003933   0.007124   0.027358   0.013677
     95      -0.004644  -0.004704  -0.006643  -0.007632  -0.034661  -0.022967
     96       0.001471   0.022652   0.008180  -0.008046   0.003373  -0.013360
     97       0.001161   0.025946   0.009115   0.019019  -0.003961   0.013723
     98      -0.005248  -0.021372  -0.007004  -0.020589   0.012240  -0.012553
     99      -0.007260  -0.027375  -0.010168  -0.040590   0.003842  -0.031150
    100      -0.011907  -0.067319  -0.027018  -0.041658  -0.009144  -0.012900
    101       0.006821   0.052478   0.019706   0.018238   0.010473  -0.000007
    102      -0.014972  -0.062764  -0.025716  -0.053282  -0.026144  -0.046511
    103      -0.018370  -0.115713  -0.048052  -0.082002  -0.012568  -0.036142
    104       0.012918   0.092646   0.037316   0.047300   0.020044   0.018309
    105       0.002198   0.015585   0.008111  -0.014094   0.022911  -0.015162
    106       0.002156   0.004950   0.003128   0.008628   0.020864   0.016306
    107      -0.000145   0.003234  -0.000572  -0.022596   0.007443  -0.014042
    108       0.003805   0.026710   0.012773  -0.006266   0.031446  -0.013948
    109       0.008875   0.025829   0.012032   0.032147   0.028806   0.029467
    110      -0.001974  -0.012720  -0.007217  -0.032930  -0.006013  -0.014929
    111       0.007197   0.031107   0.011463   0.005100  -0.013347  -0.010582
    112       0.005822   0.044444   0.015144   0.016508   0.010209   0.004918
    113      -0.003817  -0.028084  -0.009472  -0.031264   0.023568  -0.006301
    114       0.013572   0.060932   0.020199   0.025485  -0.032858  -0.008391
    115       0.015371   0.100740   0.032888   0.049404  -0.010795   0.003351
    116      -0.008726  -0.073021  -0.025043  -0.050547   0.022354   0.001366
    117      -0.001070  -0.023922  -0.009046  -0.023821  -0.015035  -0.014714
    118      -0.012856  -0.060532  -0.021790  -0.044997   0.013623  -0.017435
    119       0.005725   0.045628   0.017953   0.018354   0.022780   0.005748
    120      -0.004701  -0.056741  -0.022029  -0.040683  -0.011854  -0.028412
    121      -0.023150  -0.120567  -0.049919  -0.080164  -0.014118  -0.047084
    122       0.012801   0.089256   0.038619   0.046196   0.039498   0.028114
    123       0.006896   0.044682   0.018250   0.000664   0.066415   0.015799
    124       0.010376   0.068087   0.023862   0.041749   0.003613   0.019506
    125      -0.007439  -0.051108  -0.010527  -0.040798   0.091332   0.025335
    126      -0.006060  -0.036133  -0.014500  -0.004666  -0.023582  -0.001727
    127       0.000165   0.014659  -0.002139   0.028363  -0.105888  -0.016564
    128      -0.017698  -0.108475  -0.036156  -0.070687   0.027873  -0.003643
    129      -0.015618  -0.093469  -0.037010  -0.010695  -0.093744  -0.013367
    130       0.015725   0.105371   0.029451   0.050708  -0.034226  -0.014499
    131      -0.021441  -0.136383  -0.054953  -0.049738  -0.079834  -0.041047
    132      -0.023396  -0.132387  -0.048040  -0.046366  -0.094715  -0.014624
    133      -0.008165  -0.034715  -0.016987   0.019102  -0.129600  -0.004661
    134      -0.028921  -0.165888  -0.059830  -0.114159  -0.036257  -0.040581
    135       0.003414   0.012016  -0.001485   0.042595  -0.034606   0.001370
    136      -0.019852  -0.102917  -0.050508  -0.009385  -0.270104  -0.086019
    137      -0.015467  -0.091696  -0.026467  -0.081249   0.091301   0.018842
    138       0.013646   0.085337   0.029340   0.040641   0.024072   0.019799
    139       0.014224   0.066309   0.026156   0.028473   0.019043   0.002470
    140       0.013153   0.059134   0.018245   0.073711  -0.119604  -0.017400
    141      -0.004286  -0.006701   0.002953  -0.027395   0.145839   0.073044
    142       0.013815  -0.000484   0.016599  -0.038891   0.153401  -0.016838
    143       0.023847   0.141430   0.036949   0.141926  -0.252166  -0.039432
    144       0.024336   0.120021   0.042395   0.062496  -0.028982  -0.028117
    145       0.015346   0.078751   0.029454   0.026300  -0.002522  -0.011815
    146       0.026768   0.089705   0.031904   0.108036  -0.165875  -0.067432
    147       0.027981   0.168731   0.049597   0.135418  -0.132889  -0.013920
    148       0.015254   0.109212   0.032505   0.067729  -0.070619  -0.000690
    149       0.010514   0.088452   0.020613   0.096227  -0.185897  -0.011367
    150      -0.013108  -0.053106  -0.017574  -0.033025   0.048400   0.018174
    151      -0.011441  -0.076964  -0.021313  -0.056596   0.073697   0.015753
    152       0.011697   0.059480   0.028212   0.017437   0.093566   0.039764
    153       0.010521   0.044060   0.022477   0.017485   0.071061   0.020055
    154      -0.037913  -0.242781  -0.075478  -0.164036   0.135413   0.012138
    155      -0.018923  -0.119587  -0.032304  -0.095604   0.146216   0.036063
    156      -0.042830  -0.187066  -0.069078  -0.094242   0.022679   0.012290
    157      -0.060717  -0.317351  -0.110299  -0.184633   0.071490   0.007805
    158       0.038391   0.214415   0.081473   0.122313   0.043805   0.043388
    159      -0.035110  -0.147138  -0.054714  -0.078055   0.028970   0.015230
    160       0.029398   0.108977   0.049767   0.035273   0.097067   0.022435
    161       0.042620   0.238938   0.088835   0.116221   0.063984   0.047914
    162       0.005622  -0.006688   0.000300   0.026111   0.045410  -0.127143
    163       0.002835   0.000025   0.000025  -0.020381   0.001221  -0.056371
    164       0.004887   0.016125   0.003141  -0.064470  -0.018353  -0.032573
    165       0.006980   0.012312   0.004207  -0.018385   0.017337  -0.204062
    166       0.001881   0.002538   0.002097   0.015678   0.024069  -0.140564
    167       0.004737   0.012714   0.003287  -0.034550  -0.005147  -0.098955
    168       0.151423  -0.019630  -0.007688  -0.026757  -0.023974   0.062577
    169       0.094578  -0.017990  -0.005572   0.011389  -0.002943   0.032697
    170       0.083365  -0.027601  -0.006863   0.048156   0.016975   0.013395
    171       0.356280  -0.051157  -0.019664  -0.055347  -0.063613   0.244818
    172       0.223614  -0.051045  -0.015130   0.046954   0.000420   0.123753
    173       0.196016  -0.058962  -0.015601   0.089278   0.025346   0.088387
    174      -0.154047   0.021203   0.005074  -0.020713  -0.021894   0.099104
    175      -0.098555   0.010843   0.002757  -0.004488  -0.012223   0.066817
    176      -0.086955  -0.009285  -0.000360   0.070059   0.028137   0.025162
    177      -0.329340   0.032763   0.008354  -0.005876  -0.033684   0.257763
    178      -0.211308   0.017033   0.004648   0.008393  -0.017767   0.167035
    179      -0.185141   0.001152   0.002203   0.068642   0.015548   0.119040
    180       0.005997   0.021912   0.005608  -0.052640  -0.004225  -0.132671
    181       0.005853   0.006812   0.002401  -0.012273   0.008054  -0.092916
    182       0.002144  -0.014202  -0.000872   0.068722   0.048769  -0.114514
    183       0.014085   0.032940   0.009987  -0.060835   0.019120  -0.297085
    184       0.012651   0.018609   0.005987  -0.039049   0.013680  -0.194040
    185       0.006504  -0.008392   0.001495   0.065276   0.062088  -0.205137
    186       0.148601  -0.018318  -0.007336  -0.021333  -0.025534   0.108419
    187       0.096207  -0.023905  -0.006652   0.028108   0.004999   0.054036
    188       0.082501  -0.021756  -0.005784   0.025855   0.005820   0.044290
    189       0.316516  -0.059519  -0.019280   0.022712  -0.023264   0.264397
    190       0.206163  -0.039741  -0.012819   0.010585  -0.018222   0.175899
    191       0.176617  -0.032608  -0.010660  -0.000512  -0.020068   0.153297
    192      -0.155792   0.023382   0.005554  -0.027433  -0.022946   0.057256
    193      -0.103171  -0.001943   0.001173   0.052134   0.021900   0.006743
    194      -0.085670   0.005030   0.001942   0.009537   0.000390   0.021833
    195      -0.366075   0.039332   0.009985  -0.017648  -0.036729   0.219368
    196      -0.239295   0.011018   0.004488   0.050212   0.008471   0.115256
    197      -0.202910   0.006436   0.003180   0.038566   0.006272   0.100981
    198      -0.017076  -0.152479  -0.028581  -0.043734  -0.070030  -0.115530
    199      -0.015121  -0.132573  -0.021833  -0.036509  -0.076205  -0.136508
    200       0.018713   0.157717   0.019261   0.013396  -0.107762   0.044534
                 48         49         50         51         52         53    
      0      -0.094632   0.046578  -0.009067   0.012679  -0.023067   0.075056
      1       0.007259  -0.005552  -0.031755  -0.075430  -0.029798   0.054306
      2      -0.003152   0.028113   0.014745   0.107518   0.039985  -0.025251
      3      -0.081575   0.039882   0.031618   0.108661   0.030288  -0.017987
      4       0.052189  -0.013037  -0.005673  -0.040974  -0.006279  -0.014766
      5       0.036319  -0.035988  -0.049705  -0.149754  -0.044620   0.042153
      6       0.063401  -0.085257  -0.008879   0.013356  -0.029507   0.056993
      7      -0.112847  -0.099718  -0.047938   0.015913   0.012146   0.015758
      8       0.014215  -0.025465   0.014805   0.117762   0.048261  -0.061143
      9       0.004364  -0.082096   0.060092  -0.032521  -0.022316  -0.152727
     10       0.034922   0.035322   0.007090  -0.001142  -0.062517  -0.046789
     11      -0.041867   0.071389  -0.011002   0.016772   0.049996   0.059365
     12       0.003069  -0.021507  -0.016644  -0.039713  -0.025744   0.026454
     13      -0.175838  -0.075864  -0.057939  -0.032657  -0.005310   0.029243
     14       0.028531  -0.043770   0.015940   0.126852   0.042463  -0.046716
     15       0.025632  -0.007241  -0.008050  -0.049358  -0.001349  -0.055469
     16      -0.078333  -0.000237  -0.007595  -0.009245  -0.044208   0.024626
     17       0.017367   0.038871   0.000668   0.028284   0.032624  -0.032764
     18       0.178067   0.030733   0.036525   0.003396  -0.036067  -0.042570
     19      -0.024150   0.021176   0.000834   0.011481  -0.053821   0.029321
     20       0.062473   0.123800  -0.031493   0.037537   0.002900  -0.044356
     21      -0.045927   0.040771  -0.062145  -0.136753   0.067456  -0.133070
     22       0.030559  -0.020755   0.005698  -0.003090  -0.013745   0.002694
     23       0.003158   0.044161  -0.040706  -0.062963   0.077592  -0.096317
     24      -0.008138  -0.000112   0.007507   0.006703   0.000848  -0.011617
     25       0.039414   0.007095   0.001998   0.014050   0.025215  -0.011179
     26       0.026571  -0.010571   0.000027  -0.001802   0.006723  -0.025984
     27       0.014581  -0.027947   0.068700   0.122849  -0.063028   0.101634
     28       0.037761   0.008561  -0.004300   0.001272   0.030475  -0.022526
     29       0.055287  -0.063637   0.037024   0.036012  -0.061750   0.035947
     30       0.010921  -0.011285   0.027108   0.061322  -0.031525   0.068430
     31       0.003537   0.019493  -0.001438   0.015032   0.021662  -0.007102
     32       0.023659  -0.019942   0.010507   0.028636  -0.025828   0.031053
     33       0.030748  -0.057936   0.084560   0.170787  -0.128577   0.223194
     34      -0.031403   0.016727  -0.009533  -0.011412   0.006358  -0.012362
     35       0.063699  -0.045187   0.050467   0.113461  -0.070130   0.125290
     36      -0.009849   0.044332  -0.032618  -0.057953   0.072131  -0.085218
     37       0.001831   0.013270   0.004878   0.026764   0.007436   0.011750
     38      -0.035392  -0.001056  -0.029411  -0.078197   0.003794  -0.053665
     39      -0.025014   0.061148  -0.051522  -0.110860   0.096338  -0.121844
     40      -0.013140   0.013798   0.009917   0.035757   0.001318   0.027711
     41      -0.055021   0.011361  -0.040322  -0.111455   0.017699  -0.071050
     42       0.027998  -0.011852   0.025093   0.056958  -0.020624   0.047412
     43       0.006637  -0.001742  -0.006579  -0.014939  -0.000647  -0.016605
     44      -0.016194  -0.024037   0.013175   0.016634  -0.042292   0.041073
     45       0.063683  -0.071346   0.087311   0.155756  -0.117273   0.187303
     46       0.002681   0.005488  -0.013422  -0.025339   0.010817  -0.032328
     47      -0.010437  -0.035365   0.056054   0.115632  -0.088192   0.148752
     48       0.019954   0.004940   0.001347   0.016646   0.010032  -0.012174
     49       0.033362  -0.015507  -0.002990  -0.020756  -0.000825  -0.020339
     50       0.006025  -0.014883   0.000116  -0.007930  -0.009460  -0.007028
     51       0.076426  -0.032443   0.062836   0.130670  -0.054017   0.102144
     52       0.068452   0.007999  -0.020062  -0.008988   0.039186  -0.044239
     53       0.009387  -0.054177   0.048305   0.046539  -0.075806   0.076273
     54       0.050373  -0.105728  -0.003520   0.092932  -0.004213   0.043073
     55       0.115175   0.059996   0.032044  -0.002213  -0.006820  -0.005039
     56       0.025371  -0.053402  -0.014517  -0.024031  -0.029606   0.049770
     57      -0.030990   0.030435  -0.005083  -0.047975  -0.009640   0.007749
     58      -0.068288  -0.009613  -0.009071   0.001408   0.007470  -0.008769
     59       0.010897  -0.087224  -0.026008  -0.029924  -0.041905   0.079169
     60      -0.093962   0.099708  -0.014349  -0.146908  -0.020714   0.001512
     61      -0.112719  -0.047195  -0.020574   0.023511   0.014334  -0.007930
     62      -0.241017  -0.103910  -0.080357  -0.115900  -0.037378   0.073266
     63      -0.063389   0.088654  -0.007389  -0.119597  -0.017871   0.000336
     64      -0.199368  -0.030939  -0.038595  -0.026928   0.014005  -0.012491
     65       0.109558  -0.250946  -0.018439   0.170692  -0.020646   0.102688
     66      -0.055033   0.098995  -0.005183  -0.131710  -0.022285   0.002796
     67      -0.160237  -0.059463  -0.031988   0.013994   0.015487  -0.006958
     68       0.134195   0.072814   0.011466  -0.146678  -0.069803   0.070903
     69      -0.092734  -0.049509  -0.020885   0.040394   0.019301  -0.003442
     70       0.038852   0.068267   0.013326  -0.068361  -0.017505  -0.003887
     71       0.037266   0.064608   0.015400  -0.033547  -0.001585  -0.015426
     72      -0.170285   0.053238  -0.013078   0.024523   0.063963  -0.086738
     73      -0.014196  -0.029443  -0.026510  -0.118875  -0.055819   0.062930
     74       0.030149   0.059400   0.012310  -0.038167  -0.003822  -0.011560
     75      -0.066017  -0.088826  -0.024199   0.048653   0.004114   0.026325
     76      -0.136456   0.134318  -0.011365  -0.129487   0.016699  -0.068873
     77      -0.036187   0.168727   0.024067  -0.053525   0.040169  -0.096008
     78      -0.257819  -0.042060  -0.056977  -0.018481   0.033458  -0.028422
     79       0.133368   0.077803   0.037808  -0.029255  -0.019209  -0.000412
     80       0.106253   0.114976   0.046103   0.014574   0.017908  -0.047520
     81       0.073164   0.065389   0.031134   0.009691   0.002205  -0.012931
     82       0.121329   0.020137   0.035087   0.058986   0.001266   0.001281
     83      -0.060693   0.028298  -0.000127  -0.008330   0.011612  -0.020525
     84       0.134956   0.198921   0.061155  -0.069017  -0.007028  -0.042170
     85       0.181762   0.124197   0.057507  -0.022933  -0.015207  -0.012673
     86      -0.086714   0.028647   0.002451   0.038000   0.032145  -0.039930
     87       0.105324   0.031227   0.024370   0.007096  -0.013208   0.016391
     88       0.101975  -0.221446  -0.017998   0.146392  -0.019953   0.098862
     89      -0.119384   0.144293   0.024761  -0.018155   0.047033  -0.098843
     90       0.034320   0.219003   0.064001  -0.027233   0.033614  -0.098745
     91       0.045459   0.068020   0.048617   0.123099   0.049936  -0.065188
     92      -0.074113   0.051652   0.004920  -0.006119   0.020773  -0.038082
     93       0.009633  -0.009839   0.001140  -0.016230   0.115334  -0.016974
     94       0.011827  -0.019325   0.067909  -0.075244   0.174484   0.072623
     95      -0.032978   0.028332   0.043864   0.002030  -0.147786  -0.067024
     96      -0.006817   0.028192   0.034399  -0.032582   0.055780   0.106006
     97      -0.005503  -0.022407   0.040025  -0.043906   0.139508   0.022999
     98      -0.015754   0.012114   0.047950  -0.011275  -0.115654  -0.069046
     99      -0.021676   0.051540   0.060909  -0.032429  -0.073133   0.054763
    100      -0.021220   0.002085  -0.019947   0.030246  -0.076849  -0.027272
    101       0.000138   0.006782   0.042770  -0.034558   0.053641   0.058948
    102      -0.045937   0.062753   0.092061  -0.024589  -0.222393  -0.073559
    103      -0.041618   0.033949  -0.068464   0.104977  -0.368597  -0.114052
    104       0.018924  -0.015556   0.069487  -0.086589   0.276992   0.144363
    105       0.003147   0.039749   0.054106  -0.045331   0.001145   0.073822
    106       0.015241  -0.028368  -0.016596   0.002866   0.066299   0.012207
    107      -0.012686   0.025509  -0.013868   0.014745  -0.056476   0.047635
    108       0.006172   0.043207   0.071635  -0.048903  -0.046388   0.065558
    109       0.038133  -0.042323  -0.049519   0.032905   0.001720  -0.088447
    110      -0.014794   0.019050  -0.046985   0.024291   0.013985   0.048768
    111       0.007368   0.023756  -0.019319   0.005580   0.007927  -0.025261
    112      -0.002918   0.003835  -0.009544   0.006103   0.002285   0.064739
    113       0.000937   0.006355  -0.009417   0.005337  -0.014048   0.027806
    114       0.012187   0.023680  -0.074106   0.054600  -0.047973  -0.079089
    115      -0.000156   0.023637  -0.054206   0.058527  -0.124392   0.008974
    116       0.006018  -0.031907  -0.039724   0.008705   0.110266   0.020773
    117       0.000623   0.013255  -0.033827   0.021289  -0.022326  -0.051475
    118      -0.021488   0.019780   0.032918  -0.013773  -0.073972   0.011444
    119       0.005202   0.008334   0.046536  -0.037441   0.029457   0.040552
    120       0.014796   0.053338  -0.101157   0.088340  -0.204264  -0.074890
    121      -0.038298   0.063769   0.002611   0.064111  -0.395174  -0.140597
    122       0.015324  -0.026974   0.078705  -0.100481   0.270836   0.143522
    123       0.010708  -0.009986  -0.054172   0.036329  -0.023250   0.060161
    124       0.002729  -0.018977  -0.008034   0.010862  -0.031196  -0.104786
    125       0.009756  -0.053915  -0.033000   0.015201   0.045745  -0.053243
    126      -0.000756  -0.002757   0.002791  -0.006597   0.031909   0.016884
    127      -0.027542   0.028161   0.069765  -0.032994  -0.067808  -0.043038
    128      -0.013801  -0.023832   0.013479  -0.011584   0.033442   0.072650
    129      -0.016037   0.002090   0.058021  -0.046840   0.074193   0.001488
    130       0.002384   0.052843  -0.017048   0.029138  -0.140981  -0.006323
    131      -0.009458   0.040998   0.038827  -0.032436   0.042470   0.089994
    132      -0.043337  -0.011022   0.104706  -0.070510   0.051167   0.054910
    133      -0.041832  -0.008409   0.115913  -0.069286   0.000205  -0.107789
    134      -0.051554   0.022272   0.085964  -0.045491  -0.046790   0.226490
    135       0.025715   0.007249  -0.029783   0.006801   0.063087  -0.052833
    136      -0.056540   0.129697   0.149652  -0.080352  -0.098053   0.096501
    137      -0.016390  -0.063518   0.002204  -0.001853   0.027756   0.060612
    138       0.009973  -0.006133  -0.056480   0.045135  -0.063254   0.006832
    139       0.022733   0.021392  -0.050139   0.028451  -0.012775   0.041274
    140       0.018234   0.074322  -0.009454  -0.004215   0.008916   0.034162
    141       0.001149  -0.088708  -0.105194   0.080122  -0.045047  -0.130952
    142       0.073370   0.000322  -0.123380   0.064552   0.036483   0.082234
    143      -0.002147   0.130052   0.054426  -0.041462  -0.024458   0.092405
    144       0.038097   0.079260  -0.071621   0.042114  -0.039016   0.183763
    145       0.021625   0.071046  -0.049944   0.016744   0.027773   0.217600
    146       0.061173   0.126597  -0.030842   0.007736  -0.014329   0.033362
    147       0.013358   0.044449  -0.015983   0.032124  -0.143181  -0.101153
    148      -0.002876   0.050175  -0.004875   0.003073  -0.027368   0.069607
    149      -0.013131   0.096405   0.032611  -0.030437   0.012005   0.095430
    150      -0.011292  -0.048496   0.007803  -0.000958   0.014589  -0.067250
    151       0.004252  -0.041860  -0.029634   0.015923   0.022913  -0.024455
    152       0.024621  -0.054398  -0.079653   0.048064   0.016743  -0.091012
    153       0.011521  -0.062700   0.031796  -0.031203   0.100477  -0.073402
    154      -0.004014  -0.076262  -0.030697   0.008019   0.090765   0.065921
    155       0.011416  -0.082986  -0.087369   0.048757   0.057860  -0.006101
    156      -0.050378  -0.070907   0.089691  -0.043922   0.005363  -0.166585
    157      -0.045619  -0.073876   0.036982  -0.015378   0.007878  -0.074704
    158       0.032049  -0.046681  -0.025190   0.012821   0.025226  -0.222671
    159      -0.037611  -0.053382   0.039533  -0.011546  -0.021348  -0.116672
    160       0.050965  -0.021923  -0.101179   0.048822   0.052951   0.056225
    161       0.051986  -0.001324  -0.175481   0.117756  -0.087524  -0.067240
    162      -0.029429   0.017339   0.021097   0.077264   0.017033   0.016793
    163       0.071139  -0.025679  -0.026915  -0.096756  -0.028517   0.027937
    164       0.072711  -0.023174   0.000143  -0.003425   0.007461  -0.015683
    165       0.089106  -0.036968   0.014425  -0.006838   0.002837  -0.013747
    166       0.026012  -0.005072   0.037569   0.085419   0.028307  -0.032982
    167       0.088652  -0.036895   0.000482  -0.033583  -0.001288  -0.022453
    168       0.009710  -0.010675  -0.020062  -0.068825  -0.018559   0.015649
    169      -0.027920   0.016249   0.025339   0.078403   0.026832  -0.029554
    170      -0.044433   0.014537   0.008565   0.023367   0.004598  -0.000082
    171      -0.016031  -0.003247  -0.055289  -0.151280  -0.042587   0.042505
    172      -0.105259   0.048026   0.028607   0.111546   0.031409  -0.015388
    173      -0.124625   0.047994   0.017058   0.071487   0.013331   0.011255
    174      -0.015776   0.003937  -0.022710  -0.046704  -0.016363   0.021908
    175      -0.013982   0.008236  -0.002415   0.006615   0.003548  -0.006028
    176      -0.078331   0.030736   0.013574   0.058173   0.010443   0.003708
    177      -0.087910   0.032649  -0.047965  -0.074350  -0.032434   0.058156
    178      -0.062432   0.026062  -0.022509  -0.023225  -0.011559   0.024341
    179      -0.114296   0.050983   0.015504   0.094074   0.021099  -0.003656
    180       0.095280  -0.033448   0.010139   0.000278   0.008460  -0.026675
    181       0.048248  -0.018936   0.003504  -0.010460  -0.000135  -0.007172
    182      -0.030997   0.009274   0.018777   0.045307   0.006749   0.005881
    183       0.152709  -0.050167   0.027946   0.033176   0.020637  -0.041355
    184       0.111793  -0.046573  -0.006063  -0.058173  -0.013352   0.001535
    185      -0.000675   0.000810   0.029341   0.066020   0.014211  -0.002775
    186      -0.022927   0.011996  -0.006664  -0.004209  -0.000315   0.001984
    187      -0.052520   0.022324   0.003681   0.024798   0.003716   0.008654
    188      -0.029085   0.003187  -0.017443  -0.048152  -0.018864   0.023399
    189      -0.140961   0.062758  -0.009408   0.035979   0.001337   0.032055
    190      -0.073951   0.029920  -0.021128  -0.028177  -0.013571   0.030570
    191      -0.033463   0.003151  -0.044873  -0.114691  -0.038746   0.043261
    192       0.017214  -0.009674  -0.011519  -0.030452  -0.005655  -0.004592
    193      -0.067158   0.030464   0.029138   0.104199   0.027418  -0.014789
    194       0.003302  -0.011795  -0.019641  -0.061336  -0.019455   0.013929
    195      -0.049973   0.017564  -0.029130  -0.031654  -0.011477   0.015485
    196      -0.104997   0.047832   0.021490   0.115367   0.028984  -0.010209
    197      -0.051126   0.002832  -0.043806  -0.107791  -0.042427   0.055415
    198       0.164386   0.298239  -0.471974   0.277811   0.070900   0.067722
    199       0.179355   0.358128  -0.440455   0.255324   0.031310   0.150433
    200      -0.237474  -0.251458   0.440055  -0.222733  -0.098874  -0.153084
                 54         55         56         57         58         59    
      0      -0.027329   0.002530  -0.003999   0.020595  -0.011809   0.054078
      1      -0.019761  -0.029291  -0.020092  -0.013755   0.012578  -0.011729
      2       0.020397   0.038067   0.010338  -0.056175  -0.002645  -0.013388
      3       0.016567  -0.019782  -0.009156  -0.026032   0.001333  -0.020393
      4      -0.003490   0.082195   0.035155   0.036521   0.012090   0.052543
      5      -0.019897  -0.041873  -0.018592   0.007798  -0.013586  -0.020245
      6       0.001312  -0.061990  -0.024505  -0.018143   0.000341  -0.009249
      7      -0.036864   0.209738   0.062530   0.036570  -0.006740   0.088169
      8       0.017740   0.112489   0.044469   0.015925  -0.000774   0.019915
      9       0.005580  -0.014183   0.037698   0.167233   0.011996  -0.022937
     10       0.058029  -0.041639   0.038425  -0.033161  -0.006437   0.024370
     11      -0.037017  -0.104307  -0.068355   0.115661  -0.008701   0.020124
     12      -0.015710   0.029950   0.016504   0.073514  -0.010193   0.047656
[truncated: 415,928 more chars]
