# Supplementary material for: A stereodivergent multicomponent approach for the synthesis of C–N atropisomeric peptide analogues
Source: Chem Sci. 2024 Sep 16;15(40):16743–51. doi: 10.1039/d4sc04700a (PMC11418089; doi:10.1039/d4sc04700a)
Supplement: SC-015-D4SC04700A-s001 [file SC-015-D4SC04700A-s001.zip › CompData/_1_2a/ImineZ5opt.out]

                                 *****************
                                 * O   R   C   A *
                                 *****************

                                            #,                                       
                                            ###                                      
                                            ####                                     
                                            #####                                    
                                            ######                                   
                                           ########,                                 
                                     ,,################,,,,,                         
                               ,,#################################,,                 
                          ,,##########################################,,             
                       ,#########################################, ''#####,          
                    ,#############################################,,   '####,        
                  ,##################################################,,,,####,       
                ,###########''''           ''''###############################       
              ,#####''   ,,,,##########,,,,          '''####'''          '####       
            ,##' ,,,,###########################,,,                        '##       
           ' ,,###''''                  '''############,,,                           
         ,,##''                                '''############,,,,        ,,,,,,###''
      ,#''                                            '''#######################'''  
     '                                                          ''''####''''         
             ,#######,   #######,   ,#######,      ##                                
            ,#'     '#,  ##    ##  ,#'     '#,    #''#        ######   ,####,        
            ##       ##  ##   ,#'  ##            #'  '#       #        #'  '#        
            ##       ##  #######   ##           ,######,      #####,   #    #        
            '#,     ,#'  ##    ##  '#,     ,#' ,#      #,         ##   #,  ,#        
             '#######'   ##     ##  '#######'  #'      '#     #####' # '####'        


                  #######################################################
                  #                        -***-                        #
                  #          Department of theory and spectroscopy      #
                  #    Directorship and core code : Frank Neese         #
                  #        Max Planck Institute fuer Kohlenforschung    #
                  #                Kaiser Wilhelm Platz 1               #
                  #                 D-45470 Muelheim/Ruhr               #
                  #                      Germany                        #
                  #                                                     #
                  #                  All rights reserved                #
                  #                        -***-                        #
                  #######################################################


                         Program Version 5.0.2 -  RELEASE  -


 With contributions from (in alphabetic order):
   Daniel Aravena         : Magnetic Suceptibility
   Michael Atanasov       : Ab Initio Ligand Field Theory (pilot matlab implementation)
   Alexander A. Auer      : GIAO ZORA, VPT2 properties, NMR spectrum
   Ute Becker             : Parallelization
   Giovanni Bistoni       : ED, misc. LED, open-shell LED, HFLD
   Martin Brehm           : Molecular dynamics
   Dmytro Bykov           : SCF Hessian
   Vijay G. Chilkuri      : MRCI spin determinant printing, contributions to CSF-ICE
   Dipayan Datta          : RHF DLPNO-CCSD density
   Achintya Kumar Dutta   : EOM-CC, STEOM-CC
   Dmitry Ganyushin       : Spin-Orbit,Spin-Spin,Magnetic field MRCI
   Miquel Garcia          : C-PCM and meta-GGA Hessian, CC/C-PCM, Gaussian charge scheme
   Yang Guo               : DLPNO-NEVPT2, F12-NEVPT2, CIM, IAO-localization
   Andreas Hansen         : Spin unrestricted coupled pair/coupled cluster methods
   Benjamin Helmich-Paris : MC-RPA, TRAH-SCF, COSX integrals
   Lee Huntington         : MR-EOM, pCC
   Robert Izsak           : Overlap fitted RIJCOSX, COSX-SCS-MP3, EOM
   Marcus Kettner         : VPT2
   Christian Kollmar      : KDIIS, OOCD, Brueckner-CCSD(T), CCSD density, CASPT2, CASPT2-K
   Simone Kossmann        : Meta GGA functionals, TD-DFT gradient, OOMP2, MP2 Hessian
   Martin Krupicka        : Initial AUTO-CI
   Lucas Lang             : DCDCAS
   Marvin Lechner         : AUTO-CI (C++ implementation), FIC-MRCC
   Dagmar Lenk            : GEPOL surface, SMD
   Dimitrios Liakos       : Extrapolation schemes; Compound Job, initial MDCI parallelization
   Dimitrios Manganas     : Further ROCIS development; embedding schemes
   Dimitrios Pantazis     : SARC Basis sets
   Anastasios Papadopoulos: AUTO-CI, single reference methods and gradients
   Taras Petrenko         : DFT Hessian,TD-DFT gradient, ASA, ECA, R-Raman, ABS, FL, XAS/XES, NRVS
   Peter Pinski           : DLPNO-MP2, DLPNO-MP2 Gradient
   Christoph Reimann      : Effective Core Potentials
   Marius Retegan         : Local ZFS, SOC
   Christoph Riplinger    : Optimizer, TS searches, QM/MM, DLPNO-CCSD(T), (RO)-DLPNO pert. Triples
   Tobias Risthaus        : Range-separated hybrids, TD-DFT gradient, RPA, STAB
   Michael Roemelt        : Original ROCIS implementation
   Masaaki Saitow         : Open-shell DLPNO-CCSD energy and density
   Barbara Sandhoefer     : DKH picture change effects
   Avijit Sen             : IP-ROCIS
   Kantharuban Sivalingam : CASSCF convergence, NEVPT2, FIC-MRCI
   Bernardo de Souza      : ESD, SOC TD-DFT
   Georgi Stoychev        : AutoAux, RI-MP2 NMR, DLPNO-MP2 response
   Willem Van den Heuvel  : Paramagnetic NMR
   Boris Wezisla          : Elementary symmetry handling
   Frank Wennmohs         : Technical directorship


 We gratefully acknowledge several colleagues who have allowed us to
 interface, adapt or use parts of their codes:
   Stefan Grimme, W. Hujo, H. Kruse, P. Pracht,  : VdW corrections, initial TS optimization,
                  C. Bannwarth, S. Ehlert          DFT functionals, gCP, sTDA/sTD-DF
   Ed Valeev, F. Pavosevic, A. Kumar             : LibInt (2-el integral package), F12 methods
   Garnet Chan, S. Sharma, J. Yang, R. Olivares  : DMRG
   Ulf Ekstrom                                   : XCFun DFT Library
   Mihaly Kallay                                 : mrcc  (arbitrary order and MRCC methods)
   Jiri Pittner, Ondrej Demel                    : Mk-CCSD
   Frank Weinhold                                : gennbo (NPA and NBO analysis)
   Christopher J. Cramer and Donald G. Truhlar   : smd solvation model
   Lars Goerigk                                  : TD-DFT with DH, B97 family of functionals
   V. Asgeirsson, H. Jonsson                     : NEB implementation
   FAccTs GmbH                                   : IRC, NEB, NEB-TS, DLPNO-Multilevel, CI-OPT
                                                   MM, QMMM, 2- and 3-layer-ONIOM, Crystal-QMMM,
                                                   LR-CPCM, SF, NACMEs, symmetry and pop. for TD-DFT,
                                                   nearIR, NL-DFT gradient (VV10), updates on ESD,
                                                   ML-optimized integration grids
   S Lehtola, MJT Oliveira, MAL Marques          : LibXC Library
   Liviu Ungur et al                             : ANISO software


 Your calculation uses the libint2 library for the computation of 2-el integrals
 For citations please refer to: http://libint.valeyev.net

 Your ORCA version has been built with support for libXC version: 5.1.0
 For citations please refer to: https://tddft.org/programs/libxc/

 This ORCA versions uses:
   CBLAS   interface :  Fast vector & matrix operations
   LAPACKE interface :  Fast linear algebra routines
   SCALAPACK package :  Parallel linear algebra routines
   Shared memory     :  Shared parallel matrices
   BLAS/LAPACK       :  OpenBLAS 0.3.15  USE64BITINT DYNAMIC_ARCH NO_AFFINITY Zen SINGLE_THREADED
        Core in use  :  Zen
   Copyright (c) 2011-2014, The OpenBLAS Project


Your calculation utilizes the atom-pairwise dispersion correction
with the Becke-Johnson damping scheme (D3BJ)
Cite in your paper:
S.Grimme, S.Ehrlich, L.Goerigk, J Comput Chem, (2011), 32, 1456–1465 
S.Grimme, J.Antony, S.Ehrlich and H.Krieg, J.Chem.Phys., 132, (2010), 154104 
   

Your calculation utilizes the SMD solvation module
Please cite in your paper:
A.V. Marenich, C.J. Cramer, D.G. Truhlar J. Phys. Chem. B, 113, (2009), 6378 

================================================================================

----- Orbital basis set information -----
Your calculation utilizes the basis: def2-TZVP
   F. Weigend and R. Ahlrichs, Phys. Chem. Chem. Phys. 7, 3297 (2005).

----- AuxJ basis set information -----
Your calculation utilizes the auxiliary basis: def2/J
   F. Weigend, Phys. Chem. Chem. Phys. 8, 1057 (2006).

================================================================================
                                        WARNINGS
                       Please study these warnings very carefully!
================================================================================


WARNING: Geometry Optimization
  ===> : Switching off AutoStart
         For restart on a previous wavefunction, please use MOREAD

INFO   : the flag for use of the SHARK integral package has been found!

================================================================================
                                       INPUT FILE
================================================================================
NAME = ImineZ5opt.inp
|  1> ! PBE0 D3 def2-tzvp Opt
|  2> %maxcore 2660
|  3> %geom
|  4> maxiter 50
|  5> MaxStep 0.15
|  6> end
|  7> %pal nprocs 20
|  8> end
|  9> %CPCM SMD TRUE
| 10>    SMDSOLVENT "2,2,2-TRIFLUOROETHANOL"
| 11> end
| 12> 
| 13> *xyz 0 1
| 14> O  3.511000  7.021300  2.991400
| 15> O  4.416800  4.923800  3.346200
| 16> N  3.783500  7.657500  0.774100
| 17> N  6.084400  8.179500  3.379900
| 18> C  4.302000  7.329400  1.902000
| 19> C  5.844300  7.355900  2.174700
| 20> H  6.153600  6.337200  2.405700
| 21> C  6.712200  7.790500  0.975700
| 22> C  7.078200  6.831400  0.024100
| 23> H  6.750800  5.806900  0.129500
| 24> C  7.858800  7.189800  -1.072000
| 25> H  8.137100  6.446800  -1.805200
| 26> C  8.273500  8.511100  -1.221200
| 27> H  8.877900  8.790100  -2.072200
| 28> C  7.910800  9.477500  -0.286100
| 29> H  8.231700  10.501700  -0.408300
| 30> C  7.129000  9.118600  0.808600
| 31> H  6.847500  9.871000  1.531000
| 32> C  2.354600  7.706700  0.485600
| 33> C  2.275200  8.088100  -1.003300
| 34> H  2.757500  9.047200  -1.198000
| 35> H  1.242700  8.169800  -1.343100
| 36> H  2.766900  7.345700  -1.633600
| 37> C  1.655900  8.808600  1.313200
| 38> H  1.585400  8.551300  2.368400
| 39> H  0.637600  8.977300  0.962900
| 40> H  2.188300  9.757600  1.240400
| 41> C  1.675600  6.329400  0.672000
| 42> H  2.255300  5.532300  0.205000
| 43> H  0.683000  6.316400  0.221900
| 44> H  1.538200  6.069000  1.719900
| 45> C  7.243100  8.143700  4.175300
| 46> C  7.307300  8.890100  5.383600
| 47> C  8.497300  8.804100  6.136300
| 48> H  8.624900  9.339000  7.063200
| 49> C  9.573500  8.023300  5.725000
| 50> H  10.471200  7.980400  6.325100
| 51> C  9.494400  7.300500  4.543800
| 52> H  10.327400  6.694800  4.217800
| 53> C  8.336500  7.361400  3.778300
| 54> H  8.310800  6.793200  2.863100
| 55> C  6.125100  9.782000  5.896600
| 56> C  5.811900  10.917700  4.889900
| 57> H  6.705600  11.502400  4.667500
| 58> H  5.063200  11.607800  5.281000
| 59> H  5.420900  10.560300  3.939500
| 60> C  4.858800  8.928200  6.160400
| 61> H  4.403100  8.539100  5.254000
| 62> H  4.077100  9.504000  6.657500
| 63> H  5.082600  8.072300  6.799000
| 64> C  6.434800  10.492900  7.244100
| 65> H  6.632300  9.778200  8.044500
| 66> H  5.598800  11.108400  7.579800
| 67> H  7.294800  11.159400  7.164500
| 68> C  3.691800  5.862400  3.695000
| 69> C  2.902600  5.842400  4.973300
| 70> C  1.989400  6.859800  5.300800
| 71> H  1.820600  7.697900  4.638300
| 72> C  1.278700  6.811100  6.496900
| 73> H  0.579500  7.597100  6.743800
| 74> C  1.470400  5.746500  7.372600
| 75> H  0.918200  5.709100  8.300500
| 76> C  2.366700  4.728000  7.061700
| 77> H  2.510400  3.903400  7.745200
| 78> C  3.079100  4.774400  5.866500
| 79> H  3.772900  3.973100  5.644100
| 80> H  5.272400  8.579600  3.826400
| 81> *
| 82> 
| 83>                          ****END OF INPUT****
================================================================================

                       *****************************
                       * Geometry Optimization Run *
                       *****************************

Geometry optimization settings:
Update method            Update   .... BFGS
Choice of coordinates    CoordSys .... Z-matrix Internals
Initial Hessian          InHess   .... Almoef's Model

Convergence Tolerances:
Energy Change            TolE     ....  5.0000e-06 Eh
Max. Gradient            TolMAXG  ....  3.0000e-04 Eh/bohr
RMS Gradient             TolRMSG  ....  1.0000e-04 Eh/bohr
Max. Displacement        TolMAXD  ....  4.0000e-03 bohr
RMS Displacement         TolRMSD  ....  2.0000e-03 bohr
Strict Convergence                ....  False
------------------------------------------------------------------------------
                        ORCA OPTIMIZATION COORDINATE SETUP
------------------------------------------------------------------------------

The optimization will be done in new redundant internal coordinates
Making redundant internal coordinates   ...  (new redundants) done
Evaluating the initial hessian          ...  (Almloef) done
Evaluating the coordinates              ...  done
Calculating the B-matrix                .... done
Calculating the G-matrix                .... done
Diagonalizing the G-matrix              .... done
Small eigenvalue found = 1.136e-03
Small eigenvalue found = 2.504e-03
Small eigenvalue found = 3.681e-03
Small eigenvalue found = 4.072e-03
Small eigenvalue found = 5.169e-03
Small eigenvalue found = 8.170e-03
Small eigenvalue found = 8.851e-03
Small eigenvalue found = 1.312e-02
Small eigenvalue found = 1.544e-02
Small eigenvalue found = 1.838e-02
Small eigenvalue found = 2.704e-02
The first mode is                       ....  162
The number of degrees of freedom        ....  195

    -----------------------------------------------------------------
                    Redundant Internal Coordinates


    -----------------------------------------------------------------
         Definition                    Initial Value    Approx d2E/dq
    -----------------------------------------------------------------
      1. B(C   4,N   2)                  1.2840         0.826029   
      2. B(C   4,O   0)                  1.3811         0.578225   
      3. B(C   5,C   4)                  1.5664         0.326760   
      4. B(C   5,N   3)                  1.4793         0.403019   
      5. B(H   6,C   5)                  1.0894         0.360904   
      6. B(C   7,C   5)                  1.5426         0.356629   
      7. B(C   8,C   7)                  1.3998         0.602757   
      8. B(H   9,C   8)                  1.0807         0.372623   
      9. B(C  10,C   8)                  1.3926         0.618949   
     10. B(H  11,C  10)                  1.0803         0.373142   
     11. B(C  12,C  10)                  1.3929         0.618257   
     12. B(H  13,C  12)                  1.0804         0.372977   
     13. B(C  14,C  12)                  1.3928         0.618402   
     14. B(H  15,C  14)                  1.0802         0.373260   
     15. B(C  16,C   7)                  1.4020         0.597937   
     16. B(C  16,C  14)                  1.3923         0.619630   
     17. B(H  17,C  16)                  1.0804         0.373061   
     18. B(C  18,N   2)                  1.4586         0.434997   
     19. B(C  19,C  18)                  1.5390         0.361394   
     20. B(H  20,C  19)                  1.0911         0.358711   
     21. B(H  21,C  19)                  1.0900         0.360042   
     22. B(H  22,C  19)                  1.0910         0.358826   
     23. B(C  23,C  18)                  1.5451         0.353436   
     24. B(H  24,C  23)                  1.0884         0.362219   
     25. B(H  25,C  23)                  1.0900         0.360097   
     26. B(H  26,C  23)                  1.0906         0.359342   
     27. B(C  27,C  18)                  1.5468         0.351153   
     28. B(H  28,C  27)                  1.0906         0.359246   
     29. B(H  29,C  27)                  1.0900         0.360152   
     30. B(H  30,C  27)                  1.0885         0.362121   
     31. B(C  31,N   3)                  1.4059         0.527865   
     32. B(C  32,C  31)                  1.4217         0.556119   
     33. B(C  33,C  32)                  1.4107         0.579062   
     34. B(H  34,C  33)                  1.0777         0.376676   
     35. B(C  35,C  33)                  1.3918         0.620748   
     36. B(H  36,C  35)                  1.0807         0.372670   
     37. B(C  37,C  35)                  1.3871         0.631586   
     38. B(H  38,C  37)                  1.0803         0.373170   
     39. B(C  39,C  37)                  1.3894         0.626176   
     40. B(C  39,C  31)                  1.4018         0.598226   
     41. B(H  40,C  39)                  1.0775         0.376959   
     42. B(C  41,C  32)                  1.5672         0.325805   
     43. B(C  42,C  41)                  1.5496         0.347583   
     44. B(H  43,C  42)                  1.0909         0.358928   
     45. B(H  44,C  42)                  1.0908         0.359101   
     46. B(H  45,C  42)                  1.0881         0.362675   
     47. B(H  45,H  26)                  4.2871         0.000001   
     48. B(C  46,C  41)                  1.5499         0.347284   
     49. B(H  47,C  46)                  1.0866         0.364674   
     50. B(H  48,C  46)                  1.0907         0.359125   
     51. B(H  49,C  46)                  1.0911         0.358671   
     52. B(C  50,C  41)                  1.5547         0.341187   
     53. B(H  51,C  50)                  1.0911         0.358682   
     54. B(H  52,C  50)                  1.0911         0.358689   
     55. B(H  53,C  50)                  1.0909         0.358854   
     56. B(C  54,O   1)                  1.2362         0.984489   
     57. B(C  54,O   0)                  1.3678         0.607218   
     58. B(C  55,C  54)                  1.5024         0.413398   
     59. B(C  56,C  55)                  1.4058         0.589548   
     60. B(H  57,C  56)                  1.0816         0.371415   
     61. B(H  57,H  47)                  2.7850         0.000136   
     62. B(C  58,C  56)                  1.3922         0.619849   
     63. B(H  59,C  58)                  1.0806         0.372790   
     64. B(C  60,C  58)                  1.3918         0.620789   
     65. B(H  61,C  60)                  1.0804         0.372989   
     66. B(C  62,C  60)                  1.3919         0.620476   
     67. B(H  63,C  62)                  1.0806         0.372695   
     68. B(C  64,C  62)                  1.3922         0.619809   
     69. B(C  64,C  55)                  1.4034         0.594745   
     70. B(H  65,C  64)                  1.0830         0.369472   
     71. B(H  66,N   3)                  1.0093         0.433743   
     72. A(C   4,O   0,C  54)          121.2706         0.421522   
     73. A(C   4,N   2,C  18)          125.3082         0.423267   
     74. A(C   5,N   3,H  66)          116.7760         0.333751   
     75. A(C  31,N   3,H  66)          115.0148         0.349167   
     76. A(C   5,N   3,C  31)          125.4861         0.385874   
     77. A(O   0,C   4,N   2)          121.2402         0.445509   
     78. A(N   2,C   4,C   5)          123.1062         0.404906   
     79. A(O   0,C   4,C   5)          115.4905         0.380406   
     80. A(H   6,C   5,C   7)          105.5761         0.321977   
     81. A(C   4,C   5,H   6)          107.4959         0.317410   
     82. A(N   3,C   5,H   6)          107.5642         0.326544   
     83. A(C   4,C   5,C   7)          115.0490         0.352380   
     84. A(N   3,C   5,C   7)          112.6467         0.362913   
     85. A(N   3,C   5,C   4)          108.1222         0.357544   
     86. A(C   5,C   7,C   8)          118.8461         0.391530   
     87. A(C   8,C   7,C  16)          119.3616         0.429070   
     88. A(C   5,C   7,C  16)          121.7885         0.390981   
     89. A(H   9,C   8,C  10)          119.3782         0.354857   
     90. A(C   7,C   8,C  10)          120.3526         0.431739   
     91. A(C   7,C   8,H   9)          120.2674         0.353266   
     92. A(H  11,C  10,C  12)          120.2005         0.354873   
     93. A(C   8,C  10,H  11)          120.1060         0.354940   
     94. A(C   8,C  10,C  12)          119.6929         0.433714   
     95. A(H  13,C  12,C  14)          119.6903         0.354861   
     96. A(C  10,C  12,C  14)          120.5810         0.433645   
     97. A(C  10,C  12,H  13)          119.7281         0.354847   
     98. A(H  15,C  14,C  16)          120.0113         0.355026   
     99. A(C  12,C  14,C  16)          119.6867         0.433818   
    100. A(C  12,C  14,H  15)          120.3019         0.354906   
    101. A(C  14,C  16,H  17)          119.5073         0.354994   
    102. A(C   7,C  16,H  17)          120.1704         0.352857   
    103. A(C   7,C  16,C  14)          120.3221         0.431201   
    104. A(N   2,C  18,C  19)          104.4927         0.368527   
    105. A(C  23,C  18,C  27)          111.8359         0.356163   
    106. A(C  19,C  18,C  27)          108.3360         0.357513   
    107. A(N   2,C  18,C  27)          112.0960         0.366714   
    108. A(C  19,C  18,C  23)          108.5495         0.357907   
    109. A(N   2,C  18,C  23)          111.1690         0.367122   
    110. A(C  18,C  19,H  21)          111.6552         0.322551   
    111. A(C  18,C  19,H  20)          111.5727         0.322356   
    112. A(H  21,C  19,H  22)          107.3263         0.290670   
    113. A(H  20,C  19,H  22)          107.2095         0.290501   
    114. A(C  18,C  19,H  22)          111.5329         0.322373   
    115. A(H  20,C  19,H  21)          107.2895         0.290656   
    116. A(H  25,C  23,H  26)          107.4539         0.290743   
    117. A(H  24,C  23,H  26)          107.5809         0.291011   
    118. A(C  18,C  23,H  26)          111.3503         0.321275   
    119. A(H  24,C  23,H  25)          106.7171         0.291107   
    120. A(C  18,C  23,H  25)          111.1431         0.321385   
    121. A(C  18,C  23,H  24)          112.3332         0.321695   
    122. A(H  29,C  27,H  30)          106.2451         0.291102   
    123. A(H  28,C  27,H  30)          107.7266         0.290987   
    124. A(C  18,C  27,H  30)          112.6085         0.321339   
    125. A(H  28,C  27,H  29)          107.3678         0.290738   
    126. A(C  18,C  27,H  29)          111.1374         0.321053   
    127. A(C  18,C  27,H  28)          111.4587         0.320920   
    128. A(N   3,C  31,C  39)          119.7903         0.416330   
    129. A(N   3,C  31,C  32)          120.3108         0.410967   
    130. A(C  32,C  31,C  39)          119.8978         0.422964   
    131. A(C  31,C  32,C  33)          117.3591         0.420512   
    132. A(C  33,C  32,C  41)          119.7590         0.382725   
    133. A(C  31,C  32,C  41)          122.8817         0.380050   
    134. A(H  34,C  33,C  35)          116.1707         0.355684   
    135. A(C  32,C  33,C  35)          121.9250         0.428865   
    136. A(C  32,C  33,H  34)          121.9043         0.351521   
    137. A(H  36,C  35,C  37)          119.9722         0.356083   
    138. A(C  33,C  35,C  37)          119.9942         0.435610   
    139. A(C  33,C  35,H  36)          120.0337         0.355039   
    140. A(C  35,C  37,H  38)          120.3434         0.356164   
    141. A(H  38,C  37,C  39)          120.0610         0.355645   
    142. A(C  35,C  37,C  39)          119.5954         0.436293   
    143. A(C  37,C  39,H  40)          117.6916         0.356255   
    144. A(C  31,C  39,H  40)          121.0777         0.353507   
    145. A(C  31,C  39,C  37)          121.2284         0.432054   
    146. A(C  46,C  41,C  50)          105.4937         0.353375   
    147. A(C  42,C  41,C  50)          105.5575         0.353426   
    148. A(C  32,C  41,C  50)          113.1827         0.349582   
    149. A(C  42,C  41,C  46)          110.4369         0.354488   
    150. A(C  32,C  41,C  46)          111.0092         0.350629   
    151. A(C  32,C  41,C  42)          110.9093         0.350680   
    152. A(H  44,C  42,H  45)          105.9233         0.291038   
    153. A(H  43,C  42,H  45)          107.0004         0.291016   
    154. A(C  41,C  42,H  45)          113.5371         0.320883   
    155. A(H  43,C  42,H  44)          107.2369         0.290564   
    156. A(C  41,C  42,H  44)          111.6835         0.320364   
    157. A(C  41,C  42,H  43)          111.0805         0.320338   
    158. A(H  48,C  46,H  49)          107.1197         0.290534   
    159. A(H  47,C  46,H  49)          107.0589         0.291235   
    160. A(C  41,C  46,H  49)          111.3569         0.320256   
    161. A(H  47,C  46,H  48)          105.5841         0.291293   
    162. A(C  41,C  46,H  48)          111.8580         0.320322   
    163. A(C  41,C  46,H  47)          113.4501         0.321126   
    164. A(H  52,C  50,H  53)          106.3690         0.290502   
    165. A(H  51,C  50,H  53)          108.1208         0.290501   
    166. A(C  41,C  50,H  53)          111.9102         0.319357   
    167. A(H  51,C  50,H  52)          106.4102         0.290480   
    168. A(C  41,C  50,H  52)          111.8388         0.319333   
    169. A(C  41,C  50,H  51)          111.8612         0.319332   
    170. A(O   1,C  54,C  55)          122.5483         0.435678   
    171. A(O   0,C  54,C  55)          112.3039         0.399760   
    172. A(O   0,C  54,O   1)          125.1475         0.464086   
    173. A(C  56,C  55,C  64)          118.9582         0.426959   
    174. A(C  54,C  55,C  64)          119.0499         0.400870   
    175. A(C  54,C  55,C  56)          121.9916         0.400251   
    176. A(H  57,C  56,C  58)          118.2747         0.354749   
    177. A(C  55,C  56,C  58)          120.4279         0.430136   
    178. A(C  55,C  56,H  57)          121.2973         0.351751   
    179. A(H  59,C  58,C  60)          120.1170         0.355062   
    180. A(C  56,C  58,C  60)          119.8041         0.434146   
    181. A(C  56,C  58,H  59)          120.0789         0.354971   
    182. A(H  61,C  60,C  62)          119.7106         0.355064   
    183. A(C  58,C  60,C  62)          120.5232         0.434225   
    184. A(C  58,C  60,H  61)          119.7661         0.355095   
    185. A(H  63,C  62,C  64)          120.0257         0.354952   
    186. A(C  60,C  62,C  64)          119.7944         0.434102   
    187. A(C  60,C  62,H  63)          120.1799         0.355017   
    188. A(C  62,C  64,H  65)          118.6499         0.354430   
    189. A(C  55,C  64,H  65)          120.8587         0.351961   
    190. A(C  55,C  64,C  62)          120.4910         0.430809   
    191. D(N   2,C   4,O   0,C  54)    128.2626         0.024308   
    192. D(C   5,C   4,O   0,C  54)    -56.2388         0.024308   
    193. D(O   0,C   4,N   2,C  18)     -2.0152         0.052999   
    194. D(C   5,C   4,N   2,C  18)   -177.1636         0.052999   
    195. D(N   3,C   5,C   4,N   2)    126.0969         0.008184   
    196. D(C   7,C   5,C   4,O   0)   -176.1896         0.008184   
    197. D(C   7,C   5,N   3,H  66)    128.3559         0.013864   
    198. D(H   6,C   5,N   3,H  66)   -115.7162         0.013864   
    199. D(C   4,C   5,N   3,C  31)    160.3874         0.013864   
    200. D(H   6,C   5,C   4,O   0)     66.5465         0.008184   
    201. D(C   4,C   5,N   3,H  66)      0.0940         0.013864   
    202. D(C   7,C   5,C   4,N   2)     -0.7844         0.008184   
    203. D(H   6,C   5,C   4,N   2)   -118.0483         0.008184   
    204. D(H   6,C   5,N   3,C  31)     44.5772         0.013864   
    205. D(N   3,C   5,C   4,O   0)    -49.3083         0.008184   
    206. D(C   7,C   5,N   3,C  31)    -71.3508         0.013864   
    207. D(C  16,C   7,C   5,C   4)     94.8387         0.009579   
    208. D(C  16,C   7,C   5,H   6)   -146.8165         0.009579   
    209. D(C  16,C   7,C   5,N   3)    -29.7030         0.009579   
    210. D(C   8,C   7,C   5,C   4)    -84.4483         0.009579   
    211. D(C   8,C   7,C   5,H   6)     33.8966         0.009579   
    212. D(C   8,C   7,C   5,N   3)    151.0101         0.009579   
    213. D(C  10,C   8,C   7,C  16)      0.5699         0.025059   
    214. D(C  10,C   8,C   7,C   5)    179.8745         0.025059   
    215. D(H   9,C   8,C   7,C  16)   -178.9523         0.025059   
    216. D(H   9,C   8,C   7,C   5)      0.3523         0.025059   
    217. D(C  12,C  10,C   8,H   9)    179.3773         0.026504   
    218. D(H  11,C  10,C   8,H   9)     -0.3359         0.026504   
    219. D(H  11,C  10,C   8,C   7)   -179.8623         0.026504   
    220. D(C  12,C  10,C   8,C   7)     -0.1490         0.026504   
    221. D(H  13,C  12,C  10,C   8)   -179.9075         0.026441   
    222. D(C  14,C  12,C  10,C   8)     -0.2024         0.026441   
    223. D(C  14,C  12,C  10,H  11)    179.5106         0.026441   
    224. D(H  13,C  12,C  10,H  11)     -0.1945         0.026441   
    225. D(C  16,C  14,C  12,H  13)    179.8305         0.026454   
    226. D(C  16,C  14,C  12,C  10)      0.1252         0.026454   
    227. D(H  15,C  14,C  12,H  13)     -0.0547         0.026454   
    228. D(H  15,C  14,C  12,C  10)   -179.7600         0.026454   
    229. D(H  17,C  16,C  14,H  15)      0.0214         0.026566   
    230. D(H  17,C  16,C  14,C  12)   -179.8641         0.026566   
    231. D(C   7,C  16,C  14,H  15)   -179.8114         0.026566   
    232. D(C   7,C  16,C  14,C  12)      0.3031         0.026566   
    233. D(H  17,C  16,C   7,C   8)    179.5209         0.024638   
    234. D(H  17,C  16,C   7,C   5)      0.2376         0.024638   
    235. D(C  14,C  16,C   7,C   8)     -0.6474         0.024638   
    236. D(C  14,C  16,C   7,C   5)   -179.9307         0.024638   
    237. D(C  27,C  18,N   2,C   4)    -60.3958         0.014902   
    238. D(C  23,C  18,N   2,C   4)     65.5981         0.014902   
    239. D(C  19,C  18,N   2,C   4)   -177.5007         0.014902   
    240. D(H  22,C  19,C  18,C  27)    -59.0644         0.010473   
    241. D(H  22,C  19,C  18,C  23)    179.2993         0.010473   
    242. D(H  22,C  19,C  18,N   2)     60.6033         0.010473   
    243. D(H  21,C  19,C  18,C  23)    -60.6257         0.010473   
    244. D(H  21,C  19,C  18,C  27)     61.0105         0.010473   
    245. D(H  21,C  19,C  18,N   2)   -179.3218         0.010473   
    246. D(H  20,C  19,C  18,C  27)   -178.9341         0.010473   
    247. D(H  20,C  19,C  18,C  23)     59.4296         0.010473   
    248. D(H  20,C  19,C  18,N   2)    -59.2665         0.010473   
    249. D(H  25,C  23,C  18,C  19)     54.6008         0.010049   
    250. D(H  25,C  23,C  18,N   2)    168.9952         0.010049   
    251. D(H  24,C  23,C  18,C  27)     54.6243         0.010049   
    252. D(H  24,C  23,C  18,C  19)    174.0919         0.010049   
    253. D(H  24,C  23,C  18,N   2)    -71.5136         0.010049   
    254. D(H  26,C  23,C  18,C  27)    175.3675         0.010049   
    255. D(H  26,C  23,C  18,C  19)    -65.1649         0.010049   
    256. D(H  26,C  23,C  18,N   2)     49.2296         0.010049   
    257. D(H  25,C  23,C  18,C  27)    -64.8669         0.010049   
    258. D(H  30,C  27,C  18,C  23)    -50.4950         0.009930   
    259. D(H  30,C  27,C  18,N   2)     75.1348         0.009930   
    260. D(H  29,C  27,C  18,C  23)     68.5761         0.009930   
    261. D(H  29,C  27,C  18,C  19)    -51.0172         0.009930   
    262. D(H  29,C  27,C  18,N   2)   -165.7941         0.009930   
    263. D(H  28,C  27,C  18,C  23)   -171.6983         0.009930   
    264. D(H  30,C  27,C  18,C  19)   -170.0883         0.009930   
    265. D(H  28,C  27,C  18,C  19)     68.7084         0.009930   
    266. D(H  28,C  27,C  18,N   2)    -46.0686         0.009930   
    267. D(C  39,C  31,N   3,H  66)    166.2425         0.022120   
    268. D(C  39,C  31,N   3,C   5)      5.6454         0.022120   
    269. D(C  32,C  31,N   3,H  66)    -13.3584         0.022120   
    270. D(C  32,C  31,N   3,C   5)   -173.9555         0.022120   
    271. D(C  41,C  32,C  31,C  39)   -179.7347         0.021173   
    272. D(C  41,C  32,C  31,N   3)     -0.1343         0.021173   
    273. D(C  33,C  32,C  31,C  39)      0.1145         0.021173   
    274. D(C  33,C  32,C  31,N   3)    179.7149         0.021173   
    275. D(C  35,C  33,C  32,C  41)    179.8293         0.023034   
    276. D(C  35,C  33,C  32,C  31)     -0.0248         0.023034   
    277. D(H  34,C  33,C  32,C  41)     -0.1393         0.023034   
    278. D(H  34,C  33,C  32,C  31)   -179.9935         0.023034   
    279. D(C  37,C  35,C  33,H  34)    179.9596         0.026667   
    280. D(C  37,C  35,C  33,C  32)     -0.0108         0.026667   
    281. D(H  36,C  35,C  33,H  34)     -0.0865         0.026667   
    282. D(H  36,C  35,C  33,C  32)    179.9431         0.026667   
    283. D(C  39,C  37,C  35,H  36)   -179.9976         0.027667   
    284. D(C  39,C  37,C  35,C  33)     -0.0436         0.027667   
    285. D(H  38,C  37,C  35,H  36)     -0.1254         0.027667   
    286. D(H  38,C  37,C  35,C  33)    179.8285         0.027667   
    287. D(H  40,C  39,C  37,H  38)     -0.2871         0.027165   
    288. D(H  40,C  39,C  37,C  35)    179.5854         0.027165   
    289. D(C  31,C  39,C  37,H  38)   -179.7361         0.027165   
    290. D(C  31,C  39,C  37,C  35)      0.1364         0.027165   
    291. D(H  40,C  39,C  31,C  32)   -179.6036         0.024663   
    292. D(H  40,C  39,C  31,N   3)      0.7939         0.024663   
    293. D(C  37,C  39,C  31,C  32)     -0.1732         0.024663   
    294. D(C  37,C  39,C  31,N   3)   -179.7758         0.024663   
    295. D(C  50,C  41,C  32,C  33)     -0.1052         0.008142   
    296. D(C  50,C  41,C  32,C  31)    179.7405         0.008142   
    297. D(C  46,C  41,C  32,C  33)   -118.5138         0.008142   
    298. D(C  46,C  41,C  32,C  31)     61.3319         0.008142   
    299. D(C  42,C  41,C  32,C  33)    118.3155         0.008142   
    300. D(C  42,C  41,C  32,C  31)    -61.8388         0.008142   
    301. D(H  45,C  42,C  41,C  46)    -57.2041         0.009745   
    302. D(H  45,C  42,C  41,C  32)     66.2957         0.009745   
    303. D(H  44,C  42,C  41,C  50)    -51.0762         0.009745   
    304. D(H  44,C  42,C  41,C  46)     62.4807         0.009745   
    305. D(H  44,C  42,C  41,C  32)   -174.0194         0.009745   
    306. D(H  43,C  42,C  41,C  50)     68.5956         0.009745   
    307. D(H  43,C  42,C  41,C  46)   -177.8475         0.009745   
    308. D(H  45,C  42,C  41,C  50)   -170.7611         0.009745   
    309. D(H  43,C  42,C  41,C  32)    -54.3477         0.009745   
    310. D(H  49,C  46,C  41,C  32)     51.5924         0.009729   
    311. D(H  48,C  46,C  41,C  50)     48.4610         0.009729   
    312. D(H  48,C  46,C  41,C  42)    -65.1366         0.009729   
    313. D(H  48,C  46,C  41,C  32)    171.4215         0.009729   
    314. D(H  47,C  46,C  41,C  50)    167.7706         0.009729   
    315. D(H  47,C  46,C  41,C  42)     54.1730         0.009729   
    316. D(H  49,C  46,C  41,C  42)    175.0343         0.009729   
    317. D(H  47,C  46,C  41,C  32)    -69.2689         0.009729   
    318. D(H  49,C  46,C  41,C  50)    -71.3681         0.009729   
    319. D(H  53,C  50,C  41,C  46)   -177.7656         0.009419   
    320. D(H  53,C  50,C  41,C  42)    -60.8100         0.009419   
    321. D(H  53,C  50,C  41,C  32)     60.6719         0.009419   
    322. D(H  52,C  50,C  41,C  46)    -58.5279         0.009419   
    323. D(H  52,C  50,C  41,C  42)     58.4277         0.009419   
    324. D(H  52,C  50,C  41,C  32)    179.9096         0.009419   
    325. D(H  51,C  50,C  41,C  46)     60.7290         0.009419   
    326. D(H  51,C  50,C  41,C  42)    177.6846         0.009419   
    327. D(H  51,C  50,C  41,C  32)    -60.8335         0.009419   
    328. D(C  55,C  54,O   0,C   4)    169.6645         0.026972   
    329. D(O   1,C  54,O   0,C   4)    -10.1733         0.026972   
    330. D(C  64,C  55,C  54,O   1)      5.7303         0.011712   
    331. D(C  64,C  55,C  54,O   0)   -174.1123         0.011712   
    332. D(C  56,C  55,C  54,O   1)   -174.1005         0.011712   
    333. D(C  56,C  55,C  54,O   0)      6.0569         0.011712   
    334. D(C  58,C  56,C  55,C  64)      0.4094         0.023917   
    335. D(C  58,C  56,C  55,C  54)   -179.7597         0.023917   
    336. D(H  57,C  56,C  55,C  64)   -179.7290         0.023917   
    337. D(H  57,C  56,C  55,C  54)      0.1020         0.023917   
    338. D(C  60,C  58,C  56,H  57)    179.9493         0.026586   
    339. D(C  60,C  58,C  56,C  55)     -0.1849         0.026586   
    340. D(H  59,C  58,C  56,H  57)      0.0226         0.026586   
    341. D(H  59,C  58,C  56,C  55)    179.8884         0.026586   
    342. D(C  62,C  60,C  58,H  59)    179.8572         0.026671   
    343. D(C  62,C  60,C  58,C  56)     -0.0695         0.026671   
    344. D(H  61,C  60,C  58,H  59)     -0.0466         0.026671   
    345. D(H  61,C  60,C  58,C  56)   -179.9733         0.026671   
    346. D(C  64,C  62,C  60,H  61)    179.9967         0.026643   
    347. D(C  64,C  62,C  60,C  58)      0.0928         0.026643   
    348. D(H  63,C  62,C  60,H  61)     -0.0266         0.026643   
    349. D(H  63,C  62,C  60,C  58)   -179.9305         0.026643   
    350. D(H  65,C  64,C  62,C  60)    179.8911         0.026582   
    351. D(C  55,C  64,C  62,H  63)   -179.8381         0.026582   
    352. D(C  55,C  64,C  62,C  60)      0.1387         0.026582   
    353. D(H  65,C  64,C  55,C  56)    179.8669         0.024362   
    354. D(H  65,C  64,C  55,C  54)      0.0309         0.024362   
    355. D(C  62,C  64,C  55,C  56)     -0.3862         0.024362   
    356. D(H  65,C  64,C  62,H  63)     -0.0857         0.026582   
    357. D(C  62,C  64,C  55,C  54)    179.7778         0.024362   
    -----------------------------------------------------------------

Number of atoms                         .... 67
Number of degrees of freedom            .... 357

         *************************************************************
         *                GEOMETRY OPTIMIZATION CYCLE   1            *
         *************************************************************
---------------------------------
CARTESIAN COORDINATES (ANGSTROEM)
---------------------------------
  O      3.511000    7.021300    2.991400
  O      4.416800    4.923800    3.346200
  N      3.783500    7.657500    0.774100
  N      6.084400    8.179500    3.379900
  C      4.302000    7.329400    1.902000
  C      5.844300    7.355900    2.174700
  H      6.153600    6.337200    2.405700
  C      6.712200    7.790500    0.975700
  C      7.078200    6.831400    0.024100
  H      6.750800    5.806900    0.129500
  C      7.858800    7.189800   -1.072000
  H      8.137100    6.446800   -1.805200
  C      8.273500    8.511100   -1.221200
  H      8.877900    8.790100   -2.072200
  C      7.910800    9.477500   -0.286100
  H      8.231700   10.501700   -0.408300
  C      7.129000    9.118600    0.808600
  H      6.847500    9.871000    1.531000
  C      2.354600    7.706700    0.485600
  C      2.275200    8.088100   -1.003300
  H      2.757500    9.047200   -1.198000
  H      1.242700    8.169800   -1.343100
  H      2.766900    7.345700   -1.633600
  C      1.655900    8.808600    1.313200
  H      1.585400    8.551300    2.368400
  H      0.637600    8.977300    0.962900
  H      2.188300    9.757600    1.240400
  C      1.675600    6.329400    0.672000
  H      2.255300    5.532300    0.205000
  H      0.683000    6.316400    0.221900
  H      1.538200    6.069000    1.719900
  C      7.243100    8.143700    4.175300
  C      7.307300    8.890100    5.383600
  C      8.497300    8.804100    6.136300
  H      8.624900    9.339000    7.063200
  C      9.573500    8.023300    5.725000
  H     10.471200    7.980400    6.325100
  C      9.494400    7.300500    4.543800
  H     10.327400    6.694800    4.217800
  C      8.336500    7.361400    3.778300
  H      8.310800    6.793200    2.863100
  C      6.125100    9.782000    5.896600
  C      5.811900   10.917700    4.889900
  H      6.705600   11.502400    4.667500
  H      5.063200   11.607800    5.281000
  H      5.420900   10.560300    3.939500
  C      4.858800    8.928200    6.160400
  H      4.403100    8.539100    5.254000
  H      4.077100    9.504000    6.657500
  H      5.082600    8.072300    6.799000
  C      6.434800   10.492900    7.244100
  H      6.632300    9.778200    8.044500
  H      5.598800   11.108400    7.579800
  H      7.294800   11.159400    7.164500
  C      3.691800    5.862400    3.695000
  C      2.902600    5.842400    4.973300
  C      1.989400    6.859800    5.300800
  H      1.820600    7.697900    4.638300
  C      1.278700    6.811100    6.496900
  H      0.579500    7.597100    6.743800
  C      1.470400    5.746500    7.372600
  H      0.918200    5.709100    8.300500
  C      2.366700    4.728000    7.061700
  H      2.510400    3.903400    7.745200
  C      3.079100    4.774400    5.866500
  H      3.772900    3.973100    5.644100
  H      5.272400    8.579600    3.826400

----------------------------
CARTESIAN COORDINATES (A.U.)
----------------------------
  NO LB      ZA    FRAG     MASS         X           Y           Z
   0 O     8.0000    0    15.999    6.634828   13.268334    5.652927
   1 O     8.0000    0    15.999    8.346542    9.304634    6.323402
   2 N     7.0000    0    14.007    7.149779   14.470578    1.462837
   3 N     7.0000    0    14.007   11.497850   15.457015    6.387085
   4 C     6.0000    0    12.011    8.129602   13.850559    3.594259
   5 C     6.0000    0    12.011   11.044126   13.900636    4.109587
   6 H     1.0000    0     1.008   11.628619   11.975572    4.546114
   7 C     6.0000    0    12.011   12.684220   14.721911    1.843806
   8 C     6.0000    0    12.011   13.375860   12.909475    0.045542
   9 H     1.0000    0     1.008   12.757163   10.973451    0.244720
  10 C     6.0000    0    12.011   14.850980   13.586753   -2.025786
  11 H     1.0000    0     1.008   15.376891   12.182686   -3.411334
  12 C     6.0000    0    12.011   15.634649   16.083648   -2.307734
  13 H     1.0000    0     1.008   16.776800   16.610882   -3.915890
  14 C     6.0000    0    12.011   14.949246   17.909879   -0.540651
  15 H     1.0000    0     1.008   15.555659   19.845337   -0.771575
  16 C     6.0000    0    12.011   13.471858   17.231657    1.528033
  17 H     1.0000    0     1.008   12.939900   18.653487    2.893171
  18 C     6.0000    0    12.011    4.449549   14.563552    0.917651
  19 C     6.0000    0    12.011    4.299505   15.284294   -1.895962
  20 H     1.0000    0     1.008    5.210920   17.096730   -2.263892
  21 H     1.0000    0     1.008    2.348363   15.438685   -2.538091
  22 H     1.0000    0     1.008    5.228683   13.881361   -3.087057
  23 C     6.0000    0    12.011    3.129198   16.645842    2.481588
  24 H     1.0000    0     1.008    2.995972   16.159615    4.475627
  25 H     1.0000    0     1.008    1.204889   16.964638    1.819617
  26 H     1.0000    0     1.008    4.135288   18.439192    2.344016
  27 C     6.0000    0    12.011    3.166425   11.960833    1.269896
  28 H     1.0000    0     1.008    4.261899   10.454532    0.387394
  29 H     1.0000    0     1.008    1.290683   11.936266    0.419330
  30 H     1.0000    0     1.008    2.906777   11.468748    3.250140
  31 C     6.0000    0    12.011   13.687475   15.389363    7.890174
  32 C     6.0000    0    12.011   13.808796   16.799854   10.173530
  33 C     6.0000    0    12.011   16.057570   16.637338   11.595926
  34 H     1.0000    0     1.008   16.298699   17.648152   13.347514
  35 C     6.0000    0    12.011   18.091293   15.161840   10.818682
  36 H     1.0000    0     1.008   19.787700   15.080770   11.952707
  37 C     6.0000    0    12.011   17.941816   13.795946    8.586538
  38 H     1.0000    0     1.008   19.515958   12.651339    7.970487
  39 C     6.0000    0    12.011   15.753702   13.911030    7.139952
  40 H     1.0000    0     1.008   15.705136   12.837288    5.410475
  41 C     6.0000    0    12.011   11.574762   18.485301   11.142959
  42 C     6.0000    0    12.011   10.982899   20.631463    9.240572
  43 H     1.0000    0     1.008   12.671748   21.736386    8.820297
  44 H     1.0000    0     1.008    9.568061   21.935563    9.979644
  45 H     1.0000    0     1.008   10.244016   19.956075    7.444576
  46 C     6.0000    0    12.011    9.181801   16.871853   11.641469
  47 H     1.0000    0     1.008    8.320653   16.136560    9.928621
  48 H     1.0000    0     1.008    7.704602   17.959957   12.580852
  49 H     1.0000    0     1.008    9.604722   15.254436   12.848248
  50 C     6.0000    0    12.011   12.160010   19.828707   13.689365
  51 H     1.0000    0     1.008   12.533231   18.478120   15.201902
  52 H     1.0000    0     1.008   10.580199   20.991834   14.323746
  53 H     1.0000    0     1.008   13.785174   21.088210   13.538943
  54 C     6.0000    0    12.011    6.976491   11.078330    6.982538
  55 C     6.0000    0    12.011    5.485119   11.040536    9.398175
  56 C     6.0000    0    12.011    3.759421   12.963143   10.017060
  57 H     1.0000    0     1.008    3.440435   14.546923    8.765117
  58 C     6.0000    0    12.011    2.416393   12.871114   12.277362
  59 H     1.0000    0     1.008    1.095096   14.356438   12.743935
  60 C     6.0000    0    12.011    2.778653   10.859311   13.932195
  61 H     1.0000    0     1.008    1.735147   10.788635   15.685672
  62 C     6.0000    0    12.011    4.472415    8.934625   13.344679
  63 H     1.0000    0     1.008    4.743968    7.376357   14.636307
  64 C     6.0000    0    12.011    5.818656    9.022308   11.086078
  65 H     1.0000    0     1.008    7.129748    7.508071   10.665803
  66 H     1.0000    0     1.008    9.963392   16.213094    7.230848

--------------------------------
INTERNAL COORDINATES (ANGSTROEM)
--------------------------------
 O      0   0   0     0.000000000000     0.00000000     0.00000000
 O      1   0   0     2.312112222622     0.00000000     0.00000000
 N      1   2   0     2.322805626823   110.42573115     0.00000000
 N      1   2   3     2.848639508608    89.65637311   275.46487918
 C      3   1   2     1.283997768690    30.55486660   298.08452100
 C      4   1   2     1.479348508635    61.04761943    68.59367330
 H      6   4   1     1.089393032840   107.56420868   266.47489777
 C      6   4   1     1.542636888577   112.64667506   150.54693829
 C      8   6   4     1.399775471281   118.84610783   151.01005522
 H      9   8   6     1.080694299976   120.26741796     0.35231047
 C      9   8   6     1.392559560665   120.35264610   179.87446179
 H     11   9   8     1.080315754768   120.10596619   180.13768564
 C     11   9   8     1.392864106796   119.69293782   359.85095789
 H     13  11   9     1.080435726918   119.72808889   180.09246694
 C     13  11   9     1.392800150775   120.58095375   359.79761131
 H     15  13  11     1.080229276589   120.30191750   180.24002435
 C     15  13  11     1.392260227113   119.68666752     0.12524767
 H     17  15  13     1.080374828474   119.50728142   180.13587190
 C      3   1   2     1.458563711327    94.76808920   116.43443261
 C     19   3   1     1.539023563822   104.49270233   181.47145976
 H     20  19   3     1.091051873194   111.57273289   300.73353984
 H     20  19   3     1.090043659676   111.65519400   180.67820267
 H     20  19   3     1.090965049853   111.53294308    60.60325002
 C     19   3   1     1.545084806734   111.16903878    64.57022928
 H     24  19   3     1.088402765524   112.33319133   288.48644361
 H     24  19   3     1.090002142200   111.14308543   168.99524619
 H     24  19   3     1.090573518842   111.35027202    49.22956065
 C     19   3   1     1.546848812910   112.09602044   298.57638134
 H     28  19   3     1.090646367986   111.45873425   313.93139215
 H     28  19   3     1.089960444236   111.13736237   194.20587026
 H     28  19   3     1.088476609762   112.60850320    75.13477186
 C      4   1   2     1.405890639417   144.22784684   317.06023161
 C     32   4   1     1.421697397480   120.31076162   274.46846619
 C     33  32   4     1.410692485980   117.35909380   179.71494644
 H     34  33  32     1.077749219438   121.90430582   180.00652958
 C     34  33  32     1.391769654074   121.92499785   359.97517246
 H     36  34  33     1.080659849351   120.03366270   179.94313535
 C     36  34  33     1.387058070161   119.99416428     0.00000000
 H     38  36  34     1.080295093944   120.34343339   179.82850644
 C     38  36  34     1.389399679718   119.59542007   359.95635845
 H     40  38  36     1.077544787932   117.69163440   179.58538559
 C     33  32   4     1.567243264462   122.88171856   359.86571819
 C     42  33  32     1.549630155876   110.90929212   298.16122608
 H     43  42  33     1.090887501074   111.08047240   305.65234917
 H     43  42  33     1.090756118479   111.68350031   185.98057306
 H     43  42  33     1.088060623311   113.53714383    66.29570068
 C     42  33  32     1.549864694094   111.00919503    61.33191488
 H     47  42  33     1.086564429751   113.45005908   290.73108416
 H     47  42  33     1.090737796173   111.85797216   171.42148835
 H     47  42  33     1.091082586242   111.35686225    51.59237191
 C     42  33  32     1.554686190200   113.18271306   179.74052297
 H     51  42  33     1.091074012155   111.86118586   299.16645771
 H     51  42  33     1.091068622956   111.83877210   179.90962394
 H     51  42  33     1.090943816152   111.91021268    60.67192277
 C      2   1   3     1.236226678243    28.92783821   196.04759062
 C     55   2   1     1.502427212879   122.54831814   180.17802990
 C     56  55   2     1.405806974659   121.99162622   185.89951592
 H     57  56  55     1.081578152516   121.29729569     0.10198438
 C     57  56  55     1.392164282691   120.42786088   180.24032432
 H     59  57  56     1.080572186390   120.07890062   179.88835490
 C     59  57  56     1.391751608585   119.80406391   359.81512148
 H     61  59  57     1.080426772160   119.76613763   180.02666954
 C     61  59  57     1.391888914389   120.52320163   359.93050094
 H     63  61  59     1.080641985118   120.17990673   180.06954265
 C     63  61  59     1.392181654814   119.79441335     0.09278523
 H     65  63  61     1.083005951046   118.64987001   179.89108090
 H      4   1   2     1.009349424134    59.65186075   225.59307571

---------------------------
INTERNAL COORDINATES (A.U.)
---------------------------
 O      0   0   0     0.000000000000     0.00000000     0.00000000
 O      1   0   0     4.369258891648     0.00000000     0.00000000
 N      1   2   0     4.389466497027   110.42573115     0.00000000
 N      1   2   3     5.383148525536    89.65637311   275.46487918
 C      3   1   2     2.426404139389    30.55486660   298.08452100
 C      4   1   2     2.795563537945    61.04761943    68.59367330
 H      6   4   1     2.058654484269   107.56420868   266.47489777
 C      6   4   1     2.915161243496   112.64667506   150.54693829
 C      8   6   4     2.645192289702   118.84610783   151.01005522
 H      9   8   6     2.042216261444   120.26741796     0.35231047
 C      9   8   6     2.631556194831   120.35264610   179.87446179
 H     11   9   8     2.041500914672   120.10596619   180.13768564
 C     11   9   8     2.632131703613   119.69293782   359.85095789
 H     13  11   9     2.041727629178   119.72808889   180.09246694
 C     13  11   9     2.632010844250   120.58095375   359.79761131
 H     15  13  11     2.041337494597   120.30191750   180.24002435
 C     15  13  11     2.630990536394   119.68666752     0.12524767
 H     17  15  13     2.041612547798   119.50728142   180.13587190
 C      3   1   2     2.756285963284    94.76808920   116.43443261
 C     19   3   1     2.908333049275   104.49270233   181.47145976
 H     20  19   3     2.061789238238   111.57273289   300.73353984
 H     20  19   3     2.059883990805   111.65519400   180.67820267
 H     20  19   3     2.061625165901   111.53294308    60.60325002
 C     19   3   1     2.919787138410   111.16903878    64.57022928
 H     24  19   3     2.056783150243   112.33319133   288.48644361
 H     24  19   3     2.059805534145   111.14308543   168.99524619
 H     24  19   3     2.060885279519   111.35027202    49.22956065
 C     19   3   1     2.923120626980   112.09602044   298.57638134
 H     28  19   3     2.061022944449   111.45873425   313.93139215
 H     28  19   3     2.059726736414   111.13736237   194.20587026
 H     28  19   3     2.056922695630   112.60850320    75.13477186
 C      4   1   2     2.656748282741   144.22784684   317.06023161
 C     32   4   1     2.686618726545   120.31076162   274.46846619
 C     33  32   4     2.665822457682   117.35909380   179.71494644
 H     34  33  32     2.036650865786   121.90430582   180.00652958
 C     34  33  32     2.630063487701   121.92499785   359.97517246
 H     36  34  33     2.042151159199   120.03366270   179.94313535
 C     36  34  33     2.621159884450   119.99416428     0.00000000
 H     38  36  34     2.041461871373   120.34343339   179.82850644
 C     38  36  34     2.625584885225   119.59542007   359.95635845
 H     40  38  36     2.036264546226   117.69163440   179.58538559
 C     33  32   4     2.961660555065   122.88171856   359.86571819
 C     42  33  32     2.928376603471   110.90929212   298.16122608
 H     43  42  33     2.061478619948   111.08047240   305.65234917
 H     43  42  33     2.061230342825   111.68350031   185.98057306
 H     43  42  33     2.056136595162   113.53714383    66.29570068
 C     42  33  32     2.928819816472   111.00919503    61.33191488
 H     47  42  33     2.053309199090   113.45005908   290.73108416
 H     47  42  33     2.061195718683   111.85797216   171.42148835
 H     47  42  33     2.061847277487   111.35686225    51.59237191
 C     42  33  32     2.937931123668   113.18271306   179.74052297
 H     51  42  33     2.061831074812   111.86118586   299.16645771
 H     51  42  33     2.061820890702   111.83877210   179.90962394
 H     51  42  33     2.061585040022   111.91021268    60.67192277
 C      2   1   3     2.336129861327    28.92783821   196.04759062
 C     55   2   1     2.839175968492   122.54831814   180.17802990
 C     56  55   2     2.656590179262   121.99162622   185.89951592
 H     57  56  55     2.043886500688   121.29729569     0.10198438
 C     57  56  55     2.630809227713   120.42786088   180.24032432
 H     59  57  56     2.041985500210   120.07890062   179.88835490
 C     59  57  56     2.630029386671   119.80406391   359.81512148
 H     61  59  57     2.041710707139   119.76613763   180.02666954
 C     61  59  57     2.630288857037   120.52320163   359.93050094
 H     63  61  59     2.042117400690   120.17990673   180.06954265
 C     63  61  59     2.630842056267   119.79441335     0.09278523
 H     65  63  61     2.046584648883   118.64987001   179.89108090
 H      4   1   2     1.907393985045    59.65186075   225.59307571

---------------------
BASIS SET INFORMATION
---------------------
There are 4 groups of distinct atoms

 Group   1 Type O   : 11s6p2d1f contracted to 5s3p2d1f pattern {62111/411/11/1}
 Group   2 Type N   : 11s6p2d1f contracted to 5s3p2d1f pattern {62111/411/11/1}
 Group   3 Type C   : 11s6p2d1f contracted to 5s3p2d1f pattern {62111/411/11/1}
 Group   4 Type H   : 5s1p contracted to 3s1p pattern {311/1}

Atom   0O    basis set group =>   1
Atom   1O    basis set group =>   1
Atom   2N    basis set group =>   2
Atom   3N    basis set group =>   2
Atom   4C    basis set group =>   3
Atom   5C    basis set group =>   3
Atom   6H    basis set group =>   4
Atom   7C    basis set group =>   3
Atom   8C    basis set group =>   3
Atom   9H    basis set group =>   4
Atom  10C    basis set group =>   3
Atom  11H    basis set group =>   4
Atom  12C    basis set group =>   3
Atom  13H    basis set group =>   4
Atom  14C    basis set group =>   3
Atom  15H    basis set group =>   4
Atom  16C    basis set group =>   3
Atom  17H    basis set group =>   4
Atom  18C    basis set group =>   3
Atom  19C    basis set group =>   3
Atom  20H    basis set group =>   4
Atom  21H    basis set group =>   4
Atom  22H    basis set group =>   4
Atom  23C    basis set group =>   3
Atom  24H    basis set group =>   4
Atom  25H    basis set group =>   4
Atom  26H    basis set group =>   4
Atom  27C    basis set group =>   3
Atom  28H    basis set group =>   4
Atom  29H    basis set group =>   4
Atom  30H    basis set group =>   4
Atom  31C    basis set group =>   3
Atom  32C    basis set group =>   3
Atom  33C    basis set group =>   3
Atom  34H    basis set group =>   4
Atom  35C    basis set group =>   3
Atom  36H    basis set group =>   4
Atom  37C    basis set group =>   3
Atom  38H    basis set group =>   4
Atom  39C    basis set group =>   3
Atom  40H    basis set group =>   4
Atom  41C    basis set group =>   3
Atom  42C    basis set group =>   3
Atom  43H    basis set group =>   4
Atom  44H    basis set group =>   4
Atom  45H    basis set group =>   4
Atom  46C    basis set group =>   3
Atom  47H    basis set group =>   4
Atom  48H    basis set group =>   4
Atom  49H    basis set group =>   4
Atom  50C    basis set group =>   3
Atom  51H    basis set group =>   4
Atom  52H    basis set group =>   4
Atom  53H    basis set group =>   4
Atom  54C    basis set group =>   3
Atom  55C    basis set group =>   3
Atom  56C    basis set group =>   3
Atom  57H    basis set group =>   4
Atom  58C    basis set group =>   3
Atom  59H    basis set group =>   4
Atom  60C    basis set group =>   3
Atom  61H    basis set group =>   4
Atom  62C    basis set group =>   3
Atom  63H    basis set group =>   4
Atom  64C    basis set group =>   3
Atom  65H    basis set group =>   4
Atom  66H    basis set group =>   4
---------------------------------
AUXILIARY/J BASIS SET INFORMATION
---------------------------------
There are 4 groups of distinct atoms

 Group   1 Type O   : 12s5p4d2f1g contracted to 6s4p3d1f1g pattern {711111/2111/211/2/1}
 Group   2 Type N   : 12s5p4d2f1g contracted to 6s4p3d1f1g pattern {711111/2111/211/2/1}
 Group   3 Type C   : 12s5p4d2f1g contracted to 6s4p3d1f1g pattern {711111/2111/211/2/1}
 Group   4 Type H   : 5s2p1d contracted to 3s1p1d pattern {311/2/1}

Atom   0O    basis set group =>   1
Atom   1O    basis set group =>   1
Atom   2N    basis set group =>   2
Atom   3N    basis set group =>   2
Atom   4C    basis set group =>   3
Atom   5C    basis set group =>   3
Atom   6H    basis set group =>   4
Atom   7C    basis set group =>   3
Atom   8C    basis set group =>   3
Atom   9H    basis set group =>   4
Atom  10C    basis set group =>   3
Atom  11H    basis set group =>   4
Atom  12C    basis set group =>   3
Atom  13H    basis set group =>   4
Atom  14C    basis set group =>   3
Atom  15H    basis set group =>   4
Atom  16C    basis set group =>   3
Atom  17H    basis set group =>   4
Atom  18C    basis set group =>   3
Atom  19C    basis set group =>   3
Atom  20H    basis set group =>   4
Atom  21H    basis set group =>   4
Atom  22H    basis set group =>   4
Atom  23C    basis set group =>   3
Atom  24H    basis set group =>   4
Atom  25H    basis set group =>   4
Atom  26H    basis set group =>   4
Atom  27C    basis set group =>   3
Atom  28H    basis set group =>   4
Atom  29H    basis set group =>   4
Atom  30H    basis set group =>   4
Atom  31C    basis set group =>   3
Atom  32C    basis set group =>   3
Atom  33C    basis set group =>   3
Atom  34H    basis set group =>   4
Atom  35C    basis set group =>   3
Atom  36H    basis set group =>   4
Atom  37C    basis set group =>   3
Atom  38H    basis set group =>   4
Atom  39C    basis set group =>   3
Atom  40H    basis set group =>   4
Atom  41C    basis set group =>   3
Atom  42C    basis set group =>   3
Atom  43H    basis set group =>   4
Atom  44H    basis set group =>   4
Atom  45H    basis set group =>   4
Atom  46C    basis set group =>   3
Atom  47H    basis set group =>   4
Atom  48H    basis set group =>   4
Atom  49H    basis set group =>   4
Atom  50C    basis set group =>   3
Atom  51H    basis set group =>   4
Atom  52H    basis set group =>   4
Atom  53H    basis set group =>   4
Atom  54C    basis set group =>   3
Atom  55C    basis set group =>   3
Atom  56C    basis set group =>   3
Atom  57H    basis set group =>   4
Atom  58C    basis set group =>   3
Atom  59H    basis set group =>   4
Atom  60C    basis set group =>   3
Atom  61H    basis set group =>   4
Atom  62C    basis set group =>   3
Atom  63H    basis set group =>   4
Atom  64C    basis set group =>   3
Atom  65H    basis set group =>   4
Atom  66H    basis set group =>   4


           ************************************************************
           *        Program running with 20 parallel MPI-processes    *
           *              working on a common directory               *
           ************************************************************
------------------------------------------------------------------------------
                           ORCA GTO INTEGRAL CALCULATION
                           -- RI-GTO INTEGRALS CHOSEN --
------------------------------------------------------------------------------
------------------------------------------------------------------------------
                   ___                                                        
                  /   \      - P O W E R E D   B Y -                         
                 /     \                                                     
                 |  |  |   _    _      __       _____    __    __             
                 |  |  |  | |  | |    /  \     |  _  \  |  |  /  |          
                  \  \/   | |  | |   /    \    | | | |  |  | /  /          
                 / \  \   | |__| |  /  /\  \   | |_| |  |  |/  /          
                |  |  |   |  __  | /  /__\  \  |    /   |      \           
                |  |  |   | |  | | |   __   |  |    \   |  |\   \          
                \     /   | |  | | |  |  |  |  | |\  \  |  | \   \       
                 \___/    |_|  |_| |__|  |__|  |_| \__\ |__|  \__/        
                                                                              
                      - O R C A' S   B I G   F R I E N D -                    
                                      &                                       
                       - I N T E G R A L  F E E D E R -                       
                                                                              
 v1 FN, 2020, v2 2021                                                         
------------------------------------------------------------------------------


Reading SHARK input file ImineZ5opt.SHARKINP.tmp ... ok
----------------------
SHARK INTEGRAL PACKAGE
----------------------

Number of atoms                             ...     67
Number of basis functions                   ...   1227
Number of shells                            ...    499
Maximum angular momentum                    ...      3
Integral batch strategy                     ... SHARK/LIBINT Hybrid
RI-J (if used) integral strategy            ... SPLIT-RIJ (Revised 2003 algorithm where possible)
Printlevel                                  ...      1
Contraction scheme used                     ... SEGMENTED contraction
Coulomb Range Separation                    ... NOT USED
Exchange Range Separation                   ... NOT USED
Finite Nucleus Model                        ... NOT USED
Auxiliary Coulomb fitting basis             ... AVAILABLE
   # of basis functions in Aux-J            ...   1991
   # of shells in Aux-J                     ...    665
   Maximum angular momentum in Aux-J        ...      4
Auxiliary J/K fitting basis                 ... NOT available
Auxiliary Correlation fitting basis         ... NOT available
Auxiliary 'external' fitting basis          ... NOT available
Integral threshold                          ...     2.500000e-11
Primitive cut-off                           ...     2.500000e-12
Primitive pair pre-selection threshold      ...     2.500000e-12

Calculating pre-screening integrals         ... done (  0.1 sec) Dimension = 499
Organizing shell pair data                  ... done (  0.8 sec)
Shell pair information
Total number of shell pairs                 ...    124750
Shell pairs after pre-screening             ...     78448
Total number of primitive shell pairs       ...    374508
Primitive shell pairs kept                  ...    149867
          la=0 lb=0:  22140 shell pairs
          la=1 lb=0:  23490 shell pairs
          la=1 lb=1:   6262 shell pairs
          la=2 lb=0:  10624 shell pairs
          la=2 lb=1:   5688 shell pairs
          la=2 lb=2:   1323 shell pairs
          la=3 lb=0:   4866 shell pairs
          la=3 lb=1:   2634 shell pairs
          la=3 lb=2:   1155 shell pairs
          la=3 lb=3:    266 shell pairs

Calculating one electron integrals          ... done (  0.6 sec)
Calculating RI/J V-Matrix + Cholesky decomp.... done (  3.1 sec)
Calculating Nuclear repulsion               ... done (  0.0 sec) ENN=   3462.260693624688 Eh

SHARK setup successfully completed in   7.4 seconds

Maximum memory used throughout the entire GTOINT-calculation: 114.1 MB
[1710175443.084331] [node056:2000642:0]          mpool.c:43   UCX  WARN  object 0xb7cdd40 was not returned to mpool ucp_requests
[1710175443.084352] [node056:2000642:0]          mpool.c:43   UCX  WARN  object 0xb7cdf00 was not returned to mpool ucp_requests
[1710175443.084358] [node056:2000642:0]          mpool.c:43   UCX  WARN  object 0xb7ce0c0 was not returned to mpool ucp_requests
[1710175443.084360] [node056:2000642:0]          mpool.c:43   UCX  WARN  object 0xb7ce280 was not returned to mpool ucp_requests
[1710175443.084363] [node056:2000642:0]          mpool.c:43   UCX  WARN  object 0xb7ce440 was not returned to mpool ucp_requests
[1710175443.084365] [node056:2000642:0]          mpool.c:43   UCX  WARN  object 0xb7ce600 was not returned to mpool ucp_requests
[1710175443.084369] [node056:2000642:0]          mpool.c:43   UCX  WARN  object 0xb7ce7c0 was not returned to mpool ucp_requests
[1710175443.084371] [node056:2000642:0]          mpool.c:43   UCX  WARN  object 0xb7ce980 was not returned to mpool ucp_requests
[1710175443.084374] [node056:2000642:0]          mpool.c:43   UCX  WARN  object 0xb7ceb40 was not returned to mpool ucp_requests
[1710175443.084376] [node056:2000642:0]          mpool.c:43   UCX  WARN  object 0xb7ced00 was not returned to mpool ucp_requests
[1710175443.084378] [node056:2000642:0]          mpool.c:43   UCX  WARN  object 0xb7ceec0 was not returned to mpool ucp_requests
[1710175443.084381] [node056:2000642:0]          mpool.c:43   UCX  WARN  object 0xb7cf080 was not returned to mpool ucp_requests
[1710175443.085089] [node056:2000626:0]          mpool.c:43   UCX  WARN  object 0xb49ae40 was not returned to mpool ucp_requests
[1710175443.085106] [node056:2000626:0]          mpool.c:43   UCX  WARN  object 0xb49b000 was not returned to mpool ucp_requests
[1710175443.085111] [node056:2000626:0]          mpool.c:43   UCX  WARN  object 0xb49b1c0 was not returned to mpool ucp_requests
[1710175443.085113] [node056:2000626:0]          mpool.c:43   UCX  WARN  object 0xb49b380 was not returned to mpool ucp_requests
[1710175443.085117] [node056:2000626:0]          mpool.c:43   UCX  WARN  object 0xb49b540 was not returned to mpool ucp_requests
[1710175443.085122] [node056:2000626:0]          mpool.c:43   UCX  WARN  object 0xb49b700 was not returned to mpool ucp_requests
[1710175443.085125] [node056:2000626:0]          mpool.c:43   UCX  WARN  object 0xb49b8c0 was not returned to mpool ucp_requests
[1710175443.085130] [node056:2000626:0]          mpool.c:43   UCX  WARN  object 0xb49ba80 was not returned to mpool ucp_requests
[1710175443.085134] [node056:2000626:0]          mpool.c:43   UCX  WARN  object 0xb49bc40 was not returned to mpool ucp_requests
[1710175443.085140] [node056:2000626:0]          mpool.c:43   UCX  WARN  object 0xb49be00 was not returned to mpool ucp_requests
[1710175443.085144] [node056:2000626:0]          mpool.c:43   UCX  WARN  object 0xb49bfc0 was not returned to mpool ucp_requests
[1710175443.085147] [node056:2000626:0]          mpool.c:43   UCX  WARN  object 0xb49c180 was not returned to mpool ucp_requests
[1710175443.085538] [node056:2000633:0]          mpool.c:43   UCX  WARN  object 0xb5fa9c0 was not returned to mpool ucp_requests
[1710175443.085558] [node056:2000633:0]          mpool.c:43   UCX  WARN  object 0xb5fab80 was not returned to mpool ucp_requests
[1710175443.085564] [node056:2000633:0]          mpool.c:43   UCX  WARN  object 0xb5fad40 was not returned to mpool ucp_requests
[1710175443.085567] [node056:2000633:0]          mpool.c:43   UCX  WARN  object 0xb5faf00 was not returned to mpool ucp_requests
[1710175443.085570] [node056:2000633:0]          mpool.c:43   UCX  WARN  object 0xb5fb0c0 was not returned to mpool ucp_requests
[1710175443.085572] [node056:2000633:0]          mpool.c:43   UCX  WARN  object 0xb5fb280 was not returned to mpool ucp_requests
[1710175443.085575] [node056:2000633:0]          mpool.c:43   UCX  WARN  object 0xb5fb440 was not returned to mpool ucp_requests
[1710175443.085578] [node056:2000633:0]          mpool.c:43   UCX  WARN  object 0xb5fb600 was not returned to mpool ucp_requests
[1710175443.085580] [node056:2000633:0]          mpool.c:43   UCX  WARN  object 0xb5fb7c0 was not returned to mpool ucp_requests
[1710175443.085584] [node056:2000633:0]          mpool.c:43   UCX  WARN  object 0xb5fb980 was not returned to mpool ucp_requests
[1710175443.085586] [node056:2000633:0]          mpool.c:43   UCX  WARN  object 0xb5fbb40 was not returned to mpool ucp_requests
[1710175443.085589] [node056:2000633:0]          mpool.c:43   UCX  WARN  object 0xb5fbd00 was not returned to mpool ucp_requests
[1710175443.085591] [node056:2000633:0]          mpool.c:43   UCX  WARN  object 0xb5fbec0 was not returned to mpool ucp_requests
[1710175443.085610] [node056:2000637:0]          mpool.c:43   UCX  WARN  object 0xb930e40 was not returned to mpool ucp_requests
[1710175443.085631] [node056:2000637:0]          mpool.c:43   UCX  WARN  object 0xb931000 was not returned to mpool ucp_requests
[1710175443.085637] [node056:2000637:0]          mpool.c:43   UCX  WARN  object 0xb9311c0 was not returned to mpool ucp_requests
[1710175443.085640] [node056:2000637:0]          mpool.c:43   UCX  WARN  object 0xb931380 was not returned to mpool ucp_requests
[1710175443.085643] [node056:2000637:0]          mpool.c:43   UCX  WARN  object 0xb931540 was not returned to mpool ucp_requests
[1710175443.085646] [node056:2000637:0]          mpool.c:43   UCX  WARN  object 0xb931700 was not returned to mpool ucp_requests
[1710175443.085648] [node056:2000637:0]          mpool.c:43   UCX  WARN  object 0xb9318c0 was not returned to mpool ucp_requests
[1710175443.085654] [node056:2000637:0]          mpool.c:43   UCX  WARN  object 0xb931a80 was not returned to mpool ucp_requests
[1710175443.085657] [node056:2000637:0]          mpool.c:43   UCX  WARN  object 0xb931c40 was not returned to mpool ucp_requests
[1710175443.085661] [node056:2000637:0]          mpool.c:43   UCX  WARN  object 0xb931e00 was not returned to mpool ucp_requests
[1710175443.085665] [node056:2000637:0]          mpool.c:43   UCX  WARN  object 0xb931fc0 was not returned to mpool ucp_requests
[1710175443.085668] [node056:2000637:0]          mpool.c:43   UCX  WARN  object 0xb932180 was not returned to mpool ucp_requests
[1710175443.087454] [node056:2000625:0]          mpool.c:43   UCX  WARN  object 0xc643d00 was not returned to mpool ucp_requests
[1710175443.087476] [node056:2000625:0]          mpool.c:43   UCX  WARN  object 0xc643ec0 was not returned to mpool ucp_requests
[1710175443.087480] [node056:2000625:0]          mpool.c:43   UCX  WARN  object 0xc644080 was not returned to mpool ucp_requests
[1710175443.087483] [node056:2000625:0]          mpool.c:43   UCX  WARN  object 0xc644240 was not returned to mpool ucp_requests
[1710175443.087486] [node056:2000625:0]          mpool.c:43   UCX  WARN  object 0xc644400 was not returned to mpool ucp_requests
[1710175443.087490] [node056:2000625:0]          mpool.c:43   UCX  WARN  object 0xc6445c0 was not returned to mpool ucp_requests
[1710175443.087494] [node056:2000625:0]          mpool.c:43   UCX  WARN  object 0xc644780 was not returned to mpool ucp_requests
[1710175443.087498] [node056:2000625:0]          mpool.c:43   UCX  WARN  object 0xc644940 was not returned to mpool ucp_requests
[1710175443.087502] [node056:2000625:0]          mpool.c:43   UCX  WARN  object 0xc644b00 was not returned to mpool ucp_requests
[1710175443.087506] [node056:2000625:0]          mpool.c:43   UCX  WARN  object 0xc644cc0 was not returned to mpool ucp_requests
[1710175443.087510] [node056:2000625:0]          mpool.c:43   UCX  WARN  object 0xc644e80 was not returned to mpool ucp_requests
[1710175443.087514] [node056:2000625:0]          mpool.c:43   UCX  WARN  object 0xc645040 was not returned to mpool ucp_requests
[1710175443.087780] [node056:2000628:0]          mpool.c:43   UCX  WARN  object 0xad9fb80 was not returned to mpool ucp_requests
[1710175443.087792] [node056:2000628:0]          mpool.c:43   UCX  WARN  object 0xad9fd40 was not returned to mpool ucp_requests
[1710175443.087799] [node056:2000628:0]          mpool.c:43   UCX  WARN  object 0xad9ff00 was not returned to mpool ucp_requests
[1710175443.087803] [node056:2000628:0]          mpool.c:43   UCX  WARN  object 0xada00c0 was not returned to mpool ucp_requests
[1710175443.087806] [node056:2000628:0]          mpool.c:43   UCX  WARN  object 0xada0280 was not returned to mpool ucp_requests
[1710175443.087808] [node056:2000628:0]          mpool.c:43   UCX  WARN  object 0xada0440 was not returned to mpool ucp_requests
[1710175443.087810] [node056:2000628:0]          mpool.c:43   UCX  WARN  object 0xada0600 was not returned to mpool ucp_requests
[1710175443.087813] [node056:2000628:0]          mpool.c:43   UCX  WARN  object 0xada07c0 was not returned to mpool ucp_requests
[1710175443.087815] [node056:2000628:0]          mpool.c:43   UCX  WARN  object 0xada0980 was not returned to mpool ucp_requests
[1710175443.087818] [node056:2000628:0]          mpool.c:43   UCX  WARN  object 0xada0b40 was not returned to mpool ucp_requests
[1710175443.087820] [node056:2000628:0]          mpool.c:43   UCX  WARN  object 0xada0d00 was not returned to mpool ucp_requests
[1710175443.087823] [node056:2000628:0]          mpool.c:43   UCX  WARN  object 0xada0ec0 was not returned to mpool ucp_requests
[1710175443.087825] [node056:2000628:0]          mpool.c:43   UCX  WARN  object 0xada1080 was not returned to mpool ucp_requests
[1710175443.090107] [node056:2000639:0]          mpool.c:43   UCX  WARN  object 0xb00dd00 was not returned to mpool ucp_requests
[1710175443.090120] [node056:2000639:0]          mpool.c:43   UCX  WARN  object 0xb00dec0 was not returned to mpool ucp_requests
[1710175443.090124] [node056:2000639:0]          mpool.c:43   UCX  WARN  object 0xb00e080 was not returned to mpool ucp_requests
[1710175443.090127] [node056:2000639:0]          mpool.c:43   UCX  WARN  object 0xb00e240 was not returned to mpool ucp_requests
[1710175443.090130] [node056:2000639:0]          mpool.c:43   UCX  WARN  object 0xb00e400 was not returned to mpool ucp_requests
[1710175443.090133] [node056:2000639:0]          mpool.c:43   UCX  WARN  object 0xb00e5c0 was not returned to mpool ucp_requests
[1710175443.090136] [node056:2000639:0]          mpool.c:43   UCX  WARN  object 0xb00e780 was not returned to mpool ucp_requests
[1710175443.090139] [node056:2000639:0]          mpool.c:43   UCX  WARN  object 0xb00e940 was not returned to mpool ucp_requests
[1710175443.090142] [node056:2000639:0]          mpool.c:43   UCX  WARN  object 0xb00eb00 was not returned to mpool ucp_requests
[1710175443.090145] [node056:2000639:0]          mpool.c:43   UCX  WARN  object 0xb00ecc0 was not returned to mpool ucp_requests
[1710175443.090148] [node056:2000639:0]          mpool.c:43   UCX  WARN  object 0xb00ee80 was not returned to mpool ucp_requests
[1710175443.090150] [node056:2000639:0]          mpool.c:43   UCX  WARN  object 0xb00f040 was not returned to mpool ucp_requests
[1710175443.091612] [node056:2000631:0]          mpool.c:43   UCX  WARN  object 0xc38cc80 was not returned to mpool ucp_requests
[1710175443.091625] [node056:2000631:0]          mpool.c:43   UCX  WARN  object 0xc38ce40 was not returned to mpool ucp_requests
[1710175443.091629] [node056:2000631:0]          mpool.c:43   UCX  WARN  object 0xc38d000 was not returned to mpool ucp_requests
[1710175443.091632] [node056:2000631:0]          mpool.c:43   UCX  WARN  object 0xc38d1c0 was not returned to mpool ucp_requests
[1710175443.091636] [node056:2000631:0]          mpool.c:43   UCX  WARN  object 0xc38d380 was not returned to mpool ucp_requests
[1710175443.091638] [node056:2000631:0]          mpool.c:43   UCX  WARN  object 0xc38d540 was not returned to mpool ucp_requests
[1710175443.091641] [node056:2000631:0]          mpool.c:43   UCX  WARN  object 0xc38d700 was not returned to mpool ucp_requests
[1710175443.091644] [node056:2000631:0]          mpool.c:43   UCX  WARN  object 0xc38d8c0 was not returned to mpool ucp_requests
[1710175443.091646] [node056:2000631:0]          mpool.c:43   UCX  WARN  object 0xc38da80 was not returned to mpool ucp_requests
[1710175443.091648] [node056:2000631:0]          mpool.c:43   UCX  WARN  object 0xc38dc40 was not returned to mpool ucp_requests
[1710175443.091651] [node056:2000631:0]          mpool.c:43   UCX  WARN  object 0xc38de00 was not returned to mpool ucp_requests
[1710175443.091653] [node056:2000631:0]          mpool.c:43   UCX  WARN  object 0xc38dfc0 was not returned to mpool ucp_requests
[1710175443.091656] [node056:2000631:0]          mpool.c:43   UCX  WARN  object 0xc38e180 was not returned to mpool ucp_requests
[1710175443.092442] [node056:2000640:0]          mpool.c:43   UCX  WARN  object 0xb65de40 was not returned to mpool ucp_requests
[1710175443.092456] [node056:2000640:0]          mpool.c:43   UCX  WARN  object 0xb65e000 was not returned to mpool ucp_requests
[1710175443.092459] [node056:2000640:0]          mpool.c:43   UCX  WARN  object 0xb65e1c0 was not returned to mpool ucp_requests
[1710175443.092462] [node056:2000640:0]          mpool.c:43   UCX  WARN  object 0xb65e380 was not returned to mpool ucp_requests
[1710175443.092464] [node056:2000640:0]          mpool.c:43   UCX  WARN  object 0xb65e540 was not returned to mpool ucp_requests
[1710175443.092467] [node056:2000640:0]          mpool.c:43   UCX  WARN  object 0xb65e700 was not returned to mpool ucp_requests
[1710175443.092469] [node056:2000640:0]          mpool.c:43   UCX  WARN  object 0xb65e8c0 was not returned to mpool ucp_requests
[1710175443.092472] [node056:2000640:0]          mpool.c:43   UCX  WARN  object 0xb65ea80 was not returned to mpool ucp_requests
[1710175443.092474] [node056:2000640:0]          mpool.c:43   UCX  WARN  object 0xb65ec40 was not returned to mpool ucp_requests
[1710175443.092476] [node056:2000640:0]          mpool.c:43   UCX  WARN  object 0xb65ee00 was not returned to mpool ucp_requests
[1710175443.092479] [node056:2000640:0]          mpool.c:43   UCX  WARN  object 0xb65efc0 was not returned to mpool ucp_requests
[1710175443.092481] [node056:2000640:0]          mpool.c:43   UCX  WARN  object 0xb65f180 was not returned to mpool ucp_requests
[1710175443.098962] [node056:2000638:0]          mpool.c:43   UCX  WARN  object 0xac34d00 was not returned to mpool ucp_requests
[1710175443.098983] [node056:2000638:0]          mpool.c:43   UCX  WARN  object 0xac34ec0 was not returned to mpool ucp_requests
[1710175443.098986] [node056:2000638:0]          mpool.c:43   UCX  WARN  object 0xac35080 was not returned to mpool ucp_requests
[1710175443.098989] [node056:2000638:0]          mpool.c:43   UCX  WARN  object 0xac35240 was not returned to mpool ucp_requests
[1710175443.098991] [node056:2000638:0]          mpool.c:43   UCX  WARN  object 0xac35400 was not returned to mpool ucp_requests
[1710175443.098994] [node056:2000638:0]          mpool.c:43   UCX  WARN  object 0xac355c0 was not returned to mpool ucp_requests
[1710175443.098996] [node056:2000638:0]          mpool.c:43   UCX  WARN  object 0xac35780 was not returned to mpool ucp_requests
[1710175443.098998] [node056:2000638:0]          mpool.c:43   UCX  WARN  object 0xac35940 was not returned to mpool ucp_requests
[1710175443.099001] [node056:2000638:0]          mpool.c:43   UCX  WARN  object 0xac35b00 was not returned to mpool ucp_requests
[1710175443.099003] [node056:2000638:0]          mpool.c:43   UCX  WARN  object 0xac35cc0 was not returned to mpool ucp_requests
[1710175443.099006] [node056:2000638:0]          mpool.c:43   UCX  WARN  object 0xac35e80 was not returned to mpool ucp_requests
[1710175443.099008] [node056:2000638:0]          mpool.c:43   UCX  WARN  object 0xac36040 was not returned to mpool ucp_requests
[1710175443.100289] [node056:2000635:0]          mpool.c:43   UCX  WARN  object 0xc257dc0 was not returned to mpool ucp_requests
[1710175443.100307] [node056:2000635:0]          mpool.c:43   UCX  WARN  object 0xc257f80 was not returned to mpool ucp_requests
[1710175443.100311] [node056:2000635:0]          mpool.c:43   UCX  WARN  object 0xc258140 was not returned to mpool ucp_requests
[1710175443.100314] [node056:2000635:0]          mpool.c:43   UCX  WARN  object 0xc258300 was not returned to mpool ucp_requests
[1710175443.100317] [node056:2000635:0]          mpool.c:43   UCX  WARN  object 0xc2584c0 was not returned to mpool ucp_requests
[1710175443.100319] [node056:2000635:0]          mpool.c:43   UCX  WARN  object 0xc258680 was not returned to mpool ucp_requests
[1710175443.100322] [node056:2000635:0]          mpool.c:43   UCX  WARN  object 0xc258840 was not returned to mpool ucp_requests
[1710175443.100325] [node056:2000635:0]          mpool.c:43   UCX  WARN  object 0xc258a00 was not returned to mpool ucp_requests
[1710175443.100328] [node056:2000635:0]          mpool.c:43   UCX  WARN  object 0xc258bc0 was not returned to mpool ucp_requests
[1710175443.100331] [node056:2000635:0]          mpool.c:43   UCX  WARN  object 0xc258d80 was not returned to mpool ucp_requests
[1710175443.100334] [node056:2000635:0]          mpool.c:43   UCX  WARN  object 0xc258f40 was not returned to mpool ucp_requests
[1710175443.100337] [node056:2000635:0]          mpool.c:43   UCX  WARN  object 0xc259100 was not returned to mpool ucp_requests
[1710175443.102012] [node056:2000630:0]          mpool.c:43   UCX  WARN  object 0xc121ac0 was not returned to mpool ucp_requests
[1710175443.102027] [node056:2000630:0]          mpool.c:43   UCX  WARN  object 0xc121c80 was not returned to mpool ucp_requests
[1710175443.102030] [node056:2000630:0]          mpool.c:43   UCX  WARN  object 0xc121e40 was not returned to mpool ucp_requests
[1710175443.102033] [node056:2000630:0]          mpool.c:43   UCX  WARN  object 0xc122000 was not returned to mpool ucp_requests
[1710175443.102035] [node056:2000630:0]          mpool.c:43   UCX  WARN  object 0xc1221c0 was not returned to mpool ucp_requests
[1710175443.102038] [node056:2000630:0]          mpool.c:43   UCX  WARN  object 0xc122380 was not returned to mpool ucp_requests
[1710175443.102040] [node056:2000630:0]          mpool.c:43   UCX  WARN  object 0xc122540 was not returned to mpool ucp_requests
[1710175443.102042] [node056:2000630:0]          mpool.c:43   UCX  WARN  object 0xc122700 was not returned to mpool ucp_requests
[1710175443.102046] [node056:2000630:0]          mpool.c:43   UCX  WARN  object 0xc1228c0 was not returned to mpool ucp_requests
[1710175443.102049] [node056:2000630:0]          mpool.c:43   UCX  WARN  object 0xc122a80 was not returned to mpool ucp_requests
[1710175443.102051] [node056:2000630:0]          mpool.c:43   UCX  WARN  object 0xc122c40 was not returned to mpool ucp_requests
[1710175443.102055] [node056:2000630:0]          mpool.c:43   UCX  WARN  object 0xc122e00 was not returned to mpool ucp_requests
[1710175443.102058] [node056:2000630:0]          mpool.c:43   UCX  WARN  object 0xc122fc0 was not returned to mpool ucp_requests
[1710175443.103187] [node056:2000634:0]          mpool.c:43   UCX  WARN  object 0xb9fa140 was not returned to mpool ucp_requests
[1710175443.103200] [node056:2000634:0]          mpool.c:43   UCX  WARN  object 0xb9fa300 was not returned to mpool ucp_requests
[1710175443.103205] [node056:2000634:0]          mpool.c:43   UCX  WARN  object 0xb9fa4c0 was not returned to mpool ucp_requests
[1710175443.103209] [node056:2000634:0]          mpool.c:43   UCX  WARN  object 0xb9fa680 was not returned to mpool ucp_requests
[1710175443.103214] [node056:2000634:0]          mpool.c:43   UCX  WARN  object 0xb9fa840 was not returned to mpool ucp_requests
[1710175443.103218] [node056:2000634:0]          mpool.c:43   UCX  WARN  object 0xb9faa00 was not returned to mpool ucp_requests
[1710175443.103222] [node056:2000634:0]          mpool.c:43   UCX  WARN  object 0xb9fabc0 was not returned to mpool ucp_requests
[1710175443.103226] [node056:2000634:0]          mpool.c:43   UCX  WARN  object 0xb9fad80 was not returned to mpool ucp_requests
[1710175443.103230] [node056:2000634:0]          mpool.c:43   UCX  WARN  object 0xb9faf40 was not returned to mpool ucp_requests
[1710175443.103234] [node056:2000634:0]          mpool.c:43   UCX  WARN  object 0xb9fb100 was not returned to mpool ucp_requests
[1710175443.103237] [node056:2000634:0]          mpool.c:43   UCX  WARN  object 0xb9fb2c0 was not returned to mpool ucp_requests
[1710175443.103248] [node056:2000634:0]          mpool.c:43   UCX  WARN  object 0xb9fb480 was not returned to mpool ucp_requests
[1710175443.103252] [node056:2000634:0]          mpool.c:43   UCX  WARN  object 0xb9fb640 was not returned to mpool ucp_requests
[1710175443.103911] [node056:2000629:0]          mpool.c:43   UCX  WARN  object 0xab9fa00 was not returned to mpool ucp_requests
[1710175443.103925] [node056:2000629:0]          mpool.c:43   UCX  WARN  object 0xab9fbc0 was not returned to mpool ucp_requests
[1710175443.103930] [node056:2000629:0]          mpool.c:43   UCX  WARN  object 0xab9fd80 was not returned to mpool ucp_requests
[1710175443.103934] [node056:2000629:0]          mpool.c:43   UCX  WARN  object 0xab9ff40 was not returned to mpool ucp_requests
[1710175443.103937] [node056:2000629:0]          mpool.c:43   UCX  WARN  object 0xaba0100 was not returned to mpool ucp_requests
[1710175443.103940] [node056:2000629:0]          mpool.c:43   UCX  WARN  object 0xaba02c0 was not returned to mpool ucp_requests
[1710175443.103943] [node056:2000629:0]          mpool.c:43   UCX  WARN  object 0xaba0480 was not returned to mpool ucp_requests
[1710175443.103946] [node056:2000629:0]          mpool.c:43   UCX  WARN  object 0xaba0640 was not returned to mpool ucp_requests
[1710175443.103948] [node056:2000629:0]          mpool.c:43   UCX  WARN  object 0xaba0800 was not returned to mpool ucp_requests
[1710175443.103951] [node056:2000629:0]          mpool.c:43   UCX  WARN  object 0xaba09c0 was not returned to mpool ucp_requests
[1710175443.103954] [node056:2000629:0]          mpool.c:43   UCX  WARN  object 0xaba0b80 was not returned to mpool ucp_requests
[1710175443.103957] [node056:2000629:0]          mpool.c:43   UCX  WARN  object 0xaba0d40 was not returned to mpool ucp_requests
[1710175443.103960] [node056:2000629:0]          mpool.c:43   UCX  WARN  object 0xaba0f00 was not returned to mpool ucp_requests
[1710175443.104800] [node056:2000636:0]          mpool.c:43   UCX  WARN  object 0xb21db80 was not returned to mpool ucp_requests
[1710175443.104813] [node056:2000636:0]          mpool.c:43   UCX  WARN  object 0xb21dd40 was not returned to mpool ucp_requests
[1710175443.104817] [node056:2000636:0]          mpool.c:43   UCX  WARN  object 0xb21df00 was not returned to mpool ucp_requests
[1710175443.104821] [node056:2000636:0]          mpool.c:43   UCX  WARN  object 0xb21e0c0 was not returned to mpool ucp_requests
[1710175443.104824] [node056:2000636:0]          mpool.c:43   UCX  WARN  object 0xb21e280 was not returned to mpool ucp_requests
[1710175443.104827] [node056:2000636:0]          mpool.c:43   UCX  WARN  object 0xb21e440 was not returned to mpool ucp_requests
[1710175443.104830] [node056:2000636:0]          mpool.c:43   UCX  WARN  object 0xb21e600 was not returned to mpool ucp_requests
[1710175443.104833] [node056:2000636:0]          mpool.c:43   UCX  WARN  object 0xb21e7c0 was not returned to mpool ucp_requests
[1710175443.104836] [node056:2000636:0]          mpool.c:43   UCX  WARN  object 0xb21e980 was not returned to mpool ucp_requests
[1710175443.104839] [node056:2000636:0]          mpool.c:43   UCX  WARN  object 0xb21eb40 was not returned to mpool ucp_requests
[1710175443.104842] [node056:2000636:0]          mpool.c:43   UCX  WARN  object 0xb21ed00 was not returned to mpool ucp_requests
[1710175443.104845] [node056:2000636:0]          mpool.c:43   UCX  WARN  object 0xb21eec0 was not returned to mpool ucp_requests
[1710175443.107730] [node056:2000641:0]          mpool.c:43   UCX  WARN  object 0xc5c1b40 was not returned to mpool ucp_requests
[1710175443.107742] [node056:2000641:0]          mpool.c:43   UCX  WARN  object 0xc5c1d00 was not returned to mpool ucp_requests
[1710175443.107747] [node056:2000641:0]          mpool.c:43   UCX  WARN  object 0xc5c1ec0 was not returned to mpool ucp_requests
[1710175443.107750] [node056:2000641:0]          mpool.c:43   UCX  WARN  object 0xc5c2080 was not returned to mpool ucp_requests
[1710175443.107753] [node056:2000641:0]          mpool.c:43   UCX  WARN  object 0xc5c2240 was not returned to mpool ucp_requests
[1710175443.107756] [node056:2000641:0]          mpool.c:43   UCX  WARN  object 0xc5c2400 was not returned to mpool ucp_requests
[1710175443.107759] [node056:2000641:0]          mpool.c:43   UCX  WARN  object 0xc5c25c0 was not returned to mpool ucp_requests
[1710175443.107761] [node056:2000641:0]          mpool.c:43   UCX  WARN  object 0xc5c2780 was not returned to mpool ucp_requests
[1710175443.107764] [node056:2000641:0]          mpool.c:43   UCX  WARN  object 0xc5c2940 was not returned to mpool ucp_requests
[1710175443.107767] [node056:2000641:0]          mpool.c:43   UCX  WARN  object 0xc5c2b00 was not returned to mpool ucp_requests
[1710175443.107770] [node056:2000641:0]          mpool.c:43   UCX  WARN  object 0xc5c2cc0 was not returned to mpool ucp_requests
[1710175443.107773] [node056:2000641:0]          mpool.c:43   UCX  WARN  object 0xc5c2e80 was not returned to mpool ucp_requests
[1710175443.109318] [node056:2000627:0]          mpool.c:43   UCX  WARN  object 0xb20bb00 was not returned to mpool ucp_requests
[1710175443.109329] [node056:2000627:0]          mpool.c:43   UCX  WARN  object 0xb20bcc0 was not returned to mpool ucp_requests
[1710175443.109333] [node056:2000627:0]          mpool.c:43   UCX  WARN  object 0xb20be80 was not returned to mpool ucp_requests
[1710175443.109335] [node056:2000627:0]          mpool.c:43   UCX  WARN  object 0xb20c040 was not returned to mpool ucp_requests
[1710175443.109338] [node056:2000627:0]          mpool.c:43   UCX  WARN  object 0xb20c200 was not returned to mpool ucp_requests
[1710175443.109340] [node056:2000627:0]          mpool.c:43   UCX  WARN  object 0xb20c3c0 was not returned to mpool ucp_requests
[1710175443.109343] [node056:2000627:0]          mpool.c:43   UCX  WARN  object 0xb20c580 was not returned to mpool ucp_requests
[1710175443.109345] [node056:2000627:0]          mpool.c:43   UCX  WARN  object 0xb20c740 was not returned to mpool ucp_requests
[1710175443.109347] [node056:2000627:0]          mpool.c:43   UCX  WARN  object 0xb20c900 was not returned to mpool ucp_requests
[1710175443.109350] [node056:2000627:0]          mpool.c:43   UCX  WARN  object 0xb20cac0 was not returned to mpool ucp_requests
[1710175443.109352] [node056:2000627:0]          mpool.c:43   UCX  WARN  object 0xb20cc80 was not returned to mpool ucp_requests
[1710175443.109355] [node056:2000627:0]          mpool.c:43   UCX  WARN  object 0xb20ce40 was not returned to mpool ucp_requests
[1710175443.109357] [node056:2000627:0]          mpool.c:43   UCX  WARN  object 0xb20d000 was not returned to mpool ucp_requests
[1710175443.109937] [node056:2000632:0]          mpool.c:43   UCX  WARN  object 0xc1359c0 was not returned to mpool ucp_requests
[1710175443.109949] [node056:2000632:0]          mpool.c:43   UCX  WARN  object 0xc135b80 was not returned to mpool ucp_requests
[1710175443.109953] [node056:2000632:0]          mpool.c:43   UCX  WARN  object 0xc135d40 was not returned to mpool ucp_requests
[1710175443.109955] [node056:2000632:0]          mpool.c:43   UCX  WARN  object 0xc135f00 was not returned to mpool ucp_requests
[1710175443.109958] [node056:2000632:0]          mpool.c:43   UCX  WARN  object 0xc1360c0 was not returned to mpool ucp_requests
[1710175443.109960] [node056:2000632:0]          mpool.c:43   UCX  WARN  object 0xc136280 was not returned to mpool ucp_requests
[1710175443.109962] [node056:2000632:0]          mpool.c:43   UCX  WARN  object 0xc136440 was not returned to mpool ucp_requests
[1710175443.109965] [node056:2000632:0]          mpool.c:43   UCX  WARN  object 0xc136600 was not returned to mpool ucp_requests
[1710175443.109967] [node056:2000632:0]          mpool.c:43   UCX  WARN  object 0xc1367c0 was not returned to mpool ucp_requests
[1710175443.109970] [node056:2000632:0]          mpool.c:43   UCX  WARN  object 0xc136980 was not returned to mpool ucp_requests
[1710175443.109972] [node056:2000632:0]          mpool.c:43   UCX  WARN  object 0xc136b40 was not returned to mpool ucp_requests
[1710175443.109975] [node056:2000632:0]          mpool.c:43   UCX  WARN  object 0xc136d00 was not returned to mpool ucp_requests
[1710175443.109977] [node056:2000632:0]          mpool.c:43   UCX  WARN  object 0xc136ec0 was not returned to mpool ucp_requests
[1710175443.111537] [node056:2000624:0]          mpool.c:43   UCX  WARN  object 0xbba88c0 was not returned to mpool ucp_requests
[1710175443.111549] [node056:2000624:0]          mpool.c:43   UCX  WARN  object 0xbba8a80 was not returned to mpool ucp_requests
[1710175443.111552] [node056:2000624:0]          mpool.c:43   UCX  WARN  object 0xbba8c40 was not returned to mpool ucp_requests
[1710175443.111555] [node056:2000624:0]          mpool.c:43   UCX  WARN  object 0xbba8e00 was not returned to mpool ucp_requests
[1710175443.111557] [node056:2000624:0]          mpool.c:43   UCX  WARN  object 0xbba8fc0 was not returned to mpool ucp_requests


           ************************************************************
           *        Program running with 20 parallel MPI-processes    *
           *              working on a common directory               *
           ************************************************************
-------------------------------------------------------------------------------
                                 ORCA SCF
-------------------------------------------------------------------------------

------------
SCF SETTINGS
------------
Hamiltonian:
 Density Functional     Method          .... DFT(GTOs)
 Exchange Functional    Exchange        .... PBE
   PBE kappa parameter   XKappa         ....  0.804000
   PBE mue parameter    XMuePBE         ....  0.219520
 Correlation Functional Correlation     .... PBE
   PBE beta parameter  CBetaPBE         ....  0.066725
 LDA part of GGA corr.  LDAOpt          .... PW91-LDA
 Gradients option       PostSCFGGA      .... off
 Hybrid DFT is turned on
   Fraction HF Exchange ScalHFX         ....  0.250000
   Scaling of DF-GGA-X  ScalDFX         ....  0.750000
   Scaling of DF-GGA-C  ScalDFC         ....  1.000000
   Scaling of DF-LDA-C  ScalLDAC        ....  1.000000
   Perturbative correction              ....  0.000000
   Density functional embedding theory  .... OFF
   NL short-range parameter             ....  6.900000
 RI-approximation to the Coulomb term is turned on
   Number of AuxJ basis functions       .... 1991
   RIJ-COSX (HFX calculated with COS-X)).... on


General Settings:
 Integral files         IntName         .... ImineZ5opt
 Hartree-Fock type      HFTyp           .... RHF
 Total Charge           Charge          ....    0
 Multiplicity           Mult            ....    1
 Number of Electrons    NEL             ....  238
 Basis Dimension        Dim             .... 1227
 Nuclear Repulsion      ENuc            ....   3462.2606936247 Eh

Convergence Acceleration:
 DIIS                   CNVDIIS         .... on
   Start iteration      DIISMaxIt       ....    12
   Startup error        DIISStart       ....  0.200000
   # of expansion vecs  DIISMaxEq       ....     5
   Bias factor          DIISBfac        ....   1.050
   Max. coefficient     DIISMaxC        ....  10.000
 Trust-Rad. Augm. Hess. CNVTRAH         .... auto
   Auto Start mean grad. ratio tolernc. ....  1.125000
   Auto Start start iteration           ....    20
   Auto Start num. interpolation iter.  ....    10
   Max. Number of Micro iterations      ....    16
   Max. Number of Macro iterations      .... Maxiter - #DIIS iter
   Number of Davidson start vectors     ....     2
   Converg. threshold I  (grad. norm)   ....   1.000e-05
   Converg. threshold II (energy diff.) ....   1.000e-08
   Grad. Scal. Fac. for Micro threshold ....   0.100
   Minimum threshold for Micro iter.    ....   0.010
   NR start threshold (gradient norm)   ....   0.001
   Initial trust radius                 ....   0.400
   Minimum AH scaling param. (alpha)    ....   1.000
   Maximum AH scaling param. (alpha)    .... 1000.000
   Orbital update algorithm             .... Taylor
   White noise on init. David. guess    .... on
   Maximum white noise                  ....   0.010
   Quad. conv. algorithm                .... NR
 SOSCF                  CNVSOSCF        .... on
   Start iteration      SOSCFMaxIt      ....   150
   Startup grad/error   SOSCFStart      ....  0.003300
 Level Shifting         CNVShift        .... on
   Level shift para.    LevelShift      ....    0.2500
   Turn off err/grad.   ShiftErr        ....    0.0010
 Zerner damping         CNVZerner       .... off
 Static damping         CNVDamp         .... on
   Fraction old density DampFac         ....    0.7000
   Max. Damping (<1)    DampMax         ....    0.9800
   Min. Damping (>=0)   DampMin         ....    0.0000
   Turn off err/grad.   DampErr         ....    0.1000
 Fernandez-Rico         CNVRico         .... off

SCF Procedure:
 Maximum # iterations   MaxIter         ....   125
 SCF integral mode      SCFMode         .... Direct
   Integral package                     .... SHARK and LIBINT hybrid scheme
 Reset frequency        DirectResetFreq ....    20
 Integral Threshold     Thresh          ....  2.500e-11 Eh
 Primitive CutOff       TCut            ....  2.500e-12 Eh

Convergence Tolerance:
 Convergence Check Mode ConvCheckMode   .... Total+1el-Energy
 Convergence forced     ConvForced      .... 0
 Energy Change          TolE            ....  1.000e-08 Eh
 1-El. energy change                    ....  1.000e-05 Eh
 Orbital Gradient       TolG            ....  1.000e-05
 Orbital Rotation angle TolX            ....  1.000e-05
 DIIS Error             TolErr          ....  5.000e-07


Diagonalization of the overlap matrix:
Smallest eigenvalue                        ... 4.392e-06
Time for diagonalization                   ...    1.704 sec
Threshold for overlap eigenvalues          ... 1.000e-08
Number of eigenvalues below threshold      ... 0
Time for construction of square roots      ...    1.789 sec
Total time needed                          ...    4.957 sec

Time for model grid setup =    6.137 sec

------------------------------
INITIAL GUESS: MODEL POTENTIAL
------------------------------
Loading Hartree-Fock densities                     ... done
Calculating cut-offs                               ... done
Initializing the effective Hamiltonian             ... done
Setting up the integral package (SHARK)            ... done
Starting the Coulomb interaction                   ... done (   4.5 sec)
Reading the grid                                   ... done
Mapping shells                                     ... done
Starting the XC term evaluation                    ... done (   1.5 sec)
  promolecular density results
     # of electrons  =    238.005001611
     EX              =   -187.727226516
     EC              =     -7.939084305
     EX+EC           =   -195.666310821
Transforming the Hamiltonian                       ... done (   1.5 sec)
Diagonalizing the Hamiltonian                      ... done (   2.0 sec)
Back transforming the eigenvectors                 ... done (   0.1 sec)
Now organizing SCF variables                       ... done
                      ------------------
                      INITIAL GUESS DONE (  16.0 sec)
                      ------------------
-------------------
DFT GRID GENERATION
-------------------

General Integration Accuracy     IntAcc      ... 4.388
Radial Grid Type                 RadialGrid  ... OptM3 with GC (2021)
Angular Grid (max. ang.)         AngularGrid ... 4 (Lebedev-302)
Angular grid pruning method      GridPruning ... 4 (adaptive)
Weight generation scheme         WeightScheme... Becke
Basis function cutoff            BFCut       ... 1.0000e-11
Integration weight cutoff        WCut        ... 1.0000e-14
Angular grids for H and He will be reduced by one unit
Partially contracted basis set               ... off
Rotationally invariant grid construction     ... off

Total number of grid points                  ...   303490
Total number of batches                      ...     4779
Average number of points per batch           ...       63
Average number of grid points per atom       ...     4530
Time for grid setup =    3.766 sec

--------------------
COSX GRID GENERATION
--------------------

GRIDX 1
-------
General Integration Accuracy     IntAcc      ... 3.816
Radial Grid Type                 RadialGrid  ... OptM3 with GC (2021)
Angular Grid (max. ang.)         AngularGrid ... 1 (Lebedev-50)
Angular grid pruning method      GridPruning ... 4 (adaptive)
Weight generation scheme         WeightScheme... Becke
Basis function cutoff            BFCut       ... 1.0000e-11
Integration weight cutoff        WCut        ... 1.0000e-14
Angular grids for H and He will be reduced by one unit
Partially contracted basis set               ... on
Rotationally invariant grid construction     ... off

Total number of grid points                  ...    38571
Total number of batches                      ...      632
Average number of points per batch           ...       61
Average number of grid points per atom       ...      576
UseSFitting                                  ... on

GRIDX 2
-------
General Integration Accuracy     IntAcc      ... 4.020
Radial Grid Type                 RadialGrid  ... OptM3 with GC (2021)
Angular Grid (max. ang.)         AngularGrid ... 2 (Lebedev-110)
Angular grid pruning method      GridPruning ... 4 (adaptive)
Weight generation scheme         WeightScheme... Becke
Basis function cutoff            BFCut       ... 1.0000e-11
Integration weight cutoff        WCut        ... 1.0000e-14
Angular grids for H and He will be reduced by one unit
Partially contracted basis set               ... on
Rotationally invariant grid construction     ... off

Total number of grid points                  ...    81480
Total number of batches                      ...     1304
Average number of points per batch           ...       62
Average number of grid points per atom       ...     1216
UseSFitting                                  ... on

GRIDX 3
-------
General Integration Accuracy     IntAcc      ... 4.338
Radial Grid Type                 RadialGrid  ... OptM3 with GC (2021)
Angular Grid (max. ang.)         AngularGrid ... 3 (Lebedev-194)
Angular grid pruning method      GridPruning ... 4 (adaptive)
Weight generation scheme         WeightScheme... Becke
Basis function cutoff            BFCut       ... 1.0000e-11
Integration weight cutoff        WCut        ... 1.0000e-14
Angular grids for H and He will be reduced by one unit
Partially contracted basis set               ... on
Rotationally invariant grid construction     ... off

Total number of grid points                  ...   177027
Total number of batches                      ...     2801
Average number of points per batch           ...       63
Average number of grid points per atom       ...     2642
UseSFitting                                  ... on

Time for X-Grid setup             =   11.899 sec


--------------------
CPCM SOLVATION MODEL
--------------------
CPCM parameters:
  Epsilon                                         ...      26.7260
  Refrac                                          ...       1.2907
  Rsolv                                           ...       1.3000
  Surface type                                    ... GAUSSIAN VDW
  Epsilon function type                           ...         CPCM
Solvent:                                     ... 2,2,2-TRIFLUOROETHANOL
SMD-CDS solvent descriptors:
  Soln                                       ...    1.2907
  Soln25                                     ... Unavailable
  Sola                                       ...    0.5700
  Solb                                       ...    0.2500
  Solg                                       ...   42.0200
  Solc                                       ...    0.0000
  Solh                                       ...    0.5000
Radii:
 Radius for O  used is    2.8724 Bohr (=   1.5200 Ang.)
 Radius for N  used is    3.5716 Bohr (=   1.8900 Ang.)
 Radius for C  used is    3.4960 Bohr (=   1.8500 Ang.)
 Radius for H  used is    2.2677 Bohr (=   1.2000 Ang.)
Calculating surface                               ...        done! (  0.0s)
GEPOL surface points                              ...         3828
GEPOL Volume                                      ...    3211.7682
GEPOL Surface-area                                ...    1795.0693
Calculating surface distance matrix               ...        done! (  0.1s)
Performing Cholesky decomposition & store         ...        done! (  1.3s)
Overall time for CPCM initialization              ...                 1.4s
--------------
SCF ITERATIONS
--------------
ITER       Energy         Delta-E        Max-DP      RMS-DP      [F,P]     Damp
               ***  Starting incremental Fock matrix formation  ***
  0  -1383.5100705390   0.000000000000 0.07363123  0.00056300  0.2512042 0.7000
  1  -1383.9105814011  -0.400510862143 0.07975358  0.00045611  0.0967307 0.7000
                               ***Turning on DIIS***
  2  -1384.0770949566  -0.166513555517 0.12379231  0.00082343  0.0396267 0.0000
  3  -1384.3290212700  -0.251926313362 0.10613373  0.00033795  0.0530374 0.0000
  4  -1384.3873857843  -0.058364514300 0.03256043  0.00011053  0.0154582 0.0000
  5  -1384.3905883485  -0.003202564212 0.01957392  0.00005378  0.0107993 0.0000
                      *** Initiating the SOSCF procedure ***
                           *** Shutting down DIIS ***
                      *** Re-Reading the Fockian *** 
                      *** Removing any level shift *** 
ITER      Energy       Delta-E        Grad      Rot      Max-DP    RMS-DP
  6  -1384.39092318  -0.0003348353  0.000279  0.000279  0.005490  0.000020
               *** Restarting incremental Fock matrix formation ***
  7  -1384.39088070   0.0000424852  0.000154  0.000492  0.002254  0.000031
  8  -1384.39087791   0.0000027917  0.000223  0.000322  0.000855  0.000006
  9  -1384.39088540  -0.0000074906  0.000022  0.000053  0.000434  0.000004
 10  -1384.39088529   0.0000001049  0.000030  0.000037  0.000094  0.000001
 11  -1384.39088551  -0.0000002143  0.000004  0.000014  0.000117  0.000001
 12  -1384.39088555  -0.0000000441  0.000006  0.000009  0.000102  0.000001
                  ***Gradient check signals convergence***
              ***Rediagonalizing the Fockian in SOSCF/NRSCF***

               *****************************************************
               *                     SUCCESS                       *
               *           SCF CONVERGED AFTER  13 CYCLES          *
               *****************************************************

Old exchange energy                            =    -48.033522448 Eh
New exchange energy                            =    -48.033557614 Eh
Exchange energy change after final integration =     -0.000035165 Eh
Total energy after final integration           =  -1384.390920555 Eh
Final COS-X integration done in                =    31.919 sec

SMD CDS free energy correction energy :                 0.59934     Kcal/mol
Total Energy after SMD CDS correction =             -1384.389965446 Eh

----------------
TOTAL SCF ENERGY
----------------

Total Energy       :        -1384.38996545 Eh          -37671.16612 eV

Components:
Nuclear Repulsion  :         3462.26069362 Eh           94212.90316 eV
Electronic Energy  :        -4846.65065907 Eh         -131884.06929 eV
One Electron Energy:        -8767.16389492 Eh         -238566.65808 eV
Two Electron Energy:         3920.51323585 Eh          106682.58879 eV
Max COSX asymmetry :            0.00000138 Eh               0.00004 eV
CPCM Dielectric    :           -0.03724688 Eh              -1.01354 eV
SMD CDS (Gcds)     :            0.00095511 Eh               0.02599 eV

Virial components:
Potential Energy   :        -2761.15996510 Eh          -75134.98244 eV
Kinetic Energy     :         1376.76999965 Eh           37463.81631 eV
Virial Ratio       :            2.00553467


DFT components:
N(Alpha)           :      119.000039847955 electrons
N(Beta)            :      119.000039847955 electrons
N(Total)           :      238.000079695911 electrons
E(X)               :     -143.634772422724 Eh       
E(C)               :       -7.931134420998 Eh       
E(XC)              :     -151.565906843722 Eh       
DFET-embed. en.    :        0.000000000000 Eh       
CPCM Solvation Model Properties:
Surface-charge          :           -0.08184473
Charge-correction       :           -0.00021371 Eh              -0.00582 eV
Free-energy (cav+disp)  :            0.00095511 Eh               0.02599 eV

---------------
SCF CONVERGENCE
---------------

  Last Energy change         ...    1.6122e-07  Tolerance :   1.0000e-08
  Last MAX-Density change    ...    3.2196e-15  Tolerance :   1.0000e-07
  Last RMS-Density change    ...    1.1446e-17  Tolerance :   5.0000e-09
  Last Orbital Gradient      ...    1.6660e-06  Tolerance :   1.0000e-05
  Last Orbital Rotation      ...    4.0659e-06  Tolerance :   1.0000e-05

             **** THE GBW FILE WAS UPDATED (ImineZ5opt.gbw) ****
             **** DENSITY ImineZ5opt.scfp WAS UPDATED ****
             **** ENERGY FILE WAS UPDATED (ImineZ5opt.en.tmp) ****
             **** THE GBW FILE WAS UPDATED (ImineZ5opt.gbw) ****
             **** DENSITY ImineZ5opt.scfp WAS UPDATED ****
----------------
ORBITAL ENERGIES
----------------

  NO   OCC          E(Eh)            E(eV) 
   0   2.0000     -19.285309      -524.7799 
   1   2.0000     -19.217935      -522.9466 
   2   2.0000     -14.394752      -391.7011 
   3   2.0000     -14.388027      -391.5181 
   4   2.0000     -10.386142      -282.6213 
   5   2.0000     -10.344871      -281.4982 
   6   2.0000     -10.288600      -279.9670 
   7   2.0000     -10.270507      -279.4747 
   8   2.0000     -10.268714      -279.4259 
   9   2.0000     -10.257904      -279.1317 
  10   2.0000     -10.247309      -278.8434 
  11   2.0000     -10.242848      -278.7221 
  12   2.0000     -10.242445      -278.7111 
  13   2.0000     -10.242017      -278.6994 
  14   2.0000     -10.237819      -278.5852 
  15   2.0000     -10.234664      -278.4994 
  16   2.0000     -10.234251      -278.4881 
  17   2.0000     -10.234055      -278.4828 
  18   2.0000     -10.226260      -278.2707 
  19   2.0000     -10.225739      -278.2565 
  20   2.0000     -10.225446      -278.2485 
  21   2.0000     -10.225132      -278.2400 
  22   2.0000     -10.223927      -278.2072 
  23   2.0000     -10.219622      -278.0900 
  24   2.0000     -10.218382      -278.0563 
  25   2.0000     -10.214940      -277.9627 
  26   2.0000     -10.209064      -277.8028 
  27   2.0000     -10.203958      -277.6638 
  28   2.0000     -10.203142      -277.6416 
  29   2.0000     -10.202982      -277.6373 
  30   2.0000     -10.200424      -277.5676 
  31   2.0000     -10.200287      -277.5639 
  32   2.0000     -10.197207      -277.4801 
  33   2.0000      -1.164540       -31.6888 
  34   2.0000      -1.071171       -29.1480 
  35   2.0000      -0.964160       -26.2361 
  36   2.0000      -0.949948       -25.8494 
  37   2.0000      -0.896447       -24.3936 
  38   2.0000      -0.885572       -24.0976 
  39   2.0000      -0.869425       -23.6583 
  40   2.0000      -0.832541       -22.6546 
  41   2.0000      -0.826131       -22.4802 
  42   2.0000      -0.798433       -21.7265 
  43   2.0000      -0.790180       -21.5019 
  44   2.0000      -0.780826       -21.2474 
  45   2.0000      -0.769933       -20.9509 
  46   2.0000      -0.757665       -20.6171 
  47   2.0000      -0.752742       -20.4831 
  48   2.0000      -0.722645       -19.6642 
  49   2.0000      -0.706865       -19.2348 
  50   2.0000      -0.705285       -19.1918 
  51   2.0000      -0.702345       -19.1118 
  52   2.0000      -0.699533       -19.0353 
  53   2.0000      -0.694173       -18.8894 
  54   2.0000      -0.645393       -17.5620 
  55   2.0000      -0.633977       -17.2514 
  56   2.0000      -0.628577       -17.1044 
  57   2.0000      -0.625746       -17.0274 
  58   2.0000      -0.616391       -16.7729 
  59   2.0000      -0.613738       -16.7007 
  60   2.0000      -0.594996       -16.1907 
  61   2.0000      -0.575369       -15.6566 
  62   2.0000      -0.565073       -15.3764 
  63   2.0000      -0.549659       -14.9570 
  64   2.0000      -0.532480       -14.4895 
  65   2.0000      -0.527647       -14.3580 
  66   2.0000      -0.523413       -14.2428 
  67   2.0000      -0.505190       -13.7469 
  68   2.0000      -0.499492       -13.5919 
  69   2.0000      -0.495263       -13.4768 
  70   2.0000      -0.484364       -13.1802 
  71   2.0000      -0.476672       -12.9709 
  72   2.0000      -0.473344       -12.8803 
  73   2.0000      -0.469547       -12.7770 
  74   2.0000      -0.463234       -12.6052 
  75   2.0000      -0.459321       -12.4988 
  76   2.0000      -0.456683       -12.4270 
  77   2.0000      -0.452272       -12.3070 
  78   2.0000      -0.448921       -12.2158 
  79   2.0000      -0.445900       -12.1336 
  80   2.0000      -0.445688       -12.1278 
  81   2.0000      -0.440328       -11.9819 
  82   2.0000      -0.437234       -11.8977 
  83   2.0000      -0.433290       -11.7904 
  84   2.0000      -0.432339       -11.7645 
  85   2.0000      -0.424225       -11.5437 
  86   2.0000      -0.420218       -11.4347 
  87   2.0000      -0.405427       -11.0322 
  88   2.0000      -0.403191       -10.9714 
  89   2.0000      -0.401157       -10.9160 
  90   2.0000      -0.394513       -10.7353 
  91   2.0000      -0.388596       -10.5742 
  92   2.0000      -0.387126       -10.5342 
  93   2.0000      -0.381167       -10.3721 
  94   2.0000      -0.379466       -10.3258 
  95   2.0000      -0.376322       -10.2402 
  96   2.0000      -0.375546       -10.2191 
  97   2.0000      -0.369578       -10.0567 
  98   2.0000      -0.369319       -10.0497 
  99   2.0000      -0.365372        -9.9423 
 100   2.0000      -0.361060        -9.8250 
 101   2.0000      -0.358993        -9.7687 
 102   2.0000      -0.355912        -9.6849 
 103   2.0000      -0.351644        -9.5687 
 104   2.0000      -0.350805        -9.5459 
 105   2.0000      -0.338253        -9.2043 
 106   2.0000      -0.337685        -9.1889 
 107   2.0000      -0.326648        -8.8885 
 108   2.0000      -0.325019        -8.8442 
 109   2.0000      -0.321742        -8.7551 
 110   2.0000      -0.313682        -8.5357 
 111   2.0000      -0.299788        -8.1576 
 112   2.0000      -0.282591        -7.6897 
 113   2.0000      -0.278845        -7.5877 
 114   2.0000      -0.278008        -7.5650 
 115   2.0000      -0.269409        -7.3310 
 116   2.0000      -0.262253        -7.1363 
 117   2.0000      -0.256892        -6.9904 
 118   2.0000      -0.210872        -5.7381 
 119   0.0000      -0.068079        -1.8525 
 120   0.0000      -0.019592        -0.5331 
 121   0.0000      -0.016219        -0.4413 
 122   0.0000      -0.014624        -0.3979 
 123   0.0000      -0.009020        -0.2454 
 124   0.0000      -0.001132        -0.0308 
 125   0.0000       0.010680         0.2906 
 126   0.0000       0.038266         1.0413 
 127   0.0000       0.038553         1.0491 
 128   0.0000       0.056579         1.5396 
 129   0.0000       0.067109         1.8261 
 130   0.0000       0.069437         1.8895 
 131   0.0000       0.074397         2.0244 
 132   0.0000       0.078588         2.1385 
 133   0.0000       0.089212         2.4276 
 134   0.0000       0.089637         2.4391 
 135   0.0000       0.092293         2.5114 
 136   0.0000       0.094282         2.5655 
 137   0.0000       0.099020         2.6945 
 138   0.0000       0.102658         2.7935 
 139   0.0000       0.104056         2.8315 
 140   0.0000       0.106433         2.8962 
 141   0.0000       0.110281         3.0009 
 142   0.0000       0.111720         3.0401 
 143   0.0000       0.114665         3.1202 
 144   0.0000       0.116264         3.1637 
 145   0.0000       0.118530         3.2254 
 146   0.0000       0.123224         3.3531 
 147   0.0000       0.127356         3.4655 
 148   0.0000       0.128724         3.5028 
 149   0.0000       0.129495         3.5237 
 150   0.0000       0.132439         3.6039 
 151   0.0000       0.135175         3.6783 
 152   0.0000       0.139195         3.7877 
 153   0.0000       0.144374         3.9286 
 154   0.0000       0.149261         4.0616 
 155   0.0000       0.151626         4.1259 
 156   0.0000       0.153544         4.1782 
 157   0.0000       0.154714         4.2100 
 158   0.0000       0.155676         4.2361 
 159   0.0000       0.159868         4.3502 
 160   0.0000       0.162874         4.4320 
 161   0.0000       0.165939         4.5154 
 162   0.0000       0.168384         4.5820 
 163   0.0000       0.171528         4.6675 
 164   0.0000       0.173515         4.7216 
 165   0.0000       0.174782         4.7561 
 166   0.0000       0.179413         4.8821 
 167   0.0000       0.183063         4.9814 
 168   0.0000       0.183939         5.0052 
 169   0.0000       0.185306         5.0424 
 170   0.0000       0.190920         5.1952 
 171   0.0000       0.192786         5.2460 
 172   0.0000       0.195371         5.3163 
 173   0.0000       0.197633         5.3779 
 174   0.0000       0.200163         5.4467 
 175   0.0000       0.202322         5.5055 
 176   0.0000       0.208322         5.6687 
 177   0.0000       0.213794         5.8176 
 178   0.0000       0.215804         5.8723 
 179   0.0000       0.220803         6.0084 
 180   0.0000       0.221969         6.0401 
 181   0.0000       0.223771         6.0891 
 182   0.0000       0.226969         6.1761 
 183   0.0000       0.231667         6.3040 
 184   0.0000       0.232441         6.3250 
 185   0.0000       0.235732         6.4146 
 186   0.0000       0.236372         6.4320 
 187   0.0000       0.238247         6.4830 
 188   0.0000       0.240682         6.5493 
 189   0.0000       0.245764         6.6876 
 190   0.0000       0.246964         6.7202 
 191   0.0000       0.248456         6.7608 
 192   0.0000       0.252740         6.8774 
 193   0.0000       0.254747         6.9320 
 194   0.0000       0.256331         6.9751 
 195   0.0000       0.258121         7.0238 
 196   0.0000       0.260488         7.0882 
 197   0.0000       0.266872         7.2620 
 198   0.0000       0.270200         7.3525 
 199   0.0000       0.272540         7.4162 
 200   0.0000       0.278314         7.5733 
 201   0.0000       0.280618         7.6360 
 202   0.0000       0.286718         7.8020 
 203   0.0000       0.288489         7.8502 
 204   0.0000       0.290863         7.9148 
 205   0.0000       0.293549         7.9879 
 206   0.0000       0.294222         8.0062 
 207   0.0000       0.298032         8.1099 
 208   0.0000       0.301102         8.1934 
 209   0.0000       0.303213         8.2508 
 210   0.0000       0.308387         8.3916 
 211   0.0000       0.313826         8.5396 
 212   0.0000       0.317269         8.6333 
 213   0.0000       0.318623         8.6702 
 214   0.0000       0.318791         8.6747 
 215   0.0000       0.325957         8.8697 
 216   0.0000       0.329236         8.9590 
 217   0.0000       0.332910         9.0589 
 218   0.0000       0.336057         9.1446 
 219   0.0000       0.339334         9.2337 
 220   0.0000       0.342289         9.3142 
 221   0.0000       0.345205         9.3935 
 222   0.0000       0.347200         9.4478 
 223   0.0000       0.349847         9.5198 
 224   0.0000       0.351335         9.5603 
 225   0.0000       0.355477         9.6730 
 226   0.0000       0.357687         9.7332 
 227   0.0000       0.363664         9.8958 
 228   0.0000       0.364214         9.9108 
 229   0.0000       0.364593         9.9211 
 230   0.0000       0.366306         9.9677 
 231   0.0000       0.371729        10.1153 
 232   0.0000       0.374992        10.2041 
 233   0.0000       0.379908        10.3378 
 234   0.0000       0.383570        10.4375 
 235   0.0000       0.384490        10.4625 
 236   0.0000       0.386419        10.5150 
 237   0.0000       0.390413        10.6237 
 238   0.0000       0.394714        10.7407 
 239   0.0000       0.398822        10.8525 
 240   0.0000       0.400647        10.9022 
 241   0.0000       0.406302        11.0561 
 242   0.0000       0.407503        11.0887 
 243   0.0000       0.408701        11.1213 
 244   0.0000       0.413238        11.2448 
 245   0.0000       0.417656        11.3650 
 246   0.0000       0.420644        11.4463 
 247   0.0000       0.423540        11.5251 
 248   0.0000       0.425910        11.5896 
 249   0.0000       0.428488        11.6598 
 250   0.0000       0.431758        11.7487 
 251   0.0000       0.434385        11.8202 
 252   0.0000       0.435332        11.8460 
 253   0.0000       0.436896        11.8885 
 254   0.0000       0.441460        12.0127 
 255   0.0000       0.443382        12.0650 
 256   0.0000       0.447220        12.1695 
 257   0.0000       0.448898        12.2151 
 258   0.0000       0.450045        12.2464 
 259   0.0000       0.452779        12.3207 
 260   0.0000       0.453113        12.3298 
 261   0.0000       0.456472        12.4212 
 262   0.0000       0.459649        12.5077 
 263   0.0000       0.462802        12.5935 
 264   0.0000       0.464202        12.6316 
 265   0.0000       0.467040        12.7088 
 266   0.0000       0.470202        12.7948 
 267   0.0000       0.472340        12.8530 
 268   0.0000       0.474111        12.9012 
 269   0.0000       0.475980        12.9521 
 270   0.0000       0.478979        13.0337 
 271   0.0000       0.480100        13.0642 
 272   0.0000       0.481899        13.1131 
 273   0.0000       0.486575        13.2404 
 274   0.0000       0.489193        13.3116 
 275   0.0000       0.490291        13.3415 
 276   0.0000       0.492559        13.4032 
 277   0.0000       0.493672        13.4335 
 278   0.0000       0.494243        13.4490 
 279   0.0000       0.496451        13.5091 
 280   0.0000       0.498865        13.5748 
 281   0.0000       0.501669        13.6511 
 282   0.0000       0.502608        13.6767 
 283   0.0000       0.504778        13.7357 
 284   0.0000       0.505541        13.7565 
 285   0.0000       0.510869        13.9014 
 286   0.0000       0.514143        13.9905 
 287   0.0000       0.514574        14.0023 
 288   0.0000       0.516692        14.0599 
 289   0.0000       0.520287        14.1577 
 290   0.0000       0.524783        14.2801 
 291   0.0000       0.524941        14.2844 
 292   0.0000       0.528636        14.3849 
 293   0.0000       0.534054        14.5324 
 294   0.0000       0.538054        14.6412 
 295   0.0000       0.543628        14.7929 
 296   0.0000       0.547403        14.8956 
 297   0.0000       0.550703        14.9854 
 298   0.0000       0.554256        15.0821 
 299   0.0000       0.558038        15.1850 
 300   0.0000       0.563751        15.3404 
 301   0.0000       0.566672        15.4199 
 302   0.0000       0.569143        15.4872 
 303   0.0000       0.572218        15.5708 
 304   0.0000       0.574374        15.6295 
 305   0.0000       0.582143        15.8409 
 306   0.0000       0.589842        16.0504 
 307   0.0000       0.591658        16.0998 
 308   0.0000       0.597768        16.2661 
 309   0.0000       0.601999        16.3812 
 310   0.0000       0.606296        16.4982 
 311   0.0000       0.609918        16.5967 
 312   0.0000       0.611151        16.6303 
 313   0.0000       0.616655        16.7800 
 314   0.0000       0.628279        17.0964 
 315   0.0000       0.633258        17.2318 
 316   0.0000       0.638095        17.3635 
 317   0.0000       0.641624        17.4595 
 318   0.0000       0.643020        17.4975 
 319   0.0000       0.650662        17.7054 
 320   0.0000       0.654058        17.7978 
 321   0.0000       0.660638        17.9769 
 322   0.0000       0.663699        18.0602 
 323   0.0000       0.665929        18.1208 
 324   0.0000       0.668856        18.2005 
 325   0.0000       0.675475        18.3806 
 326   0.0000       0.678683        18.4679 
 327   0.0000       0.680012        18.5041 
 328   0.0000       0.686692        18.6858 
 329   0.0000       0.695054        18.9134 
 330   0.0000       0.695591        18.9280 
 331   0.0000       0.700608        19.0645 
 332   0.0000       0.704649        19.1745 
 333   0.0000       0.706433        19.2230 
 334   0.0000       0.710074        19.3221 
 335   0.0000       0.710970        19.3465 
 336   0.0000       0.715183        19.4611 
 337   0.0000       0.716029        19.4841 
 338   0.0000       0.719467        19.5777 
 339   0.0000       0.725074        19.7303 
 340   0.0000       0.726455        19.7678 
 341   0.0000       0.730878        19.8882 
 342   0.0000       0.737068        20.0566 
 343   0.0000       0.739899        20.1337 
 344   0.0000       0.746053        20.3011 
 345   0.0000       0.750138        20.4123 
 346   0.0000       0.753301        20.4984 
 347   0.0000       0.755966        20.5709 
 348   0.0000       0.756977        20.5984 
 349   0.0000       0.766044        20.8451 
 350   0.0000       0.769077        20.9277 
 351   0.0000       0.770453        20.9651 
 352   0.0000       0.775308        21.0972 
 353   0.0000       0.778939        21.1960 
 354   0.0000       0.780921        21.2499 
 355   0.0000       0.786630        21.4053 
 356   0.0000       0.789676        21.4882 
 357   0.0000       0.791413        21.5354 
 358   0.0000       0.796483        21.6734 
 359   0.0000       0.803184        21.8557 
 360   0.0000       0.810588        22.0572 
 361   0.0000       0.817322        22.2405 
 362   0.0000       0.818935        22.2843 
 363   0.0000       0.822745        22.3880 
 364   0.0000       0.825417        22.4607 
 365   0.0000       0.828479        22.5441 
 366   0.0000       0.830737        22.6055 
 367   0.0000       0.834464        22.7069 
 368   0.0000       0.842428        22.9236 
 369   0.0000       0.847586        23.0640 
 370   0.0000       0.850758        23.1503 
 371   0.0000       0.853901        23.2358 
 372   0.0000       0.860397        23.4126 
 373   0.0000       0.863977        23.5100 
 374   0.0000       0.869126        23.6501 
 375   0.0000       0.872872        23.7521 
 376   0.0000       0.877627        23.8814 
 377   0.0000       0.878785        23.9129 
 378   0.0000       0.887051        24.1379 
 379   0.0000       0.891774        24.2664 
 380   0.0000       0.892908        24.2973 
 381   0.0000       0.896685        24.4000 
 382   0.0000       0.898490        24.4492 
 383   0.0000       0.900508        24.5041 
 384   0.0000       0.904857        24.6224 
 385   0.0000       0.908347        24.7174 
 386   0.0000       0.913070        24.8459 
 387   0.0000       0.920551        25.0495 
 388   0.0000       0.922850        25.1120 
 389   0.0000       0.925991        25.1975 
 390   0.0000       0.932611        25.3776 
 391   0.0000       0.933611        25.4048 
 392   0.0000       0.938398        25.5351 
 393   0.0000       0.946095        25.7446 
 394   0.0000       0.949818        25.8459 
 395   0.0000       0.950428        25.8625 
 396   0.0000       0.963722        26.2242 
 397   0.0000       0.965267        26.2663 
 398   0.0000       0.969752        26.3883 
 399   0.0000       0.972714        26.4689 
 400   0.0000       0.979430        26.6516 
 401   0.0000       0.983123        26.7521 
 402   0.0000       0.985892        26.8275 
 403   0.0000       0.989747        26.9324 
 404   0.0000       0.999918        27.2092 
 405   0.0000       1.003251        27.2998 
 406   0.0000       1.010045        27.4847 
 407   0.0000       1.015171        27.6242 
 408   0.0000       1.020982        27.7823 
 409   0.0000       1.027926        27.9713 
 410   0.0000       1.035779        28.1850 
 411   0.0000       1.039456        28.2850 
 412   0.0000       1.042349        28.3638 
 413   0.0000       1.048894        28.5419 
 414   0.0000       1.051319        28.6078 
 415   0.0000       1.056984        28.7620 
 416   0.0000       1.061515        28.8853 
 417   0.0000       1.064101        28.9557 
 418   0.0000       1.071698        29.1624 
 419   0.0000       1.075682        29.2708 
 420   0.0000       1.077662        29.3247 
 421   0.0000       1.084593        29.5133 
 422   0.0000       1.090150        29.6645 
 423   0.0000       1.095901        29.8210 
 424   0.0000       1.106814        30.1179 
 425   0.0000       1.108442        30.1623 
 426   0.0000       1.110781        30.2259 
 427   0.0000       1.114203        30.3190 
 428   0.0000       1.124258        30.5926 
 429   0.0000       1.133176        30.8353 
 430   0.0000       1.136615        30.9289 
 431   0.0000       1.139819        31.0160 
 432   0.0000       1.142452        31.0877 
 433   0.0000       1.144444        31.1419 
 434   0.0000       1.151465        31.3329 
 435   0.0000       1.159199        31.5434 
 436   0.0000       1.162267        31.6269 
 437   0.0000       1.163721        31.6665 
 438   0.0000       1.170496        31.8508 
 439   0.0000       1.171608        31.8811 
 440   0.0000       1.176366        32.0106 
 441   0.0000       1.183920        32.2161 
 442   0.0000       1.191093        32.4113 
 443   0.0000       1.193377        32.4734 
 444   0.0000       1.199587        32.6424 
 445   0.0000       1.206653        32.8347 
 446   0.0000       1.210593        32.9419 
 447   0.0000       1.213244        33.0140 
 448   0.0000       1.216784        33.1104 
 449   0.0000       1.222614        33.2690 
 450   0.0000       1.225385        33.3444 
 451   0.0000       1.231129        33.5007 
 452   0.0000       1.238499        33.7013 
 453   0.0000       1.243803        33.8456 
 454   0.0000       1.249406        33.9981 
 455   0.0000       1.252836        34.0914 
 456   0.0000       1.257433        34.2165 
 457   0.0000       1.261035        34.3145 
 458   0.0000       1.263872        34.3917 
 459   0.0000       1.266996        34.4767 
 460   0.0000       1.271103        34.5885 
 461   0.0000       1.277977        34.7755 
 462   0.0000       1.283583        34.9281 
 463   0.0000       1.286765        35.0147 
 464   0.0000       1.289351        35.0850 
 465   0.0000       1.291886        35.1540 
 466   0.0000       1.292872        35.1808 
 467   0.0000       1.299623        35.3645 
 468   0.0000       1.303180        35.4613 
 469   0.0000       1.305615        35.5276 
 470   0.0000       1.317034        35.8383 
 471   0.0000       1.321335        35.9554 
 472   0.0000       1.327711        36.1289 
 473   0.0000       1.335379        36.3375 
 474   0.0000       1.337400        36.3925 
 475   0.0000       1.347564        36.6691 
 476   0.0000       1.356718        36.9182 
 477   0.0000       1.359336        36.9894 
 478   0.0000       1.366421        37.1822 
 479   0.0000       1.367876        37.2218 
 480   0.0000       1.373117        37.3644 
 481   0.0000       1.375073        37.4176 
 482   0.0000       1.382246        37.6128 
 483   0.0000       1.388630        37.7865 
 484   0.0000       1.394157        37.9369 
 485   0.0000       1.403370        38.1876 
 486   0.0000       1.414868        38.5005 
 487   0.0000       1.415956        38.5301 
 488   0.0000       1.419042        38.6141 
 489   0.0000       1.429234        38.8914 
 490   0.0000       1.435960        39.0745 
 491   0.0000       1.441111        39.2146 
 492   0.0000       1.447267        39.3821 
 493   0.0000       1.457654        39.6648 
 494   0.0000       1.462316        39.7916 
 495   0.0000       1.463593        39.8264 
 496   0.0000       1.468803        39.9682 
 497   0.0000       1.477058        40.1928 
 498   0.0000       1.478060        40.2201 
 499   0.0000       1.484413        40.3929 
 500   0.0000       1.489122        40.5211 
 501   0.0000       1.493170        40.6312 
 502   0.0000       1.498274        40.7701 
 503   0.0000       1.502249        40.8783 
 504   0.0000       1.506174        40.9851 
 505   0.0000       1.513243        41.1774 
 506   0.0000       1.516587        41.2684 
 507   0.0000       1.517921        41.3047 
 508   0.0000       1.532374        41.6980 
 509   0.0000       1.533332        41.7241 
 510   0.0000       1.536345        41.8061 
 511   0.0000       1.550320        42.1864 
 512   0.0000       1.551224        42.2110 
 513   0.0000       1.554204        42.2920 
 514   0.0000       1.560003        42.4498 
 515   0.0000       1.568360        42.6772 
 516   0.0000       1.570193        42.7271 
 517   0.0000       1.577975        42.9389 
 518   0.0000       1.580555        43.0091 
 519   0.0000       1.585393        43.1407 
 520   0.0000       1.587577        43.2002 
 521   0.0000       1.589323        43.2477 
 522   0.0000       1.598524        43.4981 
 523   0.0000       1.599511        43.5249 
 524   0.0000       1.600655        43.5560 
 525   0.0000       1.609473        43.7960 
 526   0.0000       1.609822        43.8055 
 527   0.0000       1.613732        43.9119 
 528   0.0000       1.616211        43.9793 
 529   0.0000       1.619560        44.0705 
 530   0.0000       1.621277        44.1172 
 531   0.0000       1.624778        44.2124 
 532   0.0000       1.627736        44.2930 
 533   0.0000       1.632268        44.4163 
 534   0.0000       1.633621        44.4531 
 535   0.0000       1.637507        44.5588 
 536   0.0000       1.641205        44.6594 
 537   0.0000       1.645033        44.7636 
 538   0.0000       1.648086        44.8467 
 539   0.0000       1.649841        44.8945 
 540   0.0000       1.651593        44.9421 
 541   0.0000       1.657133        45.0929 
 542   0.0000       1.662971        45.2517 
 543   0.0000       1.665955        45.3330 
 544   0.0000       1.668218        45.3945 
 545   0.0000       1.671550        45.4852 
 546   0.0000       1.674436        45.5637 
 547   0.0000       1.675561        45.5943 
 548   0.0000       1.683510        45.8106 
 549   0.0000       1.687597        45.9219 
 550   0.0000       1.690482        46.0004 
 551   0.0000       1.695120        46.1266 
 552   0.0000       1.701899        46.3110 
 553   0.0000       1.703728        46.3608 
 554   0.0000       1.707481        46.4629 
 555   0.0000       1.711501        46.5723 
 556   0.0000       1.713591        46.6292 
 557   0.0000       1.716100        46.6974 
 558   0.0000       1.717279        46.7295 
 559   0.0000       1.722041        46.8591 
 560   0.0000       1.724174        46.9172 
 561   0.0000       1.733248        47.1641 
 562   0.0000       1.735361        47.2216 
 563   0.0000       1.738766        47.3142 
 564   0.0000       1.743289        47.4373 
 565   0.0000       1.744128        47.4601 
 566   0.0000       1.748698        47.5845 
 567   0.0000       1.752804        47.6962 
 568   0.0000       1.758567        47.8530 
 569   0.0000       1.763937        47.9992 
 570   0.0000       1.764931        48.0262 
 571   0.0000       1.767902        48.1071 
 572   0.0000       1.780573        48.4518 
 573   0.0000       1.791076        48.7376 
 574   0.0000       1.794270        48.8246 
 575   0.0000       1.798786        48.9474 
 576   0.0000       1.806882        49.1678 
 577   0.0000       1.821103        49.5547 
 578   0.0000       1.821580        49.5677 
 579   0.0000       1.831300        49.8322 
 580   0.0000       1.836664        49.9782 
 581   0.0000       1.840099        50.0716 
 582   0.0000       1.856332        50.5134 
 583   0.0000       1.862106        50.6705 
 584   0.0000       1.865913        50.7741 
 585   0.0000       1.868947        50.8566 
 586   0.0000       1.876771        51.0695 
 587   0.0000       1.882573        51.2274 
 588   0.0000       1.893238        51.5176 
 589   0.0000       1.896755        51.6133 
 590   0.0000       1.903591        51.7993 
 591   0.0000       1.913119        52.0586 
 592   0.0000       1.915124        52.1132 
 593   0.0000       1.920680        52.2643 
 594   0.0000       1.925989        52.4088 
 595   0.0000       1.928407        52.4746 
 596   0.0000       1.935148        52.6580 
 597   0.0000       1.940726        52.8098 
 598   0.0000       1.949856        53.0583 
 599   0.0000       1.955775        53.2193 
 600   0.0000       1.964512        53.4571 
 601   0.0000       1.969411        53.5904 
 602   0.0000       1.973311        53.6965 
 603   0.0000       1.975662        53.7605 
 604   0.0000       1.988374        54.1064 
 605   0.0000       1.995239        54.2932 
 606   0.0000       1.996535        54.3285 
 607   0.0000       1.999828        54.4181 
 608   0.0000       2.003449        54.5166 
 609   0.0000       2.011057        54.7236 
 610   0.0000       2.016849        54.8812 
 611   0.0000       2.025416        55.1144 
 612   0.0000       2.029543        55.2267 
 613   0.0000       2.032557        55.3087 
 614   0.0000       2.037671        55.4478 
 615   0.0000       2.041241        55.5450 
 616   0.0000       2.054883        55.9162 
 617   0.0000       2.061740        56.1028 
 618   0.0000       2.067622        56.2629 
 619   0.0000       2.074610        56.4530 
 620   0.0000       2.081086        56.6292 
 621   0.0000       2.087157        56.7944 
 622   0.0000       2.088899        56.8418 
 623   0.0000       2.097186        57.0673 
 624   0.0000       2.099377        57.1270 
 625   0.0000       2.100244        57.1505 
 626   0.0000       2.103515        57.2395 
 627   0.0000       2.123540        57.7845 
 628   0.0000       2.128735        57.9258 
 629   0.0000       2.133285        58.0496 
 630   0.0000       2.137588        58.1667 
 631   0.0000       2.140054        58.2338 
 632   0.0000       2.148577        58.4657 
 633   0.0000       2.153388        58.5967 
 634   0.0000       2.156418        58.6791 
 635   0.0000       2.160634        58.7938 
 636   0.0000       2.163717        58.8777 
 637   0.0000       2.172625        59.1201 
 638   0.0000       2.175513        59.1987 
 639   0.0000       2.180775        59.3419 
 640   0.0000       2.187477        59.5243 
 641   0.0000       2.191850        59.6433 
 642   0.0000       2.198156        59.8149 
 643   0.0000       2.199310        59.8463 
 644   0.0000       2.210259        60.1442 
 645   0.0000       2.214219        60.2520 
 646   0.0000       2.218296        60.3629 
 647   0.0000       2.223337        60.5001 
 648   0.0000       2.229912        60.6790 
 649   0.0000       2.237590        60.8879 
 650   0.0000       2.239549        60.9412 
 651   0.0000       2.244230        61.0686 
 652   0.0000       2.247554        61.1591 
 653   0.0000       2.258814        61.4654 
 654   0.0000       2.263035        61.5803 
 655   0.0000       2.266181        61.6659 
 656   0.0000       2.270624        61.7868 
 657   0.0000       2.277786        61.9817 
 658   0.0000       2.284514        62.1648 
 659   0.0000       2.290248        62.3208 
 660   0.0000       2.299989        62.5859 
 661   0.0000       2.303221        62.6738 
 662   0.0000       2.304355        62.7047 
 663   0.0000       2.319300        63.1114 
 664   0.0000       2.322279        63.1924 
 665   0.0000       2.329545        63.3901 
 666   0.0000       2.338316        63.6288 
 667   0.0000       2.342622        63.7460 
 668   0.0000       2.350045        63.9480 
 669   0.0000       2.350595        63.9629 
 670   0.0000       2.355751        64.1033 
 671   0.0000       2.360564        64.2342 
 672   0.0000       2.363550        64.3155 
 673   0.0000       2.372101        64.5482 
 674   0.0000       2.376791        64.6758 
 675   0.0000       2.379196        64.7412 
 676   0.0000       2.380791        64.7846 
 677   0.0000       2.393055        65.1183 
 678   0.0000       2.394073        65.1460 
 679   0.0000       2.400617        65.3241 
 680   0.0000       2.404888        65.4403 
 681   0.0000       2.411857        65.6300 
 682   0.0000       2.415850        65.7386 
 683   0.0000       2.421054        65.8802 
 684   0.0000       2.431367        66.1609 
 685   0.0000       2.434512        66.2464 
 686   0.0000       2.440897        66.4202 
 687   0.0000       2.453432        66.7613 
 688   0.0000       2.457947        66.8841 
 689   0.0000       2.463082        67.0239 
 690   0.0000       2.466797        67.1249 
 691   0.0000       2.471900        67.2638 
 692   0.0000       2.478753        67.4503 
 693   0.0000       2.484426        67.6047 
 694   0.0000       2.489107        67.7320 
 695   0.0000       2.499978        68.0279 
 696   0.0000       2.503555        68.1252 
 697   0.0000       2.509988        68.3002 
 698   0.0000       2.513682        68.4008 
 699   0.0000       2.520561        68.5879 
 700   0.0000       2.526479        68.7490 
 701   0.0000       2.532676        68.9176 
 702   0.0000       2.536054        69.0096 
 703   0.0000       2.541343        69.1535 
 704   0.0000       2.543688        69.2173 
 705   0.0000       2.547996        69.3345 
 706   0.0000       2.553973        69.4971 
 707   0.0000       2.557925        69.6047 
 708   0.0000       2.561034        69.6893 
 709   0.0000       2.566629        69.8415 
 710   0.0000       2.573709        70.0342 
 711   0.0000       2.578567        70.1664 
 712   0.0000       2.582526        70.2741 
 713   0.0000       2.584989        70.3411 
 714   0.0000       2.592560        70.5471 
 715   0.0000       2.598242        70.7018 
 716   0.0000       2.602181        70.8090 
 717   0.0000       2.605978        70.9123 
 718   0.0000       2.609567        71.0099 
 719   0.0000       2.613336        71.1125 
 720   0.0000       2.619201        71.2721 
 721   0.0000       2.620892        71.3181 
 722   0.0000       2.623235        71.3819 
 723   0.0000       2.626911        71.4819 
 724   0.0000       2.634289        71.6826 
 725   0.0000       2.639540        71.8255 
 726   0.0000       2.645048        71.9754 
 727   0.0000       2.646865        72.0248 
 728   0.0000       2.651141        72.1412 
 729   0.0000       2.654782        72.2403 
 730   0.0000       2.657993        72.3277 
 731   0.0000       2.660071        72.3842 
 732   0.0000       2.666719        72.5651 
 733   0.0000       2.668037        72.6010 
 734   0.0000       2.672399        72.7197 
 735   0.0000       2.674697        72.7822 
 736   0.0000       2.676692        72.8365 
 737   0.0000       2.684320        73.0441 
 738   0.0000       2.686822        73.1121 
 739   0.0000       2.689950        73.1972 
 740   0.0000       2.691550        73.2408 
 741   0.0000       2.693808        73.3022 
 742   0.0000       2.695439        73.3466 
 743   0.0000       2.697798        73.4108 
 744   0.0000       2.705797        73.6285 
 745   0.0000       2.706133        73.6376 
 746   0.0000       2.710802        73.7647 
 747   0.0000       2.712276        73.8048 
 748   0.0000       2.715453        73.8912 
 749   0.0000       2.717796        73.9550 
 750   0.0000       2.720971        74.0414 
 751   0.0000       2.721602        74.0586 
 752   0.0000       2.726063        74.1799 
 753   0.0000       2.730843        74.3100 
 754   0.0000       2.734123        74.3993 
 755   0.0000       2.735100        74.4258 
 756   0.0000       2.738013        74.5051 
 757   0.0000       2.745273        74.7027 
 758   0.0000       2.746954        74.7484 
 759   0.0000       2.750858        74.8546 
 760   0.0000       2.758361        75.0588 
 761   0.0000       2.763729        75.2049 
 762   0.0000       2.765574        75.2551 
 763   0.0000       2.768506        75.3349 
 764   0.0000       2.771005        75.4029 
 765   0.0000       2.776433        75.5506 
 766   0.0000       2.783425        75.7408 
 767   0.0000       2.786685        75.8295 
 768   0.0000       2.796353        76.0926 
 769   0.0000       2.802408        76.2574 
 770   0.0000       2.805603        76.3443 
 771   0.0000       2.812676        76.5368 
 772   0.0000       2.817650        76.6721 
 773   0.0000       2.822632        76.8077 
 774   0.0000       2.825708        76.8914 
 775   0.0000       2.828596        76.9700 
 776   0.0000       2.838138        77.2297 
 777   0.0000       2.842123        77.3381 
 778   0.0000       2.845989        77.4433 
 779   0.0000       2.850415        77.5637 
 780   0.0000       2.854363        77.6712 
 781   0.0000       2.857965        77.7692 
 782   0.0000       2.861067        77.8536 
 783   0.0000       2.865073        77.9626 
 784   0.0000       2.869024        78.0701 
 785   0.0000       2.872603        78.1675 
 786   0.0000       2.876006        78.2601 
 787   0.0000       2.878562        78.3297 
 788   0.0000       2.884534        78.4922 
 789   0.0000       2.886551        78.5470 
 790   0.0000       2.891171        78.6728 
 791   0.0000       2.898526        78.8729 
 792   0.0000       2.903368        79.0047 
 793   0.0000       2.905108        79.0520 
 794   0.0000       2.908619        79.1476 
 795   0.0000       2.912454        79.2519 
 796   0.0000       2.916305        79.3567 
 797   0.0000       2.919993        79.4571 
 798   0.0000       2.923861        79.5623 
 799   0.0000       2.928457        79.6874 
 800   0.0000       2.933416        79.8223 
 801   0.0000       2.940366        80.0114 
 802   0.0000       2.943861        80.1065 
 803   0.0000       2.958400        80.5022 
 804   0.0000       2.962858        80.6235 
 805   0.0000       2.964497        80.6681 
 806   0.0000       2.969740        80.8107 
 807   0.0000       2.970720        80.8374 
 808   0.0000       2.979453        81.0751 
 809   0.0000       2.980890        81.1141 
 810   0.0000       2.994855        81.4941 
 811   0.0000       2.998730        81.5996 
 812   0.0000       3.005367        81.7802 
 813   0.0000       3.008146        81.8558 
 814   0.0000       3.018787        82.1454 
 815   0.0000       3.022326        82.2417 
 816   0.0000       3.034224        82.5654 
 817   0.0000       3.036795        82.6354 
 818   0.0000       3.044879        82.8554 
 819   0.0000       3.046039        82.8869 
 820   0.0000       3.054202        83.1091 
 821   0.0000       3.057008        83.1854 
 822   0.0000       3.066847        83.4531 
 823   0.0000       3.073290        83.6285 
 824   0.0000       3.079626        83.8009 
 825   0.0000       3.082445        83.8776 
 826   0.0000       3.092362        84.1474 
 827   0.0000       3.093136        84.1685 
 828   0.0000       3.104666        84.4823 
 829   0.0000       3.107980        84.5724 
 830   0.0000       3.115130        84.7670 
 831   0.0000       3.115678        84.7819 
 832   0.0000       3.117615        84.8346 
 833   0.0000       3.122482        84.9671 
 834   0.0000       3.128338        85.1264 
 835   0.0000       3.132523        85.2403 
 836   0.0000       3.136915        85.3598 
 837   0.0000       3.141258        85.4780 
 838   0.0000       3.143842        85.5483 
 839   0.0000       3.145094        85.5824 
 840   0.0000       3.153728        85.8173 
 841   0.0000       3.155088        85.8543 
 842   0.0000       3.160445        86.0001 
 843   0.0000       3.163258        86.0766 
 844   0.0000       3.168136        86.2094 
 845   0.0000       3.169786        86.2543 
 846   0.0000       3.177413        86.4618 
 847   0.0000       3.178914        86.5027 
 848   0.0000       3.180667        86.5503 
 849   0.0000       3.186439        86.7074 
 850   0.0000       3.190257        86.8113 
 851   0.0000       3.194457        86.9256 
 852   0.0000       3.200012        87.0767 
 853   0.0000       3.201195        87.1089 
 854   0.0000       3.207955        87.2929 
 855   0.0000       3.212106        87.4058 
 856   0.0000       3.215306        87.4929 
 857   0.0000       3.219492        87.6068 
 858   0.0000       3.221229        87.6541 
 859   0.0000       3.224504        87.7432 
 860   0.0000       3.227279        87.8187 
 861   0.0000       3.235062        88.0305 
 862   0.0000       3.240898        88.1893 
 863   0.0000       3.242721        88.2389 
 864   0.0000       3.244244        88.2804 
 865   0.0000       3.248868        88.4062 
 866   0.0000       3.254548        88.5607 
 867   0.0000       3.259618        88.6987 
 868   0.0000       3.261107        88.7392 
 869   0.0000       3.264967        88.8443 
 870   0.0000       3.266131        88.8760 
 871   0.0000       3.267945        88.9253 
 872   0.0000       3.278260        89.2060 
 873   0.0000       3.282373        89.3179 
 874   0.0000       3.288043        89.4722 
 875   0.0000       3.292690        89.5987 
 876   0.0000       3.296483        89.7019 
 877   0.0000       3.299613        89.7870 
 878   0.0000       3.302123        89.8553 
 879   0.0000       3.310969        90.0960 
 880   0.0000       3.311973        90.1234 
 881   0.0000       3.319410        90.3257 
 882   0.0000       3.321853        90.3922 
 883   0.0000       3.325096        90.4805 
 884   0.0000       3.325969        90.5042 
 885   0.0000       3.329456        90.5991 
 886   0.0000       3.335702        90.7691 
 887   0.0000       3.337320        90.8131 
 888   0.0000       3.344219        91.0008 
 889   0.0000       3.349810        91.1530 
 890   0.0000       3.350496        91.1716 
 891   0.0000       3.356490        91.3347 
 892   0.0000       3.358557        91.3910 
 893   0.0000       3.361865        91.4810 
 894   0.0000       3.364816        91.5613 
 895   0.0000       3.365361        91.5761 
 896   0.0000       3.369990        91.7021 
 897   0.0000       3.371404        91.7406 
 898   0.0000       3.375790        91.8599 
 899   0.0000       3.377463        91.9054 
 900   0.0000       3.380376        91.9847 
 901   0.0000       3.381810        92.0237 
 902   0.0000       3.383892        92.0804 
 903   0.0000       3.391223        92.2799 
 904   0.0000       3.392265        92.3082 
 905   0.0000       3.395007        92.3828 
 906   0.0000       3.398986        92.4911 
 907   0.0000       3.400116        92.5219 
 908   0.0000       3.403530        92.6148 
 909   0.0000       3.407853        92.7324 
 910   0.0000       3.411239        92.8245 
 911   0.0000       3.415148        92.9309 
 912   0.0000       3.417392        92.9920 
 913   0.0000       3.420335        93.0720 
 914   0.0000       3.425582        93.2148 
 915   0.0000       3.431752        93.3827 
 916   0.0000       3.435553        93.4862 
 917   0.0000       3.439786        93.6013 
 918   0.0000       3.440278        93.6147 
 919   0.0000       3.446129        93.7739 
 920   0.0000       3.451499        93.9201 
 921   0.0000       3.456296        94.0506 
 922   0.0000       3.463358        94.2428 
 923   0.0000       3.465274        94.2949 
 924   0.0000       3.469695        94.4152 
 925   0.0000       3.477334        94.6231 
 926   0.0000       3.480581        94.7114 
 927   0.0000       3.483728        94.7971 
 928   0.0000       3.491239        95.0014 
 929   0.0000       3.493783        95.0707 
 930   0.0000       3.498321        95.1942 
 931   0.0000       3.502654        95.3121 
 932   0.0000       3.507002        95.4304 
 933   0.0000       3.510669        95.5302 
 934   0.0000       3.516137        95.6790 
 935   0.0000       3.520051        95.7854 
 936   0.0000       3.522094        95.8410 
 937   0.0000       3.524346        95.9023 
 938   0.0000       3.527597        95.9908 
 939   0.0000       3.542600        96.3990 
 940   0.0000       3.545152        96.4685 
 941   0.0000       3.552734        96.6748 
 942   0.0000       3.557131        96.7945 
 943   0.0000       3.565111        97.0116 
 944   0.0000       3.566463        97.0484 
 945   0.0000       3.572212        97.2048 
 946   0.0000       3.576166        97.3124 
 947   0.0000       3.580038        97.4178 
 948   0.0000       3.589899        97.6861 
 949   0.0000       3.591341        97.7254 
 950   0.0000       3.592966        97.7696 
 951   0.0000       3.598913        97.9314 
 952   0.0000       3.606484        98.1374 
 953   0.0000       3.609514        98.2199 
 954   0.0000       3.612698        98.3065 
 955   0.0000       3.625516        98.6553 
 956   0.0000       3.633436        98.8708 
 957   0.0000       3.641175        99.0814 
 958   0.0000       3.644188        99.1634 
 959   0.0000       3.650158        99.3258 
 960   0.0000       3.651287        99.3566 
 961   0.0000       3.658558        99.5544 
 962   0.0000       3.665516        99.7438 
 963   0.0000       3.670368        99.8758 
 964   0.0000       3.678823       100.1059 
 965   0.0000       3.683262       100.2267 
 966   0.0000       3.693398       100.5025 
 967   0.0000       3.700191       100.6873 
 968   0.0000       3.713204       101.0414 
 969   0.0000       3.714399       101.0739 
 970   0.0000       3.721542       101.2683 
 971   0.0000       3.726242       101.3962 
 972   0.0000       3.729563       101.4866 
 973   0.0000       3.733139       101.5839 
 974   0.0000       3.746634       101.9511 
 975   0.0000       3.750241       102.0492 
 976   0.0000       3.757980       102.2598 
 977   0.0000       3.765196       102.4562 
 978   0.0000       3.772218       102.6473 
 979   0.0000       3.776481       102.7633 
 980   0.0000       3.783059       102.9423 
 981   0.0000       3.788997       103.1038 
 982   0.0000       3.793923       103.2379 
 983   0.0000       3.799993       103.4031 
 984   0.0000       3.809907       103.6729 
 985   0.0000       3.823662       104.0471 
 986   0.0000       3.834853       104.3517 
 987   0.0000       3.844603       104.6170 
 988   0.0000       3.847994       104.7092 
 989   0.0000       3.854204       104.8782 
 990   0.0000       3.861104       105.0660 
 991   0.0000       3.881026       105.6081 
 992   0.0000       3.886445       105.7555 
 993   0.0000       3.896364       106.0255 
 994   0.0000       3.899359       106.1070 
 995   0.0000       3.909784       106.3906 
 996   0.0000       3.921755       106.7164 
 997   0.0000       3.935390       107.0874 
 998   0.0000       3.941319       107.2487 
 999   0.0000       3.958957       107.7287 
 1000   0.0000       3.967650       107.9652 
 1001   0.0000       3.971201       108.0619 
 1002   0.0000       3.983347       108.3924 
 1003   0.0000       3.986783       108.4859 
 1004   0.0000       3.992760       108.6485 
 1005   0.0000       4.003349       108.9367 
 1006   0.0000       4.017099       109.3108 
 1007   0.0000       4.027538       109.5949 
 1008   0.0000       4.028869       109.6311 
 1009   0.0000       4.036194       109.8304 
 1010   0.0000       4.042395       109.9992 
 1011   0.0000       4.052454       110.2729 
 1012   0.0000       4.058028       110.4246 
 1013   0.0000       4.064897       110.6115 
 1014   0.0000       4.068768       110.7168 
 1015   0.0000       4.076668       110.9318 
 1016   0.0000       4.088108       111.2431 
 1017   0.0000       4.094594       111.4196 
 1018   0.0000       4.099802       111.5613 
 1019   0.0000       4.102328       111.6300 
 1020   0.0000       4.111204       111.8716 
 1021   0.0000       4.118781       112.0777 
 1022   0.0000       4.122067       112.1671 
 1023   0.0000       4.132346       112.4468 
 1024   0.0000       4.136792       112.5678 
 1025   0.0000       4.147598       112.8619 
 1026   0.0000       4.150822       112.9496 
 1027   0.0000       4.159305       113.1805 
 1028   0.0000       4.160405       113.2104 
 1029   0.0000       4.163914       113.3059 
 1030   0.0000       4.174468       113.5931 
 1031   0.0000       4.174743       113.6005 
 1032   0.0000       4.183348       113.8347 
 1033   0.0000       4.184122       113.8558 
 1034   0.0000       4.190401       114.0266 
 1035   0.0000       4.192925       114.0953 
 1036   0.0000       4.193058       114.0989 
 1037   0.0000       4.208440       114.5175 
 1038   0.0000       4.209617       114.5495 
 1039   0.0000       4.218126       114.7810 
 1040   0.0000       4.222300       114.8946 
 1041   0.0000       4.223467       114.9264 
 1042   0.0000       4.225373       114.9782 
 1043   0.0000       4.230052       115.1056 
 1044   0.0000       4.231819       115.1536 
 1045   0.0000       4.237039       115.2957 
 1046   0.0000       4.240442       115.3883 
 1047   0.0000       4.243828       115.4804 
 1048   0.0000       4.252851       115.7260 
 1049   0.0000       4.257568       115.8543 
 1050   0.0000       4.260292       115.9285 
 1051   0.0000       4.265248       116.0633 
 1052   0.0000       4.278420       116.4217 
 1053   0.0000       4.283035       116.5473 
 1054   0.0000       4.288729       116.7022 
 1055   0.0000       4.297266       116.9346 
 1056   0.0000       4.323522       117.6490 
 1057   0.0000       4.330547       117.8402 
 1058   0.0000       4.333156       117.9112 
 1059   0.0000       4.336898       118.0130 
 1060   0.0000       4.341561       118.1399 
 1061   0.0000       4.347654       118.3057 
 1062   0.0000       4.354390       118.4890 
 1063   0.0000       4.356046       118.5341 
 1064   0.0000       4.368903       118.8839 
 1065   0.0000       4.379075       119.1607 
 1066   0.0000       4.387190       119.3815 
 1067   0.0000       4.391398       119.4960 
 1068   0.0000       4.402620       119.8014 
 1069   0.0000       4.408013       119.9481 
 1070   0.0000       4.414461       120.1236 
 1071   0.0000       4.422481       120.3418 
 1072   0.0000       4.430861       120.5699 
 1073   0.0000       4.433265       120.6353 
 1074   0.0000       4.439749       120.8117 
 1075   0.0000       4.443235       120.9066 
 1076   0.0000       4.456433       121.2657 
 1077   0.0000       4.461421       121.4014 
 1078   0.0000       4.469266       121.6149 
 1079   0.0000       4.475355       121.7806 
 1080   0.0000       4.485710       122.0624 
 1081   0.0000       4.492597       122.2498 
 1082   0.0000       4.505419       122.5987 
 1083   0.0000       4.514248       122.8389 
 1084   0.0000       4.522807       123.0718 
 1085   0.0000       4.539438       123.5244 
 1086   0.0000       4.543510       123.6352 
 1087   0.0000       4.552273       123.8736 
 1088   0.0000       4.562514       124.1523 
 1089   0.0000       4.582161       124.6869 
 1090   0.0000       4.603257       125.2610 
 1091   0.0000       4.604353       125.2908 
 1092   0.0000       4.615116       125.5837 
 1093   0.0000       4.635393       126.1355 
 1094   0.0000       4.644025       126.3704 
 1095   0.0000       4.647261       126.4584 
 1096   0.0000       4.656532       126.7107 
 1097   0.0000       4.665247       126.9478 
 1098   0.0000       4.686882       127.5366 
 1099   0.0000       4.690504       127.6351 
 1100   0.0000       4.714047       128.2757 
 1101   0.0000       4.725231       128.5801 
 1102   0.0000       4.727850       128.6513 
 1103   0.0000       4.737067       128.9022 
 1104   0.0000       4.739071       128.9567 
 1105   0.0000       4.750333       129.2631 
 1106   0.0000       4.756516       129.4314 
 1107   0.0000       4.758119       129.4750 
 1108   0.0000       4.777011       129.9891 
 1109   0.0000       4.795509       130.4924 
 1110   0.0000       4.802450       130.6813 
 1111   0.0000       4.849961       131.9741 
 1112   0.0000       4.862426       132.3133 
 1113   0.0000       4.883991       132.9002 
 1114   0.0000       4.889656       133.0543 
 1115   0.0000       4.893932       133.1706 
 1116   0.0000       4.901810       133.3850 
 1117   0.0000       4.906758       133.5197 
 1118   0.0000       4.914769       133.7377 
 1119   0.0000       4.918747       133.8459 
 1120   0.0000       4.947458       134.6272 
 1121   0.0000       4.953523       134.7922 
 1122   0.0000       4.959366       134.9512 
 1123   0.0000       4.970775       135.2617 
 1124   0.0000       4.986144       135.6799 
 1125   0.0000       4.987457       135.7156 
 1126   0.0000       5.008054       136.2761 
 1127   0.0000       5.011546       136.3711 
 1128   0.0000       5.041079       137.1747 
 1129   0.0000       5.051308       137.4531 
 1130   0.0000       5.073520       138.0575 
 1131   0.0000       5.088694       138.4704 
 1132   0.0000       5.122454       139.3891 
 1133   0.0000       5.136581       139.7735 
 1134   0.0000       5.149908       140.1361 
 1135   0.0000       5.156041       140.3030 
 1136   0.0000       5.159457       140.3960 
 1137   0.0000       5.170328       140.6918 
 1138   0.0000       5.183379       141.0469 
 1139   0.0000       5.201869       141.5500 
 1140   0.0000       5.223141       142.1289 
 1141   0.0000       5.227500       142.2475 
 1142   0.0000       5.240427       142.5993 
 1143   0.0000       5.250006       142.8599 
 1144   0.0000       5.262021       143.1869 
 1145   0.0000       5.270557       143.4191 
 1146   0.0000       5.302522       144.2890 
 1147   0.0000       5.313660       144.5920 
 1148   0.0000       5.337370       145.2372 
 1149   0.0000       5.345763       145.4656 
 1150   0.0000       5.356065       145.7459 
 1151   0.0000       5.361088       145.8826 
 1152   0.0000       5.372246       146.1862 
 1153   0.0000       5.381406       146.4355 
 1154   0.0000       5.409236       147.1928 
 1155   0.0000       5.425592       147.6379 
 1156   0.0000       5.447704       148.2396 
 1157   0.0000       5.470595       148.8624 
 1158   0.0000       5.479112       149.0942 
 1159   0.0000       5.497042       149.5821 
 1160   0.0000       5.507431       149.8648 
 1161   0.0000       5.531027       150.5069 
 1162   0.0000       5.560851       151.3184 
 1163   0.0000       5.564344       151.4135 
 1164   0.0000       5.599579       152.3723 
 1165   0.0000       5.660207       154.0221 
 1166   0.0000       5.664100       154.1280 
 1167   0.0000       5.668416       154.2454 
 1168   0.0000       5.684118       154.6727 
 1169   0.0000       5.716474       155.5532 
 1170   0.0000       5.763586       156.8351 
 1171   0.0000       5.819371       158.3531 
 1172   0.0000       5.850008       159.1868 
 1173   0.0000       5.892703       160.3486 
 1174   0.0000       5.942872       161.7138 
 1175   0.0000       5.998216       163.2197 
 1176   0.0000       6.024762       163.9421 
 1177   0.0000       6.057694       164.8382 
 1178   0.0000       6.189435       168.4231 
 1179   0.0000       6.202916       168.7899 
 1180   0.0000       6.276846       170.8017 
 1181   0.0000       6.402900       174.2318 
 1182   0.0000       6.434718       175.0976 
 1183   0.0000       6.460826       175.8080 
 1184   0.0000       6.571047       178.8073 
 1185   0.0000       6.746576       183.5837 
 1186   0.0000       6.788450       184.7231 
 1187   0.0000       6.819252       185.5613 
 1188   0.0000       6.922059       188.3588 
 1189   0.0000       7.013216       190.8393 
 1190   0.0000       7.102732       193.2752 
 1191   0.0000       7.160907       194.8582 
 1192   0.0000       7.375478       200.6970 
 1193   0.0000       7.499691       204.0770 
 1194   0.0000      22.201453       604.1323 
 1195   0.0000      22.227912       604.8522 
 1196   0.0000      22.342780       607.9780 
 1197   0.0000      22.502525       612.3248 
 1198   0.0000      22.534616       613.1981 
 1199   0.0000      22.540193       613.3498 
 1200   0.0000      22.551041       613.6450 
 1201   0.0000      22.555700       613.7718 
 1202   0.0000      22.607970       615.1941 
 1203   0.0000      22.655233       616.4802 
 1204   0.0000      22.661983       616.6639 
 1205   0.0000      22.691527       617.4679 
 1206   0.0000      22.694565       617.5505 
 1207   0.0000      22.720182       618.2476 
 1208   0.0000      22.792480       620.2149 
 1209   0.0000      22.799757       620.4129 
 1210   0.0000      22.821136       620.9947 
 1211   0.0000      22.852586       621.8505 
 1212   0.0000      22.871909       622.3763 
 1213   0.0000      22.881284       622.6314 
 1214   0.0000      22.887878       622.8108 
 1215   0.0000      22.946104       624.3952 
 1216   0.0000      22.992838       625.6669 
 1217   0.0000      23.048359       627.1777 
 1218   0.0000      23.195047       631.1693 
 1219   0.0000      23.224848       631.9803 
 1220   0.0000      23.313664       634.3970 
 1221   0.0000      23.422799       637.3668 
 1222   0.0000      23.437955       637.7792 
 1223   0.0000      32.886647       894.8912 
 1224   0.0000      32.967041       897.0788 
 1225   0.0000      44.096816      1199.9354 
 1226   0.0000      44.517424      1211.3807 

                    ********************************
                    * MULLIKEN POPULATION ANALYSIS *
                    ********************************

-----------------------
MULLIKEN ATOMIC CHARGES
-----------------------
   0 O :   -0.236957
   1 O :   -0.443144
   2 N :   -0.251910
   3 N :   -0.238096
   4 C :    0.147039
   5 C :    0.089864
   6 H :    0.168859
   7 C :    0.152302
   8 C :   -0.288300
   9 H :    0.151256
  10 C :   -0.163263
  11 H :    0.157298
  12 C :   -0.139518
  13 H :    0.156907
  14 C :   -0.179845
  15 H :    0.156114
  16 C :   -0.210926
  17 H :    0.164421
  18 C :    0.174862
  19 C :   -0.402282
  20 H :    0.133266
  21 H :    0.132737
  22 H :    0.134815
  23 C :   -0.438779
  24 H :    0.143148
  25 H :    0.145708
  26 H :    0.140770
  27 C :   -0.450677
  28 H :    0.141517
  29 H :    0.147389
  30 H :    0.145524
  31 C :    0.212360
  32 C :   -0.012846
  33 C :   -0.187981
  34 H :    0.158527
  35 C :   -0.238848
  36 H :    0.148176
  37 C :   -0.178162
  38 H :    0.152434
  39 C :   -0.345387
  40 H :    0.159008
  41 C :    0.117892
  42 C :   -0.429778
  43 H :    0.140967
  44 H :    0.143550
  45 H :    0.140079
  46 C :   -0.460805
  47 H :    0.130629
  48 H :    0.142267
  49 H :    0.143955
  50 C :   -0.468857
  51 H :    0.144823
  52 H :    0.153461
  53 H :    0.146322
  54 C :    0.421790
  55 C :    0.090912
  56 C :   -0.204084
  57 H :    0.185995
  58 C :   -0.138050
  59 H :    0.164932
  60 C :   -0.134094
  61 H :    0.164893
  62 C :   -0.137961
  63 H :    0.166857
  64 C :   -0.223033
  65 H :    0.163853
  66 H :    0.226108
Sum of atomic charges:    0.0000000

--------------------------------
MULLIKEN REDUCED ORBITAL CHARGES
--------------------------------
  0 O s       :     3.762003  s :     3.762003
      pz      :     1.399943  p :     4.431929
      px      :     1.603553
      py      :     1.428432
      dz2     :     0.007867  d :     0.040849
      dxz     :     0.009438
      dyz     :     0.008933
      dx2y2   :     0.008136
      dxy     :     0.006475
      f0      :     0.000323  f :     0.002176
      f+1     :     0.000339
      f-1     :     0.000392
      f+2     :     0.000454
      f-2     :     0.000346
      f+3     :     0.000167
      f-3     :     0.000154
  1 O s       :     3.846756  s :     3.846756
      pz      :     1.677247  p :     4.565293
      px      :     1.424273
      py      :     1.463774
      dz2     :     0.003553  d :     0.029310
      dxz     :     0.003162
      dyz     :     0.006076
      dx2y2   :     0.008486
      dxy     :     0.008033
      f0      :     0.000180  f :     0.001785
      f+1     :     0.000142
      f-1     :     0.000244
      f+2     :     0.000138
      f-2     :     0.000296
      f+3     :     0.000338
      f-3     :     0.000448
  2 N s       :     3.575048  s :     3.575048
      pz      :     1.261143  p :     3.611225
      px      :     1.192590
      py      :     1.157492
      dz2     :     0.016284  d :     0.061772
      dxz     :     0.013662
      dyz     :     0.011983
      dx2y2   :     0.010620
      dxy     :     0.009223
      f0      :     0.000769  f :     0.003866
      f+1     :     0.000662
      f-1     :     0.000441
      f+2     :     0.000651
      f-2     :     0.000457
      f+3     :     0.000439
      f-3     :     0.000447
  3 N s       :     3.416632  s :     3.416632
      pz      :     1.206841  p :     3.757995
      px      :     1.068333
      py      :     1.482820
      dz2     :     0.014160  d :     0.059661
      dxz     :     0.015549
      dyz     :     0.010451
      dx2y2   :     0.009830
      dxy     :     0.009670
      f0      :     0.000471  f :     0.003809
      f+1     :     0.000492
      f-1     :     0.000601
      f+2     :     0.000686
      f-2     :     0.000686
      f+3     :     0.000323
      f-3     :     0.000549
  4 C s       :     3.179134  s :     3.179134
      pz      :     0.725652  p :     2.444446
      px      :     0.832572
      py      :     0.886222
      dz2     :     0.067015  d :     0.210968
      dxz     :     0.053244
      dyz     :     0.038819
      dx2y2   :     0.025297
      dxy     :     0.026593
      f0      :     0.004608  f :     0.018413
      f+1     :     0.003128
      f-1     :     0.002166
      f+2     :     0.003640
      f-2     :     0.002577
      f+3     :     0.000982
      f-3     :     0.001311
  5 C s       :     3.134529  s :     3.134529
      pz      :     0.790940  p :     2.611243
      px      :     0.885831
      py      :     0.934471
      dz2     :     0.051331  d :     0.154682
      dxz     :     0.026233
      dyz     :     0.022878
      dx2y2   :     0.034181
      dxy     :     0.020059
      f0      :     0.002149  f :     0.009683
      f+1     :     0.001392
      f-1     :     0.001507
      f+2     :     0.001679
      f-2     :     0.001226
      f+3     :     0.000976
      f-3     :     0.000753
  6 H s       :     0.807814  s :     0.807814
      pz      :     0.004514  p :     0.023327
      px      :     0.005147
      py      :     0.013665
  7 C s       :     3.237017  s :     3.237017
      pz      :     0.805480  p :     2.462267
      px      :     0.852255
      py      :     0.804533
      dz2     :     0.026967  d :     0.138751
      dxz     :     0.018942
      dyz     :     0.038898
      dx2y2   :     0.027136
      dxy     :     0.026807
      f0      :     0.001421  f :     0.009663
      f+1     :     0.001076
      f-1     :     0.001352
      f+2     :     0.001863
      f-2     :     0.001403
      f+3     :     0.001211
      f-3     :     0.001337
  8 C s       :     3.274656  s :     3.274656
      pz      :     0.952019  p :     2.910774
      px      :     0.971751
      py      :     0.987003
      dz2     :     0.028082  d :     0.095636
      dxz     :     0.015969
      dyz     :     0.020179
      dx2y2   :     0.016281
      dxy     :     0.015125
      f0      :     0.001223  f :     0.007234
      f+1     :     0.000869
      f-1     :     0.001189
      f+2     :     0.001369
      f-2     :     0.001231
      f+3     :     0.000716
      f-3     :     0.000636
  9 H s       :     0.826497  s :     0.826497
      pz      :     0.004030  p :     0.022247
      px      :     0.005349
      py      :     0.012869
 10 C s       :     3.190881  s :     3.190881
      pz      :     0.961501  p :     2.871129
      px      :     0.953032
      py      :     0.956596
      dz2     :     0.016715  d :     0.094072
      dxz     :     0.009472
      dyz     :     0.031749
      dx2y2   :     0.016832
      dxy     :     0.019305
      f0      :     0.001282  f :     0.007182
      f+1     :     0.000759
      f-1     :     0.000701
      f+2     :     0.001480
      f-2     :     0.000993
      f+3     :     0.000938
      f-3     :     0.001029
 11 H s       :     0.820538  s :     0.820538
      pz      :     0.008632  p :     0.022164
      px      :     0.005028
      py      :     0.008505
 12 C s       :     3.172691  s :     3.172691
      pz      :     0.969185  p :     2.866127
      px      :     0.971119
      py      :     0.925823
      dz2     :     0.016592  d :     0.093552
      dxz     :     0.012048
      dyz     :     0.024865
      dx2y2   :     0.019453
      dxy     :     0.020594
      f0      :     0.000880  f :     0.007148
      f+1     :     0.000768
      f-1     :     0.000960
      f+2     :     0.001318
      f-2     :     0.001053
      f+3     :     0.000927
      f-3     :     0.001242
 13 H s       :     0.820932  s :     0.820932
      pz      :     0.010222  p :     0.022161
      px      :     0.007540
      py      :     0.004399
 14 C s       :     3.207865  s :     3.207865
      pz      :     0.927486  p :     2.870776
      px      :     0.958671
      py      :     0.984620
      dz2     :     0.028578  d :     0.094047
      dxz     :     0.015282
      dyz     :     0.019458
      dx2y2   :     0.016369
      dxy     :     0.014361
      f0      :     0.001177  f :     0.007157
      f+1     :     0.000804
      f-1     :     0.001191
      f+2     :     0.001347
      f-2     :     0.001255
      f+3     :     0.000716
      f-3     :     0.000666
 15 H s       :     0.821723  s :     0.821723
      pz      :     0.004060  p :     0.022163
      px      :     0.005252
      py      :     0.012852
 16 C s       :     3.205128  s :     3.205128
      pz      :     0.972911  p :     2.901994
      px      :     0.984567
      py      :     0.944516
      dz2     :     0.017727  d :     0.096612
      dxz     :     0.010649
      dyz     :     0.032025
      dx2y2   :     0.016285
      dxy     :     0.019926
      f0      :     0.001298  f :     0.007193
      f+1     :     0.000760
      f-1     :     0.000727
      f+2     :     0.001463
      f-2     :     0.001027
      f+3     :     0.000919
      f-3     :     0.000999
 17 H s       :     0.812843  s :     0.812843
      pz      :     0.008940  p :     0.022736
      px      :     0.005176
      py      :     0.008620
 18 C s       :     3.063829  s :     3.063829
      pz      :     0.902219  p :     2.544086
      px      :     0.739695
      py      :     0.902172
      dz2     :     0.043254  d :     0.204467
      dxz     :     0.038358
      dyz     :     0.037523
      dx2y2   :     0.044485
      dxy     :     0.040847
      f0      :     0.001891  f :     0.012756
      f+1     :     0.002130
      f-1     :     0.001691
      f+2     :     0.001775
      f-2     :     0.001026
      f+3     :     0.001692
      f-3     :     0.002550
 19 C s       :     3.254025  s :     3.254025
      pz      :     0.930112  p :     3.088089
      px      :     1.083756
      py      :     1.074221
      dz2     :     0.010122  d :     0.056717
      dxz     :     0.014774
      dyz     :     0.016494
      dx2y2   :     0.008850
      dxy     :     0.006477
      f0      :     0.001042  f :     0.003451
      f+1     :     0.000658
      f-1     :     0.000815
      f+2     :     0.000144
      f-2     :     0.000152
      f+3     :     0.000622
      f-3     :     0.000018
 20 H s       :     0.845535  s :     0.845535
      pz      :     0.004700  p :     0.021200
      px      :     0.005966
      py      :     0.010534
 21 H s       :     0.846092  s :     0.846092
      pz      :     0.005247  p :     0.021171
      px      :     0.011336
      py      :     0.004589
 22 H s       :     0.843986  s :     0.843986
      pz      :     0.007373  p :     0.021200
      px      :     0.006011
      py      :     0.007816
 23 C s       :     3.263508  s :     3.263508
      pz      :     1.051572  p :     3.115838
      px      :     1.054690
      py      :     1.009575
      dz2     :     0.019495  d :     0.056108
      dxz     :     0.004967
      dyz     :     0.005921
      dx2y2   :     0.015391
      dxy     :     0.010335
      f0      :     0.000626  f :     0.003325
      f+1     :     0.000190
      f-1     :     0.000722
      f+2     :     0.000337
      f-2     :     0.000309
      f+3     :     0.000759
      f-3     :     0.000381
 24 H s       :     0.835072  s :     0.835072
      pz      :     0.012382  p :     0.021780
      px      :     0.004613
      py      :     0.004785
 25 H s       :     0.832819  s :     0.832819
      pz      :     0.005147  p :     0.021472
      px      :     0.011600
      py      :     0.004725
 26 H s       :     0.838007  s :     0.838007
      pz      :     0.004475  p :     0.021223
      px      :     0.006045
      py      :     0.010702
 27 C s       :     3.271176  s :     3.271176
      pz      :     1.093049  p :     3.120170
      px      :     1.062433
      py      :     0.964688
      dz2     :     0.010191  d :     0.056020
      dxz     :     0.007046
      dyz     :     0.013743
      dx2y2   :     0.014788
      dxy     :     0.010252
      f0      :     0.000827  f :     0.003311
      f+1     :     0.000132
      f-1     :     0.000328
      f+2     :     0.000219
      f-2     :     0.000342
      f+3     :     0.000782
      f-3     :     0.000681
 28 H s       :     0.837260  s :     0.837260
      pz      :     0.005868  p :     0.021223
      px      :     0.006372
      py      :     0.008982
 29 H s       :     0.831105  s :     0.831105
      pz      :     0.005894  p :     0.021507
      px      :     0.011222
      py      :     0.004391
 30 H s       :     0.832736  s :     0.832736
      pz      :     0.011934  p :     0.021739
      px      :     0.004800
      py      :     0.005005
 31 C s       :     2.983940  s :     2.983940
      pz      :     0.896439  p :     2.620920
      px      :     0.843920
      py      :     0.880561
      dz2     :     0.033389  d :     0.169861
      dxz     :     0.043203
      dyz     :     0.026863
      dx2y2   :     0.028494
      dxy     :     0.037913
      f0      :     0.001525  f :     0.012919
      f+1     :     0.002796
      f-1     :     0.000897
      f+2     :     0.001912
      f-2     :     0.002493
      f+3     :     0.001713
      f-3     :     0.001583
 32 C s       :     3.329307  s :     3.329307
      pz      :     0.829036  p :     2.550009
      px      :     0.787667
      py      :     0.933306
      dz2     :     0.028001  d :     0.124517
      dxz     :     0.029645
      dyz     :     0.018711
      dx2y2   :     0.023419
      dxy     :     0.024741
      f0      :     0.001297  f :     0.009014
      f+1     :     0.001794
      f-1     :     0.000841
      f+2     :     0.001132
      f-2     :     0.001786
      f+3     :     0.001023
      f-3     :     0.001140
 33 C s       :     3.204619  s :     3.204619
      pz      :     0.964951  p :     2.877622
      px      :     0.923408
      py      :     0.989264
      dz2     :     0.018531  d :     0.098410
      dxz     :     0.019719
      dyz     :     0.014794
      dx2y2   :     0.023612
      dxy     :     0.021755
      f0      :     0.000462  f :     0.007330
      f+1     :     0.001506
      f-1     :     0.000789
      f+2     :     0.000898
      f-2     :     0.001319
      f+3     :     0.001275
      f-3     :     0.001080
 34 H s       :     0.818356  s :     0.818356
      pz      :     0.011726  p :     0.023117
      px      :     0.004228
      py      :     0.007163
 35 C s       :     3.215290  s :     3.215290
      pz      :     0.967951  p :     2.922959
      px      :     0.968039
      py      :     0.986969
      dz2     :     0.018076  d :     0.093387
      dxz     :     0.027535
      dyz     :     0.015643
      dx2y2   :     0.020515
      dxy     :     0.011617
      f0      :     0.001271  f :     0.007211
      f+1     :     0.000984
      f-1     :     0.000774
      f+2     :     0.001116
      f-2     :     0.001280
      f+3     :     0.001237
      f-3     :     0.000551
 36 H s       :     0.829573  s :     0.829573
      pz      :     0.007042  p :     0.022250
      px      :     0.010612
      py      :     0.004596
 37 C s       :     3.206553  s :     3.206553
      pz      :     0.941097  p :     2.868503
      px      :     0.965491
      py      :     0.961915
      dz2     :     0.027766  d :     0.095852
      dxz     :     0.022486
      dyz     :     0.015012
      dx2y2   :     0.009394
      dxy     :     0.021195
      f0      :     0.001189  f :     0.007254
      f+1     :     0.001536
      f-1     :     0.000539
      f+2     :     0.000885
      f-2     :     0.001564
      f+3     :     0.000551
      f-3     :     0.000989
 38 H s       :     0.825533  s :     0.825533
      pz      :     0.004834  p :     0.022033
      px      :     0.009766
      py      :     0.007434
 39 C s       :     3.325363  s :     3.325363
      pz      :     0.987053  p :     2.922000
      px      :     0.928468
      py      :     1.006478
      dz2     :     0.017431  d :     0.090675
      dxz     :     0.019557
      dyz     :     0.013720
      dx2y2   :     0.020734
      dxy     :     0.019233
      f0      :     0.000498  f :     0.007350
      f+1     :     0.001388
      f-1     :     0.000815
      f+2     :     0.000837
      f-2     :     0.001378
      f+3     :     0.001340
      f-3     :     0.001094
 40 H s       :     0.817635  s :     0.817635
      pz      :     0.011734  p :     0.023357
      px      :     0.004057
      py      :     0.007566
 41 C s       :     2.980492  s :     2.980492
      pz      :     0.943758  p :     2.716338
      px      :     0.885837
      py      :     0.886742
      dz2     :     0.032823  d :     0.175759
      dxz     :     0.034704
      dyz     :     0.036782
      dx2y2   :     0.032059
      dxy     :     0.039392
      f0      :     0.001466  f :     0.009520
      f+1     :     0.000955
      f-1     :     0.001500
      f+2     :     0.001058
      f-2     :     0.001853
      f+3     :     0.001604
      f-3     :     0.001085
 42 C s       :     3.264869  s :     3.264869
      pz      :     1.023889  p :     3.102718
      px      :     1.077978
      py      :     1.000852
      dz2     :     0.016740  d :     0.058943
      dxz     :     0.009592
      dyz     :     0.008221
      dx2y2   :     0.004593
      dxy     :     0.019797
      f0      :     0.000354  f :     0.003248
      f+1     :     0.000172
      f-1     :     0.000801
      f+2     :     0.000317
      f-2     :     0.000883
      f+3     :     0.000170
      f-3     :     0.000552
 43 H s       :     0.837702  s :     0.837702
      pz      :     0.004931  p :     0.021331
      px      :     0.009417
      py      :     0.006983
 44 H s       :     0.834992  s :     0.834992
      pz      :     0.005288  p :     0.021458
      px      :     0.008192
      py      :     0.007978
 45 H s       :     0.837410  s :     0.837410
      pz      :     0.011309  p :     0.022511
      px      :     0.005670
      py      :     0.005532
 46 C s       :     3.281172  s :     3.281172
      pz      :     1.079563  p :     3.117652
      px      :     0.993826
      py      :     1.044263
      dz2     :     0.004202  d :     0.058761
      dxz     :     0.013463
      dyz     :     0.013778
      dx2y2   :     0.014201
      dxy     :     0.013116
      f0      :     0.000286  f :     0.003220
      f+1     :     0.000320
      f-1     :     0.000313
      f+2     :     0.000137
      f-2     :     0.000952
      f+3     :     0.000667
      f-3     :     0.000546
 47 H s       :     0.846403  s :     0.846403
      pz      :     0.009668  p :     0.022968
      px      :     0.007091
      py      :     0.006209
 48 H s       :     0.836174  s :     0.836174
      pz      :     0.006387  p :     0.021559
      px      :     0.008853
      py      :     0.006318
 49 H s       :     0.834614  s :     0.834614
      pz      :     0.007382  p :     0.021431
      px      :     0.004540
      py      :     0.009509
 50 C s       :     3.296104  s :     3.296104
      pz      :     0.965620  p :     3.109098
      px      :     1.092891
      py      :     1.050587
      dz2     :     0.014728  d :     0.060251
      dxz     :     0.009987
      dyz     :     0.015476
      dx2y2   :     0.003506
      dxy     :     0.016554
      f0      :     0.000668  f :     0.003404
      f+1     :     0.000338
      f-1     :     0.000918
      f+2     :     0.000343
      f-2     :     0.000563
      f+3     :     0.000058
      f-3     :     0.000516
 51 H s       :     0.834049  s :     0.834049
      pz      :     0.008862  p :     0.021128
      px      :     0.004796
      py      :     0.007470
 52 H s       :     0.825162  s :     0.825162
      pz      :     0.005346  p :     0.021377
      px      :     0.008860
      py      :     0.007171
 53 H s       :     0.832533  s :     0.832533
      pz      :     0.004347  p :     0.021145
      px      :     0.009418
      py      :     0.007381
 54 C s       :     3.100450  s :     3.100450
      pz      :     0.759029  p :     2.201731
      px      :     0.750387
      py      :     0.692315
      dz2     :     0.047182  d :     0.252837
      dxz     :     0.039809
      dyz     :     0.058248
      dx2y2   :     0.067049
      dxy     :     0.040549
      f0      :     0.002181  f :     0.023191
      f+1     :     0.001532
      f-1     :     0.005294
      f+2     :     0.002528
      f-2     :     0.004437
      f+3     :     0.003356
      f-3     :     0.003862
 55 C s       :     3.244860  s :     3.244860
      pz      :     0.757636  p :     2.526046
      px      :     0.905719
      py      :     0.862691
      dz2     :     0.028451  d :     0.128504
      dxz     :     0.025351
      dyz     :     0.024569
      dx2y2   :     0.027320
      dxy     :     0.022813
      f0      :     0.001288  f :     0.009678
      f+1     :     0.001245
      f-1     :     0.001680
      f+2     :     0.001080
      f-2     :     0.002113
      f+3     :     0.001109
      f-3     :     0.001163
 56 C s       :     3.235763  s :     3.235763
      pz      :     0.995019  p :     2.861000
      px      :     0.927770
      py      :     0.938211
      dz2     :     0.019103  d :     0.100033
      dxz     :     0.017635
      dyz     :     0.029558
      dx2y2   :     0.020924
      dxy     :     0.012813
      f0      :     0.001363  f :     0.007288
      f+1     :     0.000752
      f-1     :     0.000961
      f+2     :     0.000870
      f-2     :     0.001465
      f+3     :     0.000783
      f-3     :     0.001095
 57 H s       :     0.791242  s :     0.791242
      pz      :     0.008139  p :     0.022763
      px      :     0.004332
      py      :     0.010292
 58 C s       :     3.180672  s :     3.180672
      pz      :     0.928884  p :     2.858378
      px      :     0.953457
      py      :     0.976038
      dz2     :     0.026341  d :     0.091833
      dxz     :     0.015172
      dyz     :     0.022730
      dx2y2   :     0.009791
      dxy     :     0.017800
      f0      :     0.001301  f :     0.007167
      f+1     :     0.000611
      f-1     :     0.001452
      f+2     :     0.000841
      f-2     :     0.001612
      f+3     :     0.000744
      f-3     :     0.000605
 59 H s       :     0.812837  s :     0.812837
      pz      :     0.004345  p :     0.022231
      px      :     0.008494
      py      :     0.009392
 60 C s       :     3.190308  s :     3.190308
      pz      :     0.976103  p :     2.841910
      px      :     0.942302
      py      :     0.923505
      dz2     :     0.019734  d :     0.094740
      dxz     :     0.017466
      dyz     :     0.017292
      dx2y2   :     0.022413
      dxy     :     0.017836
      f0      :     0.000702  f :     0.007136
      f+1     :     0.000840
      f-1     :     0.001174
      f+2     :     0.000693
      f-2     :     0.001524
      f+3     :     0.001021
      f-3     :     0.001182
 61 H s       :     0.812983  s :     0.812983
      pz      :     0.011492  p :     0.022124
      px      :     0.006764
      py      :     0.003867
 62 C s       :     3.176309  s :     3.176309
      pz      :     0.949288  p :     2.861607
      px      :     0.942727
      py      :     0.969592
      dz2     :     0.017376  d :     0.092864
      dxz     :     0.017282
      dyz     :     0.026983
      dx2y2   :     0.018941
      dxy     :     0.012283
      f0      :     0.001323  f :     0.007180
      f+1     :     0.000722
      f-1     :     0.000983
      f+2     :     0.000864
      f-2     :     0.001478
      f+3     :     0.000734
      f-3     :     0.001075
 63 H s       :     0.810910  s :     0.810910
      pz      :     0.007983  p :     0.022233
      px      :     0.004312
      py      :     0.009938
 64 C s       :     3.253865  s :     3.253865
      pz      :     0.948275  p :     2.864637
      px      :     0.967872
      py      :     0.948489
      dz2     :     0.027383  d :     0.097284
      dxz     :     0.016833
      dyz     :     0.023740
      dx2y2   :     0.009497
      dxy     :     0.019831
      f0      :     0.001316  f :     0.007247
      f+1     :     0.000635
      f-1     :     0.001496
      f+2     :     0.000881
      f-2     :     0.001599
      f+3     :     0.000761
      f-3     :     0.000560
 65 H s       :     0.813641  s :     0.813641
      pz      :     0.004429  p :     0.022506
      px      :     0.008475
      py      :     0.009602
 66 H s       :     0.729479  s :     0.729479
      pz      :     0.012138  p :     0.044413
      px      :     0.017254
      py      :     0.015021


                     *******************************
                     * LOEWDIN POPULATION ANALYSIS *
                     *******************************

----------------------
LOEWDIN ATOMIC CHARGES
----------------------
   0 O :    0.338663
   1 O :    0.048142
   2 N :    0.171802
   3 N :    0.133263
   4 C :   -0.276539
   5 C :   -0.191050
   6 H :    0.171060
   7 C :   -0.128827
   8 C :   -0.116342
   9 H :    0.158861
  10 C :   -0.148375
  11 H :    0.153955
  12 C :   -0.151359
  13 H :    0.152715
  14 C :   -0.148581
  15 H :    0.153834
  16 C :   -0.114799
  17 H :    0.156955
  18 C :   -0.390193
  19 C :   -0.279746
  20 H :    0.124142
  21 H :    0.125760
  22 H :    0.124641
  23 C :   -0.264984
  24 H :    0.123918
  25 H :    0.132809
  26 H :    0.129368
  27 C :   -0.266273
  28 H :    0.129692
  29 H :    0.131912
  30 H :    0.126339
  31 C :   -0.182048
  32 C :   -0.075961
  33 C :   -0.128257
  34 H :    0.158193
  35 C :   -0.190890
  36 H :    0.148595
  37 C :   -0.164670
  38 H :    0.152219
  39 C :   -0.145825
  40 H :    0.158922
  41 C :   -0.287795
  42 C :   -0.270868
  43 H :    0.128930
  44 H :    0.128621
  45 H :    0.120075
  46 C :   -0.267417
  47 H :    0.118929
  48 H :    0.130751
  49 H :    0.131597
  50 C :   -0.272759
  51 H :    0.126413
  52 H :    0.128859
  53 H :    0.126253
  54 C :   -0.366153
  55 C :   -0.131976
  56 C :   -0.090167
  57 H :    0.160963
  58 C :   -0.135235
  59 H :    0.158221
  60 C :   -0.119989
  61 H :    0.158033
  62 C :   -0.134103
  63 H :    0.158247
  64 C :   -0.083046
  65 H :    0.162243
  66 H :    0.180336

-------------------------------
LOEWDIN REDUCED ORBITAL CHARGES
-------------------------------
  0 O s       :     3.222955  s :     3.222955
      pz      :     1.376548  p :     4.323555
      px      :     1.517656
      py      :     1.429351
      dz2     :     0.022231  d :     0.108298
      dxz     :     0.022806
      dyz     :     0.028813
      dx2y2   :     0.019779
      dxy     :     0.014670
      f0      :     0.001059  f :     0.006529
      f+1     :     0.000959
      f-1     :     0.001167
      f+2     :     0.001168
      f-2     :     0.000901
      f+3     :     0.000701
      f-3     :     0.000573
  1 O s       :     3.416397  s :     3.416397
      pz      :     1.557705  p :     4.467554
      px      :     1.416811
      py      :     1.493038
      dz2     :     0.008273  d :     0.062475
      dxz     :     0.007562
      dyz     :     0.012029
      dx2y2   :     0.013876
      dxy     :     0.020734
      f0      :     0.000554  f :     0.005432
      f+1     :     0.000401
      f-1     :     0.000751
      f+2     :     0.000280
      f-2     :     0.001037
      f+3     :     0.001378
      f-3     :     0.001030
  2 N s       :     3.041007  s :     3.041007
      pz      :     1.307023  p :     3.571032
      px      :     1.198813
      py      :     1.065196
      dz2     :     0.049690  d :     0.200532
      dxz     :     0.059099
      dyz     :     0.025776
      dx2y2   :     0.031554
      dxy     :     0.034414
      f0      :     0.003485  f :     0.015627
      f+1     :     0.003151
      f-1     :     0.002246
      f+2     :     0.002380
      f-2     :     0.001243
      f+3     :     0.001356
      f-3     :     0.001767
  3 N s       :     2.928450  s :     2.928450
      pz      :     1.192974  p :     3.719910
      px      :     1.150310
      py      :     1.376627
      dz2     :     0.044785  d :     0.205237
      dxz     :     0.061472
      dyz     :     0.032111
      dx2y2   :     0.032402
      dxy     :     0.034468
      f0      :     0.002134  f :     0.013140
      f+1     :     0.002426
      f-1     :     0.001599
      f+2     :     0.001819
      f-2     :     0.002316
      f+3     :     0.001050
      f-3     :     0.001796
  4 C s       :     2.754363  s :     2.754363
      pz      :     0.910474  p :     2.677914
      px      :     0.933132
      py      :     0.834308
      dz2     :     0.230987  d :     0.737442
      dxz     :     0.215757
      dyz     :     0.121029
      dx2y2   :     0.094113
      dxy     :     0.075556
      f0      :     0.025135  f :     0.106819
      f+1     :     0.020783
      f-1     :     0.011677
      f+2     :     0.022104
      f-2     :     0.015134
      f+3     :     0.005290
      f-3     :     0.006696
  5 C s       :     2.739225  s :     2.739225
      pz      :     0.911022  p :     2.857645
      px      :     0.961107
      py      :     0.985516
      dz2     :     0.151141  d :     0.534318
      dxz     :     0.097376
      dyz     :     0.099596
      dx2y2   :     0.122744
      dxy     :     0.063461
      f0      :     0.012662  f :     0.059863
      f+1     :     0.008657
      f-1     :     0.008974
      f+2     :     0.008821
      f-2     :     0.008927
      f+3     :     0.006329
      f-3     :     0.005494
  6 H s       :     0.765776  s :     0.765776
      pz      :     0.012194  p :     0.063164
      px      :     0.014321
      py      :     0.036648
  7 C s       :     2.718146  s :     2.718146
      pz      :     0.933767  p :     2.854925
      px      :     0.878807
      py      :     1.042351
      dz2     :     0.096148  d :     0.501765
      dxz     :     0.072457
      dyz     :     0.138759
      dx2y2   :     0.099806
      dxy     :     0.094596
      f0      :     0.008434  f :     0.053992
      f+1     :     0.005177
      f-1     :     0.009079
      f+2     :     0.009103
      f-2     :     0.008181
      f+3     :     0.005986
      f-3     :     0.008032
  8 C s       :     2.761391  s :     2.761391
      pz      :     1.005306  p :     2.929487
      px      :     0.931985
      py      :     0.992196
      dz2     :     0.109916  d :     0.383444
      dxz     :     0.067744
      dyz     :     0.083940
      dx2y2   :     0.067076
      dxy     :     0.054768
      f0      :     0.005927  f :     0.042020
      f+1     :     0.005694
      f-1     :     0.008087
      f+2     :     0.007052
      f-2     :     0.007757
      f+3     :     0.003720
      f-3     :     0.003784
  9 H s       :     0.779704  s :     0.779704
      pz      :     0.011758  p :     0.061435
      px      :     0.015302
      py      :     0.034375
 10 C s       :     2.767438  s :     2.767438
      pz      :     0.984262  p :     2.949773
      px      :     0.936633
      py      :     1.028878
      dz2     :     0.064588  d :     0.388537
      dxz     :     0.044047
      dyz     :     0.132238
      dx2y2   :     0.070944
      dxy     :     0.076721
      f0      :     0.007739  f :     0.042627
      f+1     :     0.005207
      f-1     :     0.005198
      f+2     :     0.006432
      f-2     :     0.005991
      f+3     :     0.006007
      f-3     :     0.006052
 11 H s       :     0.784939  s :     0.784939
      pz      :     0.023490  p :     0.061106
      px      :     0.014339
      py      :     0.023278
 12 C s       :     2.767369  s :     2.767369
      pz      :     0.972710  p :     2.951594
      px      :     0.920569
      py      :     1.058314
      dz2     :     0.066366  d :     0.389880
      dxz     :     0.051928
      dyz     :     0.107746
      dx2y2   :     0.082296
      dxy     :     0.081544
      f0      :     0.005849  f :     0.042517
      f+1     :     0.003604
      f-1     :     0.007276
      f+2     :     0.006568
      f-2     :     0.006414
      f+3     :     0.005058
      f-3     :     0.007746
 13 H s       :     0.786269  s :     0.786269
      pz      :     0.027496  p :     0.061016
      px      :     0.020678
      py      :     0.012842
 14 C s       :     2.767423  s :     2.767423
      pz      :     1.015960  p :     2.949497
      px      :     0.935544
      py      :     0.997993
      dz2     :     0.113371  d :     0.388991
      dxz     :     0.068690
      dyz     :     0.084109
      dx2y2   :     0.068446
      dxy     :     0.054375
      f0      :     0.006004  f :     0.042670
      f+1     :     0.005736
      f-1     :     0.008147
      f+2     :     0.007099
      f-2     :     0.007927
      f+3     :     0.003711
      f-3     :     0.004046
 15 H s       :     0.785065  s :     0.785065
      pz      :     0.011959  p :     0.061102
      px      :     0.014909
      py      :     0.034233
 16 C s       :     2.761309  s :     2.761309
      pz      :     0.983682  p :     2.929269
      px      :     0.934916
      py      :     1.010670
      dz2     :     0.065188  d :     0.382269
      dxz     :     0.044457
      dyz     :     0.128526
      dx2y2   :     0.069410
      dxy     :     0.074688
      f0      :     0.007722  f :     0.041952
      f+1     :     0.005172
      f-1     :     0.005133
      f+2     :     0.006248
      f-2     :     0.005947
      f+3     :     0.005865
      f-3     :     0.005866
 17 H s       :     0.780535  s :     0.780535
      pz      :     0.024202  p :     0.062510
      px      :     0.014933
      py      :     0.023374
 18 C s       :     2.710154  s :     2.710154
      pz      :     0.999859  p :     2.895100
      px      :     0.886752
      py      :     1.008489
      dz2     :     0.161505  d :     0.701976
      dxz     :     0.119620
      dyz     :     0.123054
      dx2y2   :     0.163224
      dxy     :     0.134572
      f0      :     0.011168  f :     0.082963
      f+1     :     0.014665
      f-1     :     0.010290
      f+2     :     0.012203
      f-2     :     0.008150
      f+3     :     0.011507
      f-3     :     0.014981
 19 C s       :     2.835324  s :     2.835324
      pz      :     1.010738  p :     3.160632
      px      :     1.080426
      py      :     1.069469
      dz2     :     0.060338  d :     0.260392
      dxz     :     0.059661
      dyz     :     0.071357
      dx2y2   :     0.039914
      dxy     :     0.029121
      f0      :     0.005250  f :     0.023398
      f+1     :     0.004606
      f-1     :     0.004990
      f+2     :     0.002501
      f-2     :     0.003040
      f+3     :     0.002766
      f-3     :     0.000245
 20 H s       :     0.813051  s :     0.813051
      pz      :     0.013376  p :     0.062807
      px      :     0.018247
      py      :     0.031184
 21 H s       :     0.811540  s :     0.811540
      pz      :     0.014734  p :     0.062701
      px      :     0.033973
      py      :     0.013994
 22 H s       :     0.812521  s :     0.812521
      pz      :     0.020235  p :     0.062838
      px      :     0.018410
      py      :     0.024194
 23 C s       :     2.830309  s :     2.830309
      pz      :     1.058251  p :     3.160841
      px      :     1.061733
      py      :     1.040856
      dz2     :     0.084862  d :     0.250892
      dxz     :     0.025058
      dyz     :     0.031290
      dx2y2   :     0.061906
      dxy     :     0.047775
      f0      :     0.002760  f :     0.022943
      f+1     :     0.001941
      f-1     :     0.004480
      f+2     :     0.003961
      f-2     :     0.003271
      f+3     :     0.004250
      f-3     :     0.002280
 24 H s       :     0.811643  s :     0.811643
      pz      :     0.035618  p :     0.064438
      px      :     0.014057
      py      :     0.014764
 25 H s       :     0.803906  s :     0.803906
      pz      :     0.016031  p :     0.063285
      px      :     0.033326
      py      :     0.013928
 26 H s       :     0.807328  s :     0.807328
      pz      :     0.013804  p :     0.063304
      px      :     0.019083
      py      :     0.030417
 27 C s       :     2.830769  s :     2.830769
      pz      :     1.078021  p :     3.161870
      px      :     1.063831
      py      :     1.020018
      dz2     :     0.048506  d :     0.250749
      dxz     :     0.028946
      dyz     :     0.058523
      dx2y2   :     0.062514
      dxy     :     0.052260
      f0      :     0.003959  f :     0.022885
      f+1     :     0.000887
      f-1     :     0.002492
      f+2     :     0.003540
      f-2     :     0.003810
      f+3     :     0.004284
      f-3     :     0.003914
 28 H s       :     0.806977  s :     0.806977
      pz      :     0.018247  p :     0.063331
      px      :     0.020089
      py      :     0.024996
 29 H s       :     0.804800  s :     0.804800
      pz      :     0.018062  p :     0.063288
      px      :     0.032279
      py      :     0.012947
 30 H s       :     0.809291  s :     0.809291
      pz      :     0.035758  p :     0.064370
      px      :     0.014428
      py      :     0.014185
 31 C s       :     2.702538  s :     2.702538
      pz      :     0.935822  p :     2.784584
      px      :     0.922920
      py      :     0.925841
      dz2     :     0.122277  d :     0.621313
      dxz     :     0.158358
      dyz     :     0.097441
      dx2y2   :     0.116163
      dxy     :     0.127074
      f0      :     0.008583  f :     0.073614
      f+1     :     0.017506
      f-1     :     0.005826
      f+2     :     0.009163
      f-2     :     0.013125
      f+3     :     0.008897
      f-3     :     0.010514
 32 C s       :     2.715328  s :     2.715328
      pz      :     0.967979  p :     2.841351
      px      :     0.966948
      py      :     0.906425
      dz2     :     0.104427  d :     0.469810
      dxz     :     0.114857
      dyz     :     0.078462
      dx2y2   :     0.082013
      dxy     :     0.090051
      f0      :     0.006335  f :     0.049471
      f+1     :     0.011060
      f-1     :     0.005476
      f+2     :     0.006546
      f-2     :     0.008243
      f+3     :     0.005741
      f-3     :     0.006070
 33 C s       :     2.759348  s :     2.759348
      pz      :     0.967300  p :     2.933248
      px      :     1.024315
      py      :     0.941633
      dz2     :     0.072867  d :     0.394058
      dxz     :     0.084861
      dyz     :     0.058494
      dx2y2   :     0.091565
      dxy     :     0.086272
      f0      :     0.003180  f :     0.041602
      f+1     :     0.009811
      f-1     :     0.003489
      f+2     :     0.005166
      f-2     :     0.007212
      f+3     :     0.005902
      f-3     :     0.006842
 34 H s       :     0.778906  s :     0.778906
      pz      :     0.031263  p :     0.062901
      px      :     0.011937
      py      :     0.019700
 35 C s       :     2.763351  s :     2.763351
      pz      :     1.010638  p :     2.989725
      px      :     0.995182
      py      :     0.983906
      dz2     :     0.074982  d :     0.394654
      dxz     :     0.118219
      dyz     :     0.068291
      dx2y2   :     0.079841
      dxy     :     0.053322
      f0      :     0.007282  f :     0.043159
      f+1     :     0.007361
      f-1     :     0.005781
      f+2     :     0.004480
      f-2     :     0.007441
      f+3     :     0.006229
      f-3     :     0.004585
 36 H s       :     0.790054  s :     0.790054
      pz      :     0.019494  p :     0.061351
      px      :     0.028418
      py      :     0.013439
 37 C s       :     2.764946  s :     2.764946
      pz      :     1.018904  p :     2.951234
      px      :     0.997626
      py      :     0.934703
      dz2     :     0.108315  d :     0.404570
      dxz     :     0.105807
      dyz     :     0.066537
      dx2y2   :     0.041428
      dxy     :     0.082482
      f0      :     0.006186  f :     0.043921
      f+1     :     0.010480
      f-1     :     0.004821
      f+2     :     0.006074
      f-2     :     0.007460
      f+3     :     0.003475
      f-3     :     0.005424
 38 H s       :     0.787052  s :     0.787052
      pz      :     0.014005  p :     0.060729
      px      :     0.026280
      py      :     0.020444
 39 C s       :     2.755292  s :     2.755292
      pz      :     0.983135  p :     2.974126
      px      :     1.031235
      py      :     0.959756
      dz2     :     0.071844  d :     0.374506
      dxz     :     0.082404
      dyz     :     0.056324
      dx2y2   :     0.082962
      dxy     :     0.080973
      f0      :     0.003360  f :     0.041900
      f+1     :     0.009571
      f-1     :     0.003364
      f+2     :     0.005168
      f-2     :     0.007382
      f+3     :     0.006117
      f-3     :     0.006939
 40 H s       :     0.776680  s :     0.776680
      pz      :     0.031229  p :     0.064398
      px      :     0.012036
      py      :     0.021134
 41 C s       :     2.701718  s :     2.701718
      pz      :     0.984309  p :     2.920388
      px      :     0.962012
      py      :     0.974067
      dz2     :     0.116937  d :     0.602880
      dxz     :     0.104940
      dyz     :     0.137547
      dx2y2   :     0.101923
      dxy     :     0.141535
      f0      :     0.009835  f :     0.062809
      f+1     :     0.007643
      f-1     :     0.009053
      f+2     :     0.008830
      f-2     :     0.010104
      f+3     :     0.010150
      f-3     :     0.007195
 42 C s       :     2.827410  s :     2.827410
      pz      :     1.048580  p :     3.157682
      px      :     1.073145
      py      :     1.035957
      dz2     :     0.070300  d :     0.262697
      dxz     :     0.040975
      dyz     :     0.050119
      dx2y2   :     0.021326
      dxy     :     0.079977
      f0      :     0.003178  f :     0.023080
      f+1     :     0.002635
      f-1     :     0.004533
      f+2     :     0.003050
      f-2     :     0.003803
      f+3     :     0.001871
      f-3     :     0.004011
 43 H s       :     0.808035  s :     0.808035
      pz      :     0.014566  p :     0.063035
      px      :     0.028929
      py      :     0.019540
 44 H s       :     0.808271  s :     0.808271
      pz      :     0.016470  p :     0.063109
      px      :     0.024366
      py      :     0.022273
 45 H s       :     0.814279  s :     0.814279
      pz      :     0.031618  p :     0.065646
      px      :     0.017054
      py      :     0.016973
 46 C s       :     2.826202  s :     2.826202
      pz      :     1.067152  p :     3.153631
      px      :     1.028776
      py      :     1.057703
      dz2     :     0.023341  d :     0.264365
      dxz     :     0.062789
      dyz     :     0.063967
      dx2y2   :     0.053930
      dxy     :     0.060339
      f0      :     0.002854  f :     0.023219
      f+1     :     0.003388
      f-1     :     0.002056
      f+2     :     0.002226
      f-2     :     0.003994
      f+3     :     0.004915
      f-3     :     0.003786
 47 H s       :     0.814281  s :     0.814281
      pz      :     0.030874  p :     0.066791
      px      :     0.018479
      py      :     0.017437
 48 H s       :     0.806024  s :     0.806024
      pz      :     0.018834  p :     0.063225
      px      :     0.024510
      py      :     0.019882
 49 H s       :     0.805227  s :     0.805227
      pz      :     0.021669  p :     0.063176
      px      :     0.013911
      py      :     0.027596
 50 C s       :     2.830726  s :     2.830726
      pz      :     1.020223  p :     3.156358
      px      :     1.077791
      py      :     1.058344
      dz2     :     0.067374  d :     0.262813
      dxz     :     0.039945
      dyz     :     0.071507
      dx2y2   :     0.012829
      dxy     :     0.071158
      f0      :     0.004616  f :     0.022862
      f+1     :     0.004046
      f-1     :     0.003829
      f+2     :     0.004089
      f-2     :     0.002450
      f+3     :     0.000972
      f-3     :     0.002860
 51 H s       :     0.810426  s :     0.810426
      pz      :     0.024952  p :     0.063161
      px      :     0.014661
      py      :     0.023548
 52 H s       :     0.808209  s :     0.808209
      pz      :     0.014882  p :     0.062932
      px      :     0.027294
      py      :     0.020756
 53 H s       :     0.810554  s :     0.810554
      pz      :     0.013155  p :     0.063192
      px      :     0.028150
      py      :     0.021888
 54 C s       :     2.754004  s :     2.754004
      pz      :     0.885366  p :     2.581155
      px      :     0.835301
      py      :     0.860489
      dz2     :     0.159264  d :     0.890845
      dxz     :     0.130416
      dyz     :     0.209321
      dx2y2   :     0.218149
      dxy     :     0.173695
      f0      :     0.014035  f :     0.140149
      f+1     :     0.009197
      f-1     :     0.032247
      f+2     :     0.015945
      f-2     :     0.025011
      f+3     :     0.023097
      f-3     :     0.020615
 55 C s       :     2.713945  s :     2.713945
      pz      :     0.939245  p :     2.882677
      px      :     0.936153
      py      :     1.007279
      dz2     :     0.103515  d :     0.482331
      dxz     :     0.096791
      dyz     :     0.101164
      dx2y2   :     0.094024
      dxy     :     0.086836
      f0      :     0.007347  f :     0.053023
      f+1     :     0.006458
      f-1     :     0.010459
      f+2     :     0.006559
      f-2     :     0.009934
      f+3     :     0.007354
      f-3     :     0.004912
 56 C s       :     2.764200  s :     2.764200
      pz      :     0.999540  p :     2.902809
      px      :     0.941325
      py      :     0.961945
      dz2     :     0.071898  d :     0.381238
      dxz     :     0.071108
      dyz     :     0.110891
      dx2y2   :     0.073866
      dxy     :     0.053475
      f0      :     0.007816  f :     0.041919
      f+1     :     0.005778
      f-1     :     0.006520
      f+2     :     0.003926
      f-2     :     0.007141
      f+3     :     0.005051
      f-3     :     0.005687
 57 H s       :     0.776519  s :     0.776519
      pz      :     0.021973  p :     0.062518
      px      :     0.012565
      py      :     0.027981
 58 C s       :     2.766996  s :     2.766996
      pz      :     1.022873  p :     2.944485
      px      :     0.937836
      py      :     0.983776
      dz2     :     0.108727  d :     0.381306
      dxz     :     0.067242
      dyz     :     0.097367
      dx2y2   :     0.034835
      dxy     :     0.073136
      f0      :     0.006648  f :     0.042449
      f+1     :     0.005187
      f-1     :     0.009746
      f+2     :     0.006278
      f-2     :     0.007533
      f+3     :     0.004126
      f-3     :     0.002930
 59 H s       :     0.780485  s :     0.780485
      pz      :     0.012633  p :     0.061294
      px      :     0.023186
      py      :     0.025474
 60 C s       :     2.768896  s :     2.768896
      pz      :     0.972296  p :     2.918071
      px      :     0.931321
      py      :     1.014454
      dz2     :     0.078923  d :     0.390245
      dxz     :     0.072269
      dyz     :     0.077091
      dx2y2   :     0.085045
      dxy     :     0.076917
      f0      :     0.004744  f :     0.042777
      f+1     :     0.003991
      f-1     :     0.008686
      f+2     :     0.005109
      f-2     :     0.008020
      f+3     :     0.007074
      f-3     :     0.005154
 61 H s       :     0.781054  s :     0.781054
      pz      :     0.030838  p :     0.060913
      px      :     0.018683
      py      :     0.011391
 62 C s       :     2.766838  s :     2.766838
      pz      :     0.999002  p :     2.943808
      px      :     0.964565
      py      :     0.980242
      dz2     :     0.069826  d :     0.381038
      dxz     :     0.075291
      dyz     :     0.110132
      dx2y2   :     0.071537
      dxy     :     0.054251
      f0      :     0.007729  f :     0.042419
      f+1     :     0.005813
      f-1     :     0.006814
      f+2     :     0.003917
      f-2     :     0.007531
      f+3     :     0.005097
      f-3     :     0.005518
 63 H s       :     0.780504  s :     0.780504
      pz      :     0.021860  p :     0.061249
      px      :     0.012506
      py      :     0.026884
 64 C s       :     2.762851  s :     2.762851
      pz      :     1.008648  p :     2.897587
      px      :     0.925182
      py      :     0.963757
      dz2     :     0.107106  d :     0.380640
      dxz     :     0.069485
      dyz     :     0.095264
      dx2y2   :     0.034493
      dxy     :     0.074292
      f0      :     0.006518  f :     0.041969
      f+1     :     0.005138
      f-1     :     0.009537
      f+2     :     0.006392
      f-2     :     0.007377
      f+3     :     0.004109
      f-3     :     0.002897
 65 H s       :     0.775795  s :     0.775795
      pz      :     0.012612  p :     0.061962
      px      :     0.023197
      py      :     0.026153
 66 H s       :     0.700381  s :     0.700381
      pz      :     0.033164  p :     0.119283
      px      :     0.046988
      py      :     0.039130


                      *****************************
                      * MAYER POPULATION ANALYSIS *
                      *****************************

  NA   - Mulliken gross atomic population
  ZA   - Total nuclear charge
  QA   - Mulliken gross atomic charge
  VA   - Mayer's total valence
  BVA  - Mayer's bonded valence
  FA   - Mayer's free valence

  ATOM       NA         ZA         QA         VA         BVA        FA
  0 O      8.2370     8.0000    -0.2370     2.1730     2.1730     0.0000
  1 O      8.4431     8.0000    -0.4431     2.0726     2.0726     0.0000
  2 N      7.2519     7.0000    -0.2519     3.0277     3.0277    -0.0000
  3 N      7.2381     7.0000    -0.2381     3.0804     3.0804     0.0000
  4 C      5.8530     6.0000     0.1470     4.1326     4.1326     0.0000
  5 C      5.9101     6.0000     0.0899     3.6930     3.6930     0.0000
  6 H      0.8311     1.0000     0.1689     0.9781     0.9781     0.0000
  7 C      5.8477     6.0000     0.1523     3.5398     3.5398     0.0000
  8 C      6.2883     6.0000    -0.2883     4.0015     4.0015     0.0000
  9 H      0.8487     1.0000     0.1513     0.9726     0.9726     0.0000
 10 C      6.1633     6.0000    -0.1633     3.8929     3.8929     0.0000
 11 H      0.8427     1.0000     0.1573     0.9619     0.9619     0.0000
 12 C      6.1395     6.0000    -0.1395     3.8614     3.8614    -0.0000
 13 H      0.8431     1.0000     0.1569     0.9595     0.9595     0.0000
 14 C      6.1798     6.0000    -0.1798     3.9229     3.9229     0.0000
 15 H      0.8439     1.0000     0.1561     0.9638     0.9638     0.0000
 16 C      6.2109     6.0000    -0.2109     3.9024     3.9024     0.0000
 17 H      0.8356     1.0000     0.1644     0.9686     0.9686     0.0000
 18 C      5.8251     6.0000     0.1749     3.9018     3.9018    -0.0000
 19 C      6.4023     6.0000    -0.4023     3.8405     3.8405    -0.0000
 20 H      0.8667     1.0000     0.1333     0.9808     0.9808    -0.0000
 21 H      0.8673     1.0000     0.1327     0.9756     0.9756    -0.0000
 22 H      0.8652     1.0000     0.1348     0.9788     0.9788    -0.0000
 23 C      6.4388     6.0000    -0.4388     3.8836     3.8836    -0.0000
 24 H      0.8569     1.0000     0.1431     0.9857     0.9857    -0.0000
 25 H      0.8543     1.0000     0.1457     0.9704     0.9704    -0.0000
 26 H      0.8592     1.0000     0.1408     0.9774     0.9774    -0.0000
 27 C      6.4507     6.0000    -0.4507     3.8810     3.8810     0.0000
 28 H      0.8585     1.0000     0.1415     0.9775     0.9775    -0.0000
 29 H      0.8526     1.0000     0.1474     0.9688     0.9688     0.0000
 30 H      0.8545     1.0000     0.1455     0.9744     0.9744    -0.0000
 31 C      5.7876     6.0000     0.2124     3.9071     3.9071    -0.0000
 32 C      6.0128     6.0000    -0.0128     3.6364     3.6364    -0.0000
 33 C      6.1880     6.0000    -0.1880     3.8032     3.8032    -0.0000
 34 H      0.8415     1.0000     0.1585     0.9613     0.9613    -0.0000
 35 C      6.2388     6.0000    -0.2388     3.9280     3.9280    -0.0000
 36 H      0.8518     1.0000     0.1482     0.9628     0.9628    -0.0000
 37 C      6.1782     6.0000    -0.1782     3.8699     3.8699     0.0000
 38 H      0.8476     1.0000     0.1524     0.9617     0.9617     0.0000
 39 C      6.3454     6.0000    -0.3454     3.9222     3.9222     0.0000
 40 H      0.8410     1.0000     0.1590     0.9725     0.9725     0.0000
 41 C      5.8821     6.0000     0.1179     3.9158     3.9158     0.0000
 42 C      6.4298     6.0000    -0.4298     3.8517     3.8517     0.0000
 43 H      0.8590     1.0000     0.1410     0.9717     0.9717    -0.0000
 44 H      0.8564     1.0000     0.1436     0.9695     0.9695    -0.0000
 45 H      0.8599     1.0000     0.1401     0.9828     0.9828     0.0000
 46 C      6.4608     6.0000    -0.4608     3.8703     3.8703     0.0000
 47 H      0.8694     1.0000     0.1306     0.9967     0.9967     0.0000
 48 H      0.8577     1.0000     0.1423     0.9726     0.9726     0.0000
 49 H      0.8560     1.0000     0.1440     0.9708     0.9708    -0.0000
 50 C      6.4689     6.0000    -0.4689     3.8699     3.8699    -0.0000
 51 H      0.8552     1.0000     0.1448     0.9672     0.9672    -0.0000
 52 H      0.8465     1.0000     0.1535     0.9694     0.9694    -0.0000
 53 H      0.8537     1.0000     0.1463     0.9667     0.9667    -0.0000
 54 C      5.5782     6.0000     0.4218     4.0522     4.0522     0.0000
 55 C      5.9091     6.0000     0.0909     3.5899     3.5899     0.0000
 56 C      6.2041     6.0000    -0.2041     3.9066     3.9066    -0.0000
 57 H      0.8140     1.0000     0.1860     0.9574     0.9574    -0.0000
 58 C      6.1381     6.0000    -0.1381     3.8994     3.8994    -0.0000
 59 H      0.8351     1.0000     0.1649     0.9608     0.9608     0.0000
 60 C      6.1341     6.0000    -0.1341     3.9076     3.9076    -0.0000
 61 H      0.8351     1.0000     0.1649     0.9581     0.9581    -0.0000
 62 C      6.1380     6.0000    -0.1380     3.8913     3.8913    -0.0000
 63 H      0.8331     1.0000     0.1669     0.9588     0.9588    -0.0000
 64 C      6.2230     6.0000    -0.2230     3.9719     3.9719     0.0000
 65 H      0.8361     1.0000     0.1639     0.9770     0.9770     0.0000
 66 H      0.7739     1.0000     0.2261     0.9760     0.9760     0.0000

  Mayer bond orders larger than 0.100000
B(  0-O ,  4-C ) :   0.9344 B(  0-O , 54-C ) :   1.1022 B(  1-O , 54-C ) :   1.9009 
B(  2-N ,  4-C ) :   2.0621 B(  2-N , 18-C ) :   0.9178 B(  3-N ,  5-C ) :   0.9442 
B(  3-N , 31-C ) :   1.1419 B(  3-N , 66-H ) :   0.8914 B(  4-C ,  5-C ) :   0.9727 
B(  5-C ,  6-H ) :   0.9624 B(  5-C ,  7-C ) :   0.8337 B(  7-C ,  8-C ) :   1.3538 
B(  7-C , 16-C ) :   1.3246 B(  8-C ,  9-H ) :   0.9844 B(  8-C , 10-C ) :   1.4181 
B( 10-C , 11-H ) :   0.9754 B( 10-C , 12-C ) :   1.3841 B( 12-C , 13-H ) :   0.9699 
B( 12-C , 14-C ) :   1.3845 B( 14-C , 15-H ) :   0.9765 B( 14-C , 16-C ) :   1.4259 
B( 16-C , 17-H ) :   0.9661 B( 18-C , 19-C ) :   0.9703 B( 18-C , 23-C ) :   0.9682 
B( 18-C , 27-C ) :   0.9648 B( 19-C , 20-H ) :   0.9686 B( 19-C , 21-H ) :   0.9701 
B( 19-C , 22-H ) :   0.9698 B( 23-C , 24-H ) :   0.9723 B( 23-C , 25-H ) :   0.9607 
B( 23-C , 26-H ) :   0.9637 B( 27-C , 28-H ) :   0.9659 B( 27-C , 29-H ) :   0.9609 
B( 27-C , 30-H ) :   0.9655 B( 31-C , 32-C ) :   1.3039 B( 31-C , 39-C ) :   1.3516 
B( 32-C , 33-C ) :   1.3150 B( 32-C , 41-C ) :   0.9683 B( 33-C , 34-H ) :   0.9714 
B( 33-C , 35-C ) :   1.4050 B( 35-C , 36-H ) :   0.9859 B( 35-C , 37-C ) :   1.3895 
B( 37-C , 38-H ) :   0.9796 B( 37-C , 39-C ) :   1.3876 B( 39-C , 40-H ) :   0.9780 
B( 41-C , 42-C ) :   0.9778 B( 41-C , 46-C ) :   0.9755 B( 41-C , 50-C ) :   0.9382 
B( 42-C , 43-H ) :   0.9701 B( 42-C , 44-H ) :   0.9633 B( 42-C , 45-H ) :   0.9495 
B( 46-C , 47-H ) :   0.9428 B( 46-C , 48-H ) :   0.9591 B( 46-C , 49-H ) :   0.9657 
B( 50-C , 51-H ) :   0.9687 B( 50-C , 52-H ) :   0.9654 B( 50-C , 53-H ) :   0.9686 
B( 54-C , 55-C ) :   0.9891 B( 55-C , 56-C ) :   1.3118 B( 55-C , 64-C ) :   1.3356 
B( 56-C , 57-H ) :   0.9481 B( 56-C , 58-C ) :   1.4266 B( 58-C , 59-H ) :   0.9692 
B( 58-C , 60-C ) :   1.3868 B( 60-C , 61-H ) :   0.9651 B( 60-C , 62-C ) :   1.3821 
B( 62-C , 63-H ) :   0.9683 B( 62-C , 64-C ) :   1.4320 B( 64-C , 65-H ) :   0.9648 


-------
TIMINGS
-------

Total SCF time: 0 days 0 hours 10 min 53 sec 

Total time                  ....     653.732 sec
Sum of individual times     ....     624.693 sec  ( 95.6%)

Fock matrix formation       ....     350.598 sec  ( 53.6%)
  Split-RI-J                ....      47.769 sec  ( 13.6% of F)
  Chain of spheres X        ....     175.120 sec  ( 49.9% of F)
  XC integration            ....      38.657 sec  ( 11.0% of F)
    Basis function eval.    ....       2.357 sec  (  6.1% of XC)
    Density eval.           ....       4.574 sec  ( 11.8% of XC)
    XC-Functional eval.     ....       0.191 sec  (  0.5% of XC)
    XC-Potential eval.      ....       3.105 sec  (  8.0% of XC)
Diagonalization             ....     172.892 sec  ( 26.4%)
Density matrix formation    ....       1.649 sec  (  0.3%)
Population analysis         ....       4.557 sec  (  0.7%)
Initial guess               ....       9.859 sec  (  1.5%)
Orbital Transformation      ....       0.000 sec  (  0.0%)
Orbital Orthonormalization  ....       0.000 sec  (  0.0%)
DIIS solution               ....      42.023 sec  (  6.4%)
SOSCF solution              ....      21.312 sec  (  3.3%)
Grid generation             ....      21.802 sec  (  3.3%)

Maximum memory used throughout the entire SCF-calculation: 396.3 MB
[1710176101.632008] [node056:2000891:0]          mpool.c:43   UCX  WARN  object 0x13a99400 was not returned to mpool ucp_requests
[1710176101.632028] [node056:2000891:0]          mpool.c:43   UCX  WARN  object 0x13a995c0 was not returned to mpool ucp_requests
[1710176101.632033] [node056:2000891:0]          mpool.c:43   UCX  WARN  object 0x13a99780 was not returned to mpool ucp_requests
[1710176101.632036] [node056:2000891:0]          mpool.c:43   UCX  WARN  object 0x13a99940 was not returned to mpool ucp_requests
[1710176101.632039] [node056:2000891:0]          mpool.c:43   UCX  WARN  object 0x13a99b00 was not returned to mpool ucp_requests
[1710176101.632042] [node056:2000891:0]          mpool.c:43   UCX  WARN  object 0x13a99cc0 was not returned to mpool ucp_requests
[1710176101.632045] [node056:2000891:0]          mpool.c:43   UCX  WARN  object 0x13a99e80 was not returned to mpool ucp_requests
[1710176101.632049] [node056:2000891:0]          mpool.c:43   UCX  WARN  object 0x13a9a040 was not returned to mpool ucp_requests
[1710176101.632165] [node056:2000922:0]          mpool.c:43   UCX  WARN  object 0x139a4300 was not returned to mpool ucp_requests
[1710176101.632186] [node056:2000922:0]          mpool.c:43   UCX  WARN  object 0x139a44c0 was not returned to mpool ucp_requests
[1710176101.632189] [node056:2000922:0]          mpool.c:43   UCX  WARN  object 0x139a4680 was not returned to mpool ucp_requests
[1710176101.632192] [node056:2000922:0]          mpool.c:43   UCX  WARN  object 0x139a4840 was not returned to mpool ucp_requests
[1710176101.632194] [node056:2000922:0]          mpool.c:43   UCX  WARN  object 0x139a4a00 was not returned to mpool ucp_requests
[1710176101.632196] [node056:2000922:0]          mpool.c:43   UCX  WARN  object 0x139a4bc0 was not returned to mpool ucp_requests
[1710176101.632199] [node056:2000922:0]          mpool.c:43   UCX  WARN  object 0x139a4d80 was not returned to mpool ucp_requests
[1710176101.632201] [node056:2000922:0]          mpool.c:43   UCX  WARN  object 0x139a4f40 was not returned to mpool ucp_requests
[1710176101.632865] [node056:2000918:0]          mpool.c:43   UCX  WARN  object 0x1340a3c0 was not returned to mpool ucp_requests
[1710176101.632877] [node056:2000918:0]          mpool.c:43   UCX  WARN  object 0x1340a580 was not returned to mpool ucp_requests
[1710176101.632880] [node056:2000918:0]          mpool.c:43   UCX  WARN  object 0x1340a740 was not returned to mpool ucp_requests
[1710176101.632883] [node056:2000918:0]          mpool.c:43   UCX  WARN  object 0x1340a900 was not returned to mpool ucp_requests
[1710176101.632887] [node056:2000918:0]          mpool.c:43   UCX  WARN  object 0x1340aac0 was not returned to mpool ucp_requests
[1710176101.632890] [node056:2000918:0]          mpool.c:43   UCX  WARN  object 0x1340ac80 was not returned to mpool ucp_requests
[1710176101.632892] [node056:2000918:0]          mpool.c:43   UCX  WARN  object 0x1340ae40 was not returned to mpool ucp_requests
[1710176101.632896] [node056:2000918:0]          mpool.c:43   UCX  WARN  object 0x1340b000 was not returned to mpool ucp_requests
[1710176101.635869] [node056:2000898:0]          mpool.c:43   UCX  WARN  object 0x13510440 was not returned to mpool ucp_requests
[1710176101.635885] [node056:2000898:0]          mpool.c:43   UCX  WARN  object 0x13510600 was not returned to mpool ucp_requests
[1710176101.635889] [node056:2000898:0]          mpool.c:43   UCX  WARN  object 0x135107c0 was not returned to mpool ucp_requests
[1710176101.635892] [node056:2000898:0]          mpool.c:43   UCX  WARN  object 0x13510980 was not returned to mpool ucp_requests
[1710176101.635896] [node056:2000898:0]          mpool.c:43   UCX  WARN  object 0x13510b40 was not returned to mpool ucp_requests
[1710176101.635899] [node056:2000898:0]          mpool.c:43   UCX  WARN  object 0x13510d00 was not returned to mpool ucp_requests
[1710176101.635902] [node056:2000898:0]          mpool.c:43   UCX  WARN  object 0x13510ec0 was not returned to mpool ucp_requests
[1710176101.635905] [node056:2000898:0]          mpool.c:43   UCX  WARN  object 0x13511080 was not returned to mpool ucp_requests
[1710176101.636321] [node056:2000904:0]          mpool.c:43   UCX  WARN  object 0x136e3440 was not returned to mpool ucp_requests
[1710176101.636341] [node056:2000904:0]          mpool.c:43   UCX  WARN  object 0x136e3600 was not returned to mpool ucp_requests
[1710176101.636344] [node056:2000904:0]          mpool.c:43   UCX  WARN  object 0x136e37c0 was not returned to mpool ucp_requests
[1710176101.636346] [node056:2000904:0]          mpool.c:43   UCX  WARN  object 0x136e3980 was not returned to mpool ucp_requests
[1710176101.636348] [node056:2000904:0]          mpool.c:43   UCX  WARN  object 0x136e3b40 was not returned to mpool ucp_requests
[1710176101.636351] [node056:2000904:0]          mpool.c:43   UCX  WARN  object 0x136e3d00 was not returned to mpool ucp_requests
[1710176101.636353] [node056:2000904:0]          mpool.c:43   UCX  WARN  object 0x136e3ec0 was not returned to mpool ucp_requests
[1710176101.636355] [node056:2000904:0]          mpool.c:43   UCX  WARN  object 0x136e4080 was not returned to mpool ucp_requests
[1710176101.637296] [node056:2000908:0]          mpool.c:43   UCX  WARN  object 0x135f0340 was not returned to mpool ucp_requests
[1710176101.637308] [node056:2000908:0]          mpool.c:43   UCX  WARN  object 0x135f0500 was not returned to mpool ucp_requests
[1710176101.637312] [node056:2000908:0]          mpool.c:43   UCX  WARN  object 0x135f06c0 was not returned to mpool ucp_requests
[1710176101.637315] [node056:2000908:0]          mpool.c:43   UCX  WARN  object 0x135f0880 was not returned to mpool ucp_requests
[1710176101.637318] [node056:2000908:0]          mpool.c:43   UCX  WARN  object 0x135f0a40 was not returned to mpool ucp_requests
[1710176101.637320] [node056:2000908:0]          mpool.c:43   UCX  WARN  object 0x135f0c00 was not returned to mpool ucp_requests
[1710176101.637323] [node056:2000908:0]          mpool.c:43   UCX  WARN  object 0x135f0dc0 was not returned to mpool ucp_requests
[1710176101.637326] [node056:2000908:0]          mpool.c:43   UCX  WARN  object 0x135f0f80 was not returned to mpool ucp_requests
[1710176101.639854] [node056:2000910:0]          mpool.c:43   UCX  WARN  object 0x133333c0 was not returned to mpool ucp_requests
[1710176101.639867] [node056:2000910:0]          mpool.c:43   UCX  WARN  object 0x13333580 was not returned to mpool ucp_requests
[1710176101.639870] [node056:2000910:0]          mpool.c:43   UCX  WARN  object 0x13333740 was not returned to mpool ucp_requests
[1710176101.639873] [node056:2000910:0]          mpool.c:43   UCX  WARN  object 0x13333900 was not returned to mpool ucp_requests
[1710176101.639875] [node056:2000910:0]          mpool.c:43   UCX  WARN  object 0x13333ac0 was not returned to mpool ucp_requests
[1710176101.639877] [node056:2000910:0]          mpool.c:43   UCX  WARN  object 0x13333c80 was not returned to mpool ucp_requests
[1710176101.639879] [node056:2000910:0]          mpool.c:43   UCX  WARN  object 0x13333e40 was not returned to mpool ucp_requests
[1710176101.639882] [node056:2000910:0]          mpool.c:43   UCX  WARN  object 0x13334000 was not returned to mpool ucp_requests
[1710176101.645217] [node056:2000912:0]          mpool.c:43   UCX  WARN  object 0x12e9e440 was not returned to mpool ucp_requests
[1710176101.645229] [node056:2000912:0]          mpool.c:43   UCX  WARN  object 0x12e9e600 was not returned to mpool ucp_requests
[1710176101.645233] [node056:2000912:0]          mpool.c:43   UCX  WARN  object 0x12e9e7c0 was not returned to mpool ucp_requests
[1710176101.645235] [node056:2000912:0]          mpool.c:43   UCX  WARN  object 0x12e9e980 was not returned to mpool ucp_requests
[1710176101.645237] [node056:2000912:0]          mpool.c:43   UCX  WARN  object 0x12e9eb40 was not returned to mpool ucp_requests
[1710176101.645253] [node056:2000912:0]          mpool.c:43   UCX  WARN  object 0x12e9ed00 was not returned to mpool ucp_requests
[1710176101.645255] [node056:2000912:0]          mpool.c:43   UCX  WARN  object 0x12e9eec0 was not returned to mpool ucp_requests
[1710176101.645258] [node056:2000912:0]          mpool.c:43   UCX  WARN  object 0x12e9f080 was not returned to mpool ucp_requests
[1710176101.659156] [node056:2000915:0]          mpool.c:43   UCX  WARN  object 0x14438540 was not returned to mpool ucp_requests
[1710176101.659169] [node056:2000915:0]          mpool.c:43   UCX  WARN  object 0x14438700 was not returned to mpool ucp_requests
[1710176101.659173] [node056:2000915:0]          mpool.c:43   UCX  WARN  object 0x144388c0 was not returned to mpool ucp_requests
[1710176101.659175] [node056:2000915:0]          mpool.c:43   UCX  WARN  object 0x14438a80 was not returned to mpool ucp_requests
[1710176101.659178] [node056:2000915:0]          mpool.c:43   UCX  WARN  object 0x14438c40 was not returned to mpool ucp_requests
[1710176101.659181] [node056:2000915:0]          mpool.c:43   UCX  WARN  object 0x14438e00 was not returned to mpool ucp_requests
[1710176101.659183] [node056:2000915:0]          mpool.c:43   UCX  WARN  object 0x14438fc0 was not returned to mpool ucp_requests
[1710176101.659186] [node056:2000915:0]          mpool.c:43   UCX  WARN  object 0x14439180 was not returned to mpool ucp_requests
[1710176101.647999] [node056:2000925:0]          mpool.c:43   UCX  WARN  object 0x133cae00 was not returned to mpool ucp_requests
[1710176101.648017] [node056:2000925:0]          mpool.c:43   UCX  WARN  object 0x133cb340 was not returned to mpool ucp_requests
[1710176101.648022] [node056:2000925:0]          mpool.c:43   UCX  WARN  object 0x133cb6c0 was not returned to mpool ucp_requests
[1710176101.648025] [node056:2000925:0]          mpool.c:43   UCX  WARN  object 0x133cb880 was not returned to mpool ucp_requests
[1710176101.648028] [node056:2000925:0]          mpool.c:43   UCX  WARN  object 0x133cba40 was not returned to mpool ucp_requests
[1710176101.648031] [node056:2000925:0]          mpool.c:43   UCX  WARN  object 0x133cbc00 was not returned to mpool ucp_requests
[1710176101.648034] [node056:2000925:0]          mpool.c:43   UCX  WARN  object 0x133cbdc0 was not returned to mpool ucp_requests
[1710176101.648038] [node056:2000925:0]          mpool.c:43   UCX  WARN  object 0x133cbf80 was not returned to mpool ucp_requests
[1710176101.656144] [node056:2000929:0]          mpool.c:43   UCX  WARN  object 0x14488ec0 was not returned to mpool ucp_requests
[1710176101.656159] [node056:2000929:0]          mpool.c:43   UCX  WARN  object 0x144895c0 was not returned to mpool ucp_requests
[1710176101.656163] [node056:2000929:0]          mpool.c:43   UCX  WARN  object 0x14489780 was not returned to mpool ucp_requests
[1710176101.656166] [node056:2000929:0]          mpool.c:43   UCX  WARN  object 0x14489940 was not returned to mpool ucp_requests
[1710176101.656170] [node056:2000929:0]          mpool.c:43   UCX  WARN  object 0x14489b00 was not returned to mpool ucp_requests
[1710176101.656173] [node056:2000929:0]          mpool.c:43   UCX  WARN  object 0x14489cc0 was not returned to mpool ucp_requests
[1710176101.656176] [node056:2000929:0]          mpool.c:43   UCX  WARN  object 0x14489e80 was not returned to mpool ucp_requests
[1710176101.656179] [node056:2000929:0]          mpool.c:43   UCX  WARN  object 0x1448a040 was not returned to mpool ucp_requests
[1710176101.639530] [node056:2000931:0]          mpool.c:43   UCX  WARN  object 0x131f1dc0 was not returned to mpool ucp_requests
[1710176101.639543] [node056:2000931:0]          mpool.c:43   UCX  WARN  object 0x131f2300 was not returned to mpool ucp_requests
[1710176101.639547] [node056:2000931:0]          mpool.c:43   UCX  WARN  object 0x131f24c0 was not returned to mpool ucp_requests
[1710176101.639549] [node056:2000931:0]          mpool.c:43   UCX  WARN  object 0x131f2680 was not returned to mpool ucp_requests
[1710176101.639552] [node056:2000931:0]          mpool.c:43   UCX  WARN  object 0x131f2840 was not returned to mpool ucp_requests
[1710176101.639555] [node056:2000931:0]          mpool.c:43   UCX  WARN  object 0x131f2a00 was not returned to mpool ucp_requests
[1710176101.639558] [node056:2000931:0]          mpool.c:43   UCX  WARN  object 0x131f2bc0 was not returned to mpool ucp_requests
[1710176101.639560] [node056:2000931:0]          mpool.c:43   UCX  WARN  object 0x131f2d80 was not returned to mpool ucp_requests
[1710176101.639563] [node056:2000931:0]          mpool.c:43   UCX  WARN  object 0x131f2f40 was not returned to mpool ucp_requests
[1710176101.643272] [node056:2000935:0]          mpool.c:43   UCX  WARN  object 0x146c1f00 was not returned to mpool ucp_requests
[1710176101.643291] [node056:2000935:0]          mpool.c:43   UCX  WARN  object 0x146c2280 was not returned to mpool ucp_requests
[1710176101.643296] [node056:2000935:0]          mpool.c:43   UCX  WARN  object 0x146c2600 was not returned to mpool ucp_requests
[1710176101.643299] [node056:2000935:0]          mpool.c:43   UCX  WARN  object 0x146c27c0 was not returned to mpool ucp_requests
[1710176101.643302] [node056:2000935:0]          mpool.c:43   UCX  WARN  object 0x146c2980 was not returned to mpool ucp_requests
[1710176101.643306] [node056:2000935:0]          mpool.c:43   UCX  WARN  object 0x146c2b40 was not returned to mpool ucp_requests
[1710176101.643309] [node056:2000935:0]          mpool.c:43   UCX  WARN  object 0x146c2d00 was not returned to mpool ucp_requests
[1710176101.643312] [node056:2000935:0]          mpool.c:43   UCX  WARN  object 0x146c2ec0 was not returned to mpool ucp_requests
[1710176101.654152] [node056:2000938:0]          mpool.c:43   UCX  WARN  object 0x13ad2f00 was not returned to mpool ucp_requests
[1710176101.654165] [node056:2000938:0]          mpool.c:43   UCX  WARN  object 0x13ad3440 was not returned to mpool ucp_requests
[1710176101.654169] [node056:2000938:0]          mpool.c:43   UCX  WARN  object 0x13ad3600 was not returned to mpool ucp_requests
[1710176101.654173] [node056:2000938:0]          mpool.c:43   UCX  WARN  object 0x13ad37c0 was not returned to mpool ucp_requests
[1710176101.654176] [node056:2000938:0]          mpool.c:43   UCX  WARN  object 0x13ad3980 was not returned to mpool ucp_requests
[1710176101.654179] [node056:2000938:0]          mpool.c:43   UCX  WARN  object 0x13ad3b40 was not returned to mpool ucp_requests
[1710176101.654182] [node056:2000938:0]          mpool.c:43   UCX  WARN  object 0x13ad3ec0 was not returned to mpool ucp_requests
[1710176101.651583] [node056:2000939:0]          mpool.c:43   UCX  WARN  object 0x12e74700 was not returned to mpool ucp_requests
[1710176101.651595] [node056:2000939:0]          mpool.c:43   UCX  WARN  object 0x12e748c0 was not returned to mpool ucp_requests
[1710176101.651598] [node056:2000939:0]          mpool.c:43   UCX  WARN  object 0x12e74a80 was not returned to mpool ucp_requests
[1710176101.651601] [node056:2000939:0]          mpool.c:43   UCX  WARN  object 0x12e74c40 was not returned to mpool ucp_requests
[1710176101.651604] [node056:2000939:0]          mpool.c:43   UCX  WARN  object 0x12e74e00 was not returned to mpool ucp_requests
[1710176101.651607] [node056:2000939:0]          mpool.c:43   UCX  WARN  object 0x12e74fc0 was not returned to mpool ucp_requests
[1710176101.651609] [node056:2000939:0]          mpool.c:43   UCX  WARN  object 0x12e75180 was not returned to mpool ucp_requests
[1710176101.650045] [node056:2000940:0]          mpool.c:43   UCX  WARN  object 0x140286c0 was not returned to mpool ucp_requests
[1710176101.650058] [node056:2000940:0]          mpool.c:43   UCX  WARN  object 0x14028880 was not returned to mpool ucp_requests
[1710176101.650062] [node056:2000940:0]          mpool.c:43   UCX  WARN  object 0x14028a40 was not returned to mpool ucp_requests
[1710176101.650067] [node056:2000940:0]          mpool.c:43   UCX  WARN  object 0x14028c00 was not returned to mpool ucp_requests
[1710176101.650071] [node056:2000940:0]          mpool.c:43   UCX  WARN  object 0x14028dc0 was not returned to mpool ucp_requests
[1710176101.650074] [node056:2000940:0]          mpool.c:43   UCX  WARN  object 0x14028f80 was not returned to mpool ucp_requests
[1710176101.650077] [node056:2000940:0]          mpool.c:43   UCX  WARN  object 0x14029140 was not returned to mpool ucp_requests
[1710176101.657071] [node056:2000941:0]          mpool.c:43   UCX  WARN  object 0x12c75580 was not returned to mpool ucp_requests
[1710176101.657083] [node056:2000941:0]          mpool.c:43   UCX  WARN  object 0x12c75740 was not returned to mpool ucp_requests
[1710176101.657087] [node056:2000941:0]          mpool.c:43   UCX  WARN  object 0x12c75900 was not returned to mpool ucp_requests
[1710176101.657089] [node056:2000941:0]          mpool.c:43   UCX  WARN  object 0x12c75ac0 was not returned to mpool ucp_requests
[1710176101.657092] [node056:2000941:0]          mpool.c:43   UCX  WARN  object 0x12c75c80 was not returned to mpool ucp_requests
[1710176101.657095] [node056:2000941:0]          mpool.c:43   UCX  WARN  object 0x12c75e40 was not returned to mpool ucp_requests
[1710176101.657098] [node056:2000941:0]          mpool.c:43   UCX  WARN  object 0x12c76000 was not returned to mpool ucp_requests
[1710176101.639040] [node056:2000895:0]          mpool.c:43   UCX  WARN  object 0x13ff3400 was not returned to mpool ucp_requests
[1710176101.639052] [node056:2000895:0]          mpool.c:43   UCX  WARN  object 0x13ff35c0 was not returned to mpool ucp_requests
[1710176101.639055] [node056:2000895:0]          mpool.c:43   UCX  WARN  object 0x13ff3780 was not returned to mpool ucp_requests
[1710176101.639058] [node056:2000895:0]          mpool.c:43   UCX  WARN  object 0x13ff3940 was not returned to mpool ucp_requests
[1710176101.639060] [node056:2000895:0]          mpool.c:43   UCX  WARN  object 0x13ff3b00 was not returned to mpool ucp_requests
[1710176101.639062] [node056:2000895:0]          mpool.c:43   UCX  WARN  object 0x13ff3cc0 was not returned to mpool ucp_requests
[1710176101.639065] [node056:2000895:0]          mpool.c:43   UCX  WARN  object 0x13ff3e80 was not returned to mpool ucp_requests
[1710176101.657560] [node056:2000900:0]          mpool.c:43   UCX  WARN  object 0x134462c0 was not returned to mpool ucp_requests
[1710176101.657572] [node056:2000900:0]          mpool.c:43   UCX  WARN  object 0x13446480 was not returned to mpool ucp_requests
[1710176101.657575] [node056:2000900:0]          mpool.c:43   UCX  WARN  object 0x13446640 was not returned to mpool ucp_requests
[1710176101.657578] [node056:2000900:0]          mpool.c:43   UCX  WARN  object 0x13446800 was not returned to mpool ucp_requests
[1710176101.657581] [node056:2000900:0]          mpool.c:43   UCX  WARN  object 0x134469c0 was not returned to mpool ucp_requests
[1710176101.657584] [node056:2000900:0]          mpool.c:43   UCX  WARN  object 0x13446b80 was not returned to mpool ucp_requests
[1710176101.657586] [node056:2000900:0]          mpool.c:43   UCX  WARN  object 0x13446d40 was not returned to mpool ucp_requests
[1710176101.657589] [node056:2000900:0]          mpool.c:43   UCX  WARN  object 0x13446f00 was not returned to mpool ucp_requests


-------------------------------------------------------------------------------
                          DFT DISPERSION CORRECTION                            
                                                                               
                              DFTD3 V3.1  Rev 1                                
                          USING Becke-Johnson damping                          
-------------------------------------------------------------------------------
The PBE0 functional is recognized
Active option DFTDOPT                   ...         4   

molecular C6(AA) [au] = 45535.112275 


            DFT-D V3
 parameters
 s6 scaling factor         :     1.0000 
 a1 scaling factor         :     0.4145 
 s8 scaling factor         :     1.2177 
 a2 scaling factor         :     4.8593 
 ad hoc parameters k1-k3   :    16.0000     1.3333    -4.0000 

 Edisp/kcal,au: -52.985705110264  -0.084438086831 
 E6   /kcal   : -34.132971446 
 E8   /kcal   : -18.852733665 
 % E8         :  35.580792263 

-------------------------   ----------------
Dispersion correction           -0.084438087
-------------------------   ----------------


-------------------------   --------------------
FINAL SINGLE POINT ENERGY     -1384.474403533207
-------------------------   --------------------


           ************************************************************
           *        Program running with 20 parallel MPI-processes    *
           *              working on a common directory               *
           ************************************************************
------------------------------------------------------------------------------
                         ORCA SCF GRADIENT CALCULATION
------------------------------------------------------------------------------

 ... reading COSX grid (gridx3)
Gradient of the Kohn-Sham DFT energy:
Kohn-Sham wavefunction type      ... RKS
Hartree-Fock exchange scaling    ...    0.250
Number of operators              ...    1
Number of atoms                  ...   67
Basis set dimensions             ... 1227
Integral neglect threshold       ... 2.5e-11
Integral primitive cutoff        ... 2.5e-12
SHARK Integral package           ... ON

Nuc. rep. gradient       (SHARK) ... done (  0.1 sec)
HCore & Overlap gradient (SHARK) ... done (  1.1 sec)
RI-J gradient            (SHARK) ... done (  5.6 sec)
COSX-gradient                    ... done ( 40.5 sec)
Exchange-correlation gradient    ... done
Dispersion correction            ... done

------------------
CARTESIAN GRADIENT
------------------

   1   O   :   -0.006318307    0.017027486   -0.011060774
   2   O   :    0.026658577   -0.041738866   -0.004842505
   3   N   :   -0.029220313    0.007241819   -0.044192514
   4   N   :   -0.004835665    0.002800045    0.002129350
   5   C   :   -0.000982897   -0.010636866    0.042566521
   6   C   :   -0.001336678   -0.015396255   -0.009289974
   7   H   :    0.002938535    0.006010582    0.000465540
   8   C   :    0.012096153   -0.002134424   -0.000819891
   9   C   :   -0.001847532   -0.010000103   -0.001235689
  10   H   :    0.001225764    0.002840655   -0.002140487
  11   C   :    0.003354038   -0.007110557   -0.007078131
  12   H   :   -0.000810419    0.001912365    0.001604735
  13   C   :    0.001719019    0.000427804   -0.002069174
  14   H   :   -0.001945785   -0.000662614    0.002297665
  15   C   :    0.003438232    0.010871230   -0.001365630
  16   H   :   -0.000818752   -0.002528900    0.000297299
  17   C   :    0.000455139    0.010079466    0.002691943
  18   H   :    0.001177596   -0.000389632   -0.003038368
  19   C   :    0.011067835    0.001809359    0.008664894
  20   C   :    0.002207958    0.000292195   -0.002384584
  21   H   :   -0.001456585   -0.001379395   -0.002314241
  22   H   :    0.002680953    0.000482117   -0.001593946
  23   H   :   -0.001326772    0.002411580   -0.001160784
  24   C   :   -0.003954861    0.006432913    0.000049746
  25   H   :   -0.001748406    0.002154920   -0.002002664
  26   H   :    0.000850418    0.001985905    0.003497729
  27   H   :   -0.002151017   -0.000340074    0.001962936
  28   C   :   -0.002353569   -0.006097546   -0.003418432
  29   H   :   -0.002335405   -0.000788610    0.001604728
  30   H   :    0.000852532   -0.003325729    0.002384765
  31   H   :   -0.001675777   -0.000799241   -0.002744721
  32   C   :    0.018625856    0.003315485    0.010148206
  33   C   :    0.000069155   -0.009909105   -0.014828894
  34   C   :    0.007566490    0.005766614    0.014993107
  35   H   :    0.005141640   -0.003763773   -0.002078536
  36   C   :    0.001149998    0.001376566    0.003013523
  37   H   :   -0.001778678   -0.000495229   -0.002116475
  38   C   :    0.007844857   -0.006056143   -0.002971166
  39   H   :   -0.001569993    0.001989727    0.001664788
  40   C   :   -0.005342315   -0.001985658   -0.005169875
  41   H   :    0.003409360    0.001057695    0.003684381
  42   C   :    0.003397808   -0.005186717   -0.005073658
  43   C   :   -0.001582032    0.005795051   -0.000100372
  44   H   :   -0.002206369    0.000039206   -0.001012970
  45   H   :    0.001113111    0.000861127   -0.004274430
  46   H   :   -0.000481237    0.001872892    0.002071275
  47   C   :   -0.005569386   -0.001265625    0.002506019
  48   H   :    0.002401404    0.001760265    0.000373146
  49   H   :   -0.001310035   -0.004264050   -0.000531815
  50   H   :   -0.001742529    0.000854980   -0.000631970
  51   C   :   -0.006607118    0.008281085    0.007792251
  52   H   :   -0.001403296    0.001843117   -0.000431078
  53   H   :    0.003653402    0.001498183    0.004976752
  54   H   :   -0.002326853    0.000118798    0.000789055
  55   C   :   -0.015193059    0.026034285   -0.007009127
  56   C   :    0.001794654   -0.003755201    0.005048429
  57   C   :   -0.001557790    0.003444167   -0.003203695
  58   H   :   -0.002097118    0.000516051    0.002666637
  59   C   :   -0.007228331    0.006913115    0.004246495
  60   H   :    0.001143150   -0.001687200    0.000145840
  61   C   :   -0.001830801   -0.000193823    0.003354965
  62   H   :    0.001429241    0.000034906   -0.002476501
  63   C   :   -0.000432755   -0.007363785    0.008444846
  64   H   :   -0.000704840    0.001622599   -0.000840079
  65   C   :    0.002565420   -0.002201532   -0.000959666
  66   H   :   -0.001074549   -0.001246364    0.003005452
  67   H   :   -0.005029990    0.002990004    0.007230992

Difference to translation invariance:
           :   -0.0001595203    0.0000633440   -0.0000888086

Difference to rotation invariance:
           :   -0.0008057808    0.0008570194    0.0044610878

Norm of the cartesian gradient     ...    0.1114685497
RMS gradient                       ...    0.0078623853
MAX gradient                       ...    0.0441925139

-------
TIMINGS
-------

Total SCF gradient time            ...       69.919 sec

One electron gradient       ....       1.066 sec  (  1.5%)
RI-J Coulomb gradient       ....       5.585 sec  (  8.0%)
COSX gradient               ....      40.468 sec  ( 57.9%)
XC gradient                 ....       6.653 sec  (  9.5%)
CPCM gradient               ....       2.344 sec  (  3.4%)
   A-Matrix (El+Nuc)        ....       0.611 sec  (  0.9%)
   Potential                ....       1.733 sec  (  2.5%)

Maximum memory used throughout the entire SCFGRAD-calculation: 252.0 MB
------------------------------------------------------------------------------
                         ORCA GEOMETRY RELAXATION STEP
------------------------------------------------------------------------------

Reading the OPT-File                    .... done
Getting information on internals        .... done
Copying old internal coords+grads       .... done
Making the new internal coordinates     .... (new redundants).... done
Validating the new internal coordinates .... (new redundants).... done
Calculating the B-matrix                .... done
Calculating the G,G- and P matrices     .... done
Transforming gradient to internals      .... done
Projecting the internal gradient        .... done
Number of atoms                         ....  67
Number of internal coordinates          .... 357
Current Energy                          .... -1384.474403533 Eh
Current gradient norm                   ....     0.111468550 Eh/bohr
Maximum allowed component of the step   ....  0.150
Current trust radius                    ....  0.300
Evaluating the initial hessian          ....  (Almloef) done
Projecting the Hessian                  .... done
Forming the augmented Hessian           .... done
Diagonalizing the augmented Hessian     .... done
Last element of RFO vector              ....  0.957872213
Lowest eigenvalues of augmented Hessian:
 -0.026712984  0.000917824  0.001061462  0.008381670  0.009419427
Length of the computed step             ....  0.299825744
The final length of the internal step   ....  0.299825744
Converting the step to cartesian space:
 Initial RMS(Int)=    0.0158684611
Transforming coordinates:
 Iter   0:  RMS(Cart)=    0.1275260417 RMS(Int)=    1.2423845281
 Iter   1:  RMS(Cart)=    0.0103363722 RMS(Int)=    0.4702767660
 Iter   2:  RMS(Cart)=    0.0005094398 RMS(Int)=    0.3325400453
 Iter   3:  RMS(Cart)=    0.0000696935 RMS(Int)=    0.0000143171
 Iter   4:  RMS(Cart)=    0.0000047379 RMS(Int)=    0.0000013131
 Iter   5:  RMS(Cart)=    0.0000004369 RMS(Int)=    0.0000001029
 Iter   6:  RMS(Cart)=    0.0000000363 RMS(Int)=    0.0000000108
done
Storing new coordinates                 .... done

                                .--------------------.
          ----------------------|Geometry convergence|-------------------------
          Item                value                   Tolerance       Converged
          ---------------------------------------------------------------------
          RMS gradient        0.0060590272            0.0001000000      NO
          MAX gradient        0.0504727146            0.0003000000      NO
          RMS step            0.0158684611            0.0020000000      NO
          MAX step            0.0903929623            0.0040000000      NO
          ........................................................
          Max(Bonds)      0.0478      Max(Angles)    2.28
          Max(Dihed)        3.61      Max(Improp)    0.00
          ---------------------------------------------------------------------

The optimization has not yet converged - more geometry cycles are needed


    ---------------------------------------------------------------------------
                         Redundant Internal Coordinates
                            (Angstroem and degrees)

        Definition                    Value    dE/dq     Step     New-Value
    ----------------------------------------------------------------------------
     1. B(C   4,N   2)                1.2840  0.050473 -0.0313    1.2527   
     2. B(C   4,O   0)                1.3811 -0.000657  0.0005    1.3816   
     3. B(C   5,C   4)                1.5664  0.031830 -0.0478    1.5186   
     4. B(C   5,N   3)                1.4793  0.024940 -0.0308    1.4485   
     5. B(H   6,C   5)                1.0894 -0.004684  0.0064    1.0958   
     6. B(C   7,C   5)                1.5426  0.019508 -0.0269    1.5157   
     7. B(C   8,C   7)                1.3998  0.010251 -0.0088    1.3910   
     8. B(H   9,C   8)                1.0807 -0.003268  0.0043    1.0850   
     9. B(C  10,C   8)                1.3926  0.004491 -0.0037    1.3889   
    10. B(H  11,C  10)                1.0803 -0.002610  0.0035    1.0838   
    11. B(C  12,C  10)                1.3929  0.004879 -0.0038    1.3890   
    12. B(H  13,C  12)                1.0804 -0.003070  0.0041    1.0845   
    13. B(C  14,C  12)                1.3928  0.004739 -0.0037    1.3891   
    14. B(H  15,C  14)                1.0802 -0.002679  0.0035    1.0838   
    15. B(C  16,C   7)                1.4020  0.013318 -0.0114    1.3905   
    16. B(C  16,C  14)                1.3923  0.003990 -0.0033    1.3890   
    17. B(H  17,C  16)                1.0804 -0.002613  0.0035    1.0838   
    18. B(C  18,N   2)                1.4586 -0.001317  0.0015    1.4600   
    19. B(C  19,C  18)                1.5390  0.007549 -0.0103    1.5287   
    20. B(H  20,C  19)                1.0911 -0.001442  0.0020    1.0930   
    21. B(H  21,C  19)                1.0900 -0.002011  0.0028    1.0928   
    22. B(H  22,C  19)                1.0910 -0.001565  0.0021    1.0931   
    23. B(C  23,C  18)                1.5451  0.012370 -0.0172    1.5279   
    24. B(H  24,C  23)                1.0884 -0.002340  0.0032    1.0916   
    25. B(H  25,C  23)                1.0900 -0.001615  0.0022    1.0922   
    26. B(H  26,C  23)                1.0906 -0.001350  0.0019    1.0924   
    27. B(C  27,C  18)                1.5468  0.011955 -0.0167    1.5301   
    28. B(H  28,C  27)                1.0906 -0.001352  0.0019    1.0925   
    29. B(H  29,C  27)                1.0900 -0.001724  0.0024    1.0923   
    30. B(H  30,C  27)                1.0885 -0.002240  0.0030    1.0915   
    31. B(C  31,N   3)                1.4059  0.025197 -0.0242    1.3817   
    32. B(C  32,C  31)                1.4217  0.002753 -0.0026    1.4191   
    33. B(C  33,C  32)                1.4107  0.016895 -0.0149    1.3958   
    34. B(H  34,C  33)                1.0777 -0.003046  0.0040    1.0817   
    35. B(C  35,C  33)                1.3918  0.002366 -0.0020    1.3898   
    36. B(H  36,C  35)                1.0807 -0.002630  0.0035    1.0841   
    37. B(C  37,C  35)                1.3871  0.004261 -0.0034    1.3837   
    38. B(H  38,C  37)                1.0803 -0.002826  0.0037    1.0840   
    39. B(C  39,C  37)                1.3894  0.005316 -0.0042    1.3852   
    40. B(C  39,C  31)                1.4018  0.003408 -0.0028    1.3990   
    41. B(H  40,C  39)                1.0775 -0.003769  0.0049    1.0825   
    42. B(C  41,C  32)                1.5672  0.018791 -0.0281    1.5391   
    43. B(C  42,C  41)                1.5496  0.009173 -0.0130    1.5367   
    44. B(H  43,C  42)                1.0909 -0.001576  0.0022    1.0931   
    45. B(H  44,C  42)                1.0908 -0.001756  0.0024    1.0932   
    46. B(H  45,C  42)                1.0881 -0.002030  0.0028    1.0909   
    47. B(H  45,H  26)                4.2871  0.000252 -0.0045    4.2826   
    48. B(C  46,C  41)                1.5499  0.007253 -0.0101    1.5397   
    49. B(H  47,C  46)                1.0866 -0.001734  0.0024    1.0890   
    50. B(H  48,C  46)                1.0907 -0.001555  0.0021    1.0929   
    51. B(H  49,C  46)                1.0911 -0.001398  0.0019    1.0930   
    52. B(C  50,C  41)                1.5547  0.015419 -0.0222    1.5325   
    53. B(H  51,C  50)                1.0911 -0.001777  0.0024    1.0935   
    54. B(H  52,C  50)                1.0911 -0.000425  0.0006    1.0917   
    55. B(H  53,C  50)                1.0909 -0.001817  0.0025    1.0934   
    56. B(C  54,O   1)                1.2362  0.048689 -0.0255    1.2107   
    57. B(C  54,O   0)                1.3678  0.020943 -0.0175    1.3503   
    58. B(C  55,C  54)                1.5024  0.020708 -0.0249    1.4775   
    59. B(C  56,C  55)                1.4058  0.011340 -0.0099    1.3959   
    60. B(H  57,C  56)                1.0816 -0.000918  0.0012    1.0828   
    61. B(H  57,H  47)                2.7850  0.000318 -0.0042    2.7807   
    62. B(C  58,C  56)                1.3922  0.007271 -0.0059    1.3862   
    63. B(H  59,C  58)                1.0806 -0.001929  0.0026    1.0831   
    64. B(C  60,C  58)                1.3918  0.003034 -0.0023    1.3894   
    65. B(H  61,C  60)                1.0804 -0.002857  0.0038    1.0842   
    66. B(C  62,C  60)                1.3919  0.002819 -0.0021    1.3897   
    67. B(H  63,C  62)                1.0806 -0.001866  0.0025    1.0831   
    68. B(C  64,C  62)                1.3922  0.007710 -0.0063    1.3859   
    69. B(C  64,C  55)                1.4034  0.010775 -0.0093    1.3941   
    70. B(H  65,C  64)                1.0830 -0.000388  0.0005    1.0835   
    71. B(H  66,N   3)                1.0093  0.008428 -0.0097    0.9997   
    72. A(C   4,O   0,C  54)          121.27  0.003955   -0.51    120.77   
    73. A(C   4,N   2,C  18)          125.31  0.012242   -1.56    123.74   
    74. A(C   5,N   3,H  66)          116.78 -0.002787    0.26    117.04   
    75. A(C  31,N   3,H  66)          115.01 -0.008989    1.22    116.24   
    76. A(C   5,N   3,C  31)          125.49  0.012455   -1.81    123.68   
    77. A(O   0,C   4,N   2)          121.24 -0.006328    0.82    122.06   
    78. A(N   2,C   4,C   5)          123.11  0.002372   -0.26    122.85   
    79. A(O   0,C   4,C   5)          115.49  0.003964   -0.57    114.92   
    80. A(H   6,C   5,C   7)          105.58 -0.003254    1.23    106.81   
    81. A(C   4,C   5,H   6)          107.50  0.000609   -0.37    107.13   
    82. A(N   3,C   5,H   6)          107.56 -0.000973    1.10    108.66   
    83. A(C   4,C   5,C   7)          115.05  0.007441   -1.95    113.10   
    84. A(N   3,C   5,C   7)          112.65 -0.003836    0.69    113.33   
    85. A(N   3,C   5,C   4)          108.12 -0.000343   -0.49    107.63   
    86. A(C   5,C   7,C   8)          118.85 -0.000664    0.12    118.97   
    87. A(C   8,C   7,C  16)          119.36 -0.001866    0.19    119.56   
    88. A(C   5,C   7,C  16)          121.79  0.002526   -0.31    121.48   
    89. A(H   9,C   8,C  10)          119.38 -0.001705    0.27    119.65   
    90. A(C   7,C   8,C  10)          120.35 -0.000091   -0.01    120.34   
    91. A(C   7,C   8,H   9)          120.27  0.001795   -0.26    120.01   
    92. A(H  11,C  10,C  12)          120.20  0.000290   -0.05    120.15   
    93. A(C   8,C  10,H  11)          120.11  0.000482   -0.08    120.03   
    94. A(C   8,C  10,C  12)          119.69 -0.000773    0.13    119.82   
    95. A(H  13,C  12,C  14)          119.69 -0.002083    0.25    119.94   
    96. A(C  10,C  12,C  14)          120.58  0.004018   -0.48    120.10   
    97. A(C  10,C  12,H  13)          119.73 -0.001936    0.23    119.96   
    98. A(H  15,C  14,C  16)          120.01  0.000808   -0.12    119.89   
    99. A(C  12,C  14,C  16)          119.69 -0.001626    0.24    119.92   
   100. A(C  12,C  14,H  15)          120.30  0.000818   -0.12    120.18   
   101. A(C  14,C  16,H  17)          119.51 -0.002120    0.33    119.84   
   102. A(C   7,C  16,H  17)          120.17  0.001785   -0.26    119.91   
   103. A(C   7,C  16,C  14)          120.32  0.000335   -0.07    120.25   
   104. A(N   2,C  18,C  19)          104.49 -0.002681    1.20    105.69   
   105. A(C  23,C  18,C  27)          111.84  0.000660   -0.60    111.24   
   106. A(C  19,C  18,C  27)          108.34 -0.000219    0.34    108.68   
   107. A(N   2,C  18,C  27)          112.10  0.000691   -0.36    111.74   
   108. A(C  19,C  18,C  23)          108.55 -0.000289    0.26    108.81   
   109. A(N   2,C  18,C  23)          111.17  0.001526   -0.67    110.50   
   110. A(C  18,C  19,H  21)          111.66  0.002196   -0.37    111.29   
   111. A(C  18,C  19,H  20)          111.57  0.002680   -0.46    111.11   
   112. A(H  21,C  19,H  22)          107.33 -0.002543    0.45    107.77   
   113. A(H  20,C  19,H  22)          107.21 -0.002626    0.43    107.64   
   114. A(C  18,C  19,H  22)          111.53  0.002459   -0.43    111.10   
   115. A(H  20,C  19,H  21)          107.29 -0.002713    0.49    107.78   
   116. A(H  25,C  23,H  26)          107.45 -0.002859    0.37    107.82   
   117. A(H  24,C  23,H  26)          107.58 -0.002363    0.45    108.03   
   118. A(C  18,C  23,H  26)          111.35  0.002280   -0.43    110.92   
   119. A(H  24,C  23,H  25)          106.72 -0.003535    0.69    107.41   
   120. A(C  18,C  23,H  25)          111.14  0.004267   -0.75    110.40   
   121. A(C  18,C  23,H  24)          112.33  0.001606   -0.23    112.11   
   122. A(H  29,C  27,H  30)          106.25 -0.003527    0.73    106.97   
   123. A(H  28,C  27,H  30)          107.73 -0.002184    0.38    108.11   
   124. A(C  18,C  27,H  30)          112.61  0.001339   -0.18    112.42   
   125. A(H  28,C  27,H  29)          107.37 -0.003004    0.40    107.77   
   126. A(C  18,C  27,H  29)          111.14  0.004205   -0.72    110.42   
   127. A(C  18,C  27,H  28)          111.46  0.002537   -0.49    110.96   
   128. A(N   3,C  31,C  39)          119.79  0.008672   -1.10    118.69   
   129. A(N   3,C  31,C  32)          120.31 -0.009771    1.24    121.55   
   130. A(C  32,C  31,C  39)          119.90  0.001091   -0.13    119.77   
   131. A(C  31,C  32,C  33)          117.36  0.000675   -0.12    117.24   
   132. A(C  33,C  32,C  41)          119.76  0.009250   -1.27    118.49   
   133. A(C  31,C  32,C  41)          122.88 -0.009926    1.39    124.28   
   134. A(H  34,C  33,C  35)          116.17 -0.003497    0.59    116.76   
   135. A(C  32,C  33,C  35)          121.92 -0.005169    0.65    122.57   
   136. A(C  32,C  33,H  34)          121.90  0.008667   -1.24    120.66   
   137. A(H  36,C  35,C  37)          119.97 -0.002685    0.38    120.35   
   138. A(C  33,C  35,C  37)          119.99  0.003374   -0.45    119.54   
   139. A(C  33,C  35,H  36)          120.03 -0.000689    0.08    120.11   
   140. A(C  35,C  37,H  38)          120.34 -0.001269    0.17    120.52   
   141. A(H  38,C  37,C  39)          120.06  0.000951   -0.16    119.90   
   142. A(C  35,C  37,C  39)          119.60  0.000318   -0.02    119.58   
   143. A(C  37,C  39,H  40)          117.69 -0.003388    0.50    118.19   
   144. A(C  31,C  39,H  40)          121.08  0.003678   -0.56    120.51   
   145. A(C  31,C  39,C  37)          121.23 -0.000289    0.07    121.30   
   146. A(C  46,C  41,C  50)          105.49 -0.000401    0.12    105.62   
   147. A(C  42,C  41,C  50)          105.56 -0.003252    0.69    106.25   
   148. A(C  32,C  41,C  50)          113.18  0.005999   -2.28    110.91   
   149. A(C  42,C  41,C  46)          110.44  0.001215    0.44    110.87   
   150. A(C  32,C  41,C  46)          111.01 -0.003410    0.96    111.97   
   151. A(C  32,C  41,C  42)          110.91 -0.000088    0.07    110.97   
   152. A(H  44,C  42,H  45)          105.92 -0.003269    0.66    106.58   
   153. A(H  43,C  42,H  45)          107.00 -0.001110    0.24    107.24   
   154. A(C  41,C  42,H  45)          113.54 -0.000046    0.06    113.60   
   155. A(H  43,C  42,H  44)          107.24 -0.002889    0.36    107.60   
   156. A(C  41,C  42,H  44)          111.68  0.005140   -0.89    110.79   
   157. A(C  41,C  42,H  43)          111.08  0.001579   -0.32    110.76   
   158. A(H  48,C  46,H  49)          107.12 -0.003254    0.36    107.48   
   159. A(H  47,C  46,H  49)          107.06  0.000651    0.07    107.13   
   160. A(C  41,C  46,H  49)          111.36  0.001613   -0.28    111.08   
   161. A(H  47,C  46,H  48)          105.58 -0.001127    0.20    105.78   
   162. A(C  41,C  46,H  48)          111.86  0.006306   -1.16    110.70   
   163. A(C  41,C  46,H  47)          113.45 -0.004504    0.86    114.31   
   164. A(H  52,C  50,H  53)          106.37 -0.004271    0.70    107.07   
   165. A(H  51,C  50,H  53)          108.12 -0.000084    0.09    108.21   
   166. A(C  41,C  50,H  53)          111.91 -0.000218    0.04    111.95   
   167. A(H  51,C  50,H  52)          106.41 -0.004159    0.68    107.09   
   168. A(C  41,C  50,H  52)          111.84  0.008550   -1.48    110.35   
   169. A(C  41,C  50,H  51)          111.86 -0.000382    0.07    111.93   
   170. A(O   1,C  54,C  55)          122.55 -0.011739    1.43    123.98   
   171. A(O   0,C  54,C  55)          112.30 -0.000447    0.02    112.33   
   172. A(O   0,C  54,O   1)          125.15  0.012181   -1.44    123.70   
   173. A(C  56,C  55,C  64)          118.96 -0.006051    0.73    119.69   
   174. A(C  54,C  55,C  64)          119.05  0.004114   -0.50    118.55   
   175. A(C  54,C  55,C  56)          121.99  0.001937   -0.23    121.76   
   176. A(H  57,C  56,C  58)          118.27 -0.004463    0.67    118.94   
   177. A(C  55,C  56,C  58)          120.43  0.002397   -0.34    120.09   
   178. A(C  55,C  56,H  57)          121.30  0.002067   -0.33    120.97   
   179. A(H  59,C  58,C  60)          120.12 -0.000489    0.06    120.18   
   180. A(C  56,C  58,C  60)          119.80 -0.000359    0.08    119.88   
   181. A(C  56,C  58,H  59)          120.08  0.000848   -0.14    119.94   
   182. A(H  61,C  60,C  62)          119.71 -0.001026    0.11    119.82   
   183. A(C  58,C  60,C  62)          120.52  0.001993   -0.21    120.32   
   184. A(C  58,C  60,H  61)          119.77 -0.000967    0.10    119.87   
   185. A(H  63,C  62,C  64)          120.03  0.000827   -0.13    119.89   
   186. A(C  60,C  62,C  64)          119.79 -0.000420    0.08    119.88   
   187. A(C  60,C  62,H  63)          120.18 -0.000407    0.05    120.23   
   188. A(C  62,C  64,H  65)          118.65 -0.004707    0.70    119.35   
   189. A(C  55,C  64,H  65)          120.86  0.002267   -0.35    120.51   
   190. A(C  55,C  64,C  62)          120.49  0.002441   -0.35    120.14   
   191. D(N   2,C   4,O   0,C  54)    128.26 -0.000767    0.68    128.94   
   192. D(C   5,C   4,O   0,C  54)    -56.24 -0.000511    0.51    -55.73   
   193. D(O   0,C   4,N   2,C  18)     -2.02  0.002707   -1.90     -3.92   
   194. D(C   5,C   4,N   2,C  18)   -177.16  0.002402   -1.71   -178.88   
   195. D(N   3,C   5,C   4,N   2)    126.10  0.000044   -0.18    125.92   
   196. D(C   7,C   5,C   4,O   0)   -176.19 -0.000013    0.91   -175.28   
   197. D(C   7,C   5,N   3,H  66)    128.36  0.005333   -2.77    125.59   
   198. D(H   6,C   5,N   3,H  66)   -115.72 -0.001358   -0.21   -115.93   
   199. D(C   4,C   5,N   3,C  31)    160.39 -0.000945   -1.17    159.22   
   200. D(H   6,C   5,C   4,O   0)     66.55 -0.000782    0.78     67.33   
   201. D(C   4,C   5,N   3,H  66)      0.09 -0.001324   -0.33     -0.23   
   202. D(C   7,C   5,C   4,N   2)     -0.78 -0.000184    0.79      0.01   
   203. D(H   6,C   5,C   4,N   2)   -118.05 -0.000953    0.66   -117.38   
   204. D(H   6,C   5,N   3,C  31)     44.58 -0.000980   -1.05     43.52   
   205. D(N   3,C   5,C   4,O   0)    -49.31  0.000216   -0.06    -49.36   
   206. D(C   7,C   5,N   3,C  31)    -71.35  0.005711   -3.61    -74.96   
   207. D(C  16,C   7,C   5,C   4)     94.84 -0.000274   -0.15     94.69   
   208. D(C  16,C   7,C   5,H   6)   -146.82  0.002498   -0.88   -147.69   
   209. D(C  16,C   7,C   5,N   3)    -29.70 -0.002685    1.56    -28.15   
   210. D(C   8,C   7,C   5,C   4)    -84.45  0.000098   -0.61    -85.05   
   211. D(C   8,C   7,C   5,H   6)     33.90  0.002870   -1.33     32.56   
   212. D(C   8,C   7,C   5,N   3)    151.01 -0.002313    1.10    152.11   
   213. D(C  10,C   8,C   7,C  16)      0.57  0.000273   -0.34      0.23   
   214. D(C  10,C   8,C   7,C   5)    179.87 -0.000058    0.10    179.98   
   215. D(H   9,C   8,C   7,C  16)   -178.95  0.000533   -0.61   -179.57   
   216. D(H   9,C   8,C   7,C   5)      0.35  0.000203   -0.17      0.18   
   217. D(C  12,C  10,C   8,H   9)    179.38 -0.000393    0.44    179.82   
   218. D(H  11,C  10,C   8,H   9)     -0.34 -0.000113    0.13     -0.20   
   219. D(H  11,C  10,C   8,C   7)   -179.86  0.000129   -0.14   -180.00   
   220. D(C  12,C  10,C   8,C   7)     -0.15 -0.000151    0.17      0.02   
   221. D(H  13,C  12,C  10,C   8)   -179.91  0.000236   -0.26   -180.17   
   222. D(C  14,C  12,C  10,C   8)     -0.20 -0.000049    0.06     -0.15   
   223. D(C  14,C  12,C  10,H  11)    179.51 -0.000328    0.36    179.87   
   224. D(H  13,C  12,C  10,H  11)     -0.19 -0.000043    0.05     -0.15   
   225. D(C  16,C  14,C  12,H  13)    179.83 -0.000199    0.21    180.04   
   226. D(C  16,C  14,C  12,C  10)      0.13  0.000086   -0.10      0.03   
   227. D(H  15,C  14,C  12,H  13)     -0.05 -0.000077    0.08      0.03   
   228. D(H  15,C  14,C  12,C  10)   -179.76  0.000208   -0.23   -179.99   
   229. D(H  17,C  16,C  14,H  15)      0.02  0.000157   -0.17     -0.15   
   230. D(H  17,C  16,C  14,C  12)   -179.86  0.000278   -0.30   -180.17   
   231. D(C   7,C  16,C  14,H  15)   -179.81 -0.000055    0.05   -179.76   
   232. D(C   7,C  16,C  14,C  12)      0.30  0.000066   -0.08      0.23   
   233. D(H  17,C  16,C   7,C   8)    179.52 -0.000443    0.52    180.04   
   234. D(H  17,C  16,C   7,C   5)      0.24 -0.000079    0.06      0.30   
   235. D(C  14,C  16,C   7,C   8)     -0.65 -0.000236    0.29     -0.35   
   236. D(C  14,C  16,C   7,C   5)   -179.93  0.000129   -0.16   -180.09   
   237. D(C  27,C  18,N   2,C   4)    -60.40 -0.001568    1.10    -59.29   
   238. D(C  23,C  18,N   2,C   4)     65.60  0.001038   -0.49     65.11   
   239. D(C  19,C  18,N   2,C   4)   -177.50 -0.000075    0.17   -177.33   
   240. D(H  22,C  19,C  18,C  27)    -59.06  0.000447   -0.23    -59.30   
   241. D(H  22,C  19,C  18,C  23)    179.30 -0.000050    0.13    179.43   
   242. D(H  22,C  19,C  18,N   2)     60.60 -0.000274    0.15     60.75   
   243. D(H  21,C  19,C  18,C  23)    -60.63 -0.000099    0.15    -60.48   
   244. D(H  21,C  19,C  18,C  27)     61.01  0.000398   -0.21     60.80   
   245. D(H  21,C  19,C  18,N   2)   -179.32 -0.000323    0.17   -179.15   
   246. D(H  20,C  19,C  18,C  27)   -178.93  0.000285   -0.16   -179.10   
   247. D(H  20,C  19,C  18,C  23)     59.43 -0.000212    0.20     59.63   
   248. D(H  20,C  19,C  18,N   2)    -59.27 -0.000436    0.22    -59.05   
   249. D(H  25,C  23,C  18,C  19)     54.60  0.001031   -0.18     54.42   
   250. D(H  25,C  23,C  18,N   2)    169.00 -0.001529    1.05    170.05   
   251. D(H  24,C  23,C  18,C  27)     54.62  0.000610   -0.19     54.43   
   252. D(H  24,C  23,C  18,C  19)    174.09  0.000556    0.04    174.13   
   253. D(H  24,C  23,C  18,N   2)    -71.51 -0.002004    1.26    -70.25   
   254. D(H  26,C  23,C  18,C  27)    175.37  0.000312   -0.08    175.29   
   255. D(H  26,C  23,C  18,C  19)    -65.16  0.000257    0.15    -65.01   
   256. D(H  26,C  23,C  18,N   2)     49.23 -0.002303    1.38     50.61   
   257. D(H  25,C  23,C  18,C  27)    -64.87  0.001085   -0.41    -65.27   
   258. D(H  30,C  27,C  18,C  23)    -50.49 -0.000682    0.25    -50.24   
   259. D(H  30,C  27,C  18,N   2)     75.13  0.002414   -1.39     73.74   
   260. D(H  29,C  27,C  18,C  23)     68.58 -0.001372    0.56     69.13   
   261. D(H  29,C  27,C  18,C  19)    -51.02 -0.001275    0.37    -50.64   
   262. D(H  29,C  27,C  18,N   2)   -165.79  0.001725   -1.09   -166.88   
   263. D(H  28,C  27,C  18,C  23)   -171.70 -0.000644    0.25   -171.45   
   264. D(H  30,C  27,C  18,C  19)   -170.09 -0.000585    0.06   -170.02   
   265. D(H  28,C  27,C  18,C  19)     68.71 -0.000547    0.06     68.77   
   266. D(H  28,C  27,C  18,N   2)    -46.07  0.002452   -1.40    -47.47   
   267. D(C  39,C  31,N   3,H  66)    166.24  0.000188    0.12    166.37   
   268. D(C  39,C  31,N   3,C   5)      5.65 -0.001166    1.10      6.75   
   269. D(C  32,C  31,N   3,H  66)    -13.36  0.001332   -1.19    -14.55   
   270. D(C  32,C  31,N   3,C   5)   -173.96 -0.000022   -0.21   -174.17   
   271. D(C  41,C  32,C  31,C  39)   -179.73  0.000299   -0.38   -180.11   
   272. D(C  41,C  32,C  31,N   3)     -0.13 -0.000816    0.94      0.80   
   273. D(C  33,C  32,C  31,C  39)      0.11 -0.000223    0.32      0.43   
   274. D(C  33,C  32,C  31,N   3)    179.71 -0.001338    1.63    181.35   
   275. D(C  35,C  33,C  32,C  41)    179.83 -0.000183    0.23    180.06   
   276. D(C  35,C  33,C  32,C  31)     -0.02  0.000353   -0.45     -0.47   
   277. D(H  34,C  33,C  32,C  41)     -0.14 -0.000325    0.41      0.27   
   278. D(H  34,C  33,C  32,C  31)   -179.99  0.000211   -0.27   -180.26   
   279. D(C  37,C  35,C  33,H  34)    179.96 -0.000061    0.07    180.03   
   280. D(C  37,C  35,C  33,C  32)     -0.01 -0.000199    0.24      0.23   
   281. D(H  36,C  35,C  33,H  34)     -0.09 -0.000011    0.01     -0.07   
   282. D(H  36,C  35,C  33,C  32)    179.94 -0.000149    0.18    180.13   
   283. D(C  39,C  37,C  35,H  36)   -180.00 -0.000142    0.17   -179.83   
   284. D(C  39,C  37,C  35,C  33)     -0.04 -0.000091    0.12      0.07   
   285. D(H  38,C  37,C  35,H  36)     -0.13 -0.000006    0.01     -0.11   
   286. D(H  38,C  37,C  35,C  33)    179.83  0.000044   -0.04    179.79   
   287. D(H  40,C  39,C  37,H  38)     -0.29  0.000182   -0.19     -0.48   
   288. D(H  40,C  39,C  37,C  35)    179.59  0.000314   -0.35    179.24   
   289. D(C  31,C  39,C  37,H  38)   -179.74  0.000083   -0.08   -179.82   
   290. D(C  31,C  39,C  37,C  35)      0.14  0.000216   -0.24     -0.11   
   291. D(H  40,C  39,C  31,C  32)   -179.60 -0.000116    0.12   -179.48   
   292. D(H  40,C  39,C  31,N   3)      0.79  0.001068   -1.20     -0.40   
   293. D(C  37,C  39,C  31,C  32)     -0.17 -0.000054    0.02     -0.15   
   294. D(C  37,C  39,C  31,N   3)   -179.78  0.001130   -1.30   -181.07   
   295. D(C  50,C  41,C  32,C  33)     -0.11 -0.000370    1.41      1.31   
   296. D(C  50,C  41,C  32,C  31)    179.74 -0.000918    2.12    181.87   
   297. D(C  46,C  41,C  32,C  33)   -118.51 -0.001498    2.11   -116.40   
   298. D(C  46,C  41,C  32,C  31)     61.33 -0.002046    2.82     64.16   
   299. D(C  42,C  41,C  32,C  33)    118.32 -0.000583    0.83    119.14   
   300. D(C  42,C  41,C  32,C  31)    -61.84 -0.001131    1.54    -60.30   
   301. D(H  45,C  42,C  41,C  46)    -57.20  0.000989   -0.74    -57.95   
   302. D(H  45,C  42,C  41,C  32)     66.30 -0.002578    0.84     67.13   
   303. D(H  44,C  42,C  41,C  50)    -51.08  0.002069   -1.21    -52.29   
   304. D(H  44,C  42,C  41,C  46)     62.48  0.000451   -0.50     61.98   
   305. D(H  44,C  42,C  41,C  32)   -174.02 -0.003115    1.08   -172.94   
   306. D(H  43,C  42,C  41,C  50)     68.60  0.002920   -1.57     67.02   
   307. D(H  43,C  42,C  41,C  46)   -177.85  0.001303   -0.86   -178.71   
   308. D(H  45,C  42,C  41,C  50)   -170.76  0.002606   -1.46   -172.22   
   309. D(H  43,C  42,C  41,C  32)    -54.35 -0.002264    0.72    -53.63   
   310. D(H  49,C  46,C  41,C  32)     51.59  0.001422   -0.73     50.86   
   311. D(H  48,C  46,C  41,C  50)     48.46 -0.002399    0.89     49.35   
   312. D(H  48,C  46,C  41,C  42)    -65.14  0.001033   -0.19    -65.32   
   313. D(H  48,C  46,C  41,C  32)    171.42  0.002675   -1.25    170.17   
   314. D(H  47,C  46,C  41,C  50)    167.77 -0.002473    0.91    168.68   
   315. D(H  47,C  46,C  41,C  42)     54.17  0.000959   -0.16     54.01   
   316. D(H  49,C  46,C  41,C  42)    175.03 -0.000219    0.34    175.37   
   317. D(H  47,C  46,C  41,C  32)    -69.27  0.002601   -1.23    -70.50   
   318. D(H  49,C  46,C  41,C  50)    -71.37 -0.003652    1.41    -69.96   
   319. D(H  53,C  50,C  41,C  46)   -177.77 -0.000495   -0.21   -177.98   
   320. D(H  53,C  50,C  41,C  42)    -60.81 -0.000772    0.65    -60.16   
   321. D(H  53,C  50,C  41,C  32)     60.67  0.000464   -0.14     60.53   
   322. D(H  52,C  50,C  41,C  46)    -58.53 -0.000238   -0.30    -58.83   
   323. D(H  52,C  50,C  41,C  42)     58.43 -0.000516    0.56     58.99   
   324. D(H  52,C  50,C  41,C  32)    179.91  0.000720   -0.23    179.68   
   325. D(H  51,C  50,C  41,C  46)     60.73  0.000044   -0.41     60.32   
   326. D(H  51,C  50,C  41,C  42)    177.68 -0.000233    0.46    178.14   
   327. D(H  51,C  50,C  41,C  32)    -60.83  0.001002   -0.34    -61.17   
   328. D(C  55,C  54,O   0,C   4)    169.66 -0.002176    2.31    171.97   
   329. D(O   1,C  54,O   0,C   4)    -10.17 -0.000133   -0.31    -10.48   
   330. D(C  64,C  55,C  54,O   1)      5.73 -0.000990    1.15      6.88   
   331. D(C  64,C  55,C  54,O   0)   -174.11  0.000948   -1.39   -175.50   
   332. D(C  56,C  55,C  54,O   1)   -174.10 -0.000841    0.93   -173.17   
   333. D(C  56,C  55,C  54,O   0)      6.06  0.001097   -1.60      4.46   
   334. D(C  58,C  56,C  55,C  64)      0.41  0.000082   -0.13      0.28   
   335. D(C  58,C  56,C  55,C  54)   -179.76 -0.000050    0.09   -179.67   
   336. D(H  57,C  56,C  55,C  64)   -179.73 -0.000106    0.03   -179.70   
   337. D(H  57,C  56,C  55,C  54)      0.10 -0.000238    0.24      0.34   
   338. D(C  60,C  58,C  56,H  57)    179.95  0.000011    0.02    179.97   
   339. D(C  60,C  58,C  56,C  55)     -0.18 -0.000162    0.17     -0.01   
   340. D(H  59,C  58,C  56,H  57)      0.02  0.000071   -0.05     -0.02   
   341. D(H  59,C  58,C  56,C  55)    179.89 -0.000103    0.10    179.99   
   342. D(C  62,C  60,C  58,H  59)    179.86  0.000005    0.01    179.86   
   343. D(C  62,C  60,C  58,C  56)     -0.07  0.000063   -0.06     -0.13   
   344. D(H  61,C  60,C  58,H  59)     -0.05  0.000050   -0.05     -0.09   
   345. D(H  61,C  60,C  58,C  56)   -179.97  0.000109   -0.12   -180.09   
   346. D(C  64,C  62,C  60,H  61)    180.00  0.000031   -0.03    179.97   
   347. D(C  64,C  62,C  60,C  58)      0.09  0.000077   -0.09      0.01   
   348. D(H  63,C  62,C  60,H  61)     -0.03  0.000016   -0.01     -0.04   
   349. D(H  63,C  62,C  60,C  58)   -179.93  0.000061   -0.07   -180.00   
   350. D(H  65,C  64,C  62,C  60)    179.89  0.000025   -0.02    179.87   
   351. D(C  55,C  64,C  62,H  63)   -179.84 -0.000103    0.11   -179.73   
   352. D(C  55,C  64,C  62,C  60)      0.14 -0.000119    0.13      0.26   
   353. D(H  65,C  64,C  55,C  56)    179.87 -0.000071    0.12    179.99   
   354. D(H  65,C  64,C  55,C  54)      0.03  0.000060   -0.09     -0.06   
   355. D(C  62,C  64,C  55,C  56)     -0.39  0.000059   -0.02     -0.41   
   356. D(H  65,C  64,C  62,H  63)     -0.09  0.000041   -0.04     -0.12   
   357. D(C  62,C  64,C  55,C  54)    179.78  0.000191   -0.23    179.55   
    ----------------------------------------------------------------------------

         *************************************************************
         *                GEOMETRY OPTIMIZATION CYCLE   2            *
         *************************************************************
---------------------------------
CARTESIAN COORDINATES (ANGSTROEM)
---------------------------------
  O      3.544140    7.054190    2.992136
  O      4.462504    5.021513    3.349626
  N      3.861100    7.655803    0.788710
  N      6.032779    8.202187    3.367965
  C      4.342445    7.347929    1.903536
  C      5.832460    7.376721    2.194673
  H      6.135021    6.350711    2.432392
  C      6.663331    7.813147    1.004482
  C      7.037856    6.863409    0.059689
  H      6.732830    5.829066    0.179579
  C      7.798744    7.231976   -1.042231
  H      8.087692    6.487767   -1.775182
  C      8.188021    8.555805   -1.201355
  H      8.784453    8.845485   -2.059548
  C      7.814883    9.509314   -0.262700
  H      8.117762   10.542619   -0.385627
  C      7.051779    9.137729    0.836784
  H      6.763698    9.882382    1.569722
  C      2.430826    7.657499    0.495047
  C      2.312811    8.025860   -0.983939
  H      2.761653    9.002321   -1.183397
  H      1.267588    8.068296   -1.300024
  H      2.822398    7.292242   -1.614036
  C      1.715286    8.721117    1.326357
  H      1.677520    8.458303    2.385159
  H      0.685650    8.843398    0.983103
  H      2.214926    9.688317    1.235607
  C      1.807587    6.276292    0.707335
  H      2.410552    5.498381    0.233159
  H      0.808286    6.237532    0.267955
  H      1.700839    6.025654    1.764317
  C      7.157426    8.137712    4.167882
  C      7.253252    8.879006    5.374093
  C      8.441474    8.769819    6.098268
  H      8.575675    9.314123    7.023414
  C      9.498988    7.968634    5.684457
  H     10.403537    7.911865    6.279383
  C      9.389052    7.247285    4.508782
  H     10.205468    6.620056    4.169399
  C      8.227403    7.334360    3.759220
  H      8.170364    6.770300    2.837072
  C      6.142881    9.795197    5.918888
  C      5.823038   10.922338    4.924639
  H      6.730571   11.466678    4.651076
  H      5.126405   11.641154    5.363973
  H      5.365322   10.571145    3.998910
  C      4.871048    9.006199    6.281245
  H      4.323447    8.618899    5.423113
  H      4.164602    9.640001    6.823089
  H      5.106998    8.154039    6.923745
  C      6.586602   10.480592    7.215779
  H      6.807963    9.756843    8.005056
  H      5.795125   11.132196    7.590854
  H      7.472018   11.104484    7.066102
  C      3.735176    5.922465    3.703445
  C      2.913502    5.886467    4.930774
  C      1.986710    6.888185    5.223750
  H      1.838798    7.724076    4.551571
  C      1.238476    6.823566    6.388888
  H      0.520108    7.602327    6.613935
  C      1.412417    5.759318    7.265053
  H      0.828151    5.709743    8.177020
  C      2.331419    4.757160    6.977752
  H      2.465895    3.928151    7.661708
  C      3.078389    4.818947    5.812047
  H      3.793924    4.034072    5.597560
  H      5.218356    8.607031    3.782866

----------------------------
CARTESIAN COORDINATES (A.U.)
----------------------------
  NO LB      ZA    FRAG     MASS         X           Y           Z
   0 O     8.0000    0    15.999    6.697455   13.330487    5.654317
   1 O     8.0000    0    15.999    8.432911    9.489284    6.329875
   2 N     7.0000    0    14.007    7.296422   14.467371    1.490446
   3 N     7.0000    0    14.007   11.400300   15.499887    6.364531
   4 C     6.0000    0    12.011    8.206031   13.885574    3.597162
   5 C     6.0000    0    12.011   11.021753   13.939982    4.147330
   6 H     1.0000    0     1.008   11.593509   12.001104    4.596555
   7 C     6.0000    0    12.011   12.591871   14.764709    1.898195
   8 C     6.0000    0    12.011   13.299620   12.969964    0.112795
   9 H     1.0000    0     1.008   12.723205   11.015338    0.339354
  10 C     6.0000    0    12.011   14.737491   13.666455   -1.969531
  11 H     1.0000    0     1.008   15.283522   12.260103   -3.354608
  12 C     6.0000    0    12.011   15.473117   16.168128   -2.270232
  13 H     1.0000    0     1.008   16.600210   16.715545   -3.891982
  14 C     6.0000    0    12.011   14.767989   17.970000   -0.496430
  15 H     1.0000    0     1.008   15.340347   19.922663   -0.728729
  16 C     6.0000    0    12.011   13.325932   17.267805    1.581293
  17 H     1.0000    0     1.008   12.781536   18.674995    2.966344
  18 C     6.0000    0    12.011    4.593596   14.470576    0.935503
  19 C     6.0000    0    12.011    4.370580   15.166678   -1.859375
  20 H     1.0000    0     1.008    5.218767   17.011922   -2.236296
  21 H     1.0000    0     1.008    2.395395   15.246871   -2.456689
  22 H     1.0000    0     1.008    5.333560   13.780341   -3.050087
  23 C     6.0000    0    12.011    3.241421   16.480524    2.506451
  24 H     1.0000    0     1.008    3.170053   15.983875    4.507297
  25 H     1.0000    0     1.008    1.295691   16.711601    1.857796
  26 H     1.0000    0     1.008    4.185604   18.308265    2.334959
  27 C     6.0000    0    12.011    3.415844   11.860474    1.336669
  28 H     1.0000    0     1.008    4.555283   10.390434    0.440607
  29 H     1.0000    0     1.008    1.527439   11.787228    0.506361
  30 H     1.0000    0     1.008    3.214120   11.386836    3.334076
  31 C     6.0000    0    12.011   13.525575   15.378047    7.876156
  32 C     6.0000    0    12.011   13.706660   16.778890   10.155565
  33 C     6.0000    0    12.011   15.952074   16.572556   11.524057
  34 H     1.0000    0     1.008   16.205677   17.601142   13.272328
  35 C     6.0000    0    12.011   17.950485   15.058537   10.742067
  36 H     1.0000    0     1.008   19.659836   14.951258   11.866314
  37 C     6.0000    0    12.011   17.742738   13.695384    8.520363
  38 H     1.0000    0     1.008   19.285540   12.510092    7.879022
  39 C     6.0000    0    12.011   15.547539   13.859933    7.103897
  40 H     1.0000    0     1.008   15.439751   12.794012    5.361289
  41 C     6.0000    0    12.011   11.608363   18.510240   11.185077
  42 C     6.0000    0    12.011   11.003946   20.640227    9.306218
  43 H     1.0000    0     1.008   12.718936   21.668882    8.789260
  44 H     1.0000    0     1.008    9.687502   21.998594   10.136439
  45 H     1.0000    0     1.008   10.138989   19.976569    7.556845
  46 C     6.0000    0    12.011    9.204947   17.019250   11.869834
  47 H     1.0000    0     1.008    8.170132   16.287358   10.248199
  48 H     1.0000    0     1.008    7.869957   18.216963   12.893769
  49 H     1.0000    0     1.008    9.650827   15.408901   13.083981
  50 C     6.0000    0    12.011   12.446874   19.805449   13.635846
  51 H     1.0000    0     1.008   12.865185   18.437761   15.127363
  52 H     1.0000    0     1.008   10.951199   21.036802   14.344635
  53 H     1.0000    0     1.008   14.120067   20.984433   13.352998
  54 C     6.0000    0    12.011    7.058461   11.191837    6.998496
  55 C     6.0000    0    12.011    5.505721   11.123810    9.317812
  56 C     6.0000    0    12.011    3.754337   13.016783    9.871457
  57 H     1.0000    0     1.008    3.474824   14.596388    8.601222
  58 C     6.0000    0    12.011    2.340380   12.894672   12.073249
  59 H     1.0000    0     1.008    0.982862   14.366315   12.498525
  60 C     6.0000    0    12.011    2.669082   10.883533   13.728960
  61 H     1.0000    0     1.008    1.564978   10.789851   15.452329
  62 C     6.0000    0    12.011    4.405743    8.989729   13.186040
  63 H     1.0000    0     1.008    4.659865    7.423129   14.478530
  64 C     6.0000    0    12.011    5.817312    9.106490   10.983177
  65 H     1.0000    0     1.008    7.169477    7.623291   10.577855
  66 H     1.0000    0     1.008    9.861263   16.264932    7.148582

--------------------------------
INTERNAL COORDINATES (ANGSTROEM)
--------------------------------
 O      0   0   0     0.000000000000     0.00000000     0.00000000
 O      1   0   0     2.258974613490     0.00000000     0.00000000
 N      1   2   0     2.305967704205   109.27451901     0.00000000
 N      1   2   3     2.766309122056    89.20849922   276.48889947
 C      3   1   2     1.252723659849    30.49732511   299.20655231
 C      4   1   2     1.448494413911    61.90367898    67.68743386
 H      6   4   1     1.095787457366   108.64374976   267.26667484
 C      6   4   1     1.515707343964   113.33781016   148.75877340
 C      8   6   4     1.391008605997   118.96957204   152.13467727
 H      9   8   6     1.085025503416   120.00897901     0.18069146
 C      9   8   6     1.388891411694   120.34424518   179.97779888
 H     11   9   8     1.083769279341   120.02640021   179.99857379
 C     11   9   8     1.389020685774   119.82382162     0.00000000
 H     13  11   9     1.084500741048   119.95726477   179.83367938
 C     13  11   9     1.389059334261   120.10123358   359.85265295
 H     15  13  11     1.083773988222   120.18262733   180.00901218
 C     15  13  11     1.388981163757   119.92389762     0.02566025
 H     17  15  13     1.083834295510   119.83639082   179.83440568
 C      3   1   2     1.460111288094    93.31583064   115.92608357
 C     19   3   1     1.528730193719   105.69279809   180.66983028
 H     20  19   3     1.093031679426   111.10659947   300.95041101
 H     20  19   3     1.092795479798   111.28620840   180.84507460
 H     20  19   3     1.093113460638   111.09810642    60.75082105
 C     19   3   1     1.527860610344   110.49558279    63.11214718
 H     24  19   3     1.091585920757   112.10806930   289.74954652
 H     24  19   3     1.092211360379   110.39183792   170.04590165
 H     24  19   3     1.092405655324   110.91344228    50.60902660
 C     19   3   1     1.530106329523   111.71817943   298.70551044
 H     28  19   3     1.092499681488   110.96112301   312.54003331
 H     28  19   3     1.092318265984   110.41732977   193.12183188
 H     28  19   3     1.091524672918   112.42421074    73.74475701
 C      4   1   2     1.381613725557   142.33489552   317.93793514
 C     32   4   1     1.419029396099   121.51576468   272.28496143
 C     33  32   4     1.395787626586   117.23489873   181.35442213
 H     34  33  32     1.081744706896   120.66181750   179.73776536
 C     34  33  32     1.389773579740   122.57355692   359.53065522
 H     36  34  33     1.084144423653   120.11032531   180.12584779
 C     36  34  33     1.383706337053   119.54224185     0.22152993
 H     38  36  34     1.084035160335   120.51783740   179.78990293
 C     38  36  34     1.385226543930   119.57847919     0.07374120
 H     40  38  36     1.082485827958   118.18986588   179.24358279
 C     33  32   4     1.539197746879   124.27036342     0.80022416
 C     42  33  32     1.536644899894   110.96232671   299.69751241
 H     43  42  33     1.093050723533   110.75696696   306.37760955
 H     43  42  33     1.093164275270   110.78916349   187.06344295
 H     43  42  33     1.090785552285   113.59674551    67.13331339
 C     42  33  32     1.539928456817   111.96952485    64.15685931
 H     47  42  33     1.089155385084   114.33315232   289.49421394
 H     47  42  33     1.092870492495   110.69551283   170.16800130
 H     47  42  33     1.093002441279   111.06905235    50.86063085
 C     42  33  32     1.532508052780   110.90811027   181.85358139
 H     51  42  33     1.093513753571   111.92633432   298.82302687
 H     51  42  33     1.091652148829   110.35228783   179.66919133
 H     51  42  33     1.093437413505   111.95008639    60.52147600
 C      2   1   3     1.210746739402    29.82400207   194.72358218
 C     55   2   1     1.477423866398   123.96790773   177.33023024
 C     56  55   2     1.395785807103   121.74668501   186.81916606
 H     57  56  55     1.082782053226   120.95954657     0.33469092
 C     57  56  55     1.386209360694   120.09100408   180.33061235
 H     59  57  56     1.083127866938   119.94160381   179.98758701
 C     59  57  56     1.389440921034   119.87800205     0.00000000
 H     61  59  57     1.084209164592   119.86582795   179.90878478
 C     61  59  57     1.389757223082   120.31508282   359.86919369
 H     63  61  59     1.083113998938   120.23089168   180.00123780
 C     63  61  59     1.385875359646   119.87776183     0.00000000
 H     65  63  61     1.083523647380   119.35013209   179.87367186
 H      4   1   2     0.999663290824    59.43803114   223.65766346

---------------------------
INTERNAL COORDINATES (A.U.)
---------------------------
 O      0   0   0     0.000000000000     0.00000000     0.00000000
 O      1   0   0     4.268843362976     0.00000000     0.00000000
 N      1   2   0     4.357647434615   109.27451901     0.00000000
 N      1   2   3     5.227566642455    89.20849922   276.48889947
 C      3   1   2     2.367304638598    30.49732511   299.20655231
 C      4   1   2     2.737257748807    61.90367898    67.68743386
 H      6   4   1     2.070738195407   108.64374976   267.26667484
 C      6   4   1     2.864271779265   113.33781016   148.75877340
 C      8   6   4     2.628625315262   118.96957204   152.13467727
 H      9   8   6     2.050401049776   120.00897901     0.18069146
 C      9   8   6     2.624624397856   120.34424518   179.97779888
 H     11   9   8     2.048027130313   120.02640021   179.99857379
 C     11   9   8     2.624868690464   119.82382162     0.00000000
 H     13  11   9     2.049409392616   119.95726477   179.83367938
 C     13  11   9     2.624941725521   120.10123358   359.85265295
 H     15  13  11     2.048036028807   120.18262733   180.00901218
 C     15  13  11     2.624794004675   119.92389762     0.02566025
 H     17  15  13     2.048149993065   119.83639082   179.83440568
 C      3   1   2     2.759210459545    93.31583064   115.92608357
 C     19   3   1     2.888881398785   105.69279809   180.66983028
 H     20  19   3     2.065530529815   111.10659947   300.95041101
 H     20  19   3     2.065084177205   111.28620840   180.84507460
 H     20  19   3     2.065685073909   111.09810642    60.75082105
 C     19   3   1     2.887238124356   110.49558279    63.11214718
 H     24  19   3     2.062798441874   112.10806930   289.74954652
 H     24  19   3     2.063980351474   110.39183792   170.04590165
 H     24  19   3     2.064347515709   110.91344228    50.60902660
 C     19   3   1     2.891481918578   111.71817943   298.70551044
 H     28  19   3     2.064525199409   110.96112301   312.54003331
 H     28  19   3     2.064182373789   110.41732977   193.12183188
 H     28  19   3     2.062682700233   112.42421074    73.74475701
 C      4   1   2     2.610871564169   142.33489552   317.93793514
 C     32   4   1     2.681576934611   121.51576468   272.28496143
 C     33  32   4     2.637656355363   117.23489873   181.35442213
 H     34  33  32     2.044201242853   120.66181750   179.73776536
 C     34  33  32     2.626291453868   122.57355692   359.53065522
 H     36  34  33     2.048736050322   120.11032531   180.12584779
 C     36  34  33     2.614826026802   119.54224185     0.22152993
 H     38  36  34     2.048529572575   120.51783740   179.78990293
 C     38  36  34     2.617698801467   119.57847919     0.07374120
 H     40  38  36     2.045601758691   118.18986588   179.24358279
 C     33  32   4     2.908662207550   124.27036342     0.80022416
 C     42  33  32     2.903838025887   110.96232671   299.69751241
 H     43  42  33     2.065566517961   110.75696696   306.37760955
 H     43  42  33     2.065781099648   110.78916349   187.06344295
 H     43  42  33     2.061285964657   113.59674551    67.13331339
 C     42  33  32     2.910043049216   111.96952485    64.15685931
 H     47  42  33     2.058205395095   114.33315232   289.49421394
 H     47  42  33     2.065225930659   110.69551283   170.16800130
 H     47  42  33     2.065475277725   111.06905235    50.86063085
 C     42  33  32     2.896020517782   110.90811027   181.85358139
 H     51  42  33     2.066441517925   111.92633432   298.82302687
 H     51  42  33     2.062923594793   110.35228783   179.66919133
 H     51  42  33     2.066297256108   111.95008639    60.52147600
 C      2   1   3     2.287979755008    29.82400207   194.72358218
 C     55   2   1     2.791926491211   123.96790773   177.33023024
 C     56  55   2     2.637652917039   121.74668501   186.81916606
 H     57  56  55     2.046161543323   120.95954657     0.33469092
 C     57  56  55     2.619556055989   120.09100408   180.33061235
 H     59  57  56     2.046815036532   119.94160381   179.98758701
 C     59  57  56     2.625662820018   119.87800205     0.00000000
 H     61  59  57     2.048858392967   119.86582795   179.90878478
 C     61  59  57     2.626260544265   120.31508282   359.86919369
 H     63  61  59     2.046788829809   120.23089168   180.00123780
 C     63  61  59     2.618924885481   119.87776183     0.00000000
 H     65  63  61     2.047562953177   119.35013209   179.87367186
 H      4   1   2     1.889089845792    59.43803114   223.65766346


           ************************************************************
           *        Program running with 20 parallel MPI-processes    *
           *              working on a common directory               *
           ************************************************************
------------------------------------------------------------------------------
                   ___                                                        
                  /   \      - P O W E R E D   B Y -                         
                 /     \                                                     
                 |  |  |   _    _      __       _____    __    __             
                 |  |  |  | |  | |    /  \     |  _  \  |  |  /  |          
                  \  \/   | |  | |   /    \    | | | |  |  | /  /          
                 / \  \   | |__| |  /  /\  \   | |_| |  |  |/  /          
                |  |  |   |  __  | /  /__\  \  |    /   |      \           
                |  |  |   | |  | | |   __   |  |    \   |  |\   \          
                \     /   | |  | | |  |  |  |  | |\  \  |  | \   \       
                 \___/    |_|  |_| |__|  |__|  |_| \__\ |__|  \__/        
                                                                              
                      - O R C A' S   B I G   F R I E N D -                    
                                      &                                       
                       - I N T E G R A L  F E E D E R -                       
                                                                              
 v1 FN, 2020, v2 2021                                                         
------------------------------------------------------------------------------


Reading SHARK input file ImineZ5opt.SHARKINP.tmp ... ok
----------------------
SHARK INTEGRAL PACKAGE
----------------------

Number of atoms                             ...     67
Number of basis functions                   ...   1227
Number of shells                            ...    499
Maximum angular momentum                    ...      3
Integral batch strategy                     ... SHARK/LIBINT Hybrid
RI-J (if used) integral strategy            ... SPLIT-RIJ (Revised 2003 algorithm where possible)
Printlevel                                  ...      1
Contraction scheme used                     ... SEGMENTED contraction
Coulomb Range Separation                    ... NOT USED
Exchange Range Separation                   ... NOT USED
Finite Nucleus Model                        ... NOT USED
Auxiliary Coulomb fitting basis             ... AVAILABLE
   # of basis functions in Aux-J            ...   1991
   # of shells in Aux-J                     ...    665
   Maximum angular momentum in Aux-J        ...      4
Auxiliary J/K fitting basis                 ... NOT available
Auxiliary Correlation fitting basis         ... NOT available
Auxiliary 'external' fitting basis          ... NOT available
Integral threshold                          ...     2.500000e-11
Primitive cut-off                           ...     2.500000e-12
Primitive pair pre-selection threshold      ...     2.500000e-12

Calculating pre-screening integrals         ... done (  0.1 sec) Dimension = 499
Organizing shell pair data                  ... done (  0.7 sec)
Shell pair information
Total number of shell pairs                 ...    124750
Shell pairs after pre-screening             ...     79318
Total number of primitive shell pairs       ...    374508
Primitive shell pairs kept                  ...    151842
          la=0 lb=0:  22354 shell pairs
          la=1 lb=0:  23717 shell pairs
          la=1 lb=1:   6315 shell pairs
          la=2 lb=0:  10756 shell pairs
          la=2 lb=1:   5764 shell pairs
          la=2 lb=2:   1351 shell pairs
          la=3 lb=0:   4920 shell pairs
          la=3 lb=1:   2687 shell pairs
          la=3 lb=2:   1180 shell pairs
          la=3 lb=3:    274 shell pairs

Calculating one electron integrals          ... done (  0.2 sec)
Calculating RI/J V-Matrix + Cholesky decomp.... done (  3.2 sec)
Calculating Nuclear repulsion               ... done (  0.0 sec) ENN=   3500.317907177378 Eh

SHARK setup successfully completed in   6.5 seconds

Maximum memory used throughout the entire GTOINT-calculation: 115.1 MB
[1710176187.763617] [node056:2005610:0]          mpool.c:43   UCX  WARN  object 0xc481b40 was not returned to mpool ucp_requests
[1710176187.763636] [node056:2005610:0]          mpool.c:43   UCX  WARN  object 0xc481d00 was not returned to mpool ucp_requests
[1710176187.763639] [node056:2005610:0]          mpool.c:43   UCX  WARN  object 0xc481ec0 was not returned to mpool ucp_requests
[1710176187.763642] [node056:2005610:0]          mpool.c:43   UCX  WARN  object 0xc482080 was not returned to mpool ucp_requests
[1710176187.763645] [node056:2005610:0]          mpool.c:43   UCX  WARN  object 0xc482240 was not returned to mpool ucp_requests
[1710176187.763647] [node056:2005610:0]          mpool.c:43   UCX  WARN  object 0xc482400 was not returned to mpool ucp_requests
[1710176187.763649] [node056:2005610:0]          mpool.c:43   UCX  WARN  object 0xc4825c0 was not returned to mpool ucp_requests
[1710176187.763652] [node056:2005610:0]          mpool.c:43   UCX  WARN  object 0xc482780 was not returned to mpool ucp_requests
[1710176187.763655] [node056:2005610:0]          mpool.c:43   UCX  WARN  object 0xc482940 was not returned to mpool ucp_requests
[1710176187.763657] [node056:2005610:0]          mpool.c:43   UCX  WARN  object 0xc482b00 was not returned to mpool ucp_requests
[1710176187.763660] [node056:2005610:0]          mpool.c:43   UCX  WARN  object 0xc482cc0 was not returned to mpool ucp_requests
[1710176187.763662] [node056:2005610:0]          mpool.c:43   UCX  WARN  object 0xc482e80 was not returned to mpool ucp_requests
[1710176187.764720] [node056:2005614:0]          mpool.c:43   UCX  WARN  object 0xb779b80 was not returned to mpool ucp_requests
[1710176187.764741] [node056:2005614:0]          mpool.c:43   UCX  WARN  object 0xb779d40 was not returned to mpool ucp_requests
[1710176187.764747] [node056:2005614:0]          mpool.c:43   UCX  WARN  object 0xb779f00 was not returned to mpool ucp_requests
[1710176187.764750] [node056:2005614:0]          mpool.c:43   UCX  WARN  object 0xb77a0c0 was not returned to mpool ucp_requests
[1710176187.764753] [node056:2005614:0]          mpool.c:43   UCX  WARN  object 0xb77a280 was not returned to mpool ucp_requests
[1710176187.764757] [node056:2005614:0]          mpool.c:43   UCX  WARN  object 0xb77a440 was not returned to mpool ucp_requests
[1710176187.764761] [node056:2005614:0]          mpool.c:43   UCX  WARN  object 0xb77a600 was not returned to mpool ucp_requests
[1710176187.764764] [node056:2005614:0]          mpool.c:43   UCX  WARN  object 0xb77a7c0 was not returned to mpool ucp_requests
[1710176187.764767] [node056:2005614:0]          mpool.c:43   UCX  WARN  object 0xb77a980 was not returned to mpool ucp_requests
[1710176187.764771] [node056:2005614:0]          mpool.c:43   UCX  WARN  object 0xb77ab40 was not returned to mpool ucp_requests
[1710176187.769418] [node056:2005609:0]          mpool.c:43   UCX  WARN  object 0xb0c9240 was not returned to mpool ucp_requests
[1710176187.769431] [node056:2005609:0]          mpool.c:43   UCX  WARN  object 0xb0c9400 was not returned to mpool ucp_requests
[1710176187.769436] [node056:2005609:0]          mpool.c:43   UCX  WARN  object 0xb0c95c0 was not returned to mpool ucp_requests
[1710176187.769439] [node056:2005609:0]          mpool.c:43   UCX  WARN  object 0xb0c9780 was not returned to mpool ucp_requests
[1710176187.769443] [node056:2005609:0]          mpool.c:43   UCX  WARN  object 0xb0c9940 was not returned to mpool ucp_requests
[1710176187.769446] [node056:2005609:0]          mpool.c:43   UCX  WARN  object 0xb0c9b00 was not returned to mpool ucp_requests
[1710176187.769450] [node056:2005609:0]          mpool.c:43   UCX  WARN  object 0xb0c9cc0 was not returned to mpool ucp_requests
[1710176187.769453] [node056:2005609:0]          mpool.c:43   UCX  WARN  object 0xb0c9e80 was not returned to mpool ucp_requests
[1710176187.769457] [node056:2005609:0]          mpool.c:43   UCX  WARN  object 0xb0ca040 was not returned to mpool ucp_requests
[1710176187.765144] [node056:2005613:0]          mpool.c:43   UCX  WARN  object 0xafa8b00 was not returned to mpool ucp_requests
[1710176187.765156] [node056:2005613:0]          mpool.c:43   UCX  WARN  object 0xafa8cc0 was not returned to mpool ucp_requests
[1710176187.765160] [node056:2005613:0]          mpool.c:43   UCX  WARN  object 0xafa8e80 was not returned to mpool ucp_requests
[1710176187.765162] [node056:2005613:0]          mpool.c:43   UCX  WARN  object 0xafa9040 was not returned to mpool ucp_requests
[1710176187.765165] [node056:2005613:0]          mpool.c:43   UCX  WARN  object 0xafa9200 was not returned to mpool ucp_requests
[1710176187.765167] [node056:2005613:0]          mpool.c:43   UCX  WARN  object 0xafa93c0 was not returned to mpool ucp_requests
[1710176187.765170] [node056:2005613:0]          mpool.c:43   UCX  WARN  object 0xafa9580 was not returned to mpool ucp_requests
[1710176187.765172] [node056:2005613:0]          mpool.c:43   UCX  WARN  object 0xafa9740 was not returned to mpool ucp_requests
[1710176187.765175] [node056:2005613:0]          mpool.c:43   UCX  WARN  object 0xafa9900 was not returned to mpool ucp_requests
[1710176187.765177] [node056:2005613:0]          mpool.c:43   UCX  WARN  object 0xafa9ac0 was not returned to mpool ucp_requests
[1710176187.765180] [node056:2005613:0]          mpool.c:43   UCX  WARN  object 0xafa9c80 was not returned to mpool ucp_requests
[1710176187.765182] [node056:2005613:0]          mpool.c:43   UCX  WARN  object 0xafa9e40 was not returned to mpool ucp_requests
[1710176187.765184] [node056:2005613:0]          mpool.c:43   UCX  WARN  object 0xafaa000 was not returned to mpool ucp_requests
[1710176187.777179] [node056:2005615:0]          mpool.c:43   UCX  WARN  object 0xbb66a80 was not returned to mpool ucp_requests
[1710176187.777191] [node056:2005615:0]          mpool.c:43   UCX  WARN  object 0xbb66c40 was not returned to mpool ucp_requests
[1710176187.777196] [node056:2005615:0]          mpool.c:43   UCX  WARN  object 0xbb66e00 was not returned to mpool ucp_requests
[1710176187.777200] [node056:2005615:0]          mpool.c:43   UCX  WARN  object 0xbb66fc0 was not returned to mpool ucp_requests
[1710176187.777203] [node056:2005615:0]          mpool.c:43   UCX  WARN  object 0xbb67180 was not returned to mpool ucp_requests
[1710176187.777207] [node056:2005615:0]          mpool.c:43   UCX  WARN  object 0xbb67340 was not returned to mpool ucp_requests
[1710176187.777210] [node056:2005615:0]          mpool.c:43   UCX  WARN  object 0xbb67500 was not returned to mpool ucp_requests
[1710176187.777214] [node056:2005615:0]          mpool.c:43   UCX  WARN  object 0xbb676c0 was not returned to mpool ucp_requests
[1710176187.777217] [node056:2005615:0]          mpool.c:43   UCX  WARN  object 0xbb67880 was not returned to mpool ucp_requests
[1710176187.777220] [node056:2005615:0]          mpool.c:43   UCX  WARN  object 0xbb67a40 was not returned to mpool ucp_requests
[1710176187.777224] [node056:2005615:0]          mpool.c:43   UCX  WARN  object 0xbb67c00 was not returned to mpool ucp_requests
[1710176187.777227] [node056:2005615:0]          mpool.c:43   UCX  WARN  object 0xbb67dc0 was not returned to mpool ucp_requests
[1710176187.777230] [node056:2005615:0]          mpool.c:43   UCX  WARN  object 0xbb67f80 was not returned to mpool ucp_requests
[1710176187.776514] [node056:2005616:0]          mpool.c:43   UCX  WARN  object 0xbd1cb80 was not returned to mpool ucp_requests
[1710176187.776526] [node056:2005616:0]          mpool.c:43   UCX  WARN  object 0xbd1cd40 was not returned to mpool ucp_requests
[1710176187.776529] [node056:2005616:0]          mpool.c:43   UCX  WARN  object 0xbd1cf00 was not returned to mpool ucp_requests
[1710176187.776532] [node056:2005616:0]          mpool.c:43   UCX  WARN  object 0xbd1d0c0 was not returned to mpool ucp_requests
[1710176187.776534] [node056:2005616:0]          mpool.c:43   UCX  WARN  object 0xbd1d280 was not returned to mpool ucp_requests
[1710176187.776537] [node056:2005616:0]          mpool.c:43   UCX  WARN  object 0xbd1d440 was not returned to mpool ucp_requests
[1710176187.776539] [node056:2005616:0]          mpool.c:43   UCX  WARN  object 0xbd1d600 was not returned to mpool ucp_requests
[1710176187.776541] [node056:2005616:0]          mpool.c:43   UCX  WARN  object 0xbd1d7c0 was not returned to mpool ucp_requests
[1710176187.776544] [node056:2005616:0]          mpool.c:43   UCX  WARN  object 0xbd1d980 was not returned to mpool ucp_requests
[1710176187.776546] [node056:2005616:0]          mpool.c:43   UCX  WARN  object 0xbd1db40 was not returned to mpool ucp_requests
[1710176187.776549] [node056:2005616:0]          mpool.c:43   UCX  WARN  object 0xbd1dd00 was not returned to mpool ucp_requests
[1710176187.776551] [node056:2005616:0]          mpool.c:43   UCX  WARN  object 0xbd1dec0 was not returned to mpool ucp_requests
[1710176187.776554] [node056:2005616:0]          mpool.c:43   UCX  WARN  object 0xbd1e080 was not returned to mpool ucp_requests
[1710176187.775957] [node056:2005617:0]          mpool.c:43   UCX  WARN  object 0xbd2ea40 was not returned to mpool ucp_requests
[1710176187.775969] [node056:2005617:0]          mpool.c:43   UCX  WARN  object 0xbd2ec00 was not returned to mpool ucp_requests
[1710176187.775973] [node056:2005617:0]          mpool.c:43   UCX  WARN  object 0xbd2edc0 was not returned to mpool ucp_requests
[1710176187.775977] [node056:2005617:0]          mpool.c:43   UCX  WARN  object 0xbd2ef80 was not returned to mpool ucp_requests
[1710176187.775981] [node056:2005617:0]          mpool.c:43   UCX  WARN  object 0xbd2f140 was not returned to mpool ucp_requests
[1710176187.775984] [node056:2005617:0]          mpool.c:43   UCX  WARN  object 0xbd2f300 was not returned to mpool ucp_requests
[1710176187.775987] [node056:2005617:0]          mpool.c:43   UCX  WARN  object 0xbd2f4c0 was not returned to mpool ucp_requests
[1710176187.775991] [node056:2005617:0]          mpool.c:43   UCX  WARN  object 0xbd2f680 was not returned to mpool ucp_requests
[1710176187.775994] [node056:2005617:0]          mpool.c:43   UCX  WARN  object 0xbd2f840 was not returned to mpool ucp_requests
[1710176187.775997] [node056:2005617:0]          mpool.c:43   UCX  WARN  object 0xbd2fa00 was not returned to mpool ucp_requests
[1710176187.776001] [node056:2005617:0]          mpool.c:43   UCX  WARN  object 0xbd2fbc0 was not returned to mpool ucp_requests
[1710176187.776004] [node056:2005617:0]          mpool.c:43   UCX  WARN  object 0xbd2fd80 was not returned to mpool ucp_requests
[1710176187.776007] [node056:2005617:0]          mpool.c:43   UCX  WARN  object 0xbd2ff40 was not returned to mpool ucp_requests
[1710176187.769686] [node056:2005618:0]          mpool.c:43   UCX  WARN  object 0xb511a80 was not returned to mpool ucp_requests
[1710176187.769699] [node056:2005618:0]          mpool.c:43   UCX  WARN  object 0xb511c40 was not returned to mpool ucp_requests
[1710176187.769703] [node056:2005618:0]          mpool.c:43   UCX  WARN  object 0xb511e00 was not returned to mpool ucp_requests
[1710176187.769707] [node056:2005618:0]          mpool.c:43   UCX  WARN  object 0xb511fc0 was not returned to mpool ucp_requests
[1710176187.769711] [node056:2005618:0]          mpool.c:43   UCX  WARN  object 0xb512180 was not returned to mpool ucp_requests
[1710176187.769714] [node056:2005618:0]          mpool.c:43   UCX  WARN  object 0xb512340 was not returned to mpool ucp_requests
[1710176187.769717] [node056:2005618:0]          mpool.c:43   UCX  WARN  object 0xb512500 was not returned to mpool ucp_requests
[1710176187.769721] [node056:2005618:0]          mpool.c:43   UCX  WARN  object 0xb5126c0 was not returned to mpool ucp_requests
[1710176187.769724] [node056:2005618:0]          mpool.c:43   UCX  WARN  object 0xb512880 was not returned to mpool ucp_requests
[1710176187.769727] [node056:2005618:0]          mpool.c:43   UCX  WARN  object 0xb512a40 was not returned to mpool ucp_requests
[1710176187.769731] [node056:2005618:0]          mpool.c:43   UCX  WARN  object 0xb512c00 was not returned to mpool ucp_requests
[1710176187.769734] [node056:2005618:0]          mpool.c:43   UCX  WARN  object 0xb512dc0 was not returned to mpool ucp_requests
[1710176187.769738] [node056:2005618:0]          mpool.c:43   UCX  WARN  object 0xb512f80 was not returned to mpool ucp_requests
[1710176187.774949] [node056:2005621:0]          mpool.c:43   UCX  WARN  object 0xc58f240 was not returned to mpool ucp_requests
[1710176187.774961] [node056:2005621:0]          mpool.c:43   UCX  WARN  object 0xc58f400 was not returned to mpool ucp_requests
[1710176187.774965] [node056:2005621:0]          mpool.c:43   UCX  WARN  object 0xc58f5c0 was not returned to mpool ucp_requests
[1710176187.774968] [node056:2005621:0]          mpool.c:43   UCX  WARN  object 0xc58f780 was not returned to mpool ucp_requests
[1710176187.774971] [node056:2005621:0]          mpool.c:43   UCX  WARN  object 0xc58f940 was not returned to mpool ucp_requests
[1710176187.774974] [node056:2005621:0]          mpool.c:43   UCX  WARN  object 0xc58fb00 was not returned to mpool ucp_requests
[1710176187.774977] [node056:2005621:0]          mpool.c:43   UCX  WARN  object 0xc58fcc0 was not returned to mpool ucp_requests
[1710176187.774980] [node056:2005621:0]          mpool.c:43   UCX  WARN  object 0xc58fe80 was not returned to mpool ucp_requests
[1710176187.774983] [node056:2005621:0]          mpool.c:43   UCX  WARN  object 0xc590040 was not returned to mpool ucp_requests
[1710176187.779437] [node056:2005622:0]          mpool.c:43   UCX  WARN  object 0xbfb8e40 was not returned to mpool ucp_requests
[1710176187.779449] [node056:2005622:0]          mpool.c:43   UCX  WARN  object 0xbfb9000 was not returned to mpool ucp_requests
[1710176187.779453] [node056:2005622:0]          mpool.c:43   UCX  WARN  object 0xbfb91c0 was not returned to mpool ucp_requests
[1710176187.779457] [node056:2005622:0]          mpool.c:43   UCX  WARN  object 0xbfb9380 was not returned to mpool ucp_requests
[1710176187.779460] [node056:2005622:0]          mpool.c:43   UCX  WARN  object 0xbfb9540 was not returned to mpool ucp_requests
[1710176187.779464] [node056:2005622:0]          mpool.c:43   UCX  WARN  object 0xbfb9700 was not returned to mpool ucp_requests
[1710176187.779467] [node056:2005622:0]          mpool.c:43   UCX  WARN  object 0xbfb98c0 was not returned to mpool ucp_requests
[1710176187.779471] [node056:2005622:0]          mpool.c:43   UCX  WARN  object 0xbfb9a80 was not returned to mpool ucp_requests
[1710176187.779475] [node056:2005622:0]          mpool.c:43   UCX  WARN  object 0xbfb9c40 was not returned to mpool ucp_requests
[1710176187.779478] [node056:2005622:0]          mpool.c:43   UCX  WARN  object 0xbfb9e00 was not returned to mpool ucp_requests
[1710176187.779481] [node056:2005622:0]          mpool.c:43   UCX  WARN  object 0xbfb9fc0 was not returned to mpool ucp_requests
[1710176187.779485] [node056:2005622:0]          mpool.c:43   UCX  WARN  object 0xbfba180 was not returned to mpool ucp_requests
[1710176187.770390] [node056:2005623:0]          mpool.c:43   UCX  WARN  object 0xb17ac40 was not returned to mpool ucp_requests
[1710176187.770402] [node056:2005623:0]          mpool.c:43   UCX  WARN  object 0xb17ae00 was not returned to mpool ucp_requests
[1710176187.770406] [node056:2005623:0]          mpool.c:43   UCX  WARN  object 0xb17afc0 was not returned to mpool ucp_requests
[1710176187.770410] [node056:2005623:0]          mpool.c:43   UCX  WARN  object 0xb17b180 was not returned to mpool ucp_requests
[1710176187.770414] [node056:2005623:0]          mpool.c:43   UCX  WARN  object 0xb17b340 was not returned to mpool ucp_requests
[1710176187.770417] [node056:2005623:0]          mpool.c:43   UCX  WARN  object 0xb17b500 was not returned to mpool ucp_requests
[1710176187.770421] [node056:2005623:0]          mpool.c:43   UCX  WARN  object 0xb17b6c0 was not returned to mpool ucp_requests
[1710176187.770425] [node056:2005623:0]          mpool.c:43   UCX  WARN  object 0xb17b880 was not returned to mpool ucp_requests
[1710176187.770429] [node056:2005623:0]          mpool.c:43   UCX  WARN  object 0xb17ba40 was not returned to mpool ucp_requests
[1710176187.770433] [node056:2005623:0]          mpool.c:43   UCX  WARN  object 0xb17bc00 was not returned to mpool ucp_requests
[1710176187.770436] [node056:2005623:0]          mpool.c:43   UCX  WARN  object 0xb17bdc0 was not returned to mpool ucp_requests
[1710176187.770440] [node056:2005623:0]          mpool.c:43   UCX  WARN  object 0xb17bf80 was not returned to mpool ucp_requests
[1710176187.777275] [node056:2005624:0]          mpool.c:43   UCX  WARN  object 0xc2c3b40 was not returned to mpool ucp_requests
[1710176187.777287] [node056:2005624:0]          mpool.c:43   UCX  WARN  object 0xc2c3d00 was not returned to mpool ucp_requests
[1710176187.777292] [node056:2005624:0]          mpool.c:43   UCX  WARN  object 0xc2c3ec0 was not returned to mpool ucp_requests
[1710176187.777295] [node056:2005624:0]          mpool.c:43   UCX  WARN  object 0xc2c4080 was not returned to mpool ucp_requests
[1710176187.777299] [node056:2005624:0]          mpool.c:43   UCX  WARN  object 0xc2c4240 was not returned to mpool ucp_requests
[1710176187.777303] [node056:2005624:0]          mpool.c:43   UCX  WARN  object 0xc2c4400 was not returned to mpool ucp_requests
[1710176187.777306] [node056:2005624:0]          mpool.c:43   UCX  WARN  object 0xc2c45c0 was not returned to mpool ucp_requests
[1710176187.777309] [node056:2005624:0]          mpool.c:43   UCX  WARN  object 0xc2c4780 was not returned to mpool ucp_requests
[1710176187.777313] [node056:2005624:0]          mpool.c:43   UCX  WARN  object 0xc2c4940 was not returned to mpool ucp_requests
[1710176187.777317] [node056:2005624:0]          mpool.c:43   UCX  WARN  object 0xc2c4b00 was not returned to mpool ucp_requests
[1710176187.777320] [node056:2005624:0]          mpool.c:43   UCX  WARN  object 0xc2c4cc0 was not returned to mpool ucp_requests
[1710176187.777324] [node056:2005624:0]          mpool.c:43   UCX  WARN  object 0xc2c4e80 was not returned to mpool ucp_requests
[1710176187.774896] [node056:2005625:0]          mpool.c:43   UCX  WARN  object 0xbfe9d40 was not returned to mpool ucp_requests
[1710176187.774915] [node056:2005625:0]          mpool.c:43   UCX  WARN  object 0xbfe9f00 was not returned to mpool ucp_requests
[1710176187.774920] [node056:2005625:0]          mpool.c:43   UCX  WARN  object 0xbfea0c0 was not returned to mpool ucp_requests
[1710176187.774924] [node056:2005625:0]          mpool.c:43   UCX  WARN  object 0xbfea280 was not returned to mpool ucp_requests
[1710176187.774927] [node056:2005625:0]          mpool.c:43   UCX  WARN  object 0xbfea440 was not returned to mpool ucp_requests
[1710176187.774931] [node056:2005625:0]          mpool.c:43   UCX  WARN  object 0xbfea600 was not returned to mpool ucp_requests
[1710176187.774934] [node056:2005625:0]          mpool.c:43   UCX  WARN  object 0xbfea7c0 was not returned to mpool ucp_requests
[1710176187.774938] [node056:2005625:0]          mpool.c:43   UCX  WARN  object 0xbfea980 was not returned to mpool ucp_requests
[1710176187.774941] [node056:2005625:0]          mpool.c:43   UCX  WARN  object 0xbfeab40 was not returned to mpool ucp_requests
[1710176187.774944] [node056:2005625:0]          mpool.c:43   UCX  WARN  object 0xbfead00 was not returned to mpool ucp_requests
[1710176187.774948] [node056:2005625:0]          mpool.c:43   UCX  WARN  object 0xbfeaec0 was not returned to mpool ucp_requests
[1710176187.774951] [node056:2005625:0]          mpool.c:43   UCX  WARN  object 0xbfeb080 was not returned to mpool ucp_requests
[1710176187.767138] [node056:2005626:0]          mpool.c:43   UCX  WARN  object 0xb54fd00 was not returned to mpool ucp_requests
[1710176187.767157] [node056:2005626:0]          mpool.c:43   UCX  WARN  object 0xb54fec0 was not returned to mpool ucp_requests
[1710176187.767162] [node056:2005626:0]          mpool.c:43   UCX  WARN  object 0xb550080 was not returned to mpool ucp_requests
[1710176187.767165] [node056:2005626:0]          mpool.c:43   UCX  WARN  object 0xb550240 was not returned to mpool ucp_requests
[1710176187.767169] [node056:2005626:0]          mpool.c:43   UCX  WARN  object 0xb550400 was not returned to mpool ucp_requests
[1710176187.767172] [node056:2005626:0]          mpool.c:43   UCX  WARN  object 0xb5505c0 was not returned to mpool ucp_requests
[1710176187.767176] [node056:2005626:0]          mpool.c:43   UCX  WARN  object 0xb550780 was not returned to mpool ucp_requests
[1710176187.767179] [node056:2005626:0]          mpool.c:43   UCX  WARN  object 0xb550940 was not returned to mpool ucp_requests
[1710176187.767182] [node056:2005626:0]          mpool.c:43   UCX  WARN  object 0xb550b00 was not returned to mpool ucp_requests
[1710176187.767186] [node056:2005626:0]          mpool.c:43   UCX  WARN  object 0xb550cc0 was not returned to mpool ucp_requests
[1710176187.767189] [node056:2005626:0]          mpool.c:43   UCX  WARN  object 0xb550e80 was not returned to mpool ucp_requests
[1710176187.767193] [node056:2005626:0]          mpool.c:43   UCX  WARN  object 0xb551040 was not returned to mpool ucp_requests
[1710176187.769356] [node056:2005627:0]          mpool.c:43   UCX  WARN  object 0xb6addc0 was not returned to mpool ucp_requests
[1710176187.769369] [node056:2005627:0]          mpool.c:43   UCX  WARN  object 0xb6adf80 was not returned to mpool ucp_requests
[1710176187.769373] [node056:2005627:0]          mpool.c:43   UCX  WARN  object 0xb6ae140 was not returned to mpool ucp_requests
[1710176187.769376] [node056:2005627:0]          mpool.c:43   UCX  WARN  object 0xb6ae300 was not returned to mpool ucp_requests
[1710176187.769379] [node056:2005627:0]          mpool.c:43   UCX  WARN  object 0xb6ae4c0 was not returned to mpool ucp_requests
[1710176187.769382] [node056:2005627:0]          mpool.c:43   UCX  WARN  object 0xb6ae680 was not returned to mpool ucp_requests
[1710176187.769385] [node056:2005627:0]          mpool.c:43   UCX  WARN  object 0xb6ae840 was not returned to mpool ucp_requests
[1710176187.769388] [node056:2005627:0]          mpool.c:43   UCX  WARN  object 0xb6aea00 was not returned to mpool ucp_requests
[1710176187.769391] [node056:2005627:0]          mpool.c:43   UCX  WARN  object 0xb6aebc0 was not returned to mpool ucp_requests
[1710176187.769394] [node056:2005627:0]          mpool.c:43   UCX  WARN  object 0xb6aed80 was not returned to mpool ucp_requests
[1710176187.769396] [node056:2005627:0]          mpool.c:43   UCX  WARN  object 0xb6aef40 was not returned to mpool ucp_requests
[1710176187.769399] [node056:2005627:0]          mpool.c:43   UCX  WARN  object 0xb6af100 was not returned to mpool ucp_requests
[1710176187.764774] [node056:2005614:0]          mpool.c:43   UCX  WARN  object 0xb77ad00 was not returned to mpool ucp_requests
[1710176187.764777] [node056:2005614:0]          mpool.c:43   UCX  WARN  object 0xb77aec0 was not returned to mpool ucp_requests
[1710176187.764780] [node056:2005614:0]          mpool.c:43   UCX  WARN  object 0xb77b080 was not returned to mpool ucp_requests
[1710176187.784273] [node056:2005612:0]          mpool.c:43   UCX  WARN  object 0xc3e7a80 was not returned to mpool ucp_requests
[1710176187.784287] [node056:2005612:0]          mpool.c:43   UCX  WARN  object 0xc3e7c40 was not returned to mpool ucp_requests
[1710176187.784292] [node056:2005612:0]          mpool.c:43   UCX  WARN  object 0xc3e7e00 was not returned to mpool ucp_requests
[1710176187.784295] [node056:2005612:0]          mpool.c:43   UCX  WARN  object 0xc3e7fc0 was not returned to mpool ucp_requests
[1710176187.784298] [node056:2005612:0]          mpool.c:43   UCX  WARN  object 0xc3e8180 was not returned to mpool ucp_requests
[1710176187.784301] [node056:2005612:0]          mpool.c:43   UCX  WARN  object 0xc3e8340 was not returned to mpool ucp_requests
[1710176187.784304] [node056:2005612:0]          mpool.c:43   UCX  WARN  object 0xc3e8500 was not returned to mpool ucp_requests
[1710176187.784307] [node056:2005612:0]          mpool.c:43   UCX  WARN  object 0xc3e86c0 was not returned to mpool ucp_requests
[1710176187.784310] [node056:2005612:0]          mpool.c:43   UCX  WARN  object 0xc3e8880 was not returned to mpool ucp_requests
[1710176187.784313] [node056:2005612:0]          mpool.c:43   UCX  WARN  object 0xc3e8a40 was not returned to mpool ucp_requests
[1710176187.784316] [node056:2005612:0]          mpool.c:43   UCX  WARN  object 0xc3e8c00 was not returned to mpool ucp_requests
[1710176187.784318] [node056:2005612:0]          mpool.c:43   UCX  WARN  object 0xc3e8dc0 was not returned to mpool ucp_requests
[1710176187.784321] [node056:2005612:0]          mpool.c:43   UCX  WARN  object 0xc3e8f80 was not returned to mpool ucp_requests
[1710176187.785514] [node056:2005611:0]          mpool.c:43   UCX  WARN  object 0xc29a0c0 was not returned to mpool ucp_requests
[1710176187.785532] [node056:2005611:0]          mpool.c:43   UCX  WARN  object 0xc29a280 was not returned to mpool ucp_requests
[1710176187.785536] [node056:2005611:0]          mpool.c:43   UCX  WARN  object 0xc29a440 was not returned to mpool ucp_requests
[1710176187.785539] [node056:2005611:0]          mpool.c:43   UCX  WARN  object 0xc29a600 was not returned to mpool ucp_requests
[1710176187.785543] [node056:2005611:0]          mpool.c:43   UCX  WARN  object 0xc29a7c0 was not returned to mpool ucp_requests
[1710176187.785546] [node056:2005611:0]          mpool.c:43   UCX  WARN  object 0xc29a980 was not returned to mpool ucp_requests
[1710176187.785549] [node056:2005611:0]          mpool.c:43   UCX  WARN  object 0xc29ab40 was not returned to mpool ucp_requests
[1710176187.785552] [node056:2005611:0]          mpool.c:43   UCX  WARN  object 0xc29ad00 was not returned to mpool ucp_requests
[1710176187.785555] [node056:2005611:0]          mpool.c:43   UCX  WARN  object 0xc29aec0 was not returned to mpool ucp_requests
[1710176187.785559] [node056:2005611:0]          mpool.c:43   UCX  WARN  object 0xc29b080 was not returned to mpool ucp_requests
[1710176187.791444] [node056:2005619:0]          mpool.c:43   UCX  WARN  object 0xb69e980 was not returned to mpool ucp_requests
[1710176187.791456] [node056:2005619:0]          mpool.c:43   UCX  WARN  object 0xb69eb40 was not returned to mpool ucp_requests
[1710176187.791460] [node056:2005619:0]          mpool.c:43   UCX  WARN  object 0xb69ed00 was not returned to mpool ucp_requests
[1710176187.791464] [node056:2005619:0]          mpool.c:43   UCX  WARN  object 0xb69eec0 was not returned to mpool ucp_requests
[1710176187.791467] [node056:2005619:0]          mpool.c:43   UCX  WARN  object 0xb69f080 was not returned to mpool ucp_requests
[1710176187.791471] [node056:2005619:0]          mpool.c:43   UCX  WARN  object 0xb69f240 was not returned to mpool ucp_requests
[1710176187.791474] [node056:2005619:0]          mpool.c:43   UCX  WARN  object 0xb69f400 was not returned to mpool ucp_requests
[1710176187.791477] [node056:2005619:0]          mpool.c:43   UCX  WARN  object 0xb69f5c0 was not returned to mpool ucp_requests
[1710176187.791481] [node056:2005619:0]          mpool.c:43   UCX  WARN  object 0xb69f780 was not returned to mpool ucp_requests
[1710176187.791484] [node056:2005619:0]          mpool.c:43   UCX  WARN  object 0xb69f940 was not returned to mpool ucp_requests
[1710176187.791487] [node056:2005619:0]          mpool.c:43   UCX  WARN  object 0xb69fb00 was not returned to mpool ucp_requests
[1710176187.791491] [node056:2005619:0]          mpool.c:43   UCX  WARN  object 0xb69fcc0 was not returned to mpool ucp_requests
[1710176187.791494] [node056:2005619:0]          mpool.c:43   UCX  WARN  object 0xb69fe80 was not returned to mpool ucp_requests
[1710176187.840186] [node056:2005620:0]          mpool.c:43   UCX  WARN  object 0xc51fbc0 was not returned to mpool ucp_requests
[1710176187.840207] [node056:2005620:0]          mpool.c:43   UCX  WARN  object 0xc51fd80 was not returned to mpool ucp_requests
[1710176187.840212] [node056:2005620:0]          mpool.c:43   UCX  WARN  object 0xc51ff40 was not returned to mpool ucp_requests
[1710176187.840215] [node056:2005620:0]          mpool.c:43   UCX  WARN  object 0xc520100 was not returned to mpool ucp_requests
[1710176187.840219] [node056:2005620:0]          mpool.c:43   UCX  WARN  object 0xc5202c0 was not returned to mpool ucp_requests
[1710176187.840221] [node056:2005620:0]          mpool.c:43   UCX  WARN  object 0xc520480 was not returned to mpool ucp_requests
[1710176187.840224] [node056:2005620:0]          mpool.c:43   UCX  WARN  object 0xc520640 was not returned to mpool ucp_requests
[1710176187.840227] [node056:2005620:0]          mpool.c:43   UCX  WARN  object 0xc520800 was not returned to mpool ucp_requests
[1710176187.840230] [node056:2005620:0]          mpool.c:43   UCX  WARN  object 0xc5209c0 was not returned to mpool ucp_requests
[1710176187.840232] [node056:2005620:0]          mpool.c:43   UCX  WARN  object 0xc520b80 was not returned to mpool ucp_requests
[1710176187.840235] [node056:2005620:0]          mpool.c:43   UCX  WARN  object 0xc520d40 was not returned to mpool ucp_requests
[1710176187.840238] [node056:2005620:0]          mpool.c:43   UCX  WARN  object 0xc520f00 was not returned to mpool ucp_requests


           ************************************************************
           *        Program running with 20 parallel MPI-processes    *
           *              working on a common directory               *
           ************************************************************

Diagonalization of the overlap matrix:
Smallest eigenvalue                        ... 4.050e-06
Time for diagonalization                   ...    1.949 sec
Threshold for overlap eigenvalues          ... 1.000e-08
Number of eigenvalues below threshold      ... 0
Time for construction of square roots      ...    5.988 sec
Total time needed                          ...    8.861 sec

-------------------
DFT GRID GENERATION
-------------------

General Integration Accuracy     IntAcc      ... 4.388
Radial Grid Type                 RadialGrid  ... OptM3 with GC (2021)
Angular Grid (max. ang.)         AngularGrid ... 4 (Lebedev-302)
Angular grid pruning method      GridPruning ... 4 (adaptive)
Weight generation scheme         WeightScheme... Becke
Basis function cutoff            BFCut       ... 1.0000e-11
Integration weight cutoff        WCut        ... 1.0000e-14
Angular grids for H and He will be reduced by one unit
Partially contracted basis set               ... off
Rotationally invariant grid construction     ... off

Total number of grid points                  ...   303202
Total number of batches                      ...     4768
Average number of points per batch           ...       63
Average number of grid points per atom       ...     4525
Time for grid setup =    2.936 sec

--------------------
COSX GRID GENERATION
--------------------

GRIDX 1
-------
General Integration Accuracy     IntAcc      ... 3.816
Radial Grid Type                 RadialGrid  ... OptM3 with GC (2021)
Angular Grid (max. ang.)         AngularGrid ... 1 (Lebedev-50)
Angular grid pruning method      GridPruning ... 4 (adaptive)
Weight generation scheme         WeightScheme... Becke
Basis function cutoff            BFCut       ... 1.0000e-11
Integration weight cutoff        WCut        ... 1.0000e-14
Angular grids for H and He will be reduced by one unit
Partially contracted basis set               ... on
Rotationally invariant grid construction     ... off

Total number of grid points                  ...    38528
Total number of batches                      ...      631
Average number of points per batch           ...       61
Average number of grid points per atom       ...      575
UseSFitting                                  ... on

GRIDX 2
-------
General Integration Accuracy     IntAcc      ... 4.020
Radial Grid Type                 RadialGrid  ... OptM3 with GC (2021)
Angular Grid (max. ang.)         AngularGrid ... 2 (Lebedev-110)
Angular grid pruning method      GridPruning ... 4 (adaptive)
Weight generation scheme         WeightScheme... Becke
Basis function cutoff            BFCut       ... 1.0000e-11
Integration weight cutoff        WCut        ... 1.0000e-14
Angular grids for H and He will be reduced by one unit
Partially contracted basis set               ... on
Rotationally invariant grid construction     ... off

Total number of grid points                  ...    81396
Total number of batches                      ...     1304
Average number of points per batch           ...       62
Average number of grid points per atom       ...     1215
UseSFitting                                  ... on

GRIDX 3
-------
General Integration Accuracy     IntAcc      ... 4.338
Radial Grid Type                 RadialGrid  ... OptM3 with GC (2021)
Angular Grid (max. ang.)         AngularGrid ... 3 (Lebedev-194)
Angular grid pruning method      GridPruning ... 4 (adaptive)
Weight generation scheme         WeightScheme... Becke
Basis function cutoff            BFCut       ... 1.0000e-11
Integration weight cutoff        WCut        ... 1.0000e-14
Angular grids for H and He will be reduced by one unit
Partially contracted basis set               ... on
Rotationally invariant grid construction     ... off

Total number of grid points                  ...   176715
Total number of batches                      ...     2794
Average number of points per batch           ...       63
Average number of grid points per atom       ...     2638
UseSFitting                                  ... on

Time for X-Grid setup             =    9.072 sec


--------------------
CPCM SOLVATION MODEL
--------------------
CPCM parameters:
  Epsilon                                         ...      26.7260
  Refrac                                          ...       1.2907
  Rsolv                                           ...       1.3000
  Surface type                                    ... GAUSSIAN VDW
  Epsilon function type                           ...         CPCM
Solvent:                                     ... 2,2,2-TRIFLUOROETHANOL
SMD-CDS solvent descriptors:
  Soln                                       ...    1.2907
  Soln25                                     ... Unavailable
  Sola                                       ...    0.5700
  Solb                                       ...    0.2500
  Solg                                       ...   42.0200
  Solc                                       ...    0.0000
  Solh                                       ...    0.5000
Radii:
 Radius for O  used is    2.8724 Bohr (=   1.5200 Ang.)
 Radius for N  used is    3.5716 Bohr (=   1.8900 Ang.)
 Radius for C  used is    3.4960 Bohr (=   1.8500 Ang.)
 Radius for H  used is    2.2677 Bohr (=   1.2000 Ang.)
Calculating surface                               ...        done! (  0.0s)
GEPOL surface points                              ...         3796
GEPOL Volume                                      ...    3185.2940
GEPOL Surface-area                                ...    1762.4600
Calculating surface distance matrix               ...        done! (  0.1s)
Performing Cholesky decomposition & store         ...        done! (  1.0s)
Overall time for CPCM initialization              ...                 1.1s
--------------
SCF ITERATIONS
--------------
ITER       Energy         Delta-E        Max-DP      RMS-DP      [F,P]     Damp
               ***  Starting incremental Fock matrix formation  ***
  0  -1384.3862570979   0.000000000000 0.06122069  0.00011652  0.0294500 0.7000
                      *** Initiating the SOSCF procedure ***
                      *** Re-Reading the Fockian *** 
                      *** Removing any level shift *** 
ITER      Energy       Delta-E        Grad      Rot      Max-DP    RMS-DP
  1  -1384.39109724  -0.0048401412  0.001583  0.001583  0.198873  0.000356
               *** Restarting incremental Fock matrix formation ***
  2  -1384.40385154  -0.0127542967  0.001356  0.006067  0.035908  0.000074
  3  -1384.40413123  -0.0002796957  0.001739  0.003525  0.013988  0.000040
  4  -1384.40431545  -0.0001842180  0.000683  0.001393  0.012760  0.000021
  5  -1384.40433597  -0.0000205180  0.000218  0.000434  0.001979  0.000009
  6  -1384.40434642  -0.0000104514  0.000083  0.000165  0.002177  0.000004
  7  -1384.40434718  -0.0000007642  0.000076  0.000105  0.001290  0.000003
  8  -1384.40434809  -0.0000009119  0.000026  0.000075  0.000506  0.000002
  9  -1384.40434814  -0.0000000410  0.000022  0.000049  0.000171  0.000001
 10  -1384.40434818  -0.0000000417  0.000008  0.000017  0.000173  0.000001
 11  -1384.40434826  -0.0000000819  0.000006  0.000011  0.000138  0.000001
                  ***Gradient check signals convergence***
              ***Rediagonalizing the Fockian in SOSCF/NRSCF***

               *****************************************************
               *                     SUCCESS                       *
               *           SCF CONVERGED AFTER  12 CYCLES          *
               *****************************************************

Old exchange energy                            =    -48.091855445 Eh
New exchange energy                            =    -48.091886023 Eh
Exchange energy change after final integration =     -0.000030577 Eh
Total energy after final integration           =  -1384.404378861 Eh
Final COS-X integration done in                =    32.216 sec

SMD CDS free energy correction energy :                 0.59881     Kcal/mol
Total Energy after SMD CDS correction =             -1384.403424599 Eh
Total Energy       :        -1384.40342460 Eh          -37671.53237 eV
  Last Energy change         ...   -2.3850e-08  Tolerance :   1.0000e-08
  Last MAX-Density change    ...    2.8866e-15  Tolerance :   1.0000e-07
             **** THE GBW FILE WAS UPDATED (ImineZ5opt.gbw) ****
             **** DENSITY ImineZ5opt.scfp WAS UPDATED ****
             **** ENERGY FILE WAS UPDATED (ImineZ5opt.en.tmp) ****
             **** THE GBW FILE WAS UPDATED (ImineZ5opt.gbw) ****
             **** DENSITY ImineZ5opt.scfp WAS UPDATED ****
Total SCF time: 0 days 0 hours 7 min 4 sec 

Maximum memory used throughout the entire SCF-calculation: 393.0 MB
[1710176617.072555] [node056:2005807:0]          mpool.c:43   UCX  WARN  object 0x13f570c0 was not returned to mpool ucp_requests
[1710176617.072575] [node056:2005807:0]          mpool.c:43   UCX  WARN  object 0x13f57280 was not returned to mpool ucp_requests
[1710176617.072583] [node056:2005807:0]          mpool.c:43   UCX  WARN  object 0x13f57440 was not returned to mpool ucp_requests
[1710176617.072586] [node056:2005807:0]          mpool.c:43   UCX  WARN  object 0x13f577c0 was not returned to mpool ucp_requests
[1710176617.072589] [node056:2005807:0]          mpool.c:43   UCX  WARN  object 0x13f57980 was not returned to mpool ucp_requests
[1710176617.072592] [node056:2005807:0]          mpool.c:43   UCX  WARN  object 0x13f57b40 was not returned to mpool ucp_requests
[1710176617.072595] [node056:2005807:0]          mpool.c:43   UCX  WARN  object 0x13f57d00 was not returned to mpool ucp_requests
[1710176617.073213] [node056:2005796:0]          mpool.c:43   UCX  WARN  object 0x13aafe80 was not returned to mpool ucp_requests
[1710176617.073232] [node056:2005796:0]          mpool.c:43   UCX  WARN  object 0x13ab03c0 was not returned to mpool ucp_requests
[1710176617.073237] [node056:2005796:0]          mpool.c:43   UCX  WARN  object 0x13ab0740 was not returned to mpool ucp_requests
[1710176617.073251] [node056:2005796:0]          mpool.c:43   UCX  WARN  object 0x13ab0900 was not returned to mpool ucp_requests
[1710176617.073255] [node056:2005796:0]          mpool.c:43   UCX  WARN  object 0x13ab0ac0 was not returned to mpool ucp_requests
[1710176617.073258] [node056:2005796:0]          mpool.c:43   UCX  WARN  object 0x13ab0e40 was not returned to mpool ucp_requests
[1710176617.073261] [node056:2005796:0]          mpool.c:43   UCX  WARN  object 0x13ab1000 was not returned to mpool ucp_requests
[1710176617.078871] [node056:2005800:0]          mpool.c:43   UCX  WARN  object 0x1413c240 was not returned to mpool ucp_requests
[1710176617.078886] [node056:2005800:0]          mpool.c:43   UCX  WARN  object 0x1413c5c0 was not returned to mpool ucp_requests
[1710176617.078891] [node056:2005800:0]          mpool.c:43   UCX  WARN  object 0x1413c780 was not returned to mpool ucp_requests
[1710176617.078894] [node056:2005800:0]          mpool.c:43   UCX  WARN  object 0x1413c940 was not returned to mpool ucp_requests
[1710176617.078897] [node056:2005800:0]          mpool.c:43   UCX  WARN  object 0x1413cb00 was not returned to mpool ucp_requests
[1710176617.078900] [node056:2005800:0]          mpool.c:43   UCX  WARN  object 0x1413ccc0 was not returned to mpool ucp_requests
[1710176617.078902] [node056:2005800:0]          mpool.c:43   UCX  WARN  object 0x1413ce80 was not returned to mpool ucp_requests
[1710176617.084023] [node056:2005801:0]          mpool.c:43   UCX  WARN  object 0x13d97340 was not returned to mpool ucp_requests
[1710176617.084037] [node056:2005801:0]          mpool.c:43   UCX  WARN  object 0x13d97500 was not returned to mpool ucp_requests
[1710176617.084040] [node056:2005801:0]          mpool.c:43   UCX  WARN  object 0x13d976c0 was not returned to mpool ucp_requests
[1710176617.084042] [node056:2005801:0]          mpool.c:43   UCX  WARN  object 0x13d97880 was not returned to mpool ucp_requests
[1710176617.084045] [node056:2005801:0]          mpool.c:43   UCX  WARN  object 0x13d97a40 was not returned to mpool ucp_requests
[1710176617.084047] [node056:2005801:0]          mpool.c:43   UCX  WARN  object 0x13d97c00 was not returned to mpool ucp_requests
[1710176617.084049] [node056:2005801:0]          mpool.c:43   UCX  WARN  object 0x13d97dc0 was not returned to mpool ucp_requests
[1710176617.076170] [node056:2005803:0]          mpool.c:43   UCX  WARN  object 0x144f6540 was not returned to mpool ucp_requests
[1710176617.076189] [node056:2005803:0]          mpool.c:43   UCX  WARN  object 0x144f6700 was not returned to mpool ucp_requests
[1710176617.076193] [node056:2005803:0]          mpool.c:43   UCX  WARN  object 0x144f68c0 was not returned to mpool ucp_requests
[1710176617.076198] [node056:2005803:0]          mpool.c:43   UCX  WARN  object 0x144f6c40 was not returned to mpool ucp_requests
[1710176617.076201] [node056:2005803:0]          mpool.c:43   UCX  WARN  object 0x144f6e00 was not returned to mpool ucp_requests
[1710176617.076206] [node056:2005803:0]          mpool.c:43   UCX  WARN  object 0x144f6fc0 was not returned to mpool ucp_requests
[1710176617.076210] [node056:2005803:0]          mpool.c:43   UCX  WARN  object 0x144f7180 was not returned to mpool ucp_requests
[1710176617.087369] [node056:2005804:0]          mpool.c:43   UCX  WARN  object 0x1331a380 was not returned to mpool ucp_requests
[1710176617.087384] [node056:2005804:0]          mpool.c:43   UCX  WARN  object 0x1331a700 was not returned to mpool ucp_requests
[1710176617.087387] [node056:2005804:0]          mpool.c:43   UCX  WARN  object 0x1331a8c0 was not returned to mpool ucp_requests
[1710176617.087390] [node056:2005804:0]          mpool.c:43   UCX  WARN  object 0x1331aa80 was not returned to mpool ucp_requests
[1710176617.087392] [node056:2005804:0]          mpool.c:43   UCX  WARN  object 0x1331ac40 was not returned to mpool ucp_requests
[1710176617.087394] [node056:2005804:0]          mpool.c:43   UCX  WARN  object 0x1331ae00 was not returned to mpool ucp_requests
[1710176617.087397] [node056:2005804:0]          mpool.c:43   UCX  WARN  object 0x1331afc0 was not returned to mpool ucp_requests
[1710176617.081683] [node056:2005808:0]          mpool.c:43   UCX  WARN  object 0x13e0b180 was not returned to mpool ucp_requests
[1710176617.081696] [node056:2005808:0]          mpool.c:43   UCX  WARN  object 0x13e0b500 was not returned to mpool ucp_requests
[1710176617.081699] [node056:2005808:0]          mpool.c:43   UCX  WARN  object 0x13e0b6c0 was not returned to mpool ucp_requests
[1710176617.081702] [node056:2005808:0]          mpool.c:43   UCX  WARN  object 0x13e0b880 was not returned to mpool ucp_requests
[1710176617.081704] [node056:2005808:0]          mpool.c:43   UCX  WARN  object 0x13e0ba40 was not returned to mpool ucp_requests
[1710176617.081706] [node056:2005808:0]          mpool.c:43   UCX  WARN  object 0x13e0bc00 was not returned to mpool ucp_requests
[1710176617.081709] [node056:2005808:0]          mpool.c:43   UCX  WARN  object 0x13e0bdc0 was not returned to mpool ucp_requests
[1710176617.079968] [node056:2005810:0]          mpool.c:43   UCX  WARN  object 0x13fb42c0 was not returned to mpool ucp_requests
[1710176617.079980] [node056:2005810:0]          mpool.c:43   UCX  WARN  object 0x13fb4480 was not returned to mpool ucp_requests
[1710176617.079984] [node056:2005810:0]          mpool.c:43   UCX  WARN  object 0x13fb4640 was not returned to mpool ucp_requests
[1710176617.079987] [node056:2005810:0]          mpool.c:43   UCX  WARN  object 0x13fb4800 was not returned to mpool ucp_requests
[1710176617.079990] [node056:2005810:0]          mpool.c:43   UCX  WARN  object 0x13fb49c0 was not returned to mpool ucp_requests
[1710176617.079993] [node056:2005810:0]          mpool.c:43   UCX  WARN  object 0x13fb4b80 was not returned to mpool ucp_requests
[1710176617.079996] [node056:2005810:0]          mpool.c:43   UCX  WARN  object 0x13fb4f00 was not returned to mpool ucp_requests
[1710176617.077139] [node056:2005814:0]          mpool.c:43   UCX  WARN  object 0x143df580 was not returned to mpool ucp_requests
[1710176617.077158] [node056:2005814:0]          mpool.c:43   UCX  WARN  object 0x143df740 was not returned to mpool ucp_requests
[1710176617.077163] [node056:2005814:0]          mpool.c:43   UCX  WARN  object 0x143df900 was not returned to mpool ucp_requests
[1710176617.077166] [node056:2005814:0]          mpool.c:43   UCX  WARN  object 0x143dfac0 was not returned to mpool ucp_requests
[1710176617.077169] [node056:2005814:0]          mpool.c:43   UCX  WARN  object 0x143dfc80 was not returned to mpool ucp_requests
[1710176617.077174] [node056:2005814:0]          mpool.c:43   UCX  WARN  object 0x143dfe40 was not returned to mpool ucp_requests
[1710176617.077179] [node056:2005814:0]          mpool.c:43   UCX  WARN  object 0x143e0000 was not returned to mpool ucp_requests
[1710176617.103989] [node056:2005805:0]          mpool.c:43   UCX  WARN  object 0x12cda380 was not returned to mpool ucp_requests
[1710176617.104000] [node056:2005805:0]          mpool.c:43   UCX  WARN  object 0x12cda540 was not returned to mpool ucp_requests
[1710176617.104004] [node056:2005805:0]          mpool.c:43   UCX  WARN  object 0x12cda8c0 was not returned to mpool ucp_requests
[1710176617.104007] [node056:2005805:0]          mpool.c:43   UCX  WARN  object 0x12cdaa80 was not returned to mpool ucp_requests
[1710176617.104011] [node056:2005805:0]          mpool.c:43   UCX  WARN  object 0x12cdac40 was not returned to mpool ucp_requests
[1710176617.104014] [node056:2005805:0]          mpool.c:43   UCX  WARN  object 0x12cdae00 was not returned to mpool ucp_requests
[1710176617.104017] [node056:2005805:0]          mpool.c:43   UCX  WARN  object 0x12cdafc0 was not returned to mpool ucp_requests
[1710176617.090296] [node056:2005806:0]          mpool.c:43   UCX  WARN  object 0x12c4e300 was not returned to mpool ucp_requests
[1710176617.090317] [node056:2005806:0]          mpool.c:43   UCX  WARN  object 0x12c4e4c0 was not returned to mpool ucp_requests
[1710176617.090323] [node056:2005806:0]          mpool.c:43   UCX  WARN  object 0x12c4e680 was not returned to mpool ucp_requests
[1710176617.090326] [node056:2005806:0]          mpool.c:43   UCX  WARN  object 0x12c4e840 was not returned to mpool ucp_requests
[1710176617.090329] [node056:2005806:0]          mpool.c:43   UCX  WARN  object 0x12c4ebc0 was not returned to mpool ucp_requests
[1710176617.090332] [node056:2005806:0]          mpool.c:43   UCX  WARN  object 0x12c4ed80 was not returned to mpool ucp_requests
[1710176617.090335] [node056:2005806:0]          mpool.c:43   UCX  WARN  object 0x12c4ef40 was not returned to mpool ucp_requests
[1710176617.091425] [node056:2005809:0]          mpool.c:43   UCX  WARN  object 0x13973180 was not returned to mpool ucp_requests
[1710176617.091437] [node056:2005809:0]          mpool.c:43   UCX  WARN  object 0x13973340 was not returned to mpool ucp_requests
[1710176617.091441] [node056:2005809:0]          mpool.c:43   UCX  WARN  object 0x13973500 was not returned to mpool ucp_requests
[1710176617.091444] [node056:2005809:0]          mpool.c:43   UCX  WARN  object 0x139736c0 was not returned to mpool ucp_requests
[1710176617.091447] [node056:2005809:0]          mpool.c:43   UCX  WARN  object 0x13973a40 was not returned to mpool ucp_requests
[1710176617.091449] [node056:2005809:0]          mpool.c:43   UCX  WARN  object 0x13973c00 was not returned to mpool ucp_requests
[1710176617.091452] [node056:2005809:0]          mpool.c:43   UCX  WARN  object 0x13973f80 was not returned to mpool ucp_requests
[1710176617.097696] [node056:2005811:0]          mpool.c:43   UCX  WARN  object 0x14860400 was not returned to mpool ucp_requests
[1710176617.097707] [node056:2005811:0]          mpool.c:43   UCX  WARN  object 0x148605c0 was not returned to mpool ucp_requests
[1710176617.097711] [node056:2005811:0]          mpool.c:43   UCX  WARN  object 0x14860780 was not returned to mpool ucp_requests
[1710176617.097715] [node056:2005811:0]          mpool.c:43   UCX  WARN  object 0x14860940 was not returned to mpool ucp_requests
[1710176617.097718] [node056:2005811:0]          mpool.c:43   UCX  WARN  object 0x14860b00 was not returned to mpool ucp_requests
[1710176617.097721] [node056:2005811:0]          mpool.c:43   UCX  WARN  object 0x14860cc0 was not returned to mpool ucp_requests
[1710176617.097724] [node056:2005811:0]          mpool.c:43   UCX  WARN  object 0x14860e80 was not returned to mpool ucp_requests
[1710176617.092516] [node056:2005813:0]          mpool.c:43   UCX  WARN  object 0x130f15c0 was not returned to mpool ucp_requests
[1710176617.092529] [node056:2005813:0]          mpool.c:43   UCX  WARN  object 0x130f1780 was not returned to mpool ucp_requests
[1710176617.092533] [node056:2005813:0]          mpool.c:43   UCX  WARN  object 0x130f1940 was not returned to mpool ucp_requests
[1710176617.092536] [node056:2005813:0]          mpool.c:43   UCX  WARN  object 0x130f1b00 was not returned to mpool ucp_requests
[1710176617.092540] [node056:2005813:0]          mpool.c:43   UCX  WARN  object 0x130f1cc0 was not returned to mpool ucp_requests
[1710176617.092543] [node056:2005813:0]          mpool.c:43   UCX  WARN  object 0x130f1e80 was not returned to mpool ucp_requests
[1710176617.092547] [node056:2005813:0]          mpool.c:43   UCX  WARN  object 0x130f2040 was not returned to mpool ucp_requests
[1710176617.099309] [node056:2005797:0]          mpool.c:43   UCX  WARN  object 0x138a0ec0 was not returned to mpool ucp_requests
[1710176617.099321] [node056:2005797:0]          mpool.c:43   UCX  WARN  object 0x138a1240 was not returned to mpool ucp_requests
[1710176617.099326] [node056:2005797:0]          mpool.c:43   UCX  WARN  object 0x138a15c0 was not returned to mpool ucp_requests
[1710176617.099328] [node056:2005797:0]          mpool.c:43   UCX  WARN  object 0x138a1780 was not returned to mpool ucp_requests
[1710176617.099332] [node056:2005797:0]          mpool.c:43   UCX  WARN  object 0x138a1b00 was not returned to mpool ucp_requests
[1710176617.099334] [node056:2005797:0]          mpool.c:43   UCX  WARN  object 0x138a1cc0 was not returned to mpool ucp_requests
[1710176617.099336] [node056:2005797:0]          mpool.c:43   UCX  WARN  object 0x138a1e80 was not returned to mpool ucp_requests
[1710176617.092812] [node056:2005798:0]          mpool.c:43   UCX  WARN  object 0x14153540 was not returned to mpool ucp_requests
[1710176617.092829] [node056:2005798:0]          mpool.c:43   UCX  WARN  object 0x14153700 was not returned to mpool ucp_requests
[1710176617.092832] [node056:2005798:0]          mpool.c:43   UCX  WARN  object 0x141538c0 was not returned to mpool ucp_requests
[1710176617.092835] [node056:2005798:0]          mpool.c:43   UCX  WARN  object 0x14153a80 was not returned to mpool ucp_requests
[1710176617.092838] [node056:2005798:0]          mpool.c:43   UCX  WARN  object 0x14153e00 was not returned to mpool ucp_requests
[1710176617.092841] [node056:2005798:0]          mpool.c:43   UCX  WARN  object 0x14153fc0 was not returned to mpool ucp_requests
[1710176617.092844] [node056:2005798:0]          mpool.c:43   UCX  WARN  object 0x14154180 was not returned to mpool ucp_requests
[1710176617.103670] [node056:2005799:0]          mpool.c:43   UCX  WARN  object 0x149303c0 was not returned to mpool ucp_requests
[1710176617.103683] [node056:2005799:0]          mpool.c:43   UCX  WARN  object 0x14930580 was not returned to mpool ucp_requests
[1710176617.103687] [node056:2005799:0]          mpool.c:43   UCX  WARN  object 0x14930900 was not returned to mpool ucp_requests
[1710176617.103690] [node056:2005799:0]          mpool.c:43   UCX  WARN  object 0x14930ac0 was not returned to mpool ucp_requests
[1710176617.103694] [node056:2005799:0]          mpool.c:43   UCX  WARN  object 0x14930c80 was not returned to mpool ucp_requests
[1710176617.103697] [node056:2005799:0]          mpool.c:43   UCX  WARN  object 0x14930e40 was not returned to mpool ucp_requests
[1710176617.103700] [node056:2005799:0]          mpool.c:43   UCX  WARN  object 0x14931000 was not returned to mpool ucp_requests
[1710176617.094443] [node056:2005802:0]          mpool.c:43   UCX  WARN  object 0x13a5a340 was not returned to mpool ucp_requests
[1710176617.094455] [node056:2005802:0]          mpool.c:43   UCX  WARN  object 0x13a5a6c0 was not returned to mpool ucp_requests
[1710176617.094459] [node056:2005802:0]          mpool.c:43   UCX  WARN  object 0x13a5a880 was not returned to mpool ucp_requests
[1710176617.094462] [node056:2005802:0]          mpool.c:43   UCX  WARN  object 0x13a5aa40 was not returned to mpool ucp_requests
[1710176617.094465] [node056:2005802:0]          mpool.c:43   UCX  WARN  object 0x13a5ac00 was not returned to mpool ucp_requests
[1710176617.094468] [node056:2005802:0]          mpool.c:43   UCX  WARN  object 0x13a5adc0 was not returned to mpool ucp_requests
[1710176617.094470] [node056:2005802:0]          mpool.c:43   UCX  WARN  object 0x13a5af80 was not returned to mpool ucp_requests
[1710176617.120257] [node056:2005812:0]          mpool.c:43   UCX  WARN  object 0x144ed540 was not returned to mpool ucp_requests
[1710176617.120271] [node056:2005812:0]          mpool.c:43   UCX  WARN  object 0x144ed700 was not returned to mpool ucp_requests
[1710176617.120275] [node056:2005812:0]          mpool.c:43   UCX  WARN  object 0x144ed8c0 was not returned to mpool ucp_requests
[1710176617.120278] [node056:2005812:0]          mpool.c:43   UCX  WARN  object 0x144eda80 was not returned to mpool ucp_requests
[1710176617.120282] [node056:2005812:0]          mpool.c:43   UCX  WARN  object 0x144edc40 was not returned to mpool ucp_requests
[1710176617.120285] [node056:2005812:0]          mpool.c:43   UCX  WARN  object 0x144ede00 was not returned to mpool ucp_requests
[1710176617.120288] [node056:2005812:0]          mpool.c:43   UCX  WARN  object 0x144edfc0 was not returned to mpool ucp_requests


-------------------------------------------------------------------------------
                          DFT DISPERSION CORRECTION                            
                                                                               
                              DFTD3 V3.1  Rev 1                                
                          USING Becke-Johnson damping                          
-------------------------------------------------------------------------------
-------------------------   ----------------
Dispersion correction           -0.085957682
-------------------------   ----------------


-------------------------   --------------------
FINAL SINGLE POINT ENERGY     -1384.489382281037
-------------------------   --------------------


           ************************************************************
           *        Program running with 20 parallel MPI-processes    *
           *              working on a common directory               *
           ************************************************************
------------------------------------------------------------------------------
                         ORCA SCF GRADIENT CALCULATION
------------------------------------------------------------------------------

 ... reading COSX grid (gridx3)
Gradient of the Kohn-Sham DFT energy:
Kohn-Sham wavefunction type      ... RKS
Hartree-Fock exchange scaling    ...    0.250
Number of operators              ...    1
Number of atoms                  ...   67
Basis set dimensions             ... 1227
Integral neglect threshold       ... 2.5e-11
Integral primitive cutoff        ... 2.5e-12
SHARK Integral package           ... ON

Nuc. rep. gradient       (SHARK) ... done (  0.1 sec)
HCore & Overlap gradient (SHARK) ... done (  1.1 sec)
RI-J gradient            (SHARK) ... done (  6.3 sec)
COSX-gradient                    ... done ( 42.2 sec)
Exchange-correlation gradient    ... done
Dispersion correction            ... done

------------------
CARTESIAN GRADIENT
------------------

   1   O   :   -0.001193412    0.003037230   -0.005733804
   2   O   :    0.003420804   -0.008405043    0.000481918
   3   N   :   -0.005535071    0.000631149   -0.009211733
   4   N   :   -0.003558104    0.000156635   -0.002165393
   5   C   :   -0.004174201   -0.000823573    0.014420187
   6   C   :   -0.003599226   -0.004986888   -0.007411147
   7   H   :    0.001920449    0.001789858    0.000996419
   8   C   :    0.005092780   -0.000593856    0.000648078
   9   C   :   -0.001838250   -0.002065185    0.001563942
  10   H   :    0.000158188    0.000236397   -0.001201973
  11   C   :    0.001619749   -0.001340498   -0.002223252
  12   H   :   -0.000176078    0.000359985    0.000177062
  13   C   :   -0.000794432   -0.001039256    0.001183223
  14   H   :   -0.000226057    0.000016298    0.000052363
  15   C   :    0.001141351    0.003163213   -0.000281676
  16   H   :   -0.000149081   -0.000408764    0.000074149
  17   C   :   -0.000686664    0.001357761    0.000818526
  18   H   :    0.000293709    0.000627107   -0.000950353
  19   C   :    0.006394005    0.000478989    0.006122236
  20   C   :    0.000653263   -0.000406671    0.001299938
  21   H   :   -0.000553185   -0.000146060   -0.001206134
  22   H   :    0.000300943    0.000397525   -0.001384196
  23   H   :   -0.000405340    0.000729399   -0.000822735
  24   C   :    0.000548168   -0.000052858   -0.002844172
  25   H   :   -0.000785601    0.000052085    0.001096745
  26   H   :   -0.000105878    0.000846368    0.001462137
  27   H   :   -0.000498698   -0.000146533    0.000970673
  28   C   :    0.000511750    0.000921430   -0.002699017
  29   H   :   -0.000517310   -0.000427415    0.000790251
  30   H   :   -0.000237705   -0.001627503    0.000938455
  31   H   :   -0.000696115   -0.000460489    0.000527010
  32   C   :    0.006322951    0.001232171    0.004313580
  33   C   :   -0.001322449   -0.003953364   -0.006917332
  34   C   :   -0.001391852    0.004968682    0.005129515
  35   H   :    0.002130851    0.000041768    0.001489923
  36   C   :   -0.002403774    0.001367646    0.000460416
  37   H   :    0.000077446   -0.000457645   -0.000501541
  38   C   :    0.001939391   -0.002107920   -0.001670392
  39   H   :    0.000102278    0.000552526    0.000653014
  40   C   :   -0.005175320    0.001266970   -0.001017433
  41   H   :    0.001493536   -0.000809343   -0.000087141
  42   C   :    0.002575880   -0.002879126   -0.002675608
  43   C   :    0.000768686    0.000968002    0.002302293
  44   H   :   -0.000521842    0.000179912   -0.000660796
  45   H   :    0.000143836    0.000842448   -0.001838696
  46   H   :   -0.000398912    0.000485329    0.000261349
  47   C   :   -0.000723658    0.001519790    0.002327466
  48   H   :   -0.000354207    0.000972656    0.002144288
  49   H   :   -0.001126979   -0.001949436    0.000017166
  50   H   :   -0.000787896    0.000006461   -0.000121600
  51   C   :   -0.002260988   -0.000170740   -0.000822855
  52   H   :    0.000275327   -0.000397217    0.000271294
  53   H   :    0.002082929    0.000496600    0.002157682
  54   H   :    0.000107657    0.000394399    0.000022074
  55   C   :    0.000374703    0.009099385   -0.003744661
  56   C   :    0.000779772   -0.002922537    0.000524422
  57   C   :    0.001088048   -0.001323436   -0.001541923
  58   H   :   -0.001575801    0.000962728    0.000776994
  59   C   :   -0.001976357    0.002438561    0.000707489
  60   H   :    0.000198691   -0.000289059    0.000126809
  61   C   :    0.000222805   -0.000098792   -0.000204653
  62   H   :    0.000064299   -0.000029523   -0.000167271
  63   C   :    0.000196029   -0.002263484    0.002256959
  64   H   :   -0.000134695    0.000278579   -0.000165108
  65   C   :    0.000316052    0.001741964   -0.002376868
  66   H   :   -0.000618065   -0.001105449    0.002048269
  67   H   :    0.003001679   -0.001109505    0.000922617

Difference to translation invariance:
           :   -0.0001851988   -0.0001791663   -0.0001125332

Difference to rotation invariance:
           :    0.0013209104    0.0002913102    0.0009178506

Norm of the cartesian gradient     ...    0.0351675572
RMS gradient                       ...    0.0024805282
MAX gradient                       ...    0.0144201868

-------
TIMINGS
-------

Total SCF gradient time            ...       76.228 sec

One electron gradient       ....       1.069 sec  (  1.4%)
RI-J Coulomb gradient       ....       6.348 sec  (  8.3%)
COSX gradient               ....      42.249 sec  ( 55.4%)
XC gradient                 ....       6.774 sec  (  8.9%)
CPCM gradient               ....       2.693 sec  (  3.5%)
   A-Matrix (El+Nuc)        ....       0.620 sec  (  0.8%)
   Potential                ....       2.073 sec  (  2.7%)

Maximum memory used throughout the entire SCFGRAD-calculation: 257.0 MB
------------------------------------------------------------------------------
                         ORCA GEOMETRY RELAXATION STEP
------------------------------------------------------------------------------

Reading the OPT-File                    .... done
Getting information on internals        .... done
Copying old internal coords+grads       .... done
Making the new internal coordinates     .... (new redundants).... done
Validating the new internal coordinates .... (new redundants).... done
Calculating the B-matrix                .... done
Calculating the G,G- and P matrices     .... done
Transforming gradient to internals      .... done
Projecting the internal gradient        .... done
Number of atoms                         ....  67
Number of internal coordinates          .... 357
Current Energy                          .... -1384.489382281 Eh
Current gradient norm                   ....     0.035167557 Eh/bohr
Maximum allowed component of the step   ....  0.150
Current trust radius                    ....  0.300
Updating the Hessian (BFGS)             .... done
Forming the augmented Hessian           .... done
Diagonalizing the augmented Hessian     .... done
Last element of RFO vector              ....  0.961027541
Lowest eigenvalues of augmented Hessian:
 -0.004229858  0.000923725  0.001232425  0.008344480  0.009424028
Length of the computed step             ....  0.287663605
The final length of the internal step   ....  0.287663605
Converting the step to cartesian space:
 Initial RMS(Int)=    0.0152247725
Transforming coordinates:
 Iter   0:  RMS(Cart)=    0.1211162896 RMS(Int)=    1.1968989480
 Iter   1:  RMS(Cart)=    0.0084205223 RMS(Int)=    0.0016468673
 Iter   2:  RMS(Cart)=    0.0005187531 RMS(Int)=    0.0001325476
 Iter   3:  RMS(Cart)=    0.0000435134 RMS(Int)=    0.0000073226
 Iter   4:  RMS(Cart)=    0.0000059510 RMS(Int)=    0.0000013425
 Iter   5:  RMS(Cart)=    0.0000002283 RMS(Int)=    0.0000000762
 Iter   6:  RMS(Cart)=    0.0000000459 RMS(Int)=    0.0000000095
done
Storing new coordinates                 .... done

                                .--------------------.
          ----------------------|Geometry convergence|-------------------------
          Item                value                   Tolerance       Converged
          ---------------------------------------------------------------------
          Energy change      -0.0149787478            0.0000050000      NO
          RMS gradient        0.0016593229            0.0001000000      NO
          MAX gradient        0.0114395171            0.0003000000      NO
          RMS step            0.0152247725            0.0020000000      NO
          MAX step            0.1329904985            0.0040000000      NO
          ........................................................
          Max(Bonds)      0.0704      Max(Angles)    1.78
          Max(Dihed)        3.57      Max(Improp)    0.00
          ---------------------------------------------------------------------

The optimization has not yet converged - more geometry cycles are needed


    ---------------------------------------------------------------------------
                         Redundant Internal Coordinates
                            (Angstroem and degrees)

        Definition                    Value    dE/dq     Step     New-Value
    ----------------------------------------------------------------------------
     1. B(C   4,N   2)                1.2527  0.004940 -0.0086    1.2441   
     2. B(C   4,O   0)                1.3815 -0.006678  0.0067    1.3882   
     3. B(C   5,C   4)                1.5185  0.002600 -0.0128    1.5057   
     4. B(C   5,N   3)                1.4485  0.003999 -0.0110    1.4375   
     5. B(H   6,C   5)                1.0958 -0.000929  0.0025    1.0983   
     6. B(C   7,C   5)                1.5157  0.002632 -0.0084    1.5073   
     7. B(C   8,C   7)                1.3910  0.001558 -0.0029    1.3881   
     8. B(H   9,C   8)                1.0850 -0.000402  0.0013    1.0863   
     9. B(C  10,C   8)                1.3889  0.001241 -0.0017    1.3872   
    10. B(H  11,C  10)                1.0838 -0.000413  0.0012    1.0849   
    11. B(C  12,C  10)                1.3890  0.000532 -0.0011    1.3880   
    12. B(H  13,C  12)                1.0845 -0.000161  0.0009    1.0854   
    13. B(C  14,C  12)                1.3891  0.001036 -0.0015    1.3875   
    14. B(H  15,C  14)                1.0838 -0.000440  0.0012    1.0850   
    15. B(C  16,C   7)                1.3905  0.002785 -0.0045    1.3860   
    16. B(C  16,C  14)                1.3890  0.000545 -0.0010    1.3880   
    17. B(H  17,C  16)                1.0838 -0.000291  0.0010    1.0848   
    18. B(C  18,N   2)                1.4601 -0.005405  0.0070    1.4671   
    19. B(C  19,C  18)                1.5287  0.002176 -0.0051    1.5237   
    20. B(H  20,C  19)                1.0930 -0.000139  0.0005    1.0936   
    21. B(H  21,C  19)                1.0928  0.000124  0.0002    1.0930   
    22. B(H  22,C  19)                1.0931 -0.000201  0.0007    1.0938   
    23. B(C  23,C  18)                1.5279  0.001243 -0.0046    1.5233   
    24. B(H  24,C  23)                1.0916  0.001078 -0.0012    1.0904   
    25. B(H  25,C  23)                1.0922 -0.000268  0.0008    1.0930   
    26. B(H  26,C  23)                1.0924 -0.000445  0.0013    1.0937   
    27. B(C  27,C  18)                1.5301  0.001759 -0.0054    1.5247   
    28. B(H  28,C  27)                1.0925 -0.000322  0.0008    1.0933   
    29. B(H  29,C  27)                1.0923 -0.000107  0.0005    1.0928   
    30. B(H  30,C  27)                1.0915  0.000687 -0.0006    1.0909   
    31. B(C  31,N   3)                1.3816  0.003577 -0.0083    1.3733   
    32. B(C  32,C  31)                1.4190  0.001986 -0.0030    1.4160   
    33. B(C  33,C  32)                1.3958  0.002004 -0.0044    1.3914   
    34. B(H  34,C  33)                1.0817  0.001565 -0.0018    1.0800   
    35. B(C  35,C  33)                1.3898 -0.000599  0.0003    1.3901   
    36. B(H  36,C  35)                1.0841 -0.000184  0.0008    1.0850   
    37. B(C  37,C  35)                1.3837  0.001362 -0.0016    1.3821   
    38. B(H  38,C  37)                1.0840 -0.000449  0.0013    1.0853   
    39. B(C  39,C  37)                1.3852  0.000922 -0.0014    1.3838   
    40. B(C  39,C  31)                1.3990 -0.001694  0.0011    1.4001   
    41. B(H  40,C  39)                1.0825  0.000412  0.0001    1.0826   
    42. B(C  41,C  32)                1.5392  0.001912 -0.0073    1.5319   
    43. B(C  42,C  41)                1.5366  0.001786 -0.0047    1.5320   
    44. B(H  43,C  42)                1.0931 -0.000174  0.0006    1.0937   
    45. B(H  44,C  42)                1.0932 -0.000276  0.0008    1.0940   
    46. B(H  45,C  42)                1.0908 -0.000227  0.0013    1.0921   
    47. B(H  45,H  26)                4.2825 -0.000017  0.0581    4.3406   
    48. B(C  46,C  41)                1.5399  0.003805 -0.0076    1.5324   
    49. B(H  47,C  46)                1.0892 -0.001268  0.0026    1.0918   
    50. B(H  48,C  46)                1.0929 -0.000391  0.0010    1.0938   
    51. B(H  49,C  46)                1.0930 -0.000251  0.0007    1.0937   
    52. B(C  50,C  41)                1.5325  0.001593 -0.0061    1.5264   
    53. B(H  51,C  50)                1.0935  0.000509 -0.0004    1.0931   
    54. B(H  52,C  50)                1.0917 -0.000469  0.0008    1.0925   
    55. B(H  53,C  50)                1.0934  0.000315 -0.0001    1.0933   
    56. B(C  54,O   1)                1.2107  0.008167 -0.0089    1.2019   
    57. B(C  54,O   0)                1.3503  0.001249 -0.0039    1.3463   
    58. B(C  55,C  54)                1.4774  0.002351 -0.0072    1.4702   
    59. B(C  56,C  55)                1.3958  0.001752 -0.0034    1.3924   
    60. B(H  57,C  56)                1.0828  0.000428 -0.0005    1.0823   
    61. B(H  57,H  47)                2.7810  0.000731 -0.0704    2.7106   
    62. B(C  58,C  56)                1.3862  0.001307 -0.0022    1.3840   
    63. B(H  59,C  58)                1.0831 -0.000310  0.0009    1.0840   
    64. B(C  60,C  58)                1.3894  0.000593 -0.0009    1.3886   
    65. B(H  61,C  60)                1.0842 -0.000173  0.0008    1.0851   
    66. B(C  62,C  60)                1.3898  0.000497 -0.0008    1.3890   
    67. B(H  63,C  62)                1.0831 -0.000336  0.0009    1.0840   
    68. B(C  64,C  62)                1.3859  0.001617 -0.0025    1.3834   
    69. B(C  64,C  55)                1.3941  0.001414 -0.0029    1.3912   
    70. B(H  65,C  64)                1.0835 -0.000016  0.0001    1.0836   
    71. B(H  66,N   3)                0.9997 -0.002512  0.0019    1.0015   
    72. A(C   4,O   0,C  54)          120.77 -0.001775    0.19    120.95   
    73. A(C   4,N   2,C  18)          123.76 -0.007201    0.75    124.51   
    74. A(C   5,N   3,H  66)          117.02  0.000195   -0.18    116.84   
    75. A(C  31,N   3,H  66)          116.22 -0.003217    0.62    116.83   
    76. A(C   5,N   3,C  31)          123.71  0.003240   -0.57    123.14   
    77. A(O   0,C   4,N   2)          122.10 -0.003147    0.62    122.72   
    78. A(N   2,C   4,C   5)          122.89  0.001496   -0.22    122.67   
    79. A(O   0,C   4,C   5)          114.83  0.001659   -0.50    114.33   
    80. A(H   6,C   5,C   7)          106.77 -0.001949    0.68    107.45   
    81. A(C   4,C   5,H   6)          107.14  0.001329   -0.55    106.60   
    82. A(N   3,C   5,H   6)          108.64  0.000184    0.76    109.40   
    83. A(C   4,C   5,C   7)          113.13  0.004631   -1.48    111.64   
    84. A(N   3,C   5,C   7)          113.34 -0.000320    0.40    113.74   
    85. A(N   3,C   5,C   4)          107.57 -0.003820    0.28    107.85   
    86. A(C   5,C   7,C   8)          118.97 -0.001297    0.23    119.20   
    87. A(C   8,C   7,C  16)          119.56  0.000559   -0.06    119.49   
    88. A(C   5,C   7,C  16)          121.47  0.000738   -0.16    121.31   
    89. A(H   9,C   8,C  10)          119.65 -0.000776    0.19    119.83   
    90. A(C   7,C   8,C  10)          120.34 -0.000574    0.08    120.43   
    91. A(C   7,C   8,H   9)          120.01  0.001350   -0.27    119.74   
    92. A(H  11,C  10,C  12)          120.15  0.000221   -0.04    120.11   
    93. A(C   8,C  10,H  11)          120.03  0.000371   -0.07    119.95   
    94. A(C   8,C  10,C  12)          119.82 -0.000592    0.12    119.94   
    95. A(H  13,C  12,C  14)          119.94 -0.000952    0.18    120.12   
    96. A(C  10,C  12,C  14)          120.10  0.001847   -0.35    119.76   
    97. A(C  10,C  12,H  13)          119.96 -0.000895    0.17    120.12   
    98. A(H  15,C  14,C  16)          119.89  0.000458   -0.09    119.80   
    99. A(C  12,C  14,C  16)          119.92 -0.000983    0.19    120.12   
   100. A(C  12,C  14,H  15)          120.18  0.000525   -0.10    120.08   
   101. A(C  14,C  16,H  17)          119.84 -0.000981    0.23    120.07   
   102. A(C   7,C  16,H  17)          119.91  0.001240   -0.25    119.66   
   103. A(C   7,C  16,C  14)          120.25 -0.000259    0.02    120.27   
   104. A(N   2,C  18,C  19)          105.69 -0.000315    0.29    105.98   
   105. A(C  23,C  18,C  27)          111.23 -0.000218   -0.03    111.20   
   106. A(C  19,C  18,C  27)          108.68  0.000093    0.01    108.69   
   107. A(N   2,C  18,C  27)          111.72 -0.000006    0.10    111.81   
   108. A(C  19,C  18,C  23)          108.81  0.000369   -0.09    108.72   
   109. A(N   2,C  18,C  23)          110.50  0.000089   -0.26    110.24   
   110. A(C  18,C  19,H  21)          111.29  0.001515   -0.36    110.93   
   111. A(C  18,C  19,H  20)          111.11  0.001275   -0.33    110.78   
   112. A(H  21,C  19,H  22)          107.77 -0.001342    0.34    108.11   
   113. A(H  20,C  19,H  22)          107.63 -0.001200    0.31    107.94   
   114. A(C  18,C  19,H  22)          111.10  0.001026   -0.28    110.82   
   115. A(H  20,C  19,H  21)          107.78 -0.001505    0.39    108.17   
   116. A(H  25,C  23,H  26)          107.81 -0.001054    0.20    108.01   
   117. A(H  24,C  23,H  26)          108.03 -0.000759    0.23    108.27   
   118. A(C  18,C  23,H  26)          110.91  0.000839   -0.28    110.64   
   119. A(H  24,C  23,H  25)          107.41 -0.001420    0.47    107.87   
   120. A(C  18,C  23,H  25)          110.39  0.002048   -0.52    109.87   
   121. A(C  18,C  23,H  24)          112.11  0.000175   -0.04    112.07   
   122. A(H  29,C  27,H  30)          106.97 -0.001487    0.47    107.45   
   123. A(H  28,C  27,H  30)          108.11 -0.000708    0.28    108.39   
   124. A(C  18,C  27,H  30)          112.42 -0.000022    0.03    112.46   
   125. A(H  28,C  27,H  29)          107.76 -0.001185    0.16    107.93   
   126. A(C  18,C  27,H  29)          110.42  0.002401   -0.63    109.79   
   127. A(C  18,C  27,H  28)          110.96  0.000814   -0.27    110.69   
   128. A(N   3,C  31,C  39)          118.70 -0.002901    0.43    119.13   
   129. A(N   3,C  31,C  32)          121.52  0.002460   -0.40    121.12   
   130. A(C  32,C  31,C  39)          119.78  0.000437   -0.03    119.75   
   131. A(C  31,C  32,C  33)          117.23  0.001071   -0.19    117.05   
   132. A(C  33,C  32,C  41)          118.49 -0.011440    1.78    120.28   
   133. A(C  31,C  32,C  41)          124.27  0.010366   -1.60    122.67   
   134. A(H  34,C  33,C  35)          116.76 -0.000766    0.27    117.04   
   135. A(C  32,C  33,C  35)          122.57 -0.002715    0.49    123.06   
   136. A(C  32,C  33,H  34)          120.66  0.003481   -0.76    119.90   
   137. A(H  36,C  35,C  37)          120.35 -0.001635    0.32    120.67   
   138. A(C  33,C  35,C  37)          119.54  0.001943   -0.36    119.18   
   139. A(C  33,C  35,H  36)          120.11 -0.000308    0.04    120.15   
   140. A(C  35,C  37,H  38)          120.52 -0.000672    0.14    120.66   
   141. A(H  38,C  37,C  39)          119.90  0.000825   -0.17    119.73   
   142. A(C  35,C  37,C  39)          119.58 -0.000154    0.03    119.60   
   143. A(C  37,C  39,H  40)          118.19 -0.001400    0.35    118.54   
   144. A(C  31,C  39,H  40)          120.51  0.001984   -0.41    120.10   
   145. A(C  31,C  39,C  37)          121.29 -0.000586    0.07    121.36   
   146. A(C  46,C  41,C  50)          105.61 -0.001153    0.68    106.30   
   147. A(C  42,C  41,C  50)          106.25  0.001238    0.23    106.47   
   148. A(C  32,C  41,C  50)          110.91 -0.002708    1.24    112.15   
   149. A(C  42,C  41,C  46)          110.86 -0.000244   -0.63    110.24   
   150. A(C  32,C  41,C  46)          111.97  0.002655   -1.09    110.88   
   151. A(C  32,C  41,C  42)          110.96  0.000034   -0.35    110.61   
   152. A(H  44,C  42,H  45)          106.58 -0.001447    0.39    106.97   
   153. A(H  43,C  42,H  45)          107.24 -0.000504    0.24    107.48   
   154. A(C  41,C  42,H  45)          113.60 -0.000242    0.11    113.71   
   155. A(H  43,C  42,H  44)          107.59 -0.001335    0.22    107.81   
   156. A(C  41,C  42,H  44)          110.79  0.002654   -0.72    110.07   
   157. A(C  41,C  42,H  43)          110.76  0.000644   -0.18    110.58   
   158. A(H  48,C  46,H  49)          107.47 -0.001498    0.38    107.85   
   159. A(H  47,C  46,H  49)          107.12 -0.000882    0.14    107.27   
   160. A(C  41,C  46,H  49)          111.07  0.000270   -0.12    110.94   
   161. A(H  47,C  46,H  48)          105.77 -0.002277    0.50    106.28   
   162. A(C  41,C  46,H  48)          110.70  0.002496   -0.67    110.03   
   163. A(C  41,C  46,H  47)          114.33  0.001519   -0.14    114.19   
   164. A(H  52,C  50,H  53)          107.07 -0.001755    0.38    107.45   
   165. A(H  51,C  50,H  53)          108.21  0.000112    0.19    108.41   
   166. A(C  41,C  50,H  53)          111.95 -0.000596    0.18    112.13   
   167. A(H  51,C  50,H  52)          107.09 -0.001523    0.30    107.38   
   168. A(C  41,C  50,H  52)          110.35  0.004457   -1.21    109.14   
   169. A(C  41,C  50,H  51)          111.93 -0.000844    0.21    112.14   
   170. A(O   1,C  54,C  55)          123.97 -0.003853    0.76    124.72   
   171. A(O   0,C  54,C  55)          112.29 -0.001305    0.16    112.45   
   172. A(O   0,C  54,O   1)          123.69  0.005118   -0.93    122.76   
   173. A(C  56,C  55,C  64)          119.70 -0.001290    0.31    120.00   
   174. A(C  54,C  55,C  64)          118.56  0.002571   -0.46    118.10   
   175. A(C  54,C  55,C  56)          121.75 -0.001282    0.15    121.90   
   176. A(H  57,C  56,C  58)          118.95 -0.002218    0.50    119.45   
   177. A(C  55,C  56,C  58)          120.09  0.000941   -0.20    119.89   
   178. A(C  55,C  56,H  57)          120.96  0.001277   -0.30    120.66   
   179. A(H  59,C  58,C  60)          120.18  0.000103   -0.00    120.18   
   180. A(C  56,C  58,C  60)          119.88 -0.000599    0.11    119.98   
   181. A(C  56,C  58,H  59)          119.94  0.000496   -0.10    119.84   
   182. A(H  61,C  60,C  62)          119.82 -0.000330    0.06    119.88   
   183. A(C  58,C  60,C  62)          120.32  0.000645   -0.12    120.19   
   184. A(C  58,C  60,H  61)          119.87 -0.000315    0.06    119.92   
   185. A(H  63,C  62,C  64)          119.89  0.000277   -0.07    119.82   
   186. A(C  60,C  62,C  64)          119.88 -0.000336    0.07    119.95   
   187. A(C  60,C  62,H  63)          120.23  0.000059   -0.00    120.23   
   188. A(C  62,C  64,H  65)          119.35 -0.002787    0.60    119.95   
   189. A(C  55,C  64,H  65)          120.51  0.002149   -0.44    120.07   
   190. A(C  55,C  64,C  62)          120.14  0.000639   -0.16    119.98   
   191. D(N   2,C   4,O   0,C  54)    128.92 -0.000128    0.39    129.31   
   192. D(C   5,C   4,O   0,C  54)    -55.76  0.000067   -1.09    -56.85   
   193. D(O   0,C   4,N   2,C  18)     -3.94  0.000569   -0.91     -4.85   
   194. D(C   5,C   4,N   2,C  18)   -178.88  0.000376    0.69   -178.19   
   195. D(N   3,C   5,C   4,N   2)    125.95 -0.000023   -0.01    125.95   
   196. D(C   7,C   5,C   4,O   0)   -175.27  0.000083    1.80   -173.47   
   197. D(C   7,C   5,N   3,H  66)    125.58  0.002383   -2.59    122.99   
   198. D(H   6,C   5,N   3,H  66)   -115.91 -0.000131   -1.05   -116.96   
   199. D(C   4,C   5,N   3,C  31)    159.20 -0.000473   -1.47    157.73   
   200. D(H   6,C   5,C   4,O   0)     67.33 -0.001011    2.21     69.54   
   201. D(C   4,C   5,N   3,H  66)     -0.25 -0.000487   -1.16     -1.40   
   202. D(C   7,C   5,C   4,N   2)      0.00  0.000038    0.33      0.34   
   203. D(H   6,C   5,C   4,N   2)   -117.39 -0.001057    0.74   -116.65   
   204. D(H   6,C   5,N   3,C  31)     43.53 -0.000117   -1.37     42.17   
   205. D(N   3,C   5,C   4,O   0)    -49.32  0.000023    1.46    -47.86   
   206. D(C   7,C   5,N   3,C  31)    -74.98  0.002397   -2.90    -77.88   
   207. D(C  16,C   7,C   5,C   4)     94.68 -0.001579    0.06     94.74   
   208. D(C  16,C   7,C   5,H   6)   -147.71  0.001412   -1.01   -148.71   
   209. D(C  16,C   7,C   5,N   3)    -28.12  0.000151    0.56    -27.57   
   210. D(C   8,C   7,C   5,C   4)    -85.06 -0.001404   -0.43    -85.49   
   211. D(C   8,C   7,C   5,H   6)     32.55  0.001588   -1.49     31.06   
   212. D(C   8,C   7,C   5,N   3)    152.13  0.000327    0.07    152.20   
   213. D(C  10,C   8,C   7,C  16)      0.23  0.000322   -0.75     -0.52   
   214. D(C  10,C   8,C   7,C   5)    179.98  0.000150   -0.28    179.70   
   215. D(H   9,C   8,C   7,C  16)   -179.57  0.000411   -0.94   -180.50   
   216. D(H   9,C   8,C   7,C   5)      0.18  0.000239   -0.46     -0.28   
   217. D(C  12,C  10,C   8,H   9)    179.82 -0.000225    0.51    180.32   
   218. D(H  11,C  10,C   8,H   9)     -0.20 -0.000062    0.15     -0.06   
   219. D(H  11,C  10,C   8,C   7)    180.00  0.000023   -0.04    179.96   
   220. D(C  12,C  10,C   8,C   7)      0.02 -0.000141    0.32      0.34   
   221. D(H  13,C  12,C  10,C   8)    179.83  0.000136   -0.30    179.54   
   222. D(C  14,C  12,C  10,C   8)     -0.15 -0.000052    0.12     -0.02   
   223. D(C  14,C  12,C  10,H  11)    179.87 -0.000215    0.49    180.36   
   224. D(H  13,C  12,C  10,H  11)     -0.15 -0.000028    0.06     -0.08   
   225. D(C  16,C  14,C  12,H  13)   -179.96 -0.000131    0.29   -179.67   
   226. D(C  16,C  14,C  12,C  10)      0.03  0.000057   -0.14     -0.11   
   227. D(H  15,C  14,C  12,H  13)      0.03 -0.000043    0.09      0.12   
   228. D(H  15,C  14,C  12,C  10)   -179.99  0.000144   -0.33   -180.32   
   229. D(H  17,C  16,C  14,H  15)     -0.15  0.000047   -0.11     -0.26   
   230. D(H  17,C  16,C  14,C  12)    179.83  0.000134   -0.30    179.53   
   231. D(C   7,C  16,C  14,H  15)   -179.76  0.000040   -0.10   -179.86   
   232. D(C   7,C  16,C  14,C  12)      0.23  0.000127   -0.30     -0.07   
   233. D(H  17,C  16,C   7,C   8)   -179.96 -0.000316    0.74   -179.22   
   234. D(H  17,C  16,C   7,C   5)      0.30 -0.000135    0.25      0.55   
   235. D(C  14,C  16,C   7,C   8)     -0.35 -0.000318    0.74      0.39   
   236. D(C  14,C  16,C   7,C   5)    179.91 -0.000136    0.25    180.15   
   237. D(C  27,C  18,N   2,C   4)    -59.29 -0.000527    1.40    -57.90   
   238. D(C  23,C  18,N   2,C   4)     65.11 -0.000749    1.24     66.35   
   239. D(C  19,C  18,N   2,C   4)   -177.33 -0.000446    1.16   -176.17   
   240. D(H  22,C  19,C  18,C  27)    -59.30  0.000017    0.02    -59.28   
   241. D(H  22,C  19,C  18,C  23)    179.43  0.000004    0.10    179.53   
   242. D(H  22,C  19,C  18,N   2)     60.75 -0.000117    0.29     61.04   
   243. D(H  21,C  19,C  18,C  23)    -60.47  0.000014    0.10    -60.37   
   244. D(H  21,C  19,C  18,C  27)     60.80  0.000027    0.01     60.81   
   245. D(H  21,C  19,C  18,N   2)   -179.15 -0.000106    0.29   -178.87   
   246. D(H  20,C  19,C  18,C  27)   -179.10 -0.000000    0.04   -179.06   
   247. D(H  20,C  19,C  18,C  23)     59.63 -0.000014    0.12     59.76   
   248. D(H  20,C  19,C  18,N   2)    -59.05 -0.000134    0.32    -58.73   
   249. D(H  25,C  23,C  18,C  19)     54.43  0.000262   -0.00     54.42   
   250. D(H  25,C  23,C  18,N   2)    170.05  0.000145    0.15    170.20   
   251. D(H  24,C  23,C  18,C  27)     54.43 -0.000245    0.27     54.70   
   252. D(H  24,C  23,C  18,C  19)    174.13 -0.000027    0.20    174.33   
   253. D(H  24,C  23,C  18,N   2)    -70.25 -0.000144    0.36    -69.89   
   254. D(H  26,C  23,C  18,C  27)    175.29 -0.000507    0.34    175.64   
   255. D(H  26,C  23,C  18,C  19)    -65.01 -0.000289    0.28    -64.73   
   256. D(H  26,C  23,C  18,N   2)     50.61 -0.000406    0.43     51.04   
   257. D(H  25,C  23,C  18,C  27)    -65.27  0.000044    0.06    -65.21   
   258. D(H  30,C  27,C  18,C  23)    -50.25  0.000219   -0.39    -50.64   
   259. D(H  30,C  27,C  18,N   2)     73.74  0.000168   -0.67     73.07   
   260. D(H  29,C  27,C  18,C  23)     69.13 -0.000039   -0.19     68.93   
   261. D(H  29,C  27,C  18,C  19)    -50.65 -0.000421   -0.07    -50.71   
   262. D(H  29,C  27,C  18,N   2)   -166.88 -0.000090   -0.48   -167.36   
   263. D(H  28,C  27,C  18,C  23)   -171.45  0.000564   -0.59   -172.04   
   264. D(H  30,C  27,C  18,C  19)   -170.02 -0.000163   -0.26   -170.29   
   265. D(H  28,C  27,C  18,C  19)     68.77  0.000182   -0.46     68.31   
   266. D(H  28,C  27,C  18,N   2)    -47.46  0.000513   -0.87    -48.33   
   267. D(C  39,C  31,N   3,H  66)    166.36  0.000573   -0.47    165.89   
   268. D(C  39,C  31,N   3,C   5)      6.77 -0.000067   -0.02      6.75   
   269. D(C  32,C  31,N   3,H  66)    -14.55  0.000291   -0.16    -14.71   
   270. D(C  32,C  31,N   3,C   5)   -174.14 -0.000349    0.29   -173.85   
   271. D(C  41,C  32,C  31,C  39)    179.88  0.000224   -0.34    179.53   
   272. D(C  41,C  32,C  31,N   3)      0.80  0.000539   -0.65      0.15   
   273. D(C  33,C  32,C  31,C  39)      0.43  0.000564   -1.19     -0.76   
   274. D(C  33,C  32,C  31,N   3)   -178.65  0.000879   -1.50   -180.15   
   275. D(C  35,C  33,C  32,C  41)   -179.95 -0.000266    0.21   -179.74   
   276. D(C  35,C  33,C  32,C  31)     -0.47 -0.000465    1.04      0.57   
   277. D(H  34,C  33,C  32,C  41)      0.26 -0.000044   -0.19      0.07   
   278. D(H  34,C  33,C  32,C  31)    179.74 -0.000243    0.64    180.38   
   279. D(C  37,C  35,C  33,H  34)   -179.98 -0.000081    0.04   -179.94   
   280. D(C  37,C  35,C  33,C  32)      0.22  0.000125   -0.34     -0.12   
   281. D(H  36,C  35,C  33,H  34)     -0.07 -0.000047    0.03     -0.04   
   282. D(H  36,C  35,C  33,C  32)   -179.87  0.000159   -0.34   -180.22   
   283. D(C  39,C  37,C  35,H  36)   -179.83  0.000096   -0.23   -180.06   
   284. D(C  39,C  37,C  35,C  33)      0.07  0.000132   -0.24     -0.16   
   285. D(H  38,C  37,C  35,H  36)     -0.11 -0.000097    0.16      0.04   
   286. D(H  38,C  37,C  35,C  33)    179.79 -0.000061    0.15    179.94   
   287. D(H  40,C  39,C  37,H  38)     -0.47 -0.000079    0.13     -0.34   
   288. D(H  40,C  39,C  37,C  35)    179.24 -0.000275    0.52    179.76   
   289. D(C  31,C  39,C  37,H  38)   -179.82  0.000163   -0.32   -180.14   
   290. D(C  31,C  39,C  37,C  35)     -0.10 -0.000033    0.06     -0.04   
   291. D(H  40,C  39,C  31,C  32)   -179.49 -0.000050    0.19   -179.30   
   292. D(H  40,C  39,C  31,N   3)     -0.39 -0.000307    0.51      0.13   
   293. D(C  37,C  39,C  31,C  32)     -0.16 -0.000320    0.67      0.51   
   294. D(C  37,C  39,C  31,N   3)    178.94 -0.000578    0.99    179.93   
   295. D(C  50,C  41,C  32,C  33)      1.29 -0.000036   -1.76     -0.46   
   296. D(C  50,C  41,C  32,C  31)   -178.15  0.000243   -2.63   -180.77   
   297. D(C  46,C  41,C  32,C  33)   -116.40  0.001481   -2.70   -119.10   
   298. D(C  46,C  41,C  32,C  31)     64.16  0.001759   -3.57     60.59   
   299. D(C  42,C  41,C  32,C  33)    119.14 -0.000193   -0.88    118.26   
   300. D(C  42,C  41,C  32,C  31)    -60.30  0.000085   -1.75    -62.05   
   301. D(H  45,C  42,C  41,C  46)    -57.95 -0.001286    0.47    -57.48   
   302. D(H  45,C  42,C  41,C  32)     67.13  0.002006   -1.61     65.53   
   303. D(H  44,C  42,C  41,C  50)    -52.29 -0.000606   -0.09    -52.39   
   304. D(H  44,C  42,C  41,C  46)     61.98 -0.001403    0.53     62.51   
   305. D(H  44,C  42,C  41,C  32)   -172.94  0.001889   -1.54   -174.48   
   306. D(H  43,C  42,C  41,C  50)     67.02 -0.000139   -0.42     66.61   
   307. D(H  43,C  42,C  41,C  46)   -178.71 -0.000936    0.21   -178.50   
   308. D(H  45,C  42,C  41,C  50)   -172.22 -0.000489   -0.16   -172.38   
   309. D(H  43,C  42,C  41,C  32)    -53.62  0.002357   -1.87    -55.49   
   310. D(H  49,C  46,C  41,C  32)     50.86 -0.001620    2.05     52.91   
   311. D(H  48,C  46,C  41,C  50)     49.35  0.000839    0.68     50.03   
   312. D(H  48,C  46,C  41,C  42)    -65.32  0.000135    0.35    -64.97   
   313. D(H  48,C  46,C  41,C  32)    170.17 -0.001689    1.99    172.16   
   314. D(H  47,C  46,C  41,C  50)    168.68  0.000760    0.74    169.42   
   315. D(H  47,C  46,C  41,C  42)     54.01  0.000056    0.41     54.42   
   316. D(H  49,C  46,C  41,C  42)    175.37  0.000205    0.40    175.77   
   317. D(H  47,C  46,C  41,C  32)    -70.51 -0.001769    2.06    -68.45   
   318. D(H  49,C  46,C  41,C  50)    -69.96  0.000909    0.73    -69.22   
   319. D(H  53,C  50,C  41,C  46)   -177.97  0.000071   -0.12   -178.09   
   320. D(H  53,C  50,C  41,C  42)    -60.16 -0.000177   -0.41    -60.57   
   321. D(H  53,C  50,C  41,C  32)     60.52 -0.000903    0.04     60.56   
   322. D(H  52,C  50,C  41,C  46)    -58.82  0.000454   -0.34    -59.17   
   323. D(H  52,C  50,C  41,C  42)     58.99  0.000206   -0.64     58.35   
   324. D(H  52,C  50,C  41,C  32)    179.67 -0.000520   -0.19    179.48   
   325. D(H  51,C  50,C  41,C  46)     60.33  0.000965   -0.65     59.68   
   326. D(H  51,C  50,C  41,C  42)    178.14  0.000717   -0.94    177.20   
   327. D(H  51,C  50,C  41,C  32)    -61.18 -0.000009   -0.49    -61.67   
   328. D(C  55,C  54,O   0,C   4)    171.89  0.000227   -1.62    170.27   
   329. D(O   1,C  54,O   0,C   4)    -10.50 -0.000917    1.50     -9.01   
   330. D(C  64,C  55,C  54,O   1)      6.87  0.000236   -1.21      5.66   
   331. D(C  64,C  55,C  54,O   0)   -175.53 -0.000660    1.79   -173.74   
   332. D(C  56,C  55,C  54,O   1)   -173.18  0.000142   -1.12   -174.30   
   333. D(C  56,C  55,C  54,O   0)      4.42 -0.000755    1.89      6.30   
   334. D(C  58,C  56,C  55,C  64)      0.28  0.000060   -0.20      0.08   
   335. D(C  58,C  56,C  55,C  54)   -179.67  0.000154   -0.30   -179.97   
   336. D(H  57,C  56,C  55,C  64)   -179.72 -0.000257    0.32   -179.40   
   337. D(H  57,C  56,C  55,C  54)      0.33 -0.000163    0.23      0.56   
   338. D(C  60,C  58,C  56,H  57)    179.98  0.000198   -0.26    179.73   
   339. D(C  60,C  58,C  56,C  55)     -0.01 -0.000113    0.25      0.24   
   340. D(H  59,C  58,C  56,H  57)     -0.02  0.000184   -0.26     -0.28   
   341. D(H  59,C  58,C  56,C  55)    179.99 -0.000127    0.24    180.23   
   342. D(C  62,C  60,C  58,H  59)    179.87  0.000095   -0.13    179.74   
   343. D(C  62,C  60,C  58,C  56)     -0.13  0.000081   -0.14     -0.27   
   344. D(H  61,C  60,C  58,H  59)     -0.09  0.000066   -0.11     -0.20   
   345. D(H  61,C  60,C  58,C  56)    179.91  0.000053   -0.12    179.79   
   346. D(C  64,C  62,C  60,H  61)    179.97  0.000028   -0.04    179.92   
   347. D(C  64,C  62,C  60,C  58)      0.01 -0.000000   -0.02     -0.02   
   348. D(H  63,C  62,C  60,H  61)     -0.04  0.000014   -0.02     -0.05   
   349. D(H  63,C  62,C  60,C  58)   -180.00 -0.000015    0.01   -179.99   
   350. D(H  65,C  64,C  62,C  60)    179.87 -0.000027    0.07    179.95   
   351. D(C  55,C  64,C  62,H  63)   -179.73 -0.000031    0.04   -179.69   
   352. D(C  55,C  64,C  62,C  60)      0.26 -0.000045    0.07      0.33   
   353. D(H  65,C  64,C  55,C  56)    179.99  0.000021    0.03    180.02   
   354. D(H  65,C  64,C  55,C  54)     -0.06 -0.000072    0.12      0.06   
   355. D(C  62,C  64,C  55,C  56)     -0.40  0.000020    0.04     -0.36   
   356. D(H  65,C  64,C  62,H  63)     -0.12 -0.000013    0.05     -0.08   
   357. D(C  62,C  64,C  55,C  54)    179.55 -0.000073    0.13    179.68   
    ----------------------------------------------------------------------------

         *************************************************************
         *                GEOMETRY OPTIMIZATION CYCLE   3            *
         *************************************************************
---------------------------------
CARTESIAN COORDINATES (ANGSTROEM)
---------------------------------
  O      3.566542    7.054567    3.013056
  O      4.488508    5.050016    3.388151
  N      3.894094    7.641200    0.802365
  N      6.033286    8.193709    3.376693
  C      4.364844    7.334383    1.912213
  C      5.840691    7.379059    2.208027
  H      6.147912    6.347830    2.427899
  C      6.632814    7.840482    1.011502
  C      7.016283    6.911519    0.054017
  H      6.746873    5.866557    0.178711
  C      7.740488    7.309257   -1.060222
  H      8.036783    6.576592   -1.803528
  C      8.091731    8.642694   -1.218371
  H      8.664834    8.955888   -2.085260
  C      7.715394    9.572339   -0.259519
  H      7.991660   10.615178   -0.375226
  C      6.988406    9.170586    0.852461
  H      6.701150    9.896780    1.605421
  C      2.462806    7.649648    0.480650
  C      2.367960    7.990228   -1.001441
  H      2.833530    8.958011   -1.207614
  H      1.325028    8.038018   -1.325006
  H      2.877580    7.235390   -1.607104
  C      1.750085    8.734194    1.278286
  H      1.698730    8.494414    2.340704
  H      0.727426    8.853564    0.911515
  H      2.263103    9.693844    1.167913
  C      1.822313    6.285238    0.710289
  H      2.421112    5.495006    0.249548
  H      0.828488    6.261974    0.256316
  H      1.703475    6.053623    1.769666
  C      7.144870    8.104260    4.178412
  C      7.235802    8.833376    5.388996
  C      8.399083    8.676648    6.136082
  H      8.514439    9.206280    7.070148
  C      9.451228    7.859629    5.738863
  H     10.338844    7.774913    6.357008
  C      9.351015    7.162277    4.549865
  H     10.158413    6.518370    4.216133
[truncated: 3,081,293 more chars]
