# Supplementary material for: A stereodivergent multicomponent approach for the synthesis of C–N atropisomeric peptide analogues
Source: Chem Sci. 2024 Sep 16;15(40):16743–51. doi: 10.1039/d4sc04700a (PMC11418089; doi:10.1039/d4sc04700a)
Supplement: SC-015-D4SC04700A-s001 [file SC-015-D4SC04700A-s001.zip › CompData/_1_2a/ImineZ5opt.xyz]

67
Coordinates from ORCA-job ImineZ5opt
  O   3.44433629120307      7.07512483580728      2.95654998578392
  O   4.34542172206920      5.07726336015434      3.42614783118127
  N   3.84060794561489      7.48439314298055      0.71223850855667
  N   5.90916667474063      7.93914888850094      3.51011914454276
  C   4.27909532950680      7.28879350126338      1.86210001553037
  C   5.75873689512172      7.34343182927881      2.20687980095350
  H   6.07016124035508      6.29616411588878      2.27242984323576
  C   6.56296976830473      7.99483580055910      1.10236935323524
  C   7.13969290046277      7.21044628322438      0.11128661903407
  H   7.01402732705558      6.13245270713917      0.14419462823242
  C   7.87122286919012      7.79295347464925     -0.91383438113098
  H   8.31656296153507      7.16912742169772     -1.68121032073943
  C   8.03936283991963      9.17049433327349     -0.95061879044431
  H   8.61482620560586      9.62855737942645     -1.74743687420786
  C   7.47473666654790      9.95796261957189      0.04414888971580
  H   7.60757368197677     11.03423588685926      0.02565082256062
  C   6.74178773980361      9.37218200596896      1.06612050811745
  H   6.30848365213336      9.99409614876041      1.84225335200274
  C   2.42798014228604      7.39745756481808      0.32284768084365
  C   2.40173919480802      7.57159615173345     -1.19159408036947
  H   2.85568341131354      8.52416178158391     -1.47579293191684
  H   1.37458879465437      7.55216478132148     -1.56288591315273
  H   2.96018298230913      6.76946700978055     -1.68118557429132
  C   1.64026069069542      8.53347323858867      0.97008831608403
  H   1.60363075108157      8.43404324701431      2.05559739028022
  H   0.61538776609039      8.53008340229676      0.59107803656896
  H   2.08873306981971      9.49965166950810      0.72506129542329
  C   1.82117694383122      6.04110947921772      0.67483255062853
  H   2.45485012053326      5.22916864708193      0.30893852691273
  H   0.84444877906477      5.94730386926070      0.19397444498998
  H   1.67753085479570      5.91440964834914      1.74774692541851
  C   7.10397898553286      7.90421126358346      4.20565805974133
  C   7.30613899684852      8.69402406561844      5.36941873944391
  C   8.52383408315671      8.54541838811381      6.02796754921736
  H   8.71179905820006      9.13113247075122      6.91707600691853
  C   9.52220440214421      7.67568087405261      5.60779624850391
  H   10.44927748938038      7.60348077679303      6.16492087482213
  C   9.30939035656594      6.91542920393322      4.47355678727785
  H   10.06793810187083      6.22890220968071      4.11293477254249
  C   8.11821990205426      7.03738805555733      3.78009559795793
  H   7.97838476930466      6.44565049503313      2.88556580980080
  C   6.25688767581556      9.67058104618165      5.91941079501159
  C   5.99031792018833     10.81577282608202      4.93090851308006
  H   6.92199429816517     11.32326654397191      4.66853777132092
  H   5.32551971301981     11.54948658933573      5.39533924165600
  H   5.50969247775568     10.51091399995600      3.99965293736506
  C   4.94966550628314      8.94214620183696      6.25761435334176
  H   4.45268232718713      8.52085471435785      5.38694333717181
  H   4.25070675522765      9.64043670333270      6.72664380560317
  H   5.13182017294285      8.12491196333209      6.96104544983966
  C   6.72803163553193     10.33345632650616      7.21437765110696
  H   6.92341571526704      9.60261570035535      8.00291918354026
  H   5.94068899649133     11.00205932075932      7.57019729312642
  H   7.62946621068197     10.93337280694483      7.06746213541309
  C   3.63930903084365      6.00192325876023      3.74812820056363
  C   2.86491766593111      6.07734133088678      4.99932477705264
  C   2.01874072048928      7.14925047348888      5.27732825925758
  H   1.90536397838086      7.95221583036909      4.56037137704237
  C   1.32859930318823      7.18648007532141      6.47699692580167
  H   0.67109588400472      8.02005432715578      6.69486956505625
  C   1.48168608824485      6.15976028830197      7.39973186264126
  H   0.94289148114940      6.19412740159968      8.34010738439178
  C   2.32342813705263      5.08945897262574      7.12291899865152
  H   2.44221137349421      4.28952495440849      7.84444385867868
  C   3.01332642521275      5.04592862541850      5.92428357299442
  H   3.67577688193081      4.21917211201248      5.69715861511382
  H   5.35303126803118      8.76521557802187      3.64429808537154
