# Supplementary material for: A stereodivergent multicomponent approach for the synthesis of C–N atropisomeric peptide analogues
Source: Chem Sci. 2024 Sep 16;15(40):16743–51. doi: 10.1039/d4sc04700a (PMC11418089; doi:10.1039/d4sc04700a)
Supplement: SC-015-D4SC04700A-s001 [file SC-015-D4SC04700A-s001.zip › CompData/_1_2a/ImineZ5_single_point.out]

                                 *****************
                                 * O   R   C   A *
                                 *****************

                                            #,                                       
                                            ###                                      
                                            ####                                     
                                            #####                                    
                                            ######                                   
                                           ########,                                 
                                     ,,################,,,,,                         
                               ,,#################################,,                 
                          ,,##########################################,,             
                       ,#########################################, ''#####,          
                    ,#############################################,,   '####,        
                  ,##################################################,,,,####,       
                ,###########''''           ''''###############################       
              ,#####''   ,,,,##########,,,,          '''####'''          '####       
            ,##' ,,,,###########################,,,                        '##       
           ' ,,###''''                  '''############,,,                           
         ,,##''                                '''############,,,,        ,,,,,,###''
      ,#''                                            '''#######################'''  
     '                                                          ''''####''''         
             ,#######,   #######,   ,#######,      ##                                
            ,#'     '#,  ##    ##  ,#'     '#,    #''#        ######   ,####,        
            ##       ##  ##   ,#'  ##            #'  '#       #        #'  '#        
            ##       ##  #######   ##           ,######,      #####,   #    #        
            '#,     ,#'  ##    ##  '#,     ,#' ,#      #,         ##   #,  ,#        
             '#######'   ##     ##  '#######'  #'      '#     #####' # '####'        


                  #######################################################
                  #                        -***-                        #
                  #          Department of theory and spectroscopy      #
                  #    Directorship and core code : Frank Neese         #
                  #        Max Planck Institute fuer Kohlenforschung    #
                  #                Kaiser Wilhelm Platz 1               #
                  #                 D-45470 Muelheim/Ruhr               #
                  #                      Germany                        #
                  #                                                     #
                  #                  All rights reserved                #
                  #                        -***-                        #
                  #######################################################


                         Program Version 5.0.2 -  RELEASE  -


 With contributions from (in alphabetic order):
   Daniel Aravena         : Magnetic Suceptibility
   Michael Atanasov       : Ab Initio Ligand Field Theory (pilot matlab implementation)
   Alexander A. Auer      : GIAO ZORA, VPT2 properties, NMR spectrum
   Ute Becker             : Parallelization
   Giovanni Bistoni       : ED, misc. LED, open-shell LED, HFLD
   Martin Brehm           : Molecular dynamics
   Dmytro Bykov           : SCF Hessian
   Vijay G. Chilkuri      : MRCI spin determinant printing, contributions to CSF-ICE
   Dipayan Datta          : RHF DLPNO-CCSD density
   Achintya Kumar Dutta   : EOM-CC, STEOM-CC
   Dmitry Ganyushin       : Spin-Orbit,Spin-Spin,Magnetic field MRCI
   Miquel Garcia          : C-PCM and meta-GGA Hessian, CC/C-PCM, Gaussian charge scheme
   Yang Guo               : DLPNO-NEVPT2, F12-NEVPT2, CIM, IAO-localization
   Andreas Hansen         : Spin unrestricted coupled pair/coupled cluster methods
   Benjamin Helmich-Paris : MC-RPA, TRAH-SCF, COSX integrals
   Lee Huntington         : MR-EOM, pCC
   Robert Izsak           : Overlap fitted RIJCOSX, COSX-SCS-MP3, EOM
   Marcus Kettner         : VPT2
   Christian Kollmar      : KDIIS, OOCD, Brueckner-CCSD(T), CCSD density, CASPT2, CASPT2-K
   Simone Kossmann        : Meta GGA functionals, TD-DFT gradient, OOMP2, MP2 Hessian
   Martin Krupicka        : Initial AUTO-CI
   Lucas Lang             : DCDCAS
   Marvin Lechner         : AUTO-CI (C++ implementation), FIC-MRCC
   Dagmar Lenk            : GEPOL surface, SMD
   Dimitrios Liakos       : Extrapolation schemes; Compound Job, initial MDCI parallelization
   Dimitrios Manganas     : Further ROCIS development; embedding schemes
   Dimitrios Pantazis     : SARC Basis sets
   Anastasios Papadopoulos: AUTO-CI, single reference methods and gradients
   Taras Petrenko         : DFT Hessian,TD-DFT gradient, ASA, ECA, R-Raman, ABS, FL, XAS/XES, NRVS
   Peter Pinski           : DLPNO-MP2, DLPNO-MP2 Gradient
   Christoph Reimann      : Effective Core Potentials
   Marius Retegan         : Local ZFS, SOC
   Christoph Riplinger    : Optimizer, TS searches, QM/MM, DLPNO-CCSD(T), (RO)-DLPNO pert. Triples
   Tobias Risthaus        : Range-separated hybrids, TD-DFT gradient, RPA, STAB
   Michael Roemelt        : Original ROCIS implementation
   Masaaki Saitow         : Open-shell DLPNO-CCSD energy and density
   Barbara Sandhoefer     : DKH picture change effects
   Avijit Sen             : IP-ROCIS
   Kantharuban Sivalingam : CASSCF convergence, NEVPT2, FIC-MRCI
   Bernardo de Souza      : ESD, SOC TD-DFT
   Georgi Stoychev        : AutoAux, RI-MP2 NMR, DLPNO-MP2 response
   Willem Van den Heuvel  : Paramagnetic NMR
   Boris Wezisla          : Elementary symmetry handling
   Frank Wennmohs         : Technical directorship


 We gratefully acknowledge several colleagues who have allowed us to
 interface, adapt or use parts of their codes:
   Stefan Grimme, W. Hujo, H. Kruse, P. Pracht,  : VdW corrections, initial TS optimization,
                  C. Bannwarth, S. Ehlert          DFT functionals, gCP, sTDA/sTD-DF
   Ed Valeev, F. Pavosevic, A. Kumar             : LibInt (2-el integral package), F12 methods
   Garnet Chan, S. Sharma, J. Yang, R. Olivares  : DMRG
   Ulf Ekstrom                                   : XCFun DFT Library
   Mihaly Kallay                                 : mrcc  (arbitrary order and MRCC methods)
   Jiri Pittner, Ondrej Demel                    : Mk-CCSD
   Frank Weinhold                                : gennbo (NPA and NBO analysis)
   Christopher J. Cramer and Donald G. Truhlar   : smd solvation model
   Lars Goerigk                                  : TD-DFT with DH, B97 family of functionals
   V. Asgeirsson, H. Jonsson                     : NEB implementation
   FAccTs GmbH                                   : IRC, NEB, NEB-TS, DLPNO-Multilevel, CI-OPT
                                                   MM, QMMM, 2- and 3-layer-ONIOM, Crystal-QMMM,
                                                   LR-CPCM, SF, NACMEs, symmetry and pop. for TD-DFT,
                                                   nearIR, NL-DFT gradient (VV10), updates on ESD,
                                                   ML-optimized integration grids
   S Lehtola, MJT Oliveira, MAL Marques          : LibXC Library
   Liviu Ungur et al                             : ANISO software


 Your calculation uses the libint2 library for the computation of 2-el integrals
 For citations please refer to: http://libint.valeyev.net

 Your ORCA version has been built with support for libXC version: 5.1.0
 For citations please refer to: https://tddft.org/programs/libxc/

 This ORCA versions uses:
   CBLAS   interface :  Fast vector & matrix operations
   LAPACKE interface :  Fast linear algebra routines
   SCALAPACK package :  Parallel linear algebra routines
   Shared memory     :  Shared parallel matrices
   BLAS/LAPACK       :  OpenBLAS 0.3.15  USE64BITINT DYNAMIC_ARCH NO_AFFINITY Zen SINGLE_THREADED
        Core in use  :  Zen
   Copyright (c) 2011-2014, The OpenBLAS Project


Your calculation utilizes the DFT-NL dispersion correction.
Cite in your paper:
Vydrov, O. A.; Van Voorhis, T. J. Chem. Phys. 2010, 133, 244103
Hujo, W.; Grimme, S. J. Chem. Theory Comput. 2011, 7, 3866 
   

Your calculation utilizes the SMD solvation module
Please cite in your paper:
A.V. Marenich, C.J. Cramer, D.G. Truhlar J. Phys. Chem. B, 113, (2009), 6378 

================================================================================

----- Orbital basis set information -----
Your calculation utilizes the basis: def2-QZVPP
   F. Weigend and R. Ahlrichs, Phys. Chem. Chem. Phys. 7, 3297 (2005).

----- AuxJ basis set information -----
Your calculation utilizes the auxiliary basis: def2/J
   F. Weigend, Phys. Chem. Chem. Phys. 8, 1057 (2006).

================================================================================
                                        WARNINGS
                       Please study these warnings very carefully!
================================================================================


INFO   : the flag for use of the SHARK integral package has been found!

================================================================================
                                       INPUT FILE
================================================================================
NAME = ImineZ5Aa.inp
|  1> ! wB97M-V def2-QZVPP
|  2> %maxcore 2660
|  3> %pal nprocs 20
|  4> end
|  5> %CPCM SMD TRUE
|  6>    SMDSOLVENT "2,2,2-TRIFLUOROETHANOL"
|  7> end
|  8> 
|  9> *xyz 0 1
| 10> O  3.444336  7.075125  2.956550
| 11> O  4.345422  5.077263  3.426148
| 12> N  3.840608  7.484393  0.712239
| 13> N  5.909167  7.939149  3.510119
| 14> C  4.279095  7.288794  1.862100
| 15> C  5.758737  7.343432  2.206880
| 16> H  6.070161  6.296164  2.272430
| 17> C  6.562970  7.994836  1.102369
| 18> C  7.139693  7.210446  0.111287
| 19> H  7.014027  6.132453  0.144195
| 20> C  7.871223  7.792953  -0.913834
| 21> H  8.316563  7.169127  -1.681210
| 22> C  8.039363  9.170494  -0.950619
| 23> H  8.614826  9.628557  -1.747437
| 24> C  7.474737  9.957963  0.044149
| 25> H  7.607574  11.034236  0.025651
| 26> C  6.741788  9.372182  1.066121
| 27> H  6.308484  9.994096  1.842253
| 28> C  2.427980  7.397458  0.322848
| 29> C  2.401739  7.571596  -1.191594
| 30> H  2.855683  8.524162  -1.475793
| 31> H  1.374589  7.552165  -1.562886
| 32> H  2.960183  6.769467  -1.681186
| 33> C  1.640261  8.533473  0.970088
| 34> H  1.603631  8.434043  2.055597
| 35> H  0.615388  8.530083  0.591078
| 36> H  2.088733  9.499652  0.725061
| 37> C  1.821177  6.041109  0.674833
| 38> H  2.454850  5.229169  0.308939
| 39> H  0.844449  5.947304  0.193974
| 40> H  1.677531  5.914410  1.747747
| 41> C  7.103979  7.904211  4.205658
| 42> C  7.306139  8.694024  5.369419
| 43> C  8.523834  8.545418  6.027968
| 44> H  8.711799  9.131132  6.917076
| 45> C  9.522204  7.675681  5.607796
| 46> H  10.449277  7.603481  6.164921
| 47> C  9.309390  6.915429  4.473557
| 48> H  10.067938  6.228902  4.112935
| 49> C  8.118220  7.037388  3.780096
| 50> H  7.978385  6.445650  2.885566
| 51> C  6.256888  9.670581  5.919411
| 52> C  5.990318  10.815773  4.930909
| 53> H  6.921994  11.323267  4.668538
| 54> H  5.325520  11.549487  5.395339
| 55> H  5.509692  10.510914  3.999653
| 56> C  4.949666  8.942146  6.257614
| 57> H  4.452682  8.520855  5.386943
| 58> H  4.250707  9.640437  6.726644
| 59> H  5.131820  8.124912  6.961045
| 60> C  6.728032  10.333456  7.214378
| 61> H  6.923416  9.602616  8.002919
| 62> H  5.940689  11.002059  7.570197
| 63> H  7.629466  10.933373  7.067462
| 64> C  3.639309  6.001923  3.748128
| 65> C  2.864918  6.077341  4.999325
| 66> C  2.018741  7.149250  5.277328
| 67> H  1.905364  7.952216  4.560371
| 68> C  1.328599  7.186480  6.476997
| 69> H  0.671096  8.020054  6.694870
| 70> C  1.481686  6.159760  7.399732
| 71> H  0.942891  6.194127  8.340107
| 72> C  2.323428  5.089459  7.122919
| 73> H  2.442211  4.289525  7.844444
| 74> C  3.013326  5.045929  5.924284
| 75> H  3.675777  4.219172  5.697159
| 76> H  5.353031  8.765216  3.644298
| 77> *
| 78> 
| 79>                          ****END OF INPUT****
================================================================================

                       ****************************
                       * Single Point Calculation *
                       ****************************

---------------------------------
CARTESIAN COORDINATES (ANGSTROEM)
---------------------------------
  O      3.444336    7.075125    2.956550
  O      4.345422    5.077263    3.426148
  N      3.840608    7.484393    0.712239
  N      5.909167    7.939149    3.510119
  C      4.279095    7.288794    1.862100
  C      5.758737    7.343432    2.206880
  H      6.070161    6.296164    2.272430
  C      6.562970    7.994836    1.102369
  C      7.139693    7.210446    0.111287
  H      7.014027    6.132453    0.144195
  C      7.871223    7.792953   -0.913834
  H      8.316563    7.169127   -1.681210
  C      8.039363    9.170494   -0.950619
  H      8.614826    9.628557   -1.747437
  C      7.474737    9.957963    0.044149
  H      7.607574   11.034236    0.025651
  C      6.741788    9.372182    1.066121
  H      6.308484    9.994096    1.842253
  C      2.427980    7.397458    0.322848
  C      2.401739    7.571596   -1.191594
  H      2.855683    8.524162   -1.475793
  H      1.374589    7.552165   -1.562886
  H      2.960183    6.769467   -1.681186
  C      1.640261    8.533473    0.970088
  H      1.603631    8.434043    2.055597
  H      0.615388    8.530083    0.591078
  H      2.088733    9.499652    0.725061
  C      1.821177    6.041109    0.674833
  H      2.454850    5.229169    0.308939
  H      0.844449    5.947304    0.193974
  H      1.677531    5.914410    1.747747
  C      7.103979    7.904211    4.205658
  C      7.306139    8.694024    5.369419
  C      8.523834    8.545418    6.027968
  H      8.711799    9.131132    6.917076
  C      9.522204    7.675681    5.607796
  H     10.449277    7.603481    6.164921
  C      9.309390    6.915429    4.473557
  H     10.067938    6.228902    4.112935
  C      8.118220    7.037388    3.780096
  H      7.978385    6.445650    2.885566
  C      6.256888    9.670581    5.919411
  C      5.990318   10.815773    4.930909
  H      6.921994   11.323267    4.668538
  H      5.325520   11.549487    5.395339
  H      5.509692   10.510914    3.999653
  C      4.949666    8.942146    6.257614
  H      4.452682    8.520855    5.386943
  H      4.250707    9.640437    6.726644
  H      5.131820    8.124912    6.961045
  C      6.728032   10.333456    7.214378
  H      6.923416    9.602616    8.002919
  H      5.940689   11.002059    7.570197
  H      7.629466   10.933373    7.067462
  C      3.639309    6.001923    3.748128
  C      2.864918    6.077341    4.999325
  C      2.018741    7.149250    5.277328
  H      1.905364    7.952216    4.560371
  C      1.328599    7.186480    6.476997
  H      0.671096    8.020054    6.694870
  C      1.481686    6.159760    7.399732
  H      0.942891    6.194127    8.340107
  C      2.323428    5.089459    7.122919
  H      2.442211    4.289525    7.844444
  C      3.013326    5.045929    5.924284
  H      3.675777    4.219172    5.697159
  H      5.353031    8.765216    3.644298

----------------------------
CARTESIAN COORDINATES (A.U.)
----------------------------
  NO LB      ZA    FRAG     MASS         X           Y           Z
   0 O     8.0000    0    15.999    6.508852   13.370049    5.587070
   1 O     8.0000    0    15.999    8.211658    9.594637    6.474481
   2 N     7.0000    0    14.007    7.257697   14.143453    1.345937
   3 N     7.0000    0    14.007   11.166707   15.002817    6.633164
   4 C     6.0000    0    12.011    8.086318   13.773825    3.518859
   5 C     6.0000    0    12.011   10.882436   13.877075    4.170399
   6 H     1.0000    0     1.008   11.470942   11.898026    4.294270
   7 C     6.0000    0    12.011   12.402216   15.108051    2.083176
   8 C     6.0000    0    12.011   13.492064   13.625768    0.210302
   9 H     1.0000    0     1.008   13.254590   11.588657    0.272489
  10 C     6.0000    0    12.011   14.874456   14.726547   -1.726896
  11 H     1.0000    0     1.008   15.716026   13.547687   -3.177026
  12 C     6.0000    0    12.011   15.192194   17.329722   -1.796410
  13 H     1.0000    0     1.008   16.279662   18.195336   -3.302177
  14 C     6.0000    0    12.011   14.125206   18.817823    0.083430
  15 H     1.0000    0     1.008   14.376231   20.851684    0.048473
  16 C     6.0000    0    12.011   12.740133   17.710857    2.014677
  17 H     1.0000    0     1.008   11.921307   18.886104    3.481354
  18 C     6.0000    0    12.011    4.588217   13.979170    0.610094
  19 C     6.0000    0    12.011    4.538629   14.308243   -2.251786
  20 H     1.0000    0     1.008    5.396459   16.108332   -2.788845
  21 H     1.0000    0     1.008    2.597597   14.271524   -2.953427
  22 H     1.0000    0     1.008    5.593935   12.792439   -3.176981
  23 C     6.0000    0    12.011    3.099644   16.125927    1.833201
  24 H     1.0000    0     1.008    3.030423   15.938031    3.884515
  25 H     1.0000    0     1.008    1.162915   16.119521    1.116976
  26 H     1.0000    0     1.008    3.947133   17.951741    1.370167
  27 C     6.0000    0    12.011    3.441526   11.416042    1.275250
  28 H     1.0000    0     1.008    4.638994    9.881697    0.583810
  29 H     1.0000    0     1.008    1.595777   11.238776    0.366558
  30 H     1.0000    0     1.008    3.170074   11.176615    3.302763
  31 C     6.0000    0    12.011   13.424575   14.936794    7.947542
  32 C     6.0000    0    12.011   13.806602   16.429324   10.146731
  33 C     6.0000    0    12.011   16.107712   16.148500   11.391209
  34 H     1.0000    0     1.008   16.462914   17.255339   13.071379
  35 C     6.0000    0    12.011   17.994358   14.504935   10.597199
  36 H     1.0000    0     1.008   19.746272   14.368497   11.650012
  37 C     6.0000    0    12.011   17.592198   13.068267    8.453798
  38 H     1.0000    0     1.008   19.025646   11.770919    7.772321
  39 C     6.0000    0    12.011   15.341212   13.298736    7.143346
  40 H     1.0000    0     1.008   15.076963   12.180513    5.452929
  41 C     6.0000    0    12.011   11.823805   18.274750   11.186066
  42 C     6.0000    0    12.011   11.320060   20.438849    9.318068
  43 H     1.0000    0     1.008   13.080673   21.397874    8.822258
  44 H     1.0000    0     1.008   10.063774   21.825367   10.195713
  45 H     1.0000    0     1.008   10.411809   19.862749    7.558249
  46 C     6.0000    0    12.011    9.353513   16.898207   11.825177
  47 H     1.0000    0     1.008    8.414350   16.102082   10.179847
  48 H     1.0000    0     1.008    8.032672   18.217786   12.711515
  49 H     1.0000    0     1.008    9.697734   15.353859   13.154469
  50 C     6.0000    0    12.011   12.714138   19.527402   13.633199
  51 H     1.0000    0     1.008   13.083360   18.146314   15.123325
  52 H     1.0000    0     1.008   11.226275   20.790878   14.305599
  53 H     1.0000    0     1.008   14.417601   20.661081   13.355568
  54 C     6.0000    0    12.011    6.877297   11.341991    7.082935
  55 C     6.0000    0    12.011    5.413910   11.484510    9.447355
  56 C     6.0000    0    12.011    3.814868   13.510125    9.972705
  57 H     1.0000    0     1.008    3.600616   15.027510    8.617852
  58 C     6.0000    0    12.011    2.510688   13.580479   12.239751
  59 H     1.0000    0     1.008    1.268188   15.155706   12.651471
  60 C     6.0000    0    12.011    2.799981   11.640259   13.983467
  61 H     1.0000    0     1.008    1.781806   11.705204   15.760518
  62 C     6.0000    0    12.011    4.390643    9.617684   13.460366
  63 H     1.0000    0     1.008    4.615110    8.106027   14.823851
  64 C     6.0000    0    12.011    5.694361    9.535424   11.195274
  65 H     1.0000    0     1.008    6.946212    7.973080   10.766070
  66 H     1.0000    0     1.008   10.115763   16.563858    6.886725

--------------------------------
INTERNAL COORDINATES (ANGSTROEM)
--------------------------------
 O      0   0   0     0.000000000000     0.00000000     0.00000000
 O      1   0   0     2.241412686688     0.00000000     0.00000000
 N      1   2   0     2.315483461079   106.96668752     0.00000000
 N      1   2   3     2.669900366849    82.75424404   273.08335837
 C      3   1   2     1.246077901775    30.46465745   297.40237412
 C      4   1   2     1.440812208482    65.30869688    77.84744401
 H      6   4   1     1.094555605760   108.16302271   263.63787024
 C      6   4   1     1.513625593939   115.25366201   143.05096325
 C      8   6   4     1.389287810914   119.87722011   142.58021172
 H      9   8   6     1.085791779334   119.39828966   359.47954530
 C      9   8   6     1.387560308812   120.58849663   179.50044569
 H     11   9   8     1.084597860616   119.84964883   179.98016443
 C     11   9   8     1.388251923286   119.99979983     0.41629997
 H     13  11   9     1.084388445836   120.19213744   179.67904213
 C     13  11   9     1.388694825965   119.63391867     0.14890205
 H     15  13  11     1.084597351602   120.04568492   179.58561308
 C     15  13  11     1.387364546666   120.20176984   359.72609226
 H     17  15  13     1.084854949399   119.73331112   179.67559112
 C      3   1   2     1.467889952105    94.70086478   112.56241654
 C     19   3   1     1.524646583471   105.86049416   182.71282508
 H     20  19   3     1.092801999949   110.53214511   302.06620673
 H     20  19   3     1.092370100069   110.59578542   181.85681686
 H     20  19   3     1.093147272896   110.62651363    61.78457637
 C     19   3   1     1.526417675732   109.88113076    65.03096762
 H     24  19   3     1.090668543088   111.80837733   293.82158649
 H     24  19   3     1.092714390099   109.55033642   173.79937178
 H     24  19   3     1.093008337367   110.55321281    54.83456366
 C     19   3   1     1.527018641286   111.95486016   301.21609570
 H     28  19   3     1.093007984310   110.62681394   309.90383031
 H     28  19   3     1.092713293545   109.26960361   191.26832154
 H     28  19   3     1.089876718401   112.49169046    71.60298472
 C      4   1   2     1.382957294969   153.34161247   324.53153346
 C     32   4   1     1.420919739355   121.38527095   267.66405541
 C     33  32   4     1.392318800298   116.90348070   177.42989397
 H     34  33  32     1.081158992325   118.89438923   179.98273700
 C     34  33  32     1.389147082081   123.52606021   359.77416714
 H     36  34  33     1.084004360210   120.05923401   180.11017766
 C     36  34  33     1.381944648393   118.81680516     0.26295089
 H     38  36  34     1.084786899311   120.88564981   179.72000402
 C     38  36  34     1.383708106900   119.69684565     0.25894629
 H     40  38  36     1.081615277614   118.52554542   178.98086373
 C     33  32   4     1.535279269486   123.34847101   357.90626842
 C     42  33  32     1.536118643129   111.23989973   295.60617250
 H     43  42  33     1.092890145739   110.65472023   305.06275771
 H     43  42  33     1.093612289388   109.41320168   186.20995152
 H     43  42  33     1.091411058810   114.66153329    66.81107668
 C     42  33  32     1.534219076833   111.05564236    58.94965406
 H     47  42  33     1.087449857776   113.38098760   295.10847913
 H     47  42  33     1.093683292943   109.62868970   175.13314784
 H     47  42  33     1.093556885687   110.77464326    56.13768081
 C     42  33  32     1.529156455517   111.62543538   177.45781861
 H     51  42  33     1.092748334127   112.10253859   299.77926785
 H     51  42  33     1.092495369335   108.60614785   180.96643843
 H     51  42  33     1.092734173668   112.22838667    62.13861480
 C      2   1   3     1.207171406541    30.45655147   191.67565006
 C     55   2   1     1.473384955948   124.96951873   177.75314685
 C     56  55   2     1.393660678795   121.86237623   183.13714172
 H     57  56  55     1.082421397208   120.13443495     0.76485388
 C     57  56  55     1.384517158660   119.74753453   181.08050714
 H     59  57  56     1.083800928498   119.81980655   179.93207043
 C     59  57  56     1.388895052981   120.05594160     0.10097258
 H     61  59  57     1.084336794238   119.86540812   179.74320047
 C     61  59  57     1.389496046102   120.25408315   359.79898875
 H     63  61  59     1.083790630643   120.15238411   179.95585845
 C     63  61  59     1.383683480616   119.92407394     0.06483259
 H     65  63  61     1.083491684359   120.69295599   179.77014691
 H      4   1   2     1.004827320004    77.45404840   201.66902454

---------------------------
INTERNAL COORDINATES (A.U.)
---------------------------
 O      0   0   0     0.000000000000     0.00000000     0.00000000
 O      1   0   0     4.235656130936     0.00000000     0.00000000
 N      1   2   0     4.375629609063   106.96668752     0.00000000
 N      1   2   3     5.045380498200    82.75424404   273.08335837
 C      3   1   2     2.354745975885    30.46465745   297.40237412
 C      4   1   2     2.722740484441    65.30869688    77.84744401
 H      6   4   1     2.068410333234   108.16302271   263.63787024
 C      6   4   1     2.860337841838   115.25366201   143.05096325
 C      8   6   4     2.625373483822   119.87722011   142.58021172
 H      9   8   6     2.051849101404   119.39828966   359.47954530
 C      9   8   6     2.622108977954   120.58849663   179.50044569
 H     11   9   8     2.049592922000   119.84964883   179.98016443
 C     11   9   8     2.623415939899   119.99979983     0.41629997
 H     13  11   9     2.049197185418   120.19213744   179.67904213
 C     13  11   9     2.624252904667   119.63391867     0.14890205
 H     15  13  11     2.049591960104   120.04568492   179.58561308
 C     15  13  11     2.621739041111   120.20176984   359.72609226
 H     17  15  13     2.050078749394   119.73331112   179.67559112
 C      3   1   2     2.773910004213    94.70086478   112.56241654
 C     19   3   1     2.881164493778   105.86049416   182.71282508
 H     20  19   3     2.065096498505   110.53214511   302.06620673
 H     20  19   3     2.064280326015   110.59578542   181.85681686
 H     20  19   3     2.065748969817   110.62651363    61.78457637
 C     19   3   1     2.884511373109   109.88113076    65.03096762
 H     24  19   3     2.061064849319   111.80837733   293.82158649
 H     24  19   3     2.064930939882   109.55033642   173.79937178
 H     24  19   3     2.065486419716   110.55321281    54.83456366
 C     19   3   1     2.885647033423   111.95486016   301.21609570
 H     28  19   3     2.065485752535   110.62681394   309.90383031
 H     28  19   3     2.064928867695   109.26960361   191.26832154
 H     28  19   3     2.059568517515   112.49169046    71.60298472
 C      4   1   2     2.613410542401   153.34161247   324.53153346
 C     32   4   1     2.685149165665   121.38527095   267.66405541
 C     33  32   4     2.631101223672   116.90348070   177.42989397
 H     34  33  32     2.043094402720   118.89438923   179.98273700
 C     34  33  32     2.625107544868   123.52606021   359.77416714
 H     36  34  33     2.048471368773   120.05923401   180.11017766
 C     36  34  33     2.611496917700   118.81680516     0.26295089
 H     38  36  34     2.049950153364   120.88564981   179.72000402
 C     38  36  34     2.614829371328   119.69684565     0.25894629
 H     40  38  36     2.043956656957   118.52554542   178.98086373
 C     33  32   4     2.901257358416   123.34847101   357.90626842
 C     42  33  32     2.902843544724   111.23989973   295.60617250
 H     43  42  33     2.065263069908   110.65472023   305.06275771
 H     43  42  33     2.066627723634   109.41320168   186.20995152
 H     43  42  33     2.062468000684   114.66153329    66.81107668
 C     42  33  32     2.899253884652   111.05564236    58.94965406
 H     47  42  33     2.054982415569   113.38098760   295.10847913
 H     47  42  33     2.066761900907   109.62868970   175.13314784
 H     47  42  33     2.066523025812   110.77464326    56.13768081
 C     42  33  32     2.889686916845   111.62543538   177.45781861
 H     51  42  33     2.064995084798   112.10253859   299.77926785
 H     51  42  33     2.064517050621   108.60614785   180.96643843
 H     51  42  33     2.064968325408   112.22838667    62.13861480
 C      2   1   3     2.281223355062    30.45655147   191.67565006
 C     55   2   1     2.784294056581   124.96951873   177.75314685
 C     56  55   2     2.633637006537   121.86237623   183.13714172
 H     57  56  55     2.045480002220   120.13443495     0.76485388
 C     57  56  55     2.616358257583   119.74753453   181.08050714
 H     59  57  56     2.048086938552   119.81980655   179.93207043
 C     59  57  56     2.624631278891   120.05594160     0.10097258
 H     61  59  57     2.049099578045   119.86540812   179.74320047
 C     61  59  57     2.625766991300   120.25408315   359.79898875
 H     63  61  59     2.048067478425   120.15238411   179.95585845
 C     63  61  59     2.614782834395   119.92407394     0.06483259
 H     65  63  61     2.047502551819   120.69295599   179.77014691
 H      4   1   2     1.898848446689    77.45404840   201.66902454

---------------------
BASIS SET INFORMATION
---------------------
There are 4 groups of distinct atoms

 Group   1 Type O   : 15s8p3d2f1g contracted to 7s4p3d2f1g pattern {8211111/5111/111/11/1}
 Group   2 Type N   : 15s8p3d2f1g contracted to 7s4p3d2f1g pattern {8211111/5111/111/11/1}
 Group   3 Type C   : 15s8p3d2f1g contracted to 7s4p3d2f1g pattern {8211111/5111/111/11/1}
 Group   4 Type H   : 7s3p2d1f contracted to 4s3p2d1f pattern {4111/111/11/1}

Atom   0O    basis set group =>   1
Atom   1O    basis set group =>   1
Atom   2N    basis set group =>   2
Atom   3N    basis set group =>   2
Atom   4C    basis set group =>   3
Atom   5C    basis set group =>   3
Atom   6H    basis set group =>   4
Atom   7C    basis set group =>   3
Atom   8C    basis set group =>   3
Atom   9H    basis set group =>   4
Atom  10C    basis set group =>   3
Atom  11H    basis set group =>   4
Atom  12C    basis set group =>   3
Atom  13H    basis set group =>   4
Atom  14C    basis set group =>   3
Atom  15H    basis set group =>   4
Atom  16C    basis set group =>   3
Atom  17H    basis set group =>   4
Atom  18C    basis set group =>   3
Atom  19C    basis set group =>   3
Atom  20H    basis set group =>   4
Atom  21H    basis set group =>   4
Atom  22H    basis set group =>   4
Atom  23C    basis set group =>   3
Atom  24H    basis set group =>   4
Atom  25H    basis set group =>   4
Atom  26H    basis set group =>   4
Atom  27C    basis set group =>   3
Atom  28H    basis set group =>   4
Atom  29H    basis set group =>   4
Atom  30H    basis set group =>   4
Atom  31C    basis set group =>   3
Atom  32C    basis set group =>   3
Atom  33C    basis set group =>   3
Atom  34H    basis set group =>   4
Atom  35C    basis set group =>   3
Atom  36H    basis set group =>   4
Atom  37C    basis set group =>   3
Atom  38H    basis set group =>   4
Atom  39C    basis set group =>   3
Atom  40H    basis set group =>   4
Atom  41C    basis set group =>   3
Atom  42C    basis set group =>   3
Atom  43H    basis set group =>   4
Atom  44H    basis set group =>   4
Atom  45H    basis set group =>   4
Atom  46C    basis set group =>   3
Atom  47H    basis set group =>   4
Atom  48H    basis set group =>   4
Atom  49H    basis set group =>   4
Atom  50C    basis set group =>   3
Atom  51H    basis set group =>   4
Atom  52H    basis set group =>   4
Atom  53H    basis set group =>   4
Atom  54C    basis set group =>   3
Atom  55C    basis set group =>   3
Atom  56C    basis set group =>   3
Atom  57H    basis set group =>   4
Atom  58C    basis set group =>   3
Atom  59H    basis set group =>   4
Atom  60C    basis set group =>   3
Atom  61H    basis set group =>   4
Atom  62C    basis set group =>   3
Atom  63H    basis set group =>   4
Atom  64C    basis set group =>   3
Atom  65H    basis set group =>   4
Atom  66H    basis set group =>   4
---------------------------------
AUXILIARY/J BASIS SET INFORMATION
---------------------------------
There are 4 groups of distinct atoms

 Group   1 Type O   : 12s5p4d2f1g contracted to 6s4p3d1f1g pattern {711111/2111/211/2/1}
 Group   2 Type N   : 12s5p4d2f1g contracted to 6s4p3d1f1g pattern {711111/2111/211/2/1}
 Group   3 Type C   : 12s5p4d2f1g contracted to 6s4p3d1f1g pattern {711111/2111/211/2/1}
 Group   4 Type H   : 5s2p1d contracted to 3s1p1d pattern {311/2/1}

Atom   0O    basis set group =>   1
Atom   1O    basis set group =>   1
Atom   2N    basis set group =>   2
Atom   3N    basis set group =>   2
Atom   4C    basis set group =>   3
Atom   5C    basis set group =>   3
Atom   6H    basis set group =>   4
Atom   7C    basis set group =>   3
Atom   8C    basis set group =>   3
Atom   9H    basis set group =>   4
Atom  10C    basis set group =>   3
Atom  11H    basis set group =>   4
Atom  12C    basis set group =>   3
Atom  13H    basis set group =>   4
Atom  14C    basis set group =>   3
Atom  15H    basis set group =>   4
Atom  16C    basis set group =>   3
Atom  17H    basis set group =>   4
Atom  18C    basis set group =>   3
Atom  19C    basis set group =>   3
Atom  20H    basis set group =>   4
Atom  21H    basis set group =>   4
Atom  22H    basis set group =>   4
Atom  23C    basis set group =>   3
Atom  24H    basis set group =>   4
Atom  25H    basis set group =>   4
Atom  26H    basis set group =>   4
Atom  27C    basis set group =>   3
Atom  28H    basis set group =>   4
Atom  29H    basis set group =>   4
Atom  30H    basis set group =>   4
Atom  31C    basis set group =>   3
Atom  32C    basis set group =>   3
Atom  33C    basis set group =>   3
Atom  34H    basis set group =>   4
Atom  35C    basis set group =>   3
Atom  36H    basis set group =>   4
Atom  37C    basis set group =>   3
Atom  38H    basis set group =>   4
Atom  39C    basis set group =>   3
Atom  40H    basis set group =>   4
Atom  41C    basis set group =>   3
Atom  42C    basis set group =>   3
Atom  43H    basis set group =>   4
Atom  44H    basis set group =>   4
Atom  45H    basis set group =>   4
Atom  46C    basis set group =>   3
Atom  47H    basis set group =>   4
Atom  48H    basis set group =>   4
Atom  49H    basis set group =>   4
Atom  50C    basis set group =>   3
Atom  51H    basis set group =>   4
Atom  52H    basis set group =>   4
Atom  53H    basis set group =>   4
Atom  54C    basis set group =>   3
Atom  55C    basis set group =>   3
Atom  56C    basis set group =>   3
Atom  57H    basis set group =>   4
Atom  58C    basis set group =>   3
Atom  59H    basis set group =>   4
Atom  60C    basis set group =>   3
Atom  61H    basis set group =>   4
Atom  62C    basis set group =>   3
Atom  63H    basis set group =>   4
Atom  64C    basis set group =>   3
Atom  65H    basis set group =>   4
Atom  66H    basis set group =>   4


           ************************************************************
           *        Program running with 20 parallel MPI-processes    *
           *              working on a common directory               *
           ************************************************************
------------------------------------------------------------------------------
                           ORCA GTO INTEGRAL CALCULATION
                           -- RI-GTO INTEGRALS CHOSEN --
------------------------------------------------------------------------------
------------------------------------------------------------------------------
                   ___                                                        
                  /   \      - P O W E R E D   B Y -                         
                 /     \                                                     
                 |  |  |   _    _      __       _____    __    __             
                 |  |  |  | |  | |    /  \     |  _  \  |  |  /  |          
                  \  \/   | |  | |   /    \    | | | |  |  | /  /          
                 / \  \   | |__| |  /  /\  \   | |_| |  |  |/  /          
                |  |  |   |  __  | /  /__\  \  |    /   |      \           
                |  |  |   | |  | | |   __   |  |    \   |  |\   \          
                \     /   | |  | | |  |  |  |  | |\  \  |  | \   \       
                 \___/    |_|  |_| |__|  |__|  |_| \__\ |__|  \__/        
                                                                              
                      - O R C A' S   B I G   F R I E N D -                    
                                      &                                       
                       - I N T E G R A L  F E E D E R -                       
                                                                              
 v1 FN, 2020, v2 2021                                                         
------------------------------------------------------------------------------


Reading SHARK input file ImineZ5Aa.SHARKINP.tmp ... ok
----------------------
SHARK INTEGRAL PACKAGE
----------------------

Number of atoms                             ...     67
Number of basis functions                   ...   2901
Number of shells                            ...    901
Maximum angular momentum                    ...      4
Integral batch strategy                     ... SHARK/LIBINT Hybrid
RI-J (if used) integral strategy            ... SPLIT-RIJ (Revised 2003 algorithm where possible)
Printlevel                                  ...      1
Contraction scheme used                     ... SEGMENTED contraction
Coulomb Range Separation                    ... NOT USED
Exchange Range Separation                   ... Long Range
   Mu parameter                             ...  0.300000
   Scaling (regular/separated)              ...  0.150000  0.850000
Finite Nucleus Model                        ... NOT USED
Auxiliary Coulomb fitting basis             ... AVAILABLE
   # of basis functions in Aux-J            ...   1991
   # of shells in Aux-J                     ...    665
   Maximum angular momentum in Aux-J        ...      4
Auxiliary J/K fitting basis                 ... NOT available
Auxiliary Correlation fitting basis         ... NOT available
Auxiliary 'external' fitting basis          ... NOT available
Integral threshold                          ...     1.000000e-10
Primitive cut-off                           ...     1.000000e-11
Primitive pair pre-selection threshold      ...     1.000000e-11

Calculating pre-screening integrals         ... done (  0.4 sec) Dimension = 901
Organizing shell pair data                  ... done (  2.7 sec)
Shell pair information
Total number of shell pairs                 ...    406351
Shell pairs after pre-screening             ...    206674
Total number of primitive shell pairs       ...    980791
Primitive shell pairs kept                  ...    336804
          la=0 lb=0:  34496 shell pairs
          la=1 lb=0:  48803 shell pairs
          la=1 lb=1:  17172 shell pairs
          la=2 lb=0:  28894 shell pairs
          la=2 lb=1:  21169 shell pairs
          la=2 lb=2:   6189 shell pairs
          la=3 lb=0:  16186 shell pairs
          la=3 lb=1:  11966 shell pairs
          la=3 lb=2:   6665 shell pairs
          la=3 lb=3:   1842 shell pairs
          la=4 lb=0:   5508 shell pairs
          la=4 lb=1:   4068 shell pairs
          la=4 lb=2:   2282 shell pairs
          la=4 lb=3:   1220 shell pairs
          la=4 lb=4:    214 shell pairs

Calculating one electron integrals          ... done (  1.0 sec)
Calculating RI/J V-Matrix + Cholesky decomp.... done (  0.4 sec)
Calculating Nuclear repulsion               ... done (  0.0 sec) ENN=   3516.922169544378 Eh

SHARK setup successfully completed in   7.6 seconds

Maximum memory used throughout the entire GTOINT-calculation: 358.1 MB
[1720884846.371991] [node127:3298765:0]          mpool.c:43   UCX  WARN  object 0xbe3a080 was not returned to mpool ucp_requests
[1720884846.372008] [node127:3298765:0]          mpool.c:43   UCX  WARN  object 0xbe3a240 was not returned to mpool ucp_requests
[1720884846.372013] [node127:3298765:0]          mpool.c:43   UCX  WARN  object 0xbe3a400 was not returned to mpool ucp_requests
[1720884846.372016] [node127:3298765:0]          mpool.c:43   UCX  WARN  object 0xbe3a5c0 was not returned to mpool ucp_requests
[1720884846.372021] [node127:3298765:0]          mpool.c:43   UCX  WARN  object 0xbe3a780 was not returned to mpool ucp_requests
[1720884846.372024] [node127:3298765:0]          mpool.c:43   UCX  WARN  object 0xbe3a940 was not returned to mpool ucp_requests
[1720884846.372027] [node127:3298765:0]          mpool.c:43   UCX  WARN  object 0xbe3ab00 was not returned to mpool ucp_requests
[1720884846.372030] [node127:3298765:0]          mpool.c:43   UCX  WARN  object 0xbe3acc0 was not returned to mpool ucp_requests
[1720884846.372034] [node127:3298765:0]          mpool.c:43   UCX  WARN  object 0xbe3ae80 was not returned to mpool ucp_requests
[1720884846.372037] [node127:3298765:0]          mpool.c:43   UCX  WARN  object 0xbe3b040 was not returned to mpool ucp_requests
[1720884846.372041] [node127:3298765:0]          mpool.c:43   UCX  WARN  object 0xbe3b200 was not returned to mpool ucp_requests
[1720884846.382261] [node127:3298775:0]          mpool.c:43   UCX  WARN  object 0xae20e40 was not returned to mpool ucp_requests
[1720884846.382280] [node127:3298775:0]          mpool.c:43   UCX  WARN  object 0xae21000 was not returned to mpool ucp_requests
[1720884846.382286] [node127:3298775:0]          mpool.c:43   UCX  WARN  object 0xae211c0 was not returned to mpool ucp_requests
[1720884846.382289] [node127:3298775:0]          mpool.c:43   UCX  WARN  object 0xae21380 was not returned to mpool ucp_requests
[1720884846.382291] [node127:3298775:0]          mpool.c:43   UCX  WARN  object 0xae21540 was not returned to mpool ucp_requests
[1720884846.382295] [node127:3298775:0]          mpool.c:43   UCX  WARN  object 0xae21700 was not returned to mpool ucp_requests
[1720884846.382298] [node127:3298775:0]          mpool.c:43   UCX  WARN  object 0xae218c0 was not returned to mpool ucp_requests
[1720884846.382301] [node127:3298775:0]          mpool.c:43   UCX  WARN  object 0xae21a80 was not returned to mpool ucp_requests
[1720884846.382304] [node127:3298775:0]          mpool.c:43   UCX  WARN  object 0xae21c40 was not returned to mpool ucp_requests
[1720884846.382308] [node127:3298775:0]          mpool.c:43   UCX  WARN  object 0xae21e00 was not returned to mpool ucp_requests
[1720884846.382311] [node127:3298775:0]          mpool.c:43   UCX  WARN  object 0xae21fc0 was not returned to mpool ucp_requests
[1720884846.382315] [node127:3298775:0]          mpool.c:43   UCX  WARN  object 0xae22180 was not returned to mpool ucp_requests
[1720884846.426780] [node127:3298776:0]          mpool.c:43   UCX  WARN  object 0xa834c00 was not returned to mpool ucp_requests
[1720884846.426791] [node127:3298776:0]          mpool.c:43   UCX  WARN  object 0xa834dc0 was not returned to mpool ucp_requests
[1720884846.426797] [node127:3298776:0]          mpool.c:43   UCX  WARN  object 0xa834f80 was not returned to mpool ucp_requests
[1720884846.426799] [node127:3298776:0]          mpool.c:43   UCX  WARN  object 0xa835140 was not returned to mpool ucp_requests
[1720884846.426803] [node127:3298776:0]          mpool.c:43   UCX  WARN  object 0xa835300 was not returned to mpool ucp_requests
[1720884846.426805] [node127:3298776:0]          mpool.c:43   UCX  WARN  object 0xa8354c0 was not returned to mpool ucp_requests
[1720884846.426808] [node127:3298776:0]          mpool.c:43   UCX  WARN  object 0xa835680 was not returned to mpool ucp_requests
[1720884846.426810] [node127:3298776:0]          mpool.c:43   UCX  WARN  object 0xa835840 was not returned to mpool ucp_requests
[1720884846.426812] [node127:3298776:0]          mpool.c:43   UCX  WARN  object 0xa835a00 was not returned to mpool ucp_requests
[1720884846.426814] [node127:3298776:0]          mpool.c:43   UCX  WARN  object 0xa835bc0 was not returned to mpool ucp_requests
[1720884846.426817] [node127:3298776:0]          mpool.c:43   UCX  WARN  object 0xa835d80 was not returned to mpool ucp_requests
[1720884846.426819] [node127:3298776:0]          mpool.c:43   UCX  WARN  object 0xa835f40 was not returned to mpool ucp_requests
[1720884846.433840] [node127:3298767:0]          mpool.c:43   UCX  WARN  object 0xb97fd80 was not returned to mpool ucp_requests
[1720884846.433851] [node127:3298767:0]          mpool.c:43   UCX  WARN  object 0xb97ff40 was not returned to mpool ucp_requests
[1720884846.433855] [node127:3298767:0]          mpool.c:43   UCX  WARN  object 0xb980100 was not returned to mpool ucp_requests
[1720884846.433858] [node127:3298767:0]          mpool.c:43   UCX  WARN  object 0xb9802c0 was not returned to mpool ucp_requests
[1720884846.433863] [node127:3298767:0]          mpool.c:43   UCX  WARN  object 0xb980480 was not returned to mpool ucp_requests
[1720884846.433865] [node127:3298767:0]          mpool.c:43   UCX  WARN  object 0xb980640 was not returned to mpool ucp_requests
[1720884846.433867] [node127:3298767:0]          mpool.c:43   UCX  WARN  object 0xb980800 was not returned to mpool ucp_requests
[1720884846.433869] [node127:3298767:0]          mpool.c:43   UCX  WARN  object 0xb9809c0 was not returned to mpool ucp_requests
[1720884846.433871] [node127:3298767:0]          mpool.c:43   UCX  WARN  object 0xb980b80 was not returned to mpool ucp_requests
[1720884846.433873] [node127:3298767:0]          mpool.c:43   UCX  WARN  object 0xb980d40 was not returned to mpool ucp_requests
[1720884846.433876] [node127:3298767:0]          mpool.c:43   UCX  WARN  object 0xb980f00 was not returned to mpool ucp_requests
[1720884846.433878] [node127:3298767:0]          mpool.c:43   UCX  WARN  object 0xb9810c0 was not returned to mpool ucp_requests
[1720884846.433880] [node127:3298767:0]          mpool.c:43   UCX  WARN  object 0xb981280 was not returned to mpool ucp_requests
[1720884846.433897] [node127:3298781:0]          mpool.c:43   UCX  WARN  object 0xb067c00 was not returned to mpool ucp_requests
[1720884846.433910] [node127:3298781:0]          mpool.c:43   UCX  WARN  object 0xb067dc0 was not returned to mpool ucp_requests
[1720884846.433915] [node127:3298781:0]          mpool.c:43   UCX  WARN  object 0xb067f80 was not returned to mpool ucp_requests
[1720884846.433918] [node127:3298781:0]          mpool.c:43   UCX  WARN  object 0xb068140 was not returned to mpool ucp_requests
[1720884846.433922] [node127:3298781:0]          mpool.c:43   UCX  WARN  object 0xb068300 was not returned to mpool ucp_requests
[1720884846.433924] [node127:3298781:0]          mpool.c:43   UCX  WARN  object 0xb0684c0 was not returned to mpool ucp_requests
[1720884846.433927] [node127:3298781:0]          mpool.c:43   UCX  WARN  object 0xb068680 was not returned to mpool ucp_requests
[1720884846.433930] [node127:3298781:0]          mpool.c:43   UCX  WARN  object 0xb068840 was not returned to mpool ucp_requests
[1720884846.433933] [node127:3298781:0]          mpool.c:43   UCX  WARN  object 0xb068a00 was not returned to mpool ucp_requests
[1720884846.433935] [node127:3298781:0]          mpool.c:43   UCX  WARN  object 0xb068bc0 was not returned to mpool ucp_requests
[1720884846.433938] [node127:3298781:0]          mpool.c:43   UCX  WARN  object 0xb068d80 was not returned to mpool ucp_requests
[1720884846.433941] [node127:3298781:0]          mpool.c:43   UCX  WARN  object 0xb068f40 was not returned to mpool ucp_requests
[1720884846.437194] [node127:3298780:0]          mpool.c:43   UCX  WARN  object 0xb9e3e80 was not returned to mpool ucp_requests
[1720884846.437214] [node127:3298780:0]          mpool.c:43   UCX  WARN  object 0xb9e4040 was not returned to mpool ucp_requests
[1720884846.437219] [node127:3298780:0]          mpool.c:43   UCX  WARN  object 0xb9e4200 was not returned to mpool ucp_requests
[1720884846.437222] [node127:3298780:0]          mpool.c:43   UCX  WARN  object 0xb9e43c0 was not returned to mpool ucp_requests
[1720884846.437225] [node127:3298780:0]          mpool.c:43   UCX  WARN  object 0xb9e4580 was not returned to mpool ucp_requests
[1720884846.437228] [node127:3298780:0]          mpool.c:43   UCX  WARN  object 0xb9e4740 was not returned to mpool ucp_requests
[1720884846.437230] [node127:3298780:0]          mpool.c:43   UCX  WARN  object 0xb9e4900 was not returned to mpool ucp_requests
[1720884846.437232] [node127:3298780:0]          mpool.c:43   UCX  WARN  object 0xb9e4ac0 was not returned to mpool ucp_requests
[1720884846.437235] [node127:3298780:0]          mpool.c:43   UCX  WARN  object 0xb9e4c80 was not returned to mpool ucp_requests
[1720884846.437237] [node127:3298780:0]          mpool.c:43   UCX  WARN  object 0xb9e4e40 was not returned to mpool ucp_requests
[1720884846.437239] [node127:3298780:0]          mpool.c:43   UCX  WARN  object 0xb9e5000 was not returned to mpool ucp_requests
[1720884846.437242] [node127:3298780:0]          mpool.c:43   UCX  WARN  object 0xb9e51c0 was not returned to mpool ucp_requests
[1720884846.437457] [node127:3298766:0]          mpool.c:43   UCX  WARN  object 0xa7c9000 was not returned to mpool ucp_requests
[1720884846.437469] [node127:3298766:0]          mpool.c:43   UCX  WARN  object 0xa7c91c0 was not returned to mpool ucp_requests
[1720884846.437474] [node127:3298766:0]          mpool.c:43   UCX  WARN  object 0xa7c9380 was not returned to mpool ucp_requests
[1720884846.437476] [node127:3298766:0]          mpool.c:43   UCX  WARN  object 0xa7c9540 was not returned to mpool ucp_requests
[1720884846.437479] [node127:3298766:0]          mpool.c:43   UCX  WARN  object 0xa7c9700 was not returned to mpool ucp_requests
[1720884846.437481] [node127:3298766:0]          mpool.c:43   UCX  WARN  object 0xa7c98c0 was not returned to mpool ucp_requests
[1720884846.437483] [node127:3298766:0]          mpool.c:43   UCX  WARN  object 0xa7c9a80 was not returned to mpool ucp_requests
[1720884846.437486] [node127:3298766:0]          mpool.c:43   UCX  WARN  object 0xa7c9c40 was not returned to mpool ucp_requests
[1720884846.437489] [node127:3298766:0]          mpool.c:43   UCX  WARN  object 0xa7c9e00 was not returned to mpool ucp_requests
[1720884846.437491] [node127:3298766:0]          mpool.c:43   UCX  WARN  object 0xa7c9fc0 was not returned to mpool ucp_requests
[1720884846.437521] [node127:3298774:0]          mpool.c:43   UCX  WARN  object 0xc6a5a40 was not returned to mpool ucp_requests
[1720884846.437533] [node127:3298774:0]          mpool.c:43   UCX  WARN  object 0xc6a5c00 was not returned to mpool ucp_requests
[1720884846.437539] [node127:3298774:0]          mpool.c:43   UCX  WARN  object 0xc6a5dc0 was not returned to mpool ucp_requests
[1720884846.437542] [node127:3298774:0]          mpool.c:43   UCX  WARN  object 0xc6a5f80 was not returned to mpool ucp_requests
[1720884846.437545] [node127:3298774:0]          mpool.c:43   UCX  WARN  object 0xc6a6140 was not returned to mpool ucp_requests
[1720884846.437548] [node127:3298774:0]          mpool.c:43   UCX  WARN  object 0xc6a6300 was not returned to mpool ucp_requests
[1720884846.437551] [node127:3298774:0]          mpool.c:43   UCX  WARN  object 0xc6a64c0 was not returned to mpool ucp_requests
[1720884846.437554] [node127:3298774:0]          mpool.c:43   UCX  WARN  object 0xc6a6680 was not returned to mpool ucp_requests
[1720884846.437557] [node127:3298774:0]          mpool.c:43   UCX  WARN  object 0xc6a6840 was not returned to mpool ucp_requests
[1720884846.437560] [node127:3298774:0]          mpool.c:43   UCX  WARN  object 0xc6a6a00 was not returned to mpool ucp_requests
[1720884846.437563] [node127:3298774:0]          mpool.c:43   UCX  WARN  object 0xc6a6bc0 was not returned to mpool ucp_requests
[1720884846.437565] [node127:3298774:0]          mpool.c:43   UCX  WARN  object 0xc6a6d80 was not returned to mpool ucp_requests
[1720884846.437568] [node127:3298774:0]          mpool.c:43   UCX  WARN  object 0xc6a6f40 was not returned to mpool ucp_requests
[1720884846.439324] [node127:3298771:0]          mpool.c:43   UCX  WARN  object 0xa8caac0 was not returned to mpool ucp_requests
[1720884846.439336] [node127:3298771:0]          mpool.c:43   UCX  WARN  object 0xa8cac80 was not returned to mpool ucp_requests
[1720884846.439351] [node127:3298771:0]          mpool.c:43   UCX  WARN  object 0xa8cae40 was not returned to mpool ucp_requests
[1720884846.439354] [node127:3298771:0]          mpool.c:43   UCX  WARN  object 0xa8cb000 was not returned to mpool ucp_requests
[1720884846.439358] [node127:3298771:0]          mpool.c:43   UCX  WARN  object 0xa8cb1c0 was not returned to mpool ucp_requests
[1720884846.439362] [node127:3298771:0]          mpool.c:43   UCX  WARN  object 0xa8cb380 was not returned to mpool ucp_requests
[1720884846.439365] [node127:3298771:0]          mpool.c:43   UCX  WARN  object 0xa8cb540 was not returned to mpool ucp_requests
[1720884846.439368] [node127:3298771:0]          mpool.c:43   UCX  WARN  object 0xa8cb700 was not returned to mpool ucp_requests
[1720884846.439372] [node127:3298771:0]          mpool.c:43   UCX  WARN  object 0xa8cb8c0 was not returned to mpool ucp_requests
[1720884846.439375] [node127:3298771:0]          mpool.c:43   UCX  WARN  object 0xa8cba80 was not returned to mpool ucp_requests
[1720884846.439378] [node127:3298771:0]          mpool.c:43   UCX  WARN  object 0xa8cbc40 was not returned to mpool ucp_requests
[1720884846.439382] [node127:3298771:0]          mpool.c:43   UCX  WARN  object 0xa8cbe00 was not returned to mpool ucp_requests
[1720884846.439385] [node127:3298771:0]          mpool.c:43   UCX  WARN  object 0xa8cbfc0 was not returned to mpool ucp_requests
[1720884846.444779] [node127:3298777:0]          mpool.c:43   UCX  WARN  object 0xbc45c00 was not returned to mpool ucp_requests
[1720884846.444789] [node127:3298777:0]          mpool.c:43   UCX  WARN  object 0xbc45dc0 was not returned to mpool ucp_requests
[1720884846.444796] [node127:3298777:0]          mpool.c:43   UCX  WARN  object 0xbc45f80 was not returned to mpool ucp_requests
[1720884846.444799] [node127:3298777:0]          mpool.c:43   UCX  WARN  object 0xbc46140 was not returned to mpool ucp_requests
[1720884846.444803] [node127:3298777:0]          mpool.c:43   UCX  WARN  object 0xbc46300 was not returned to mpool ucp_requests
[1720884846.444806] [node127:3298777:0]          mpool.c:43   UCX  WARN  object 0xbc464c0 was not returned to mpool ucp_requests
[1720884846.444810] [node127:3298777:0]          mpool.c:43   UCX  WARN  object 0xbc46680 was not returned to mpool ucp_requests
[1720884846.444813] [node127:3298777:0]          mpool.c:43   UCX  WARN  object 0xbc46840 was not returned to mpool ucp_requests
[1720884846.444817] [node127:3298777:0]          mpool.c:43   UCX  WARN  object 0xbc46a00 was not returned to mpool ucp_requests
[1720884846.444819] [node127:3298777:0]          mpool.c:43   UCX  WARN  object 0xbc46bc0 was not returned to mpool ucp_requests
[1720884846.444823] [node127:3298777:0]          mpool.c:43   UCX  WARN  object 0xbc46d80 was not returned to mpool ucp_requests
[1720884846.444826] [node127:3298777:0]          mpool.c:43   UCX  WARN  object 0xbc46f40 was not returned to mpool ucp_requests
[1720884846.445271] [node127:3298773:0]          mpool.c:43   UCX  WARN  object 0xae7ae80 was not returned to mpool ucp_requests
[1720884846.445735] [node127:3298769:0]          mpool.c:43   UCX  WARN  object 0xbf659c0 was not returned to mpool ucp_requests
[1720884846.445747] [node127:3298769:0]          mpool.c:43   UCX  WARN  object 0xbf65b80 was not returned to mpool ucp_requests
[1720884846.445751] [node127:3298769:0]          mpool.c:43   UCX  WARN  object 0xbf65d40 was not returned to mpool ucp_requests
[1720884846.445754] [node127:3298769:0]          mpool.c:43   UCX  WARN  object 0xbf65f00 was not returned to mpool ucp_requests
[1720884846.445758] [node127:3298769:0]          mpool.c:43   UCX  WARN  object 0xbf660c0 was not returned to mpool ucp_requests
[1720884846.445762] [node127:3298769:0]          mpool.c:43   UCX  WARN  object 0xbf66280 was not returned to mpool ucp_requests
[1720884846.445766] [node127:3298769:0]          mpool.c:43   UCX  WARN  object 0xbf66440 was not returned to mpool ucp_requests
[1720884846.445769] [node127:3298769:0]          mpool.c:43   UCX  WARN  object 0xbf66600 was not returned to mpool ucp_requests
[1720884846.445772] [node127:3298769:0]          mpool.c:43   UCX  WARN  object 0xbf667c0 was not returned to mpool ucp_requests
[1720884846.445776] [node127:3298769:0]          mpool.c:43   UCX  WARN  object 0xbf66980 was not returned to mpool ucp_requests
[1720884846.445779] [node127:3298769:0]          mpool.c:43   UCX  WARN  object 0xbf66b40 was not returned to mpool ucp_requests
[1720884846.445784] [node127:3298769:0]          mpool.c:43   UCX  WARN  object 0xbf66d00 was not returned to mpool ucp_requests
[1720884846.445787] [node127:3298769:0]          mpool.c:43   UCX  WARN  object 0xbf66ec0 was not returned to mpool ucp_requests
[1720884846.445997] [node127:3298768:0]          mpool.c:43   UCX  WARN  object 0xaea8a40 was not returned to mpool ucp_requests
[1720884846.446007] [node127:3298768:0]          mpool.c:43   UCX  WARN  object 0xaea8c00 was not returned to mpool ucp_requests
[1720884846.446010] [node127:3298768:0]          mpool.c:43   UCX  WARN  object 0xaea8dc0 was not returned to mpool ucp_requests
[1720884846.446013] [node127:3298768:0]          mpool.c:43   UCX  WARN  object 0xaea8f80 was not returned to mpool ucp_requests
[1720884846.446015] [node127:3298768:0]          mpool.c:43   UCX  WARN  object 0xaea9140 was not returned to mpool ucp_requests
[1720884846.446017] [node127:3298768:0]          mpool.c:43   UCX  WARN  object 0xaea9300 was not returned to mpool ucp_requests
[1720884846.446020] [node127:3298768:0]          mpool.c:43   UCX  WARN  object 0xaea94c0 was not returned to mpool ucp_requests
[1720884846.446022] [node127:3298768:0]          mpool.c:43   UCX  WARN  object 0xaea9680 was not returned to mpool ucp_requests
[1720884846.446024] [node127:3298768:0]          mpool.c:43   UCX  WARN  object 0xaea9840 was not returned to mpool ucp_requests
[1720884846.446026] [node127:3298768:0]          mpool.c:43   UCX  WARN  object 0xaea9a00 was not returned to mpool ucp_requests
[1720884846.446029] [node127:3298768:0]          mpool.c:43   UCX  WARN  object 0xaea9bc0 was not returned to mpool ucp_requests
[1720884846.446031] [node127:3298768:0]          mpool.c:43   UCX  WARN  object 0xaea9d80 was not returned to mpool ucp_requests
[1720884846.446033] [node127:3298768:0]          mpool.c:43   UCX  WARN  object 0xaea9f40 was not returned to mpool ucp_requests
[1720884846.445972] [node127:3298770:0]          mpool.c:43   UCX  WARN  object 0xb9b0980 was not returned to mpool ucp_requests
[1720884846.445985] [node127:3298770:0]          mpool.c:43   UCX  WARN  object 0xb9b0b40 was not returned to mpool ucp_requests
[1720884846.445988] [node127:3298770:0]          mpool.c:43   UCX  WARN  object 0xb9b0d00 was not returned to mpool ucp_requests
[1720884846.445990] [node127:3298770:0]          mpool.c:43   UCX  WARN  object 0xb9b0ec0 was not returned to mpool ucp_requests
[1720884846.445993] [node127:3298770:0]          mpool.c:43   UCX  WARN  object 0xb9b1080 was not returned to mpool ucp_requests
[1720884846.445995] [node127:3298770:0]          mpool.c:43   UCX  WARN  object 0xb9b1240 was not returned to mpool ucp_requests
[1720884846.445997] [node127:3298770:0]          mpool.c:43   UCX  WARN  object 0xb9b1400 was not returned to mpool ucp_requests
[1720884846.446000] [node127:3298770:0]          mpool.c:43   UCX  WARN  object 0xb9b15c0 was not returned to mpool ucp_requests
[1720884846.446002] [node127:3298770:0]          mpool.c:43   UCX  WARN  object 0xb9b1780 was not returned to mpool ucp_requests
[1720884846.446004] [node127:3298770:0]          mpool.c:43   UCX  WARN  object 0xb9b1940 was not returned to mpool ucp_requests
[1720884846.446006] [node127:3298770:0]          mpool.c:43   UCX  WARN  object 0xb9b1b00 was not returned to mpool ucp_requests
[1720884846.446009] [node127:3298770:0]          mpool.c:43   UCX  WARN  object 0xb9b1cc0 was not returned to mpool ucp_requests
[1720884846.446011] [node127:3298770:0]          mpool.c:43   UCX  WARN  object 0xb9b1e80 was not returned to mpool ucp_requests
[1720884846.447094] [node127:3298778:0]          mpool.c:43   UCX  WARN  object 0xb8adc80 was not returned to mpool ucp_requests
[1720884846.447105] [node127:3298778:0]          mpool.c:43   UCX  WARN  object 0xb8ade40 was not returned to mpool ucp_requests
[1720884846.447108] [node127:3298778:0]          mpool.c:43   UCX  WARN  object 0xb8ae000 was not returned to mpool ucp_requests
[1720884846.447110] [node127:3298778:0]          mpool.c:43   UCX  WARN  object 0xb8ae1c0 was not returned to mpool ucp_requests
[1720884846.447113] [node127:3298778:0]          mpool.c:43   UCX  WARN  object 0xb8ae380 was not returned to mpool ucp_requests
[1720884846.447115] [node127:3298778:0]          mpool.c:43   UCX  WARN  object 0xb8ae540 was not returned to mpool ucp_requests
[1720884846.447117] [node127:3298778:0]          mpool.c:43   UCX  WARN  object 0xb8ae700 was not returned to mpool ucp_requests
[1720884846.447119] [node127:3298778:0]          mpool.c:43   UCX  WARN  object 0xb8ae8c0 was not returned to mpool ucp_requests
[1720884846.447122] [node127:3298778:0]          mpool.c:43   UCX  WARN  object 0xb8aea80 was not returned to mpool ucp_requests
[1720884846.447124] [node127:3298778:0]          mpool.c:43   UCX  WARN  object 0xb8aec40 was not returned to mpool ucp_requests
[1720884846.447126] [node127:3298778:0]          mpool.c:43   UCX  WARN  object 0xb8aee00 was not returned to mpool ucp_requests
[1720884846.447128] [node127:3298778:0]          mpool.c:43   UCX  WARN  object 0xb8aefc0 was not returned to mpool ucp_requests
[1720884846.457352] [node127:3298779:0]          mpool.c:43   UCX  WARN  object 0xac54f40 was not returned to mpool ucp_requests
[1720884846.457369] [node127:3298779:0]          mpool.c:43   UCX  WARN  object 0xac55100 was not returned to mpool ucp_requests
[1720884846.457373] [node127:3298779:0]          mpool.c:43   UCX  WARN  object 0xac552c0 was not returned to mpool ucp_requests
[1720884846.457377] [node127:3298779:0]          mpool.c:43   UCX  WARN  object 0xac55480 was not returned to mpool ucp_requests
[1720884846.457381] [node127:3298779:0]          mpool.c:43   UCX  WARN  object 0xac55640 was not returned to mpool ucp_requests
[1720884846.457384] [node127:3298779:0]          mpool.c:43   UCX  WARN  object 0xac55800 was not returned to mpool ucp_requests
[1720884846.457388] [node127:3298779:0]          mpool.c:43   UCX  WARN  object 0xac559c0 was not returned to mpool ucp_requests
[1720884846.457392] [node127:3298779:0]          mpool.c:43   UCX  WARN  object 0xac55b80 was not returned to mpool ucp_requests
[1720884846.457394] [node127:3298779:0]          mpool.c:43   UCX  WARN  object 0xac55d40 was not returned to mpool ucp_requests
[1720884846.457398] [node127:3298779:0]          mpool.c:43   UCX  WARN  object 0xac55f00 was not returned to mpool ucp_requests
[1720884846.457402] [node127:3298779:0]          mpool.c:43   UCX  WARN  object 0xac560c0 was not returned to mpool ucp_requests
[1720884846.457405] [node127:3298779:0]          mpool.c:43   UCX  WARN  object 0xac56280 was not returned to mpool ucp_requests
[1720884846.457788] [node127:3298782:0]          mpool.c:43   UCX  WARN  object 0xbbc8dc0 was not returned to mpool ucp_requests
[1720884846.457799] [node127:3298782:0]          mpool.c:43   UCX  WARN  object 0xbbc8f80 was not returned to mpool ucp_requests
[1720884846.458854] [node127:3298772:0]          mpool.c:43   UCX  WARN  object 0xab08d00 was not returned to mpool ucp_requests
[1720884846.458864] [node127:3298772:0]          mpool.c:43   UCX  WARN  object 0xab08ec0 was not returned to mpool ucp_requests
[1720884846.458868] [node127:3298772:0]          mpool.c:43   UCX  WARN  object 0xab09080 was not returned to mpool ucp_requests
[1720884846.458872] [node127:3298772:0]          mpool.c:43   UCX  WARN  object 0xab09240 was not returned to mpool ucp_requests
[1720884846.458876] [node127:3298772:0]          mpool.c:43   UCX  WARN  object 0xab09400 was not returned to mpool ucp_requests
[1720884846.458880] [node127:3298772:0]          mpool.c:43   UCX  WARN  object 0xab095c0 was not returned to mpool ucp_requests
[1720884846.458884] [node127:3298772:0]          mpool.c:43   UCX  WARN  object 0xab09780 was not returned to mpool ucp_requests
[1720884846.458887] [node127:3298772:0]          mpool.c:43   UCX  WARN  object 0xab09940 was not returned to mpool ucp_requests
[1720884846.458890] [node127:3298772:0]          mpool.c:43   UCX  WARN  object 0xab09b00 was not returned to mpool ucp_requests
[1720884846.458894] [node127:3298772:0]          mpool.c:43   UCX  WARN  object 0xab09cc0 was not returned to mpool ucp_requests
[1720884846.458897] [node127:3298772:0]          mpool.c:43   UCX  WARN  object 0xab09e80 was not returned to mpool ucp_requests
[1720884846.458900] [node127:3298772:0]          mpool.c:43   UCX  WARN  object 0xab0a040 was not returned to mpool ucp_requests
[1720884846.458904] [node127:3298772:0]          mpool.c:43   UCX  WARN  object 0xab0a200 was not returned to mpool ucp_requests
[1720884846.503616] [node127:3298764:0]          mpool.c:43   UCX  WARN  object 0xb07e040 was not returned to mpool ucp_requests
[1720884846.503630] [node127:3298764:0]          mpool.c:43   UCX  WARN  object 0xb07e200 was not returned to mpool ucp_requests
[1720884846.503635] [node127:3298764:0]          mpool.c:43   UCX  WARN  object 0xb07e3c0 was not returned to mpool ucp_requests
[1720884846.503639] [node127:3298764:0]          mpool.c:43   UCX  WARN  object 0xb07e580 was not returned to mpool ucp_requests
[1720884846.503643] [node127:3298764:0]          mpool.c:43   UCX  WARN  object 0xb07e740 was not returned to mpool ucp_requests
[1720884846.503646] [node127:3298764:0]          mpool.c:43   UCX  WARN  object 0xb07e900 was not returned to mpool ucp_requests
[1720884846.503650] [node127:3298764:0]          mpool.c:43   UCX  WARN  object 0xb07ec80 was not returned to mpool ucp_requests
[1720884846.503653] [node127:3298764:0]          mpool.c:43   UCX  WARN  object 0xb07ee40 was not returned to mpool ucp_requests
[1720884846.503656] [node127:3298764:0]          mpool.c:43   UCX  WARN  object 0xb07f000 was not returned to mpool ucp_requests


           ************************************************************
           *        Program running with 20 parallel MPI-processes    *
           *              working on a common directory               *
           ************************************************************
-------------------------------------------------------------------------------
                                 ORCA SCF
-------------------------------------------------------------------------------

------------
SCF SETTINGS
------------
Hamiltonian:
 Density Functional     Method          .... DFT(GTOs)
 Exchange Functional    Exchange        .... WB97M-V
 Correlation Functional Correlation     .... WB97M-V
 Gradients option       PostSCFGGA      .... off
 Hybrid DFT is turned on
   Fraction HF Exchange ScalHFX         ....  0.150000
   Scaling of DF-GGA-X  ScalDFX         ....  0.000000
   Scaling of DF-GGA-C  ScalDFC         ....  1.000000
   Scaling of DF-LDA-C  ScalLDAC        ....  1.000000
   Perturbative correction              ....  0.000000
   Density functional embedding theory  .... OFF
 Long-range corrected/Screened/Range-Separated Hybrid DFT is turned on
   Amount of maximum screened exact exchange              ....  0.850000
   Range separation parameter mu (erf(mu*r12)/r12)        ....  0.300000
   NL short-range parameter             ....  6.000000
   NL long-range parameter              ....  0.010000
 RI-approximation to the Coulomb term is turned on
   Number of AuxJ basis functions       .... 1991
   RIJ-COSX (HFX calculated with COS-X)).... on


General Settings:
 Integral files         IntName         .... ImineZ5Aa
 Hartree-Fock type      HFTyp           .... RHF
 Total Charge           Charge          ....    0
 Multiplicity           Mult            ....    1
 Number of Electrons    NEL             ....  238
 Basis Dimension        Dim             .... 2901
 Nuclear Repulsion      ENuc            ....   3516.9221695444 Eh

Convergence Acceleration:
 DIIS                   CNVDIIS         .... on
   Start iteration      DIISMaxIt       ....    12
   Startup error        DIISStart       ....  0.200000
   # of expansion vecs  DIISMaxEq       ....     5
   Bias factor          DIISBfac        ....   1.050
   Max. coefficient     DIISMaxC        ....  10.000
 Trust-Rad. Augm. Hess. CNVTRAH         .... auto
   Auto Start mean grad. ratio tolernc. ....  1.125000
   Auto Start start iteration           ....    20
   Auto Start num. interpolation iter.  ....    10
   Max. Number of Micro iterations      ....    16
   Max. Number of Macro iterations      .... Maxiter - #DIIS iter
   Number of Davidson start vectors     ....     2
   Converg. threshold I  (grad. norm)   ....   5.000e-05
   Converg. threshold II (energy diff.) ....   1.000e-06
   Grad. Scal. Fac. for Micro threshold ....   0.100
   Minimum threshold for Micro iter.    ....   0.010
   NR start threshold (gradient norm)   ....   0.001
   Initial trust radius                 ....   0.400
   Minimum AH scaling param. (alpha)    ....   1.000
   Maximum AH scaling param. (alpha)    .... 1000.000
   Orbital update algorithm             .... Taylor
   White noise on init. David. guess    .... on
   Maximum white noise                  ....   0.010
   Quad. conv. algorithm                .... NR
 SOSCF                  CNVSOSCF        .... on
   Start iteration      SOSCFMaxIt      ....   150
   Startup grad/error   SOSCFStart      ....  0.003300
 Level Shifting         CNVShift        .... on
   Level shift para.    LevelShift      ....    0.2500
   Turn off err/grad.   ShiftErr        ....    0.0010
 Zerner damping         CNVZerner       .... off
 Static damping         CNVDamp         .... on
   Fraction old density DampFac         ....    0.7000
   Max. Damping (<1)    DampMax         ....    0.9800
   Min. Damping (>=0)   DampMin         ....    0.0000
   Turn off err/grad.   DampErr         ....    0.1000
 Fernandez-Rico         CNVRico         .... off

SCF Procedure:
 Maximum # iterations   MaxIter         ....   125
 SCF integral mode      SCFMode         .... Direct
   Integral package                     .... SHARK and LIBINT hybrid scheme
 Reset frequency        DirectResetFreq ....    20
 Integral Threshold     Thresh          ....  1.000e-10 Eh
 Primitive CutOff       TCut            ....  1.000e-11 Eh

Convergence Tolerance:
 Convergence Check Mode ConvCheckMode   .... Total+1el-Energy
 Convergence forced     ConvForced      .... 0
 Energy Change          TolE            ....  1.000e-06 Eh
 1-El. energy change                    ....  1.000e-03 Eh
 Orbital Gradient       TolG            ....  5.000e-05
 Orbital Rotation angle TolX            ....  5.000e-05
 DIIS Error             TolErr          ....  1.000e-06


Diagonalization of the overlap matrix:
Smallest eigenvalue                        ... 2.917e-06
Time for diagonalization                   ...    1.534 sec
Threshold for overlap eigenvalues          ... 1.000e-08
Number of eigenvalues below threshold      ... 0
Time for construction of square roots      ...    1.195 sec
Total time needed                          ...    2.767 sec

Time for model grid setup =    0.686 sec

------------------------------
INITIAL GUESS: MODEL POTENTIAL
------------------------------
Loading Hartree-Fock densities                     ... done
Calculating cut-offs                               ... done
Initializing the effective Hamiltonian             ... done
Setting up the integral package (SHARK)            ... done
Starting the Coulomb interaction                   ... done (   3.2 sec)
Reading the grid                                   ... done
Mapping shells                                     ... done
Starting the XC term evaluation                    ... done (   1.3 sec)
  promolecular density results
     # of electrons  =    237.977697052
     EX              =   -187.876375064
     EC              =     -7.971429268
     EX+EC           =   -195.847804333
Transforming the Hamiltonian                       ... done (   0.8 sec)
Diagonalizing the Hamiltonian                      ... done (   1.4 sec)
Back transforming the eigenvectors                 ... done (   0.4 sec)
Now organizing SCF variables                       ... done
                      ------------------
                      INITIAL GUESS DONE (   8.1 sec)
                      ------------------
-------------------
DFT GRID GENERATION
-------------------

General Integration Accuracy     IntAcc      ... 4.388
Radial Grid Type                 RadialGrid  ... OptM3 with GC (2021)
Angular Grid (max. ang.)         AngularGrid ... 4 (Lebedev-302)
Angular grid pruning method      GridPruning ... 4 (adaptive)
Weight generation scheme         WeightScheme... Becke
Basis function cutoff            BFCut       ... 1.0000e-10
Integration weight cutoff        WCut        ... 1.0000e-14
Angular grids for H and He will be reduced by one unit
Partially contracted basis set               ... off
Rotationally invariant grid construction     ... off

Total number of grid points                  ...   309975
Total number of batches                      ...     4876
Average number of points per batch           ...       63
Average number of grid points per atom       ...     4626
Time for grid setup =    2.638 sec

--------------------
COSX GRID GENERATION
--------------------

GRIDX 1
-------
General Integration Accuracy     IntAcc      ... 3.816
Radial Grid Type                 RadialGrid  ... OptM3 with GC (2021)
Angular Grid (max. ang.)         AngularGrid ... 1 (Lebedev-50)
Angular grid pruning method      GridPruning ... 4 (adaptive)
Weight generation scheme         WeightScheme... Becke
Basis function cutoff            BFCut       ... 1.0000e-10
Integration weight cutoff        WCut        ... 1.0000e-14
Angular grids for H and He will be reduced by one unit
Partially contracted basis set               ... on
Rotationally invariant grid construction     ... off

Total number of grid points                  ...    39351
Total number of batches                      ...      646
Average number of points per batch           ...       60
Average number of grid points per atom       ...      587
UseSFitting                                  ... on

GRIDX 2
-------
General Integration Accuracy     IntAcc      ... 4.020
Radial Grid Type                 RadialGrid  ... OptM3 with GC (2021)
Angular Grid (max. ang.)         AngularGrid ... 2 (Lebedev-110)
Angular grid pruning method      GridPruning ... 4 (adaptive)
Weight generation scheme         WeightScheme... Becke
Basis function cutoff            BFCut       ... 1.0000e-10
Integration weight cutoff        WCut        ... 1.0000e-14
Angular grids for H and He will be reduced by one unit
Partially contracted basis set               ... on
Rotationally invariant grid construction     ... off

Total number of grid points                  ...    87983
Total number of batches                      ...     1411
Average number of points per batch           ...       62
Average number of grid points per atom       ...     1313
UseSFitting                                  ... on

GRIDX 3
-------
General Integration Accuracy     IntAcc      ... 4.338
Radial Grid Type                 RadialGrid  ... OptM3 with GC (2021)
Angular Grid (max. ang.)         AngularGrid ... 3 (Lebedev-194)
Angular grid pruning method      GridPruning ... 4 (adaptive)
Weight generation scheme         WeightScheme... Becke
Basis function cutoff            BFCut       ... 1.0000e-10
Integration weight cutoff        WCut        ... 1.0000e-14
Angular grids for H and He will be reduced by one unit
Partially contracted basis set               ... on
Rotationally invariant grid construction     ... off

Total number of grid points                  ...   189402
Total number of batches                      ...     2990
Average number of points per batch           ...       63
Average number of grid points per atom       ...     2827
UseSFitting                                  ... on

Time for X-Grid setup             =   18.273 sec


--------------------
CPCM SOLVATION MODEL
--------------------
CPCM parameters:
  Epsilon                                         ...      26.7260
  Refrac                                          ...       1.2907
  Rsolv                                           ...       1.3000
  Surface type                                    ... GAUSSIAN VDW
  Epsilon function type                           ...         CPCM
Solvent:                                     ... 2,2,2-TRIFLUOROETHANOL
SMD-CDS solvent descriptors:
  Soln                                       ...    1.2907
  Soln25                                     ... Unavailable
  Sola                                       ...    0.5700
  Solb                                       ...    0.2500
  Solg                                       ...   42.0200
  Solc                                       ...    0.0000
  Solh                                       ...    0.5000
Radii:
 Radius for O  used is    2.8724 Bohr (=   1.5200 Ang.)
 Radius for N  used is    3.5716 Bohr (=   1.8900 Ang.)
 Radius for C  used is    3.4960 Bohr (=   1.8500 Ang.)
 Radius for H  used is    2.2677 Bohr (=   1.2000 Ang.)
Calculating surface                               ...        done! (  0.0s)
GEPOL surface points                              ...         3799
GEPOL Volume                                      ...    3187.5349
GEPOL Surface-area                                ...    1756.1031
Calculating surface distance matrix               ...        done! (  0.1s)
Performing Cholesky decomposition & store         ...        done! (  1.1s)
Overall time for CPCM initialization              ...                 1.2s
--------------
SCF ITERATIONS
--------------
ITER       Energy         Delta-E        Max-DP      RMS-DP      [F,P]     Damp
               ***  Starting incremental Fock matrix formation  ***
  0  -1385.4990561861   0.000000000000 0.04416587  0.00018121  0.2940633 0.7000
  1  -1385.8809511848  -0.381894998753 0.03149870  0.00014865  0.1372003 0.7000
                               ***Turning on DIIS***
  2  -1386.0799205725  -0.198969387681 0.08065540  0.00036621  0.0880672 0.0000
  3  -1386.4129349660  -0.333014393505 0.01698187  0.00009563  0.0640494 0.0000
  4  -1386.4573715843  -0.044436618248 0.00771432  0.00003851  0.0148910 0.0000
  5  -1386.4585054216  -0.001133837374 0.00280907  0.00001497  0.0123639 0.0000
                      *** Initiating the SOSCF procedure ***
                           *** Shutting down DIIS ***
                      *** Re-Reading the Fockian *** 
                      *** Removing any level shift *** 
ITER      Energy       Delta-E        Grad      Rot      Max-DP    RMS-DP
  6  -1386.45881492  -0.0003094981  0.000339  0.000339  0.001759  0.000007
               *** Restarting incremental Fock matrix formation ***
  7  -1386.45883565  -0.0000207342  0.000212  0.000573  0.037623  0.000154
  8  -1386.45885083  -0.0000151761  0.000146  0.000311  0.011543  0.000051
  9  -1386.45885299  -0.0000021561  0.000072  0.000072  0.009087  0.000040
 10  -1386.45885507  -0.0000020809  0.000022  0.000062  0.001517  0.000007
                 **** Energy Check signals convergence ****
              ***Rediagonalizing the Fockian in SOSCF/NRSCF***

               *****************************************************
               *                     SUCCESS                       *
               *           SCF CONVERGED AFTER  11 CYCLES          *
               *****************************************************

Old exchange energy                            =    -60.467156073 Eh
New exchange energy                            =    -60.467142584 Eh
Exchange energy change after final integration =      0.000013488 Eh
Total energy after final integration           =  -1386.458841713 Eh
Final COS-X integration done in                =   200.380 sec

------------------
NL GRID GENERATION
------------------

General Integration Accuracy     IntAcc      ... 4.004
Radial Grid Type                 RadialGrid  ... OptM3 with GC (2021)
Angular Grid (max. ang.)         AngularGrid ... 2 (Lebedev-110)
Angular grid pruning method      GridPruning ... 4 (adaptive)
Weight generation scheme         WeightScheme... Becke
Basis function cutoff            BFCut       ... 1.0000e-10
Integration weight cutoff        WCut        ... 1.0000e-14
Angular grids for H and He will be reduced by one unit
Partially contracted basis set               ... off
Rotationally invariant grid construction     ... off

Total number of grid points                  ...    97948
Total number of batches                      ...     1562
Average number of points per batch           ...       62
Average number of grid points per atom       ...     1462
Final grid set up in    1.0 sec

-------------------------------------------------------------------------------
                    post-SCF DFT-NL dispersion correction                      
-------------------------------------------------------------------------------

SCF Energy:   -1386.458841713 
NL    Energy:  0.863533971 
SC+NL Energy: -1385.595307742 
NL done in:    6.8 sec
-------------------------------------------------------------------------------

SMD CDS free energy correction energy :                 0.62993     Kcal/mol
Total Energy after SMD CDS correction =             -1385.594303891 Eh

----------------
TOTAL SCF ENERGY
----------------

Total Energy       :        -1385.59430389 Eh          -37703.93784 eV

Components:
Nuclear Repulsion  :         3516.92216954 Eh           95700.31754 eV
Electronic Energy  :        -4902.51647344 Eh         -133404.25538 eV
One Electron Energy:        -8875.34631641 Eh         -241510.45142 eV
Two Electron Energy:         3972.82984298 Eh          108106.19604 eV
Max COSX asymmetry :            0.00000113 Eh               0.00003 eV
CPCM Dielectric    :           -0.03739391 Eh              -1.01754 eV
SMD CDS (Gcds)     :            0.00100385 Eh               0.02732 eV

Virial components:
Potential Energy   :        -2767.00197044 Eh          -75293.95149 eV
Kinetic Energy     :         1381.40766655 Eh           37590.01365 eV
Virial Ratio       :            2.00303070


DFT components:
N(Alpha)           :      119.000410699888 electrons
N(Beta)            :      119.000410699888 electrons
N(Total)           :      238.000821399777 electrons
E(X)               :     -134.036360399051 Eh       
E(C)               :       -7.495549778339 Eh       
NL Energy, E(C,NL) :        0.863533971042 Eh       
E(XC)              :     -140.668376206348 Eh       
DFET-embed. en.    :        0.000000000000 Eh       
CPCM Solvation Model Properties:
Surface-charge          :           -0.08885573
Charge-correction       :           -0.00006379 Eh              -0.00174 eV
Free-energy (cav+disp)  :            0.00100385 Eh               0.02732 eV

---------------
SCF CONVERGENCE
---------------

  Last Energy change         ...   -1.3430e-07  Tolerance :   1.0000e-06
  Last MAX-Density change    ...    1.9984e-15  Tolerance :   1.0000e-05
  Last RMS-Density change    ...    3.8002e-18  Tolerance :   1.0000e-06
  Last Orbital Gradient      ...    9.7736e-06  Tolerance :   5.0000e-05
  Last Orbital Rotation      ...    2.3039e-05  Tolerance :   5.0000e-05

             **** THE GBW FILE WAS UPDATED (ImineZ5Aa.gbw) ****
             **** DENSITY ImineZ5Aa.scfp WAS UPDATED ****
             **** ENERGY FILE WAS UPDATED (ImineZ5Aa.en.tmp) ****
             **** THE GBW FILE WAS UPDATED (ImineZ5Aa.gbw) ****
             **** DENSITY ImineZ5Aa.scfp WAS UPDATED ****
----------------
ORBITAL ENERGIES
----------------

  NO   OCC          E(Eh)            E(eV) 
   0   2.0000     -19.396266      -527.7992 
   1   2.0000     -19.337815      -526.2087 
   2   2.0000     -14.511744      -394.8846 
   3   2.0000     -14.500598      -394.5813 
   4   2.0000     -10.500982      -285.7463 
   5   2.0000     -10.456154      -284.5264 
   6   2.0000     -10.396912      -282.9144 
   7   2.0000     -10.389852      -282.7223 
   8   2.0000     -10.385173      -282.5949 
   9   2.0000     -10.369908      -282.1795 
  10   2.0000     -10.361127      -281.9406 
  11   2.0000     -10.360460      -281.9224 
  12   2.0000     -10.359534      -281.8972 
  13   2.0000     -10.358709      -281.8748 
  14   2.0000     -10.356317      -281.8097 
  15   2.0000     -10.353804      -281.7413 
  16   2.0000     -10.353691      -281.7383 
  17   2.0000     -10.348915      -281.6083 
  18   2.0000     -10.346463      -281.5416 
  19   2.0000     -10.346276      -281.5365 
  20   2.0000     -10.345026      -281.5025 
  21   2.0000     -10.344943      -281.5002 
  22   2.0000     -10.344866      -281.4981 
  23   2.0000     -10.340376      -281.3759 
  24   2.0000     -10.337757      -281.3047 
  25   2.0000     -10.334586      -281.2184 
  26   2.0000     -10.330853      -281.1168 
  27   2.0000     -10.324983      -280.9571 
  28   2.0000     -10.323977      -280.9297 
  29   2.0000     -10.323345      -280.9125 
  30   2.0000     -10.320579      -280.8372 
  31   2.0000     -10.320068      -280.8233 
  32   2.0000     -10.319753      -280.8148 
  33   2.0000      -1.268799       -34.5258 
  34   2.0000      -1.177839       -32.0506 
  35   2.0000      -1.078967       -29.3602 
  36   2.0000      -1.060152       -28.8482 
  37   2.0000      -1.000689       -27.2301 
  38   2.0000      -0.990503       -26.9529 
  39   2.0000      -0.975890       -26.5553 
  40   2.0000      -0.939902       -25.5760 
  41   2.0000      -0.933852       -25.4114 
  42   2.0000      -0.902181       -24.5496 
  43   2.0000      -0.894610       -24.3436 
  44   2.0000      -0.882048       -24.0017 
  45   2.0000      -0.870618       -23.6907 
  46   2.0000      -0.858976       -23.3739 
  47   2.0000      -0.855480       -23.2788 
  48   2.0000      -0.821064       -22.3423 
  49   2.0000      -0.807450       -21.9718 
  50   2.0000      -0.805445       -21.9173 
  51   2.0000      -0.802450       -21.8358 
  52   2.0000      -0.800453       -21.7814 
  53   2.0000      -0.794080       -21.6080 
  54   2.0000      -0.743905       -20.2427 
  55   2.0000      -0.734100       -19.9759 
  56   2.0000      -0.725088       -19.7306 
  57   2.0000      -0.724255       -19.7080 
  58   2.0000      -0.716092       -19.4859 
  59   2.0000      -0.709361       -19.3027 
  60   2.0000      -0.692107       -18.8332 
  61   2.0000      -0.674554       -18.3556 
  62   2.0000      -0.663160       -18.0455 
  63   2.0000      -0.646592       -17.5947 
  64   2.0000      -0.628962       -17.1149 
  65   2.0000      -0.628013       -17.0891 
  66   2.0000      -0.621200       -16.9037 
  67   2.0000      -0.600909       -16.3516 
  68   2.0000      -0.594975       -16.1901 
  69   2.0000      -0.589955       -16.0535 
  70   2.0000      -0.581733       -15.8298 
  71   2.0000      -0.572536       -15.5795 
  72   2.0000      -0.568129       -15.4596 
  73   2.0000      -0.563298       -15.3281 
  74   2.0000      -0.556215       -15.1354 
  75   2.0000      -0.554404       -15.0861 
  76   2.0000      -0.550518       -14.9804 
  77   2.0000      -0.547282       -14.8923 
  78   2.0000      -0.545606       -14.8467 
  79   2.0000      -0.540068       -14.6960 
  80   2.0000      -0.537722       -14.6321 
  81   2.0000      -0.533603       -14.5201 
  82   2.0000      -0.528835       -14.3903 
  83   2.0000      -0.527605       -14.3569 
  84   2.0000      -0.523128       -14.2350 
  85   2.0000      -0.517919       -14.0933 
  86   2.0000      -0.505769       -13.7627 
  87   2.0000      -0.498713       -13.5707 
  88   2.0000      -0.495382       -13.4800 
  89   2.0000      -0.493592       -13.4313 
  90   2.0000      -0.487062       -13.2536 
  91   2.0000      -0.483437       -13.1550 
  92   2.0000      -0.477731       -12.9997 
  93   2.0000      -0.472461       -12.8563 
  94   2.0000      -0.471541       -12.8313 
  95   2.0000      -0.464699       -12.6451 
  96   2.0000      -0.461626       -12.5615 
  97   2.0000      -0.458405       -12.4738 
  98   2.0000      -0.457951       -12.4615 
  99   2.0000      -0.452396       -12.3103 
 100   2.0000      -0.450207       -12.2508 
 101   2.0000      -0.446996       -12.1634 
 102   2.0000      -0.445306       -12.1174 
 103   2.0000      -0.438213       -11.9244 
 104   2.0000      -0.435687       -11.8557 
 105   2.0000      -0.425345       -11.5742 
 106   2.0000      -0.422889       -11.5074 
 107   2.0000      -0.414037       -11.2665 
 108   2.0000      -0.411601       -11.2002 
 109   2.0000      -0.409199       -11.1349 
 110   2.0000      -0.403455       -10.9786 
 111   2.0000      -0.384176       -10.4540 
 112   2.0000      -0.367296        -9.9946 
 113   2.0000      -0.357820        -9.7368 
 114   2.0000      -0.356458        -9.6997 
 115   2.0000      -0.346973        -9.4416 
 116   2.0000      -0.341319        -9.2878 
 117   2.0000      -0.333919        -9.0864 
 118   2.0000      -0.289126        -7.8675 
 119   0.0000       0.010913         0.2969 
 120   0.0000       0.054143         1.4733 
 121   0.0000       0.055737         1.5167 
 122   0.0000       0.058131         1.5818 
 123   0.0000       0.061575         1.6755 
 124   0.0000       0.069029         1.8784 
 125   0.0000       0.072741         1.9794 
 126   0.0000       0.074900         2.0381 
 127   0.0000       0.076277         2.0756 
 128   0.0000       0.081142         2.2080 
 129   0.0000       0.085664         2.3310 
 130   0.0000       0.087313         2.3759 
 131   0.0000       0.093191         2.5359 
 132   0.0000       0.095445         2.5972 
 133   0.0000       0.098456         2.6791 
 134   0.0000       0.102054         2.7770 
 135   0.0000       0.105811         2.8793 
 136   0.0000       0.106869         2.9080 
 137   0.0000       0.112350         3.0572 
 138   0.0000       0.114128         3.1056 
 139   0.0000       0.116606         3.1730 
 140   0.0000       0.117466         3.1964 
 141   0.0000       0.120801         3.2872 
 142   0.0000       0.124096         3.3768 
 143   0.0000       0.130150         3.5415 
 144   0.0000       0.133106         3.6220 
 145   0.0000       0.133805         3.6410 
 146   0.0000       0.136469         3.7135 
 147   0.0000       0.141234         3.8432 
 148   0.0000       0.142950         3.8899 
 149   0.0000       0.145971         3.9721 
 150   0.0000       0.147785         4.0214 
 151   0.0000       0.151862         4.1324 
 152   0.0000       0.156332         4.2540 
 153   0.0000       0.157856         4.2955 
 154   0.0000       0.160970         4.3802 
 155   0.0000       0.165889         4.5141 
 156   0.0000       0.166630         4.5342 
 157   0.0000       0.169314         4.6073 
 158   0.0000       0.176639         4.8066 
 159   0.0000       0.179225         4.8770 
 160   0.0000       0.182599         4.9688 
 161   0.0000       0.184045         5.0081 
 162   0.0000       0.188883         5.1398 
 163   0.0000       0.193725         5.2715 
 164   0.0000       0.195399         5.3171 
 165   0.0000       0.195556         5.3214 
 166   0.0000       0.197832         5.3833 
 167   0.0000       0.198478         5.4009 
 168   0.0000       0.202881         5.5207 
 169   0.0000       0.206557         5.6207 
 170   0.0000       0.207764         5.6535 
 171   0.0000       0.213758         5.8167 
 172   0.0000       0.215519         5.8646 
 173   0.0000       0.218557         5.9472 
 174   0.0000       0.220584         6.0024 
 175   0.0000       0.223027         6.0689 
 176   0.0000       0.227855         6.2003 
 177   0.0000       0.229905         6.2560 
 178   0.0000       0.230666         6.2768 
 179   0.0000       0.232797         6.3347 
 180   0.0000       0.235105         6.3975 
 181   0.0000       0.238005         6.4764 
 182   0.0000       0.240272         6.5381 
 183   0.0000       0.241225         6.5641 
 184   0.0000       0.243271         6.6197 
 185   0.0000       0.245672         6.6851 
 186   0.0000       0.250469         6.8156 
 187   0.0000       0.254786         6.9331 
 188   0.0000       0.256440         6.9781 
 189   0.0000       0.258207         7.0262 
 190   0.0000       0.261331         7.1112 
 191   0.0000       0.264920         7.2088 
 192   0.0000       0.267803         7.2873 
 193   0.0000       0.273693         7.4476 
 194   0.0000       0.276600         7.5267 
 195   0.0000       0.277494         7.5510 
 196   0.0000       0.279655         7.6098 
 197   0.0000       0.286272         7.7899 
 198   0.0000       0.287336         7.8188 
 199   0.0000       0.291765         7.9393 
 200   0.0000       0.292973         7.9722 
 201   0.0000       0.294834         8.0228 
 202   0.0000       0.297366         8.0917 
 203   0.0000       0.300847         8.1865 
 204   0.0000       0.302917         8.2428 
 205   0.0000       0.306055         8.3282 
 206   0.0000       0.308850         8.4042 
 207   0.0000       0.309371         8.4184 
 208   0.0000       0.310182         8.4405 
 209   0.0000       0.312618         8.5068 
 210   0.0000       0.314704         8.5635 
 211   0.0000       0.318026         8.6539 
 212   0.0000       0.320734         8.7276 
 213   0.0000       0.325102         8.8465 
 214   0.0000       0.327241         8.9047 
 215   0.0000       0.328212         8.9311 
 216   0.0000       0.329884         8.9766 
 217   0.0000       0.331386         9.0175 
 218   0.0000       0.334875         9.1124 
 219   0.0000       0.337287         9.1780 
 220   0.0000       0.339540         9.2394 
 221   0.0000       0.342186         9.3114 
 222   0.0000       0.343857         9.3568 
 223   0.0000       0.345296         9.3960 
 224   0.0000       0.347616         9.4591 
 225   0.0000       0.350123         9.5273 
 226   0.0000       0.350814         9.5461 
 227   0.0000       0.352334         9.5875 
 228   0.0000       0.353563         9.6209 
 229   0.0000       0.356177         9.6921 
 230   0.0000       0.357196         9.7198 
 231   0.0000       0.359414         9.7801 
 232   0.0000       0.361110         9.8263 
 233   0.0000       0.363941         9.9033 
 234   0.0000       0.367063         9.9883 
 235   0.0000       0.368176        10.0186 
 236   0.0000       0.369734        10.0610 
 237   0.0000       0.370923        10.0933 
 238   0.0000       0.375142        10.2081 
 239   0.0000       0.376132        10.2351 
 240   0.0000       0.377528        10.2731 
 241   0.0000       0.380692        10.3592 
 242   0.0000       0.381380        10.3779 
 243   0.0000       0.381866        10.3911 
 244   0.0000       0.385583        10.4922 
 245   0.0000       0.390532        10.6269 
 246   0.0000       0.391692        10.6585 
 247   0.0000       0.393591        10.7101 
 248   0.0000       0.395432        10.7602 
 249   0.0000       0.399309        10.8657 
 250   0.0000       0.399834        10.8800 
 251   0.0000       0.401850        10.9349 
 252   0.0000       0.402740        10.9591 
 253   0.0000       0.404329        11.0024 
 254   0.0000       0.407752        11.0955 
 255   0.0000       0.408652        11.1200 
 256   0.0000       0.411216        11.1898 
 257   0.0000       0.413024        11.2390 
 258   0.0000       0.414615        11.2823 
 259   0.0000       0.415553        11.3078 
 260   0.0000       0.418513        11.3883 
 261   0.0000       0.419345        11.4110 
 262   0.0000       0.424431        11.5494 
 263   0.0000       0.424865        11.5612 
 264   0.0000       0.425989        11.5917 
 265   0.0000       0.427628        11.6364 
 266   0.0000       0.429181        11.6786 
 267   0.0000       0.432647        11.7729 
 268   0.0000       0.435070        11.8389 
 269   0.0000       0.436659        11.8821 
 270   0.0000       0.438620        11.9355 
 271   0.0000       0.440507        11.9868 
 272   0.0000       0.443245        12.0613 
 273   0.0000       0.446419        12.1477 
 274   0.0000       0.451119        12.2756 
 275   0.0000       0.453240        12.3333 
 276   0.0000       0.453814        12.3489 
 277   0.0000       0.455425        12.3927 
 278   0.0000       0.458724        12.4825 
 279   0.0000       0.461255        12.5514 
 280   0.0000       0.465322        12.6620 
 281   0.0000       0.466227        12.6867 
 282   0.0000       0.470175        12.7941 
 283   0.0000       0.473061        12.8727 
 284   0.0000       0.475703        12.9445 
 285   0.0000       0.476874        12.9764 
 286   0.0000       0.478161        13.0114 
 287   0.0000       0.481337        13.0978 
 288   0.0000       0.487854        13.2752 
 289   0.0000       0.488980        13.3058 
 290   0.0000       0.490358        13.3433 
 291   0.0000       0.491663        13.3788 
 292   0.0000       0.496225        13.5030 
 293   0.0000       0.499928        13.6037 
 294   0.0000       0.502779        13.6813 
 295   0.0000       0.506458        13.7814 
 296   0.0000       0.507110        13.7992 
 297   0.0000       0.511032        13.9059 
 298   0.0000       0.512317        13.9409 
 299   0.0000       0.518422        14.1070 
 300   0.0000       0.519756        14.1433 
 301   0.0000       0.523447        14.2437 
 302   0.0000       0.523960        14.2577 
 303   0.0000       0.527643        14.3579 
 304   0.0000       0.532283        14.4842 
 305   0.0000       0.532591        14.4925 
 306   0.0000       0.538164        14.6442 
 307   0.0000       0.539956        14.6929 
 308   0.0000       0.542664        14.7666 
 309   0.0000       0.547494        14.8981 
 310   0.0000       0.548517        14.9259 
 311   0.0000       0.550303        14.9745 
 312   0.0000       0.552000        15.0207 
 313   0.0000       0.553410        15.0590 
 314   0.0000       0.561165        15.2701 
 315   0.0000       0.564842        15.3701 
 316   0.0000       0.568008        15.4563 
 317   0.0000       0.574652        15.6371 
 318   0.0000       0.575767        15.6674 
 319   0.0000       0.581264        15.8170 
 320   0.0000       0.581707        15.8291 
 321   0.0000       0.584451        15.9037 
 322   0.0000       0.587098        15.9757 
 323   0.0000       0.589410        16.0387 
 324   0.0000       0.593376        16.1466 
 325   0.0000       0.596087        16.2204 
 326   0.0000       0.597809        16.2672 
 327   0.0000       0.599495        16.3131 
 328   0.0000       0.601332        16.3631 
 329   0.0000       0.606579        16.5059 
 330   0.0000       0.608172        16.5492 
 331   0.0000       0.611119        16.6294 
 332   0.0000       0.613463        16.6932 
 333   0.0000       0.616223        16.7683 
 334   0.0000       0.621681        16.9168 
 335   0.0000       0.623588        16.9687 
 336   0.0000       0.625834        17.0298 
 337   0.0000       0.628060        17.0904 
 338   0.0000       0.634427        17.2636 
 339   0.0000       0.639094        17.3906 
 340   0.0000       0.639495        17.4015 
 341   0.0000       0.644276        17.5317 
 342   0.0000       0.649197        17.6655 
 343   0.0000       0.652272        17.7492 
 344   0.0000       0.654883        17.8203 
 345   0.0000       0.657033        17.8788 
 346   0.0000       0.658847        17.9281 
 347   0.0000       0.659735        17.9523 
 348   0.0000       0.663524        18.0554 
 349   0.0000       0.664269        18.0757 
 350   0.0000       0.666372        18.1329 
 351   0.0000       0.670444        18.2437 
 352   0.0000       0.672399        18.2969 
 353   0.0000       0.676392        18.4056 
 354   0.0000       0.679514        18.4905 
 355   0.0000       0.682575        18.5738 
 356   0.0000       0.686979        18.6936 
 357   0.0000       0.688138        18.7252 
 358   0.0000       0.692182        18.8352 
 359   0.0000       0.694977        18.9113 
 360   0.0000       0.696488        18.9524 
 361   0.0000       0.698643        19.0110 
 362   0.0000       0.702974        19.1289 
 363   0.0000       0.706556        19.2264 
 364   0.0000       0.708442        19.2777 
 365   0.0000       0.711769        19.3682 
 366   0.0000       0.716230        19.4896 
 367   0.0000       0.717937        19.5361 
 368   0.0000       0.720243        19.5988 
 369   0.0000       0.721964        19.6456 
 370   0.0000       0.724230        19.7073 
 371   0.0000       0.728605        19.8264 
 372   0.0000       0.732939        19.9443 
 373   0.0000       0.735872        20.0241 
 374   0.0000       0.741269        20.1710 
 375   0.0000       0.744616        20.2620 
 376   0.0000       0.747621        20.3438 
 377   0.0000       0.749068        20.3832 
 378   0.0000       0.749437        20.3932 
 379   0.0000       0.751988        20.4626 
 380   0.0000       0.754647        20.5350 
 381   0.0000       0.760193        20.6859 
 382   0.0000       0.763511        20.7762 
 383   0.0000       0.765425        20.8283 
 384   0.0000       0.768897        20.9227 
 385   0.0000       0.769373        20.9357 
 386   0.0000       0.770481        20.9659 
 387   0.0000       0.775608        21.1054 
 388   0.0000       0.779132        21.2013 
 389   0.0000       0.783099        21.3092 
 390   0.0000       0.785452        21.3732 
 391   0.0000       0.786562        21.4034 
 392   0.0000       0.789714        21.4892 
 393   0.0000       0.791586        21.5402 
 394   0.0000       0.794469        21.6186 
 395   0.0000       0.795174        21.6378 
 396   0.0000       0.797453        21.6998 
 397   0.0000       0.799582        21.7577 
 398   0.0000       0.801721        21.8159 
 399   0.0000       0.805323        21.9139 
 400   0.0000       0.809410        22.0252 
 401   0.0000       0.811521        22.0826 
 402   0.0000       0.814966        22.1764 
 403   0.0000       0.817343        22.2410 
 404   0.0000       0.822091        22.3702 
 405   0.0000       0.823955        22.4210 
 406   0.0000       0.824663        22.4402 
 407   0.0000       0.826767        22.4975 
 408   0.0000       0.829088        22.5606 
 409   0.0000       0.831267        22.6199 
 410   0.0000       0.833461        22.6796 
 411   0.0000       0.837407        22.7870 
 412   0.0000       0.839843        22.8533 
 413   0.0000       0.840623        22.8745 
 414   0.0000       0.843210        22.9449 
 415   0.0000       0.845713        23.0130 
 416   0.0000       0.847670        23.0663 
 417   0.0000       0.850410        23.1408 
 418   0.0000       0.853793        23.2329 
 419   0.0000       0.855458        23.2782 
 420   0.0000       0.857835        23.3429 
 421   0.0000       0.861115        23.4321 
 422   0.0000       0.865418        23.5492 
 423   0.0000       0.865688        23.5566 
 424   0.0000       0.868324        23.6283 
 425   0.0000       0.869894        23.6710 
 426   0.0000       0.872957        23.7544 
 427   0.0000       0.874941        23.8084 
 428   0.0000       0.876937        23.8627 
 429   0.0000       0.880363        23.9559 
 430   0.0000       0.883133        24.0313 
 431   0.0000       0.884309        24.0633 
 432   0.0000       0.886847        24.1323 
 433   0.0000       0.888672        24.1820 
 434   0.0000       0.890344        24.2275 
 435   0.0000       0.893117        24.3030 
 436   0.0000       0.896206        24.3870 
 437   0.0000       0.899952        24.4889 
 438   0.0000       0.900888        24.5144 
 439   0.0000       0.905809        24.6483 
 440   0.0000       0.907853        24.7039 
 441   0.0000       0.908659        24.7259 
 442   0.0000       0.911849        24.8127 
 443   0.0000       0.914367        24.8812 
 444   0.0000       0.917073        24.9548 
 445   0.0000       0.917669        24.9711 
 446   0.0000       0.921088        25.0641 
 447   0.0000       0.922114        25.0920 
 448   0.0000       0.924304        25.1516 
 449   0.0000       0.925957        25.1966 
 450   0.0000       0.926112        25.2008 
 451   0.0000       0.929915        25.3043 
 452   0.0000       0.933890        25.4125 
 453   0.0000       0.934614        25.4321 
 454   0.0000       0.939597        25.5677 
 455   0.0000       0.942189        25.6383 
 456   0.0000       0.943702        25.6794 
 457   0.0000       0.945158        25.7190 
 458   0.0000       0.949449        25.8358 
 459   0.0000       0.951781        25.8993 
 460   0.0000       0.955304        25.9951 
 461   0.0000       0.956392        26.0248 
 462   0.0000       0.959612        26.1124 
 463   0.0000       0.959863        26.1192 
 464   0.0000       0.963486        26.2178 
 465   0.0000       0.967000        26.3134 
 466   0.0000       0.968865        26.3642 
 467   0.0000       0.971083        26.4245 
 468   0.0000       0.972547        26.4643 
 469   0.0000       0.974778        26.5251 
 470   0.0000       0.976559        26.5735 
 471   0.0000       0.977980        26.6122 
 472   0.0000       0.978621        26.6296 
 473   0.0000       0.980059        26.6688 
 474   0.0000       0.983675        26.7672 
 475   0.0000       0.986020        26.8310 
 476   0.0000       0.987948        26.8834 
 477   0.0000       0.991043        26.9677 
 478   0.0000       0.993417        27.0323 
 479   0.0000       0.997023        27.1304 
 480   0.0000       0.998284        27.1647 
 481   0.0000       1.001499        27.2522 
 482   0.0000       1.003821        27.3154 
 483   0.0000       1.006041        27.3758 
 484   0.0000       1.007415        27.4132 
 485   0.0000       1.011726        27.5305 
 486   0.0000       1.014747        27.6127 
 487   0.0000       1.015079        27.6217 
 488   0.0000       1.016128        27.6502 
 489   0.0000       1.020046        27.7569 
 490   0.0000       1.021802        27.8046 
 491   0.0000       1.022956        27.8361 
 492   0.0000       1.025279        27.8993 
 493   0.0000       1.027270        27.9534 
 494   0.0000       1.029423        28.0120 
 495   0.0000       1.031636        28.0722 
 496   0.0000       1.034684        28.1552 
 497   0.0000       1.035676        28.1822 
 498   0.0000       1.038544        28.2602 
 499   0.0000       1.041872        28.3508 
 500   0.0000       1.044763        28.4295 
 501   0.0000       1.047642        28.5078 
 502   0.0000       1.050298        28.5801 
 503   0.0000       1.051376        28.6094 
 504   0.0000       1.054023        28.6814 
 505   0.0000       1.054375        28.6910 
 506   0.0000       1.058699        28.8087 
 507   0.0000       1.065065        28.9819 
 508   0.0000       1.066677        29.0257 
 509   0.0000       1.068549        29.0767 
 510   0.0000       1.069238        29.0954 
 511   0.0000       1.071811        29.1655 
 512   0.0000       1.076814        29.3016 
 513   0.0000       1.079879        29.3850 
 514   0.0000       1.082543        29.4575 
 515   0.0000       1.085774        29.5454 
 516   0.0000       1.086793        29.5731 
 517   0.0000       1.090470        29.6732 
 518   0.0000       1.093475        29.7550 
 519   0.0000       1.094951        29.7951 
 520   0.0000       1.095874        29.8202 
 521   0.0000       1.098175        29.8829 
 522   0.0000       1.098497        29.8916 
 523   0.0000       1.103146        30.0181 
 524   0.0000       1.106379        30.1061 
 525   0.0000       1.110781        30.2259 
 526   0.0000       1.112935        30.2845 
 527   0.0000       1.118661        30.4403 
 528   0.0000       1.120127        30.4802 
 529   0.0000       1.122751        30.5516 
 530   0.0000       1.124506        30.5994 
 531   0.0000       1.129483        30.7348 
 532   0.0000       1.132728        30.8231 
 533   0.0000       1.133567        30.8459 
 534   0.0000       1.139364        31.0037 
 535   0.0000       1.140956        31.0470 
 536   0.0000       1.144044        31.1310 
 537   0.0000       1.144640        31.1472 
 538   0.0000       1.148762        31.2594 
 539   0.0000       1.151959        31.3464 
 540   0.0000       1.156376        31.4666 
 541   0.0000       1.158062        31.5125 
 542   0.0000       1.160966        31.5915 
 543   0.0000       1.163519        31.6610 
 544   0.0000       1.164388        31.6846 
 545   0.0000       1.168431        31.7946 
 546   0.0000       1.169883        31.8341 
 547   0.0000       1.172906        31.9164 
 548   0.0000       1.175993        32.0004 
 549   0.0000       1.177923        32.0529 
 550   0.0000       1.181334        32.1457 
 551   0.0000       1.185584        32.2614 
 552   0.0000       1.188636        32.3444 
 553   0.0000       1.191491        32.4221 
 554   0.0000       1.193954        32.4891 
 555   0.0000       1.196263        32.5520 
 556   0.0000       1.199448        32.6386 
 557   0.0000       1.202959        32.7342 
 558   0.0000       1.206219        32.8229 
 559   0.0000       1.210302        32.9340 
 560   0.0000       1.213253        33.0143 
 561   0.0000       1.216797        33.1107 
 562   0.0000       1.219125        33.1741 
 563   0.0000       1.221838        33.2479 
 564   0.0000       1.222922        33.2774 
 565   0.0000       1.226584        33.3770 
 566   0.0000       1.230997        33.4971 
 567   0.0000       1.231264        33.5044 
 568   0.0000       1.234474        33.5918 
 569   0.0000       1.234679        33.5973 
 570   0.0000       1.237354        33.6701 
 571   0.0000       1.241006        33.7695 
 572   0.0000       1.243643        33.8413 
 573   0.0000       1.246275        33.9129 
 574   0.0000       1.249640        34.0044 
 575   0.0000       1.253931        34.1212 
 576   0.0000       1.258688        34.2506 
 577   0.0000       1.261845        34.3365 
 578   0.0000       1.263844        34.3910 
 579   0.0000       1.267684        34.4954 
 580   0.0000       1.268994        34.5311 
 581   0.0000       1.270461        34.5710 
 582   0.0000       1.275989        34.7214 
 583   0.0000       1.277210        34.7546 
 584   0.0000       1.281373        34.8679 
 585   0.0000       1.283049        34.9135 
 586   0.0000       1.288710        35.0676 
 587   0.0000       1.292138        35.1609 
 588   0.0000       1.298062        35.3221 
 589   0.0000       1.301887        35.4261 
 590   0.0000       1.303987        35.4833 
 591   0.0000       1.309453        35.6320 
 592   0.0000       1.312894        35.7257 
 593   0.0000       1.314064        35.7575 
 594   0.0000       1.319331        35.9008 
 595   0.0000       1.320587        35.9350 
 596   0.0000       1.321957        35.9723 
 597   0.0000       1.323322        36.0094 
 598   0.0000       1.329058        36.1655 
 599   0.0000       1.331802        36.2402 
 600   0.0000       1.333895        36.2971 
 601   0.0000       1.337331        36.3906 
 602   0.0000       1.343133        36.5485 
 603   0.0000       1.347929        36.6790 
 604   0.0000       1.351035        36.7635 
 605   0.0000       1.352319        36.7985 
 606   0.0000       1.353740        36.8371 
 607   0.0000       1.355964        36.8977 
 608   0.0000       1.357615        36.9426 
 609   0.0000       1.362032        37.0628 
 610   0.0000       1.366533        37.1852 
 611   0.0000       1.367563        37.2133 
 612   0.0000       1.376458        37.4553 
 613   0.0000       1.380895        37.5761 
 614   0.0000       1.382278        37.6137 
 615   0.0000       1.385484        37.7009 
 616   0.0000       1.388666        37.7875 
 617   0.0000       1.390824        37.8462 
 618   0.0000       1.394948        37.9585 
 619   0.0000       1.399106        38.0716 
 620   0.0000       1.401227        38.1293 
 621   0.0000       1.402563        38.1657 
 622   0.0000       1.407833        38.3091 
 623   0.0000       1.410134        38.3717 
 624   0.0000       1.411529        38.4097 
 625   0.0000       1.415955        38.5301 
 626   0.0000       1.419072        38.6149 
 627   0.0000       1.425323        38.7850 
 628   0.0000       1.427530        38.8451 
 629   0.0000       1.429266        38.8923 
 630   0.0000       1.434232        39.0274 
 631   0.0000       1.440870        39.2081 
 632   0.0000       1.444506        39.3070 
 633   0.0000       1.450101        39.4593 
 634   0.0000       1.453239        39.5446 
 635   0.0000       1.458277        39.6817 
 636   0.0000       1.463946        39.8360 
 637   0.0000       1.464521        39.8517 
 638   0.0000       1.470614        40.0174 
 639   0.0000       1.473828        40.1049 
 640   0.0000       1.476902        40.1885 
 641   0.0000       1.477162        40.1956 
 642   0.0000       1.482536        40.3419 
 643   0.0000       1.484811        40.4037 
 644   0.0000       1.485235        40.4153 
 645   0.0000       1.491281        40.5798 
 646   0.0000       1.493594        40.6427 
 647   0.0000       1.495917        40.7060 
 648   0.0000       1.499705        40.8090 
 649   0.0000       1.504672        40.9442 
 650   0.0000       1.507769        41.0285 
 651   0.0000       1.514057        41.1996 
 652   0.0000       1.519626        41.3511 
 653   0.0000       1.523521        41.4571 
 654   0.0000       1.525407        41.5084 
 655   0.0000       1.528035        41.5800 
 656   0.0000       1.530178        41.6383 
 657   0.0000       1.535323        41.7783 
 658   0.0000       1.538408        41.8622 
 659   0.0000       1.542693        41.9788 
 660   0.0000       1.545495        42.0551 
 661   0.0000       1.547230        42.1023 
 662   0.0000       1.552239        42.2386 
 663   0.0000       1.557811        42.3902 
 664   0.0000       1.562260        42.5113 
 665   0.0000       1.563875        42.5552 
 666   0.0000       1.565983        42.6126 
 667   0.0000       1.567770        42.6612 
 668   0.0000       1.571397        42.7599 
 669   0.0000       1.576003        42.8852 
 670   0.0000       1.582294        43.0564 
 671   0.0000       1.584817        43.1251 
 672   0.0000       1.586770        43.1782 
 673   0.0000       1.594401        43.3858 
 674   0.0000       1.595438        43.4141 
 675   0.0000       1.601067        43.5673 
 676   0.0000       1.604656        43.6649 
 677   0.0000       1.608240        43.7624 
 678   0.0000       1.614565        43.9345 
 679   0.0000       1.615897        43.9708 
 680   0.0000       1.619062        44.0569 
 681   0.0000       1.623507        44.1779 
 682   0.0000       1.627363        44.2828 
 683   0.0000       1.630970        44.3810 
 684   0.0000       1.635276        44.4981 
 685   0.0000       1.637393        44.5557 
 686   0.0000       1.638384        44.5827 
 687   0.0000       1.643660        44.7263 
 688   0.0000       1.645568        44.7782 
 689   0.0000       1.650669        44.9170 
 690   0.0000       1.656622        45.0790 
 691   0.0000       1.659013        45.1441 
 692   0.0000       1.660927        45.1961 
 693   0.0000       1.671663        45.4883 
 694   0.0000       1.672268        45.5047 
 695   0.0000       1.677054        45.6350 
 696   0.0000       1.678123        45.6640 
 697   0.0000       1.681911        45.7671 
 698   0.0000       1.686034        45.8793 
 699   0.0000       1.691756        46.0350 
 700   0.0000       1.693524        46.0831 
 701   0.0000       1.696612        46.1672 
 702   0.0000       1.701276        46.2941 
 703   0.0000       1.705165        46.3999 
 704   0.0000       1.707005        46.4500 
 705   0.0000       1.708659        46.4950 
 706   0.0000       1.713018        46.6136 
 707   0.0000       1.715437        46.6794 
 708   0.0000       1.723096        46.8878 
 709   0.0000       1.727715        47.0135 
 710   0.0000       1.733660        47.1753 
 711   0.0000       1.736344        47.2483 
 712   0.0000       1.737180        47.2711 
 713   0.0000       1.741932        47.4004 
 714   0.0000       1.747285        47.5460 
 715   0.0000       1.749568        47.6082 
 716   0.0000       1.755069        47.7579 
 717   0.0000       1.755622        47.7729 
 718   0.0000       1.759253        47.8717 
 719   0.0000       1.763855        47.9969 
 720   0.0000       1.769982        48.1636 
 721   0.0000       1.773088        48.2482 
 722   0.0000       1.776839        48.3502 
 723   0.0000       1.778028        48.3826 
 724   0.0000       1.784034        48.5460 
 725   0.0000       1.786885        48.6236 
 726   0.0000       1.790095        48.7110 
 727   0.0000       1.795185        48.8495 
 728   0.0000       1.797156        48.9031 
 729   0.0000       1.799232        48.9596 
 730   0.0000       1.801974        49.0342 
 731   0.0000       1.803970        49.0885 
 732   0.0000       1.805722        49.1362 
 733   0.0000       1.810382        49.2630 
 734   0.0000       1.813148        49.3383 
 735   0.0000       1.819306        49.5058 
 736   0.0000       1.821112        49.5550 
 737   0.0000       1.826627        49.7051 
 738   0.0000       1.832207        49.8569 
 739   0.0000       1.835299        49.9410 
 740   0.0000       1.840680        50.0875 
 741   0.0000       1.843265        50.1578 
 742   0.0000       1.845846        50.2280 
 743   0.0000       1.848992        50.3136 
 744   0.0000       1.853871        50.4464 
 745   0.0000       1.854674        50.4683 
 746   0.0000       1.857335        50.5406 
 747   0.0000       1.860508        50.6270 
 748   0.0000       1.865014        50.7496 
 749   0.0000       1.871205        50.9181 
 750   0.0000       1.875141        51.0252 
 751   0.0000       1.880101        51.1602 
 752   0.0000       1.885013        51.2938 
 753   0.0000       1.886634        51.3379 
 754   0.0000       1.890006        51.4297 
 755   0.0000       1.891173        51.4614 
 756   0.0000       1.895981        51.5923 
 757   0.0000       1.897426        51.6316 
 758   0.0000       1.901177        51.7336 
 759   0.0000       1.906299        51.8730 
 760   0.0000       1.908381        51.9297 
 761   0.0000       1.912223        52.0342 
 762   0.0000       1.913890        52.0796 
 763   0.0000       1.917731        52.1841 
 764   0.0000       1.919680        52.2371 
 765   0.0000       1.925711        52.4013 
 766   0.0000       1.927216        52.4422 
 767   0.0000       1.930143        52.5219 
 768   0.0000       1.933946        52.6254 
 769   0.0000       1.939820        52.7852 
 770   0.0000       1.943066        52.8735 
 771   0.0000       1.945856        52.9494 
 772   0.0000       1.947215        52.9864 
 773   0.0000       1.950761        53.0829 
 774   0.0000       1.952879        53.1405 
 775   0.0000       1.958880        53.3038 
 776   0.0000       1.962015        53.3891 
 777   0.0000       1.964011        53.4435 
 778   0.0000       1.964851        53.4663 
 779   0.0000       1.970150        53.6105 
 780   0.0000       1.970936        53.6319 
 781   0.0000       1.975379        53.7528 
 782   0.0000       1.977201        53.8024 
 783   0.0000       1.980583        53.8944 
 784   0.0000       1.982636        53.9503 
 785   0.0000       1.986895        54.0662 
 786   0.0000       1.988777        54.1174 
 787   0.0000       1.994036        54.2605 
 788   0.0000       1.996196        54.3193 
 789   0.0000       2.001372        54.4601 
 790   0.0000       2.006566        54.6014 
 791   0.0000       2.009488        54.6810 
 792   0.0000       2.013077        54.7786 
 793   0.0000       2.015071        54.8329 
 794   0.0000       2.017663        54.9034 
 795   0.0000       2.020332        54.9760 
 796   0.0000       2.023979        55.0753 
 797   0.0000       2.028510        55.1986 
 798   0.0000       2.030738        55.2592 
 799   0.0000       2.033894        55.3451 
 800   0.0000       2.035790        55.3967 
 801   0.0000       2.037720        55.4492 
 802   0.0000       2.039792        55.5056 
 803   0.0000       2.043755        55.6134 
 804   0.0000       2.045970        55.6737 
 805   0.0000       2.050451        55.7956 
 806   0.0000       2.050817        55.8056 
 807   0.0000       2.055777        55.9405 
 808   0.0000       2.058275        56.0085 
 809   0.0000       2.059907        56.0529 
 810   0.0000       2.063754        56.1576 
 811   0.0000       2.067391        56.2566 
 812   0.0000       2.068938        56.2987 
 813   0.0000       2.070887        56.3517 
 814   0.0000       2.072143        56.3859 
 815   0.0000       2.076085        56.4932 
 816   0.0000       2.078884        56.5693 
 817   0.0000       2.080134        56.6033 
 818   0.0000       2.081924        56.6520 
 819   0.0000       2.084742        56.7287 
 820   0.0000       2.087744        56.8104 
 821   0.0000       2.089858        56.8679 
 822   0.0000       2.094615        56.9974 
 823   0.0000       2.099357        57.1264 
 824   0.0000       2.101236        57.1775 
 825   0.0000       2.105231        57.2863 
 826   0.0000       2.107396        57.3452 
 827   0.0000       2.110113        57.4191 
 828   0.0000       2.113616        57.5144 
 829   0.0000       2.115508        57.5659 
 830   0.0000       2.120155        57.6924 
 831   0.0000       2.122690        57.7613 
 832   0.0000       2.123424        57.7813 
 833   0.0000       2.129546        57.9479 
 834   0.0000       2.130487        57.9735 
 835   0.0000       2.132431        58.0264 
 836   0.0000       2.134937        58.0946 
 837   0.0000       2.136145        58.1275 
 838   0.0000       2.139454        58.2175 
 839   0.0000       2.141811        58.2816 
 840   0.0000       2.145072        58.3704 
 841   0.0000       2.148813        58.4722 
 842   0.0000       2.154020        58.6139 
 843   0.0000       2.157403        58.7059 
 844   0.0000       2.158210        58.7279 
 845   0.0000       2.159559        58.7646 
 846   0.0000       2.164231        58.8917 
 847   0.0000       2.165350        58.9222 
 848   0.0000       2.167672        58.9854 
 849   0.0000       2.168974        59.0208 
 850   0.0000       2.172324        59.1119 
 851   0.0000       2.175529        59.1992 
 852   0.0000       2.178533        59.2809 
 853   0.0000       2.182457        59.3877 
 854   0.0000       2.184333        59.4387 
 855   0.0000       2.188020        59.5391 
 856   0.0000       2.191555        59.6352 
 857   0.0000       2.195008        59.7292 
 858   0.0000       2.196694        59.7751 
 859   0.0000       2.199586        59.8538 
 860   0.0000       2.200324        59.8739 
 861   0.0000       2.202494        59.9329 
 862   0.0000       2.205224        60.0072 
 863   0.0000       2.210968        60.1635 
 864   0.0000       2.212481        60.2047 
 865   0.0000       2.218874        60.3786 
 866   0.0000       2.221743        60.4567 
 867   0.0000       2.224896        60.5425 
 868   0.0000       2.227968        60.6261 
 869   0.0000       2.229013        60.6545 
 870   0.0000       2.230001        60.6814 
 871   0.0000       2.234301        60.7984 
 872   0.0000       2.237204        60.8774 
 873   0.0000       2.238638        60.9164 
 874   0.0000       2.239223        60.9324 
 875   0.0000       2.242996        61.0350 
 876   0.0000       2.244303        61.0706 
 877   0.0000       2.246312        61.1253 
 878   0.0000       2.248451        61.1835 
 879   0.0000       2.251933        61.2782 
 880   0.0000       2.253435        61.3191 
 881   0.0000       2.258389        61.4539 
 882   0.0000       2.260792        61.5193 
 883   0.0000       2.262646        61.5697 
 884   0.0000       2.266450        61.6732 
 885   0.0000       2.268751        61.7359 
 886   0.0000       2.270021        61.7704 
 887   0.0000       2.272215        61.8301 
 888   0.0000       2.274885        61.9028 
 889   0.0000       2.277877        61.9842 
 890   0.0000       2.284103        62.1536 
 891   0.0000       2.285231        62.1843 
 892   0.0000       2.286713        62.2246 
 893   0.0000       2.288502        62.2733 
 894   0.0000       2.291399        62.3521 
 895   0.0000       2.294403        62.4339 
 896   0.0000       2.294825        62.4454 
 897   0.0000       2.298618        62.5486 
 898   0.0000       2.301335        62.6225 
 899   0.0000       2.305003        62.7223 
 900   0.0000       2.306193        62.7547 
 901   0.0000       2.307614        62.7934 
 902   0.0000       2.311207        62.8911 
 903   0.0000       2.313341        62.9492 
 904   0.0000       2.318640        63.0934 
 905   0.0000       2.322332        63.1939 
 906   0.0000       2.323357        63.2218 
 907   0.0000       2.327279        63.3285 
 908   0.0000       2.329317        63.3839 
 909   0.0000       2.333303        63.4924 
 910   0.0000       2.335590        63.5546 
 911   0.0000       2.336263        63.5730 
 912   0.0000       2.338620        63.6371 
 913   0.0000       2.341197        63.7072 
 914   0.0000       2.346754        63.8584 
 915   0.0000       2.350127        63.9502 
 916   0.0000       2.350717        63.9663 
 917   0.0000       2.351398        63.9848 
 918   0.0000       2.353465        64.0410 
 919   0.0000       2.356884        64.1341 
 920   0.0000       2.358603        64.1809 
 921   0.0000       2.361212        64.2518 
 922   0.0000       2.363393        64.3112 
 923   0.0000       2.366890        64.4063 
 924   0.0000       2.367863        64.4328 
 925   0.0000       2.373277        64.5802 
 926   0.0000       2.375601        64.6434 
 927   0.0000       2.379107        64.7388 
 928   0.0000       2.379533        64.7504 
 929   0.0000       2.383394        64.8555 
 930   0.0000       2.386263        64.9335 
 931   0.0000       2.390721        65.0548 
 932   0.0000       2.394272        65.1515 
 933   0.0000       2.398763        65.2737 
 934   0.0000       2.399801        65.3019 
 935   0.0000       2.401533        65.3490 
 936   0.0000       2.407863        65.5213 
 937   0.0000       2.410123        65.5828 
 938   0.0000       2.411711        65.6260 
 939   0.0000       2.416006        65.7429 
 940   0.0000       2.419016        65.8248 
 941   0.0000       2.421233        65.8851 
 942   0.0000       2.423569        65.9487 
 943   0.0000       2.430580        66.1394 
 944   0.0000       2.433363        66.2152 
 945   0.0000       2.436497        66.3005 
 946   0.0000       2.438658        66.3592 
 947   0.0000       2.441808        66.4450 
 948   0.0000       2.443617        66.4942 
 949   0.0000       2.446661        66.5770 
 950   0.0000       2.450441        66.6799 
 951   0.0000       2.453459        66.7620 
 952   0.0000       2.454099        66.7794 
 953   0.0000       2.462355        67.0041 
 954   0.0000       2.463779        67.0428 
 955   0.0000       2.464844        67.0718 
 956   0.0000       2.469632        67.2021 
 957   0.0000       2.471808        67.2613 
 958   0.0000       2.474521        67.3351 
 959   0.0000       2.477920        67.4276 
 960   0.0000       2.481167        67.5160 
 961   0.0000       2.483824        67.5883 
 962   0.0000       2.486221        67.6535 
 963   0.0000       2.490049        67.7577 
 964   0.0000       2.494557        67.8803 
 965   0.0000       2.496296        67.9277 
 966   0.0000       2.498635        67.9913 
 967   0.0000       2.498874        67.9978 
 968   0.0000       2.502805        68.1048 
 969   0.0000       2.506859        68.2151 
 970   0.0000       2.508183        68.2511 
 971   0.0000       2.510151        68.3047 
 972   0.0000       2.515919        68.4616 
 973   0.0000       2.517110        68.4940 
 974   0.0000       2.522024        68.6278 
 975   0.0000       2.523326        68.6632 
 976   0.0000       2.527118        68.7664 
 977   0.0000       2.527845        68.7862 
 978   0.0000       2.532607        68.9157 
 979   0.0000       2.534353        68.9633 
 980   0.0000       2.536398        69.0189 
 981   0.0000       2.538825        69.0850 
 982   0.0000       2.540702        69.1360 
 983   0.0000       2.541872        69.1679 
 984   0.0000       2.544906        69.2504 
 985   0.0000       2.547920        69.3324 
 986   0.0000       2.550055        69.3905 
 987   0.0000       2.555816        69.5473 
 988   0.0000       2.558544        69.6215 
 989   0.0000       2.562173        69.7203 
 990   0.0000       2.564962        69.7962 
 991   0.0000       2.568148        69.8829 
 992   0.0000       2.570042        69.9344 
 993   0.0000       2.570709        69.9525 
 994   0.0000       2.573682        70.0335 
 995   0.0000       2.575736        70.0894 
 996   0.0000       2.578603        70.1674 
 997   0.0000       2.586842        70.3915 
 998   0.0000       2.587946        70.4216 
 999   0.0000       2.590038        70.4785 
 1000   0.0000       2.594149        70.5904 
 1001   0.0000       2.597694        70.6869 
 1002   0.0000       2.601649        70.7945 
 1003   0.0000       2.604656        70.8763 
 1004   0.0000       2.605531        70.9001 
 1005   0.0000       2.607193        70.9453 
 1006   0.0000       2.610144        71.0256 
 1007   0.0000       2.614589        71.1466 
 1008   0.0000       2.615772        71.1788 
 1009   0.0000       2.618171        71.2441 
 1010   0.0000       2.622096        71.3509 
 1011   0.0000       2.623683        71.3940 
 1012   0.0000       2.626383        71.4675 
 1013   0.0000       2.630147        71.5699 
 1014   0.0000       2.632841        71.6433 
 1015   0.0000       2.637202        71.7619 
 1016   0.0000       2.642002        71.8925 
 1017   0.0000       2.645350        71.9836 
 1018   0.0000       2.646503        72.0150 
 1019   0.0000       2.647660        72.0465 
 1020   0.0000       2.652126        72.1680 
 1021   0.0000       2.654698        72.2380 
 1022   0.0000       2.655163        72.2507 
 1023   0.0000       2.658817        72.3501 
 1024   0.0000       2.661455        72.4219 
 1025   0.0000       2.665464        72.5310 
 1026   0.0000       2.667332        72.5818 
 1027   0.0000       2.670891        72.6786 
 1028   0.0000       2.673447        72.7482 
 1029   0.0000       2.676101        72.8204 
 1030   0.0000       2.679499        72.9129 
 1031   0.0000       2.680366        72.9365 
 1032   0.0000       2.685865        73.0861 
 1033   0.0000       2.687627        73.1341 
 1034   0.0000       2.689320        73.1801 
 1035   0.0000       2.693520        73.2944 
 1036   0.0000       2.696171        73.3665 
 1037   0.0000       2.696360        73.3717 
 1038   0.0000       2.699595        73.4597 
 1039   0.0000       2.701496        73.5114 
 1040   0.0000       2.705358        73.6165 
 1041   0.0000       2.707228        73.6674 
 1042   0.0000       2.709158        73.7199 
 1043   0.0000       2.713942        73.8501 
 1044   0.0000       2.716499        73.9197 
 1045   0.0000       2.717796        73.9550 
 1046   0.0000       2.720655        74.0328 
 1047   0.0000       2.724133        74.1274 
 1048   0.0000       2.726715        74.1977 
 1049   0.0000       2.728578        74.2484 
 1050   0.0000       2.733844        74.3917 
 1051   0.0000       2.735573        74.4387 
 1052   0.0000       2.737775        74.4987 
 1053   0.0000       2.741257        74.5934 
 1054   0.0000       2.742921        74.6387 
 1055   0.0000       2.746199        74.7279 
 1056   0.0000       2.751920        74.8836 
 1057   0.0000       2.755764        74.9881 
 1058   0.0000       2.757414        75.0330 
 1059   0.0000       2.757832        75.0444 
 1060   0.0000       2.762751        75.1783 
 1061   0.0000       2.765507        75.2533 
 1062   0.0000       2.766820        75.2890 
 1063   0.0000       2.769845        75.3713 
 1064   0.0000       2.773945        75.4829 
 1065   0.0000       2.775636        75.5289 
 1066   0.0000       2.777823        75.5884 
 1067   0.0000       2.782040        75.7032 
 1068   0.0000       2.786265        75.8181 
 1069   0.0000       2.788715        75.8848 
 1070   0.0000       2.791665        75.9651 
 1071   0.0000       2.794297        76.0367 
 1072   0.0000       2.795647        76.0734 
 1073   0.0000       2.798484        76.1506 
 1074   0.0000       2.799755        76.1852 
 1075   0.0000       2.805154        76.3321 
 1076   0.0000       2.805697        76.3469 
 1077   0.0000       2.810916        76.4889 
 1078   0.0000       2.812859        76.5418 
 1079   0.0000       2.817572        76.6700 
 1080   0.0000       2.819889        76.7331 
 1081   0.0000       2.821914        76.7882 
 1082   0.0000       2.824616        76.8617 
 1083   0.0000       2.825154        76.8763 
 1084   0.0000       2.828132        76.9574 
 1085   0.0000       2.832822        77.0850 
 1086   0.0000       2.833981        77.1165 
 1087   0.0000       2.834414        77.1283 
 1088   0.0000       2.838231        77.2322 
 1089   0.0000       2.841460        77.3201 
 1090   0.0000       2.844300        77.3973 
 1091   0.0000       2.845390        77.4270 
 1092   0.0000       2.850139        77.5562 
 1093   0.0000       2.851801        77.6015 
 1094   0.0000       2.855996        77.7156 
 1095   0.0000       2.860118        77.8278 
 1096   0.0000       2.861504        77.8655 
 1097   0.0000       2.866279        77.9954 
 1098   0.0000       2.869654        78.0873 
 1099   0.0000       2.871644        78.1414 
 1100   0.0000       2.875309        78.2411 
 1101   0.0000       2.877876        78.3110 
 1102   0.0000       2.881566        78.4114 
 1103   0.0000       2.887557        78.5744 
 1104   0.0000       2.888744        78.6067 
 1105   0.0000       2.889712        78.6331 
 1106   0.0000       2.892180        78.7002 
 1107   0.0000       2.895549        78.7919 
 1108   0.0000       2.901143        78.9441 
 1109   0.0000       2.902152        78.9716 
 1110   0.0000       2.902977        78.9940 
 1111   0.0000       2.908023        79.1313 
 1112   0.0000       2.909144        79.1618 
 1113   0.0000       2.915229        79.3274 
 1114   0.0000       2.917591        79.3917 
 1115   0.0000       2.918607        79.4193 
 1116   0.0000       2.922332        79.5207 
 1117   0.0000       2.925378        79.6036 
 1118   0.0000       2.930158        79.7337 
 1119   0.0000       2.932561        79.7990 
 1120   0.0000       2.932888        79.8079 
 1121   0.0000       2.936388        79.9032 
 1122   0.0000       2.939929        79.9995 
 1123   0.0000       2.944729        80.1302 
 1124   0.0000       2.948166        80.2237 
 1125   0.0000       2.949319        80.2551 
 1126   0.0000       2.952116        80.3312 
 1127   0.0000       2.957182        80.4690 
 1128   0.0000       2.959687        80.5372 
 1129   0.0000       2.962440        80.6121 
 1130   0.0000       2.964700        80.6736 
 1131   0.0000       2.969050        80.7919 
 1132   0.0000       2.971843        80.8680 
 1133   0.0000       2.973441        80.9115 
 1134   0.0000       2.979804        81.0846 
 1135   0.0000       2.982839        81.1672 
 1136   0.0000       2.987098        81.2831 
 1137   0.0000       2.990389        81.3726 
 1138   0.0000       2.991120        81.3925 
 1139   0.0000       2.994245        81.4776 
 1140   0.0000       2.996240        81.5318 
 1141   0.0000       2.998424        81.5913 
 1142   0.0000       3.002402        81.6995 
 1143   0.0000       3.006185        81.8025 
 1144   0.0000       3.009780        81.9003 
 1145   0.0000       3.015384        82.0528 
 1146   0.0000       3.015974        82.0688 
 1147   0.0000       3.018968        82.1503 
 1148   0.0000       3.022776        82.2539 
 1149   0.0000       3.025280        82.3221 
 1150   0.0000       3.031036        82.4787 
 1151   0.0000       3.033320        82.5408 
 1152   0.0000       3.037063        82.6427 
 1153   0.0000       3.040974        82.7491 
 1154   0.0000       3.043503        82.8179 
 1155   0.0000       3.047431        82.9248 
 1156   0.0000       3.052815        83.0713 
 1157   0.0000       3.056276        83.1655 
 1158   0.0000       3.057887        83.2093 
 1159   0.0000       3.059829        83.2622 
 1160   0.0000       3.064074        83.3777 
 1161   0.0000       3.065235        83.4093 
 1162   0.0000       3.066852        83.4533 
 1163   0.0000       3.074943        83.6735 
 1164   0.0000       3.080396        83.8218 
 1165   0.0000       3.082363        83.8754 
 1166   0.0000       3.086114        83.9774 
 1167   0.0000       3.087872        84.0253 
 1168   0.0000       3.088375        84.0390 
 1169   0.0000       3.090928        84.1084 
 1170   0.0000       3.091988        84.1373 
 1171   0.0000       3.102456        84.4221 
 1172   0.0000       3.103318        84.4456 
 1173   0.0000       3.104216        84.4700 
 1174   0.0000       3.108064        84.5747 
 1175   0.0000       3.111321        84.6634 
 1176   0.0000       3.115670        84.7817 
 1177   0.0000       3.119891        84.8965 
 1178   0.0000       3.125362        85.0454 
 1179   0.0000       3.129862        85.1679 
 1180   0.0000       3.132571        85.2416 
 1181   0.0000       3.134061        85.2821 
 1182   0.0000       3.135972        85.3341 
 1183   0.0000       3.140684        85.4624 
 1184   0.0000       3.144481        85.5657 
 1185   0.0000       3.148202        85.6669 
 1186   0.0000       3.153274        85.8050 
 1187   0.0000       3.159637        85.9781 
 1188   0.0000       3.160787        86.0094 
 1189   0.0000       3.164928        86.1221 
 1190   0.0000       3.167070        86.1804 
 1191   0.0000       3.171206        86.2929 
 1192   0.0000       3.177285        86.4583 
 1193   0.0000       3.184013        86.6414 
 1194   0.0000       3.187449        86.7349 
 1195   0.0000       3.189269        86.7844 
 1196   0.0000       3.191495        86.8450 
 1197   0.0000       3.195866        86.9639 
 1198   0.0000       3.199737        87.0693 
 1199   0.0000       3.200535        87.0910 
 1200   0.0000       3.204184        87.1903 
 1201   0.0000       3.212083        87.4052 
 1202   0.0000       3.212913        87.4278 
 1203   0.0000       3.217465        87.5517 
 1204   0.0000       3.220797        87.6423 
 1205   0.0000       3.226085        87.7862 
 1206   0.0000       3.230499        87.9063 
 1207   0.0000       3.233352        87.9840 
 1208   0.0000       3.240148        88.1689 
 1209   0.0000       3.242937        88.2448 
 1210   0.0000       3.245704        88.3201 
 1211   0.0000       3.253008        88.5189 
 1212   0.0000       3.256505        88.6140 
 1213   0.0000       3.260093        88.7116 
 1214   0.0000       3.269951        88.9799 
 1215   0.0000       3.270609        88.9978 
 1216   0.0000       3.272195        89.0410 
 1217   0.0000       3.274764        89.1109 
 1218   0.0000       3.278778        89.2201 
 1219   0.0000       3.285646        89.4070 
 1220   0.0000       3.289159        89.5026 
 1221   0.0000       3.289330        89.5072 
 1222   0.0000       3.294353        89.6439 
 1223   0.0000       3.296940        89.7143 
 1224   0.0000       3.302951        89.8779 
 1225   0.0000       3.304468        89.9191 
 1226   0.0000       3.308894        90.0396 
 1227   0.0000       3.312584        90.1400 
 1228   0.0000       3.315402        90.2167 
 1229   0.0000       3.319336        90.3237 
 1230   0.0000       3.321104        90.3718 
 1231   0.0000       3.329027        90.5874 
 1232   0.0000       3.335323        90.7588 
 1233   0.0000       3.336130        90.7807 
 1234   0.0000       3.340393        90.8967 
 1235   0.0000       3.348510        91.1176 
 1236   0.0000       3.352969        91.2389 
 1237   0.0000       3.354045        91.2682 
 1238   0.0000       3.359886        91.4271 
 1239   0.0000       3.361735        91.4775 
 1240   0.0000       3.365838        91.5891 
 1241   0.0000       3.376184        91.8706 
 1242   0.0000       3.381317        92.0103 
 1243   0.0000       3.384531        92.0978 
 1244   0.0000       3.386613        92.1544 
 1245   0.0000       3.388008        92.1924 
 1246   0.0000       3.389193        92.2246 
 1247   0.0000       3.392929        92.3263 
 1248   0.0000       3.395388        92.3932 
 1249   0.0000       3.400634        92.5360 
 1250   0.0000       3.403976        92.6269 
 1251   0.0000       3.407861        92.7326 
 1252   0.0000       3.412789        92.8667 
 1253   0.0000       3.415993        92.9539 
 1254   0.0000       3.417030        92.9821 
 1255   0.0000       3.420632        93.0801 
 1256   0.0000       3.421819        93.1124 
 1257   0.0000       3.428635        93.2979 
 1258   0.0000       3.434508        93.4577 
 1259   0.0000       3.436697        93.5173 
 1260   0.0000       3.440076        93.6092 
 1261   0.0000       3.441881        93.6583 
 1262   0.0000       3.445419        93.7546 
 1263   0.0000       3.451077        93.9086 
 1264   0.0000       3.452860        93.9571 
 1265   0.0000       3.455677        94.0338 
 1266   0.0000       3.461750        94.1990 
 1267   0.0000       3.464161        94.2646 
 1268   0.0000       3.465725        94.3072 
 1269   0.0000       3.471775        94.4718 
 1270   0.0000       3.475653        94.5773 
 1271   0.0000       3.482248        94.7568 
 1272   0.0000       3.482938        94.7756 
 1273   0.0000       3.487452        94.8984 
 1274   0.0000       3.490340        94.9770 
 1275   0.0000       3.492944        95.0478 
 1276   0.0000       3.496080        95.1332 
 1277   0.0000       3.498938        95.2109 
 1278   0.0000       3.503144        95.3254 
 1279   0.0000       3.507842        95.4532 
 1280   0.0000       3.508280        95.4652 
 1281   0.0000       3.511647        95.5568 
 1282   0.0000       3.513789        95.6151 
 1283   0.0000       3.517432        95.7142 
 1284   0.0000       3.520237        95.7905 
 1285   0.0000       3.523481        95.8788 
 1286   0.0000       3.525378        95.9304 
 1287   0.0000       3.529641        96.0464 
 1288   0.0000       3.533686        96.1565 
 1289   0.0000       3.537222        96.2527 
 1290   0.0000       3.538961        96.3000 
 1291   0.0000       3.542113        96.3858 
 1292   0.0000       3.544674        96.4555 
 1293   0.0000       3.547245        96.5254 
 1294   0.0000       3.549437        96.5851 
 1295   0.0000       3.553389        96.6926 
 1296   0.0000       3.556652        96.7814 
 1297   0.0000       3.558378        96.8284 
 1298   0.0000       3.561660        96.9177 
 1299   0.0000       3.563632        96.9714 
 1300   0.0000       3.573034        97.2272 
 1301   0.0000       3.573878        97.2502 
 1302   0.0000       3.581218        97.4499 
 1303   0.0000       3.581946        97.4697 
 1304   0.0000       3.586129        97.5835 
 1305   0.0000       3.589366        97.6716 
 1306   0.0000       3.589720        97.6812 
 1307   0.0000       3.593915        97.7954 
 1308   0.0000       3.597299        97.8875 
 1309   0.0000       3.603209        98.0483 
 1310   0.0000       3.607930        98.1768 
 1311   0.0000       3.609847        98.2289 
 1312   0.0000       3.613272        98.3221 
 1313   0.0000       3.618902        98.4753 
 1314   0.0000       3.622733        98.5796 
 1315   0.0000       3.625135        98.6449 
 1316   0.0000       3.631015        98.8050 
 1317   0.0000       3.634304        98.8944 
 1318   0.0000       3.642160        99.1082 
 1319   0.0000       3.645201        99.1910 
 1320   0.0000       3.650272        99.3289 
 1321   0.0000       3.654505        99.4441 
 1322   0.0000       3.656346        99.4942 
 1323   0.0000       3.665084        99.7320 
 1324   0.0000       3.666145        99.7609 
 1325   0.0000       3.669413        99.8498 
 1326   0.0000       3.676049       100.0304 
 1327   0.0000       3.680838       100.1607 
 1328   0.0000       3.684336       100.2559 
 1329   0.0000       3.685999       100.3011 
 1330   0.0000       3.691506       100.4510 
 1331   0.0000       3.692994       100.4915 
 1332   0.0000       3.697440       100.6125 
 1333   0.0000       3.703468       100.7765 
 1334   0.0000       3.705306       100.8265 
 1335   0.0000       3.711702       101.0006 
 1336   0.0000       3.714138       101.0668 
 1337   0.0000       3.715390       101.1009 
 1338   0.0000       3.720847       101.2494 
 1339   0.0000       3.723731       101.3279 
 1340   0.0000       3.730180       101.5034 
 1341   0.0000       3.735918       101.6595 
 1342   0.0000       3.739441       101.7554 
 1343   0.0000       3.749185       102.0205 
 1344   0.0000       3.755813       102.2009 
 1345   0.0000       3.764177       102.4285 
 1346   0.0000       3.768946       102.5582 
 1347   0.0000       3.770876       102.6108 
 1348   0.0000       3.774451       102.7080 
 1349   0.0000       3.777580       102.7932 
 1350   0.0000       3.783967       102.9670 
 1351   0.0000       3.787420       103.0609 
 1352   0.0000       3.794558       103.2552 
 1353   0.0000       3.798571       103.3644 
 1354   0.0000       3.801562       103.4458 
 1355   0.0000       3.807659       103.6117 
 1356   0.0000       3.812682       103.7484 
 1357   0.0000       3.814175       103.7890 
 1358   0.0000       3.820654       103.9653 
 1359   0.0000       3.822751       104.0223 
 1360   0.0000       3.826484       104.1239 
 1361   0.0000       3.832299       104.2821 
 1362   0.0000       3.837346       104.4195 
 1363   0.0000       3.840074       104.4937 
 1364   0.0000       3.845379       104.6381 
 1365   0.0000       3.851898       104.8155 
 1366   0.0000       3.855135       104.9036 
 1367   0.0000       3.857488       104.9676 
 1368   0.0000       3.860133       105.0396 
 1369   0.0000       3.870600       105.3244 
 1370   0.0000       3.872956       105.3885 
 1371   0.0000       3.877506       105.5123 
 1372   0.0000       3.881848       105.6304 
 1373   0.0000       3.889188       105.8302 
 1374   0.0000       3.895558       106.0035 
 1375   0.0000       3.906756       106.3082 
 1376   0.0000       3.909960       106.3954 
 1377   0.0000       3.912954       106.4769 
 1378   0.0000       3.916311       106.5682 
 1379   0.0000       3.922869       106.7467 
 1380   0.0000       3.927543       106.8739 
 1381   0.0000       3.931540       106.9826 
 1382   0.0000       3.937200       107.1367 
 1383   0.0000       3.939975       107.2122 
 1384   0.0000       3.942653       107.2850 
 1385   0.0000       3.945178       107.3538 
 1386   0.0000       3.946985       107.4029 
 1387   0.0000       3.951372       107.5223 
 1388   0.0000       3.955348       107.6305 
 1389   0.0000       3.960279       107.7647 
 1390   0.0000       3.965397       107.9039 
 1391   0.0000       3.966851       107.9435 
 1392   0.0000       3.974625       108.1550 
 1393   0.0000       3.976312       108.2010 
 1394   0.0000       3.981239       108.3350 
 1395   0.0000       3.984647       108.4278 
 1396   0.0000       3.987267       108.4991 
 1397   0.0000       3.994978       108.7089 
 1398   0.0000       4.001023       108.8734 
 1399   0.0000       4.006392       109.0195 
 1400   0.0000       4.008925       109.0884 
 1401   0.0000       4.011414       109.1561 
 1402   0.0000       4.016967       109.3072 
 1403   0.0000       4.027382       109.5906 
 1404   0.0000       4.029277       109.6422 
 1405   0.0000       4.030946       109.6876 
 1406   0.0000       4.032513       109.7303 
 1407   0.0000       4.034455       109.7831 
 1408   0.0000       4.039512       109.9207 
 1409   0.0000       4.044165       110.0473 
 1410   0.0000       4.052365       110.2705 
 1411   0.0000       4.056271       110.3767 
 1412   0.0000       4.063109       110.5628 
 1413   0.0000       4.067995       110.6958 
 1414   0.0000       4.069327       110.7320 
 1415   0.0000       4.074795       110.8808 
 1416   0.0000       4.078970       110.9944 
 1417   0.0000       4.083467       111.1168 
 1418   0.0000       4.087974       111.2394 
 1419   0.0000       4.092739       111.3691 
 1420   0.0000       4.095587       111.4466 
 1421   0.0000       4.103695       111.6672 
 1422   0.0000       4.107533       111.7717 
 1423   0.0000       4.111405       111.8770 
 1424   0.0000       4.114070       111.9495 
 1425   0.0000       4.120310       112.1193 
 1426   0.0000       4.127667       112.3195 
 1427   0.0000       4.135106       112.5219 
 1428   0.0000       4.138751       112.6211 
 1429   0.0000       4.142689       112.7283 
 1430   0.0000       4.145714       112.8106 
 1431   0.0000       4.160095       113.2019 
 1432   0.0000       4.161870       113.2502 
 1433   0.0000       4.167242       113.3964 
 1434   0.0000       4.172240       113.5324 
 1435   0.0000       4.178988       113.7161 
 1436   0.0000       4.183324       113.8340 
 1437   0.0000       4.193211       114.1031 
 1438   0.0000       4.198323       114.2422 
 1439   0.0000       4.200229       114.2941 
 1440   0.0000       4.209810       114.5547 
 1441   0.0000       4.215102       114.6988 
 1442   0.0000       4.219441       114.8168 
 1443   0.0000       4.228391       115.0604 
 1444   0.0000       4.237402       115.3056 
 1445   0.0000       4.237625       115.3116 
 1446   0.0000       4.242317       115.4393 
 1447   0.0000       4.251500       115.6892 
 1448   0.0000       4.254855       115.7805 
 1449   0.0000       4.273126       116.2777 
 1450   0.0000       4.275051       116.3301 
 1451   0.0000       4.277821       116.4054 
 1452   0.0000       4.285905       116.6254 
 1453   0.0000       4.296121       116.9034 
 1454   0.0000       4.308069       117.2285 
 1455   0.0000       4.315612       117.4338 
 1456   0.0000       4.323486       117.6480 
 1457   0.0000       4.333718       117.9265 
 1458   0.0000       4.336134       117.9922 
 1459   0.0000       4.343838       118.2018 
 1460   0.0000       4.353185       118.4562 
 1461   0.0000       4.357685       118.5786 
 1462   0.0000       4.364864       118.7740 
 1463   0.0000       4.370106       118.9166 
 1464   0.0000       4.375538       119.0644 
 1465   0.0000       4.384641       119.3121 
 1466   0.0000       4.399013       119.7032 
 1467   0.0000       4.408254       119.9547 
 1468   0.0000       4.418930       120.2452 
 1469   0.0000       4.422224       120.3348 
 1470   0.0000       4.431212       120.5794 
 1471   0.0000       4.446910       121.0066 
 1472   0.0000       4.454669       121.2177 
 1473   0.0000       4.463439       121.4564 
 1474   0.0000       4.474900       121.7682 
 1475   0.0000       4.476976       121.8247 
 1476   0.0000       4.483498       122.0022 
 1477   0.0000       4.493992       122.2877 
 1478   0.0000       4.497190       122.3747 
 1479   0.0000       4.506196       122.6198 
 1480   0.0000       4.518896       122.9654 
 1481   0.0000       4.524089       123.1067 
 1482   0.0000       4.532292       123.3299 
 1483   0.0000       4.551067       123.8408 
 1484   0.0000       4.551697       123.8580 
 1485   0.0000       4.556194       123.9804 
 1486   0.0000       4.566516       124.2612 
 1487   0.0000       4.572806       124.4324 
 1488   0.0000       4.579981       124.6276 
 1489   0.0000       4.585953       124.7901 
 1490   0.0000       4.591466       124.9401 
 1491   0.0000       4.596465       125.0762 
 1492   0.0000       4.604825       125.3037 
 1493   0.0000       4.609820       125.4396 
 1494   0.0000       4.622620       125.7879 
 1495   0.0000       4.629456       125.9739 
 1496   0.0000       4.636783       126.1733 
 1497   0.0000       4.640126       126.2642 
 1498   0.0000       4.646402       126.4350 
 1499   0.0000       4.657458       126.7359 
 1500   0.0000       4.668288       127.0306 
 1501   0.0000       4.676719       127.2600 
 1502   0.0000       4.678673       127.3132 
 1503   0.0000       4.687402       127.5507 
 1504   0.0000       4.694515       127.7442 
 1505   0.0000       4.701788       127.9422 
 1506   0.0000       4.709586       128.1544 
 1507   0.0000       4.724626       128.5636 
 1508   0.0000       4.730928       128.7351 
 1509   0.0000       4.745249       129.1248 
 1510   0.0000       4.755224       129.3962 
 1511   0.0000       4.763262       129.6150 
 1512   0.0000       4.771875       129.8493 
 1513   0.0000       4.788476       130.3010 
 1514   0.0000       4.800176       130.6194 
 1515   0.0000       4.805428       130.7624 
 1516   0.0000       4.808703       130.8515 
 1517   0.0000       4.812316       130.9498 
 1518   0.0000       4.819431       131.1434 
 1519   0.0000       4.827077       131.3514 
 1520   0.0000       4.833656       131.5305 
 1521   0.0000       4.844318       131.8206 
 1522   0.0000       4.849315       131.9566 
 1523   0.0000       4.857602       132.1821 
 1524   0.0000       4.868194       132.4703 
 1525   0.0000       4.884448       132.9126 
 1526   0.0000       4.887975       133.0086 
 1527   0.0000       4.892339       133.1273 
 1528   0.0000       4.897342       133.2635 
 1529   0.0000       4.908000       133.5535 
 1530   0.0000       4.915523       133.7582 
 1531   0.0000       4.926158       134.0476 
 1532   0.0000       4.930050       134.1535 
 1533   0.0000       4.937526       134.3569 
 1534   0.0000       4.950754       134.7169 
 1535   0.0000       4.955803       134.8543 
 1536   0.0000       4.964287       135.0851 
 1537   0.0000       4.972826       135.3175 
 1538   0.0000       4.977718       135.4506 
 1539   0.0000       4.979022       135.4861 
 1540   0.0000       4.982988       135.5940 
 1541   0.0000       4.991790       135.8335 
 1542   0.0000       5.003953       136.1645 
 1543   0.0000       5.010589       136.3451 
 1544   0.0000       5.012234       136.3898 
 1545   0.0000       5.017970       136.5459 
 1546   0.0000       5.033015       136.9553 
 1547   0.0000       5.034687       137.0008 
 1548   0.0000       5.040223       137.1514 
 1549   0.0000       5.043662       137.2450 
 1550   0.0000       5.049780       137.4115 
 1551   0.0000       5.053158       137.5034 
 1552   0.0000       5.063793       137.7928 
 1553   0.0000       5.068501       137.9209 
 1554   0.0000       5.076471       138.1378 
 1555   0.0000       5.079983       138.2334 
 1556   0.0000       5.094272       138.6222 
 1557   0.0000       5.108862       139.0192 
 1558   0.0000       5.117726       139.2604 
 1559   0.0000       5.118174       139.2726 
 1560   0.0000       5.125798       139.4801 
 1561   0.0000       5.134520       139.7174 
 1562   0.0000       5.142099       139.9236 
 1563   0.0000       5.148109       140.0872 
 1564   0.0000       5.151266       140.1731 
 1565   0.0000       5.157151       140.3332 
 1566   0.0000       5.165731       140.5667 
 1567   0.0000       5.167001       140.6012 
 1568   0.0000       5.170137       140.6866 
 1569   0.0000       5.179485       140.9410 
 1570   0.0000       5.186321       141.1270 
 1571   0.0000       5.193929       141.3340 
 1572   0.0000       5.198638       141.4621 
 1573   0.0000       5.203328       141.5898 
 1574   0.0000       5.207044       141.6909 
 1575   0.0000       5.216179       141.9394 
 1576   0.0000       5.223116       142.1282 
 1577   0.0000       5.226679       142.2252 
 1578   0.0000       5.233270       142.4045 
 1579   0.0000       5.235369       142.4616 
 1580   0.0000       5.238853       142.5564 
 1581   0.0000       5.242338       142.6513 
 1582   0.0000       5.246853       142.7741 
 1583   0.0000       5.252655       142.9320 
 1584   0.0000       5.256116       143.0262 
 1585   0.0000       5.261457       143.1715 
 1586   0.0000       5.266963       143.3214 
 1587   0.0000       5.273023       143.4862 
 1588   0.0000       5.283537       143.7724 
 1589   0.0000       5.290528       143.9626 
 1590   0.0000       5.292270       144.0100 
 1591   0.0000       5.298094       144.1685 
 1592   0.0000       5.302281       144.2824 
 1593   0.0000       5.304069       144.3311 
 1594   0.0000       5.316019       144.6562 
 1595   0.0000       5.316665       144.6738 
 1596   0.0000       5.319805       144.7593 
 1597   0.0000       5.335859       145.1961 
 1598   0.0000       5.338494       145.2678 
 1599   0.0000       5.349824       145.5761 
 1600   0.0000       5.355077       145.7190 
 1601   0.0000       5.358516       145.8126 
 1602   0.0000       5.366306       146.0246 
 1603   0.0000       5.368424       146.0822 
 1604   0.0000       5.375058       146.2628 
 1605   0.0000       5.380429       146.4089 
 1606   0.0000       5.384532       146.5206 
 1607   0.0000       5.389673       146.6605 
 1608   0.0000       5.391514       146.7106 
 1609   0.0000       5.399898       146.9387 
 1610   0.0000       5.401783       146.9900 
 1611   0.0000       5.404639       147.0677 
 1612   0.0000       5.411322       147.2496 
 1613   0.0000       5.419602       147.4749 
 1614   0.0000       5.424724       147.6142 
 1615   0.0000       5.428850       147.7265 
 1616   0.0000       5.436362       147.9309 
 1617   0.0000       5.439052       148.0041 
 1618   0.0000       5.449818       148.2971 
 1619   0.0000       5.452987       148.3833 
 1620   0.0000       5.461851       148.6245 
 1621   0.0000       5.465163       148.7146 
 1622   0.0000       5.468876       148.8157 
 1623   0.0000       5.473929       148.9532 
 1624   0.0000       5.484099       149.2299 
 1625   0.0000       5.489720       149.3829 
 1626   0.0000       5.492549       149.4599 
 1627   0.0000       5.495480       149.5396 
 1628   0.0000       5.499407       149.6465 
 1629   0.0000       5.505901       149.8232 
 1630   0.0000       5.508424       149.8918 
 1631   0.0000       5.518026       150.1531 
 1632   0.0000       5.523784       150.3098 
 1633   0.0000       5.527591       150.4134 
 1634   0.0000       5.538381       150.7070 
 1635   0.0000       5.539154       150.7280 
 1636   0.0000       5.542487       150.8188 
 1637   0.0000       5.546314       150.9229 
 1638   0.0000       5.549352       151.0055 
 1639   0.0000       5.550497       151.0367 
 1640   0.0000       5.559385       151.2786 
 1641   0.0000       5.562606       151.3662 
 1642   0.0000       5.565229       151.4376 
 1643   0.0000       5.566265       151.4658 
 1644   0.0000       5.569489       151.5535 
 1645   0.0000       5.575544       151.7183 
 1646   0.0000       5.583695       151.9401 
 1647   0.0000       5.586625       152.0198 
 1648   0.0000       5.589090       152.0869 
 1649   0.0000       5.591126       152.1423 
 1650   0.0000       5.597837       152.3249 
 1651   0.0000       5.599809       152.3785 
 1652   0.0000       5.601235       152.4173 
 1653   0.0000       5.608052       152.6029 
 1654   0.0000       5.611126       152.6865 
 1655   0.0000       5.616781       152.8404 
 1656   0.0000       5.621480       152.9682 
 1657   0.0000       5.624133       153.0404 
 1658   0.0000       5.629769       153.1938 
 1659   0.0000       5.631555       153.2424 
 1660   0.0000       5.633527       153.2961 
 1661   0.0000       5.642184       153.5316 
 1662   0.0000       5.646452       153.6478 
 1663   0.0000       5.651995       153.7986 
 1664   0.0000       5.655025       153.8810 
 1665   0.0000       5.658631       153.9792 
 1666   0.0000       5.661417       154.0550 
 1667   0.0000       5.669412       154.2725 
 1668   0.0000       5.671742       154.3359 
 1669   0.0000       5.678009       154.5065 
 1670   0.0000       5.679691       154.5522 
 1671   0.0000       5.680660       154.5786 
 1672   0.0000       5.686547       154.7388 
 1673   0.0000       5.688500       154.7920 
 1674   0.0000       5.694039       154.9427 
 1675   0.0000       5.702087       155.1617 
 1676   0.0000       5.704775       155.2348 
 1677   0.0000       5.708382       155.3330 
 1678   0.0000       5.709021       155.3504 
 1679   0.0000       5.711310       155.4126 
 1680   0.0000       5.715997       155.5402 
 1681   0.0000       5.724885       155.7820 
 1682   0.0000       5.731685       155.9671 
 1683   0.0000       5.737709       156.1310 
 1684   0.0000       5.739619       156.1830 
 1685   0.0000       5.750200       156.4709 
 1686   0.0000       5.751142       156.4965 
 1687   0.0000       5.757009       156.6562 
 1688   0.0000       5.759341       156.7196 
 1689   0.0000       5.767921       156.9531 
 1690   0.0000       5.768847       156.9783 
 1691   0.0000       5.771919       157.0619 
 1692   0.0000       5.785113       157.4209 
 1693   0.0000       5.789784       157.5480 
 1694   0.0000       5.791745       157.6014 
 1695   0.0000       5.800944       157.8517 
 1696   0.0000       5.803375       157.9179 
 1697   0.0000       5.808467       158.0564 
 1698   0.0000       5.810016       158.0986 
 1699   0.0000       5.821060       158.3991 
 1700   0.0000       5.823416       158.4632 
 1701   0.0000       5.830482       158.6555 
 1702   0.0000       5.835099       158.7811 
 1703   0.0000       5.836815       158.8278 
 1704   0.0000       5.843673       159.0144 
 1705   0.0000       5.846637       159.0951 
 1706   0.0000       5.852056       159.2425 
 1707   0.0000       5.854299       159.3036 
 1708   0.0000       5.857789       159.3985 
 1709   0.0000       5.860190       159.4639 
 1710   0.0000       5.865582       159.6106 
 1711   0.0000       5.875762       159.8876 
 1712   0.0000       5.878834       159.9712 
 1713   0.0000       5.882720       160.0770 
 1714   0.0000       5.885256       160.1459 
 1715   0.0000       5.888191       160.2258 
 1716   0.0000       5.894944       160.4096 
 1717   0.0000       5.900141       160.5510 
 1718   0.0000       5.902455       160.6140 
 1719   0.0000       5.906651       160.7281 
 1720   0.0000       5.908766       160.7857 
 1721   0.0000       5.913207       160.9065 
 1722   0.0000       5.918610       161.0536 
 1723   0.0000       5.920363       161.1013 
 1724   0.0000       5.925947       161.2532 
 1725   0.0000       5.928053       161.3105 
 1726   0.0000       5.930058       161.3651 
 1727   0.0000       5.931606       161.4072 
 1728   0.0000       5.934974       161.4989 
 1729   0.0000       5.935532       161.5140 
 1730   0.0000       5.938712       161.6006 
 1731   0.0000       5.942597       161.7063 
 1732   0.0000       5.945930       161.7970 
 1733   0.0000       5.947388       161.8367 
 1734   0.0000       5.951106       161.9378 
 1735   0.0000       5.952810       161.9842 
 1736   0.0000       5.957480       162.1113 
 1737   0.0000       5.960869       162.2035 
 1738   0.0000       5.965291       162.3238 
 1739   0.0000       5.967137       162.3741 
 1740   0.0000       5.971763       162.4999 
 1741   0.0000       5.973905       162.5582 
 1742   0.0000       5.976242       162.6218 
 1743   0.0000       5.979021       162.6974 
 1744   0.0000       5.982457       162.7909 
 1745   0.0000       5.985165       162.8646 
 1746   0.0000       5.990456       163.0086 
 1747   0.0000       5.991435       163.0352 
 1748   0.0000       5.996210       163.1652 
 1749   0.0000       5.999361       163.2509 
 1750   0.0000       6.001538       163.3102 
 1751   0.0000       6.005689       163.4231 
 1752   0.0000       6.006287       163.4394 
 1753   0.0000       6.008049       163.4873 
 1754   0.0000       6.012667       163.6130 
 1755   0.0000       6.017137       163.7346 
 1756   0.0000       6.018522       163.7723 
 1757   0.0000       6.021780       163.8610 
 1758   0.0000       6.024452       163.9337 
 1759   0.0000       6.028518       164.0443 
 1760   0.0000       6.033769       164.1872 
 1761   0.0000       6.034209       164.1992 
 1762   0.0000       6.038283       164.3100 
 1763   0.0000       6.041066       164.3858 
 1764   0.0000       6.044481       164.4787 
 1765   0.0000       6.046570       164.5355 
 1766   0.0000       6.047413       164.5585 
 1767   0.0000       6.052669       164.7015 
 1768   0.0000       6.054746       164.7580 
 1769   0.0000       6.059894       164.8981 
 1770   0.0000       6.064666       165.0280 
 1771   0.0000       6.066357       165.0740 
 1772   0.0000       6.068641       165.1361 
 1773   0.0000       6.070759       165.1937 
 1774   0.0000       6.071849       165.2234 
 1775   0.0000       6.076044       165.3376 
 1776   0.0000       6.077305       165.3719 
 1777   0.0000       6.078772       165.4118 
 1778   0.0000       6.082166       165.5042 
 1779   0.0000       6.085376       165.5915 
 1780   0.0000       6.087055       165.6372 
 1781   0.0000       6.090643       165.7348 
 1782   0.0000       6.093432       165.8107 
 1783   0.0000       6.095145       165.8573 
 1784   0.0000       6.100672       166.0077 
 1785   0.0000       6.102422       166.0554 
 1786   0.0000       6.104967       166.1246 
 1787   0.0000       6.111810       166.3108 
 1788   0.0000       6.113653       166.3609 
 1789   0.0000       6.118105       166.4821 
 1790   0.0000       6.120342       166.5430 
 1791   0.0000       6.125349       166.6792 
 1792   0.0000       6.128581       166.7672 
 1793   0.0000       6.131524       166.8473 
 1794   0.0000       6.138184       167.0285 
 1795   0.0000       6.142680       167.1508 
 1796   0.0000       6.143555       167.1746 
 1797   0.0000       6.145533       167.2284 
 1798   0.0000       6.147900       167.2929 
 1799   0.0000       6.151197       167.3826 
 1800   0.0000       6.152846       167.4274 
 1801   0.0000       6.154300       167.4670 
 1802   0.0000       6.162044       167.6777 
 1803   0.0000       6.163714       167.7232 
 1804   0.0000       6.165913       167.7830 
 1805   0.0000       6.169645       167.8846 
 1806   0.0000       6.171768       167.9423 
 1807   0.0000       6.175350       168.0398 
 1808   0.0000       6.178662       168.1299 
 1809   0.0000       6.182502       168.2344 
 1810   0.0000       6.185065       168.3042 
 1811   0.0000       6.186872       168.3533 
 1812   0.0000       6.187435       168.3687 
 1813   0.0000       6.188945       168.4098 
 1814   0.0000       6.194153       168.5515 
 1815   0.0000       6.197368       168.6390 
 1816   0.0000       6.198619       168.6730 
 1817   0.0000       6.201231       168.7441 
 1818   0.0000       6.204253       168.8263 
 1819   0.0000       6.205802       168.8685 
 1820   0.0000       6.210821       169.0050 
 1821   0.0000       6.213044       169.0655 
 1822   0.0000       6.216035       169.1469 
 1823   0.0000       6.218037       169.2014 
 1824   0.0000       6.219848       169.2507 
 1825   0.0000       6.225987       169.4177 
 1826   0.0000       6.227808       169.4673 
 1827   0.0000       6.230562       169.5422 
 1828   0.0000       6.234437       169.6477 
 1829   0.0000       6.238774       169.7657 
 1830   0.0000       6.243405       169.8917 
 1831   0.0000       6.243967       169.9070 
 1832   0.0000       6.245852       169.9583 
 1833   0.0000       6.248275       170.0242 
 1834   0.0000       6.253804       170.1746 
 1835   0.0000       6.255341       170.2165 
 1836   0.0000       6.257768       170.2825 
 1837   0.0000       6.261389       170.3810 
 1838   0.0000       6.262828       170.4202 
 1839   0.0000       6.264311       170.4606 
 1840   0.0000       6.265851       170.5025 
 1841   0.0000       6.267635       170.5510 
 1842   0.0000       6.269793       170.6098 
 1843   0.0000       6.272195       170.6751 
 1844   0.0000       6.275529       170.7658 
 1845   0.0000       6.276580       170.7944 
 1846   0.0000       6.280984       170.9143 
 1847   0.0000       6.285309       171.0320 
 1848   0.0000       6.288835       171.1279 
 1849   0.0000       6.290974       171.1861 
 1850   0.0000       6.291971       171.2132 
 1851   0.0000       6.294648       171.2861 
 1852   0.0000       6.299161       171.4089 
 1853   0.0000       6.300147       171.4357 
 1854   0.0000       6.303436       171.5252 
 1855   0.0000       6.308604       171.6658 
 1856   0.0000       6.309790       171.6981 
 1857   0.0000       6.314131       171.8162 
 1858   0.0000       6.317028       171.8951 
 1859   0.0000       6.320045       171.9772 
 1860   0.0000       6.322251       172.0372 
 1861   0.0000       6.323143       172.0615 
 1862   0.0000       6.326911       172.1640 
 1863   0.0000       6.331769       172.2962 
 1864   0.0000       6.332039       172.3035 
 1865   0.0000       6.336875       172.4351 
 1866   0.0000       6.339296       172.5010 
 1867   0.0000       6.341104       172.5502 
 1868   0.0000       6.344766       172.6499 
 1869   0.0000       6.348401       172.7488 
 1870   0.0000       6.351198       172.8249 
 1871   0.0000       6.353238       172.8804 
 1872   0.0000       6.355065       172.9301 
 1873   0.0000       6.358981       173.0367 
 1874   0.0000       6.361657       173.1095 
 1875   0.0000       6.364601       173.1896 
 1876   0.0000       6.366763       173.2484 
 1877   0.0000       6.367590       173.2709 
 1878   0.0000       6.371185       173.3687 
 1879   0.0000       6.374594       173.4615 
 1880   0.0000       6.376506       173.5135 
 1881   0.0000       6.379933       173.6068 
 1882   0.0000       6.383200       173.6957 
 1883   0.0000       6.387314       173.8076 
 1884   0.0000       6.388295       173.8343 
 1885   0.0000       6.394615       174.0063 
 1886   0.0000       6.396515       174.0580 
 1887   0.0000       6.399293       174.1336 
 1888   0.0000       6.403618       174.2513 
 1889   0.0000       6.405719       174.3085 
 1890   0.0000       6.406976       174.3427 
 1891   0.0000       6.408494       174.3840 
 1892   0.0000       6.412595       174.4956 
 1893   0.0000       6.416036       174.5892 
 1894   0.0000       6.419798       174.6916 
 1895   0.0000       6.420820       174.7194 
 1896   0.0000       6.423854       174.8019 
 1897   0.0000       6.425024       174.8338 
 1898   0.0000       6.428239       174.9213 
 1899   0.0000       6.431321       175.0051 
 1900   0.0000       6.436941       175.1581 
 1901   0.0000       6.439475       175.2270 
 1902   0.0000       6.441314       175.2771 
 1903   0.0000       6.443565       175.3383 
 1904   0.0000       6.445074       175.3794 
 1905   0.0000       6.448525       175.4733 
 1906   0.0000       6.452277       175.5754 
 1907   0.0000       6.456453       175.6890 
 1908   0.0000       6.458468       175.7439 
 1909   0.0000       6.459686       175.7770 
 1910   0.0000       6.462339       175.8492 
 1911   0.0000       6.465136       175.9253 
 1912   0.0000       6.466880       175.9728 
 1913   0.0000       6.470790       176.0791 
 1914   0.0000       6.480504       176.3435 
 1915   0.0000       6.483455       176.4238 
 1916   0.0000       6.485578       176.4816 
 1917   0.0000       6.488705       176.5667 
 1918   0.0000       6.489648       176.5923 
 1919   0.0000       6.493042       176.6846 
 1920   0.0000       6.495214       176.7438 
 1921   0.0000       6.497654       176.8102 
 1922   0.0000       6.499525       176.8611 
 1923   0.0000       6.504762       177.0036 
 1924   0.0000       6.507472       177.0773 
 1925   0.0000       6.508621       177.1086 
 1926   0.0000       6.514512       177.2689 
 1927   0.0000       6.520361       177.4281 
 1928   0.0000       6.524829       177.5496 
 1929   0.0000       6.527032       177.6096 
 1930   0.0000       6.529277       177.6707 
 1931   0.0000       6.530830       177.7129 
 1932   0.0000       6.532286       177.7525 
 1933   0.0000       6.535429       177.8381 
 1934   0.0000       6.540404       177.9734 
 1935   0.0000       6.544502       178.0849 
 1936   0.0000       6.549791       178.2289 
 1937   0.0000       6.551924       178.2869 
 1938   0.0000       6.557617       178.4418 
 1939   0.0000       6.559206       178.4851 
 1940   0.0000       6.564844       178.6385 
 1941   0.0000       6.565528       178.6571 
 1942   0.0000       6.570248       178.7855 
 1943   0.0000       6.572645       178.8508 
 1944   0.0000       6.577984       178.9961 
 1945   0.0000       6.583470       179.1453 
 1946   0.0000       6.587402       179.2523 
 1947   0.0000       6.593312       179.4131 
 1948   0.0000       6.597338       179.5227 
 1949   0.0000       6.603553       179.6918 
 1950   0.0000       6.605995       179.7583 
 1951   0.0000       6.609053       179.8415 
 1952   0.0000       6.612045       179.9229 
 1953   0.0000       6.616144       180.0344 
 1954   0.0000       6.622941       180.2194 
 1955   0.0000       6.623065       180.2228 
 1956   0.0000       6.629547       180.3992 
 1957   0.0000       6.630005       180.4116 
 1958   0.0000       6.631470       180.4515 
 1959   0.0000       6.637400       180.6128 
 1960   0.0000       6.642494       180.7515 
 1961   0.0000       6.646448       180.8590 
 1962   0.0000       6.648557       180.9164 
 1963   0.0000       6.652801       181.0319 
 1964   0.0000       6.654851       181.0877 
 1965   0.0000       6.657097       181.1488 
 1966   0.0000       6.660186       181.2329 
 1967   0.0000       6.663854       181.3327 
 1968   0.0000       6.664840       181.3595 
 1969   0.0000       6.670550       181.5149 
 1970   0.0000       6.675990       181.6629 
 1971   0.0000       6.676782       181.6845 
 1972   0.0000       6.678573       181.7332 
 1973   0.0000       6.683891       181.8779 
 1974   0.0000       6.685017       181.9085 
 1975   0.0000       6.687694       181.9814 
 1976   0.0000       6.693816       182.1480 
 1977   0.0000       6.696156       182.2117 
 1978   0.0000       6.698786       182.2832 
 1979   0.0000       6.700586       182.3322 
 1980   0.0000       6.702799       182.3924 
 1981   0.0000       6.705537       182.4669 
 1982   0.0000       6.710620       182.6053 
 1983   0.0000       6.714984       182.7240 
 1984   0.0000       6.719227       182.8395 
 1985   0.0000       6.722163       182.9193 
 1986   0.0000       6.723872       182.9659 
 1987   0.0000       6.727171       183.0556 
 1988   0.0000       6.731002       183.1599 
 1989   0.0000       6.733671       183.2325 
 1990   0.0000       6.736602       183.3123 
 1991   0.0000       6.739675       183.3959 
 1992   0.0000       6.745983       183.5675 
 1993   0.0000       6.752120       183.7345 
 1994   0.0000       6.756497       183.8536 
 1995   0.0000       6.758408       183.9056 
 1996   0.0000       6.762420       184.0148 
 1997   0.0000       6.763441       184.0426 
 1998   0.0000       6.766810       184.1343 
 1999   0.0000       6.769593       184.2100 
 2000   0.0000       6.772773       184.2965 
 2001   0.0000       6.774545       184.3447 
 2002   0.0000       6.780810       184.5152 
 2003   0.0000       6.784207       184.6077 
 2004   0.0000       6.786331       184.6655 
 2005   0.0000       6.789502       184.7517 
 2006   0.0000       6.792421       184.8312 
 2007   0.0000       6.794585       184.8901 
 2008   0.0000       6.795181       184.9063 
 2009   0.0000       6.800865       185.0609 
 2010   0.0000       6.804010       185.1465 
 2011   0.0000       6.806506       185.2144 
 2012   0.0000       6.810116       185.3127 
 2013   0.0000       6.812797       185.3856 
 2014   0.0000       6.817183       185.5050 
 2015   0.0000       6.819474       185.5673 
 2016   0.0000       6.825009       185.7179 
 2017   0.0000       6.827599       185.7884 
 2018   0.0000       6.833282       185.9431 
 2019   0.0000       6.838182       186.0764 
 2020   0.0000       6.845348       186.2714 
 2021   0.0000       6.850832       186.4206 
 2022   0.0000       6.852103       186.4552 
 2023   0.0000       6.855405       186.5450 
 2024   0.0000       6.856370       186.5713 
 2025   0.0000       6.860446       186.6822 
 2026   0.0000       6.865424       186.8177 
 2027   0.0000       6.868568       186.9032 
 2028   0.0000       6.870753       186.9627 
 2029   0.0000       6.880201       187.2198 
 2030   0.0000       6.882917       187.2937 
 2031   0.0000       6.885676       187.3688 
 2032   0.0000       6.891100       187.5164 
 2033   0.0000       6.897715       187.6964 
 2034   0.0000       6.904636       187.8847 
 2035   0.0000       6.905513       187.9086 
 2036   0.0000       6.910034       188.0316 
 2037   0.0000       6.912407       188.0962 
 2038   0.0000       6.914786       188.1609 
 2039   0.0000       6.920248       188.3095 
 2040   0.0000       6.932621       188.6462 
 2041   0.0000       6.940740       188.8671 
 2042   0.0000       6.944726       188.9756 
 2043   0.0000       6.946572       189.0258 
 2044   0.0000       6.949788       189.1134 
 2045   0.0000       6.955053       189.2566 
 2046   0.0000       6.960003       189.3913 
 2047   0.0000       6.965292       189.5352 
 2048   0.0000       6.975157       189.8037 
 2049   0.0000       6.981016       189.9631 
 2050   0.0000       6.987570       190.1414 
 2051   0.0000       6.988857       190.1765 
 2052   0.0000       6.992713       190.2814 
 2053   0.0000       6.995998       190.3708 
 2054   0.0000       6.997826       190.4205 
 2055   0.0000       7.009285       190.7323 
 2056   0.0000       7.015178       190.8927 
 2057   0.0000       7.017856       190.9656 
 2058   0.0000       7.020116       191.0271 
 2059   0.0000       7.022177       191.0832 
 2060   0.0000       7.026283       191.1949 
 2061   0.0000       7.032177       191.3553 
 2062   0.0000       7.033561       191.3929 
 2063   0.0000       7.041255       191.6023 
 2064   0.0000       7.043992       191.6768 
 2065   0.0000       7.044600       191.6933 
 2066   0.0000       7.050982       191.8670 
 2067   0.0000       7.055379       191.9866 
 2068   0.0000       7.061156       192.1438 
 2069   0.0000       7.065745       192.2687 
 2070   0.0000       7.066453       192.2880 
 2071   0.0000       7.069631       192.3744 
 2072   0.0000       7.073913       192.4909 
 2073   0.0000       7.079319       192.6381 
 2074   0.0000       7.081001       192.6838 
 2075   0.0000       7.083156       192.7425 
 2076   0.0000       7.093671       193.0286 
 2077   0.0000       7.097776       193.1403 
 2078   0.0000       7.105318       193.3455 
 2079   0.0000       7.111294       193.5081 
 2080   0.0000       7.112379       193.5377 
 2081   0.0000       7.117146       193.6674 
 2082   0.0000       7.121227       193.7785 
 2083   0.0000       7.121697       193.7912 
 2084   0.0000       7.124499       193.8675 
 2085   0.0000       7.128803       193.9846 
 2086   0.0000       7.131917       194.0693 
 2087   0.0000       7.138022       194.2355 
 2088   0.0000       7.142112       194.3467 
 2089   0.0000       7.142924       194.3689 
 2090   0.0000       7.150646       194.5790 
 2091   0.0000       7.153913       194.6679 
 2092   0.0000       7.156560       194.7399 
 2093   0.0000       7.159007       194.8065 
 2094   0.0000       7.160968       194.8598 
 2095   0.0000       7.165486       194.9828 
 2096   0.0000       7.168552       195.0662 
 2097   0.0000       7.175831       195.2643 
 2098   0.0000       7.179551       195.3655 
 2099   0.0000       7.186191       195.5462 
 2100   0.0000       7.191524       195.6913 
 2101   0.0000       7.193331       195.7405 
 2102   0.0000       7.197417       195.8517 
 2103   0.0000       7.201007       195.9494 
 2104   0.0000       7.205543       196.0728 
 2105   0.0000       7.217859       196.4079 
 2106   0.0000       7.220351       196.4757 
 2107   0.0000       7.226478       196.6425 
 2108   0.0000       7.235084       196.8766 
 2109   0.0000       7.235342       196.8837 
 2110   0.0000       7.240189       197.0156 
 2111   0.0000       7.244403       197.1302 
 2112   0.0000       7.248172       197.2328 
 2113   0.0000       7.253960       197.3903 
 2114   0.0000       7.257918       197.4980 
 2115   0.0000       7.265588       197.7067 
 2116   0.0000       7.267378       197.7554 
 2117   0.0000       7.270853       197.8500 
 2118   0.0000       7.276353       197.9996 
 2119   0.0000       7.281636       198.1434 
 2120   0.0000       7.289323       198.3526 
 2121   0.0000       7.294382       198.4902 
 2122   0.0000       7.297814       198.5836 
 2123   0.0000       7.305691       198.7979 
 2124   0.0000       7.310717       198.9347 
 2125   0.0000       7.314528       199.0384 
 2126   0.0000       7.315955       199.0773 
 2127   0.0000       7.319431       199.1718 
 2128   0.0000       7.329033       199.4331 
 2129   0.0000       7.335644       199.6130 
 2130   0.0000       7.342138       199.7897 
 2131   0.0000       7.349246       199.9831 
 2132   0.0000       7.355071       200.1416 
 2133   0.0000       7.355363       200.1496 
 2134   0.0000       7.358996       200.2485 
 2135   0.0000       7.363861       200.3808 
 2136   0.0000       7.373801       200.6513 
 2137   0.0000       7.381687       200.8659 
 2138   0.0000       7.386524       200.9975 
 2139   0.0000       7.389557       201.0801 
 2140   0.0000       7.396049       201.2567 
 2141   0.0000       7.398088       201.3122 
 2142   0.0000       7.408289       201.5898 
 2143   0.0000       7.411023       201.6642 
 2144   0.0000       7.416180       201.8045 
 2145   0.0000       7.421301       201.9439 
 2146   0.0000       7.424450       202.0296 
 2147   0.0000       7.431160       202.2121 
 2148   0.0000       7.438512       202.4122 
 2149   0.0000       7.440051       202.4541 
 2150   0.0000       7.447681       202.6617 
 2151   0.0000       7.451654       202.7698 
 2152   0.0000       7.456167       202.8926 
 2153   0.0000       7.463542       203.0933 
 2154   0.0000       7.467703       203.2065 
 2155   0.0000       7.469680       203.2603 
 2156   0.0000       7.475610       203.4217 
 2157   0.0000       7.477265       203.4667 
 2158   0.0000       7.480903       203.5657 
 2159   0.0000       7.482537       203.6102 
 2160   0.0000       7.489137       203.7898 
 2161   0.0000       7.494126       203.9255 
 2162   0.0000       7.497182       204.0087 
 2163   0.0000       7.500903       204.1099 
 2164   0.0000       7.504145       204.1982 
 2165   0.0000       7.505731       204.2413 
 2166   0.0000       7.507513       204.2898 
 2167   0.0000       7.510489       204.3708 
 2168   0.0000       7.514531       204.4808 
 2169   0.0000       7.515453       204.5059 
 2170   0.0000       7.521987       204.6837 
 2171   0.0000       7.526625       204.8099 
 2172   0.0000       7.529813       204.8966 
 2173   0.0000       7.535152       205.0419 
 2174   0.0000       7.537934       205.1176 
 2175   0.0000       7.540353       205.1834 
 2176   0.0000       7.541858       205.2244 
 2177   0.0000       7.543815       205.2776 
 2178   0.0000       7.549544       205.4335 
 2179   0.0000       7.551402       205.4841 
 2180   0.0000       7.559230       205.6971 
 2181   0.0000       7.560971       205.7445 
 2182   0.0000       7.567128       205.9120 
 2183   0.0000       7.572335       206.0537 
 2184   0.0000       7.576242       206.1600 
 2185   0.0000       7.580344       206.2717 
 2186   0.0000       7.583443       206.3560 
 2187   0.0000       7.589760       206.5279 
 2188   0.0000       7.592857       206.6121 
 2189   0.0000       7.594338       206.6524 
 2190   0.0000       7.599537       206.7939 
 2191   0.0000       7.602336       206.8701 
 2192   0.0000       7.608783       207.0455 
 2193   0.0000       7.616116       207.2451 
 2194   0.0000       7.618205       207.3019 
 2195   0.0000       7.621195       207.3832 
 2196   0.0000       7.628013       207.5688 
 2197   0.0000       7.631953       207.6760 
 2198   0.0000       7.640760       207.9156 
 2199   0.0000       7.644851       208.0270 
 2200   0.0000       7.646594       208.0744 
 2201   0.0000       7.652423       208.2330 
 2202   0.0000       7.657160       208.3619 
 2203   0.0000       7.659481       208.4251 
 2204   0.0000       7.660645       208.4568 
 2205   0.0000       7.664898       208.5725 
 2206   0.0000       7.668003       208.6570 
 2207   0.0000       7.671720       208.7581 
 2208   0.0000       7.674582       208.8360 
 2209   0.0000       7.687279       209.1815 
 2210   0.0000       7.689594       209.2445 
 2211   0.0000       7.690508       209.2694 
 2212   0.0000       7.697426       209.4576 
 2213   0.0000       7.703940       209.6349 
 2214   0.0000       7.706005       209.6911 
 2215   0.0000       7.707761       209.7388 
 2216   0.0000       7.713921       209.9065 
 2217   0.0000       7.720817       210.0941 
 2218   0.0000       7.723233       210.1599 
 2219   0.0000       7.723464       210.1661 
 2220   0.0000       7.732315       210.4070 
 2221   0.0000       7.736546       210.5221 
 2222   0.0000       7.739519       210.6030 
 2223   0.0000       7.744032       210.7258 
 2224   0.0000       7.748444       210.8459 
 2225   0.0000       7.749700       210.8801 
 2226   0.0000       7.756699       211.0705 
 2227   0.0000       7.764204       211.2747 
 2228   0.0000       7.766922       211.3487 
 2229   0.0000       7.771487       211.4729 
 2230   0.0000       7.772673       211.5052 
 2231   0.0000       7.776328       211.6047 
 2232   0.0000       7.778507       211.6639 
 2233   0.0000       7.783050       211.7875 
 2234   0.0000       7.787684       211.9137 
 2235   0.0000       7.792832       212.0538 
 2236   0.0000       7.798106       212.1972 
 2237   0.0000       7.805152       212.3890 
 2238   0.0000       7.806573       212.4277 
 2239   0.0000       7.812446       212.5875 
 2240   0.0000       7.817598       212.7277 
 2241   0.0000       7.819784       212.7871 
 2242   0.0000       7.826297       212.9644 
 2243   0.0000       7.828537       213.0253 
 2244   0.0000       7.833083       213.1490 
 2245   0.0000       7.841193       213.3697 
 2246   0.0000       7.843723       213.4386 
 2247   0.0000       7.847154       213.5319 
 2248   0.0000       7.859006       213.8544 
 2249   0.0000       7.860034       213.8824 
 2250   0.0000       7.862405       213.9469 
 2251   0.0000       7.871776       214.2019 
 2252   0.0000       7.873397       214.2460 
 2253   0.0000       7.881986       214.4797 
 2254   0.0000       7.884812       214.5567 
 2255   0.0000       7.890358       214.7076 
 2256   0.0000       7.891194       214.7303 
 2257   0.0000       7.895846       214.8569 
 2258   0.0000       7.897881       214.9123 
 2259   0.0000       7.902915       215.0492 
 2260   0.0000       7.904920       215.1038 
 2261   0.0000       7.907727       215.1802 
 2262   0.0000       7.910572       215.2576 
 2263   0.0000       7.913961       215.3498 
 2264   0.0000       7.920019       215.5147 
 2265   0.0000       7.922958       215.5946 
 2266   0.0000       7.930994       215.8133 
 2267   0.0000       7.932151       215.8448 
 2268   0.0000       7.937391       215.9874 
 2269   0.0000       7.941644       216.1031 
 2270   0.0000       7.946481       216.2348 
 2271   0.0000       7.951663       216.3758 
 2272   0.0000       7.952799       216.4067 
 2273   0.0000       7.958082       216.5504 
 2274   0.0000       7.962289       216.6649 
 2275   0.0000       7.963252       216.6911 
 2276   0.0000       7.964314       216.7200 
 2277   0.0000       7.970147       216.8787 
 2278   0.0000       7.973825       216.9788 
 2279   0.0000       7.976949       217.0638 
 2280   0.0000       7.979404       217.1306 
 2281   0.0000       7.982417       217.2126 
 2282   0.0000       7.988006       217.3647 
 2283   0.0000       7.994071       217.5297 
 2284   0.0000       7.994594       217.5440 
 2285   0.0000       8.001649       217.7359 
 2286   0.0000       8.007003       217.8816 
 2287   0.0000       8.008399       217.9196 
 2288   0.0000       8.013392       218.0555 
 2289   0.0000       8.017522       218.1679 
 2290   0.0000       8.018444       218.1930 
 2291   0.0000       8.023499       218.3305 
 2292   0.0000       8.024795       218.3658 
 2293   0.0000       8.029183       218.4852 
 2294   0.0000       8.029892       218.5045 
 2295   0.0000       8.033861       218.6125 
 2296   0.0000       8.038106       218.7280 
 2297   0.0000       8.040306       218.7879 
 2298   0.0000       8.043284       218.8689 
 2299   0.0000       8.046885       218.9669 
 2300   0.0000       8.053279       219.1409 
 2301   0.0000       8.059131       219.3001 
 2302   0.0000       8.066257       219.4940 
 2303   0.0000       8.072998       219.6775 
 2304   0.0000       8.075105       219.7348 
 2305   0.0000       8.082442       219.9344 
 2306   0.0000       8.087995       220.0855 
 2307   0.0000       8.092258       220.2015 
 2308   0.0000       8.096332       220.3124 
 2309   0.0000       8.102353       220.4762 
 2310   0.0000       8.108407       220.6410 
 2311   0.0000       8.117788       220.8962 
 2312   0.0000       8.119756       220.9498 
 2313   0.0000       8.124578       221.0810 
 2314   0.0000       8.127074       221.1489 
 2315   0.0000       8.134610       221.3540 
 2316   0.0000       8.136905       221.4164 
 2317   0.0000       8.141924       221.5530 
 2318   0.0000       8.144247       221.6162 
 2319   0.0000       8.147120       221.6944 
 2320   0.0000       8.150234       221.7791 
 2321   0.0000       8.156566       221.9514 
 2322   0.0000       8.158781       222.0117 
 2323   0.0000       8.162218       222.1052 
 2324   0.0000       8.164576       222.1694 
 2325   0.0000       8.167504       222.2491 
 2326   0.0000       8.172160       222.3758 
 2327   0.0000       8.175504       222.4668 
 2328   0.0000       8.179919       222.5869 
 2329   0.0000       8.183090       222.6732 
 2330   0.0000       8.189863       222.8575 
 2331   0.0000       8.193152       222.9470 
 2332   0.0000       8.197693       223.0706 
 2333   0.0000       8.198143       223.0828 
 2334   0.0000       8.200028       223.1341 
 2335   0.0000       8.202066       223.1896 
 2336   0.0000       8.205135       223.2731 
 2337   0.0000       8.208829       223.3736 
 2338   0.0000       8.212094       223.4624 
 2339   0.0000       8.216584       223.5846 
 2340   0.0000       8.218150       223.6272 
 2341   0.0000       8.220598       223.6938 
 2342   0.0000       8.221243       223.7114 
 2343   0.0000       8.227385       223.8785 
 2344   0.0000       8.231214       223.9827 
 2345   0.0000       8.235783       224.1070 
 2346   0.0000       8.240311       224.2303 
 2347   0.0000       8.242992       224.3032 
 2348   0.0000       8.249899       224.4912 
 2349   0.0000       8.251295       224.5292 
 2350   0.0000       8.253748       224.5959 
 2351   0.0000       8.267373       224.9666 
 2352   0.0000       8.271477       225.0783 
 2353   0.0000       8.276170       225.2060 
 2354   0.0000       8.281089       225.3399 
 2355   0.0000       8.284355       225.4288 
 2356   0.0000       8.287712       225.5201 
 2357   0.0000       8.294850       225.7144 
 2358   0.0000       8.302416       225.9202 
 2359   0.0000       8.312104       226.1838 
 2360   0.0000       8.313810       226.2303 
 2361   0.0000       8.318882       226.3683 
 2362   0.0000       8.323142       226.4842 
 2363   0.0000       8.326899       226.5864 
 2364   0.0000       8.334367       226.7896 
 2365   0.0000       8.335686       226.8256 
 2366   0.0000       8.338173       226.8932 
 2367   0.0000       8.342083       226.9996 
 2368   0.0000       8.344533       227.0663 
 2369   0.0000       8.352134       227.2731 
 2370   0.0000       8.356315       227.3869 
 2371   0.0000       8.360342       227.4965 
 2372   0.0000       8.362026       227.5423 
 2373   0.0000       8.367019       227.6782 
 2374   0.0000       8.371168       227.7911 
 2375   0.0000       8.374222       227.8742 
 2376   0.0000       8.375980       227.9220 
 2377   0.0000       8.384850       228.1634 
 2378   0.0000       8.385637       228.1848 
 2379   0.0000       8.386422       228.2061 
 2380   0.0000       8.389907       228.3010 
 2381   0.0000       8.391797       228.3524 
 2382   0.0000       8.393829       228.4077 
 2383   0.0000       8.397304       228.5023 
 2384   0.0000       8.397544       228.5088 
 2385   0.0000       8.401832       228.6255 
 2386   0.0000       8.402379       228.6404 
 2387   0.0000       8.406528       228.7533 
 2388   0.0000       8.410085       228.8501 
 2389   0.0000       8.414540       228.9713 
 2390   0.0000       8.416071       229.0129 
 2391   0.0000       8.417160       229.0426 
 2392   0.0000       8.421932       229.1724 
 2393   0.0000       8.424498       229.2422 
 2394   0.0000       8.426623       229.3001 
 2395   0.0000       8.431119       229.4224 
 2396   0.0000       8.434997       229.5279 
 2397   0.0000       8.439017       229.6373 
 2398   0.0000       8.442576       229.7342 
 2399   0.0000       8.444618       229.7897 
 2400   0.0000       8.446933       229.8527 
 2401   0.0000       8.449145       229.9129 
 2402   0.0000       8.453656       230.0357 
 2403   0.0000       8.459479       230.1941 
 2404   0.0000       8.464186       230.3222 
 2405   0.0000       8.467804       230.4207 
 2406   0.0000       8.470781       230.5017 
 2407   0.0000       8.473088       230.5645 
 2408   0.0000       8.476534       230.6582 
 2409   0.0000       8.479999       230.7525 
 2410   0.0000       8.484194       230.8666 
 2411   0.0000       8.489137       231.0011 
 2412   0.0000       8.492148       231.0831 
 2413   0.0000       8.497781       231.2364 
 2414   0.0000       8.499598       231.2858 
 2415   0.0000       8.503544       231.3932 
 2416   0.0000       8.506561       231.4753 
 2417   0.0000       8.507793       231.5088 
 2418   0.0000       8.510148       231.5729 
 2419   0.0000       8.514328       231.6866 
 2420   0.0000       8.517563       231.7747 
 2421   0.0000       8.524472       231.9627 
 2422   0.0000       8.524760       231.9705 
 2423   0.0000       8.527172       232.0362 
 2424   0.0000       8.529676       232.1043 
 2425   0.0000       8.532868       232.1912 
 2426   0.0000       8.536163       232.2808 
 2427   0.0000       8.540739       232.4053 
 2428   0.0000       8.543979       232.4935 
 2429   0.0000       8.547432       232.5874 
 2430   0.0000       8.551840       232.7074 
 2431   0.0000       8.552851       232.7349 
 2432   0.0000       8.556174       232.8253 
 2433   0.0000       8.558930       232.9003 
 2434   0.0000       8.563197       233.0164 
 2435   0.0000       8.566726       233.1125 
 2436   0.0000       8.569760       233.1950 
 2437   0.0000       8.576080       233.3670 
 2438   0.0000       8.578759       233.4399 
 2439   0.0000       8.581158       233.5052 
 2440   0.0000       8.586064       233.6387 
 2441   0.0000       8.588983       233.7181 
 2442   0.0000       8.593605       233.8439 
 2443   0.0000       8.598812       233.9856 
 2444   0.0000       8.603179       234.1044 
 2445   0.0000       8.603454       234.1119 
 2446   0.0000       8.606067       234.1830 
 2447   0.0000       8.611093       234.3198 
 2448   0.0000       8.615736       234.4461 
 2449   0.0000       8.620687       234.5808 
 2450   0.0000       8.626063       234.7271 
 2451   0.0000       8.627726       234.7724 
 2452   0.0000       8.630774       234.8553 
 2453   0.0000       8.635603       234.9867 
 2454   0.0000       8.638765       235.0727 
 2455   0.0000       8.643803       235.2098 
 2456   0.0000       8.644768       235.2361 
 2457   0.0000       8.648597       235.3403 
 2458   0.0000       8.652082       235.4351 
 2459   0.0000       8.660997       235.6777 
 2460   0.0000       8.662665       235.7231 
 2461   0.0000       8.668011       235.8686 
 2462   0.0000       8.670201       235.9282 
 2463   0.0000       8.678761       236.1611 
 2464   0.0000       8.680721       236.2144 
 2465   0.0000       8.682879       236.2732 
 2466   0.0000       8.685554       236.3459 
 2467   0.0000       8.687004       236.3854 
 2468   0.0000       8.693950       236.5744 
 2469   0.0000       8.698157       236.6889 
 2470   0.0000       8.698873       236.7084 
 2471   0.0000       8.703198       236.8260 
 2472   0.0000       8.705536       236.8897 
 2473   0.0000       8.714581       237.1358 
 2474   0.0000       8.716929       237.1997 
 2475   0.0000       8.724104       237.3949 
 2476   0.0000       8.725439       237.4313 
 2477   0.0000       8.729249       237.5350 
 2478   0.0000       8.739971       237.8267 
 2479   0.0000       8.745316       237.9721 
 2480   0.0000       8.749415       238.0837 
 2481   0.0000       8.754936       238.2339 
 2482   0.0000       8.758367       238.3273 
 2483   0.0000       8.763989       238.4803 
 2484   0.0000       8.767218       238.5681 
 2485   0.0000       8.771639       238.6884 
 2486   0.0000       8.774855       238.7759 
 2487   0.0000       8.776857       238.8304 
 2488   0.0000       8.781101       238.9459 
 2489   0.0000       8.787709       239.1257 
 2490   0.0000       8.791227       239.2215 
 2491   0.0000       8.793462       239.2823 
 2492   0.0000       8.800299       239.4683 
 2493   0.0000       8.805155       239.6004 
 2494   0.0000       8.808096       239.6805 
 2495   0.0000       8.815578       239.8841 
 2496   0.0000       8.820751       240.0248 
 2497   0.0000       8.829314       240.2578 
 2498   0.0000       8.830172       240.2812 
 2499   0.0000       8.837284       240.4747 
 2500   0.0000       8.842847       240.6261 
 2501   0.0000       8.845804       240.7066 
 2502   0.0000       8.854337       240.9388 
 2503   0.0000       8.858179       241.0433 
 2504   0.0000       8.861591       241.1361 
 2505   0.0000       8.869227       241.3439 
 2506   0.0000       8.874767       241.4947 
 2507   0.0000       8.877223       241.5615 
 2508   0.0000       8.883306       241.7270 
 2509   0.0000       8.886189       241.8055 
 2510   0.0000       8.893347       242.0003 
 2511   0.0000       8.899927       242.1793 
 2512   0.0000       8.901602       242.2249 
 2513   0.0000       8.906721       242.3642 
 2514   0.0000       8.910305       242.4617 
 2515   0.0000       8.912403       242.5188 
 2516   0.0000       8.918660       242.6891 
 2517   0.0000       8.925311       242.8701 
 2518   0.0000       8.926213       242.8946 
 2519   0.0000       8.933264       243.0865 
 2520   0.0000       8.942218       243.3301 
 2521   0.0000       8.948770       243.5084 
 2522   0.0000       8.950310       243.5503 
 2523   0.0000       8.951998       243.5962 
 2524   0.0000       8.956293       243.7131 
 2525   0.0000       8.960848       243.8371 
 2526   0.0000       8.965641       243.9675 
 2527   0.0000       8.968022       244.0323 
 2528   0.0000       8.971223       244.1194 
 2529   0.0000       8.973548       244.1827 
 2530   0.0000       8.977980       244.3033 
 2531   0.0000       8.984532       244.4815 
 2532   0.0000       8.990484       244.6435 
 2533   0.0000       8.996346       244.8030 
 2534   0.0000       8.997132       244.8244 
 2535   0.0000       9.001028       244.9304 
 2536   0.0000       9.002635       244.9741 
 2537   0.0000       9.008754       245.1407 
 2538   0.0000       9.013897       245.2806 
 2539   0.0000       9.016866       245.3614 
 2540   0.0000       9.020095       245.4493 
 2541   0.0000       9.026878       245.6338 
 2542   0.0000       9.035371       245.8650 
 2543   0.0000       9.038293       245.9444 
 2544   0.0000       9.046839       246.1770 
 2545   0.0000       9.050472       246.2759 
 2546   0.0000       9.054466       246.3845 
 2547   0.0000       9.056734       246.4462 
 2548   0.0000       9.065363       246.6811 
 2549   0.0000       9.070095       246.8098 
 2550   0.0000       9.072825       246.8841 
 2551   0.0000       9.076485       246.9837 
 2552   0.0000       9.079304       247.0604 
 2553   0.0000       9.086254       247.2495 
 2554   0.0000       9.093730       247.4530 
 2555   0.0000       9.098124       247.5725 
 2556   0.0000       9.104188       247.7375 
 2557   0.0000       9.108206       247.8469 
 2558   0.0000       9.108837       247.8641 
 2559   0.0000       9.117820       248.1085 
 2560   0.0000       9.119184       248.1456 
 2561   0.0000       9.121116       248.1982 
 2562   0.0000       9.124224       248.2828 
 2563   0.0000       9.130487       248.4532 
 2564   0.0000       9.137401       248.6413 
 2565   0.0000       9.147285       248.9103 
 2566   0.0000       9.153693       249.0846 
 2567   0.0000       9.162372       249.3208 
 2568   0.0000       9.166927       249.4448 
 2569   0.0000       9.173319       249.6187 
 2570   0.0000       9.175967       249.6907 
 2571   0.0000       9.187464       250.0036 
 2572   0.0000       9.203702       250.4455 
 2573   0.0000       9.206659       250.5259 
 2574   0.0000       9.217888       250.8315 
 2575   0.0000       9.225679       251.0435 
 2576   0.0000       9.244213       251.5478 
 2577   0.0000       9.256040       251.8697 
 2578   0.0000       9.267322       252.1767 
 2579   0.0000       9.296991       252.9840 
 2580   0.0000       9.301269       253.1004 
 2581   0.0000       9.311230       253.3714 
 2582   0.0000       9.313805       253.4415 
 2583   0.0000       9.353237       254.5145 
 2584   0.0000       9.366205       254.8674 
 2585   0.0000       9.377178       255.1660 
 2586   0.0000       9.389882       255.5117 
 2587   0.0000       9.397403       255.7163 
 2588   0.0000       9.408769       256.0256 
 2589   0.0000       9.411407       256.0974 
 2590   0.0000       9.415872       256.2189 
 2591   0.0000       9.421812       256.3805 
 2592   0.0000       9.433504       256.6987 
 2593   0.0000       9.449116       257.1235 
 2594   0.0000       9.463071       257.5032 
 2595   0.0000       9.471493       257.7324 
 2596   0.0000       9.492701       258.3095 
 2597   0.0000       9.503073       258.5918 
 2598   0.0000       9.518573       259.0135 
 2599   0.0000       9.531650       259.3694 
 2600   0.0000       9.536337       259.4969 
 2601   0.0000       9.544113       259.7085 
 2602   0.0000       9.549980       259.8682 
 2603   0.0000       9.554740       259.9977 
 2604   0.0000       9.573952       260.5205 
 2605   0.0000       9.577708       260.6227 
 2606   0.0000       9.583727       260.7865 
 2607   0.0000       9.598035       261.1758 
 2608   0.0000       9.604336       261.3473 
 2609   0.0000       9.610676       261.5198 
 2610   0.0000       9.631777       262.0940 
 2611   0.0000       9.643258       262.4064 
 2612   0.0000       9.657345       262.7897 
 2613   0.0000       9.666610       263.0418 
 2614   0.0000       9.674712       263.2623 
 2615   0.0000       9.686595       263.5856 
 2616   0.0000       9.699116       263.9264 
 2617   0.0000       9.701647       263.9952 
 2618   0.0000       9.706720       264.1333 
 2619   0.0000       9.714252       264.3382 
 2620   0.0000       9.719295       264.4755 
 2621   0.0000       9.732733       264.8411 
 2622   0.0000       9.734588       264.8916 
 2623   0.0000       9.738116       264.9876 
 2624   0.0000       9.746011       265.2024 
 2625   0.0000       9.747209       265.2350 
 2626   0.0000       9.758240       265.5352 
 2627   0.0000       9.760815       265.6053 
 2628   0.0000       9.774938       265.9896 
 2629   0.0000       9.777264       266.0529 
 2630   0.0000       9.778555       266.0880 
 2631   0.0000       9.779940       266.1257 
 2632   0.0000       9.784954       266.2621 
 2633   0.0000       9.788637       266.3624 
 2634   0.0000       9.795015       266.5359 
 2635   0.0000       9.799909       266.6691 
 2636   0.0000       9.808058       266.8908 
 2637   0.0000       9.810014       266.9441 
 2638   0.0000       9.820342       267.2251 
 2639   0.0000       9.821547       267.2579 
 2640   0.0000       9.823509       267.3113 
 2641   0.0000       9.827332       267.4153 
 2642   0.0000       9.831654       267.5329 
 2643   0.0000       9.838443       267.7176 
 2644   0.0000       9.848817       267.9999 
 2645   0.0000       9.851083       268.0616 
 2646   0.0000       9.858088       268.2522 
 2647   0.0000       9.868063       268.5237 
 2648   0.0000       9.870193       268.5816 
 2649   0.0000       9.873191       268.6632 
 2650   0.0000       9.880689       268.8672 
 2651   0.0000       9.884803       268.9792 
 2652   0.0000       9.887483       269.0521 
 2653   0.0000       9.889973       269.1198 
 2654   0.0000       9.896002       269.2839 
 2655   0.0000       9.899318       269.3741 
 2656   0.0000       9.908525       269.6247 
 2657   0.0000       9.913350       269.7560 
 2658   0.0000       9.916357       269.8378 
 2659   0.0000       9.920112       269.9400 
 2660   0.0000       9.925309       270.0814 
 2661   0.0000       9.928344       270.1640 
 2662   0.0000       9.933155       270.2949 
 2663   0.0000       9.955839       270.9122 
 2664   0.0000       9.957408       270.9548 
 2665   0.0000       9.962010       271.0801 
 2666   0.0000       9.970933       271.3229 
 2667   0.0000       9.982313       271.6325 
 2668   0.0000       9.988506       271.8011 
 2669   0.0000       9.993286       271.9311 
 2670   0.0000       9.998600       272.0757 
 2671   0.0000      10.000586       272.1298 
 2672   0.0000      10.004351       272.2322 
 2673   0.0000      10.013282       272.4752 
 2674   0.0000      10.024306       272.7752 
 2675   0.0000      10.029290       272.9109 
 2676   0.0000      10.032204       272.9902 
 2677   0.0000      10.039031       273.1759 
 2678   0.0000      10.050268       273.4817 
 2679   0.0000      10.053103       273.5588 
 2680   0.0000      10.055834       273.6332 
 2681   0.0000      10.071075       274.0479 
 2682   0.0000      10.077041       274.2102 
 2683   0.0000      10.084506       274.4134 
 2684   0.0000      10.098274       274.7880 
 2685   0.0000      10.106827       275.0207 
 2686   0.0000      10.111801       275.1561 
 2687   0.0000      10.118531       275.3392 
 2688   0.0000      10.132821       275.7281 
 2689   0.0000      10.134396       275.7709 
 2690   0.0000      10.138472       275.8819 
 2691   0.0000      10.140978       275.9500 
 2692   0.0000      10.159249       276.4472 
 2693   0.0000      10.168135       276.6890 
 2694   0.0000      10.181975       277.0656 
 2695   0.0000      10.202587       277.6265 
 2696   0.0000      10.209226       277.8072 
 2697   0.0000      10.221492       278.1409 
 2698   0.0000      10.223728       278.2018 
 2699   0.0000      10.231148       278.4037 
 2700   0.0000      10.248613       278.8789 
 2701   0.0000      10.251998       278.9710 
 2702   0.0000      10.255208       279.0584 
 2703   0.0000      10.282370       279.7975 
 2704   0.0000      10.289020       279.9785 
 2705   0.0000      10.299315       280.2586 
 2706   0.0000      10.300481       280.2903 
 2707   0.0000      10.334588       281.2184 
 2708   0.0000      10.344581       281.4904 
 2709   0.0000      10.357199       281.8337 
 2710   0.0000      10.367085       282.1027 
 2711   0.0000      10.376990       282.3723 
 2712   0.0000      10.382627       282.5257 
 2713   0.0000      10.389795       282.7207 
 2714   0.0000      10.390286       282.7340 
 2715   0.0000      10.394990       282.8620 
 2716   0.0000      10.404084       283.1095 
 2717   0.0000      10.408789       283.2375 
 2718   0.0000      10.411824       283.3201 
 2719   0.0000      10.418932       283.5136 
 2720   0.0000      10.421192       283.5751 
 2721   0.0000      10.425422       283.6901 
 2722   0.0000      10.432596       283.8854 
 2723   0.0000      10.438354       284.0420 
 2724   0.0000      10.450819       284.3813 
 2725   0.0000      10.452967       284.4397 
 2726   0.0000      10.465436       284.7790 
 2727   0.0000      10.470842       284.9261 
 2728   0.0000      10.479466       285.1608 
 2729   0.0000      10.489394       285.4309 
 2730   0.0000      10.510721       286.0113 
 2731   0.0000      10.522562       286.3335 
 2732   0.0000      10.533656       286.6354 
 2733   0.0000      10.564692       287.4799 
 2734   0.0000      10.578562       287.8573 
 2735   0.0000      10.580603       287.9128 
 2736   0.0000      10.607269       288.6385 
 2737   0.0000      10.621642       289.0296 
 2738   0.0000      10.636564       289.4356 
 2739   0.0000      10.643080       289.6129 
 2740   0.0000      10.654927       289.9353 
 2741   0.0000      10.681137       290.6485 
 2742   0.0000      10.705677       291.3163 
 2743   0.0000      10.721576       291.7489 
 2744   0.0000      10.742574       292.3203 
 2745   0.0000      10.748960       292.4941 
 2746   0.0000      10.753072       292.6060 
 2747   0.0000      10.765157       292.9348 
 2748   0.0000      10.784878       293.4714 
 2749   0.0000      10.786757       293.5226 
 2750   0.0000      10.802708       293.9566 
 2751   0.0000      10.835107       294.8382 
 2752   0.0000      10.841679       295.0171 
 2753   0.0000      10.848045       295.1903 
 2754   0.0000      10.863780       295.6185 
 2755   0.0000      10.881634       296.1043 
 2756   0.0000      10.925347       297.2938 
 2757   0.0000      10.938771       297.6591 
 2758   0.0000      10.966567       298.4155 
 2759   0.0000      10.975011       298.6452 
 2760   0.0000      11.078638       301.4651 
 2761   0.0000      11.145474       303.2838 
 2762   0.0000      11.204309       304.8847 
 2763   0.0000      11.212889       305.1182 
 2764   0.0000      11.248067       306.0755 
 2765   0.0000      11.306420       307.6633 
 2766   0.0000      11.479039       312.3605 
 2767   0.0000      11.518606       313.4372 
 2768   0.0000      11.573307       314.9257 
 2769   0.0000      11.615899       316.0847 
 2770   0.0000      11.632258       316.5298 
 2771   0.0000      11.679425       317.8133 
 2772   0.0000      11.712513       318.7137 
 2773   0.0000      11.750264       319.7409 
 2774   0.0000      11.835021       322.0473 
 2775   0.0000      11.881760       323.3191 
 2776   0.0000      11.891076       323.5726 
 2777   0.0000      11.940452       324.9162 
 2778   0.0000      12.011799       326.8577 
 2779   0.0000      12.105796       329.4155 
 2780   0.0000      12.116021       329.6937 
 2781   0.0000      12.141374       330.3836 
 2782   0.0000      12.151636       330.6628 
 2783   0.0000      12.163181       330.9770 
 2784   0.0000      12.185892       331.5950 
 2785   0.0000      12.235955       332.9573 
 2786   0.0000      12.243849       333.1721 
 2787   0.0000      12.250407       333.3505 
 2788   0.0000      12.263162       333.6976 
 2789   0.0000      12.270346       333.8931 
 2790   0.0000      12.299312       334.6813 
 2791   0.0000      12.313182       335.0587 
 2792   0.0000      12.331381       335.5539 
 2793   0.0000      12.343356       335.8798 
 2794   0.0000      12.359558       336.3207 
 2795   0.0000      12.378298       336.8306 
 2796   0.0000      12.388346       337.1040 
 2797   0.0000      12.409774       337.6871 
 2798   0.0000      12.426351       338.1382 
 2799   0.0000      12.461291       339.0890 
 2800   0.0000      12.513326       340.5049 
 2801   0.0000      12.522336       340.7501 
 2802   0.0000      12.549557       341.4908 
 2803   0.0000      12.590273       342.5988 
 2804   0.0000      12.602172       342.9225 
 2805   0.0000      12.623280       343.4969 
 2806   0.0000      12.717676       346.0656 
 2807   0.0000      12.723193       346.2157 
 2808   0.0000      12.733000       346.4826 
 2809   0.0000      12.775441       347.6374 
 2810   0.0000      12.796548       348.2118 
 2811   0.0000      12.854287       349.7829 
 2812   0.0000      12.879908       350.4801 
 2813   0.0000      12.909564       351.2871 
 2814   0.0000      12.949193       352.3654 
 2815   0.0000      12.985723       353.3595 
 2816   0.0000      13.028232       354.5162 
 2817   0.0000      13.114692       356.8689 
 2818   0.0000      13.129288       357.2661 
 2819   0.0000      13.146002       357.7209 
 2820   0.0000      13.159833       358.0973 
 2821   0.0000      13.273959       361.2028 
 2822   0.0000      13.316218       362.3527 
 2823   0.0000      13.331890       362.7792 
 2824   0.0000      13.346935       363.1886 
 2825   0.0000      13.354780       363.4020 
 2826   0.0000      13.357913       363.4873 
 2827   0.0000      13.421290       365.2119 
 2828   0.0000      13.696699       372.7061 
 2829   0.0000      13.820177       376.0661 
 2830   0.0000      13.943561       379.4236 
 2831   0.0000      14.465413       393.6239 
 2832   0.0000      14.739784       401.0899 
 2833   0.0000      15.122379       411.5009 
 2834   0.0000      15.432107       419.9290 
 2835   0.0000      28.182375       766.8814 
 2836   0.0000      28.297023       770.0011 
 2837   0.0000      28.346041       771.3350 
 2838   0.0000      28.610968       778.5440 
 2839   0.0000      28.737611       781.9902 
 2840   0.0000      28.740436       782.0670 
 2841   0.0000      28.768171       782.8217 
 2842   0.0000      28.779978       783.1430 
 2843   0.0000      28.782876       783.2219 
 2844   0.0000      28.803330       783.7785 
 2845   0.0000      28.822119       784.2897 
 2846   0.0000      29.058987       790.7352 
 2847   0.0000      29.074540       791.1585 
 2848   0.0000      29.139033       792.9134 
 2849   0.0000      29.155460       793.3604 
 2850   0.0000      29.162135       793.5420 
 2851   0.0000      29.233185       795.4754 
 2852   0.0000      29.242942       795.7409 
 2853   0.0000      29.251892       795.9844 
 2854   0.0000      29.321754       797.8855 
 2855   0.0000      29.374829       799.3297 
 2856   0.0000      29.394057       799.8529 
 2857   0.0000      29.418596       800.5207 
 2858   0.0000      29.437030       801.0223 
 2859   0.0000      29.444451       801.2242 
 2860   0.0000      29.480536       802.2062 
 2861   0.0000      29.567602       804.5754 
 2862   0.0000      29.589020       805.1582 
 2863   0.0000      29.596541       805.3628 
 2864   0.0000      38.241378      1040.6008 
 2865   0.0000      38.647701      1051.6574 
 2866   0.0000      48.600690      1322.4920 
 2867   0.0000      48.847537      1329.2091 
 2868   0.0000     149.018094      4054.9885 
 2869   0.0000     149.134388      4058.1530 
 2870   0.0000     149.184947      4059.5288 
 2871   0.0000     149.426384      4066.0986 
 2872   0.0000     149.544395      4069.3099 
 2873   0.0000     149.566810      4069.9198 
 2874   0.0000     149.571174      4070.0386 
 2875   0.0000     149.590605      4070.5673 
 2876   0.0000     149.591960      4070.6042 
 2877   0.0000     149.624579      4071.4918 
 2878   0.0000     149.629908      4071.6368 
 2879   0.0000     149.850236      4077.6322 
 2880   0.0000     149.907627      4079.1939 
 2881   0.0000     149.922709      4079.6043 
 2882   0.0000     149.948753      4080.3130 
 2883   0.0000     149.969456      4080.8764 
 2884   0.0000     150.020156      4082.2560 
 2885   0.0000     150.028020      4082.4700 
 2886   0.0000     150.034562      4082.6480 
 2887   0.0000     150.196081      4087.0431 
 2888   0.0000     150.250196      4088.5157 
 2889   0.0000     150.255802      4088.6682 
 2890   0.0000     150.276060      4089.2195 
 2891   0.0000     150.280142      4089.3306 
 2892   0.0000     150.284460      4089.4481 
 2893   0.0000     150.326044      4090.5796 
 2894   0.0000     150.374624      4091.9016 
 2895   0.0000     150.397541      4092.5252 
 2896   0.0000     150.408610      4092.8264 
 2897   0.0000     199.647664      5432.6891 
 2898   0.0000     200.097984      5444.9429 
 2899   0.0000     256.029811      6966.9253 
 2900   0.0000     256.320745      6974.8421 

                    ********************************
                    * MULLIKEN POPULATION ANALYSIS *
                    ********************************

-----------------------
MULLIKEN ATOMIC CHARGES
-----------------------
   0 O :   -0.417650
   1 O :   -0.415616
   2 N :   -0.407397
   3 N :   -0.445229
   4 C :    0.300306
   5 C :    0.417209
   6 H :    0.010948
   7 C :    0.045832
   8 C :   -0.161967
   9 H :    0.126168
  10 C :   -0.141692
  11 H :    0.143346
  12 C :   -0.127330
  13 H :    0.135144
  14 C :   -0.130920
  15 H :    0.143680
  16 C :   -0.169675
  17 H :    0.116500
  18 C :    0.043651
  19 C :   -0.301368
  20 H :    0.109029
  21 H :    0.097173
  22 H :    0.113491
  23 C :   -0.262970
  24 H :    0.092177
  25 H :    0.115257
  26 H :    0.113301
  27 C :   -0.260763
  28 H :    0.113856
  29 H :    0.117351
  30 H :    0.087337
  31 C :    0.113327
  32 C :    0.003269
  33 C :   -0.080930
  34 H :    0.086994
  35 C :   -0.178661
  36 H :    0.124686
  37 C :   -0.131331
  38 H :    0.136091
  39 C :   -0.092645
  40 H :    0.068739
  41 C :   -0.138101
  42 C :   -0.237227
  43 H :    0.118840
  44 H :    0.092838
  45 H :    0.083586
  46 C :   -0.189075
  47 H :    0.027776
  48 H :    0.085237
  49 H :    0.124376
  50 C :   -0.251308
  51 H :    0.108447
  52 H :    0.092284
  53 H :    0.105692
  54 C :    0.373720
  55 C :    0.049733
  56 C :   -0.134555
  57 H :    0.118111
  58 C :   -0.121311
  59 H :    0.150320
  60 C :   -0.088241
  61 H :    0.146618
  62 C :   -0.134488
  63 H :    0.148320
  64 C :   -0.075400
  65 H :    0.127412
  66 H :    0.167679
Sum of atomic charges:    0.0000000

--------------------------------
MULLIKEN REDUCED ORBITAL CHARGES
--------------------------------
  0 O s       :     3.870015  s :     3.870015
      pz      :     1.391910  p :     4.499399
      px      :     1.615244
      py      :     1.492246
      dz2     :     0.008344  d :     0.042823
      dxz     :     0.009822
      dyz     :     0.009281
      dx2y2   :     0.008293
      dxy     :     0.007083
      f0      :     0.000702  f :     0.005163
      f+1     :     0.000860
      f-1     :     0.000915
      f+2     :     0.001089
      f-2     :     0.000918
      f+3     :     0.000354
      f-3     :     0.000325
      g0      :     0.000020  g :     0.000250
      g+1     :     0.000027
      g-1     :     0.000019
      g+2     :     0.000057
      g-2     :     0.000025
      g+3     :     0.000037
      g-3     :     0.000047
      g+4     :     0.000011
      g-4     :     0.000007
  1 O s       :     3.760432  s :     3.760432
      pz      :     1.704635  p :     4.615798
      px      :     1.432670
      py      :     1.478494
      dz2     :     0.004262  d :     0.035431
      dxz     :     0.003607
      dyz     :     0.007327
      dx2y2   :     0.010942
      dxy     :     0.009293
      f0      :     0.000364  f :     0.003751
      f+1     :     0.000303
      f-1     :     0.000489
      f+2     :     0.000321
      f-2     :     0.000559
      f+3     :     0.000708
      f-3     :     0.001006
      g0      :     0.000014  g :     0.000204
      g+1     :     0.000010
      g-1     :     0.000019
      g+2     :     0.000003
      g-2     :     0.000025
      g+3     :     0.000031
      g-3     :     0.000015
      g+4     :     0.000042
      g-4     :     0.000043
  2 N s       :     3.664822  s :     3.664822
      pz      :     1.234315  p :     3.670194
      px      :     1.274618
      py      :     1.161260
      dz2     :     0.015602  d :     0.063936
      dxz     :     0.012554
      dyz     :     0.017095
      dx2y2   :     0.009143
      dxy     :     0.009542
      f0      :     0.001445  f :     0.007900
      f+1     :     0.001398
      f-1     :     0.001290
      f+2     :     0.001197
      f-2     :     0.000876
      f+3     :     0.000798
      f-3     :     0.000896
      g0      :     0.000105  g :     0.000546
      g+1     :     0.000133
      g-1     :     0.000068
      g+2     :     0.000065
      g-2     :     0.000065
      g+3     :     0.000031
      g-3     :     0.000010
      g+4     :     0.000042
      g-4     :     0.000028
  3 N s       :     3.683454  s :     3.683454
      pz      :     1.210751  p :     3.694221
      px      :     1.246263
      py      :     1.237207
      dz2     :     0.015565  d :     0.058804
      dxz     :     0.012891
      dyz     :     0.009483
      dx2y2   :     0.009693
      dxy     :     0.011172
      f0      :     0.001246  f :     0.008242
      f+1     :     0.001968
      f-1     :     0.001074
      f+2     :     0.001332
      f-2     :     0.001134
      f+3     :     0.000693
      f-3     :     0.000795
      g0      :     0.000073  g :     0.000507
      g+1     :     0.000067
      g-1     :     0.000087
      g+2     :     0.000079
      g-2     :     0.000028
      g+3     :     0.000065
      g-3     :     0.000035
      g+4     :     0.000039
      g-4     :     0.000034
  4 C s       :     3.176922  s :     3.176922
      pz      :     0.653816  p :     2.293719
      px      :     0.748169
      py      :     0.891733
      dz2     :     0.057046  d :     0.195811
      dxz     :     0.052250
      dyz     :     0.037241
      dx2y2   :     0.025603
      dxy     :     0.023672
      f0      :     0.008230  f :     0.030024
      f+1     :     0.004881
      f-1     :     0.003590
      f+2     :     0.006014
      f-2     :     0.003813
      f+3     :     0.001273
      f-3     :     0.002224
      g0      :     0.000561  g :     0.003218
      g+1     :     0.000749
      g-1     :     0.000255
      g+2     :     0.000557
      g-2     :     0.000484
      g+3     :     0.000226
      g-3     :     0.000191
      g+4     :     0.000100
      g-4     :     0.000095
  5 C s       :     3.230611  s :     3.230611
      pz      :     0.648686  p :     2.207793
      px      :     0.758709
      py      :     0.800397
      dz2     :     0.046679  d :     0.123158
      dxz     :     0.026141
      dyz     :     0.018829
      dx2y2   :     0.016649
      dxy     :     0.014859
      f0      :     0.004928  f :     0.019460
      f+1     :     0.003307
      f-1     :     0.002200
      f+2     :     0.003230
      f-2     :     0.002264
      f+3     :     0.001721
      f-3     :     0.001812
      g0      :     0.000266  g :     0.001769
      g+1     :     0.000207
      g-1     :     0.000300
      g+2     :     0.000247
      g-2     :     0.000238
      g+3     :     0.000145
      g-3     :     0.000105
      g+4     :     0.000121
      g-4     :     0.000139
  6 H s       :     0.964047  s :     0.964047
      pz      :     0.010926  p :     0.019785
      px      :     0.009430
      py      :    -0.000571
      dz2     :     0.000238  d :     0.004839
      dxz     :     0.000294
      dyz     :     0.001806
      dx2y2   :     0.001186
      dxy     :     0.001314
      f0      :     0.000056  f :     0.000381
      f+1     :     0.000015
      f-1     :     0.000026
      f+2     :     0.000082
      f-2     :     0.000023
      f+3     :     0.000063
      f-3     :     0.000117
  7 C s       :     3.322668  s :     3.322668
      pz      :     0.824762  p :     2.495020
      px      :     0.835847
      py      :     0.834411
      dz2     :     0.021367  d :     0.115627
      dxz     :     0.008838
      dyz     :     0.036977
      dx2y2   :     0.022576
      dxy     :     0.025870
      f0      :     0.003611  f :     0.019291
      f+1     :     0.002498
      f-1     :     0.001200
      f+2     :     0.005646
      f-2     :     0.001693
      f+3     :     0.003202
      f-3     :     0.001441
      g0      :     0.000119  g :     0.001561
      g+1     :     0.000083
      g-1     :     0.000277
      g+2     :     0.000180
      g-2     :     0.000238
      g+3     :     0.000124
      g-3     :     0.000211
      g+4     :     0.000158
      g-4     :     0.000172
  8 C s       :     3.235689  s :     3.235689
      pz      :     0.882728  p :     2.799016
      px      :     0.951430
      py      :     0.964857
      dz2     :     0.037430  d :     0.112868
      dxz     :     0.018554
      dyz     :     0.014305
      dx2y2   :     0.030695
      dxy     :     0.011884
      f0      :     0.002454  f :     0.013153
      f+1     :     0.001796
      f-1     :     0.001575
      f+2     :     0.003707
      f-2     :     0.001074
      f+3     :     0.001303
      f-3     :     0.001243
      g0      :     0.000081  g :     0.001240
      g+1     :     0.000107
      g-1     :     0.000209
      g+2     :     0.000179
      g-2     :     0.000227
      g+3     :     0.000132
      g-3     :     0.000180
      g+4     :     0.000079
      g-4     :     0.000047
  9 H s       :     0.846912  s :     0.846912
      pz      :     0.008660  p :     0.023545
      px      :     0.009555
      py      :     0.005330
      dz2     :     0.000134  d :     0.003079
      dxz     :     0.000053
      dyz     :     0.001342
      dx2y2   :     0.000343
      dxy     :     0.001208
      f0      :     0.000045  f :     0.000297
      f+1     :     0.000009
      f-1     :     0.000013
      f+2     :     0.000081
      f-2     :     0.000007
      f+3     :     0.000111
      f-3     :     0.000029
 10 C s       :     3.182892  s :     3.182892
      pz      :     0.951720  p :     2.816225
      px      :     0.949486
      py      :     0.915020
      dz2     :     0.018923  d :     0.128711
      dxz     :     0.007477
      dyz     :     0.051519
      dx2y2   :     0.016074
      dxy     :     0.034718
      f0      :     0.002367  f :     0.012595
      f+1     :     0.001534
      f-1     :     0.000779
      f+2     :     0.003415
      f-2     :     0.000999
      f+3     :     0.002564
      f-3     :     0.000937
      g0      :     0.000103  g :     0.001268
      g+1     :     0.000080
      g-1     :     0.000197
      g+2     :     0.000151
      g-2     :     0.000182
      g+3     :     0.000111
      g-3     :     0.000144
      g+4     :     0.000126
      g-4     :     0.000174
 11 H s       :     0.830372  s :     0.830372
      pz      :     0.007232  p :     0.023081
      px      :     0.009048
      py      :     0.006801
      dz2     :     0.000967  d :     0.002915
      dxz     :     0.000498
      dyz     :     0.000413
      dx2y2   :     0.000613
      dxy     :     0.000426
      f0      :     0.000057  f :     0.000285
      f+1     :     0.000030
      f-1     :     0.000048
      f+2     :     0.000075
      f-2     :     0.000027
      f+3     :     0.000019
      f-3     :     0.000029
 12 C s       :     3.191768  s :     3.191768
      pz      :     0.940929  p :     2.795006
      px      :     0.953344
      py      :     0.900733
      dz2     :     0.020124  d :     0.126839
      dxz     :     0.012131
      dyz     :     0.043182
      dx2y2   :     0.022887
      dxy     :     0.028515
      f0      :     0.002195  f :     0.012463
      f+1     :     0.001498
      f-1     :     0.000876
      f+2     :     0.003359
      f-2     :     0.001062
      f+3     :     0.002363
      f-3     :     0.001110
      g0      :     0.000096  g :     0.001254
      g+1     :     0.000043
      g-1     :     0.000227
      g+2     :     0.000153
      g-2     :     0.000177
      g+3     :     0.000088
      g-3     :     0.000167
      g+4     :     0.000144
      g-4     :     0.000156
 13 H s       :     0.838115  s :     0.838115
      pz      :     0.007313  p :     0.023493
      px      :     0.009235
      py      :     0.006945
      dz2     :     0.000990  d :     0.002961
      dxz     :     0.000416
      dyz     :     0.000552
      dx2y2   :     0.000592
      dxy     :     0.000410
      f0      :     0.000067  f :     0.000286
      f+1     :     0.000035
      f-1     :     0.000037
      f+2     :     0.000080
      f-2     :     0.000026
      f+3     :     0.000022
      f-3     :     0.000020
 14 C s       :     3.180023  s :     3.180023
      pz      :     0.908428  p :     2.815113
      px      :     0.939510
      py      :     0.967176
      dz2     :     0.042263  d :     0.122097
      dxz     :     0.018365
      dyz     :     0.015847
      dx2y2   :     0.033612
      dxy     :     0.012009
      f0      :     0.002263  f :     0.012415
      f+1     :     0.001547
      f-1     :     0.001482
      f+2     :     0.003363
      f-2     :     0.001138
      f+3     :     0.001254
      f-3     :     0.001369
      g0      :     0.000087  g :     0.001272
      g+1     :     0.000108
      g-1     :     0.000208
      g+2     :     0.000187
      g-2     :     0.000225
      g+3     :     0.000141
      g-3     :     0.000185
      g+4     :     0.000079
      g-4     :     0.000052
 15 H s       :     0.830414  s :     0.830414
      pz      :     0.007948  p :     0.022742
      px      :     0.009179
      py      :     0.005616
      dz2     :     0.000122  d :     0.002879
      dxz     :     0.000055
      dyz     :     0.001227
      dx2y2   :     0.000313
      dxy     :     0.001162
      f0      :     0.000044  f :     0.000285
      f+1     :     0.000009
      f-1     :     0.000012
      f+2     :     0.000077
      f-2     :     0.000009
      f+3     :     0.000108
      f-3     :     0.000027
 16 C s       :     3.245748  s :     3.245748
      pz      :     0.942760  p :     2.807104
      px      :     0.956075
      py      :     0.908268
      dz2     :     0.015757  d :     0.102245
      dxz     :     0.007519
      dyz     :     0.037178
      dx2y2   :     0.013771
      dxy     :     0.028021
      f0      :     0.002460  f :     0.013341
      f+1     :     0.001390
      f-1     :     0.001020
      f+2     :     0.003555
      f-2     :     0.001305
      f+3     :     0.002579
      f-3     :     0.001031
      g0      :     0.000102  g :     0.001237
      g+1     :     0.000081
      g-1     :     0.000194
      g+2     :     0.000148
      g-2     :     0.000172
      g+3     :     0.000116
      g-3     :     0.000134
      g+4     :     0.000119
      g-4     :     0.000172
 17 H s       :     0.853407  s :     0.853407
      pz      :     0.007824  p :     0.026569
      px      :     0.009004
      py      :     0.009742
      dz2     :     0.001024  d :     0.003223
      dxz     :     0.000506
      dyz     :     0.000491
      dx2y2   :     0.000761
      dxy     :     0.000441
      f0      :     0.000064  f :     0.000301
      f+1     :     0.000029
      f-1     :     0.000043
      f+2     :     0.000083
      f-2     :     0.000031
      f+3     :     0.000021
      f-3     :     0.000029
 18 C s       :     3.243390  s :     3.243390
      pz      :     0.897621  p :     2.547628
      px      :     0.712834
      py      :     0.937172
      dz2     :     0.037399  d :     0.139189
      dxz     :     0.017577
      dyz     :     0.024120
      dx2y2   :     0.029215
      dxy     :     0.030876
      f0      :     0.002761  f :     0.024164
      f+1     :     0.005374
      f-1     :     0.003911
      f+2     :     0.002687
      f-2     :     0.001837
      f+3     :     0.002594
      f-3     :     0.005000
      g0      :     0.000334  g :     0.001979
      g+1     :     0.000272
      g-1     :     0.000226
      g+2     :     0.000130
      g-2     :     0.000076
      g+3     :     0.000264
      g-3     :     0.000107
      g+4     :     0.000295
      g-4     :     0.000276
 19 C s       :     3.178538  s :     3.178538
      pz      :     0.968165  p :     3.042982
      px      :     1.037017
      py      :     1.037800
      dz2     :     0.015025  d :     0.072402
      dxz     :     0.015322
      dyz     :     0.017448
      dx2y2   :     0.012518
      dxy     :     0.012089
      f0      :     0.002067  f :     0.006672
      f+1     :     0.001284
      f-1     :     0.001522
      f+2     :     0.000256
      f-2     :     0.000136
      f+3     :     0.001325
      f-3     :     0.000083
      g0      :     0.000257  g :     0.000774
      g+1     :     0.000132
      g-1     :     0.000151
      g+2     :     0.000018
      g-2     :     0.000017
      g+3     :     0.000124
      g-3     :     0.000006
      g+4     :     0.000033
      g-4     :     0.000036
 20 H s       :     0.859541  s :     0.859541
      pz      :     0.008407  p :     0.027112
      px      :     0.010477
      py      :     0.008227
      dz2     :     0.000421  d :     0.003936
      dxz     :     0.000328
      dyz     :     0.001204
      dx2y2   :     0.001173
      dxy     :     0.000810
      f0      :     0.000029  f :     0.000382
      f+1     :     0.000022
      f-1     :     0.000070
      f+2     :     0.000043
      f-2     :     0.000048
      f+3     :     0.000020
      f-3     :     0.000149
 21 H s       :     0.871808  s :     0.871808
      pz      :     0.007671  p :     0.026729
      px      :     0.008726
      py      :     0.010332
      dz2     :     0.000575  d :     0.003907
      dxz     :     0.001227
      dyz     :     0.000181
      dx2y2   :     0.000377
      dxy     :     0.001548
      f0      :     0.000018  f :     0.000383
      f+1     :     0.000109
      f-1     :     0.000007
      f+2     :     0.000056
      f-2     :     0.000037
      f+3     :     0.000016
      f-3     :     0.000140
 22 H s       :     0.855163  s :     0.855163
      pz      :     0.008158  p :     0.027067
      px      :     0.009932
      py      :     0.008977
      dz2     :     0.000877  d :     0.003898
      dxz     :     0.000501
      dyz     :     0.000748
      dx2y2   :     0.001307
      dxy     :     0.000464
      f0      :     0.000010  f :     0.000381
      f+1     :     0.000049
      f-1     :     0.000094
      f+2     :     0.000060
      f-2     :     0.000037
      f+3     :     0.000018
      f-3     :     0.000114
 23 C s       :     3.161092  s :     3.161092
      pz      :     1.007337  p :     3.024628
      px      :     1.024472
      py      :     0.992819
      dz2     :     0.022258  d :     0.069995
      dxz     :     0.008646
      dyz     :     0.007708
      dx2y2   :     0.019898
      dxy     :     0.011486
      f0      :     0.001438  f :     0.006494
      f+1     :     0.000654
      f-1     :     0.001031
      f+2     :     0.000118
      f-2     :     0.000565
      f+3     :     0.001316
      f-3     :     0.001371
      g0      :     0.000148  g :     0.000761
      g+1     :     0.000068
      g-1     :     0.000080
      g+2     :     0.000015
      g-2     :     0.000052
      g+3     :     0.000140
      g-3     :     0.000037
      g+4     :     0.000107
      g-4     :     0.000113
 24 H s       :     0.873864  s :     0.873864
      pz      :     0.008398  p :     0.029633
      px      :     0.011316
      py      :     0.009919
      dz2     :     0.000561  d :     0.003945
      dxz     :     0.001770
      dyz     :     0.001477
      dx2y2   :     0.000061
      dxy     :     0.000076
      f0      :     0.000045  f :     0.000380
      f+1     :     0.000180
      f-1     :     0.000140
      f+2     :     0.000005
      f-2     :     0.000008
      f+3     :     0.000001
      f-3     :     0.000001
 25 H s       :     0.853528  s :     0.853528
      pz      :     0.009726  p :     0.026921
      px      :     0.007740
      py      :     0.009456
      dz2     :     0.000749  d :     0.003910
      dxz     :     0.000969
      dyz     :     0.000146
      dx2y2   :     0.000537
      dxy     :     0.001510
      f0      :     0.000011  f :     0.000384
      f+1     :     0.000129
      f-1     :     0.000005
      f+2     :     0.000042
      f-2     :     0.000028
      f+3     :     0.000033
      f-3     :     0.000136
 26 H s       :     0.855714  s :     0.855714
      pz      :     0.010424  p :     0.026727
      px      :     0.009688
      py      :     0.006614
      dz2     :     0.000475  d :     0.003880
      dxz     :     0.000233
      dyz     :     0.001156
      dx2y2   :     0.001186
      dxy     :     0.000831
      f0      :     0.000030  f :     0.000379
      f+1     :     0.000019
      f-1     :     0.000074
      f+2     :     0.000043
      f-2     :     0.000038
      f+3     :     0.000032
      f-3     :     0.000142
 27 C s       :     3.162862  s :     3.162862
      pz      :     1.016469  p :     3.022011
      px      :     1.035814
      py      :     0.969728
      dz2     :     0.016939  d :     0.068743
      dxz     :     0.011085
      dyz     :     0.011433
      dx2y2   :     0.015054
      dxy     :     0.014232
      f0      :     0.001277  f :     0.006398
      f+1     :     0.000466
      f-1     :     0.001052
      f+2     :     0.000232
      f-2     :     0.000534
      f+3     :     0.001415
      f-3     :     0.001421
      g0      :     0.000093  g :     0.000750
      g+1     :     0.000066
      g-1     :     0.000107
      g+2     :     0.000034
      g-2     :     0.000045
      g+3     :     0.000128
      g-3     :     0.000019
      g+4     :     0.000114
      g-4     :     0.000144
 28 H s       :     0.854883  s :     0.854883
      pz      :     0.010888  p :     0.026983
      px      :     0.009767
      py      :     0.006328
      dz2     :     0.000745  d :     0.003897
      dxz     :     0.000479
      dyz     :     0.000744
      dx2y2   :     0.001383
      dxy     :     0.000545
      f0      :     0.000013  f :     0.000380
      f+1     :     0.000051
      f-1     :     0.000082
      f+2     :     0.000028
      f-2     :     0.000046
      f+3     :     0.000047
      f-3     :     0.000114
 29 H s       :     0.851593  s :     0.851593
      pz      :     0.009609  p :     0.026692
      px      :     0.007747
      py      :     0.009335
      dz2     :     0.000953  d :     0.003972
      dxz     :     0.000743
      dyz     :     0.000286
      dx2y2   :     0.000544
      dxy     :     0.001446
      f0      :     0.000011  f :     0.000392
      f+1     :     0.000149
      f-1     :     0.000003
      f+2     :     0.000025
      f-2     :     0.000049
      f+3     :     0.000039
      f-3     :     0.000115
 30 H s       :     0.877988  s :     0.877988
      pz      :     0.010128  p :     0.030175
      px      :     0.011085
      py      :     0.008962
      dz2     :     0.000438  d :     0.004113
      dxz     :     0.001884
      dyz     :     0.001601
      dx2y2   :     0.000081
      dxy     :     0.000108
      f0      :     0.000035  f :     0.000386
      f+1     :     0.000173
      f-1     :     0.000139
      f+2     :     0.000014
      f-2     :     0.000023
      f+3     :     0.000001
      f-3     :     0.000001
 31 C s       :     3.277646  s :     3.277646
      pz      :     0.819815  p :     2.448759
      px      :     0.719297
      py      :     0.909647
      dz2     :     0.030451  d :     0.134034
      dxz     :     0.029602
      dyz     :     0.015299
      dx2y2   :     0.033032
      dxy     :     0.025650
      f0      :     0.002539  f :     0.024180
      f+1     :     0.006353
      f-1     :     0.001222
      f+2     :     0.002558
      f-2     :     0.004997
      f+3     :     0.002906
      f-3     :     0.003605
      g0      :     0.000215  g :     0.002055
      g+1     :     0.000227
      g-1     :     0.000170
      g+2     :     0.000300
      g-2     :     0.000167
      g+3     :     0.000290
      g-3     :     0.000296
      g+4     :     0.000190
      g-4     :     0.000199
 32 C s       :     3.303709  s :     3.303709
      pz      :     0.848596  p :     2.582958
      px      :     0.861024
      py      :     0.873339
      dz2     :     0.019090  d :     0.090393
      dxz     :     0.019327
      dyz     :     0.012445
      dx2y2   :     0.016746
      dxy     :     0.022785
      f0      :     0.002026  f :     0.018199
      f+1     :     0.003941
      f-1     :     0.001627
      f+2     :     0.002264
      f-2     :     0.003393
      f+3     :     0.001972
      f-3     :     0.002975
      g0      :     0.000159  g :     0.001472
      g+1     :     0.000143
      g-1     :     0.000182
      g+2     :     0.000176
      g-2     :     0.000140
      g+3     :     0.000202
      g-3     :     0.000203
      g+4     :     0.000151
      g-4     :     0.000116
 33 C s       :     3.215269  s :     3.215269
      pz      :     0.934788  p :     2.737786
      px      :     0.883406
      py      :     0.919591
      dz2     :     0.024288  d :     0.112985
      dxz     :     0.018089
      dyz     :     0.015829
      dx2y2   :     0.025891
      dxy     :     0.028889
      f0      :     0.000466  f :     0.013646
      f+1     :     0.003439
      f-1     :     0.001449
      f+2     :     0.001475
      f-2     :     0.002398
      f+3     :     0.001786
      f-3     :     0.002632
      g0      :     0.000111  g :     0.001244
      g+1     :     0.000138
      g-1     :     0.000077
      g+2     :     0.000118
      g-2     :     0.000128
      g+3     :     0.000155
      g-3     :     0.000193
      g+4     :     0.000147
      g-4     :     0.000177
 34 H s       :     0.875791  s :     0.875791
      pz      :     0.010615  p :     0.033078
      px      :     0.011711
      py      :     0.010752
      dz2     :     0.001086  d :     0.003811
      dxz     :     0.001191
      dyz     :     0.000429
      dx2y2   :     0.000455
      dxy     :     0.000649
      f0      :     0.000098  f :     0.000326
      f+1     :     0.000055
      f-1     :     0.000025
      f+2     :     0.000050
      f-2     :     0.000072
      f+3     :     0.000012
      f-3     :     0.000014
 35 C s       :     3.177797  s :     3.177797
      pz      :     0.940896  p :     2.857845
      px      :     0.963279
      py      :     0.953670
      dz2     :     0.019124  d :     0.129163
      dxz     :     0.040130
      dyz     :     0.021984
      dx2y2   :     0.035041
      dxy     :     0.012883
      f0      :     0.002018  f :     0.012610
      f+1     :     0.002181
      f-1     :     0.001064
      f+2     :     0.001643
      f-2     :     0.002415
      f+3     :     0.001804
      f-3     :     0.001485
      g0      :     0.000155  g :     0.001247
      g+1     :     0.000095
      g-1     :     0.000170
      g+2     :     0.000122
      g-2     :     0.000172
      g+3     :     0.000161
      g-3     :     0.000138
      g+4     :     0.000112
      g-4     :     0.000122
 36 H s       :     0.847938  s :     0.847938
      pz      :     0.008356  p :     0.024070
      px      :     0.006387
      py      :     0.009327
      dz2     :     0.000759  d :     0.003011
      dxz     :     0.000532
      dyz     :     0.000360
      dx2y2   :     0.000434
      dxy     :     0.000925
      f0      :     0.000011  f :     0.000295
      f+1     :     0.000103
      f-1     :     0.000003
      f+2     :     0.000016
      f-2     :     0.000067
      f+3     :     0.000030
      f-3     :     0.000063
 37 C s       :     3.195003  s :     3.195003
      pz      :     0.915135  p :     2.794365
      px      :     0.941835
      py      :     0.937395
      dz2     :     0.033511  d :     0.128189
      dxz     :     0.036963
      dyz     :     0.012152
      dx2y2   :     0.010573
      dxy     :     0.034989
      f0      :     0.001718  f :     0.012510
      f+1     :     0.002980
      f-1     :     0.000807
      f+2     :     0.001313
      f-2     :     0.002675
      f+3     :     0.001053
      f-3     :     0.001965
      g0      :     0.000136  g :     0.001264
      g+1     :     0.000133
      g-1     :     0.000162
      g+2     :     0.000191
      g-2     :     0.000118
      g+3     :     0.000173
      g-3     :     0.000178
      g+4     :     0.000100
      g-4     :     0.000072
 38 H s       :     0.838545  s :     0.838545
      pz      :     0.007996  p :     0.022219
      px      :     0.006356
      py      :     0.007868
      dz2     :     0.000420  d :     0.002858
      dxz     :     0.000558
      dyz     :     0.000479
      dx2y2   :     0.001059
      dxy     :     0.000342
      f0      :     0.000013  f :     0.000287
      f+1     :     0.000041
      f-1     :     0.000038
      f+2     :     0.000035
      f-2     :     0.000041
      f+3     :     0.000074
      f-3     :     0.000044
 39 C s       :     3.208036  s :     3.208036
      pz      :     0.927855  p :     2.770852
      px      :     0.872826
      py      :     0.970172
      dz2     :     0.020590  d :     0.099295
      dxz     :     0.016522
      dyz     :     0.017106
      dx2y2   :     0.028046
      dxy     :     0.017031
      f0      :     0.000639  f :     0.013241
      f+1     :     0.003191
      f-1     :     0.001216
      f+2     :     0.001290
      f-2     :     0.002554
      f+3     :     0.001953
      f-3     :     0.002398
      g0      :     0.000111  g :     0.001220
      g+1     :     0.000147
      g-1     :     0.000067
      g+2     :     0.000141
      g-2     :     0.000113
      g+3     :     0.000145
      g-3     :     0.000194
      g+4     :     0.000137
      g-4     :     0.000165
 40 H s       :     0.893598  s :     0.893598
      pz      :     0.011134  p :     0.033520
      px      :     0.011167
      py      :     0.011219
      dz2     :     0.001047  d :     0.003811
      dxz     :     0.001032
      dyz     :     0.000712
      dx2y2   :     0.000530
      dxy     :     0.000490
      f0      :     0.000107  f :     0.000332
      f+1     :     0.000047
      f-1     :     0.000025
      f+2     :     0.000055
      f-2     :     0.000072
      f+3     :     0.000013
      f-3     :     0.000012
 41 C s       :     3.290864  s :     3.290864
      pz      :     0.916091  p :     2.709527
      px      :     0.919732
      py      :     0.873704
      dz2     :     0.022031  d :     0.116893
      dxz     :     0.019352
      dyz     :     0.031305
      dx2y2   :     0.023183
      dxy     :     0.021023
      f0      :     0.002560  f :     0.019206
      f+1     :     0.002119
      f-1     :     0.003079
      f+2     :     0.002428
      f-2     :     0.003934
      f+3     :     0.003140
      f-3     :     0.001946
      g0      :     0.000140  g :     0.001611
      g+1     :     0.000126
      g-1     :     0.000215
      g+2     :     0.000148
      g-2     :     0.000240
      g+3     :     0.000170
      g-3     :     0.000235
      g+4     :     0.000168
      g-4     :     0.000169
 42 C s       :     3.170511  s :     3.170511
      pz      :     0.975194  p :     2.986569
      px      :     1.024296
      py      :     0.987079
      dz2     :     0.015030  d :     0.072779
      dxz     :     0.015819
      dyz     :     0.014352
      dx2y2   :     0.006518
      dxy     :     0.021060
      f0      :     0.000711  f :     0.006620
      f+1     :     0.000758
      f-1     :     0.001249
      f+2     :     0.000796
      f-2     :     0.001857
      f+3     :     0.000748
      f-3     :     0.000500
      g0      :     0.000052  g :     0.000749
      g+1     :     0.000086
      g-1     :     0.000102
      g+2     :     0.000097
      g-2     :     0.000081
      g+3     :     0.000102
      g-3     :     0.000116
      g+4     :     0.000057
      g-4     :     0.000055
 43 H s       :     0.850417  s :     0.850417
      pz      :     0.010498  p :     0.026500
      px      :     0.008136
      py      :     0.007866
      dz2     :     0.000250  d :     0.003865
      dxz     :     0.001241
      dyz     :     0.000485
      dx2y2   :     0.001039
      dxy     :     0.000851
      f0      :     0.000044  f :     0.000378
      f+1     :     0.000037
      f-1     :     0.000017
      f+2     :     0.000049
      f-2     :     0.000078
      f+3     :     0.000121
      f-3     :     0.000033
 44 H s       :     0.877394  s :     0.877394
      pz      :     0.008999  p :     0.025494
      px      :     0.008917
      py      :     0.007577
      dz2     :     0.000823  d :     0.003885
      dxz     :     0.000467
      dyz     :     0.000602
      dx2y2   :     0.001354
      dxy     :     0.000638
      f0      :     0.000010  f :     0.000390
      f+1     :     0.000044
      f-1     :     0.000083
      f+2     :     0.000071
      f-2     :     0.000027
      f+3     :     0.000082
      f-3     :     0.000073
 45 H s       :     0.880060  s :     0.880060
      pz      :     0.007885  p :     0.031813
      px      :     0.012126
      py      :     0.011802
      dz2     :     0.001239  d :     0.004156
      dxz     :     0.001050
      dyz     :     0.000972
      dx2y2   :     0.000531
      dxy     :     0.000365
      f0      :     0.000116  f :     0.000385
      f+1     :     0.000054
      f-1     :     0.000067
      f+2     :     0.000081
      f-2     :     0.000045
      f+3     :     0.000005
      f-3     :     0.000016
 46 C s       :     3.201099  s :     3.201099
      pz      :     1.011991  p :     2.915175
      px      :     0.919844
      py      :     0.983340
      dz2     :     0.007071  d :     0.065344
      dxz     :     0.010137
      dyz     :     0.017668
      dx2y2   :     0.012841
      dxy     :     0.017627
      f0      :     0.000874  f :     0.006722
      f+1     :     0.000492
      f-1     :     0.000618
      f+2     :     0.000708
      f-2     :     0.001879
      f+3     :     0.001176
      f-3     :     0.000975
      g0      :     0.000054  g :     0.000735
      g+1     :     0.000090
      g-1     :     0.000039
      g+2     :     0.000047
      g-2     :     0.000091
      g+3     :     0.000049
      g-3     :     0.000161
      g+4     :     0.000098
      g-4     :     0.000108
 47 H s       :     0.930094  s :     0.930094
      pz      :     0.013649  p :     0.037234
      px      :     0.010673
      py      :     0.012912
      dz2     :     0.001226  d :     0.004497
      dxz     :     0.001011
      dyz     :     0.000913
      dx2y2   :     0.000686
      dxy     :     0.000660
      f0      :     0.000085  f :     0.000400
      f+1     :     0.000057
      f-1     :     0.000052
      f+2     :     0.000107
      f-2     :     0.000058
      f+3     :     0.000016
      f-3     :     0.000026
 48 H s       :     0.884543  s :     0.884543
      pz      :     0.010786  p :     0.025845
      px      :     0.006994
      py      :     0.008066
      dz2     :     0.000795  d :     0.003979
      dxz     :     0.000693
      dyz     :     0.000689
      dx2y2   :     0.001178
      dxy     :     0.000624
      f0      :     0.000011  f :     0.000396
      f+1     :     0.000062
      f-1     :     0.000079
      f+2     :     0.000062
      f-2     :     0.000042
      f+3     :     0.000072
      f-3     :     0.000069
 49 H s       :     0.846199  s :     0.846199
      pz      :     0.008407  p :     0.025230
      px      :     0.008649
      py      :     0.008174
      dz2     :     0.001383  d :     0.003816
      dxz     :     0.000596
      dyz     :     0.000418
      dx2y2   :     0.000624
      dxy     :     0.000795
      f0      :     0.000054  f :     0.000379
      f+1     :     0.000023
      f-1     :     0.000108
      f+2     :     0.000045
      f-2     :     0.000064
      f+3     :     0.000053
      f-3     :     0.000032
 50 C s       :     3.154436  s :     3.154436
      pz      :     0.965916  p :     3.017139
      px      :     1.039701
      py      :     1.011522
      dz2     :     0.016581  d :     0.072339
      dxz     :     0.009785
      dyz     :     0.018184
      dx2y2   :     0.006246
      dxy     :     0.021543
      f0      :     0.001228  f :     0.006628
      f+1     :     0.000591
      f-1     :     0.001560
      f+2     :     0.000580
      f-2     :     0.001469
      f+3     :     0.000185
      f-3     :     0.001015
      g0      :     0.000074  g :     0.000766
      g+1     :     0.000085
      g-1     :     0.000153
      g+2     :     0.000099
      g-2     :     0.000156
      g+3     :     0.000053
      g-3     :     0.000063
      g+4     :     0.000058
      g-4     :     0.000023
 51 H s       :     0.863394  s :     0.863394
      pz      :     0.003784  p :     0.023949
      px      :     0.010195
      py      :     0.009970
      dz2     :     0.001276  d :     0.003821
      dxz     :     0.000740
      dyz     :     0.000453
      dx2y2   :     0.000436
      dxy     :     0.000917
      f0      :     0.000079  f :     0.000389
      f+1     :     0.000033
      f-1     :     0.000081
      f+2     :     0.000039
      f-2     :     0.000103
      f+3     :     0.000038
      f-3     :     0.000015
 52 H s       :     0.875781  s :     0.875781
      pz      :     0.008721  p :     0.027426
      px      :     0.009350
      py      :     0.009356
      dz2     :     0.000463  d :     0.004112
      dxz     :     0.000859
      dyz     :     0.000791
      dx2y2   :     0.001401
      dxy     :     0.000598
      f0      :     0.000029  f :     0.000396
      f+1     :     0.000047
      f-1     :     0.000046
      f+2     :     0.000047
      f-2     :     0.000075
      f+3     :     0.000121
      f-3     :     0.000030
 53 H s       :     0.865733  s :     0.865733
      pz      :     0.009580  p :     0.024358
      px      :     0.008961
      py      :     0.005817
      dz2     :     0.000224  d :     0.003829
      dxz     :     0.000953
      dyz     :     0.000596
      dx2y2   :     0.001289
      dxy     :     0.000767
      f0      :     0.000053  f :     0.000389
      f+1     :     0.000027
      f-1     :     0.000018
      f+2     :     0.000019
      f-2     :     0.000077
      f+3     :     0.000162
      f-3     :     0.000032
 54 C s       :     3.124838  s :     3.124838
      pz      :     0.752917  p :     2.205851
      px      :     0.766323
      py      :     0.686610
      dz2     :     0.040793  d :     0.256652
      dxz     :     0.042969
      dyz     :     0.058215
      dx2y2   :     0.069548
      dxy     :     0.045126
      f0      :     0.003878  f :     0.034539
      f+1     :     0.002300
      f-1     :     0.008577
      f+2     :     0.003688
      f-2     :     0.006884
      f+3     :     0.003979
      f-3     :     0.005233
      g0      :     0.000453  g :     0.004400
      g+1     :     0.000258
      g-1     :     0.000516
      g+2     :     0.000458
      g-2     :     0.000563
      g+3     :     0.000593
      g-3     :     0.000524
      g+4     :     0.000456
      g-4     :     0.000578
 55 C s       :     3.249685  s :     3.249685
      pz      :     0.765695  p :     2.577305
      px      :     0.919761
      py      :     0.891849
      dz2     :     0.023619  d :     0.104329
      dxz     :     0.018830
      dyz     :     0.019738
      dx2y2   :     0.024118
      dxy     :     0.018024
      f0      :     0.002831  f :     0.017401
      f+1     :     0.001685
      f-1     :     0.003243
      f+2     :     0.001566
      f-2     :     0.004237
      f+3     :     0.001733
      f-3     :     0.002106
      g0      :     0.000147  g :     0.001546
      g+1     :     0.000171
      g-1     :     0.000230
      g+2     :     0.000224
      g-2     :     0.000168
      g+3     :     0.000200
      g-3     :     0.000136
      g+4     :     0.000118
      g-4     :     0.000153
 56 C s       :     3.281855  s :     3.281855
      pz      :     0.923952  p :     2.738569
      px      :     0.910046
      py      :     0.904571
      dz2     :     0.015324  d :     0.099547
      dxz     :     0.017952
      dyz     :     0.034406
      dx2y2   :     0.023564
      dxy     :     0.008301
      f0      :     0.002679  f :     0.013331
      f+1     :     0.000784
      f-1     :     0.002382
      f+2     :     0.001473
      f-2     :     0.002849
      f+3     :     0.001085
      f-3     :     0.002080
      g0      :     0.000189  g :     0.001255
      g+1     :     0.000174
      g-1     :     0.000116
      g+2     :     0.000154
      g-2     :     0.000169
      g+3     :     0.000112
      g-3     :     0.000105
      g+4     :     0.000111
      g-4     :     0.000124
 57 H s       :     0.850701  s :     0.850701
      pz      :     0.007159  p :     0.027588
      px      :     0.009893
      py      :     0.010536
      dz2     :     0.001065  d :     0.003296
      dxz     :     0.000676
      dyz     :     0.000243
      dx2y2   :     0.000539
      dxy     :     0.000774
      f0      :     0.000049  f :     0.000304
      f+1     :     0.000016
      f-1     :     0.000067
      f+2     :     0.000021
      f-2     :     0.000085
      f+3     :     0.000038
      f-3     :     0.000028
 58 C s       :     3.179391  s :     3.179391
      pz      :     0.894228  p :     2.807780
      px      :     0.963371
      py      :     0.950181
      dz2     :     0.039889  d :     0.120403
      dxz     :     0.015103
      dyz     :     0.029637
      dx2y2   :     0.008761
      dxy     :     0.027014
      f0      :     0.002395  f :     0.012470
      f+1     :     0.000734
      f-1     :     0.002683
      f+2     :     0.001140
      f-2     :     0.003179
      f+3     :     0.001387
      f-3     :     0.000951
      g0      :     0.000157  g :     0.001268
      g+1     :     0.000155
      g-1     :     0.000200
      g+2     :     0.000214
      g-2     :     0.000166
      g+3     :     0.000149
      g-3     :     0.000127
      g+4     :     0.000065
      g-4     :     0.000035
 59 H s       :     0.823923  s :     0.823923
      pz      :     0.007213  p :     0.022640
      px      :     0.007662
      py      :     0.007765
      dz2     :     0.000246  d :     0.002835
      dxz     :     0.000459
      dyz     :     0.000687
      dx2y2   :     0.001163
      dxy     :     0.000281
      f0      :     0.000029  f :     0.000283
      f+1     :     0.000021
      f-1     :     0.000027
      f+2     :     0.000020
      f-2     :     0.000058
      f+3     :     0.000030
      f-3     :     0.000099
 60 C s       :     3.201982  s :     3.201982
      pz      :     0.940550  p :     2.749268
      px      :     0.911859
      py      :     0.896859
      dz2     :     0.031389  d :     0.123327
      dxz     :     0.026042
      dyz     :     0.017762
      dx2y2   :     0.028054
      dxy     :     0.020080
      f0      :     0.001664  f :     0.012398
      f+1     :     0.001254
      f-1     :     0.002179
      f+2     :     0.000887
      f-2     :     0.002981
      f+3     :     0.001412
      f-3     :     0.002020
      g0      :     0.000104  g :     0.001268
      g+1     :     0.000106
      g-1     :     0.000194
      g+2     :     0.000157
      g-2     :     0.000161
      g+3     :     0.000168
      g-3     :     0.000122
      g+4     :     0.000110
      g-4     :     0.000145
 61 H s       :     0.827671  s :     0.827671
      pz      :     0.006577  p :     0.022599
      px      :     0.008215
      py      :     0.007807
      dz2     :     0.000813  d :     0.002835
      dxz     :     0.000451
      dyz     :     0.000961
      dx2y2   :     0.000274
      dxy     :     0.000336
      f0      :     0.000094  f :     0.000278
      f+1     :     0.000013
      f-1     :     0.000060
      f+2     :     0.000037
      f-2     :     0.000060
      f+3     :     0.000007
      f-3     :     0.000007
 62 C s       :     3.199849  s :     3.199849
      pz      :     0.937271  p :     2.800110
      px      :     0.918508
      py      :     0.944331
      dz2     :     0.016175  d :     0.120818
      dxz     :     0.020731
      dyz     :     0.048935
      dx2y2   :     0.023904
      dxy     :     0.011074
      f0      :     0.002482  f :     0.012441
      f+1     :     0.000730
      f-1     :     0.002251
      f+2     :     0.001198
      f-2     :     0.002690
      f+3     :     0.001085
      f-3     :     0.002005
      g0      :     0.000194  g :     0.001270
      g+1     :     0.000176
      g-1     :     0.000121
      g+2     :     0.000164
      g-2     :     0.000174
      g+3     :     0.000108
      g-3     :     0.000099
      g+4     :     0.000111
      g-4     :     0.000122
 63 H s       :     0.825200  s :     0.825200
      pz      :     0.007043  p :     0.023300
      px      :     0.009006
      py      :     0.007250
      dz2     :     0.000965  d :     0.002897
      dxz     :     0.000581
      dyz     :     0.000243
      dx2y2   :     0.000414
      dxy     :     0.000694
      f0      :     0.000044  f :     0.000283
      f+1     :     0.000017
      f-1     :     0.000069
      f+2     :     0.000018
      f-2     :     0.000078
      f+3     :     0.000033
      f-3     :     0.000026
 64 C s       :     3.217166  s :     3.217166
      pz      :     0.876628  p :     2.745091
      px      :     0.925686
      py      :     0.942776
      dz2     :     0.030500  d :     0.099214
      dxz     :     0.016896
      dyz     :     0.021792
      dx2y2   :     0.008609
      dxy     :     0.021418
      f0      :     0.002697  f :     0.012677
      f+1     :     0.000881
      f-1     :     0.002540
      f+2     :     0.001189
      f-2     :     0.003215
      f+3     :     0.001297
      f-3     :     0.000858
      g0      :     0.000157  g :     0.001253
      g+1     :     0.000150
      g-1     :     0.000196
      g+2     :     0.000217
      g-2     :     0.000173
      g+3     :     0.000141
      g-3     :     0.000127
      g+4     :     0.000063
      g-4     :     0.000030
 65 H s       :     0.842066  s :     0.842066
      pz      :     0.009488  p :     0.026932
      px      :     0.009764
      py      :     0.007680
      dz2     :     0.000433  d :     0.003288
      dxz     :     0.000516
      dyz     :     0.000716
      dx2y2   :     0.001228
      dxy     :     0.000395
      f0      :     0.000029  f :     0.000303
      f+1     :     0.000023
      f-1     :     0.000036
      f+2     :     0.000020
      f-2     :     0.000057
      f+3     :     0.000041
      f-3     :     0.000098
 66 H s       :     0.762301  s :     0.762301
      pz      :     0.024407  p :     0.060431
      px      :     0.024190
      py      :     0.011834
      dz2     :     0.000704  d :     0.008735
      dxz     :     0.001318
      dyz     :     0.002177
      dx2y2   :     0.003462
      dxy     :     0.001073
      f0      :     0.000107  f :     0.000855
      f+1     :     0.000046
      f-1     :     0.000071
      f+2     :     0.000036
      f-2     :     0.000176
      f+3     :     0.000093
      f-3     :     0.000325


                     *******************************
                     * LOEWDIN POPULATION ANALYSIS *
                     *******************************

----------------------
LOEWDIN ATOMIC CHARGES
----------------------
   0 O :    0.588105
   1 O :    0.329040
   2 N :    0.390309
   3 N :    0.587577
   4 C :   -0.465321
   5 C :   -0.154521
   6 H :   -0.022128
   7 C :   -0.101184
   8 C :    0.079870
   9 H :   -0.041551
  10 C :    0.058804
  11 H :   -0.051890
  12 C :    0.055966
  13 H :   -0.053217
  14 C :    0.059763
  15 H :   -0.051836
  16 C :    0.081511
  17 H :   -0.044330
  18 C :   -0.404945
  19 C :    0.222398
  20 H :   -0.052505
  21 H :   -0.049578
  22 H :   -0.051683
  23 C :    0.241562
  24 H :   -0.056996
  25 H :   -0.044374
  26 H :   -0.049373
  27 C :    0.242761
  28 H :   -0.048529
  29 H :   -0.044329
  30 H :   -0.055767
  31 C :   -0.203340
  32 C :   -0.049689
  33 C :    0.065760
  34 H :   -0.052548
  35 C :    0.029937
  36 H :   -0.060315
  37 C :    0.039769
  38 H :   -0.051857
  39 C :    0.061638
  40 H :   -0.054864
  41 C :   -0.244495
  42 C :    0.251752
  43 H :   -0.045458
  44 H :   -0.044541
  45 H :   -0.059422
  46 C :    0.247075
  47 H :   -0.062769
  48 H :   -0.045894
  49 H :   -0.044489
  50 C :    0.231546
  51 H :   -0.046564
  52 H :   -0.045606
  53 H :   -0.047328
  54 C :   -0.753335
  55 C :   -0.125910
  56 C :    0.094129
  57 H :   -0.045175
  58 C :    0.073573
  59 H :   -0.047967
  60 C :    0.082566
  61 H :   -0.045691
  62 C :    0.073848
  63 H :   -0.048166
  64 C :    0.100508
  65 H :   -0.041982
  66 H :   -0.178307

-------------------------------
LOEWDIN REDUCED ORBITAL CHARGES
-------------------------------
  0 O s       :     3.034902  s :     3.034902
      pz      :     1.315041  p :     4.162623
      px      :     1.435651
      py      :     1.411931
      dz2     :     0.042866  d :     0.183725
      dxz     :     0.038816
      dyz     :     0.048560
      dx2y2   :     0.029641
      dxy     :     0.023843
      f0      :     0.005208  f :     0.029554
      f+1     :     0.003359
      f-1     :     0.006293
      f+2     :     0.004463
      f-2     :     0.004791
      f+3     :     0.003161
      f-3     :     0.002278
      g0      :     0.000101  g :     0.001091
      g+1     :     0.000146
      g-1     :     0.000160
      g+2     :     0.000206
      g-2     :     0.000134
      g+3     :     0.000122
      g-3     :     0.000119
      g+4     :     0.000049
      g-4     :     0.000054
  1 O s       :     3.235579  s :     3.235579
      pz      :     1.482191  p :     4.316942
      px      :     1.369685
      py      :     1.465066
      dz2     :     0.012301  d :     0.095445
      dxz     :     0.013608
      dyz     :     0.020296
      dx2y2   :     0.021789
      dxy     :     0.027451
      f0      :     0.002266  f :     0.021744
      f+1     :     0.001645
      f-1     :     0.003211
      f+2     :     0.001114
      f-2     :     0.004411
      f+3     :     0.004550
      f-3     :     0.004547
      g0      :     0.000127  g :     0.001250
      g+1     :     0.000060
      g-1     :     0.000105
      g+2     :     0.000027
      g-2     :     0.000212
      g+3     :     0.000167
      g-3     :     0.000101
      g+4     :     0.000196
      g-4     :     0.000256
  2 N s       :     2.851496  s :     2.851496
      pz      :     1.275151  p :     3.407273
      px      :     1.152005
      py      :     0.980117
      dz2     :     0.075846  d :     0.290950
      dxz     :     0.089377
      dyz     :     0.036961
      dx2y2   :     0.039553
      dxy     :     0.049213
      f0      :     0.012148  f :     0.055836
      f+1     :     0.013494
      f-1     :     0.008685
      f+2     :     0.008086
      f-2     :     0.002823
      f+3     :     0.003673
      f-3     :     0.006926
      g0      :     0.000910  g :     0.004136
      g+1     :     0.000830
      g-1     :     0.000491
      g+2     :     0.000659
      g-2     :     0.000347
      g+3     :     0.000258
      g-3     :     0.000150
      g+4     :     0.000171
      g-4     :     0.000319
  3 N s       :     2.676717  s :     2.676717
      pz      :     1.090422  p :     3.346011
      px      :     1.119582
      py      :     1.136007
      dz2     :     0.086482  d :     0.330850
      dxz     :     0.078653
      dyz     :     0.051149
      dx2y2   :     0.050973
      dxy     :     0.063591
      f0      :     0.008716  f :     0.055880
      f+1     :     0.014756
      f-1     :     0.004785
      f+2     :     0.007491
      f-2     :     0.008114
      f+3     :     0.005299
      f-3     :     0.006719
      g0      :     0.000516  g :     0.002965
      g+1     :     0.000460
      g-1     :     0.000191
      g+2     :     0.000558
      g-2     :     0.000238
      g+3     :     0.000145
      g-3     :     0.000387
      g+4     :     0.000179
      g-4     :     0.000291
  4 C s       :     2.593077  s :     2.593077
      pz      :     0.947344  p :     2.610746
      px      :     0.909267
      py      :     0.754135
      dz2     :     0.282648  d :     0.942661
      dxz     :     0.290793
      dyz     :     0.159009
      dx2y2   :     0.108854
      dxy     :     0.101357
      f0      :     0.072743  f :     0.283604
      f+1     :     0.058679
      f-1     :     0.028283
      f+2     :     0.053482
      f-2     :     0.037538
      f+3     :     0.011944
      f-3     :     0.020936
      g0      :     0.006895  g :     0.035233
      g+1     :     0.006979
      g-1     :     0.003567
      g+2     :     0.005693
      g-2     :     0.003914
      g+3     :     0.003174
      g-3     :     0.002654
      g+4     :     0.000896
      g-4     :     0.001461
  5 C s       :     2.521720  s :     2.521720
      pz      :     0.847998  p :     2.682644
      px      :     0.913262
      py      :     0.921385
      dz2     :     0.208377  d :     0.739392
      dxz     :     0.155186
      dyz     :     0.130873
      dx2y2   :     0.153611
      dxy     :     0.091344
      f0      :     0.045559  f :     0.196353
      f+1     :     0.035360
      f-1     :     0.024596
      f+2     :     0.029315
      f-2     :     0.025739
      f+3     :     0.017569
      f-3     :     0.018215
      g0      :     0.002947  g :     0.014412
      g+1     :     0.001904
      g-1     :     0.001804
      g+2     :     0.002077
      g-2     :     0.001729
      g+3     :     0.001324
      g-3     :     0.000958
      g+4     :     0.000566
      g-4     :     0.001103
  6 H s       :     0.738077  s :     0.738077
      pz      :     0.042973  p :     0.200297
      px      :     0.060383
      py      :     0.096940
      dz2     :     0.005735  d :     0.073874
      dxz     :     0.002515
      dyz     :     0.022763
      dx2y2   :     0.020823
      dxy     :     0.022039
      f0      :     0.001200  f :     0.009879
      f+1     :     0.000335
      f-1     :     0.001118
      f+2     :     0.001700
      f-2     :     0.000487
      f+3     :     0.002115
      f-3     :     0.002924
  7 C s       :     2.564263  s :     2.564263
      pz      :     0.888499  p :     2.705836
      px      :     0.815852
      py      :     1.001485
      dz2     :     0.124850  d :     0.655635
      dxz     :     0.090580
      dyz     :     0.178509
      dx2y2   :     0.134851
      dxy     :     0.126845
      f0      :     0.030664  f :     0.160931
      f+1     :     0.016835
      f-1     :     0.017904
      f+2     :     0.038588
      f-2     :     0.014247
      f+3     :     0.025104
      f-3     :     0.017589
      g0      :     0.000963  g :     0.014519
      g+1     :     0.001448
      g-1     :     0.002133
      g+2     :     0.001704
      g-2     :     0.001778
      g+3     :     0.001273
      g-3     :     0.002216
      g+4     :     0.001313
      g-4     :     0.001690
  8 C s       :     2.577403  s :     2.577403
      pz      :     0.927210  p :     2.708751
      px      :     0.837191
      py      :     0.944349
      dz2     :     0.137834  d :     0.506173
      dxz     :     0.092014
      dyz     :     0.106874
      dx2y2   :     0.108977
      dxy     :     0.060473
      f0      :     0.017278  f :     0.115992
      f+1     :     0.016077
      f-1     :     0.019470
      f+2     :     0.024629
      f-2     :     0.016320
      f+3     :     0.010643
      f-3     :     0.011575
      g0      :     0.000724  g :     0.011811
      g+1     :     0.001758
      g-1     :     0.001187
      g+2     :     0.002002
      g-2     :     0.001945
      g+3     :     0.001559
      g-3     :     0.001478
      g+4     :     0.000699
      g-4     :     0.000458
  9 H s       :     0.780375  s :     0.780375
      pz      :     0.044178  p :     0.186332
      px      :     0.049956
      py      :     0.092199
      dz2     :     0.005114  d :     0.065210
      dxz     :     0.000752
      dyz     :     0.023499
      dx2y2   :     0.014506
      dxy     :     0.021338
      f0      :     0.001322  f :     0.009634
      f+1     :     0.000199
      f-1     :     0.001176
      f+2     :     0.002080
      f-2     :     0.000178
      f+3     :     0.002764
      f-3     :     0.001914
 10 C s       :     2.587319  s :     2.587319
      pz      :     0.903749  p :     2.719468
      px      :     0.830717
      py      :     0.985001
      dz2     :     0.083387  d :     0.509100
      dxz     :     0.056992
      dyz     :     0.162049
      dx2y2   :     0.094189
      dxy     :     0.112482
      f0      :     0.021515  f :     0.113683
      f+1     :     0.011893
      f-1     :     0.012223
      f+2     :     0.024199
      f-2     :     0.010580
      f+3     :     0.022159
      f-3     :     0.011114
      g0      :     0.000851  g :     0.011626
      g+1     :     0.001220
      g-1     :     0.001435
      g+2     :     0.001375
      g-2     :     0.001457
      g+3     :     0.001178
      g-3     :     0.001346
      g+4     :     0.001173
      g-4     :     0.001592
 11 H s       :     0.791053  s :     0.791053
      pz      :     0.070089  p :     0.186784
      px      :     0.057329
      py      :     0.059366
      dz2     :     0.017803  d :     0.064437
      dxz     :     0.012380
      dyz     :     0.013320
      dx2y2   :     0.011964
      dxy     :     0.008971
      f0      :     0.001439  f :     0.009616
      f+1     :     0.001227
      f-1     :     0.001746
      f+2     :     0.002147
      f-2     :     0.001612
      f+3     :     0.000669
      f-3     :     0.000775
 12 C s       :     2.587833  s :     2.587833
      pz      :     0.904376  p :     2.723317
      px      :     0.827097
      py      :     0.991845
      dz2     :     0.083714  d :     0.507761
      dxz     :     0.062241
      dyz     :     0.153012
      dx2y2   :     0.096941
      dxy     :     0.111853
      f0      :     0.020452  f :     0.113543
      f+1     :     0.010909
      f-1     :     0.013916
      f+2     :     0.024703
      f-2     :     0.010099
      f+3     :     0.019242
      f-3     :     0.014221
      g0      :     0.000780  g :     0.011579
      g+1     :     0.000838
      g-1     :     0.001844
      g+2     :     0.001253
      g-2     :     0.001488
      g+3     :     0.000721
      g-3     :     0.001858
      g+4     :     0.001234
      g-4     :     0.001563
 13 H s       :     0.791951  s :     0.791951
      pz      :     0.072216  p :     0.187194
      px      :     0.063238
      py      :     0.051740
      dz2     :     0.018166  d :     0.064438
      dxz     :     0.013223
      dyz     :     0.013489
      dx2y2   :     0.010529
      dxy     :     0.009031
      f0      :     0.001602  f :     0.009634
      f+1     :     0.001733
      f-1     :     0.001274
      f+2     :     0.002060
      f-2     :     0.001714
      f+3     :     0.000715
      f-3     :     0.000537
 14 C s       :     2.587152  s :     2.587152
      pz      :     0.931495  p :     2.717534
      px      :     0.838023
      py      :     0.948016
      dz2     :     0.143178  d :     0.510102
      dxz     :     0.092373
      dyz     :     0.105581
      dx2y2   :     0.109050
      dxy     :     0.059919
      f0      :     0.017239  f :     0.113819
      f+1     :     0.015547
      f-1     :     0.018766
      f+2     :     0.024429
      f-2     :     0.015918
      f+3     :     0.010492
      f-3     :     0.011427
      g0      :     0.000721  g :     0.011629
      g+1     :     0.001735
      g-1     :     0.001174
      g+2     :     0.001994
      g-2     :     0.001861
      g+3     :     0.001547
      g-3     :     0.001435
      g+4     :     0.000695
      g-4     :     0.000466
 15 H s       :     0.791006  s :     0.791006
      pz      :     0.045351  p :     0.186755
      px      :     0.049727
      py      :     0.091676
      dz2     :     0.004965  d :     0.064459
      dxz     :     0.000705
      dyz     :     0.023283
      dx2y2   :     0.014344
      dxy     :     0.021162
      f0      :     0.001315  f :     0.009616
      f+1     :     0.000199
      f-1     :     0.001180
      f+2     :     0.002059
      f-2     :     0.000189
      f+3     :     0.002736
      f-3     :     0.001938
 16 C s       :     2.575762  s :     2.575762
      pz      :     0.904421  p :     2.707536
      px      :     0.828984
      py      :     0.974131
      dz2     :     0.085923  d :     0.506647
      dxz     :     0.058980
      dyz     :     0.157999
      dx2y2   :     0.094776
      dxy     :     0.108968
      f0      :     0.022293  f :     0.116721
      f+1     :     0.012229
      f-1     :     0.012733
      f+2     :     0.024353
      f-2     :     0.010935
      f+3     :     0.022723
      f-3     :     0.011456
      g0      :     0.000841  g :     0.011823
      g+1     :     0.001235
      g-1     :     0.001475
      g+2     :     0.001370
      g-2     :     0.001479
      g+3     :     0.001214
      g-3     :     0.001346
      g+4     :     0.001196
      g-4     :     0.001666
 17 H s       :     0.777808  s :     0.777808
      pz      :     0.074418  p :     0.191329
      px      :     0.058443
      py      :     0.058468
      dz2     :     0.018281  d :     0.065502
      dxz     :     0.012615
      dyz     :     0.013892
      dx2y2   :     0.011755
      dxy     :     0.008960
      f0      :     0.001503  f :     0.009690
      f+1     :     0.001216
      f-1     :     0.001791
      f+2     :     0.002154
      f-2     :     0.001621
      f+3     :     0.000643
      f-3     :     0.000762
 18 C s       :     2.545283  s :     2.545283
      pz      :     0.921349  p :     2.708880
      px      :     0.848254
      py      :     0.939276
      dz2     :     0.206151  d :     0.892685
      dxz     :     0.156520
      dyz     :     0.150584
      dx2y2   :     0.212105
      dxy     :     0.167325
      f0      :     0.022650  f :     0.242385
      f+1     :     0.051914
      f-1     :     0.039780
      f+2     :     0.029586
      f-2     :     0.021174
      f+3     :     0.026410
      f-3     :     0.050872
      g0      :     0.001808  g :     0.015712
      g+1     :     0.002112
      g-1     :     0.001446
      g+2     :     0.001996
      g-2     :     0.001207
      g+3     :     0.001436
      g-3     :     0.001509
      g+4     :     0.002236
      g-4     :     0.001963
 19 C s       :     2.541649  s :     2.541649
      pz      :     0.882809  p :     2.761221
      px      :     0.943151
      py      :     0.935261
      dz2     :     0.092171  d :     0.395261
      dxz     :     0.090549
      dyz     :     0.096196
      dx2y2   :     0.063299
      dxy     :     0.053047
      f0      :     0.015086  f :     0.075573
      f+1     :     0.016803
      f-1     :     0.019301
      f+2     :     0.007712
      f-2     :     0.007493
      f+3     :     0.008620
      f-3     :     0.000558
      g0      :     0.000714  g :     0.003898
      g+1     :     0.001102
      g-1     :     0.001193
      g+2     :     0.000167
      g-2     :     0.000116
      g+3     :     0.000425
      g-3     :     0.000024
      g+4     :     0.000073
      g-4     :     0.000084
 20 H s       :     0.786626  s :     0.786626
      pz      :     0.050048  p :     0.189163
      px      :     0.059453
      py      :     0.079662
      dz2     :     0.008521  d :     0.067339
      dxz     :     0.004337
      dyz     :     0.017910
      dx2y2   :     0.020140
      dxy     :     0.016432
      f0      :     0.000733  f :     0.009377
      f+1     :     0.000495
      f-1     :     0.001702
      f+2     :     0.000958
      f-2     :     0.001173
      f+3     :     0.001480
      f-3     :     0.002836
 21 H s       :     0.783966  s :     0.783966
      pz      :     0.051113  p :     0.189084
      px      :     0.083778
      py      :     0.054194
      dz2     :     0.010599  d :     0.067143
      dxz     :     0.019679
      dyz     :     0.001622
      dx2y2   :     0.011279
      dxy     :     0.023965
      f0      :     0.000601  f :     0.009384
      f+1     :     0.002426
      f-1     :     0.000099
      f+2     :     0.001711
      f-2     :     0.000592
      f+3     :     0.001312
      f-3     :     0.002644
 22 H s       :     0.785938  s :     0.785938
      pz      :     0.055027  p :     0.189187
      px      :     0.062259
      py      :     0.071901
      dz2     :     0.014253  d :     0.067200
      dxz     :     0.007741
      dyz     :     0.012272
      dx2y2   :     0.020862
      dxy     :     0.012072
      f0      :     0.000578  f :     0.009358
      f+1     :     0.000970
      f-1     :     0.001865
      f+2     :     0.001102
      f-2     :     0.001510
      f+3     :     0.001113
      f-3     :     0.002220
 23 C s       :     2.538754  s :     2.538754
      pz      :     0.929271  p :     2.756265
      px      :     0.921755
      py      :     0.905239
      dz2     :     0.123014  d :     0.385004
      dxz     :     0.042930
      dyz     :     0.044827
      dx2y2   :     0.107556
      dxy     :     0.066677
      f0      :     0.009716  f :     0.074573
      f+1     :     0.006646
      f-1     :     0.012522
      f+2     :     0.010508
      f-2     :     0.010939
      f+3     :     0.012438
      f-3     :     0.011804
      g0      :     0.000568  g :     0.003842
      g+1     :     0.000185
      g-1     :     0.000236
      g+2     :     0.000133
      g-2     :     0.000709
      g+3     :     0.000536
      g-3     :     0.000490
      g+4     :     0.000431
      g-4     :     0.000554
 24 H s       :     0.782405  s :     0.782405
      pz      :     0.089022  p :     0.197095
      px      :     0.055485
      py      :     0.052588
      dz2     :     0.017496  d :     0.068046
      dxz     :     0.025371
      dyz     :     0.023611
      dx2y2   :     0.000655
      dxy     :     0.000914
      f0      :     0.002812  f :     0.009449
      f+1     :     0.003294
      f-1     :     0.003053
      f+2     :     0.000118
      f-2     :     0.000160
      f+3     :     0.000007
      f-3     :     0.000006
 25 H s       :     0.777541  s :     0.777541
      pz      :     0.057326  p :     0.190127
      px      :     0.081925
      py      :     0.050876
      dz2     :     0.012557  d :     0.067301
      dxz     :     0.017903
      dyz     :     0.001752
      dx2y2   :     0.012015
      dxy     :     0.023074
      f0      :     0.000570  f :     0.009406
      f+1     :     0.002580
      f-1     :     0.000090
      f+2     :     0.001568
      f-2     :     0.000590
      f+3     :     0.001371
      f-3     :     0.002637
 26 H s       :     0.782357  s :     0.782357
      pz      :     0.054904  p :     0.190460
      px      :     0.058007
      py      :     0.077549
      dz2     :     0.008913  d :     0.067199
      dxz     :     0.003973
      dyz     :     0.017636
      dx2y2   :     0.020263
      dxy     :     0.016413
      f0      :     0.000782  f :     0.009357
      f+1     :     0.000482
      f-1     :     0.001688
      f+2     :     0.000886
      f-2     :     0.001049
      f+3     :     0.001580
      f-3     :     0.002889
 27 C s       :     2.537739  s :     2.537739
      pz      :     0.934695  p :     2.757182
      px      :     0.929651
      py      :     0.892836
      dz2     :     0.097839  d :     0.384010
      dxz     :     0.048510
      dyz     :     0.063680
      dx2y2   :     0.087207
      dxy     :     0.086774
      f0      :     0.011248  f :     0.074471
      f+1     :     0.003449
      f-1     :     0.010913
      f+2     :     0.011565
      f-2     :     0.010725
      f+3     :     0.011638
      f-3     :     0.014933
      g0      :     0.000437  g :     0.003837
      g+1     :     0.000181
      g-1     :     0.000360
      g+2     :     0.000370
      g-2     :     0.000360
      g+3     :     0.000675
      g-3     :     0.000203
      g+4     :     0.000909
      g-4     :     0.000342
 28 H s       :     0.781255  s :     0.781255
      pz      :     0.057748  p :     0.190579
      px      :     0.064212
      py      :     0.068619
      dz2     :     0.011799  d :     0.067338
      dxz     :     0.008704
      dyz     :     0.011700
      dx2y2   :     0.022597
      dxy     :     0.012538
      f0      :     0.000595  f :     0.009357
      f+1     :     0.001058
      f-1     :     0.001538
      f+2     :     0.000611
      f-2     :     0.001553
      f+3     :     0.001537
      f-3     :     0.002464
 29 H s       :     0.776662  s :     0.776662
      pz      :     0.061232  p :     0.190691
      px      :     0.079738
      py      :     0.049721
      dz2     :     0.015546  d :     0.067550
      dxz     :     0.015685
      dyz     :     0.003375
      dx2y2   :     0.011606
      dxy     :     0.021338
      f0      :     0.000593  f :     0.009426
      f+1     :     0.002841
      f-1     :     0.000051
      f+2     :     0.001456
      f-2     :     0.001019
      f+3     :     0.001258
      f-3     :     0.002208
 30 H s       :     0.779778  s :     0.779778
      pz      :     0.089595  p :     0.198086
      px      :     0.057424
      py      :     0.051067
      dz2     :     0.017052  d :     0.068427
      dxz     :     0.025734
      dyz     :     0.023305
      dx2y2   :     0.000651
      dxy     :     0.001686
      f0      :     0.002725  f :     0.009476
      f+1     :     0.003239
      f-1     :     0.002874
      f+2     :     0.000206
      f-2     :     0.000410
      f+3     :     0.000014
      f-3     :     0.000009
 31 C s       :     2.559678  s :     2.559678
      pz      :     0.890558  p :     2.652059
      px      :     0.882797
      py      :     0.878704
      dz2     :     0.156349  d :     0.769175
      dxz     :     0.178437
      dyz     :     0.113451
      dx2y2   :     0.163021
      dxy     :     0.157918
      f0      :     0.021481  f :     0.202033
      f+1     :     0.052260
      f-1     :     0.013714
      f+2     :     0.022898
      f-2     :     0.033411
      f+3     :     0.023857
      f-3     :     0.034411
      g0      :     0.001752  g :     0.020395
      g+1     :     0.002269
      g-1     :     0.001489
      g+2     :     0.003248
      g-2     :     0.002144
      g+3     :     0.002119
      g-3     :     0.003268
      g+4     :     0.001893
      g-4     :     0.002216
 32 C s       :     2.563736  s :     2.563736
      pz      :     0.908654  p :     2.704077
      px      :     0.940267
      py      :     0.855156
      dz2     :     0.126287  d :     0.616544
      dxz     :     0.138968
      dyz     :     0.109149
      dx2y2   :     0.119105
      dxy     :     0.123035
      f0      :     0.017369  f :     0.151724
      f+1     :     0.032689
      f-1     :     0.015440
      f+2     :     0.021251
      f-2     :     0.023643
      f+3     :     0.019292
      f-3     :     0.022040
      g0      :     0.001318  g :     0.013608
      g+1     :     0.001136
      g-1     :     0.001492
      g+2     :     0.002030
      g-2     :     0.001724
      g+3     :     0.001497
      g-3     :     0.001827
      g+4     :     0.001247
      g-4     :     0.001336
 33 C s       :     2.572695  s :     2.572695
      pz      :     0.885500  p :     2.703469
      px      :     0.958621
      py      :     0.859348
      dz2     :     0.085175  d :     0.528883
      dxz     :     0.114106
      dyz     :     0.084661
      dx2y2   :     0.125137
      dxy     :     0.119803
      f0      :     0.007994  f :     0.117373
      f+1     :     0.029326
      f-1     :     0.009615
      f+2     :     0.013171
      f-2     :     0.018369
      f+3     :     0.015182
      f-3     :     0.023716
      g0      :     0.001089  g :     0.011821
      g+1     :     0.001135
      g-1     :     0.000681
      g+2     :     0.001397
      g-2     :     0.001162
      g+3     :     0.001233
      g-3     :     0.001875
      g+4     :     0.001297
      g-4     :     0.001952
 34 H s       :     0.770190  s :     0.770190
      pz      :     0.083216  p :     0.203591
      px      :     0.050143
      py      :     0.070231
      dz2     :     0.019276  d :     0.068906
      dxz     :     0.017764
      dyz     :     0.015155
      dx2y2   :     0.007646
      dxy     :     0.009066
      f0      :     0.002045  f :     0.009862
      f+1     :     0.001491
      f-1     :     0.001983
      f+2     :     0.001739
      f-2     :     0.001882
      f+3     :     0.000345
      f-3     :     0.000377
 35 C s       :     2.584605  s :     2.584605
      pz      :     0.925546  p :     2.749878
      px      :     0.928742
      py      :     0.895591
      dz2     :     0.096750  d :     0.509872
      dxz     :     0.132267
      dyz     :     0.093804
      dx2y2   :     0.110530
      dxy     :     0.076521
      f0      :     0.017964  f :     0.113990
      f+1     :     0.019932
      f-1     :     0.012750
      f+2     :     0.013302
      f-2     :     0.020161
      f+3     :     0.015925
      f-3     :     0.013957
      g0      :     0.001242  g :     0.011718
      g+1     :     0.000855
      g-1     :     0.001483
      g+2     :     0.001242
      g-2     :     0.002216
      g+3     :     0.001278
      g-3     :     0.001168
      g+4     :     0.001015
      g-4     :     0.001219
 36 H s       :     0.794898  s :     0.794898
      pz      :     0.060101  p :     0.190666
      px      :     0.079871
      py      :     0.050694
      dz2     :     0.013967  d :     0.065009
      dxz     :     0.015838
      dyz     :     0.006318
      dx2y2   :     0.011946
      dxy     :     0.016939
      f0      :     0.000674  f :     0.009742
      f+1     :     0.002878
      f-1     :     0.000065
      f+2     :     0.001625
      f-2     :     0.001610
      f+3     :     0.001179
      f-3     :     0.001711
 37 C s       :     2.585634  s :     2.585634
      pz      :     0.924681  p :     2.716584
      px      :     0.935678
      py      :     0.856225
      dz2     :     0.128182  d :     0.529314
      dxz     :     0.132119
      dyz     :     0.086265
      dx2y2   :     0.065665
      dxy     :     0.117084
      f0      :     0.015333  f :     0.116709
      f+1     :     0.028540
      f-1     :     0.009945
      f+2     :     0.016092
      f-2     :     0.019653
      f+3     :     0.010483
      f-3     :     0.016662
      g0      :     0.000986  g :     0.011990
      g+1     :     0.001228
      g-1     :     0.001537
      g+2     :     0.002302
      g-2     :     0.001383
      g+3     :     0.001153
      g-3     :     0.001721
      g+4     :     0.000935
      g-4     :     0.000745
 38 H s       :     0.791784  s :     0.791784
      pz      :     0.051225  p :     0.186229
      px      :     0.067846
      py      :     0.067158
      dz2     :     0.009207  d :     0.064240
      dxz     :     0.011487
      dyz     :     0.010880
      dx2y2   :     0.019506
      dxy     :     0.013159
      f0      :     0.000755  f :     0.009603
      f+1     :     0.001305
      f-1     :     0.001049
      f+2     :     0.000789
      f-2     :     0.001820
      f+3     :     0.001958
      f-3     :     0.001927
 39 C s       :     2.572082  s :     2.572082
      pz      :     0.905267  p :     2.742062
      px      :     0.961146
      py      :     0.875649
      dz2     :     0.085385  d :     0.497758
      dxz     :     0.111482
      dyz     :     0.078294
      dx2y2   :     0.109722
      dxy     :     0.112875
      f0      :     0.008059  f :     0.114816
      f+1     :     0.029001
      f-1     :     0.009312
      f+2     :     0.012643
      f-2     :     0.018208
      f+3     :     0.015162
      f-3     :     0.022431
      g0      :     0.001018  g :     0.011644
      g+1     :     0.001229
      g-1     :     0.000718
      g+2     :     0.001494
      g-2     :     0.001100
      g+3     :     0.001164
      g-3     :     0.001822
      g+4     :     0.001248
      g-4     :     0.001852
 40 H s       :     0.771730  s :     0.771730
      pz      :     0.084503  p :     0.204520
      px      :     0.052797
      py      :     0.067220
      dz2     :     0.020039  d :     0.068661
      dxz     :     0.017464
      dyz     :     0.015593
      dx2y2   :     0.007815
      dxy     :     0.007750
      f0      :     0.002273  f :     0.009953
      f+1     :     0.001425
      f-1     :     0.002016
      f+2     :     0.001659
      f-2     :     0.001916
      f+3     :     0.000341
      f-3     :     0.000324
 41 C s       :     2.531011  s :     2.531011
      pz      :     0.906102  p :     2.716100
      px      :     0.904426
      py      :     0.905572
      dz2     :     0.146668  d :     0.788639
      dxz     :     0.147191
      dyz     :     0.176998
      dx2y2   :     0.136062
      dxy     :     0.181721
      f0      :     0.029354  f :     0.197286
      f+1     :     0.023628
      f-1     :     0.028442
      f+2     :     0.027131
      f-2     :     0.033847
      f+3     :     0.034037
      f-3     :     0.020846
      g0      :     0.001283  g :     0.011459
      g+1     :     0.000907
      g-1     :     0.001411
      g+2     :     0.001227
      g-2     :     0.001493
      g+3     :     0.001336
      g-3     :     0.001399
      g+4     :     0.001179
      g-4     :     0.001223
 42 C s       :     2.534248  s :     2.534248
      pz      :     0.910970  p :     2.740214
      px      :     0.934668
      py      :     0.894576
      dz2     :     0.087547  d :     0.394697
      dxz     :     0.075502
      dyz     :     0.083009
      dx2y2   :     0.039613
      dxy     :     0.109025
      f0      :     0.010938  f :     0.075282
      f+1     :     0.009307
      f-1     :     0.013900
      f+2     :     0.008233
      f-2     :     0.014135
      f+3     :     0.009186
      f-3     :     0.009582
      g0      :     0.000128  g :     0.003807
      g+1     :     0.000428
      g-1     :     0.000848
      g+2     :     0.000418
      g-2     :     0.000356
      g+3     :     0.000608
      g-3     :     0.000445
      g+4     :     0.000265
      g-4     :     0.000311
 43 H s       :     0.778498  s :     0.778498
      pz      :     0.053474  p :     0.190217
      px      :     0.077964
      py      :     0.058779
      dz2     :     0.005377  d :     0.067375
      dxz     :     0.018875
      dyz     :     0.007731
      dx2y2   :     0.018112
      dxy     :     0.017280
      f0      :     0.001056  f :     0.009367
      f+1     :     0.001061
      f-1     :     0.000388
      f+2     :     0.001027
      f-2     :     0.001668
      f+3     :     0.002474
      f-3     :     0.001693
 44 H s       :     0.776037  s :     0.776037
      pz      :     0.058311  p :     0.191291
      px      :     0.066213
      py      :     0.066767
      dz2     :     0.012432  d :     0.067820
      dxz     :     0.009674
      dyz     :     0.012940
      dx2y2   :     0.019985
      dxy     :     0.012788
      f0      :     0.000570  f :     0.009392
      f+1     :     0.000940
      f-1     :     0.001609
      f+2     :     0.001349
      f-2     :     0.001507
      f+3     :     0.001906
      f-3     :     0.001512
 45 H s       :     0.775801  s :     0.775801
      pz      :     0.079583  p :     0.205039
      px      :     0.063449
      py      :     0.062007
      dz2     :     0.020842  d :     0.069212
      dxz     :     0.015952
      dyz     :     0.018256
      dx2y2   :     0.007312
      dxy     :     0.006850
      f0      :     0.002291  f :     0.009371
      f+1     :     0.001918
      f-1     :     0.001801
      f+2     :     0.001512
      f-2     :     0.001388
      f+3     :     0.000126
      f-3     :     0.000335
 46 C s       :     2.532694  s :     2.532694
      pz      :     0.927655  p :     2.745548
      px      :     0.893952
      py      :     0.923942
      dz2     :     0.035851  d :     0.395402
      dxz     :     0.090623
      dyz     :     0.103475
      dx2y2   :     0.065403
      dxy     :     0.100050
      f0      :     0.009428  f :     0.075472
      f+1     :     0.009927
      f-1     :     0.005954
      f+2     :     0.008709
      f-2     :     0.013533
      f+3     :     0.016985
      f-3     :     0.010937
      g0      :     0.000379  g :     0.003808
      g+1     :     0.000465
      g-1     :     0.000156
      g+2     :     0.000217
      g-2     :     0.000385
      g+3     :     0.000315
      g-3     :     0.000615
      g+4     :     0.000852
      g-4     :     0.000423
 47 H s       :     0.773789  s :     0.773789
      pz      :     0.084630  p :     0.209534
      px      :     0.062001
      py      :     0.062904
      dz2     :     0.019372  d :     0.069895
      dxz     :     0.015974
      dyz     :     0.017773
      dx2y2   :     0.007818
      dxy     :     0.008957
      f0      :     0.001874  f :     0.009551
      f+1     :     0.001751
      f-1     :     0.001662
      f+2     :     0.001831
      f-2     :     0.001658
      f+3     :     0.000264
      f-3     :     0.000511
 48 H s       :     0.777435  s :     0.777435
      pz      :     0.061744  p :     0.191284
      px      :     0.063902
      py      :     0.065638
      dz2     :     0.011475  d :     0.067784
      dxz     :     0.011027
      dyz     :     0.013085
      dx2y2   :     0.019358
      dxy     :     0.012839
      f0      :     0.000583  f :     0.009390
      f+1     :     0.001055
      f-1     :     0.001476
      f+2     :     0.001358
      f-2     :     0.001597
      f+3     :     0.001822
      f-3     :     0.001499
 49 H s       :     0.777400  s :     0.777400
      pz      :     0.068815  p :     0.190298
      px      :     0.049806
      py      :     0.071678
      dz2     :     0.018700  d :     0.067431
      dxz     :     0.010180
      dyz     :     0.013510
      dx2y2   :     0.010189
      dxy     :     0.014852
      f0      :     0.001092  f :     0.009360
      f+1     :     0.000487
      f-1     :     0.002443
      f+2     :     0.001645
      f-2     :     0.001831
      f+3     :     0.001148
      f-3     :     0.000714
 50 C s       :     2.530893  s :     2.530893
      pz      :     0.892328  p :     2.743664
      px      :     0.929784
      py      :     0.921553
      dz2     :     0.093283  d :     0.412948
      dxz     :     0.061354
      dyz     :     0.112210
      dx2y2   :     0.028973
      dxy     :     0.117129
      f0      :     0.016383  f :     0.077034
      f+1     :     0.012144
      f-1     :     0.012047
      f+2     :     0.012206
      f-2     :     0.010567
      f+3     :     0.003630
      f-3     :     0.010056
      g0      :     0.000652  g :     0.003915
      g+1     :     0.000569
      g-1     :     0.000487
      g+2     :     0.000784
      g-2     :     0.000494
      g+3     :     0.000226
      g-3     :     0.000375
      g+4     :     0.000249
      g-4     :     0.000077
 51 H s       :     0.779156  s :     0.779156
      pz      :     0.067327  p :     0.190199
      px      :     0.054170
      py      :     0.068702
      dz2     :     0.020489  d :     0.067833
      dxz     :     0.011656
      dyz     :     0.013200
      dx2y2   :     0.007685
      dxy     :     0.014802
      f0      :     0.001652  f :     0.009376
      f+1     :     0.000683
      f-1     :     0.002196
      f+2     :     0.001514
      f-2     :     0.002026
      f+3     :     0.000853
      f-3     :     0.000452
 52 H s       :     0.776678  s :     0.776678
      pz      :     0.053244  p :     0.191159
      px      :     0.071934
      py      :     0.065981
      dz2     :     0.008327  d :     0.068312
      dxz     :     0.012398
      dyz     :     0.012548
      dx2y2   :     0.021311
      dxy     :     0.013728
      f0      :     0.000764  f :     0.009457
      f+1     :     0.001064
      f-1     :     0.001027
      f+2     :     0.000855
      f-2     :     0.001845
      f+3     :     0.002446
      f-3     :     0.001456
 53 H s       :     0.779223  s :     0.779223
      pz      :     0.050062  p :     0.190808
      px      :     0.077509
      py      :     0.063237
      dz2     :     0.005007  d :     0.067917
      dxz     :     0.014998
      dyz     :     0.009650
      dx2y2   :     0.021724
      dxy     :     0.016537
      f0      :     0.001135  f :     0.009379
      f+1     :     0.000871
      f-1     :     0.000450
      f+2     :     0.000433
      f-2     :     0.001820
      f+3     :     0.002956
      f-3     :     0.001715
 54 C s       :     2.607632  s :     2.607632
      pz      :     0.880573  p :     2.580283
      px      :     0.815569
      py      :     0.884141
      dz2     :     0.204390  d :     1.152256
      dxz     :     0.178703
      dyz     :     0.283537
      dx2y2   :     0.261425
      dxy     :     0.224201
      f0      :     0.045941  f :     0.362692
      f+1     :     0.023882
      f-1     :     0.084713
      f+2     :     0.037666
      f-2     :     0.072308
      f+3     :     0.051451
      f-3     :     0.046730
      g0      :     0.004267  g :     0.050472
      g+1     :     0.002147
      g-1     :     0.005347
      g+2     :     0.004039
      g-2     :     0.006947
      g+3     :     0.008483
      g-3     :     0.004693
      g+4     :     0.006537
      g-4     :     0.008013
 55 C s       :     2.570788  s :     2.570788
      pz      :     0.917459  p :     2.756025
      px      :     0.874399
      py      :     0.964167
      dz2     :     0.134981  d :     0.628547
      dxz     :     0.123415
      dyz     :     0.141556
      dx2y2   :     0.118281
      dxy     :     0.110314
      f0      :     0.025957  f :     0.155768
      f+1     :     0.015710
      f-1     :     0.032119
      f+2     :     0.016611
      f-2     :     0.032902
      f+3     :     0.017669
      f-3     :     0.014799
      g0      :     0.001325  g :     0.014782
      g+1     :     0.001444
      g-1     :     0.002281
      g+2     :     0.001833
      g-2     :     0.001906
      g+3     :     0.002174
      g-3     :     0.001156
      g+4     :     0.001112
      g-4     :     0.001551
 56 C s       :     2.579125  s :     2.579125
      pz      :     0.938099  p :     2.687939
      px      :     0.845125
      py      :     0.904714
      dz2     :     0.101483  d :     0.509915
      dxz     :     0.089760
      dyz     :     0.148872
      dx2y2   :     0.093723
      dxy     :     0.076076
      f0      :     0.024172  f :     0.117047
      f+1     :     0.012624
      f-1     :     0.020202
      f+2     :     0.009349
      f-2     :     0.022512
      f+3     :     0.011063
      f-3     :     0.017124
      g0      :     0.001637  g :     0.011845
      g+1     :     0.001611
      g-1     :     0.000845
      g+2     :     0.001266
      g-2     :     0.002095
      g+3     :     0.001062
      g-3     :     0.000861
      g+4     :     0.001094
      g-4     :     0.001373
 57 H s       :     0.778513  s :     0.778513
      pz      :     0.070885  p :     0.190857
      px      :     0.047595
      py      :     0.072378
      dz2     :     0.018206  d :     0.066084
      dxz     :     0.010433
      dyz     :     0.014594
      dx2y2   :     0.010133
      dxy     :     0.012718
      f0      :     0.001302  f :     0.009721
      f+1     :     0.000354
      f-1     :     0.002753
      f+2     :     0.001644
      f-2     :     0.001924
      f+3     :     0.000997
      f-3     :     0.000747
 58 C s       :     2.586215  s :     2.586215
      pz      :     0.955752  p :     2.716330
      px      :     0.845627
      py      :     0.914951
      dz2     :     0.143352  d :     0.499142
      dxz     :     0.092420
      dyz     :     0.126402
      dx2y2   :     0.047652
      dxy     :     0.089317
      f0      :     0.020807  f :     0.113091
      f+1     :     0.010652
      f-1     :     0.027902
      f+2     :     0.014543
      f-2     :     0.022176
      f+3     :     0.010334
      f-3     :     0.006676
      g0      :     0.001147  g :     0.011649
      g+1     :     0.001316
      g-1     :     0.001980
      g+2     :     0.001897
      g-2     :     0.001850
      g+3     :     0.001358
      g-3     :     0.000982
      g+4     :     0.000661
      g-4     :     0.000458
 59 H s       :     0.787671  s :     0.787671
      pz      :     0.045735  p :     0.186078
      px      :     0.065830
      py      :     0.074513
      dz2     :     0.006731  d :     0.064553
      dxz     :     0.009657
      dyz     :     0.014114
      dx2y2   :     0.020118
      dxy     :     0.013933
      f0      :     0.001086  f :     0.009665
      f+1     :     0.000738
      f-1     :     0.001138
      f+2     :     0.000410
      f-2     :     0.002032
      f+3     :     0.001891
      f-3     :     0.002371
 60 C s       :     2.589066  s :     2.589066
      pz      :     0.919104  p :     2.695946
      px      :     0.836323
      py      :     0.940520
      dz2     :     0.105837  d :     0.507237
      dxz     :     0.090476
      dyz     :     0.109705
      dx2y2   :     0.104839
      dxy     :     0.096381
      f0      :     0.016244  f :     0.113618
      f+1     :     0.009542
      f-1     :     0.023561
      f+2     :     0.011117
      f-2     :     0.023413
      f+3     :     0.015686
      f-3     :     0.014055
      g0      :     0.000743  g :     0.011567
      g+1     :     0.000809
      g-1     :     0.001944
      g+2     :     0.001336
      g-2     :     0.001321
      g+3     :     0.001911
      g-3     :     0.000863
      g+4     :     0.001072
      g-4     :     0.001568
 61 H s       :     0.787855  s :     0.787855
      pz      :     0.081882  p :     0.184315
      px      :     0.058349
      py      :     0.044083
      dz2     :     0.019189  d :     0.063948
      dxz     :     0.015649
      dyz     :     0.017957
      dx2y2   :     0.004940
      dxy     :     0.006213
      f0      :     0.002465  f :     0.009573
      f+1     :     0.002055
      f-1     :     0.001714
      f+2     :     0.001261
      f-2     :     0.001686
      f+3     :     0.000169
      f-3     :     0.000223
 62 C s       :     2.586512  s :     2.586512
      pz      :     0.936138  p :     2.715819
      px      :     0.862719
      py      :     0.916962
      dz2     :     0.096975  d :     0.499155
      dxz     :     0.091706
      dyz     :     0.148217
      dx2y2   :     0.088699
      dxy     :     0.073558
      f0      :     0.023003  f :     0.113010
      f+1     :     0.012232
      f-1     :     0.020303
      f+2     :     0.008972
      f-2     :     0.022302
      f+3     :     0.010923
      f-3     :     0.015275
      g0      :     0.001659  g :     0.011655
      g+1     :     0.001609
      g-1     :     0.000851
      g+2     :     0.001269
      g-2     :     0.002078
      g+3     :     0.001002
      g-3     :     0.000824
      g+4     :     0.001069
      g-4     :     0.001293
 63 H s       :     0.788090  s :     0.788090
      pz      :     0.066089  p :     0.185932
      px      :     0.047941
      py      :     0.071902
      dz2     :     0.018004  d :     0.064482
      dxz     :     0.009944
      dyz     :     0.014113
      dx2y2   :     0.009919
      dxy     :     0.012502
      f0      :     0.001326  f :     0.009662
      f+1     :     0.000367
      f-1     :     0.002725
      f+2     :     0.001625
      f-2     :     0.001928
      f+3     :     0.000959
      f-3     :     0.000732
 64 C s       :     2.579470  s :     2.579470
      pz      :     0.949709  p :     2.682629
      px      :     0.830607
      py      :     0.902312
      dz2     :     0.143635  d :     0.508338
      dxz     :     0.097798
      dyz     :     0.128749
      dx2y2   :     0.047708
      dxy     :     0.090447
      f0      :     0.020855  f :     0.117176
      f+1     :     0.011146
      f-1     :     0.029256
      f+2     :     0.015481
      f-2     :     0.022855
      f+3     :     0.010660
      f-3     :     0.006923
      g0      :     0.001169  g :     0.011880
      g+1     :     0.001337
      g-1     :     0.001981
      g+2     :     0.001945
      g-2     :     0.001979
      g+3     :     0.001366
      g-3     :     0.001002
      g+4     :     0.000671
      g-4     :     0.000428
 65 H s       :     0.779671  s :     0.779671
      pz      :     0.048379  p :     0.187564
      px      :     0.066334
      py      :     0.072851
      dz2     :     0.007419  d :     0.065082
      dxz     :     0.009967
      dyz     :     0.013855
      dx2y2   :     0.019748
      dxy     :     0.014093
      f0      :     0.001087  f :     0.009665
      f+1     :     0.000756
      f-1     :     0.001167
      f+2     :     0.000406
      f-2     :     0.002035
      f+3     :     0.001923
      f-3     :     0.002291
 66 H s       :     0.685941  s :     0.685941
      pz      :     0.078949  p :     0.335221
      px      :     0.097273
      py      :     0.158999
      dz2     :     0.012444  d :     0.133681
      dxz     :     0.015175
      dyz     :     0.028134
      dx2y2   :     0.050925
      dxy     :     0.027002
      f0      :     0.002681  f :     0.023465
      f+1     :     0.001196
      f-1     :     0.002411
      f+2     :     0.000859
      f-2     :     0.004350
      f+3     :     0.003696
      f-3     :     0.008273


                      *****************************
                      * MAYER POPULATION ANALYSIS *
                      *****************************

  NA   - Mulliken gross atomic population
  ZA   - Total nuclear charge
  QA   - Mulliken gross atomic charge
  VA   - Mayer's total valence
  BVA  - Mayer's bonded valence
  FA   - Mayer's free valence

  ATOM       NA         ZA         QA         VA         BVA        FA
  0 O      8.4176     8.0000    -0.4176     1.9784     1.9784    -0.0000
  1 O      8.4156     8.0000    -0.4156     2.0985     2.0985     0.0000
  2 N      7.4074     7.0000    -0.4074     2.9378     2.9378     0.0000
  3 N      7.4452     7.0000    -0.4452     2.8260     2.8260    -0.0000
  4 C      5.6997     6.0000     0.3003     3.6951     3.6951     0.0000
  5 C      5.5828     6.0000     0.4172     3.5618     3.5618     0.0000
  6 H      0.9891     1.0000     0.0109     0.9784     0.9784     0.0000
  7 C      5.9542     6.0000     0.0458     3.6983     3.6983     0.0000
  8 C      6.1620     6.0000    -0.1620     3.9540     3.9540     0.0000
  9 H      0.8738     1.0000     0.1262     0.9845     0.9845     0.0000
 10 C      6.1417     6.0000    -0.1417     3.9911     3.9911     0.0000
 11 H      0.8567     1.0000     0.1433     0.9718     0.9718     0.0000
 12 C      6.1273     6.0000    -0.1273     3.9765     3.9765     0.0000
 13 H      0.8649     1.0000     0.1351     0.9773     0.9773    -0.0000
 14 C      6.1309     6.0000    -0.1309     3.9824     3.9824     0.0000
 15 H      0.8563     1.0000     0.1437     0.9708     0.9708     0.0000
 16 C      6.1697     6.0000    -0.1697     3.9309     3.9309     0.0000
 17 H      0.8835     1.0000     0.1165     0.9960     0.9960    -0.0000
 18 C      5.9563     6.0000     0.0437     4.2666     4.2666     0.0000
 19 C      6.3014     6.0000    -0.3014     3.9669     3.9669     0.0000
 20 H      0.8910     1.0000     0.1090     0.9945     0.9945     0.0000
 21 H      0.9028     1.0000     0.0972     0.9899     0.9899     0.0000
 22 H      0.8865     1.0000     0.1135     0.9923     0.9923    -0.0000
 23 C      6.2630     6.0000    -0.2630     3.9540     3.9540    -0.0000
 24 H      0.9078     1.0000     0.0922     1.0007     1.0007    -0.0000
 25 H      0.8847     1.0000     0.1153     0.9858     0.9858    -0.0000
 26 H      0.8867     1.0000     0.1133     0.9900     0.9900    -0.0000
 27 C      6.2608     6.0000    -0.2608     3.9467     3.9467     0.0000
 28 H      0.8861     1.0000     0.1139     0.9946     0.9946    -0.0000
 29 H      0.8826     1.0000     0.1174     0.9811     0.9811     0.0000
 30 H      0.9127     1.0000     0.0873     0.9971     0.9971    -0.0000
 31 C      5.8867     6.0000     0.1133     3.7630     3.7630    -0.0000
 32 C      5.9967     6.0000     0.0033     3.6080     3.6080    -0.0000
 33 C      6.0809     6.0000    -0.0809     3.9104     3.9104    -0.0000
 34 H      0.9130     1.0000     0.0870     1.0041     1.0041    -0.0000
 35 C      6.1787     6.0000    -0.1787     3.9718     3.9718     0.0000
 36 H      0.8753     1.0000     0.1247     0.9777     0.9777     0.0000
 37 C      6.1313     6.0000    -0.1313     3.9539     3.9539    -0.0000
 38 H      0.8639     1.0000     0.1361     0.9707     0.9707     0.0000
 39 C      6.0926     6.0000    -0.0926     3.8934     3.8934    -0.0000
 40 H      0.9313     1.0000     0.0687     1.0188     1.0188     0.0000
 41 C      6.1381     6.0000    -0.1381     4.1189     4.1189    -0.0000
 42 C      6.2372     6.0000    -0.2372     3.9519     3.9519    -0.0000
 43 H      0.8812     1.0000     0.1188     0.9872     0.9872    -0.0000
 44 H      0.9072     1.0000     0.0928     0.9865     0.9865     0.0000
 45 H      0.9164     1.0000     0.0836     1.0062     1.0062    -0.0000
 46 C      6.1891     6.0000    -0.1891     3.9172     3.9172    -0.0000
 47 H      0.9722     1.0000     0.0278     1.0294     1.0294     0.0000
 48 H      0.9148     1.0000     0.0852     0.9885     0.9885    -0.0000
 49 H      0.8756     1.0000     0.1244     0.9759     0.9759     0.0000
 50 C      6.2513     6.0000    -0.2513     4.0022     4.0022     0.0000
 51 H      0.8916     1.0000     0.1084     0.9803     0.9803    -0.0000
 52 H      0.9077     1.0000     0.0923     0.9869     0.9869     0.0000
 53 H      0.8943     1.0000     0.1057     0.9818     0.9818     0.0000
 54 C      5.6263     6.0000     0.3737     4.0462     4.0462    -0.0000
 55 C      5.9503     6.0000     0.0497     3.8260     3.8260     0.0000
 56 C      6.1346     6.0000    -0.1346     3.8940     3.8940     0.0000
 57 H      0.8819     1.0000     0.1181     0.9964     0.9964     0.0000
 58 C      6.1213     6.0000    -0.1213     3.9776     3.9776     0.0000
 59 H      0.8497     1.0000     0.1503     0.9709     0.9709     0.0000
 60 C      6.0882     6.0000    -0.0882     3.9554     3.9554     0.0000
 61 H      0.8534     1.0000     0.1466     0.9721     0.9721    -0.0000
 62 C      6.1345     6.0000    -0.1345     3.9683     3.9683    -0.0000
 63 H      0.8517     1.0000     0.1483     0.9728     0.9728    -0.0000
 64 C      6.0754     6.0000    -0.0754     3.8982     3.8982     0.0000
 65 H      0.8726     1.0000     0.1274     0.9992     0.9992     0.0000
 66 H      0.8323     1.0000     0.1677     0.9988     0.9988    -0.0000

  Mayer bond orders larger than 0.100000
B(  0-O ,  4-C ) :   0.8547 B(  0-O , 54-C ) :   1.0109 B(  1-O , 54-C ) :   1.9413 
B(  2-N ,  4-C ) :   1.9071 B(  2-N , 18-C ) :   0.9489 B(  3-N ,  5-C ) :   0.8328 
B(  3-N , 31-C ) :   1.0747 B(  3-N , 66-H ) :   0.9213 B(  4-C ,  5-C ) :   0.9248 
B(  5-C ,  6-H ) :   0.9062 B(  5-C ,  7-C ) :   0.8443 B(  7-C ,  8-C ) :   1.4005 
B(  7-C , 16-C ) :   1.3673 B(  8-C ,  9-H ) :   0.9283 B(  8-C , 10-C ) :   1.4731 
B( 10-C , 11-H ) :   0.9241 B( 10-C , 12-C ) :   1.4557 B( 12-C , 13-H ) :   0.9289 
B( 12-C , 14-C ) :   1.4548 B( 14-C , 15-H ) :   0.9203 B( 14-C , 16-C ) :   1.4793 
B( 16-C , 17-H ) :   0.9460 B( 18-C , 19-C ) :   1.0854 B( 18-C , 23-C ) :   1.0598 
B( 18-C , 27-C ) :   1.0502 B( 19-C , 20-H ) :   0.9600 B( 19-C , 21-H ) :   0.9612 
B( 19-C , 22-H ) :   0.9597 B( 23-C , 24-H ) :   0.9653 B( 23-C , 25-H ) :   0.9552 
B( 23-C , 26-H ) :   0.9595 B( 27-C , 28-H ) :   0.9605 B( 27-C , 29-H ) :   0.9540 
B( 27-C , 30-H ) :   0.9670 B( 31-C , 32-C ) :   1.2156 B( 31-C , 39-C ) :   1.3575 
B( 32-C , 33-C ) :   1.4280 B( 32-C , 41-C ) :   0.9084 B( 33-C , 34-H ) :   0.9350 
B( 33-C , 35-C ) :   1.4492 B( 35-C , 36-H ) :   0.9250 B( 35-C , 37-C ) :   1.4731 
B( 37-C , 38-H ) :   0.9167 B( 37-C , 39-C ) :   1.4571 B( 39-C , 40-H ) :   0.9402 
B( 41-C , 42-C ) :   1.0522 B( 41-C , 46-C ) :   1.0206 B( 41-C , 50-C ) :   1.1018 
B( 42-C , 43-H ) :   0.9595 B( 42-C , 44-H ) :   0.9518 B( 42-C , 45-H ) :   0.9715 
B( 46-C , 47-H ) :   0.9909 B( 46-C , 48-H ) :   0.9491 B( 46-C , 49-H ) :   0.9522 
B( 50-C , 51-H ) :   0.9576 B( 50-C , 52-H ) :   0.9641 B( 50-C , 53-H ) :   0.9578 
B( 54-C , 55-C ) :   1.0416 B( 55-C , 56-C ) :   1.3143 B( 55-C , 64-C ) :   1.3734 
B( 56-C , 57-H ) :   0.9498 B( 56-C , 58-C ) :   1.4776 B( 58-C , 59-H ) :   0.9217 
B( 58-C , 60-C ) :   1.4429 B( 60-C , 61-H ) :   0.9259 B( 60-C , 62-C ) :   1.4357 
B( 62-C , 63-H ) :   0.9268 B( 62-C , 64-C ) :   1.4615 B( 64-C , 65-H ) :   0.9230 


-------
TIMINGS
-------

Total SCF time: 0 days 0 hours 21 min 40 sec 

Total time                  ....    1300.429 sec
Sum of individual times     ....    1269.324 sec  ( 97.6%)

Fock matrix formation       ....    1193.814 sec  ( 91.8%)
  Split-RI-J                ....      54.233 sec  (  4.5% of F)
  Chain of spheres X        ....     961.871 sec  ( 80.6% of F)
  XC integration            ....      92.798 sec  (  7.8% of F)
    Basis function eval.    ....       3.620 sec  (  3.9% of XC)
    Density eval.           ....      34.143 sec  ( 36.8% of XC)
    XC-Functional eval.     ....       0.824 sec  (  0.9% of XC)
    XC-Potential eval.      ....      22.371 sec  ( 24.1% of XC)
Diagonalization             ....      14.441 sec  (  1.1%)
Density matrix formation    ....       2.975 sec  (  0.2%)
Population analysis         ....       5.764 sec  (  0.4%)
Initial guess               ....       7.387 sec  (  0.6%)
Orbital Transformation      ....       0.000 sec  (  0.0%)
Orbital Orthonormalization  ....       0.000 sec  (  0.0%)
DIIS solution               ....      12.405 sec  (  1.0%)
SOSCF solution              ....       9.964 sec  (  0.8%)
Grid generation             ....      22.573 sec  (  1.7%)

Maximum memory used throughout the entire SCF-calculation: 1164.7 MB
[1720886149.430987] [node127:3298866:0]          mpool.c:43   UCX  WARN  object 0x139949c0 was not returned to mpool ucp_requests
[1720886149.431013] [node127:3298866:0]          mpool.c:43   UCX  WARN  object 0x139950c0 was not returned to mpool ucp_requests
[1720886149.431018] [node127:3298866:0]          mpool.c:43   UCX  WARN  object 0x13995280 was not returned to mpool ucp_requests
[1720886149.431021] [node127:3298866:0]          mpool.c:43   UCX  WARN  object 0x13995440 was not returned to mpool ucp_requests
[1720886149.431024] [node127:3298866:0]          mpool.c:43   UCX  WARN  object 0x13995600 was not returned to mpool ucp_requests
[1720886149.431029] [node127:3298866:0]          mpool.c:43   UCX  WARN  object 0x139957c0 was not returned to mpool ucp_requests
[1720886149.431031] [node127:3298866:0]          mpool.c:43   UCX  WARN  object 0x13995980 was not returned to mpool ucp_requests
[1720886149.431034] [node127:3298866:0]          mpool.c:43   UCX  WARN  object 0x13995b40 was not returned to mpool ucp_requests
[1720886149.431036] [node127:3298866:0]          mpool.c:43   UCX  WARN  object 0x13995d00 was not returned to mpool ucp_requests
[1720886149.431038] [node127:3298866:0]          mpool.c:43   UCX  WARN  object 0x13995ec0 was not returned to mpool ucp_requests
[1720886149.431041] [node127:3298866:0]          mpool.c:43   UCX  WARN  object 0x13996080 was not returned to mpool ucp_requests
[1720886149.431043] [node127:3298866:0]          mpool.c:43   UCX  WARN  object 0x13996240 was not returned to mpool ucp_requests
[1720886149.431045] [node127:3298866:0]          mpool.c:43   UCX  WARN  object 0x13996400 was not returned to mpool ucp_requests
[1720886149.431048] [node127:3298866:0]          mpool.c:43   UCX  WARN  object 0x139965c0 was not returned to mpool ucp_requests
[1720886149.431050] [node127:3298866:0]          mpool.c:43   UCX  WARN  object 0x13996780 was not returned to mpool ucp_requests
[1720886149.431053] [node127:3298866:0]          mpool.c:43   UCX  WARN  object 0x13996940 was not returned to mpool ucp_requests
[1720886149.431056] [node127:3298866:0]          mpool.c:43   UCX  WARN  object 0x13996b00 was not returned to mpool ucp_requests
[1720886149.431058] [node127:3298866:0]          mpool.c:43   UCX  WARN  object 0x13996e80 was not returned to mpool ucp_requests
[1720886149.437629] [node127:3298864:0]          mpool.c:43   UCX  WARN  object 0x13fffa00 was not returned to mpool ucp_requests
[1720886149.437645] [node127:3298864:0]          mpool.c:43   UCX  WARN  object 0x14000100 was not returned to mpool ucp_requests
[1720886149.437649] [node127:3298864:0]          mpool.c:43   UCX  WARN  object 0x140002c0 was not returned to mpool ucp_requests
[1720886149.437652] [node127:3298864:0]          mpool.c:43   UCX  WARN  object 0x14000480 was not returned to mpool ucp_requests
[1720886149.437655] [node127:3298864:0]          mpool.c:43   UCX  WARN  object 0x14000640 was not returned to mpool ucp_requests
[1720886149.437657] [node127:3298864:0]          mpool.c:43   UCX  WARN  object 0x14000800 was not returned to mpool ucp_requests
[1720886149.437659] [node127:3298864:0]          mpool.c:43   UCX  WARN  object 0x140009c0 was not returned to mpool ucp_requests
[1720886149.437662] [node127:3298864:0]          mpool.c:43   UCX  WARN  object 0x14000b80 was not returned to mpool ucp_requests
[1720886149.437664] [node127:3298864:0]          mpool.c:43   UCX  WARN  object 0x14000d40 was not returned to mpool ucp_requests
[1720886149.437668] [node127:3298864:0]          mpool.c:43   UCX  WARN  object 0x14000f00 was not returned to mpool ucp_requests
[1720886149.437671] [node127:3298864:0]          mpool.c:43   UCX  WARN  object 0x140010c0 was not returned to mpool ucp_requests
[1720886149.437673] [node127:3298864:0]          mpool.c:43   UCX  WARN  object 0x14001280 was not returned to mpool ucp_requests
[1720886149.437675] [node127:3298864:0]          mpool.c:43   UCX  WARN  object 0x14001440 was not returned to mpool ucp_requests
[1720886149.437678] [node127:3298864:0]          mpool.c:43   UCX  WARN  object 0x14001600 was not returned to mpool ucp_requests
[1720886149.437680] [node127:3298864:0]          mpool.c:43   UCX  WARN  object 0x140017c0 was not returned to mpool ucp_requests
[1720886149.437682] [node127:3298864:0]          mpool.c:43   UCX  WARN  object 0x14001980 was not returned to mpool ucp_requests
[1720886149.443006] [node127:3298867:0]          mpool.c:43   UCX  WARN  object 0x12f64140 was not returned to mpool ucp_requests
[1720886149.443030] [node127:3298867:0]          mpool.c:43   UCX  WARN  object 0x12f644c0 was not returned to mpool ucp_requests
[1720886149.443037] [node127:3298867:0]          mpool.c:43   UCX  WARN  object 0x12f64680 was not returned to mpool ucp_requests
[1720886149.443040] [node127:3298867:0]          mpool.c:43   UCX  WARN  object 0x12f64840 was not returned to mpool ucp_requests
[1720886149.443043] [node127:3298867:0]          mpool.c:43   UCX  WARN  object 0x12f64a00 was not returned to mpool ucp_requests
[1720886149.443046] [node127:3298867:0]          mpool.c:43   UCX  WARN  object 0x12f64bc0 was not returned to mpool ucp_requests
[1720886149.443049] [node127:3298867:0]          mpool.c:43   UCX  WARN  object 0x12f64d80 was not returned to mpool ucp_requests
[1720886149.443052] [node127:3298867:0]          mpool.c:43   UCX  WARN  object 0x12f64f40 was not returned to mpool ucp_requests
[1720886149.443056] [node127:3298867:0]          mpool.c:43   UCX  WARN  object 0x12f65100 was not returned to mpool ucp_requests
[1720886149.443059] [node127:3298867:0]          mpool.c:43   UCX  WARN  object 0x12f652c0 was not returned to mpool ucp_requests
[1720886149.443062] [node127:3298867:0]          mpool.c:43   UCX  WARN  object 0x12f65480 was not returned to mpool ucp_requests
[1720886149.443066] [node127:3298867:0]          mpool.c:43   UCX  WARN  object 0x12f65640 was not returned to mpool ucp_requests
[1720886149.443069] [node127:3298867:0]          mpool.c:43   UCX  WARN  object 0x12f65800 was not returned to mpool ucp_requests
[1720886149.443073] [node127:3298867:0]          mpool.c:43   UCX  WARN  object 0x12f659c0 was not returned to mpool ucp_requests
[1720886149.443076] [node127:3298867:0]          mpool.c:43   UCX  WARN  object 0x12f65b80 was not returned to mpool ucp_requests
[1720886149.443080] [node127:3298867:0]          mpool.c:43   UCX  WARN  object 0x12f65d40 was not returned to mpool ucp_requests
[1720886149.443083] [node127:3298867:0]          mpool.c:43   UCX  WARN  object 0x12f660c0 was not returned to mpool ucp_requests
[1720886149.443086] [node127:3298867:0]          mpool.c:43   UCX  WARN  object 0x12f66280 was not returned to mpool ucp_requests
[1720886149.441098] [node127:3298868:0]          mpool.c:43   UCX  WARN  object 0x12a3e0c0 was not returned to mpool ucp_requests
[1720886149.441123] [node127:3298868:0]          mpool.c:43   UCX  WARN  object 0x12a3e440 was not returned to mpool ucp_requests
[1720886149.441128] [node127:3298868:0]          mpool.c:43   UCX  WARN  object 0x12a3e600 was not returned to mpool ucp_requests
[1720886149.441131] [node127:3298868:0]          mpool.c:43   UCX  WARN  object 0x12a3e7c0 was not returned to mpool ucp_requests
[1720886149.441135] [node127:3298868:0]          mpool.c:43   UCX  WARN  object 0x12a3e980 was not returned to mpool ucp_requests
[1720886149.441138] [node127:3298868:0]          mpool.c:43   UCX  WARN  object 0x12a3eb40 was not returned to mpool ucp_requests
[1720886149.441142] [node127:3298868:0]          mpool.c:43   UCX  WARN  object 0x12a3ed00 was not returned to mpool ucp_requests
[1720886149.441145] [node127:3298868:0]          mpool.c:43   UCX  WARN  object 0x12a3eec0 was not returned to mpool ucp_requests
[1720886149.441148] [node127:3298868:0]          mpool.c:43   UCX  WARN  object 0x12a3f080 was not returned to mpool ucp_requests
[1720886149.441152] [node127:3298868:0]          mpool.c:43   UCX  WARN  object 0x12a3f240 was not returned to mpool ucp_requests
[1720886149.441155] [node127:3298868:0]          mpool.c:43   UCX  WARN  object 0x12a3f400 was not returned to mpool ucp_requests
[1720886149.441159] [node127:3298868:0]          mpool.c:43   UCX  WARN  object 0x12a3f5c0 was not returned to mpool ucp_requests
[1720886149.441162] [node127:3298868:0]          mpool.c:43   UCX  WARN  object 0x12a3f780 was not returned to mpool ucp_requests
[1720886149.441166] [node127:3298868:0]          mpool.c:43   UCX  WARN  object 0x12a3f940 was not returned to mpool ucp_requests
[1720886149.441169] [node127:3298868:0]          mpool.c:43   UCX  WARN  object 0x12a3fb00 was not returned to mpool ucp_requests
[1720886149.441173] [node127:3298868:0]          mpool.c:43   UCX  WARN  object 0x12a3fe80 was not returned to mpool ucp_requests
[1720886149.441176] [node127:3298868:0]          mpool.c:43   UCX  WARN  object 0x12a40040 was not returned to mpool ucp_requests
[1720886149.441180] [node127:3298868:0]          mpool.c:43   UCX  WARN  object 0x12a40200 was not returned to mpool ucp_requests
[1720886149.442980] [node127:3298869:0]          mpool.c:43   UCX  WARN  object 0x12ac5e00 was not returned to mpool ucp_requests
[1720886149.443004] [node127:3298869:0]          mpool.c:43   UCX  WARN  object 0x12ac6180 was not returned to mpool ucp_requests
[1720886149.443009] [node127:3298869:0]          mpool.c:43   UCX  WARN  object 0x12ac6340 was not returned to mpool ucp_requests
[1720886149.443012] [node127:3298869:0]          mpool.c:43   UCX  WARN  object 0x12ac6500 was not returned to mpool ucp_requests
[1720886149.443015] [node127:3298869:0]          mpool.c:43   UCX  WARN  object 0x12ac66c0 was not returned to mpool ucp_requests
[1720886149.443019] [node127:3298869:0]          mpool.c:43   UCX  WARN  object 0x12ac6880 was not returned to mpool ucp_requests
[1720886149.443022] [node127:3298869:0]          mpool.c:43   UCX  WARN  object 0x12ac6a40 was not returned to mpool ucp_requests
[1720886149.443025] [node127:3298869:0]          mpool.c:43   UCX  WARN  object 0x12ac6c00 was not returned to mpool ucp_requests
[1720886149.443029] [node127:3298869:0]          mpool.c:43   UCX  WARN  object 0x12ac6dc0 was not returned to mpool ucp_requests
[1720886149.443031] [node127:3298869:0]          mpool.c:43   UCX  WARN  object 0x12ac6f80 was not returned to mpool ucp_requests
[1720886149.443036] [node127:3298869:0]          mpool.c:43   UCX  WARN  object 0x12ac7140 was not returned to mpool ucp_requests
[1720886149.443039] [node127:3298869:0]          mpool.c:43   UCX  WARN  object 0x12ac7300 was not returned to mpool ucp_requests
[1720886149.443042] [node127:3298869:0]          mpool.c:43   UCX  WARN  object 0x12ac74c0 was not returned to mpool ucp_requests
[1720886149.443046] [node127:3298869:0]          mpool.c:43   UCX  WARN  object 0x12ac7680 was not returned to mpool ucp_requests
[1720886149.443049] [node127:3298869:0]          mpool.c:43   UCX  WARN  object 0x12ac7840 was not returned to mpool ucp_requests
[1720886149.443052] [node127:3298869:0]          mpool.c:43   UCX  WARN  object 0x12ac7a00 was not returned to mpool ucp_requests
[1720886149.443056] [node127:3298869:0]          mpool.c:43   UCX  WARN  object 0x12ac7bc0 was not returned to mpool ucp_requests
[1720886149.443059] [node127:3298869:0]          mpool.c:43   UCX  WARN  object 0x12ac7d80 was not returned to mpool ucp_requests
[1720886149.437687] [node127:3298864:0]          mpool.c:43   UCX  WARN  object 0x14001b40 was not returned to mpool ucp_requests
[1720886149.437690] [node127:3298864:0]          mpool.c:43   UCX  WARN  object 0x14001ec0 was not returned to mpool ucp_requests
[1720886149.445845] [node127:3298853:0]          mpool.c:43   UCX  WARN  object 0x1423ae40 was not returned to mpool ucp_requests
[1720886149.445864] [node127:3298853:0]          mpool.c:43   UCX  WARN  object 0x1423b380 was not returned to mpool ucp_requests
[1720886149.445869] [node127:3298853:0]          mpool.c:43   UCX  WARN  object 0x1423b540 was not returned to mpool ucp_requests
[1720886149.445872] [node127:3298853:0]          mpool.c:43   UCX  WARN  object 0x1423b8c0 was not returned to mpool ucp_requests
[1720886149.445876] [node127:3298853:0]          mpool.c:43   UCX  WARN  object 0x1423ba80 was not returned to mpool ucp_requests
[1720886149.445879] [node127:3298853:0]          mpool.c:43   UCX  WARN  object 0x1423be00 was not returned to mpool ucp_requests
[1720886149.445883] [node127:3298853:0]          mpool.c:43   UCX  WARN  object 0x1423bfc0 was not returned to mpool ucp_requests
[1720886149.445885] [node127:3298853:0]          mpool.c:43   UCX  WARN  object 0x1423c180 was not returned to mpool ucp_requests
[1720886149.445889] [node127:3298853:0]          mpool.c:43   UCX  WARN  object 0x1423c340 was not returned to mpool ucp_requests
[1720886149.445892] [node127:3298853:0]          mpool.c:43   UCX  WARN  object 0x1423c500 was not returned to mpool ucp_requests
[1720886149.445896] [node127:3298853:0]          mpool.c:43   UCX  WARN  object 0x1423c6c0 was not returned to mpool ucp_requests
[1720886149.445898] [node127:3298853:0]          mpool.c:43   UCX  WARN  object 0x1423c880 was not returned to mpool ucp_requests
[1720886149.445902] [node127:3298853:0]          mpool.c:43   UCX  WARN  object 0x1423ca40 was not returned to mpool ucp_requests
[1720886149.445905] [node127:3298853:0]          mpool.c:43   UCX  WARN  object 0x1423cc00 was not returned to mpool ucp_requests
[1720886149.445909] [node127:3298853:0]          mpool.c:43   UCX  WARN  object 0x1423cdc0 was not returned to mpool ucp_requests
[1720886149.445909] [node127:3298857:0]          mpool.c:43   UCX  WARN  object 0x1363f2c0 was not returned to mpool ucp_requests
[1720886149.445929] [node127:3298857:0]          mpool.c:43   UCX  WARN  object 0x1363fb80 was not returned to mpool ucp_requests
[1720886149.445933] [node127:3298857:0]          mpool.c:43   UCX  WARN  object 0x1363fd40 was not returned to mpool ucp_requests
[1720886149.445936] [node127:3298857:0]          mpool.c:43   UCX  WARN  object 0x1363ff00 was not returned to mpool ucp_requests
[1720886149.445940] [node127:3298857:0]          mpool.c:43   UCX  WARN  object 0x13640600 was not returned to mpool ucp_requests
[1720886149.446654] [node127:3298861:0]          mpool.c:43   UCX  WARN  object 0x13458f00 was not returned to mpool ucp_requests
[1720886149.446672] [node127:3298861:0]          mpool.c:43   UCX  WARN  object 0x134590c0 was not returned to mpool ucp_requests
[1720886149.446678] [node127:3298861:0]          mpool.c:43   UCX  WARN  object 0x13459280 was not returned to mpool ucp_requests
[1720886149.446682] [node127:3298861:0]          mpool.c:43   UCX  WARN  object 0x13459440 was not returned to mpool ucp_requests
[1720886149.446685] [node127:3298861:0]          mpool.c:43   UCX  WARN  object 0x13459600 was not returned to mpool ucp_requests
[1720886149.446690] [node127:3298861:0]          mpool.c:43   UCX  WARN  object 0x134597c0 was not returned to mpool ucp_requests
[1720886149.446694] [node127:3298861:0]          mpool.c:43   UCX  WARN  object 0x13459980 was not returned to mpool ucp_requests
[1720886149.446696] [node127:3298861:0]          mpool.c:43   UCX  WARN  object 0x13459b40 was not returned to mpool ucp_requests
[1720886149.446700] [node127:3298861:0]          mpool.c:43   UCX  WARN  object 0x13459d00 was not returned to mpool ucp_requests
[1720886149.446702] [node127:3298861:0]          mpool.c:43   UCX  WARN  object 0x13459ec0 was not returned to mpool ucp_requests
[1720886149.446706] [node127:3298861:0]          mpool.c:43   UCX  WARN  object 0x1345a080 was not returned to mpool ucp_requests
[1720886149.446709] [node127:3298861:0]          mpool.c:43   UCX  WARN  object 0x1345a240 was not returned to mpool ucp_requests
[1720886149.446713] [node127:3298861:0]          mpool.c:43   UCX  WARN  object 0x1345a400 was not returned to mpool ucp_requests
[1720886149.446717] [node127:3298861:0]          mpool.c:43   UCX  WARN  object 0x1345a5c0 was not returned to mpool ucp_requests
[1720886149.446720] [node127:3298861:0]          mpool.c:43   UCX  WARN  object 0x1345a780 was not returned to mpool ucp_requests
[1720886149.446724] [node127:3298861:0]          mpool.c:43   UCX  WARN  object 0x1345a940 was not returned to mpool ucp_requests
[1720886149.446727] [node127:3298861:0]          mpool.c:43   UCX  WARN  object 0x1345ab00 was not returned to mpool ucp_requests
[1720886149.446731] [node127:3298861:0]          mpool.c:43   UCX  WARN  object 0x1345acc0 was not returned to mpool ucp_requests
[1720886149.449075] [node127:3298870:0]          mpool.c:43   UCX  WARN  object 0x13e86d80 was not returned to mpool ucp_requests
[1720886149.449093] [node127:3298870:0]          mpool.c:43   UCX  WARN  object 0x13e87100 was not returned to mpool ucp_requests
[1720886149.449097] [node127:3298870:0]          mpool.c:43   UCX  WARN  object 0x13e872c0 was not returned to mpool ucp_requests
[1720886149.449101] [node127:3298870:0]          mpool.c:43   UCX  WARN  object 0x13e87480 was not returned to mpool ucp_requests
[1720886149.449104] [node127:3298870:0]          mpool.c:43   UCX  WARN  object 0x13e87640 was not returned to mpool ucp_requests
[1720886149.449108] [node127:3298870:0]          mpool.c:43   UCX  WARN  object 0x13e87800 was not returned to mpool ucp_requests
[1720886149.449111] [node127:3298870:0]          mpool.c:43   UCX  WARN  object 0x13e879c0 was not returned to mpool ucp_requests
[1720886149.449115] [node127:3298870:0]          mpool.c:43   UCX  WARN  object 0x13e87b80 was not returned to mpool ucp_requests
[1720886149.449119] [node127:3298870:0]          mpool.c:43   UCX  WARN  object 0x13e87d40 was not returned to mpool ucp_requests
[1720886149.449123] [node127:3298870:0]          mpool.c:43   UCX  WARN  object 0x13e87f00 was not returned to mpool ucp_requests
[1720886149.449127] [node127:3298870:0]          mpool.c:43   UCX  WARN  object 0x13e880c0 was not returned to mpool ucp_requests
[1720886149.449130] [node127:3298870:0]          mpool.c:43   UCX  WARN  object 0x13e88280 was not returned to mpool ucp_requests
[1720886149.449133] [node127:3298870:0]          mpool.c:43   UCX  WARN  object 0x13e88440 was not returned to mpool ucp_requests
[1720886149.449137] [node127:3298870:0]          mpool.c:43   UCX  WARN  object 0x13e88600 was not returned to mpool ucp_requests
[1720886149.449140] [node127:3298870:0]          mpool.c:43   UCX  WARN  object 0x13e887c0 was not returned to mpool ucp_requests
[1720886149.449143] [node127:3298870:0]          mpool.c:43   UCX  WARN  object 0x13e88980 was not returned to mpool ucp_requests
[1720886149.449147] [node127:3298870:0]          mpool.c:43   UCX  WARN  object 0x13e88b40 was not returned to mpool ucp_requests
[1720886149.449150] [node127:3298870:0]          mpool.c:43   UCX  WARN  object 0x13e88ec0 was not returned to mpool ucp_requests
[1720886149.450327] [node127:3298859:0]          mpool.c:43   UCX  WARN  object 0x12a61b40 was not returned to mpool ucp_requests
[1720886149.450381] [node127:3298859:0]          mpool.c:43   UCX  WARN  object 0x12a62240 was not returned to mpool ucp_requests
[1720886149.450385] [node127:3298859:0]          mpool.c:43   UCX  WARN  object 0x12a62400 was not returned to mpool ucp_requests
[1720886149.450387] [node127:3298859:0]          mpool.c:43   UCX  WARN  object 0x12a625c0 was not returned to mpool ucp_requests
[1720886149.450390] [node127:3298859:0]          mpool.c:43   UCX  WARN  object 0x12a62780 was not returned to mpool ucp_requests
[1720886149.450392] [node127:3298859:0]          mpool.c:43   UCX  WARN  object 0x12a62940 was not returned to mpool ucp_requests
[1720886149.450394] [node127:3298859:0]          mpool.c:43   UCX  WARN  object 0x12a62b00 was not returned to mpool ucp_requests
[1720886149.450396] [node127:3298859:0]          mpool.c:43   UCX  WARN  object 0x12a62e80 was not returned to mpool ucp_requests
[1720886149.450399] [node127:3298859:0]          mpool.c:43   UCX  WARN  object 0x12a63040 was not returned to mpool ucp_requests
[1720886149.450401] [node127:3298859:0]          mpool.c:43   UCX  WARN  object 0x12a63200 was not returned to mpool ucp_requests
[1720886149.450403] [node127:3298859:0]          mpool.c:43   UCX  WARN  object 0x12a633c0 was not returned to mpool ucp_requests
[1720886149.450406] [node127:3298859:0]          mpool.c:43   UCX  WARN  object 0x12a63580 was not returned to mpool ucp_requests
[1720886149.450408] [node127:3298859:0]          mpool.c:43   UCX  WARN  object 0x12a63740 was not returned to mpool ucp_requests
[1720886149.450410] [node127:3298859:0]          mpool.c:43   UCX  WARN  object 0x12a63900 was not returned to mpool ucp_requests
[1720886149.450414] [node127:3298859:0]          mpool.c:43   UCX  WARN  object 0x12a63ac0 was not returned to mpool ucp_requests
[1720886149.450419] [node127:3298859:0]          mpool.c:43   UCX  WARN  object 0x12a63c80 was not returned to mpool ucp_requests
[1720886149.450424] [node127:3298859:0]          mpool.c:43   UCX  WARN  object 0x12a63e40 was not returned to mpool ucp_requests
[1720886149.450427] [node127:3298859:0]          mpool.c:43   UCX  WARN  object 0x12a64000 was not returned to mpool ucp_requests
[1720886149.450415] [node127:3298862:0]          mpool.c:43   UCX  WARN  object 0x128f91c0 was not returned to mpool ucp_requests
[1720886149.450434] [node127:3298862:0]          mpool.c:43   UCX  WARN  object 0x128f9380 was not returned to mpool ucp_requests
[1720886149.450438] [node127:3298862:0]          mpool.c:43   UCX  WARN  object 0x128f9540 was not returned to mpool ucp_requests
[1720886149.450442] [node127:3298862:0]          mpool.c:43   UCX  WARN  object 0x128f9700 was not returned to mpool ucp_requests
[1720886149.450445] [node127:3298862:0]          mpool.c:43   UCX  WARN  object 0x128f98c0 was not returned to mpool ucp_requests
[1720886149.450448] [node127:3298862:0]          mpool.c:43   UCX  WARN  object 0x128f9a80 was not returned to mpool ucp_requests
[1720886149.450451] [node127:3298862:0]          mpool.c:43   UCX  WARN  object 0x128f9c40 was not returned to mpool ucp_requests
[1720886149.450455] [node127:3298862:0]          mpool.c:43   UCX  WARN  object 0x128f9e00 was not returned to mpool ucp_requests
[1720886149.450458] [node127:3298862:0]          mpool.c:43   UCX  WARN  object 0x128f9fc0 was not returned to mpool ucp_requests
[1720886149.450461] [node127:3298862:0]          mpool.c:43   UCX  WARN  object 0x128fa340 was not returned to mpool ucp_requests
[1720886149.450464] [node127:3298862:0]          mpool.c:43   UCX  WARN  object 0x128fa500 was not returned to mpool ucp_requests
[1720886149.450468] [node127:3298862:0]          mpool.c:43   UCX  WARN  object 0x128fa6c0 was not returned to mpool ucp_requests
[1720886149.450471] [node127:3298862:0]          mpool.c:43   UCX  WARN  object 0x128fa880 was not returned to mpool ucp_requests
[1720886149.450474] [node127:3298862:0]          mpool.c:43   UCX  WARN  object 0x128faa40 was not returned to mpool ucp_requests
[1720886149.450477] [node127:3298862:0]          mpool.c:43   UCX  WARN  object 0x128fac00 was not returned to mpool ucp_requests
[1720886149.450480] [node127:3298862:0]          mpool.c:43   UCX  WARN  object 0x128fadc0 was not returned to mpool ucp_requests
[1720886149.450484] [node127:3298862:0]          mpool.c:43   UCX  WARN  object 0x128faf80 was not returned to mpool ucp_requests
[1720886149.450487] [node127:3298862:0]          mpool.c:43   UCX  WARN  object 0x128fb140 was not returned to mpool ucp_requests
[1720886149.450762] [node127:3298855:0]          mpool.c:43   UCX  WARN  object 0x1467ea80 was not returned to mpool ucp_requests
[1720886149.450779] [node127:3298855:0]          mpool.c:43   UCX  WARN  object 0x1467f180 was not returned to mpool ucp_requests
[1720886149.450784] [node127:3298855:0]          mpool.c:43   UCX  WARN  object 0x1467f340 was not returned to mpool ucp_requests
[1720886149.450787] [node127:3298855:0]          mpool.c:43   UCX  WARN  object 0x1467f500 was not returned to mpool ucp_requests
[1720886149.450790] [node127:3298855:0]          mpool.c:43   UCX  WARN  object 0x1467f6c0 was not returned to mpool ucp_requests
[1720886149.450794] [node127:3298855:0]          mpool.c:43   UCX  WARN  object 0x1467f880 was not returned to mpool ucp_requests
[1720886149.450797] [node127:3298855:0]          mpool.c:43   UCX  WARN  object 0x1467fc00 was not returned to mpool ucp_requests
[1720886149.450799] [node127:3298855:0]          mpool.c:43   UCX  WARN  object 0x1467fdc0 was not returned to mpool ucp_requests
[1720886149.450802] [node127:3298855:0]          mpool.c:43   UCX  WARN  object 0x1467ff80 was not returned to mpool ucp_requests
[1720886149.450805] [node127:3298855:0]          mpool.c:43   UCX  WARN  object 0x14680140 was not returned to mpool ucp_requests
[1720886149.450808] [node127:3298855:0]          mpool.c:43   UCX  WARN  object 0x14680300 was not returned to mpool ucp_requests
[1720886149.450812] [node127:3298855:0]          mpool.c:43   UCX  WARN  object 0x14680840 was not returned to mpool ucp_requests
[1720886149.450815] [node127:3298855:0]          mpool.c:43   UCX  WARN  object 0x14680a00 was not returned to mpool ucp_requests
[1720886149.450819] [node127:3298855:0]          mpool.c:43   UCX  WARN  object 0x14680bc0 was not returned to mpool ucp_requests
[1720886149.450822] [node127:3298855:0]          mpool.c:43   UCX  WARN  object 0x14680d80 was not returned to mpool ucp_requests
[1720886149.451316] [node127:3298871:0]          mpool.c:43   UCX  WARN  object 0x136f7f40 was not returned to mpool ucp_requests
[1720886149.451332] [node127:3298871:0]          mpool.c:43   UCX  WARN  object 0x136f8100 was not returned to mpool ucp_requests
[1720886149.451336] [node127:3298871:0]          mpool.c:43   UCX  WARN  object 0x136f82c0 was not returned to mpool ucp_requests
[1720886149.451349] [node127:3298871:0]          mpool.c:43   UCX  WARN  object 0x136f8480 was not returned to mpool ucp_requests
[1720886149.451353] [node127:3298871:0]          mpool.c:43   UCX  WARN  object 0x136f8640 was not returned to mpool ucp_requests
[1720886149.451357] [node127:3298871:0]          mpool.c:43   UCX  WARN  object 0x136f8800 was not returned to mpool ucp_requests
[1720886149.451360] [node127:3298871:0]          mpool.c:43   UCX  WARN  object 0x136f89c0 was not returned to mpool ucp_requests
[1720886149.451363] [node127:3298871:0]          mpool.c:43   UCX  WARN  object 0x136f8b80 was not returned to mpool ucp_requests
[1720886149.451366] [node127:3298871:0]          mpool.c:43   UCX  WARN  object 0x136f8d40 was not returned to mpool ucp_requests
[1720886149.451370] [node127:3298871:0]          mpool.c:43   UCX  WARN  object 0x136f8f00 was not returned to mpool ucp_requests
[1720886149.451373] [node127:3298871:0]          mpool.c:43   UCX  WARN  object 0x136f90c0 was not returned to mpool ucp_requests
[1720886149.451376] [node127:3298871:0]          mpool.c:43   UCX  WARN  object 0x136f9280 was not returned to mpool ucp_requests
[1720886149.451379] [node127:3298871:0]          mpool.c:43   UCX  WARN  object 0x136f9440 was not returned to mpool ucp_requests
[1720886149.451382] [node127:3298871:0]          mpool.c:43   UCX  WARN  object 0x136f9600 was not returned to mpool ucp_requests
[1720886149.451386] [node127:3298871:0]          mpool.c:43   UCX  WARN  object 0x136f97c0 was not returned to mpool ucp_requests
[1720886149.451389] [node127:3298871:0]          mpool.c:43   UCX  WARN  object 0x136f9980 was not returned to mpool ucp_requests
[1720886149.451393] [node127:3298871:0]          mpool.c:43   UCX  WARN  object 0x136f9b40 was not returned to mpool ucp_requests
[1720886149.451396] [node127:3298871:0]          mpool.c:43   UCX  WARN  object 0x136f9ec0 was not returned to mpool ucp_requests
[1720886149.451887] [node127:3298860:0]          mpool.c:43   UCX  WARN  object 0x13d72100 was not returned to mpool ucp_requests
[1720886149.451904] [node127:3298860:0]          mpool.c:43   UCX  WARN  object 0x13d722c0 was not returned to mpool ucp_requests
[1720886149.451909] [node127:3298860:0]          mpool.c:43   UCX  WARN  object 0x13d72480 was not returned to mpool ucp_requests
[1720886149.451912] [node127:3298860:0]          mpool.c:43   UCX  WARN  object 0x13d72640 was not returned to mpool ucp_requests
[1720886149.451915] [node127:3298860:0]          mpool.c:43   UCX  WARN  object 0x13d72800 was not returned to mpool ucp_requests
[1720886149.451918] [node127:3298860:0]          mpool.c:43   UCX  WARN  object 0x13d729c0 was not returned to mpool ucp_requests
[1720886149.451922] [node127:3298860:0]          mpool.c:43   UCX  WARN  object 0x13d72b80 was not returned to mpool ucp_requests
[1720886149.451925] [node127:3298860:0]          mpool.c:43   UCX  WARN  object 0x13d72d40 was not returned to mpool ucp_requests
[1720886149.451928] [node127:3298860:0]          mpool.c:43   UCX  WARN  object 0x13d72f00 was not returned to mpool ucp_requests
[1720886149.451932] [node127:3298860:0]          mpool.c:43   UCX  WARN  object 0x13d730c0 was not returned to mpool ucp_requests
[1720886149.451935] [node127:3298860:0]          mpool.c:43   UCX  WARN  object 0x13d73280 was not returned to mpool ucp_requests
[1720886149.451938] [node127:3298860:0]          mpool.c:43   UCX  WARN  object 0x13d73440 was not returned to mpool ucp_requests
[1720886149.451941] [node127:3298860:0]          mpool.c:43   UCX  WARN  object 0x13d73600 was not returned to mpool ucp_requests
[1720886149.451945] [node127:3298860:0]          mpool.c:43   UCX  WARN  object 0x13d737c0 was not returned to mpool ucp_requests
[1720886149.451948] [node127:3298860:0]          mpool.c:43   UCX  WARN  object 0x13d73980 was not returned to mpool ucp_requests
[1720886149.451951] [node127:3298860:0]          mpool.c:43   UCX  WARN  object 0x13d73b40 was not returned to mpool ucp_requests
[1720886149.451955] [node127:3298860:0]          mpool.c:43   UCX  WARN  object 0x13d73d00 was not returned to mpool ucp_requests
[1720886149.451958] [node127:3298860:0]          mpool.c:43   UCX  WARN  object 0x13d73ec0 was not returned to mpool ucp_requests
[1720886149.458917] [node127:3298865:0]          mpool.c:43   UCX  WARN  object 0x14907040 was not returned to mpool ucp_requests
[1720886149.458933] [node127:3298865:0]          mpool.c:43   UCX  WARN  object 0x14907200 was not returned to mpool ucp_requests
[1720886149.458937] [node127:3298865:0]          mpool.c:43   UCX  WARN  object 0x149073c0 was not returned to mpool ucp_requests
[1720886149.458940] [node127:3298865:0]          mpool.c:43   UCX  WARN  object 0x14907580 was not returned to mpool ucp_requests
[1720886149.458944] [node127:3298865:0]          mpool.c:43   UCX  WARN  object 0x14907740 was not returned to mpool ucp_requests
[1720886149.458947] [node127:3298865:0]          mpool.c:43   UCX  WARN  object 0x14907900 was not returned to mpool ucp_requests
[1720886149.458950] [node127:3298865:0]          mpool.c:43   UCX  WARN  object 0x14907ac0 was not returned to mpool ucp_requests
[1720886149.458953] [node127:3298865:0]          mpool.c:43   UCX  WARN  object 0x14907c80 was not returned to mpool ucp_requests
[1720886149.458957] [node127:3298865:0]          mpool.c:43   UCX  WARN  object 0x14907e40 was not returned to mpool ucp_requests
[1720886149.458960] [node127:3298865:0]          mpool.c:43   UCX  WARN  object 0x14908000 was not returned to mpool ucp_requests
[1720886149.458963] [node127:3298865:0]          mpool.c:43   UCX  WARN  object 0x149081c0 was not returned to mpool ucp_requests
[1720886149.458966] [node127:3298865:0]          mpool.c:43   UCX  WARN  object 0x14908380 was not returned to mpool ucp_requests
[1720886149.458970] [node127:3298865:0]          mpool.c:43   UCX  WARN  object 0x14908540 was not returned to mpool ucp_requests
[1720886149.458973] [node127:3298865:0]          mpool.c:43   UCX  WARN  object 0x14908700 was not returned to mpool ucp_requests
[1720886149.458976] [node127:3298865:0]          mpool.c:43   UCX  WARN  object 0x149088c0 was not returned to mpool ucp_requests
[1720886149.458979] [node127:3298865:0]          mpool.c:43   UCX  WARN  object 0x14908a80 was not returned to mpool ucp_requests
[1720886149.458983] [node127:3298865:0]          mpool.c:43   UCX  WARN  object 0x14908c40 was not returned to mpool ucp_requests
[1720886149.458986] [node127:3298865:0]          mpool.c:43   UCX  WARN  object 0x14908e00 was not returned to mpool ucp_requests
[1720886149.459987] [node127:3298863:0]          mpool.c:43   UCX  WARN  object 0x12f21f00 was not returned to mpool ucp_requests
[1720886149.460002] [node127:3298863:0]          mpool.c:43   UCX  WARN  object 0x12f22280 was not returned to mpool ucp_requests
[1720886149.460007] [node127:3298863:0]          mpool.c:43   UCX  WARN  object 0x12f22440 was not returned to mpool ucp_requests
[1720886149.460010] [node127:3298863:0]          mpool.c:43   UCX  WARN  object 0x12f22600 was not returned to mpool ucp_requests
[1720886149.460014] [node127:3298863:0]          mpool.c:43   UCX  WARN  object 0x12f227c0 was not returned to mpool ucp_requests
[1720886149.460017] [node127:3298863:0]          mpool.c:43   UCX  WARN  object 0x12f22980 was not returned to mpool ucp_requests
[1720886149.460020] [node127:3298863:0]          mpool.c:43   UCX  WARN  object 0x12f22b40 was not returned to mpool ucp_requests
[1720886149.460024] [node127:3298863:0]          mpool.c:43   UCX  WARN  object 0x12f22d00 was not returned to mpool ucp_requests
[1720886149.460027] [node127:3298863:0]          mpool.c:43   UCX  WARN  object 0x12f22ec0 was not returned to mpool ucp_requests
[1720886149.460031] [node127:3298863:0]          mpool.c:43   UCX  WARN  object 0x12f23080 was not returned to mpool ucp_requests
[1720886149.460035] [node127:3298863:0]          mpool.c:43   UCX  WARN  object 0x12f23240 was not returned to mpool ucp_requests
[1720886149.460038] [node127:3298863:0]          mpool.c:43   UCX  WARN  object 0x12f23400 was not returned to mpool ucp_requests
[1720886149.460041] [node127:3298863:0]          mpool.c:43   UCX  WARN  object 0x12f235c0 was not returned to mpool ucp_requests
[1720886149.460045] [node127:3298863:0]          mpool.c:43   UCX  WARN  object 0x12f23780 was not returned to mpool ucp_requests
[1720886149.460048] [node127:3298863:0]          mpool.c:43   UCX  WARN  object 0x12f23940 was not returned to mpool ucp_requests
[1720886149.460051] [node127:3298863:0]          mpool.c:43   UCX  WARN  object 0x12f23b00 was not returned to mpool ucp_requests
[1720886149.460055] [node127:3298863:0]          mpool.c:43   UCX  WARN  object 0x12f23cc0 was not returned to mpool ucp_requests
[1720886149.460059] [node127:3298863:0]          mpool.c:43   UCX  WARN  object 0x12f23e80 was not returned to mpool ucp_requests
[1720886149.500768] [node127:3298854:0]          mpool.c:43   UCX  WARN  object 0x13f4cd80 was not returned to mpool ucp_requests
[1720886149.500790] [node127:3298854:0]          mpool.c:43   UCX  WARN  object 0x13f4cf40 was not returned to mpool ucp_requests
[1720886149.500794] [node127:3298854:0]          mpool.c:43   UCX  WARN  object 0x13f4d2c0 was not returned to mpool ucp_requests
[1720886149.500797] [node127:3298854:0]          mpool.c:43   UCX  WARN  object 0x13f4d480 was not returned to mpool ucp_requests
[1720886149.500800] [node127:3298854:0]          mpool.c:43   UCX  WARN  object 0x13f4d640 was not returned to mpool ucp_requests
[1720886149.500802] [node127:3298854:0]          mpool.c:43   UCX  WARN  object 0x13f4d9c0 was not returned to mpool ucp_requests
[1720886149.500806] [node127:3298854:0]          mpool.c:43   UCX  WARN  object 0x13f4db80 was not returned to mpool ucp_requests
[1720886149.500808] [node127:3298854:0]          mpool.c:43   UCX  WARN  object 0x13f4dd40 was not returned to mpool ucp_requests
[1720886149.500811] [node127:3298854:0]          mpool.c:43   UCX  WARN  object 0x13f4df00 was not returned to mpool ucp_requests
[1720886149.500814] [node127:3298854:0]          mpool.c:43   UCX  WARN  object 0x13f4e0c0 was not returned to mpool ucp_requests
[1720886149.500816] [node127:3298854:0]          mpool.c:43   UCX  WARN  object 0x13f4e280 was not returned to mpool ucp_requests
[1720886149.500819] [node127:3298854:0]          mpool.c:43   UCX  WARN  object 0x13f4e440 was not returned to mpool ucp_requests
[1720886149.500821] [node127:3298854:0]          mpool.c:43   UCX  WARN  object 0x13f4e7c0 was not returned to mpool ucp_requests
[1720886149.500824] [node127:3298854:0]          mpool.c:43   UCX  WARN  object 0x13f4e980 was not returned to mpool ucp_requests
[1720886149.500826] [node127:3298854:0]          mpool.c:43   UCX  WARN  object 0x13f4eb40 was not returned to mpool ucp_requests
[1720886149.500830] [node127:3298854:0]          mpool.c:43   UCX  WARN  object 0x13f4ed00 was not returned to mpool ucp_requests
[1720886149.500832] [node127:3298854:0]          mpool.c:43   UCX  WARN  object 0x13f4eec0 was not returned to mpool ucp_requests
[1720886149.500835] [node127:3298854:0]          mpool.c:43   UCX  WARN  object 0x13f4f080 was not returned to mpool ucp_requests
[1720886149.500851] [node127:3298856:0]          mpool.c:43   UCX  WARN  object 0x13551c80 was not returned to mpool ucp_requests
[1720886149.500867] [node127:3298856:0]          mpool.c:43   UCX  WARN  object 0x13552380 was not returned to mpool ucp_requests
[1720886149.500871] [node127:3298856:0]          mpool.c:43   UCX  WARN  object 0x13552540 was not returned to mpool ucp_requests
[1720886149.500873] [node127:3298856:0]          mpool.c:43   UCX  WARN  object 0x13552e00 was not returned to mpool ucp_requests
[1720886149.500876] [node127:3298856:0]          mpool.c:43   UCX  WARN  object 0x13552fc0 was not returned to mpool ucp_requests
[1720886149.500878] [node127:3298856:0]          mpool.c:43   UCX  WARN  object 0x13553180 was not returned to mpool ucp_requests
[1720886149.500881] [node127:3298856:0]          mpool.c:43   UCX  WARN  object 0x13553340 was not returned to mpool ucp_requests
[1720886149.500883] [node127:3298856:0]          mpool.c:43   UCX  WARN  object 0x13553500 was not returned to mpool ucp_requests
[1720886149.500886] [node127:3298856:0]          mpool.c:43   UCX  WARN  object 0x135536c0 was not returned to mpool ucp_requests
[1720886149.500888] [node127:3298856:0]          mpool.c:43   UCX  WARN  object 0x13553880 was not returned to mpool ucp_requests
[1720886149.500891] [node127:3298856:0]          mpool.c:43   UCX  WARN  object 0x13553a40 was not returned to mpool ucp_requests
[1720886149.500893] [node127:3298856:0]          mpool.c:43   UCX  WARN  object 0x13553c00 was not returned to mpool ucp_requests
[1720886149.500896] [node127:3298856:0]          mpool.c:43   UCX  WARN  object 0x13553f80 was not returned to mpool ucp_requests
[1720886149.504789] [node127:3298858:0]          mpool.c:43   UCX  WARN  object 0x148b9ec0 was not returned to mpool ucp_requests
[1720886149.504807] [node127:3298858:0]          mpool.c:43   UCX  WARN  object 0x148ba240 was not returned to mpool ucp_requests
[1720886149.504810] [node127:3298858:0]          mpool.c:43   UCX  WARN  object 0x148ba400 was not returned to mpool ucp_requests
[1720886149.504812] [node127:3298858:0]          mpool.c:43   UCX  WARN  object 0x148ba5c0 was not returned to mpool ucp_requests
[1720886149.504815] [node127:3298858:0]          mpool.c:43   UCX  WARN  object 0x148ba780 was not returned to mpool ucp_requests
[1720886149.504817] [node127:3298858:0]          mpool.c:43   UCX  WARN  object 0x148ba940 was not returned to mpool ucp_requests
[1720886149.504819] [node127:3298858:0]          mpool.c:43   UCX  WARN  object 0x148bab00 was not returned to mpool ucp_requests
[1720886149.504822] [node127:3298858:0]          mpool.c:43   UCX  WARN  object 0x148bae80 was not returned to mpool ucp_requests
[1720886149.504824] [node127:3298858:0]          mpool.c:43   UCX  WARN  object 0x148bb040 was not returned to mpool ucp_requests
[1720886149.504826] [node127:3298858:0]          mpool.c:43   UCX  WARN  object 0x148bb200 was not returned to mpool ucp_requests
[1720886149.504829] [node127:3298858:0]          mpool.c:43   UCX  WARN  object 0x148bb3c0 was not returned to mpool ucp_requests
[1720886149.504831] [node127:3298858:0]          mpool.c:43   UCX  WARN  object 0x148bb580 was not returned to mpool ucp_requests
[1720886149.504833] [node127:3298858:0]          mpool.c:43   UCX  WARN  object 0x148bb740 was not returned to mpool ucp_requests
[1720886149.504836] [node127:3298858:0]          mpool.c:43   UCX  WARN  object 0x148bb900 was not returned to mpool ucp_requests
[1720886149.504838] [node127:3298858:0]          mpool.c:43   UCX  WARN  object 0x148bbac0 was not returned to mpool ucp_requests
[1720886149.504840] [node127:3298858:0]          mpool.c:43   UCX  WARN  object 0x148bbc80 was not returned to mpool ucp_requests
[1720886149.504843] [node127:3298858:0]          mpool.c:43   UCX  WARN  object 0x148bbe40 was not returned to mpool ucp_requests
[1720886149.504845] [node127:3298858:0]          mpool.c:43   UCX  WARN  object 0x148bc000 was not returned to mpool ucp_requests

-------------------------   --------------------
FINAL SINGLE POINT ENERGY     -1385.594303891023
-------------------------   --------------------


                            ***************************************
                            *     ORCA property calculations      *
                            ***************************************

                                    ---------------------
                                    Active property flags
                                    ---------------------
   (+) Dipole Moment


------------------------------------------------------------------------------
                       ORCA ELECTRIC PROPERTIES CALCULATION
------------------------------------------------------------------------------

Dipole Moment Calculation                       ... on
Quadrupole Moment Calculation                   ... off
Polarizability Calculation                      ... off
GBWName                                         ... ImineZ5Aa.gbw
Electron density                                ... ImineZ5Aa.scfp
The origin for moment calculation is the CENTER OF MASS  = ( 9.651498, 14.477662  6.311095)

-------------
DIPOLE MOMENT
-------------
                                X             Y             Z
Electronic contribution:      6.58144     -14.04369       0.26069
Nuclear contribution   :     -8.44408      15.18030       0.77909
                        -----------------------------------------
Total Dipole Moment    :     -1.86264       1.13661       1.03978
                        -----------------------------------------
Magnitude (a.u.)       :      2.41712
Magnitude (Debye)      :      6.14383


--------------------
Rotational spectrum 
--------------------
 
Rotational constants in cm-1:     0.004687     0.004269     0.002758 
Rotational constants in MHz :   140.527192   127.972856    82.694918 

 Dipole components along the rotational axes: 
x,y,z [a.u.] :     1.610358    -0.457519     1.743526 
x,y,z [Debye]:     4.093204    -1.162922     4.431692 

 

Timings for individual modules:

Sum of individual times         ...     1313.293 sec (=  21.888 min)
GTO integral calculation        ...       10.110 sec (=   0.168 min)   0.8 %
SCF iterations                  ...     1303.183 sec (=  21.720 min)  99.2 %
                             ****ORCA TERMINATED NORMALLY****
TOTAL RUN TIME: 0 days 0 hours 21 minutes 58 seconds 725 msec
